# Supplementary material for: Reorganization of 3D genome structure may contribute to gene regulatory evolution in primates
Source: PLoS Genet. 2019 Jul 19;15(7):e1008278. doi: 10.1371/journal.pgen.1008278 (PMC6668850; doi:10.1371/journal.pgen.1008278)
Supplement: S1 Table — (TXT) [file pgen.1008278.s021.txt]

chr(1)	start(1)	end(1)	chr(2)	start(2)	end(2)
chr10	69630710	69640710	chr10	69510920	69520920
chr10	117169463	117179463	chr10	116789851	116799851
chr10	93479734	93489734	chr10	93370246	93380246
chr10	101219935	101229935	chr10	101130290	101140290
chr10	93349409	93359409	chr10	93070509	93080509
chr10	119049782	119059782	chr10	119030733	119040733
chr10	101230059	101240059	chr10	101130437	101140437
chr10	117159879	117169879	chr10	117130829	117140829
chr10	101220770	101230770	chr10	100739638	100749638
chr10	100870289	100880289	chr10	100558979	100568979
chr10	101129590	101139590	chr10	100739232	100749232
chr10	68970430	68980430	chr10	68750061	68760061
chr10	101229846	101239846	chr10	101139456	101149456
chr10	93349481	93359481	chr10	93079791	93089791
chr10	117539037	117549037	chr10	117130762	117140762
chr10	17250508	17260508	chr10	16841369	16851369
chr10	77639512	77649512	chr10	77169836	77179836
chr10	102139535	102149535	chr10	102131068	102141068
chr10	89209437	89219437	chr10	89028934	89038934
chr10	69638906	69648906	chr10	69510883	69520883
chr10	73638885	73648885	chr10	73520138	73530138
chr10	119039297	119049297	chr10	119030896	119040896
chr10	110579867	110589867	chr10	110290436	110300436
chr10	47300272	47310272	chr10	47019848	47029848
chr10	97200469	97210469	chr10	97069664	97079664
chr10	101130396	101140396	chr10	100721166	100731166
chr10	110580666	110590666	chr10	110298577	110308577
chr10	100821927	100831927	chr10	100740510	100750510
chr10	102349550	102359550	chr10	102220962	102230962
chr10	119060206	119070206	chr10	119039889	119049889
chr10	68960249	68970249	chr10	68750748	68760748
chr10	103849940	103859940	chr10	103709932	103719932
chr10	101130135	101140135	chr10	101059854	101069854
chr10	110570149	110580149	chr10	110290577	110300577
chr10	110590315	110600315	chr10	110299117	110309117
chr10	93349336	93359336	chr10	93089668	93099668
chr10	84530808	84540808	chr10	84260826	84270826
chr10	68960160	68970160	chr10	68760201	68770201
chr10	119049397	119059397	chr10	119039939	119049939
chr10	75019670	75029670	chr10	74260371	74270371
chr10	93060339	93070339	chr10	92689280	92699280
chr10	110570141	110580141	chr10	110299116	110309116
chr10	101778535	101788535	chr10	101599781	101609781
chr10	95599102	95609102	chr10	95429296	95439296
chr10	110590252	110600252	chr10	110290438	110300438
chr10	94589782	94599782	chr10	94559917	94569917
chr10	73639601	73649601	chr10	73529468	73539468
chr10	93479743	93489743	chr10	93379780	93389780
chr10	77999873	78009873	chr10	77980382	77990382
chr10	89200183	89210183	chr10	89028820	89038820
chr10	102341513	102351513	chr10	102229920	102239920
chr10	123961371	123971371	chr10	123579531	123589531
chr10	117169653	117179653	chr10	116779726	116789726
chr10	97189709	97199709	chr10	97069748	97079748
chr10	103879948	103889948	chr10	103709703	103719703
chr10	101139338	101149338	chr10	100739316	100749316
chr10	123659153	123669153	chr10	123579309	123589309
chr10	77639164	77649164	chr10	77160719	77170719
chr10	75099330	75109330	chr10	74259403	74269403
chr10	110550176	110560176	chr10	110309900	110319900
chr10	93349606	93359606	chr10	93060097	93070097
chr10	101120525	101130525	chr10	100739938	100749938
chr10	102340708	102350708	chr10	102221056	102231056
chr10	69400097	69410097	chr10	69219776	69229776
chr10	103859732	103869732	chr10	103709435	103719435
chr10	92429979	92439979	chr10	92079836	92089836
chr10	110600078	110610078	chr10	110290849	110300849
chr10	99528881	99538881	chr10	99520949	99530949
chr10	92420573	92430573	chr10	92069996	92079996
chr10	103069773	103079773	chr10	102829318	102839318
chr10	98039648	98049648	chr10	97910186	97920186
chr10	68889921	68899921	chr10	68790048	68800048
chr10	100879075	100889075	chr10	100559110	100569110
chr10	101230263	101240263	chr10	100739167	100749167
chr10	93470237	93480237	chr10	93369977	93379977
chr10	100001217	100011217	chr10	99909864	99919864
chr10	110600719	110610719	chr10	110299217	110309217
chr10	102349586	102359586	chr10	102229717	102239717
chr10	93340346	93350346	chr10	93090885	93100885
chr10	52209867	52219867	chr10	52039514	52049514
chr10	69380399	69390399	chr10	69229398	69239398
chr10	28988436	28998436	chr10	28660759	28670759
chr10	100739457	100749457	chr10	100559043	100569043
chr10	69399334	69409334	chr10	69228849	69238849
chr10	103680167	103690167	chr10	103599796	103609796
chr10	101220261	101230261	chr10	101119833	101129833
chr10	101129951	101139951	chr10	100730240	100740240
chr10	71280163	71290163	chr10	70899400	70909400
chr10	123139349	123149349	chr10	123130611	123140611
chr10	89209872	89219872	chr10	89020565	89030565
chr10	103059289	103069289	chr10	102911483	102921483
chr10	15720100	15730100	chr10	15430342	15440342
chr10	11750513	11760513	chr10	11509766	11519766
chr10	89209901	89219901	chr10	88930016	88940016
chr10	36778833	36788833	chr10	35609299	35619299
chr10	28980108	28990108	chr10	28660205	28670205
chr10	73620943	73630943	chr10	73529540	73539540
chr10	124381101	124391101	chr10	123989739	123999739
chr10	110560638	110570638	chr10	110310049	110320049
chr10	89560436	89570436	chr10	89420432	89430432
chr10	101210399	101220399	chr10	101139696	101149696
chr10	47300573	47310573	chr10	47028651	47038651
chr10	97200127	97210127	chr10	97060094	97070094
chr10	123960382	123970382	chr10	123659897	123669897
chr10	88930659	88940659	chr10	88830358	88840358
chr10	119060074	119070074	chr10	119030799	119040799
chr10	89549851	89559851	chr10	89420864	89430864
chr10	68971004	68981004	chr10	68730304	68740304
chr10	5618935	5628935	chr10	5439159	5449159
chr10	73629809	73639809	chr10	73519840	73529840
chr10	78019483	78029483	chr10	77980027	77990027
chr10	100821477	100831477	chr10	100730638	100740638
chr10	100509576	100519576	chr10	100429668	100439668
chr10	101131045	101141045	chr10	99529083	99539083
chr10	123960272	123970272	chr10	123570217	123580217
chr10	101561246	101571246	chr10	101209744	101219744
chr10	69630871	69640871	chr10	69499996	69509996
chr10	101139605	101149605	chr10	101059309	101069309
chr10	101220303	101230303	chr10	101139520	101149520
chr10	117160787	117170787	chr10	116800001	116810001
chr10	103430380	103440380	chr10	103410270	103420270
chr10	73949976	73959976	chr10	73880138	73890138
chr10	110560725	110570725	chr10	110299237	110309237
chr10	69389562	69399562	chr10	69229443	69239443
chr10	86890911	86900911	chr10	86700221	86710221
chr10	132630148	132640148	chr10	132450702	132460702
chr10	62809333	62819333	chr10	62609013	62619013
chr10	97170872	97180872	chr10	97070301	97080301
chr10	90860671	90870671	chr10	90780432	90790432
chr10	81010091	81020091	chr10	80689720	80699720
chr10	93479799	93489799	chr10	93361101	93371101
chr10	101119975	101129975	chr10	101059647	101069647
chr10	47309744	47319744	chr10	47029418	47039418
chr10	93339861	93349861	chr10	93079668	93089668
chr10	78009346	78019346	chr10	78000492	78010492
chr10	93329907	93339907	chr10	93080067	93090067
chr10	23191113	23201113	chr10	22310953	22320953
chr10	68970424	68980424	chr10	68740155	68750155
chr10	52480174	52490174	chr10	52309864	52319864
chr10	105689716	105699716	chr10	105068804	105078804
chr10	103059663	103069663	chr10	102919773	102929773
chr10	101119730	101129730	chr10	100731002	100741002
chr10	100500765	100510765	chr10	100440444	100450444
chr10	15710312	15720312	chr10	15430399	15440399
chr10	68959621	68969621	chr10	68730641	68740641
chr10	77639378	77649378	chr10	77179736	77189736
chr10	123560378	123570378	chr10	123040120	123050120
chr10	117179261	117189261	chr10	116800072	116810072
chr10	117169865	117179865	chr10	116799538	116809538
chr10	110540430	110550430	chr10	110309189	110319189
chr10	90860200	90870200	chr10	90749530	90759530
chr10	101129711	101139711	chr10	101039955	101049955
chr10	87730038	87740038	chr10	87531165	87541165
chr10	36770920	36780920	chr10	35610076	35620076
chr10	93339568	93349568	chr10	93099541	93109541
chr10	23191110	23201110	chr10	22339615	22349615
chr10	36779444	36789444	chr10	35629325	35639325
chr10	63189220	63199220	chr10	63180276	63190276
chr10	94589959	94599959	chr10	94570456	94580456
chr10	52560430	52570430	chr10	52309498	52319498
chr10	110540952	110550952	chr10	110300349	110310349
chr10	52199898	52209898	chr10	52039501	52049501
chr10	69620583	69630583	chr10	69511807	69521807
chr10	97729549	97739549	chr10	97701202	97711202
chr10	110579756	110589756	chr10	110309972	110319972
chr10	51419881	51429881	chr10	51060005	51070005
chr10	28980170	28990170	chr10	28670010	28680010
chr10	17250591	17260591	chr10	16851305	16861305
chr10	105689605	105699605	chr10	105060246	105070246
chr10	92430524	92440524	chr10	92071004	92081004
chr10	47300051	47310051	chr10	47039522	47049522
chr10	95598751	95608751	chr10	95420594	95430594
chr10	22980058	22990058	chr10	22550492	22560492
chr10	68960956	68970956	chr10	68740847	68750847
chr10	117161013	117171013	chr10	116790120	116800120
chr10	119069398	119079398	chr10	119039760	119049760
chr10	94579432	94589432	chr10	94571044	94581044
chr10	33939179	33949179	chr10	33329825	33339825
chr10	101770291	101780291	chr10	101600481	101610481
chr10	9299998	9309998	chr10	7868869	7878869
chr10	28980385	28990385	chr10	28679806	28689806
chr10	103840837	103850837	chr10	103709951	103719951
chr10	11719949	11729949	chr10	11509841	11519841
chr10	97219759	97229759	chr10	97070250	97080250
chr10	68940239	68950239	chr10	68750138	68760138
chr10	86899504	86909504	chr10	86699293	86709293
chr10	23190473	23200473	chr10	22318537	22328537
chr10	68889202	68899202	chr10	68799855	68809855
chr10	102148314	102158314	chr10	102130326	102140326
chr10	101220403	101230403	chr10	100730213	100740213
chr10	9299699	9309699	chr10	7880308	7890308
chr10	69389172	69399172	chr10	69220318	69230318
chr10	3040489	3050489	chr10	2920944	2930944
chr10	75090537	75100537	chr10	74241402	74251402
chr10	77630456	77640456	chr10	77160643	77170643
chr10	75019305	75029305	chr10	74240294	74250294
chr10	70350167	70360167	chr10	70220259	70230259
chr10	123959998	123969998	chr10	123700151	123710151
chr10	100870318	100880318	chr10	100550715	100560715
chr10	96508259	96518259	chr10	96369979	96379979
chr10	9280664	9290664	chr10	7859784	7869784
chr10	29009189	29019189	chr10	28640764	28650764
chr10	110550055	110560055	chr10	110300208	110310208
chr10	72890796	72900796	chr10	72359286	72369286
chr10	95589852	95599852	chr10	95420365	95430365
chr10	84529500	84539500	chr10	84369124	84379124
chr10	92399652	92409652	chr10	92070294	92080294
chr10	101749923	101759923	chr10	101600164	101610164
chr10	72870258	72880258	chr10	72359812	72369812
chr10	94600027	94610027	chr10	94570369	94580369
chr10	102340881	102350881	chr10	102239547	102249547
chr10	71261626	71271626	chr10	71210407	71220407
chr10	127849623	127859623	chr10	127711252	127721252
chr10	73799627	73809627	chr10	73791279	73801279
chr10	13770473	13780473	chr10	13659946	13669946
chr10	68970342	68980342	chr10	68769769	68779769
chr10	63179924	63189924	chr10	63171488	63181488
chr10	84538023	84548023	chr10	84260253	84270253
chr10	94589695	94599695	chr10	94580320	94590320
chr10	12708798	12718798	chr10	12259231	12269231
chr10	119410115	119420115	chr10	119190352	119200352
chr10	47290275	47300275	chr10	47020103	47030103
chr10	101430115	101440115	chr10	101300406	101310406
chr10	132630259	132640259	chr10	132458670	132468670
chr10	110269800	110279800	chr10	110131091	110141091
chr10	74969537	74979537	chr10	74259787	74269787
chr10	119410479	119420479	chr10	119200192	119210192
chr10	69369010	69379010	chr10	69229246	69239246
chr10	93499169	93509169	chr10	93369577	93379577
chr10	69409986	69419986	chr10	69219402	69229402
chr10	15719303	15729303	chr10	15439612	15449612
chr10	95598709	95608709	chr10	95399503	95409503
chr10	99279584	99289584	chr10	98439843	98449843
chr10	49759626	49769626	chr10	49599767	49609767
chr10	62799977	62809977	chr10	62609332	62619332
chr10	31499296	31509296	chr10	30750257	30760257
chr10	110669691	110679691	chr10	110609481	110619481
chr10	17239599	17249599	chr10	16880324	16890324
chr10	78009736	78019736	chr10	77980207	77990207
chr10	101759797	101769797	chr10	101599699	101609699
chr10	110269193	110279193	chr10	110139460	110149460
chr10	71699470	71709470	chr10	71309780	71319780
chr10	86898507	86908507	chr10	86708918	86718918
chr10	73930210	73940210	chr10	73880135	73890135
chr10	103680129	103690129	chr10	103590331	103600331
chr10	68900269	68910269	chr10	68790295	68800295
chr10	72878924	72888924	chr10	72359482	72369482
chr10	103238261	103248261	chr10	103099367	103109367
chr10	47300598	47310598	chr10	47049285	47059285
chr10	80500143	80510143	chr10	80440267	80450267
chr10	97210578	97220578	chr10	97070178	97080178
chr10	72319646	72329646	chr10	72269873	72279873
chr10	93340582	93350582	chr10	93070146	93080146
chr10	93339483	93349483	chr10	93108890	93118890
chr10	94589843	94599843	chr10	94550577	94560577
chr10	77648914	77658914	chr10	77169837	77179837
chr10	93489376	93499376	chr10	93370185	93380185
chr10	8049303	8059303	chr10	8040360	8050360
chr10	100720519	100730519	chr10	100559501	100569501
chr10	98028649	98038649	chr10	97910373	97920373
chr10	115120122	115130122	chr10	114869795	114879795
chr10	18230101	18240101	chr10	17840295	17850295
chr10	93349236	93359236	chr10	93099826	93109826
chr10	34009760	34019760	chr10	33329815	33339815
chr10	100859827	100869827	chr10	100559567	100569567
chr10	9208741	9218741	chr10	7869050	7879050
chr10	123961269	123971269	chr10	123669571	123679571
chr10	28179932	28189932	chr10	27779709	27789709
chr10	13529113	13539113	chr10	13368889	13378889
chr10	69399897	69409897	chr10	69240719	69250719
chr10	122429852	122439852	chr10	122279599	122289599
chr10	90590303	90600303	chr10	89790284	89800284
chr10	59580013	59590013	chr10	59240267	59250267
chr10	93509286	93519286	chr10	93369786	93379786
chr10	71270630	71280630	chr10	71210229	71220229
chr10	52209996	52219996	chr10	52021568	52031568
chr10	110570087	110580087	chr10	110310060	110320060
chr10	93320395	93330395	chr10	93079790	93089790
chr10	103050428	103060428	chr10	102911428	102921428
chr10	29300199	29310199	chr10	28629921	28639921
chr10	75009771	75019771	chr10	74241470	74251470
chr10	92430211	92440211	chr10	92060146	92070146
chr10	79490119	79500119	chr10	79370126	79380126
chr10	101560150	101570150	chr10	101290557	101300557
chr10	69410392	69420392	chr10	69229149	69239149
chr10	117169688	117179688	chr10	116819671	116829671
chr10	100731552	100741552	chr10	99528968	99538968
chr10	22249649	22259649	chr10	21999915	22009915
chr10	90140080	90150080	chr10	89789946	89799946
chr10	23191562	23201562	chr10	22330011	22340011
chr10	110219080	110229080	chr10	110131755	110141755
chr10	94599895	94609895	chr10	94560258	94570258
chr10	36770194	36780194	chr10	35630383	35640383
chr10	53200344	53210344	chr10	52880972	52890972
chr10	94590562	94600562	chr10	94329339	94339339
chr10	91240311	91250311	chr10	90910694	90920694
chr10	78019504	78029504	chr10	77999868	78009868
chr10	103419503	103429503	chr10	103400428	103410428
chr10	92439478	92449478	chr10	92069732	92079732
chr10	119570183	119580183	chr10	119050269	119060269
chr10	103849660	103859660	chr10	103749840	103759840
chr10	103068309	103078309	chr10	102911278	102921278
chr10	99239833	99249833	chr10	98460423	98470423
chr10	76300798	76310798	chr10	76039810	76049810
chr10	93810200	93820200	chr10	93740881	93750881
chr10	101229918	101239918	chr10	101119410	101129410
chr10	86929811	86939811	chr10	86690171	86700171
chr10	14479993	14489993	chr10	14209701	14219701
chr10	90860273	90870273	chr10	90741373	90751373
chr10	117538880	117548880	chr10	117530607	117540607
chr10	77630749	77640749	chr10	77169387	77179387
chr10	32029465	32039465	chr10	32009835	32019835
chr10	59619604	59629604	chr10	59239675	59249675
chr10	71699371	71709371	chr10	71370682	71380682
chr10	78159936	78169936	chr10	78050110	78060110
chr10	89389879	89399879	chr10	89259852	89269852
chr10	95590401	95600401	chr10	95439787	95449787
chr10	110560553	110570553	chr10	110290746	110300746
chr10	97200374	97210374	chr10	97080155	97090155
chr10	97189856	97199856	chr10	97060082	97070082
chr10	47300582	47310582	chr10	46990903	47000903
chr10	100870449	100880449	chr10	100739012	100749012
chr10	59229443	59239443	chr10	58949872	58959872
chr10	70879975	70889975	chr10	70549585	70559585
chr10	90850690	90860690	chr10	90780036	90790036
chr10	47309744	47319744	chr10	47049548	47059548
chr10	36770659	36780659	chr10	35621374	35631374
chr10	69389939	69399939	chr10	69199996	69209996
chr10	100510013	100520013	chr10	100339214	100349214
chr10	101439524	101449524	chr10	101299927	101309927
chr10	34040265	34050265	chr10	33309729	33319729
chr10	17249989	17259989	chr10	16829601	16839601
chr10	133119710	133129710	chr10	132939492	132949492
chr10	9298823	9308823	chr10	7860403	7870403
chr10	93290072	93300072	chr10	93079641	93089641
chr10	101119740	101129740	chr10	101040098	101050098
chr10	21490357	21500357	chr10	21279293	21289293
chr10	94559556	94569556	chr10	94551127	94561127
chr10	101989821	101999821	chr10	101889504	101899504
chr10	28989048	28999048	chr10	28639637	28649637
chr10	114690145	114700145	chr10	114540703	114550703
chr10	24948849	24958849	chr10	24719528	24729528
chr10	59589924	59599924	chr10	59239243	59249243
chr10	123650154	123660154	chr10	123579496	123589496
chr10	103438743	103448743	chr10	103431010	103441010
chr10	97189804	97199804	chr10	97079699	97089699
chr10	71709064	71719064	chr10	71370660	71380660
chr10	101567553	101577553	chr10	101209814	101219814
chr10	91240789	91250789	chr10	91000936	91010936
chr10	14819453	14829453	chr10	14530398	14540398
chr10	7679519	7689519	chr10	7530007	7540007
chr10	89219098	89229098	chr10	89019533	89029533
chr10	132440244	132450244	chr10	132390118	132400118
chr10	95860513	95870513	chr10	95699477	95709477
chr10	103049935	103059935	chr10	102920059	102930059
chr10	101139865	101149865	chr10	101049205	101059205
chr10	122429521	122439521	chr10	122290892	122300892
chr10	117129768	117139768	chr10	116801086	116811086
chr10	31480060	31490060	chr10	30740368	30750368
chr10	102009157	102019157	chr10	101839719	101849719
chr10	95840204	95850204	chr10	95689801	95699801
chr10	119439841	119449841	chr10	119199359	119209359
chr10	5619099	5629099	chr10	5459514	5469514
chr10	29000907	29010907	chr10	28660884	28670884
chr10	119069372	119079372	chr10	119030484	119040484
chr10	87730238	87740238	chr10	87539820	87549820
chr10	89209825	89219825	chr10	88979749	88989749
chr10	22470587	22480587	chr10	22319115	22329115
chr10	22989357	22999357	chr10	22570117	22580117
chr10	84539801	84549801	chr10	84250569	84260569
chr10	12659080	12669080	chr10	12250945	12260945
chr10	22990278	23000278	chr10	22540355	22550355
chr10	95598856	95608856	chr10	95369457	95379457
chr10	17229485	17239485	chr10	16841252	16851252
chr10	95589465	95599465	chr10	95409901	95419901
chr10	119420137	119430137	chr10	119190657	119200657
chr10	119430150	119440150	chr10	119190661	119200661
chr10	36868649	36878649	chr10	35609575	35619575
chr10	20851471	20861471	chr10	19410154	19420154
chr10	31488682	31498682	chr10	30749607	30759607
chr10	90590185	90600185	chr10	89800377	89810377
chr10	94599589	94609589	chr10	94550379	94560379
chr10	119060200	119070200	chr10	119050273	119060273
chr10	5090096	5100096	chr10	4840464	4850464
chr10	16779529	16789529	chr10	15880419	15890419
chr10	122560357	122570357	chr10	122290999	122300999
chr10	118249653	118259653	chr10	117499990	117509990
chr10	96508754	96518754	chr10	96389922	96399922
chr10	74008605	74018605	chr10	74001042	74011042
chr10	103039851	103049851	chr10	102911165	102921165
chr10	89199700	89209700	chr10	89009806	89019806
chr10	103671455	103681455	chr10	103590394	103600394
chr10	21490144	21500144	chr10	21271160	21281160
chr10	102000264	102010264	chr10	101839408	101849408
chr10	74109784	74119784	chr10	74090285	74100285
chr10	100730538	100740538	chr10	100559788	100569788
chr10	101039896	101049896	chr10	100731000	100741000
chr10	93489396	93499396	chr10	93360659	93370659
chr10	51690163	51700163	chr10	50987966	50997966
chr10	27169281	27179281	chr10	27120596	27130596
chr10	94579960	94589960	chr10	94560340	94570340
chr10	22310592	22320592	chr10	21989998	21999998
chr10	31590085	31600085	chr10	30729413	30739413
chr10	100501112	100511112	chr10	100430577	100440577
chr10	68749773	68759773	chr10	68429628	68439628
chr10	77709005	77719005	chr10	77169818	77179818
chr10	29300406	29310406	chr10	28651221	28661221
chr10	47310732	47320732	chr10	47020237	47030237
chr10	31790703	31800703	chr10	30770914	30780914
chr10	22980655	22990655	chr10	22569596	22579596
chr10	97179073	97189073	chr10	97080055	97090055
chr10	78019206	78029206	chr10	78010770	78020770
chr10	71699563	71709563	chr10	71379238	71389238
chr10	103849756	103859756	chr10	103729638	103739638
chr10	17249850	17259850	chr10	16881106	16891106
chr10	69649539	69659539	chr10	69510822	69520822
chr10	92449413	92459413	chr10	92080158	92090158
chr10	12678943	12688943	chr10	12249550	12259550
chr10	71610021	71620021	chr10	71390269	71400269
chr10	18219420	18229420	chr10	17850254	17860254
chr10	86899997	86909997	chr10	86690579	86700579
chr10	90649408	90659408	chr10	89789536	89799536
chr10	69390098	69400098	chr10	69240159	69250159
chr10	14470850	14480850	chr10	14199324	14209324
chr10	78159843	78169843	chr10	78039943	78049943
chr10	95839545	95849545	chr10	95680726	95690726
chr10	15739852	15749852	chr10	15429875	15439875
chr10	84200644	84210644	chr10	84140439	84150439
chr10	100869124	100879124	chr10	100540253	100550253
chr10	102389684	102399684	chr10	102230345	102240345
chr10	132449686	132459686	chr10	132380193	132390193
chr10	69369076	69379076	chr10	69240749	69250749
chr10	95359486	95369486	chr10	95240806	95250806
chr10	31330859	31340859	chr10	30779750	30789750
chr10	100429791	100439791	chr10	100330443	100340443
chr10	9201243	9211243	chr10	7859352	7869352
chr10	28988980	28998980	chr10	28630531	28640531
chr10	99039514	99049514	chr10	98459384	98469384
chr10	100809649	100819649	chr10	100559210	100569210
chr10	72319669	72329669	chr10	72069916	72079916
chr10	11979963	11989963	chr10	11790425	11800425
chr10	9290551	9300551	chr10	7860880	7870880
chr10	69380568	69390568	chr10	69220151	69230151
chr10	75009520	75019520	chr10	74260356	74270356
chr10	68960098	68970098	chr10	68779862	68789862
chr10	51959013	51969013	chr10	50999614	51009614
chr10	11749889	11759889	chr10	11519655	11529655
chr10	94599998	94609998	chr10	94590536	94600536
chr10	23190558	23200558	chr10	23169299	23179299
chr10	90590415	90600415	chr10	89840839	89850839
chr10	68960164	68970164	chr10	68769776	68779776
chr10	123940136	123950136	chr10	123580293	123590293
chr10	103059611	103069611	chr10	102829315	102839315
chr10	89389037	89399037	chr10	89239681	89249681
chr10	95240102	95250102	chr10	95128509	95138509
chr10	29129677	29139677	chr10	28660803	28670803
chr10	103419253	103429253	chr10	103410611	103420611
chr10	68950818	68960818	chr10	68760341	68770341
chr10	17240632	17250632	chr10	16840723	16850723
chr10	69630798	69640798	chr10	69518362	69528362
chr10	52209714	52219714	chr10	52049489	52059489
chr10	69099787	69109787	chr10	69000120	69010120
chr10	123659116	123669116	chr10	123570251	123580251
chr10	14479296	14489296	chr10	14190342	14200342
chr10	36779227	36789227	chr10	35620003	35630003
chr10	122219961	122229961	chr10	122138983	122148983
chr10	90669372	90679372	chr10	89800262	89810262
chr10	89560111	89570111	chr10	89428619	89438619
chr10	100870428	100880428	chr10	100579656	100589656
chr10	31800579	31810579	chr10	30742120	30752120
chr10	28969332	28979332	chr10	28679349	28689349
chr10	5611222	5621222	chr10	5450005	5460005
chr10	14839784	14849784	chr10	14530072	14540072
chr10	93349209	93359209	chr10	93050864	93060864
chr10	100821046	100831046	chr10	100559684	100569684
chr10	5619498	5629498	chr10	5449417	5459417
chr10	9290794	9300794	chr10	7868917	7878917
chr10	117179391	117189391	chr10	116790054	116800054
chr10	110529807	110539807	chr10	110320099	110330099
chr10	36789496	36799496	chr10	35909564	35919564
chr10	31339807	31349807	chr10	30780184	30790184
chr10	13770004	13780004	chr10	13650191	13660191
chr10	102000333	102010333	chr10	101870366	101880366
chr10	70749696	70759696	chr10	70569295	70579295
chr10	31479638	31489638	chr10	30749983	30759983
chr10	51958213	51968213	chr10	51020998	51030998
chr10	93348806	93358806	chr10	93109461	93119461
chr10	68940242	68950242	chr10	68759984	68769984
chr10	81010563	81020563	chr10	80698468	80708468
chr10	77680851	77690851	chr10	77160274	77170274
chr10	93489576	93499576	chr10	93379693	93389693
chr10	100810541	100820541	chr10	100748804	100758804
chr10	22980434	22990434	chr10	22539240	22549240
chr10	103859815	103869815	chr10	103729125	103739125
chr10	105699335	105709335	chr10	105069316	105079316
chr10	68969840	68979840	chr10	68960551	68970551
chr10	101139591	101149591	chr10	101039910	101049910
chr10	95598231	95608231	chr10	95390177	95400177
chr10	72840289	72850289	chr10	72371407	72381407
chr10	31488233	31498233	chr10	30729364	30739364
chr10	59610653	59620653	chr10	59239444	59249444
chr10	98659978	98669978	chr10	98459976	98469976
chr10	102000044	102010044	chr10	101879984	101889984
chr10	90649944	90659944	chr10	89800199	89810199
chr10	68590596	68600596	chr10	68559824	68569824
chr10	103050750	103060750	chr10	102828980	102838980
chr10	123951067	123961067	chr10	123679928	123689928
chr10	84528950	84538950	chr10	84269479	84279479
chr10	69570036	69580036	chr10	69511694	69521694
chr10	70350802	70360802	chr10	70260005	70270005
chr10	70359086	70369086	chr10	70220788	70230788
chr10	96499443	96509443	chr10	96389629	96399629
chr10	69360177	69370177	chr10	69240828	69250828
chr10	69389868	69399868	chr10	69209820	69219820
chr10	80499943	80509943	chr10	80379940	80389940
chr10	93329975	93339975	chr10	93100402	93110402
chr10	89379979	89389979	chr10	89250691	89260691
chr10	54061418	54071418	chr10	52809619	52819619
chr10	100000979	100010979	chr10	99920030	99930030
chr10	60200114	60210114	chr10	60090891	60100891
chr10	36819349	36829349	chr10	35628818	35638818
chr10	119498860	119508860	chr10	119190504	119200504
chr10	88919092	88929092	chr10	88829944	88839944
chr10	13329703	13339703	chr10	13320222	13330222
chr10	31488342	31498342	chr10	30759831	30769831
chr10	117119371	117129371	chr10	116789992	116799992
chr10	132449226	132459226	chr10	132389661	132399661
chr10	7680421	7690421	chr10	7520688	7530688
chr10	68939987	68949987	chr10	68780080	68790080
chr10	68760112	68770112	chr10	68730308	68740308
chr10	102109818	102119818	chr10	101829559	101839559
chr10	72849787	72859787	chr10	72349974	72359974
chr10	110530018	110540018	chr10	110349356	110359356
chr10	18230399	18240399	chr10	17849755	17859755
chr10	76309805	76319805	chr10	76030115	76040115
chr10	103859666	103869666	chr10	103739483	103749483
chr10	122430364	122440364	chr10	122299769	122309769
chr10	95860614	95870614	chr10	95688930	95698930
chr10	101220173	101230173	chr10	99520702	99530702
chr10	91249330	91259330	chr10	90900502	90910502
chr10	31480761	31490761	chr10	30729096	30739096
chr10	52210157	52220157	chr10	52026847	52036847
chr10	93359059	93369059	chr10	93070450	93080450
chr10	110529603	110539603	chr10	110309626	110319626
chr10	101210985	101220985	chr10	101130161	101140161
chr10	103470254	103480254	chr10	103449728	103459728
chr10	117169461	117179461	chr10	116810065	116820065
chr10	23060745	23070745	chr10	22570181	22580181
chr10	105689767	105699767	chr10	105050621	105060621
chr10	71579205	71589205	chr10	71379574	71389574
chr10	51419738	51429738	chr10	51009376	51019376
chr10	99029769	99039769	chr10	98459759	98469759
chr10	7691108	7701108	chr10	7530703	7540703
chr10	54470368	54480368	chr10	52800549	52810549
chr10	95579572	95589572	chr10	95420194	95430194
chr10	12649990	12659990	chr10	12249855	12259855
chr10	97459261	97469261	chr10	97450489	97460489
chr10	69380361	69390361	chr10	69260792	69270792
chr10	71689878	71699878	chr10	71379857	71389857
chr10	32001126	32011126	chr10	31831536	31841536
chr10	117159960	117169960	chr10	116810038	116820038
chr10	101229767	101239767	chr10	100730339	100740339
chr10	43050367	43060367	chr10	42870748	42880748
chr10	28179824	28189824	chr10	27789576	27799576
chr10	93068962	93078962	chr10	93060112	93070112
chr10	93360229	93370229	chr10	93079861	93089861
chr10	31489982	31499982	chr10	30779274	30789274
chr10	110549931	110559931	chr10	110349895	110359895
chr10	16789122	16799122	chr10	15880694	15890694
chr10	14829738	14839738	chr10	14530393	14540393
chr10	77999875	78009875	chr10	77970155	77980155
chr10	93470747	93480747	chr10	93379986	93389986
chr10	71200364	71210364	chr10	70920537	70930537
chr10	79479617	79489617	chr10	79359846	79369846
chr10	75089880	75099880	chr10	74280409	74290409
chr10	100179623	100189623	chr10	99840087	99850087
chr10	89411423	89421423	chr10	89259231	89269231
chr10	72870429	72880429	chr10	72379941	72389941
chr10	73940241	73950241	chr10	73889067	73899067
chr10	9299612	9309612	chr10	7841184	7851184
chr10	102349560	102359560	chr10	102239482	102249482
chr10	87740509	87750509	chr10	87539286	87549286
chr10	68970583	68980583	chr10	68780314	68790314
chr10	119480486	119490486	chr10	119190633	119200633
chr10	94570019	94580019	chr10	94560578	94570578
chr10	5600334	5610334	chr10	5459788	5469788
chr10	114690234	114700234	chr10	114559558	114569558
chr10	97170908	97180908	chr10	97059173	97069173
chr10	101229026	101239026	chr10	101060114	101070114
chr10	93670505	93680505	chr10	93550139	93560139
chr10	93339894	93349894	chr10	93059865	93069865
chr10	73939854	73949854	chr10	73880337	73890337
chr10	95579295	95589295	chr10	95430732	95440732
chr10	9259356	9269356	chr10	7979038	7989038
chr10	110530058	110540058	chr10	110299601	110309601
chr10	122209914	122219914	chr10	122140160	122150160
chr10	133118829	133128829	chr10	132931873	132941873
chr10	33959187	33969187	chr10	33328821	33338821
chr10	112959894	112969894	chr10	112560398	112570398
chr10	98019633	98029633	chr10	97910835	97920835
chr10	31488879	31498879	chr10	30740222	30750222
chr10	102360399	102370399	chr10	102230581	102240581
chr10	31480346	31490346	chr10	30770160	30780160
chr10	52559681	52569681	chr10	52301101	52311101
chr10	18209891	18219891	chr10	17839723	17849723
chr10	59219880	59229880	chr10	58949361	58959361
chr10	89569984	89579984	chr10	89420115	89430115
chr10	89218293	89228293	chr10	88940286	88950286
chr10	69490232	69500232	chr10	69430472	69440472
chr10	16779692	16789692	chr10	15899488	15909488
chr10	73060476	73070476	chr10	72399930	72409930
chr10	36749532	36759532	chr10	35640320	35650320
chr10	68780102	68790102	chr10	68429269	68439269
chr10	89210578	89220578	chr10	88990220	89000220
chr10	97159915	97169915	chr10	97079932	97089932
chr10	29239678	29249678	chr10	28629821	28639821
chr10	126399697	126409697	chr10	125970597	125980597
chr10	102400933	102410933	chr10	102221062	102231062
chr10	47310081	47320081	chr10	47038629	47048629
chr10	90839605	90849605	chr10	90830646	90840646
chr10	47329408	47339408	chr10	47020747	47030747
chr10	125128269	125138269	chr10	125121421	125131421
chr10	28200058	28210058	chr10	27710512	27720512
chr10	115109092	115119092	chr10	114869635	114879635
chr10	91239965	91249965	chr10	90939030	90949030
chr10	80499817	80509817	chr10	80450347	80460347
chr10	16779334	16789334	chr10	15890079	15900079
chr10	72860325	72870325	chr10	72360054	72370054
chr10	43339724	43349724	chr10	43280231	43290231
chr10	14479493	14489493	chr10	14200306	14210306
chr10	77988250	77998250	chr10	77980473	77990473
chr10	110600303	110610303	chr10	110280810	110290810
chr10	53590575	53600575	chr10	53209717	53219717
chr10	49160258	49170258	chr10	48970519	48980519
chr10	47309977	47319977	chr10	46999104	47009104
chr10	74090369	74100369	chr10	73840783	73850783
chr10	63080630	63090630	chr10	62590545	62600545
chr10	113208447	113218447	chr10	112560395	112570395
chr10	124389290	124399290	chr10	123988862	123998862
chr10	72920271	72930271	chr10	72410789	72420789
chr10	71719946	71729946	chr10	71309700	71319700
chr10	22970020	22980020	chr10	22549314	22559314
chr10	63619111	63629111	chr10	63269754	63279754
chr10	69499404	69509404	chr10	69420750	69430750
chr10	124230667	124240667	chr10	124000364	124010364
chr10	18219699	18229699	chr10	17869590	17879590
chr10	68748708	68758708	chr10	68419403	68429403
chr10	77620593	77630593	chr10	77170250	77180250
chr10	22981065	22991065	chr10	22600324	22610324
chr10	86870075	86880075	chr10	86810631	86820631
chr10	26279509	26289509	chr10	25900051	25910051
chr10	90850378	90860378	chr10	90771656	90781656
chr10	70530515	70540515	chr10	70459115	70469115
chr10	100738702	100748702	chr10	99529301	99539301
chr10	53599176	53609176	chr10	52880426	52890426
chr10	101560884	101570884	chr10	101200403	101210403
chr10	69630417	69640417	chr10	69580355	69590355
chr10	103430277	103440277	chr10	103399985	103409985
chr10	126380035	126390035	chr10	125979972	125989972
chr10	52010272	52020272	chr10	51009602	51019602
chr10	9219137	9229137	chr10	7880491	7890491
chr10	69399831	69409831	chr10	69210676	69220676
chr10	75029199	75039199	chr10	74241536	74251536
chr10	69079926	69089926	chr10	68999726	69009726
chr10	80500004	80510004	chr10	80430664	80440664
chr10	59600081	59610081	chr10	59250258	59260258
chr10	31780286	31790286	chr10	30719460	30729460
chr10	81810230	81820230	chr10	81409644	81419644
chr10	20760331	20770331	chr10	19400109	19410109
chr10	71690191	71700191	chr10	71309984	71319984
chr10	12709180	12719180	chr10	12268690	12278690
chr10	69359950	69369950	chr10	69229781	69239781
chr10	70540235	70550235	chr10	70459052	70469052
chr10	51949759	51959759	chr10	50990027	51000027
chr10	18248841	18258841	chr10	17809742	17819742
chr10	72939239	72949239	chr10	72358970	72368970
chr10	71200400	71210400	chr10	70930071	70940071
chr10	44510614	44520614	chr10	43669470	43679470
chr10	22988981	22998981	chr10	22550197	22560197
chr10	97219347	97229347	chr10	97059303	97069303
chr10	93290491	93300491	chr10	93119066	93129066
chr10	70869700	70879700	chr10	70548237	70558237
chr10	31321033	31331033	chr10	30771030	30781030
chr10	97609584	97619584	chr10	97569700	97579700
chr10	92420474	92430474	chr10	92079358	92089358
chr10	92420237	92430237	chr10	92090038	92100038
chr10	22310172	22320172	chr10	21999696	22009696
chr10	100009802	100019802	chr10	99909824	99919824
chr10	123548335	123558335	chr10	123129651	123139651
chr10	47290091	47300091	chr10	47029599	47039599
chr10	100039739	100049739	chr10	99901336	99911336
chr10	80509633	80519633	chr10	80440299	80450299
chr10	7690469	7700469	chr10	7520200	7530200
chr10	12650948	12660948	chr10	12259055	12269055
chr10	15719673	15729673	chr10	15419839	15429839
chr10	23520531	23530531	chr10	23310113	23320113
chr10	86868817	86878817	chr10	86750594	86760594
chr10	93330026	93340026	chr10	93129971	93139971
chr10	72980082	72990082	chr10	72359409	72369409
chr10	72878976	72888976	chr10	72489391	72499391
chr10	52487841	52497841	chr10	52310066	52320066
chr10	60640742	60650742	chr10	60439100	60449100
chr10	99900298	99910298	chr10	99880176	99890176
chr10	118250576	118260576	chr10	117559536	117569536
chr10	101209638	101219638	chr10	101149847	101159847
chr10	72899364	72909364	chr10	72360120	72370120
chr10	43090795	43100795	chr10	42870671	42880671
chr10	71230330	71240330	chr10	70929698	70939698
chr10	47259910	47269910	chr10	47049614	47059614
chr10	110540339	110550339	chr10	110319962	110329962
chr10	70810075	70820075	chr10	70548537	70558537
chr10	71271832	71281832	chr10	70899585	70909585
chr10	30530555	30540555	chr10	30429908	30439908
chr10	84529611	84539611	chr10	84250037	84260037
chr10	36779129	36789129	chr10	35599676	35609676
chr10	100710137	100720137	chr10	100559040	100569040
chr10	59211110	59221110	chr10	58950259	58960259
chr10	14829696	14839696	chr10	14539372	14549372
chr10	101560622	101570622	chr10	101300469	101310469
chr10	28979981	28989981	chr10	28630694	28640694
chr10	5269905	5279905	chr10	4839719	4849719
chr10	110520027	110530027	chr10	110309929	110319929
chr10	68770054	68780054	chr10	68730407	68740407
chr10	31319858	31329858	chr10	30749939	30759939
chr10	119440332	119450332	chr10	119190109	119200109
chr10	62799932	62809932	chr10	62589876	62599876
chr10	26549973	26559973	chr10	26330150	26340150
chr10	31369817	31379817	chr10	30770123	30780123
chr10	110550106	110560106	chr10	110319919	110329919
chr10	103239380	103249380	chr10	103139730	103149730
chr10	106179125	106189125	chr10	105949675	105959675
chr10	98039852	98049852	chr10	97919743	97929743
chr10	53599403	53609403	chr10	52810602	52820602
chr10	21259654	21269654	chr10	21070118	21080118
chr10	96329127	96339127	chr10	96220669	96230669
chr10	47331065	47341065	chr10	47038796	47048796
chr10	99230076	99240076	chr10	98470030	98480030
chr10	95851422	95861422	chr10	95690326	95700326
chr10	79480333	79490333	chr10	79370063	79380063
chr10	79490341	79500341	chr10	79390338	79400338
chr10	116779431	116789431	chr10	116680586	116690586
chr10	59599307	59609307	chr10	59230974	59240974
chr10	93510019	93520019	chr10	93360170	93370170
chr10	69390664	69400664	chr10	69249538	69259538
chr10	103680054	103690054	chr10	103581668	103591668
chr10	36799737	36809737	chr10	35650216	35660216
chr10	22980498	22990498	chr10	22579849	22589849
chr10	53590508	53600508	chr10	53200704	53210704
chr10	51959207	51969207	chr10	50989689	50999689
chr10	79181515	79191515	chr10	79081015	79091015
chr10	74060195	74070195	chr10	73879799	73889799
chr10	49739715	49749715	chr10	49620028	49630028
chr10	31489796	31499796	chr10	30771433	30781433
chr10	111341038	111351038	chr10	111070127	111080127
chr10	21519932	21529932	chr10	21500798	21510798
chr10	70530680	70540680	chr10	70469524	70479524
chr10	11750631	11760631	chr10	11499542	11509542
chr10	103229819	103239819	chr10	103190547	103200547
chr10	72900281	72910281	chr10	72350670	72360670
chr10	104209409	104219409	chr10	104049455	104059455
chr10	77639670	77649670	chr10	77249923	77259923
chr10	118229764	118239764	chr10	117520451	117530451
chr10	110279921	110289921	chr10	110139696	110149696
chr10	71559794	71569794	chr10	71390868	71400868
chr10	53591132	53601132	chr10	52879960	52889960
chr10	92429466	92439466	chr10	92088987	92098987
chr10	72879348	72889348	chr10	72379690	72389690
chr10	68598611	68608611	chr10	68550018	68560018
chr10	110209559	110219559	chr10	110131160	110141160
chr10	63709591	63719591	chr10	63629958	63639958
chr10	31480170	31490170	chr10	30780627	30790627
chr10	94349536	94359536	chr10	94329626	94339626
chr10	69630452	69640452	chr10	69529770	69539770
chr10	29299773	29309773	chr10	28660562	28670562
chr10	89209983	89219983	chr10	88939576	88949576
chr10	52009889	52019889	chr10	50998947	51008947
chr10	68939154	68949154	chr10	68440255	68450255
chr10	114430708	114440708	chr10	114299990	114309990
chr10	34168794	34178794	chr10	33270434	33280434
chr10	89360353	89370353	chr10	89259638	89269638
chr10	125070021	125080021	chr10	125060735	125070735
chr10	99230218	99240218	chr10	98440421	98450421
chr10	104348521	104358521	chr10	104299285	104309285
chr10	47376607	47386607	chr10	46279622	46289622
chr10	90519414	90529414	chr10	89790421	89800421
chr10	119459091	119469091	chr10	119190750	119200750
chr10	74079783	74089783	chr10	73879791	73889791
chr10	92400119	92410119	chr10	92089706	92099706
chr10	113349884	113359884	chr10	112550575	112560575
chr10	86949786	86959786	chr10	86941170	86951170
chr10	9290670	9300670	chr10	7839844	7849844
chr10	72879171	72889171	chr10	72400153	72410153
chr10	89549715	89559715	chr10	89411225	89421225
chr10	101211320	101221320	chr10	100738852	100748852
chr10	93069356	93079356	chr10	92689356	92699356
chr10	88979386	88989386	chr10	88930959	88940959
chr10	94589703	94599703	chr10	94349414	94359414
chr10	73058887	73068887	chr10	72350217	72360217
chr10	103849540	103859540	chr10	103720329	103730329
chr10	23169996	23179996	chr10	22319439	22329439
chr10	71280342	71290342	chr10	70940264	70950264
chr10	116289783	116299783	chr10	115700163	115710163
chr10	103239455	103249455	chr10	103079046	103089046
chr10	9298244	9308244	chr10	8049466	8059466
chr10	105678532	105688532	chr10	105061051	105071051
chr10	90569925	90579925	chr10	89789915	89799915
chr10	95829782	95839782	chr10	95690021	95700021
chr10	122440635	122450635	chr10	122279947	122289947
chr10	28980116	28990116	chr10	28620164	28630164
chr10	101209503	101219503	chr10	101159056	101169056
chr10	100209740	100219740	chr10	99880142	99890142
chr10	97179198	97189198	chr10	97070019	97080019
chr10	36790629	36800629	chr10	35630396	35640396
chr10	97860247	97870247	chr10	97789616	97799616
chr10	9298468	9308468	chr10	7848801	7858801
chr10	27649757	27659757	chr10	27559497	27569497
chr10	71209733	71219733	chr10	70899855	70909855
chr10	103849838	103859838	chr10	103739382	103749382
chr10	102380334	102390334	chr10	102230250	102240250
chr10	102910923	102920923	chr10	102829336	102839336
chr10	36760592	36770592	chr10	35599596	35609596
chr10	1010612	1020612	chr10	991182	1001182
chr10	84200627	84210627	chr10	84151192	84161192
chr10	89388896	89398896	chr10	89250415	89260415
chr10	47300421	47310421	chr10	47060423	47070423
chr10	20760696	20770696	chr10	19708789	19718789
chr10	116779385	116789385	chr10	116689599	116699599
chr10	69637465	69647465	chr10	69519130	69529130
chr10	89219224	89229224	chr10	89009724	89019724
chr10	69909887	69919887	chr10	69779983	69789983
chr10	94600158	94610158	chr10	94579746	94589746
chr10	97729398	97739398	chr10	97690705	97700705
chr10	113129799	113139799	chr10	112570906	112580906
chr10	110540146	110550146	chr10	110359186	110369186
chr10	123530239	123540239	chr10	123040051	123050051
chr10	15729985	15739985	chr10	15429353	15439353
chr10	87720004	87730004	chr10	87531654	87541654
chr10	93479827	93489827	chr10	93409900	93419900
chr10	113280957	113290957	chr10	112540243	112550243
chr10	95570031	95580031	chr10	95430427	95440427
chr10	67519068	67529068	chr10	66939164	66949164
chr10	77681065	77691065	chr10	77189107	77199107
chr10	49749997	49759997	chr10	49590914	49600914
chr10	110209895	110219895	chr10	110149909	110159909
chr10	95609000	95619000	chr10	95420594	95430594
chr10	77659812	77669812	chr10	77161170	77171170
chr10	10580071	10590071	chr10	9330103	9340103
chr10	100509925	100519925	chr10	100440753	100450753
chr10	14090088	14100088	chr10	13789611	13799611
chr10	93480288	93490288	chr10	93080408	93090408
chr10	92439403	92449403	chr10	92080330	92090330
chr10	101220164	101230164	chr10	101059841	101069841
chr10	96508403	96518403	chr10	96400646	96410646
chr10	29300404	29310404	chr10	28639423	28649423
chr10	28988824	28998824	chr10	28680043	28690043
chr10	91960106	91970106	chr10	91829950	91839950
chr10	71270629	71280629	chr10	71219741	71229741
chr10	69890756	69900756	chr10	69798971	69808971
chr10	128009484	128019484	chr10	127909447	127919447
chr10	22330023	22340023	chr10	22319987	22329987
chr10	100979277	100989277	chr10	100970295	100980295
chr10	71270313	71280313	chr10	70909822	70919822
chr10	123961400	123971400	chr10	123680039	123690039
chr10	74970417	74980417	chr10	74229821	74239821
chr10	53810188	53820188	chr10	53200363	53210363
chr10	63149599	63159599	chr10	62590140	62600140
chr10	75069984	75079984	chr10	74259921	74269921
chr10	89370344	89380344	chr10	89259685	89269685
chr10	110510249	110520249	chr10	110319166	110329166
chr10	94559192	94569192	chr10	94338602	94348602
chr10	86890457	86900457	chr10	86709320	86719320
chr10	73638316	73648316	chr10	73539064	73549064
chr10	101770657	101780657	chr10	101220219	101230219
chr10	89560256	89570256	chr10	89411492	89421492
chr10	52469849	52479849	chr10	52309695	52319695
chr10	26269357	26279357	chr10	25880529	25890529
chr10	110540093	110550093	chr10	110349720	110359720
chr10	9290582	9300582	chr10	7900188	7910188
chr10	110510555	110520555	chr10	110349655	110359655
chr10	75010908	75020908	chr10	74250101	74260101
chr10	71209839	71219839	chr10	70919510	70929510
chr10	113219693	113229693	chr10	112531283	112541283
chr10	89219153	89229153	chr10	88931228	88941228
chr10	71300533	71310533	chr10	70919953	70929953
chr10	12700664	12710664	chr10	12258644	12268644
chr10	12900207	12910207	chr10	12720208	12730208
chr10	12709143	12719143	chr10	12249770	12259770
chr10	90590086	90600086	chr10	90281464	90291464
chr10	77620351	77630351	chr10	77160711	77170711
chr10	101740231	101750231	chr10	101609976	101619976
chr10	71709134	71719134	chr10	71310018	71320018
chr10	71670692	71680692	chr10	71390961	71400961
chr10	94580178	94590178	chr10	94551022	94561022
chr10	27160829	27170829	chr10	27110095	27120095
chr10	14818972	14828972	chr10	14539536	14549536
chr10	47279677	47289677	chr10	47049645	47059645
chr10	51998530	52008530	chr10	51000395	51010395
chr10	78019657	78029657	chr10	77988101	77998101
chr10	22989434	22999434	chr10	22580685	22590685
chr10	68779836	68789836	chr10	68730529	68740529
chr10	36851034	36861034	chr10	35609674	35619674
chr10	51419998	51429998	chr10	51020121	51030121
chr10	22249067	22259067	chr10	21990140	22000140
chr10	29089992	29099992	chr10	28669955	28679955
chr10	69499864	69509864	chr10	69429975	69439975
chr10	71729490	71739490	chr10	71300442	71310442
chr10	31350028	31360028	chr10	30740713	30750713
chr10	111349800	111359800	chr10	111070783	111080783
chr10	117539004	117549004	chr10	117159804	117169804
chr10	68909004	68919004	chr10	68779549	68789549
chr10	103690543	103700543	chr10	103609539	103619539
chr10	60959647	60969647	chr10	60820174	60830174
chr10	98049246	98059246	chr10	97910307	97920307
chr10	77649100	77659100	chr10	77160005	77170005
chr10	71279534	71289534	chr10	70930195	70940195
chr10	14470072	14480072	chr10	14210520	14220520
chr10	91289450	91299450	chr10	90909880	90919880
chr10	74970052	74980052	chr10	74191104	74201104
chr10	74960517	74970517	chr10	74260538	74270538
chr10	20840194	20850194	chr10	19399800	19409800
chr10	28970099	28980099	chr10	28670866	28680866
chr10	73649891	73659891	chr10	73519875	73529875
chr10	60430026	60440026	chr10	60230644	60240644
chr10	22989246	22999246	chr10	22561727	22571727
chr10	102009763	102019763	chr10	101879600	101889600
chr10	93320333	93330333	chr10	93070027	93080027
chr10	119399800	119409800	chr10	119210335	119220335
chr10	93489501	93499501	chr10	93069380	93079380
chr10	63709738	63719738	chr10	63220819	63230819
chr10	51399847	51409847	chr10	51000700	51010700
chr10	95860679	95870679	chr10	95679762	95689762
chr10	95570475	95580475	chr10	95440336	95450336
chr10	24189537	24199537	chr10	23990037	24000037
chr10	82370759	82380759	chr10	82149718	82159718
chr10	123639768	123649768	chr10	123579671	123589671
chr10	102039860	102049860	chr10	101879062	101889062
chr10	121729801	121739801	chr10	121080444	121090444
chr10	117529654	117539654	chr10	117130698	117140698
chr10	86890111	86900111	chr10	86690120	86700120
chr10	95570084	95580084	chr10	95419911	95429911
chr10	75090302	75100302	chr10	74249195	74259195
chr10	103438661	103448661	chr10	103409697	103419697
chr10	100860348	100870348	chr10	100748379	100758379
chr10	95598223	95608223	chr10	95360108	95370108
chr10	71200122	71210122	chr10	70900037	70910037
chr10	125019993	125029993	chr10	125000628	125010628
chr10	103670971	103680971	chr10	103599752	103609752
chr10	14169933	14179933	chr10	13780007	13790007
chr10	70340235	70350235	chr10	70239503	70249503
chr10	51410426	51420426	chr10	51060070	51070070
chr10	20790308	20800308	chr10	19699752	19709752
chr10	28979793	28989793	chr10	28650351	28660351
chr10	71170464	71180464	chr10	70929511	70939511
chr10	76970009	76980009	chr10	76548998	76558998
chr10	110541011	110551011	chr10	110330128	110340128
chr10	101139339	101149339	chr10	100730206	100740206
chr10	121720055	121730055	chr10	121091143	121101143
chr10	105679555	105689555	chr10	105050827	105060827
chr10	9289872	9299872	chr10	7908197	7918197
chr10	73639305	73649305	chr10	73510051	73520051
chr10	29009109	29019109	chr10	28659603	28669603
chr10	51380260	51390260	chr10	51070159	51080159
chr10	72319796	72329796	chr10	72259652	72269652
chr10	62809506	62819506	chr10	62590136	62600136
chr10	23030667	23040667	chr10	22570154	22580154
chr10	67518806	67528806	chr10	66950428	66960428
chr10	30580149	30590149	chr10	30409708	30419708
chr10	97189133	97199133	chr10	97090782	97100782
chr10	75000535	75010535	chr10	74259866	74269866
chr10	103879369	103889369	chr10	103720259	103730259
chr10	103459992	103469992	chr10	103450109	103460109
chr10	23060854	23070854	chr10	21989265	21999265
chr10	100739233	100749233	chr10	100730911	100740911
chr10	121900322	121910322	chr10	120927933	120937933
chr10	100100345	100110345	chr10	99840279	99850279
chr10	117170077	117180077	chr10	116829615	116839615
chr10	116368828	116378828	chr10	115350402	115360402
chr10	52720118	52730118	chr10	52639919	52649919
chr10	20829116	20839116	chr10	19639568	19649568
chr10	98670500	98680500	chr10	98459980	98469980
chr10	72329445	72339445	chr10	72080765	72090765
chr10	9299866	9309866	chr10	7519677	7529677
chr10	9300866	9310866	chr10	7509604	7519604
chr10	110599430	110609430	chr10	110309250	110319250
chr10	30580237	30590237	chr10	30400393	30410393
chr10	104340466	104350466	chr10	104289786	104299786
chr10	53590163	53600163	chr10	53502839	53512839
chr10	9249174	9259174	chr10	7939310	7949310
chr10	73620505	73630505	chr10	73519828	73529828
chr10	26520637	26530637	chr10	26330388	26340388
chr10	89210188	89220188	chr10	89009831	89019831
chr10	93809599	93819599	chr10	93749711	93759711
chr10	99609803	99619803	chr10	99540260	99550260
chr10	100870549	100880549	chr10	100720878	100730878
chr10	44848826	44858826	chr10	44509679	44519679
chr10	125008998	125018998	chr10	125001071	125011071
chr10	91249587	91259587	chr10	91029006	91039006
chr10	36830376	36840376	chr10	35630235	35640235
chr10	47299788	47309788	chr10	47009546	47019546
chr10	68899571	68909571	chr10	68779925	68789925
chr10	100828676	100838676	chr10	100720564	100730564
chr10	90281952	90291952	chr10	89789961	89799961
chr10	114699201	114709201	chr10	114549001	114559001
chr10	103249086	103259086	chr10	103079800	103089800
chr10	98739609	98749609	chr10	98459899	98469899
chr10	110219818	110229818	chr10	110149569	110159569
chr10	101729975	101739975	chr10	101589685	101599685
chr10	68930528	68940528	chr10	68730566	68740566
chr10	18210115	18220115	chr10	17869353	17879353
chr10	31809924	31819924	chr10	30749987	30759987
chr10	121690147	121700147	chr10	121079266	121089266
chr10	20769739	20779739	chr10	19740000	19750000
chr10	76980522	76990522	chr10	76549596	76559596
chr10	105690192	105700192	chr10	105019552	105029552
chr10	80490133	80500133	chr10	80440439	80450439
chr10	68909406	68919406	chr10	68750113	68760113
chr10	52570872	52580872	chr10	52300758	52310758
chr10	71570029	71580029	chr10	71380345	71390345
chr10	21500205	21510205	chr10	21279952	21289952
chr10	100090195	100100195	chr10	99839934	99849934
chr10	97210275	97220275	chr10	97060132	97070132
chr10	49688529	49698529	chr10	49609755	49619755
chr10	53609408	53619408	chr10	52810490	52820490
chr10	81840672	81850672	chr10	81078671	81088671
chr10	123950421	123960421	chr10	123579491	123589491
chr10	22320011	22330011	chr10	21520138	21530138
chr10	102009446	102019446	chr10	101830731	101840731
chr10	22470394	22480394	chr10	22340412	22350412
chr10	43517151	43527151	chr10	43511178	43521178
chr10	91249079	91259079	chr10	91000016	91010016
chr10	29110836	29120836	chr10	28660359	28670359
chr10	119471398	119481398	chr10	119190403	119200403
chr10	53819989	53829989	chr10	52810746	52820746
chr10	94580059	94590059	chr10	94338704	94348704
chr10	103829924	103839924	chr10	103760476	103770476
chr10	95608963	95618963	chr10	95439557	95449557
chr10	63709968	63719968	chr10	63160406	63170406
chr10	90869355	90879355	chr10	90730094	90740094
chr10	69410469	69420469	chr10	69209996	69219996
chr10	89380121	89390121	chr10	89260034	89270034
chr10	110260168	110270168	chr10	110130423	110140423
chr10	29119681	29129681	chr10	28669859	28679859
chr10	52169699	52179699	chr10	52040058	52050058
chr10	10501111	10511111	chr10	9339851	9349851
chr10	111320115	111330115	chr10	111070705	111080705
chr10	59570050	59580050	chr10	59248950	59258950
chr10	72829390	72839390	chr10	72509437	72519437
chr10	118259870	118269870	chr10	117510016	117520016
chr10	68900100	68910100	chr10	68770513	68780513
chr10	63719698	63729698	chr10	63250792	63260792
chr10	23288542	23298542	chr10	23151289	23161289
chr10	53486387	53496387	chr10	53481176	53491176
chr10	90851083	90861083	chr10	90749486	90759486
chr10	27650711	27660711	chr10	27551003	27561003
chr10	92410765	92420765	chr10	92070358	92080358
chr10	72328840	72338840	chr10	72041021	72051021
chr10	51410440	51420440	chr10	50989678	50999678
chr10	17279906	17289906	chr10	16840702	16850702
chr10	69890799	69900799	chr10	69809944	69819944
chr10	74090506	74100506	chr10	73859481	73869481
chr10	119409795	119419795	chr10	119210039	119220039
chr10	9290899	9300899	chr10	8029599	8039599
chr10	87719993	87729993	chr10	87540100	87550100
chr10	31810035	31820035	chr10	30759797	30769797
chr10	1019827	1029827	chr10	1000598	1010598
chr10	79470847	79480847	chr10	79369846	79379846
chr10	102000173	102010173	chr10	101890008	101900008
chr10	79481095	79491095	chr10	79380570	79390570
chr10	95589641	95599641	chr10	95379191	95389191
chr10	23169732	23179732	chr10	22310703	22320703
chr10	53779720	53789720	chr10	52820760	52830760
chr10	93359546	93369546	chr10	93090167	93100167
chr10	96499088	96509088	chr10	96400172	96410172
chr10	31459198	31469198	chr10	30770553	30780553
chr10	110209663	110219663	chr10	110140137	110150137
chr10	20790653	20800653	chr10	19719088	19729088
chr10	11750441	11760441	chr10	11530096	11540096
chr10	18229966	18239966	chr10	17870029	17880029
chr10	77640693	77650693	chr10	77189901	77199901
chr10	75219277	75229277	chr10	75210000	75220000
chr10	99279542	99289542	chr10	98460458	98470458
chr10	96508315	96518315	chr10	96409865	96419865
chr10	70359835	70369835	chr10	70211768	70221768
chr10	28969545	28979545	chr10	28660791	28670791
chr10	93289935	93299935	chr10	93070803	93080803
chr10	36759018	36769018	chr10	35630721	35640721
chr10	63189139	63199139	chr10	63171477	63181477
chr10	29009231	29019231	chr10	28630369	28640369
chr10	61279317	61289317	chr10	60809525	60819525
chr10	26210385	26220385	chr10	25750018	25760018
chr10	33980173	33990173	chr10	33328823	33338823
chr10	75019163	75029163	chr10	74320665	74330665
chr10	114399608	114409608	chr10	114300479	114310479
chr10	5611062	5621062	chr10	5439350	5449350
chr10	74119921	74129921	chr10	73840114	73850114
chr10	124380070	124390070	chr10	124008845	124018845
chr10	101979920	101989920	chr10	101880084	101890084
chr10	49740380	49750380	chr10	49590143	49600143
chr10	117109756	117119756	chr10	116800580	116810580
chr10	90589998	90599998	chr10	89819424	89829424
chr10	121679124	121689124	chr10	121119671	121129671
chr10	28981256	28991256	chr10	28639934	28649934
chr10	69499791	69509791	chr10	69410058	69420058
chr10	68889673	68899673	chr10	68809518	68819518
chr10	16739412	16749412	chr10	15880044	15890044
chr10	51361028	51371028	chr10	50990057	51000057
chr10	63619692	63629692	chr10	63159885	63169885
chr10	89080164	89090164	chr10	89029165	89039165
chr10	84369711	84379711	chr10	84260034	84270034
chr10	17249865	17259865	chr10	16860116	16870116
chr10	101288870	101298870	chr10	101209633	101219633
chr10	95559239	95569239	chr10	95429957	95439957
chr10	22970129	22980129	chr10	22579998	22589998
chr10	94570440	94580440	chr10	94550419	94560419
chr10	62819667	62829667	chr10	62608465	62618465
chr10	104340628	104350628	chr10	104299248	104309248
chr10	89360642	89370642	chr10	89289662	89299662
chr10	116290799	116300799	chr10	115708202	115718202
chr10	68598701	68608701	chr10	68559556	68569556
chr10	20780265	20790265	chr10	19661553	19671553
chr10	70520085	70530085	chr10	70459243	70469243
chr10	104201549	104211549	chr10	104050060	104060060
chr10	73990895	74000895	chr10	73879871	73889871
chr10	113309165	113319165	chr10	112510555	112520555
chr10	89389156	89399156	chr10	89269967	89279967
chr10	89209329	89219329	chr10	88950696	88960696
chr10	92449082	92459082	chr10	92031517	92041517
chr10	71262109	71272109	chr10	70899314	70909314
chr10	81011283	81021283	chr10	80680368	80690368
chr10	72330045	72340045	chr10	72048732	72058732
chr10	77489908	77499908	chr10	77168914	77178914
chr10	102349850	102359850	chr10	102201052	102211052
chr10	113379625	113389625	chr10	112560694	112570694
chr10	121659526	121669526	chr10	120940559	120950559
chr10	93329991	93339991	chr10	93090432	93100432
chr10	123950806	123960806	chr10	123669578	123679578
chr10	100849594	100859594	chr10	100549782	100559782
chr10	92440160	92450160	chr10	92090261	92100261
chr10	71618183	71628183	chr10	71310258	71320258
chr10	20760366	20770366	chr10	19999119	20009119
chr10	110590631	110600631	chr10	110280695	110290695
chr10	90129558	90139558	chr10	89799509	89809509
chr10	71579601	71589601	chr10	71310332	71320332
chr10	98040253	98050253	chr10	97899983	97909983
chr10	68770245	68780245	chr10	68750060	68760060
chr10	89200700	89210700	chr10	88990218	89000218
chr10	52010315	52020315	chr10	50990601	51000601
chr10	110570079	110580079	chr10	110280692	110290692
chr10	113300838	113310838	chr10	112499689	112509689
chr10	105699737	105709737	chr10	105030567	105040567
chr10	84517492	84527492	chr10	84260112	84270112
chr10	72850734	72860734	chr10	72560205	72570205
chr10	97608400	97618400	chr10	97480509	97490509
chr10	113219844	113229844	chr10	112509071	112519071
chr10	117169184	117179184	chr10	116740059	116750059
chr10	101560792	101570792	chr10	101220488	101230488
chr10	75109480	75119480	chr10	74310091	74320091
chr10	71199454	71209454	chr10	70939869	70949869
chr10	21480257	21490257	chr10	21279532	21289532
chr10	53480493	53490493	chr10	52960156	52970156
chr10	91240354	91250354	chr10	91039596	91049596
chr10	101059526	101069526	chr10	100730095	100740095
chr10	93269820	93279820	chr10	93110018	93120018
chr10	103680135	103690135	chr10	103609097	103619097
chr10	31720743	31730743	chr10	30740511	30750511
chr10	117160010	117170010	chr10	116839813	116849813
chr10	103269882	103279882	chr10	103069822	103079822
chr10	17260510	17270510	chr10	16859538	16869538
chr10	90860492	90870492	chr10	90730451	90740451
chr10	16530640	16540640	chr10	15879808	15889808
chr10	112300416	112310416	chr10	112130501	112140501
chr10	36790570	36800570	chr10	35609475	35619475
chr10	21481277	21491277	chr10	21271125	21281125
chr10	102389577	102399577	chr10	102220686	102230686
chr10	118229619	118239619	chr10	117500287	117510287
chr10	60040315	60050315	chr10	59839920	59849920
chr10	81829880	81839880	chr10	81090601	81100601
chr10	17318406	17328406	chr10	16841301	16851301
chr10	68960553	68970553	chr10	68420010	68430010
chr10	18240328	18250328	chr10	17819953	17829953
chr10	31780403	31790403	chr10	30750501	30760501
chr10	16548965	16558965	chr10	15879309	15889309
chr10	101129729	101139729	chr10	100747314	100757314
chr10	9250068	9260068	chr10	7849222	7859222
chr10	100049989	100059989	chr10	99850357	99860357
chr10	88369050	88379050	chr10	87830316	87840316
chr10	128830414	128840414	chr10	128270494	128280494
chr10	35779736	35789736	chr10	35629890	35639890
chr10	124380524	124390524	chr10	124000410	124010410
chr10	97850363	97860363	chr10	97789406	97799406
chr10	95609087	95619087	chr10	95379559	95389559
chr10	20858920	20868920	chr10	19699096	19709096
chr10	100870510	100880510	chr10	100748736	100758736
chr10	86940123	86950123	chr10	86690118	86700118
chr10	72870140	72880140	chr10	72350114	72360114
chr10	26549980	26559980	chr10	26350009	26360009
chr10	51929724	51939724	chr10	51000094	51010094
chr10	91240896	91250896	chr10	90890403	90900403
chr10	28150449	28160449	chr10	27779070	27789070
chr10	75100426	75110426	chr10	74280259	74290259
chr10	58061396	58071396	chr10	57572021	57582021
chr10	99279130	99289130	chr10	98411260	98421260
chr10	67519854	67529854	chr10	66931071	66941071
chr10	4631094	4641094	chr10	3199845	3209845
chr10	100500102	100510102	chr10	100329602	100339602
chr10	69620930	69630930	chr10	69570174	69580174
chr10	32029287	32039287	chr10	32019788	32029788
chr10	103868572	103878572	chr10	103709562	103719562
chr10	100040259	100050259	chr10	99909246	99919246
chr10	69099944	69109944	chr10	69010040	69020040
chr10	75089551	75099551	chr10	74269489	74279489
chr10	103059438	103069438	chr10	102819340	102829340
chr10	100879308	100889308	chr10	100550332	100560332
chr10	100828855	100838855	chr10	100559625	100569625
chr10	77700012	77710012	chr10	77168836	77178836
chr10	80930494	80940494	chr10	80660019	80670019
chr10	69710271	69720271	chr10	69649919	69659919
chr10	73638733	73648733	chr10	73549925	73559925
chr10	88899608	88909608	chr10	88830412	88840412
chr10	44850015	44860015	chr10	44379648	44389648
chr10	103849730	103859730	chr10	103700751	103710751
chr10	93329994	93339994	chr10	93109184	93119184
chr10	23039321	23049321	chr10	21989581	21999581
chr10	5379887	5389887	chr10	4841539	4851539
chr10	11760263	11770263	chr10	11498899	11508899
chr10	63730914	63740914	chr10	63159964	63169964
chr10	93480044	93490044	chr10	93389702	93399702
chr10	10749449	10759449	chr10	9329749	9339749
chr10	62791035	62801035	chr10	62608956	62618956
chr10	92449022	92459022	chr10	92069680	92079680
chr10	59569966	59579966	chr10	59238958	59248958
chr10	117130015	117140015	chr10	116790120	116800120
chr10	71709222	71719222	chr10	71379442	71389442
chr10	28200508	28210508	chr10	27749796	27759796
chr10	99239226	99249226	chr10	98450145	98460145
chr10	9309782	9319782	chr10	7879960	7889960
chr10	51419557	51429557	chr10	51050414	51060414
chr10	97200091	97210091	chr10	97050953	97060953
chr10	86899546	86909546	chr10	86770981	86780981
chr10	73789860	73799860	chr10	73780987	73790987
chr10	91240623	91250623	chr10	90900422	90910422
chr10	7680311	7690311	chr10	7540173	7550173
chr10	79470103	79480103	chr10	79390515	79400515
chr10	22990156	23000156	chr10	22659700	22669700
chr10	90850280	90860280	chr10	90760236	90770236
chr10	97729788	97739788	chr10	97680842	97690842
chr10	125140196	125150196	chr10	125099930	125109930
chr10	123959986	123969986	chr10	123689845	123699845
chr10	95609286	95619286	chr10	95390081	95400081
chr10	91899956	91909956	chr10	91860355	91870355
chr10	123670109	123680109	chr10	123579446	123589446
chr10	31759654	31769654	chr10	30749095	30759095
chr10	96828890	96838890	chr10	96630402	96640402
chr10	30249296	30259296	chr10	29989719	29999719
chr10	93460423	93470423	chr10	93380024	93390024
chr10	68909883	68919883	chr10	68789903	68799903
chr10	70800554	70810554	chr10	70610597	70620597
chr10	71189867	71199867	chr10	70920481	70930481
chr10	11739230	11749230	chr10	11510055	11520055
chr10	93299512	93309512	chr10	93079175	93089175
chr10	122560544	122570544	chr10	122270311	122280311
chr10	59188019	59198019	chr10	58949962	58959962
chr10	69350407	69360407	chr10	69229632	69239632
chr10	114438906	114448906	chr10	114299622	114309622
chr10	22318936	22328936	chr10	22249337	22259337
chr10	79170008	79180008	chr10	79099961	79109961
chr10	72920666	72930666	chr10	72370270	72380270
chr10	93290876	93300876	chr10	93089571	93099571
chr10	34100191	34110191	chr10	33319625	33329625
chr10	118239469	118249469	chr10	117510746	117520746
chr10	28988893	28998893	chr10	28670969	28680969
chr10	18210207	18220207	chr10	17849361	17859361
chr10	24500379	24510379	chr10	23999924	24009924
chr10	102049311	102059311	chr10	101840014	101850014
chr10	102069580	102079580	chr10	101839884	101849884
chr10	123548904	123558904	chr10	123030662	123040662
chr10	102459373	102469373	chr10	102418916	102428916
chr10	36779171	36789171	chr10	35779152	35789152
chr10	86890395	86900395	chr10	86740340	86750340
chr10	74990774	75000774	chr10	74250130	74260130
chr10	74090005	74100005	chr10	73880238	73890238
chr10	68770493	68780493	chr10	68739957	68749957
chr10	20859954	20869954	chr10	19760129	19770129
chr10	123959912	123969912	chr10	123599796	123609796
chr10	9280735	9290735	chr10	7810062	7820062
chr10	89199987	89209987	chr10	89019834	89029834
chr10	9190124	9200124	chr10	7868414	7878414
chr10	95599586	95609586	chr10	95410185	95420185
chr10	118240492	118250492	chr10	117539986	117549986
chr10	101430055	101440055	chr10	101289739	101299739
chr10	93310982	93320982	chr10	93079641	93089641
chr10	101120633	101130633	chr10	100720811	100730811
chr10	121659460	121669460	chr10	121159430	121169430
chr10	75019161	75029161	chr10	74249483	74259483
chr10	75099784	75109784	chr10	74241380	74251380
chr10	72319789	72329789	chr10	72210501	72220501
chr10	47289740	47299740	chr10	47038971	47048971
chr10	103069272	103079272	chr10	102919856	102929856
chr10	42388302	42398302	chr10	42380329	42390329
chr10	16519615	16529615	chr10	15879153	15889153
chr10	9119267	9129267	chr10	7879308	7889308
chr10	37928374	37938374	chr10	37921228	37931228
chr10	110669994	110679994	chr10	110601129	110611129
chr10	72829924	72839924	chr10	72361039	72371039
chr10	52309583	52319583	chr10	51000098	51010098
chr10	22470031	22480031	chr10	21990544	22000544
chr10	88310003	88320003	chr10	87829921	87839921
chr10	90630302	90640302	chr10	89849003	89859003
chr10	104618622	104628622	chr10	104400743	104410743
chr10	48180697	48190697	chr10	46521400	46531400
chr10	100838987	100848987	chr10	100571054	100581054
chr10	68891000	68901000	chr10	68781070	68791070
chr10	101220315	101230315	chr10	100720210	100730210
chr10	31659734	31669734	chr10	30729785	30739785
chr10	60039027	60049027	chr10	59619568	59629568
chr10	110200038	110210038	chr10	110149391	110159391
chr10	63141110	63151110	chr10	62589305	62599305
chr10	69720646	69730646	chr10	69510702	69520702
chr10	70340269	70350269	chr10	70260563	70270563
chr10	71690399	71700399	chr10	71389476	71399476
chr10	124370325	124380325	chr10	123990233	124000233
chr10	100860416	100870416	chr10	100569813	100579813
chr10	59219408	59229408	chr10	58780183	58790183
chr10	76300499	76310499	chr10	76080576	76090576
chr10	74100046	74110046	chr10	73841405	73851405
chr10	71699231	71709231	chr10	71470156	71480156
chr10	20808997	20818997	chr10	19810855	19820855
chr10	71379061	71389061	chr10	71310320	71320320
chr10	101439430	101449430	chr10	101289746	101299746
chr10	100509914	100519914	chr10	100330034	100340034
chr10	36848945	36858945	chr10	35619382	35629382
chr10	91219134	91229134	chr10	90919722	90929722
chr10	3019795	3029795	chr10	1509296	1519296
chr10	11270364	11280364	chr10	9330094	9340094
chr10	60030275	60040275	chr10	59879356	59889356
chr10	89380268	89390268	chr10	89269865	89279865
chr10	129939973	129949973	chr10	128430114	128440114
chr10	20780475	20790475	chr10	19710737	19720737
chr10	73009542	73019542	chr10	72470614	72480614
chr10	9251967	9261967	chr10	7880589	7890589
chr10	54129901	54139901	chr10	52870250	52880250
chr10	30529844	30539844	chr10	30418358	30428358
chr10	86879733	86889733	chr10	86710067	86720067
chr10	77629947	77639947	chr10	77249610	77259610
chr10	68749352	68759352	chr10	68440167	68450167
chr10	95579401	95589401	chr10	95450321	95460321
chr10	112939453	112949453	chr10	112560117	112570117
chr10	52000275	52010275	chr10	50989402	50999402
chr10	73350427	73360427	chr10	73259288	73269288
chr10	104249212	104259212	chr10	104040766	104050766
chr10	70770329	70780329	chr10	70589821	70599821
chr10	69909123	69919123	chr10	69789749	69799749
chr10	101989175	101999175	chr10	101869732	101879732
chr10	121659469	121669469	chr10	121129966	121139966
chr10	26559700	26569700	chr10	26329922	26339922
chr10	34290993	34300993	chr10	33329080	33339080
chr10	125088705	125098705	chr10	125081058	125091058
chr10	63239496	63249496	chr10	63230524	63240524
chr10	73859780	73869780	chr10	73850238	73860238
chr10	119410364	119420364	chr10	119230020	119240020
chr10	122419940	122429940	chr10	122290226	122300226
chr10	54159307	54169307	chr10	52810873	52820873
chr10	31499580	31509580	chr10	30779534	30789534
chr10	71220231	71230231	chr10	70928984	70938984
chr10	31480506	31490506	chr10	30758990	30768990
chr10	18199130	18209130	chr10	17858847	17868847
chr10	51948706	51958706	chr10	51021104	51031104
chr10	51419794	51429794	chr10	50989540	50999540
chr10	102350227	102360227	chr10	102260136	102270136
chr10	113200503	113210503	chr10	112500622	112510622
chr10	94570223	94580223	chr10	94328996	94338996
chr10	71669979	71679979	chr10	71379413	71389413
chr10	100860070	100870070	chr10	100580243	100590243
chr10	53921133	53931133	chr10	52850390	52860390
chr10	69630367	69640367	chr10	69560452	69570452
chr10	93330014	93340014	chr10	93059851	93069851
chr10	70351158	70361158	chr10	70210467	70220467
chr10	95350610	95360610	chr10	95240511	95250511
chr10	18240052	18250052	chr10	17869509	17879509
chr10	12700314	12710314	chr10	12269669	12279669
chr10	68970549	68980549	chr10	68759925	68769925
chr10	28569118	28579118	chr10	28560141	28570141
chr10	81819724	81829724	chr10	81077743	81087743
chr10	70849830	70859830	chr10	70590355	70600355
chr10	60649601	60659601	chr10	60449418	60459418
chr10	37549138	37559138	chr10	37542623	37552623
chr10	100859935	100869935	chr10	100550302	100560302
chr10	31459302	31469302	chr10	30759293	30769293
chr10	68750006	68760006	chr10	68730461	68740461
chr10	90589575	90599575	chr10	89830467	89840467
chr10	47290371	47300371	chr10	47060637	47070637
chr10	123650193	123660193	chr10	123569886	123579886
chr10	121729118	121739118	chr10	120929518	120939518
chr10	117049593	117059593	chr10	116800555	116810555
chr10	9269439	9279439	chr10	7822211	7832211
chr10	84538513	84548513	chr10	84270206	84280206
chr10	34239826	34249826	chr10	33329768	33339768
chr10	9750799	9760799	chr10	9339678	9349678
chr10	53590458	53600458	chr10	52960153	52970153
chr10	30529799	30539799	chr10	30400707	30410707
chr10	44300076	44310076	chr10	43669682	43679682
chr10	5379894	5389894	chr10	4829297	4839297
chr10	79459656	79469656	chr10	79380471	79390471
chr10	33960397	33970397	chr10	33320325	33330325
chr10	34199634	34209634	chr10	33271402	33281402
chr10	101138673	101148673	chr10	100720292	100730292
chr10	119069416	119079416	chr10	119050142	119060142
chr10	67487639	67497639	chr10	66940504	66950504
chr10	48310332	48320332	chr10	46550657	46560657
chr10	84718266	84728266	chr10	84609328	84619328
chr10	101130110	101140110	chr10	100821659	100831659
chr10	101560708	101570708	chr10	101280119	101290119
chr10	22300440	22310440	chr10	21999405	22009405
chr10	23010614	23020614	chr10	22549817	22559817
chr10	100519192	100529192	chr10	100430441	100440441
chr10	86930533	86940533	chr10	86639335	86649335
chr10	29220756	29230756	chr10	28660117	28670117
chr10	53590541	53600541	chr10	53250126	53260126
chr10	43039598	43049598	chr10	42870786	42880786
chr10	86909642	86919642	chr10	86699810	86709810
chr10	93479959	93489959	chr10	93419513	93429513
chr10	49670452	49680452	chr10	49610232	49620232
chr10	95590540	95600540	chr10	95429822	95439822
chr10	88381084	88391084	chr10	87839753	87849753
chr10	6661050	6671050	chr10	6419049	6429049
chr10	122190397	122200397	chr10	122150566	122160566
chr10	77639661	77649661	chr10	77210464	77220464
chr10	9299478	9309478	chr10	7891171	7901171
chr10	123960533	123970533	chr10	123609693	123619693
chr10	63718848	63728848	chr10	63119094	63129094
chr10	69860486	69870486	chr10	69799197	69809197
chr10	16409540	16419540	chr10	15880170	15890170
chr10	51419482	51429482	chr10	51069570	51079570
chr10	86579987	86589987	chr10	86390215	86400215
chr10	72828912	72838912	chr10	72350239	72360239
chr10	36770430	36780430	chr10	35699872	35709872
chr10	13069742	13079742	chr10	12709791	12719791
chr10	103859587	103869587	chr10	103750115	103760115
chr10	20829386	20839386	chr10	19710143	19720143
chr10	31778480	31788480	chr10	30770088	30780088
chr10	102590235	102600235	chr10	102480880	102490880
chr10	14811510	14821510	chr10	14559506	14569506
chr10	11758611	11768611	chr10	11510547	11520547
chr10	51419567	51429567	chr10	50999983	51009983
chr10	53591508	53601508	chr10	53470337	53480337
chr10	90798317	90808317	chr10	90791745	90801745
chr10	101568061	101578061	chr10	101299703	101309703
chr10	51959118	51969118	chr10	51619987	51629987
chr10	119820415	119830415	chr10	119670158	119680158
chr10	20789657	20799657	chr10	19680146	19690146
chr10	89359890	89369890	chr10	89270065	89280065
chr10	20800605	20810605	chr10	19739863	19749863
chr10	98739708	98749708	chr10	98470239	98480239
chr10	100828980	100838980	chr10	100739831	100749831
chr10	79188946	79198946	chr10	79099901	79109901
chr10	42369759	42379759	chr10	42361442	42371442
chr10	124380359	124390359	chr10	123980087	123990087
chr10	68779414	68789414	chr10	68760536	68770536
chr10	63080332	63090332	chr10	62569213	62579213
chr10	92430850	92440850	chr10	92020463	92030463
chr10	34010912	34020912	chr10	33319500	33329500
chr10	26270238	26280238	chr10	25721077	25731077
chr10	20819788	20829788	chr10	19729085	19739085
chr10	102429541	102439541	chr10	102390181	102400181
chr10	31790719	31800719	chr10	30730279	30740279
chr10	36769776	36779776	chr10	35818232	35828232
chr10	20761508	20771508	chr10	19659811	19669811
chr10	69360204	69370204	chr10	69289891	69299891
chr10	73990701	74000701	chr10	73960535	73970535
chr10	104919689	104929689	chr10	104640048	104650048
chr10	49739173	49749173	chr10	49599258	49609258
chr10	51410065	51420065	chr10	51010077	51020077
chr10	117120390	117130390	chr10	116818859	116828859
chr10	47340248	47350248	chr10	47019639	47029639
chr10	72849961	72859961	chr10	72379763	72389763
chr10	43399526	43409526	chr10	43391750	43401750
chr10	27160505	27170505	chr10	27120341	27130341
chr10	53590895	53600895	chr10	52899851	52909851
chr10	116290358	116300358	chr10	115348945	115358945
chr10	24499680	24509680	chr10	23989848	23999848
chr10	68779741	68789741	chr10	68440525	68450525
chr10	36780595	36790595	chr10	35729006	35739006
chr10	93459670	93469670	chr10	93370238	93380238
chr10	5600182	5610182	chr10	5480336	5490336
chr10	36868861	36878861	chr10	35628848	35638848
chr10	26261456	26271456	chr10	25930582	25940582
chr10	101221157	101231157	chr10	100821864	100831864
chr10	22330002	22340002	chr10	21990004	22000004
chr10	69369507	69379507	chr10	69219304	69229304
chr10	9280045	9290045	chr10	7818926	7828926
chr10	22988875	22998875	chr10	22529174	22539174
chr10	20818342	20828342	chr10	20020050	20030050
chr10	110590275	110600275	chr10	110570627	110580627
chr10	16589394	16599394	chr10	15890264	15900264
chr10	93360221	93370221	chr10	93059563	93069563
chr10	119489558	119499558	chr10	119159323	119169323
chr10	36811162	36821162	chr10	35629032	35639032
chr10	68769721	68779721	chr10	68760461	68770461
chr10	31500351	31510351	chr10	30729739	30739739
chr10	18228668	18238668	chr10	17601162	17611162
chr10	29299739	29309739	chr10	28669824	28679824
chr10	12899867	12909867	chr10	12729878	12739878
chr10	103029736	103039736	chr10	102919734	102929734
chr10	74960358	74970358	chr10	74229521	74239521
chr10	28149515	28159515	chr10	27770006	27780006
chr10	129769756	129779756	chr10	128989032	128999032
chr10	72869953	72879953	chr10	72370021	72380021
chr10	72860328	72870328	chr10	72401018	72411018
chr10	4779216	4789216	chr10	3221050	3231050
chr10	29109677	29119677	chr10	28630134	28640134
chr10	77960289	77970289	chr10	77950327	77960327
chr10	92839574	92849574	chr10	92690518	92700518
chr10	77749534	77759534	chr10	77160649	77170649
chr10	69711410	69721410	chr10	69631354	69641354
chr10	62799832	62809832	chr10	62620595	62630595
chr10	14178990	14188990	chr10	13781159	13791159
chr10	101980542	101990542	chr10	101889978	101899978
chr10	99050170	99060170	chr10	98460375	98470375
chr10	49760116	49770116	chr10	49590494	49600494
chr10	70340595	70350595	chr10	70220563	70230563
chr10	37348546	37358546	chr10	37342533	37352533
chr10	63619124	63629124	chr10	63250076	63260076
chr10	121480216	121490216	chr10	120940375	120950375
chr10	49160109	49170109	chr10	48980810	48990810
chr10	74959740	74969740	chr10	74240912	74250912
chr10	61279701	61289701	chr10	60799277	60809277
chr10	9220620	9230620	chr10	7860569	7870569
chr10	100859386	100869386	chr10	100540904	100550904
chr10	63719518	63729518	chr10	63199545	63209545
chr10	102589979	102599979	chr10	102490712	102500712
chr10	117169426	117179426	chr10	116668732	116678732
chr10	71689761	71699761	chr10	71319093	71329093
chr10	128770199	128780199	chr10	128249333	128259333
chr10	31500024	31510024	chr10	30740748	30750748
chr10	126600323	126610323	chr10	125971056	125981056
chr10	116349432	116359432	chr10	115340871	115350871
chr10	68939945	68949945	chr10	68770012	68780012
chr10	133079492	133089492	chr10	132939983	132949983
chr10	51990319	52000319	chr10	51059822	51069822
chr10	72909263	72919263	chr10	72370637	72380637
chr10	95609029	95619029	chr10	95400126	95410126
chr10	68899128	68909128	chr10	68799520	68809520
chr10	118240190	118250190	chr10	117489479	117499479
chr10	47289837	47299837	chr10	47049724	47059724
chr10	10699984	10709984	chr10	9349864	9359864
chr10	122189987	122199987	chr10	122140093	122150093
chr10	121629614	121639614	chr10	120930066	120940066
chr10	97190038	97200038	chr10	97099899	97109899
chr10	84529680	84539680	chr10	84360635	84370635
chr10	16518023	16528023	chr10	15899734	15909734
chr10	73620333	73630333	chr10	73539602	73549602
chr10	93320285	93330285	chr10	93099944	93109944
chr10	18239839	18249839	chr10	17859861	17869861
chr10	124370598	124380598	chr10	123999649	124009649
chr10	16789346	16799346	chr10	16049932	16059932
chr10	95229517	95239517	chr10	95180379	95190379
chr10	102580962	102590962	chr10	102379408	102389408
chr10	93319992	93329992	chr10	93130047	93140047
chr10	90860576	90870576	chr10	90759540	90769540
chr10	9202669	9212669	chr10	8139621	8149621
chr10	76080364	76090364	chr10	75398672	75408672
chr10	72329842	72339842	chr10	72270329	72280329
chr10	43100693	43110693	chr10	42871075	42881075
chr10	87740626	87750626	chr10	87500676	87510676
chr10	80500365	80510365	chr10	80420238	80430238
chr10	90589639	90599639	chr10	89780993	89790993
chr10	78169451	78179451	chr10	78040184	78050184
chr10	104590137	104600137	chr10	104400832	104410832
chr10	34300256	34310256	chr10	33330000	33340000
chr10	70809955	70819955	chr10	70610534	70620534
chr10	119570379	119580379	chr10	119031319	119041319
chr10	25079013	25089013	chr10	24630208	24640208
chr10	101119419	101129419	chr10	100821452	100831452
chr10	31459382	31469382	chr10	30730576	30740576
chr10	77979382	77989382	chr10	77970878	77980878
chr10	75078973	75088973	chr10	74241190	74251190
chr10	118250146	118260146	chr10	117719016	117729016
chr10	100218822	100228822	chr10	99879806	99889806
chr10	73999960	74009960	chr10	73879690	73889690
chr10	29119971	29129971	chr10	28630633	28640633
chr10	110440119	110450119	chr10	110349728	110359728
chr10	104261107	104271107	chr10	104040261	104050261
chr10	114709970	114719970	chr10	114540690	114550690
chr10	102898984	102908984	chr10	102829090	102839090
chr10	69369255	69379255	chr10	69199642	69209642
chr10	89379251	89389251	chr10	89289521	89299521
chr10	36760355	36770355	chr10	35608948	35618948
chr10	86729648	86739648	chr10	86720805	86730805
chr10	116269170	116279170	chr10	115779003	115789003
chr10	100870516	100880516	chr10	100530639	100540639
chr10	69089554	69099554	chr10	69000678	69010678
chr10	14179766	14189766	chr10	13789410	13799410
chr10	68770167	68780167	chr10	68439644	68449644
chr10	23181730	23191730	chr10	22330565	22340565
chr10	63070476	63080476	chr10	62580480	62590480
chr10	27640582	27650582	chr10	27560286	27570286
chr10	101060350	101070350	chr10	100739702	100749702
chr10	18219770	18229770	chr10	17830236	17840236
chr10	71698148	71708148	chr10	71319369	71329369
chr10	106570528	106580528	chr10	106390748	106400748
chr10	97199789	97209789	chr10	97040240	97050240
chr10	91899921	91909921	chr10	91880669	91890669
chr10	52181022	52191022	chr10	52039964	52049964
chr10	103050895	103060895	chr10	102940328	102950328
chr10	69420592	69430592	chr10	69220641	69230641
chr10	118260366	118270366	chr10	117520989	117530989
chr10	123650795	123660795	chr10	123589699	123599699
chr10	73051289	73061289	chr10	72359294	72369294
chr10	88909961	88919961	chr10	88829644	88839644
chr10	93299750	93309750	chr10	93100120	93110120
chr10	63760422	63770422	chr10	63150770	63160770
chr10	75000191	75010191	chr10	74250376	74260376
chr10	93329748	93339748	chr10	93119310	93129310
chr10	20830382	20840382	chr10	20029482	20039482
chr10	121711100	121721100	chr10	121130814	121140814
chr10	9178353	9188353	chr10	7849941	7859941
chr10	98019146	98029146	chr10	97929688	97939688
chr10	72841017	72851017	chr10	72359745	72369745
chr10	33789752	33799752	chr10	33319431	33329431
chr10	17270291	17280291	chr10	16840637	16850637
chr10	74960366	74970366	chr10	74278887	74288887
chr10	110579432	110589432	chr10	110270723	110280723
chr10	119099323	119109323	chr10	119070569	119080569
chr10	86890128	86900128	chr10	86760138	86770138
chr10	63640157	63650157	chr10	63210381	63220381
chr10	42989908	42999908	chr10	42870855	42880855
chr10	9299535	9309535	chr10	7990074	8000074
chr10	9221045	9231045	chr10	7899052	7909052
chr10	118250053	118260053	chr10	117610079	117620079
chr10	81831084	81841084	chr10	81040540	81050540
chr10	53809978	53819978	chr10	53209713	53219713
chr10	53600834	53610834	chr10	52891432	52901432
chr10	129329078	129339078	chr10	129030207	129040207
chr10	105689631	105699631	chr10	105039166	105049166
chr10	31340037	31350037	chr10	30750073	30760073
chr10	28179591	28189591	chr10	27740721	27750721
chr10	68770257	68780257	chr10	68429869	68439869
chr10	117169119	117179119	chr10	116689936	116699936
chr10	123549587	123559587	chr10	123040018	123050018
chr10	103570535	103580535	chr10	103470772	103480772
chr10	73859952	73869952	chr10	73840849	73850849
chr10	102340018	102350018	chr10	102249672	102259672
chr10	90590315	90600315	chr10	90210503	90220503
chr10	71220045	71230045	chr10	70898949	70908949
chr10	70758769	70768769	chr10	70579445	70589445
chr10	117159881	117169881	chr10	116681235	116691235
chr10	91850127	91860127	chr10	91830557	91840557
chr10	93059242	93069242	chr10	92680531	92690531
chr10	53808123	53818123	chr10	52879271	52889271
chr10	119389702	119399702	chr10	119210390	119220390
chr10	100930800	100940800	chr10	100550701	100560701
chr10	71291935	71301935	chr10	70930046	70940046
chr10	99248942	99258942	chr10	98420163	98430163
chr10	101550579	101560579	chr10	101300213	101310213
chr10	114699923	114709923	chr10	114460425	114470425
chr10	118251107	118261107	chr10	117510320	117520320
chr10	73990769	74000769	chr10	73870242	73880242
chr10	26269341	26279341	chr10	25870583	25880583
chr10	31459458	31469458	chr10	30789950	30799950
chr10	51950186	51960186	chr10	51009946	51019946
chr10	17240248	17250248	chr10	16849865	16859865
chr10	4149912	4159912	chr10	3210886	3220886
chr10	84209478	84219478	chr10	84140033	84150033
chr10	16539411	16549411	chr10	15879138	15889138
chr10	95239600	95249600	chr10	95179787	95189787
chr10	101470230	101480230	chr10	101289927	101299927
chr10	20830671	20840671	chr10	19792376	19802376
chr10	100019358	100029358	chr10	99909930	99919930
chr10	98029204	98039204	chr10	97919587	97929587
chr10	36770189	36780189	chr10	35569143	35579143
chr10	2840415	2850415	chr10	2129593	2139593
chr10	87650158	87660158	chr10	87531627	87541627
chr10	20740169	20750169	chr10	19792557	19802557
chr10	43039241	43049241	chr10	42929263	42939263
chr10	53829596	53839596	chr10	52880825	52890825
chr10	77960644	77970644	chr10	77940351	77950351
chr10	99240218	99250218	chr10	98470282	98480282
chr10	43450503	43460503	chr10	43391163	43401163
chr10	118250638	118260638	chr10	117519462	117529462
chr10	72889759	72899759	chr10	72371357	72381357
chr10	7408677	7418677	chr10	6671203	6681203
chr10	100739039	100749039	chr10	99520053	99530053
chr10	97469255	97479255	chr10	97450025	97460025
chr10	99040374	99050374	chr10	98759769	98769769
chr10	60030037	60040037	chr10	59639677	59649677
chr10	110520173	110530173	chr10	110320650	110330650
chr10	59179608	59189608	chr10	58950032	58960032
chr10	22470379	22480379	chr10	22310866	22320866
chr10	102458946	102468946	chr10	102390243	102400243
chr10	68879875	68889875	chr10	68808866	68818866
chr10	73059833	73069833	chr10	72359805	72369805
chr10	93299392	93309392	chr10	93119840	93129840
chr10	92420719	92430719	chr10	92059973	92069973
chr10	36751718	36761718	chr10	35598810	35608810
chr10	99270129	99280129	chr10	98641170	98651170
chr10	22980940	22990940	chr10	22589408	22599408
chr10	75019264	75029264	chr10	74269892	74279892
chr10	88318787	88328787	chr10	87869541	87879541
chr10	22471225	22481225	chr10	22330371	22340371
chr10	95869492	95879492	chr10	95680751	95690751
chr10	101529789	101539789	chr10	101289554	101299554
chr10	95830572	95840572	chr10	95698787	95708787
chr10	79170101	79180101	chr10	79080494	79090494
chr10	104209110	104219110	chr10	104040101	104050101
chr10	100821530	100831530	chr10	100720503	100730503
chr10	100748388	100758388	chr10	100559831	100569831
chr10	99289898	99299898	chr10	98420116	98430116
chr10	8039744	8049744	chr10	8031023	8041023
chr10	58069099	58079099	chr10	57570518	57580518
chr10	52260835	52270835	chr10	51009922	51019922
chr10	101778142	101788142	chr10	101589688	101599688
chr10	31808209	31818209	chr10	30779118	30789118
chr10	59610824	59620824	chr10	59250758	59260758
chr10	119379630	119389630	chr10	119210510	119220510
chr10	119860385	119870385	chr10	119659819	119669819
chr10	71650434	71660434	chr10	71379282	71389282
chr10	72908666	72918666	chr10	72360359	72370359
chr10	75030117	75040117	chr10	74491157	74501157
chr10	93311323	93321323	chr10	93090061	93100061
chr10	122250485	122260485	chr10	122139614	122149614
chr10	18240469	18250469	chr10	17810462	17820462
chr10	2329861	2339861	chr10	2129619	2139619
chr10	121610672	121620672	chr10	120960212	120970212
chr10	95359452	95369452	chr10	95179402	95189402
chr10	93330005	93340005	chr10	93069498	93079498
chr10	70359084	70369084	chr10	70269541	70279541
chr10	119830283	119840283	chr10	119679046	119689046
chr10	74989946	74999946	chr10	74240895	74250895
chr10	86910710	86920710	chr10	86679673	86689673
chr10	9278627	9288627	chr10	7899292	7909292
chr10	63769604	63779604	chr10	63160126	63170126
chr10	68730401	68740401	chr10	68439919	68449919
chr10	59590266	59600266	chr10	58950267	58960267
chr10	91220913	91230913	chr10	90930273	90940273
chr10	77639372	77649372	chr10	77380321	77390321
chr10	91159579	91169579	chr10	90919881	90929881
chr10	34149963	34159963	chr10	33320234	33330234
chr10	93310302	93320302	chr10	93070065	93080065
chr10	63630325	63640325	chr10	63210603	63220603
chr10	101040470	101050470	chr10	100738738	100748738
chr10	100879989	100889989	chr10	100570021	100580021
chr10	99319621	99329621	chr10	98459463	98469463
chr10	86929791	86939791	chr10	86699588	86709588
chr10	110580752	110590752	chr10	110280071	110290071
chr10	20779954	20789954	chr10	19409516	19419516
chr10	101120301	101130301	chr10	101050164	101060164
chr10	103670852	103680852	chr10	103609526	103619526
chr10	68180522	68190522	chr10	67989933	67999933
chr10	102001013	102011013	chr10	101850094	101860094
chr10	102579765	102589765	chr10	102429675	102439675
chr10	79459895	79469895	chr10	79369671	79379671
chr10	16600429	16610429	chr10	15899255	15909255
chr10	100169464	100179464	chr10	99879492	99889492
chr10	28170633	28180633	chr10	27770630	27780630
chr10	68969947	68979947	chr10	68789609	68799609
chr10	77639333	77649333	chr10	77390129	77400129
chr10	22979930	22989930	chr10	21991241	22001241
chr10	84190455	84200455	chr10	84140050	84150050
chr10	20829577	20839577	chr10	19559594	19569594
chr10	103660409	103670409	chr10	103609318	103619318
chr10	86899871	86909871	chr10	86680430	86690430
chr10	71279646	71289646	chr10	70920394	70930394
chr10	72889891	72899891	chr10	72379848	72389848
chr10	69368738	69378738	chr10	69210114	69220114
chr10	82929110	82939110	chr10	82170800	82180800
chr10	9290491	9300491	chr10	7880731	7890731
chr10	17250072	17260072	chr10	16889583	16899583
chr10	102409880	102419880	chr10	102401422	102411422
chr10	36769260	36779260	chr10	35750526	35760526
chr10	96519902	96529902	chr10	96390093	96400093
chr10	24499714	24509714	chr10	23980194	23990194
chr10	21968717	21978717	chr10	21079672	21089672
chr10	68879435	68889435	chr10	68790205	68800205
chr10	23010614	23020614	chr10	22540072	22550072
chr10	69909610	69919610	chr10	69831064	69841064
chr10	17210346	17220346	chr10	16880815	16890815
chr10	23699532	23709532	chr10	23309995	23319995
chr10	26269028	26279028	chr10	25739573	25749573
chr10	71610241	71620241	chr10	71379626	71389626
chr10	117539803	117549803	chr10	117139532	117149532
chr10	80510393	80520393	chr10	80420499	80430499
chr10	81010781	81020781	chr10	80669705	80679705
chr10	71559518	71569518	chr10	71379516	71389516
chr10	51419295	51429295	chr10	51039331	51049331
chr10	90861180	90871180	chr10	90771396	90781396
chr10	102360535	102370535	chr10	102220259	102230259
chr10	101961153	101971153	chr10	101880148	101890148
chr10	44848938	44858938	chr10	44569263	44579263
chr10	101129762	101139762	chr10	99520794	99530794
chr10	100870691	100880691	chr10	100770187	100780187
chr10	90590296	90600296	chr10	90169384	90179384
chr10	71199841	71209841	chr10	70909990	70919990
chr10	116279892	116289892	chr10	115700703	115710703
chr10	53590701	53600701	chr10	53480025	53490025
chr10	100140199	100150199	chr10	99840897	99850897
chr10	44841452	44851452	chr10	43659279	43669279
chr10	34980463	34990463	chr10	34660551	34670551
chr10	9238925	9248925	chr10	7861236	7871236
chr10	94609450	94619450	chr10	94600897	94610897
chr10	70810022	70820022	chr10	70620031	70630031
chr10	103050153	103060153	chr10	102929753	102939753
chr10	20769904	20779904	chr10	19360049	19370049
chr10	90859633	90869633	chr10	90791577	90801577
chr10	43349211	43359211	chr10	43289895	43299895
chr10	31740545	31750545	chr10	30728639	30738639
chr10	59169505	59179505	chr10	58940432	58950432
chr10	52210366	52220366	chr10	50989830	50999830
chr10	10030784	10040784	chr10	9328788	9338788
chr10	72869467	72879467	chr10	72420629	72430629
chr10	24509583	24519583	chr10	23988996	23998996
chr10	103039628	103049628	chr10	102919645	102929645
chr10	67520819	67530819	chr10	66980951	66990951
chr10	100419643	100429643	chr10	100330517	100340517
chr10	59800756	59810756	chr10	59620157	59630157
chr10	68939507	68949507	chr10	68739391	68749391
chr10	123560013	123570013	chr10	123060925	123070925
chr10	36770979	36780979	chr10	35707754	35717754
chr10	54180249	54190249	chr10	52868445	52878445
chr10	22990561	23000561	chr10	21990595	22000595
chr10	113349988	113359988	chr10	112509941	112519941
chr10	22540126	22550126	chr10	21989643	21999643
chr10	71169376	71179376	chr10	70949924	70959924
chr10	89208487	89218487	chr10	89040370	89050370
chr10	123540482	123550482	chr10	123039373	123049373
chr10	31610199	31620199	chr10	30770115	30780115
chr10	76827547	76837547	chr10	76822359	76832359
chr10	9090124	9100124	chr10	7878468	7888468
chr10	72859850	72869850	chr10	72410873	72420873
chr10	22441242	22451242	chr10	21989879	21999879
chr10	55259188	55269188	chr10	53609308	53619308
chr10	9260046	9270046	chr10	7868438	7878438
chr10	17290995	17300995	chr10	15850562	15860562
chr10	10921031	10931031	chr10	9321944	9331944
chr10	88309502	88319502	chr10	87849846	87859846
chr10	31740347	31750347	chr10	30740511	30750511
chr10	71270360	71280360	chr10	70889865	70899865
chr10	3069571	3079571	chr10	1190549	1200549
chr10	65839778	65849778	chr10	64030037	64040037
chr10	86809907	86819907	chr10	86800501	86810501
chr10	15710578	15720578	chr10	15420087	15430087
chr10	102028744	102038744	chr10	101859939	101869939
chr10	63630212	63640212	chr10	63200725	63210725
chr10	16530831	16540831	chr10	15890272	15900272
chr10	69360390	69370390	chr10	69260210	69270210
chr10	95359448	95369448	chr10	95128787	95138787
chr10	52487528	52497528	chr10	52299753	52309753
chr10	51969010	51979010	chr10	51100445	51110445
chr10	95839694	95849694	chr10	95698690	95708690
chr10	103050174	103060174	chr10	102899809	102909809
chr10	27170397	27180397	chr10	27110293	27120293
chr10	73630177	73640177	chr10	73510614	73520614
chr10	71219964	71229964	chr10	70919950	70929950
chr10	51969167	51979167	chr10	50999909	51009909
chr10	47299718	47309718	chr10	47070199	47080199
chr10	10670083	10680083	chr10	9348016	9358016
chr10	54120796	54130796	chr10	52808939	52818939
chr10	69400213	69410213	chr10	69179483	69189483
chr10	20659687	20669687	chr10	19710805	19720805
chr10	125129469	125139469	chr10	125099765	125109765
chr10	103230239	103240239	chr10	103180540	103190540
chr10	59610813	59620813	chr10	58779817	58789817
chr10	60200459	60210459	chr10	60110623	60120623
chr10	31060114	31070114	chr10	30770089	30780089
chr10	109849034	109859034	chr10	109450418	109460418
chr10	36779077	36789077	chr10	35919307	35929307
chr10	3770768	3780768	chr10	3239975	3249975
chr10	100049494	100059494	chr10	99840865	99850865
chr10	129760625	129770625	chr10	129031022	129041022
chr10	10938636	10948636	chr10	9331400	9341400
chr10	34169933	34179933	chr10	33330133	33340133
chr10	59519916	59529916	chr10	59240185	59250185
chr10	34630618	34640618	chr10	34519903	34529903
chr10	71231025	71241025	chr10	70939945	70949945
chr10	124638962	124648962	chr10	124529814	124539814
chr10	113238926	113248926	chr10	112520144	112530144
chr10	81831320	81841320	chr10	80679652	80689652
chr10	31473150	31483150	chr10	30779664	30789664
chr10	92430543	92440543	chr10	92140146	92150146
chr10	90850340	90860340	chr10	90791116	90801116
chr10	100850168	100860168	chr10	100748380	100758380
chr10	9249705	9259705	chr10	8140242	8150242
chr10	115089706	115099706	chr10	114870089	114880089
chr10	104200681	104210681	chr10	104040821	104050821
chr10	32009159	32019159	chr10	31849818	31859818
chr10	92439700	92449700	chr10	92039662	92049662
chr10	73060083	73070083	chr10	72370520	72380520
chr10	129990309	130000309	chr10	129012128	129022128
chr10	99610250	99620250	chr10	99549691	99559691
chr10	110499332	110509332	chr10	110349036	110359036
chr10	22999996	23009996	chr10	22550489	22560489
chr10	86810410	86820410	chr10	86709668	86719668
chr10	73760088	73770088	chr10	73750323	73760323
chr10	34098726	34108726	chr10	33380228	33390228
chr10	31769709	31779709	chr10	30728732	30738732
chr10	74980663	74990663	chr10	74290069	74300069
chr10	75108818	75118818	chr10	74230077	74240077
chr10	20840259	20850259	chr10	20168798	20178798
chr10	95810247	95820247	chr10	95690142	95700142
chr10	71470212	71480212	chr10	71380196	71390196
chr10	91260399	91270399	chr10	91001308	91011308
chr10	101220539	101230539	chr10	101039990	101049990
chr10	31779758	31789758	chr10	30729398	30739398
chr10	113379922	113389922	chr10	113209663	113219663
chr10	123949684	123959684	chr10	123571400	123581400
chr10	84189788	84199788	chr10	84151228	84161228
chr10	17170744	17180744	chr10	16850733	16860733
chr10	21460431	21470431	chr10	21270825	21280825
chr10	97729614	97739614	chr10	97710254	97720254
chr10	69620223	69630223	chr10	69549864	69559864
chr10	101689891	101699891	chr10	101600031	101610031
chr10	29199598	29209598	chr10	28660533	28670533
chr10	35220201	35230201	chr10	35110814	35120814
chr10	76989437	76999437	chr10	76559976	76569976
chr10	103879869	103889869	chr10	103700546	103710546
chr10	54470133	54480133	chr10	52810400	52820400
chr10	74938899	74948899	chr10	74229200	74239200
chr10	52200186	52210186	chr10	52020344	52030344
chr10	97859700	97869700	chr10	97780223	97790223
chr10	99229113	99239113	chr10	98790041	98800041
chr10	76970455	76980455	chr10	76319852	76329852
chr10	103650500	103660500	chr10	103610164	103620164
chr10	3619632	3629632	chr10	3239549	3249549
chr10	90729736	90739736	chr10	89790349	89800349
chr10	100040134	100050134	chr10	99849421	99859421
chr10	103070682	103080682	chr10	102900190	102910190
chr10	51958761	51968761	chr10	50980913	50990913
chr10	26859624	26869624	chr10	26720163	26730163
chr10	80509913	80519913	chr10	80431544	80441544
chr10	113430530	113440530	chr10	112551313	112561313
chr10	122700669	122710669	chr10	122289771	122299771
chr10	95359545	95369545	chr10	95230375	95240375
chr10	59170095	59180095	chr10	58949729	58959729
chr10	9299984	9309984	chr10	8439714	8449714
chr10	101778894	101788894	chr10	101580036	101590036
chr10	33979588	33989588	chr10	33319375	33329375
chr10	113201179	113211179	chr10	112521036	112531036
chr10	9299790	9309790	chr10	8040759	8050759
chr10	31778540	31788540	chr10	30739710	30749710
chr10	90240850	90250850	chr10	89790250	89800250
chr10	12629827	12639827	chr10	12250256	12260256
chr10	100110375	100120375	chr10	99840487	99850487
chr10	114690579	114700579	chr10	114549134	114559134
chr10	114390595	114400595	chr10	114310313	114320313
chr10	81800377	81810377	chr10	81111102	81121102
chr10	71629437	71639437	chr10	71390133	71400133
chr10	100490159	100500159	chr10	100340214	100350214
chr10	44860092	44870092	chr10	44380582	44390582
chr10	90879915	90889915	chr10	89790443	89800443
chr10	28940372	28950372	chr10	28619982	28629982
chr10	31499522	31509522	chr10	30720278	30730278
chr10	60950362	60960362	chr10	60809971	60819971
chr10	74079957	74089957	chr10	73840718	73850718
chr10	92439579	92449579	chr10	92048859	92058859
chr10	29111169	29121169	chr10	28640074	28650074
chr10	36828923	36838923	chr10	35609791	35619791
chr10	103439373	103449373	chr10	103420256	103430256
chr10	99239937	99249937	chr10	98769521	98779521
chr10	36770699	36780699	chr10	35718081	35728081
chr10	29178931	29188931	chr10	28660465	28670465
chr10	9170226	9180226	chr10	7860110	7870110
chr10	18230101	18240101	chr10	17830360	17840360
chr10	38128687	38138687	chr10	38121708	38131708
chr10	20810009	20820009	chr10	19711316	19721316
chr10	22330074	22340074	chr10	22249232	22259232
chr10	14829175	14839175	chr10	14490333	14500333
chr10	71610420	71620420	chr10	71340312	71350312
chr10	110680228	110690228	chr10	110609991	110619991
chr10	72329560	72339560	chr10	72240027	72250027
chr10	36778887	36788887	chr10	36080274	36090274
chr10	73609872	73619872	chr10	73549392	73559392
chr10	28960608	28970608	chr10	28661367	28671367
chr10	14810259	14820259	chr10	14569430	14579430
chr10	20849685	20859685	chr10	19811299	19821299
chr10	9291245	9301245	chr10	7808549	7818549
chr10	73609526	73619526	chr10	73539487	73549487
chr10	79170221	79180221	chr10	79120672	79130672
chr10	95589660	95599660	chr10	95451024	95461024
chr10	100829288	100839288	chr10	100747979	100757979
chr10	133119897	133129897	chr10	132909104	132919104
chr10	36780024	36790024	chr10	35689126	35699126
chr10	113361375	113371375	chr10	112510173	112520173
chr10	68919829	68929829	chr10	68789572	68799572
chr10	58079387	58089387	chr10	57669709	57679709
chr10	72879287	72889287	chr10	72501345	72511345
chr10	119579347	119589347	chr10	119149119	119159119
chr10	98660199	98670199	chr10	98440433	98450433
chr10	132449956	132459956	chr10	132370233	132380233
chr10	90629387	90639387	chr10	89840702	89850702
chr10	9279367	9289367	chr10	7998753	8008753
chr10	97609074	97619074	chr10	97469947	97479947
chr10	9290009	9300009	chr10	7921545	7931545
chr10	96279587	96289587	chr10	96220136	96230136
chr10	77629522	77639522	chr10	77179949	77189949
chr10	72890413	72900413	chr10	72349767	72359767
chr10	74860371	74870371	chr10	74280165	74290165
chr10	101960567	101970567	chr10	101889862	101899862
chr10	90319560	90329560	chr10	89790736	89800736
chr10	16771361	16781361	chr10	15879091	15889091
chr10	18210139	18220139	chr10	17819867	17829867
[truncated: 881,439 more rows]
