# Supplementary material for: Reorganization of 3D genome structure may contribute to gene regulatory evolution in primates
Source: PLoS Genet. 2019 Jul 19;15(7):e1008278. doi: 10.1371/journal.pgen.1008278 (PMC6668850; doi:10.1371/journal.pgen.1008278)
Supplement: S2 Table — (TXT) [file pgen.1008278.s022.txt]

chr(1)	start(1)	end(1)	chr(2)	start(2)	end(2)
chr10	69630667	69640667	chr10	69511285	69521285
chr10	93479492	93489492	chr10	93369949	93379949
chr10	119049591	119059591	chr10	119039890	119049890
chr10	93349060	93359060	chr10	93079822	93089822
chr10	117539490	117549490	chr10	117130552	117140552
chr10	94599851	94609851	chr10	94560380	94570380
chr10	93349991	93359991	chr10	93070200	93080200
chr10	123961086	123971086	chr10	123580174	123590174
chr10	110590283	110600283	chr10	110299671	110309671
chr10	92429966	92439966	chr10	92079858	92089858
chr10	117539206	117549206	chr10	117159730	117169730
chr10	77639976	77649976	chr10	77169799	77179799
chr10	93340541	93350541	chr10	93070286	93080286
chr10	73638951	73648951	chr10	73529282	73539282
chr10	73638464	73648464	chr10	73520004	73530004
chr10	119060060	119070060	chr10	119031231	119041231
chr10	101770429	101780429	chr10	101600355	101610355
chr10	98039611	98049611	chr10	97910128	97920128
chr10	103879810	103889810	chr10	103709434	103719434
chr10	69638802	69648802	chr10	69511094	69521094
chr10	95599270	95609270	chr10	95419687	95429687
chr10	69380463	69390463	chr10	69229967	69239967
chr10	69399370	69409370	chr10	69229702	69239702
chr10	84538448	84548448	chr10	84260764	84270764
chr10	93349845	93359845	chr10	93059726	93069726
chr10	89559939	89569939	chr10	89420840	89430840
chr10	77629942	77639942	chr10	77169929	77179929
chr10	119039274	119049274	chr10	119031264	119041264
chr10	68969989	68979989	chr10	68760048	68770048
chr10	110570108	110580108	chr10	110298538	110308538
chr10	102350242	102360242	chr10	102230161	102240161
chr10	94589870	94599870	chr10	94559866	94569866
chr10	102349937	102359937	chr10	102220795	102230795
chr10	110599468	110609468	chr10	110290841	110300841
chr10	124380669	124390669	chr10	123989656	123999656
chr10	84530130	84540130	chr10	84260668	84270668
chr10	110590191	110600191	chr10	110290388	110300388
chr10	117169215	117179215	chr10	116800472	116810472
chr10	69630281	69640281	chr10	69518502	69528502
chr10	102009685	102019685	chr10	101839656	101849656
chr10	100870489	100880489	chr10	100558767	100568767
chr10	101778957	101788957	chr10	101600146	101610146
chr10	92429933	92439933	chr10	92089305	92099305
chr10	117160265	117170265	chr10	116789063	116799063
chr10	91240789	91250789	chr10	91000282	91010282
chr10	17250132	17260132	chr10	16840960	16850960
chr10	119069267	119079267	chr10	119031036	119041036
chr10	117159963	117169963	chr10	117130661	117140661
chr10	97200610	97210610	chr10	97070102	97080102
chr10	71699911	71709911	chr10	71309472	71319472
chr10	110600067	110610067	chr10	110299357	110309357
chr10	119060267	119070267	chr10	119040007	119050007
chr10	47310603	47320603	chr10	47029239	47039239
chr10	69400298	69410298	chr10	69210748	69220748
chr10	123961246	123971246	chr10	123570520	123580520
chr10	92419926	92429926	chr10	92080866	92090866
chr10	93339882	93349882	chr10	93059598	93069598
chr10	9298592	9308592	chr10	7868927	7878927
chr10	90850027	90860027	chr10	90780123	90790123
chr10	119050130	119060130	chr10	119030365	119040365
chr10	93470525	93480525	chr10	93370631	93380631
chr10	100500692	100510692	chr10	100430685	100440685
chr10	102139307	102149307	chr10	102131283	102141283
chr10	36770474	36780474	chr10	35629867	35639867
chr10	15719765	15729765	chr10	15429918	15439918
chr10	94599926	94609926	chr10	94580049	94590049
chr10	117170163	117180163	chr10	116790083	116800083
chr10	90861101	90871101	chr10	90749749	90759749
chr10	69390115	69400115	chr10	69229994	69239994
chr10	93479400	93489400	chr10	93380058	93390058
chr10	102340512	102350512	chr10	102239600	102249600
chr10	77999980	78009980	chr10	77979995	77989995
chr10	89570227	89580227	chr10	89420268	89430268
chr10	105688804	105698804	chr10	105059518	105069518
chr10	94600477	94610477	chr10	94570521	94580521
chr10	99528870	99538870	chr10	99521016	99531016
chr10	100510462	100520462	chr10	100430477	100440477
chr10	26550140	26560140	chr10	26330650	26340650
chr10	94590257	94600257	chr10	94570520	94580520
chr10	11749949	11759949	chr10	11510538	11520538
chr10	94589871	94599871	chr10	94580362	94590362
chr10	117170080	117180080	chr10	116779761	116789761
chr10	93480089	93490089	chr10	93361208	93371208
chr10	77639524	77649524	chr10	77160901	77170901
chr10	94589718	94599718	chr10	94550735	94560735
chr10	101220905	101230905	chr10	100739630	100749630
chr10	51420165	51430165	chr10	50999849	51009849
chr10	78009603	78019603	chr10	78000428	78010428
chr10	47301010	47311010	chr10	47030056	47040056
chr10	93489087	93499087	chr10	93369901	93379901
chr10	93290008	93300008	chr10	93079334	93089334
chr10	31799832	31809832	chr10	30740286	30750286
chr10	80499905	80509905	chr10	80440574	80450574
chr10	47300170	47310170	chr10	47039148	47049148
chr10	102009228	102019228	chr10	101879614	101889614
chr10	73638827	73648827	chr10	73510711	73520711
chr10	103060064	103070064	chr10	102911554	102921554
chr10	102340183	102350183	chr10	102229769	102239769
chr10	97729869	97739869	chr10	97700900	97710900
chr10	68970194	68980194	chr10	68739993	68749993
chr10	100860588	100870588	chr10	100559582	100569582
chr10	31480660	31490660	chr10	30749944	30759944
chr10	31489737	31499737	chr10	30749585	30759585
chr10	15709970	15719970	chr10	15430935	15440935
chr10	9299329	9309329	chr10	7860292	7870292
chr10	101560596	101570596	chr10	101209419	101219419
chr10	105690446	105700446	chr10	105050858	105060858
chr10	119069295	119079295	chr10	119039799	119049799
chr10	94600235	94610235	chr10	94550773	94560773
chr10	90860918	90870918	chr10	90740998	90750998
chr10	84530317	84540317	chr10	84369174	84379174
chr10	16779715	16789715	chr10	15878980	15888980
chr10	123960588	123970588	chr10	123589176	123599176
chr10	103059473	103069473	chr10	102829120	102839120
chr10	32029323	32039323	chr10	32010184	32020184
chr10	68890219	68900219	chr10	68790599	68800599
chr10	110580512	110590512	chr10	110299611	110309611
chr10	102340728	102350728	chr10	102221445	102231445
chr10	100870419	100880419	chr10	100550227	100560227
chr10	47309612	47319612	chr10	47020083	47030083
chr10	89549331	89559331	chr10	89420232	89430232
chr10	119060219	119070219	chr10	119050309	119060309
chr10	51419734	51429734	chr10	51059980	51069980
chr10	78019159	78029159	chr10	77999928	78009928
chr10	103059039	103069039	chr10	102919346	102929346
chr10	95599057	95609057	chr10	95368786	95378786
chr10	110559822	110569822	chr10	110300096	110310096
chr10	68960159	68970159	chr10	68759734	68769734
chr10	78010438	78020438	chr10	77979336	77989336
chr10	105690084	105700084	chr10	105069037	105079037
chr10	36869492	36879492	chr10	35629274	35639274
chr10	103868468	103878468	chr10	103710614	103720614
chr10	69380705	69390705	chr10	69241015	69251015
chr10	90590409	90600409	chr10	90140626	90150626
chr10	103049612	103059612	chr10	102919869	102929869
chr10	119450554	119460554	chr10	119190552	119200552
chr10	100879260	100889260	chr10	100550758	100560758
chr10	95580326	95590326	chr10	95429655	95439655
chr10	92419780	92429780	chr10	92069746	92079746
chr10	72869791	72879791	chr10	72359046	72369046
chr10	73629440	73639440	chr10	73520231	73530231
chr10	94579630	94589630	chr10	94560269	94570269
chr10	123559244	123569244	chr10	123040373	123050373
chr10	101560901	101570901	chr10	101289586	101299586
chr10	12700423	12710423	chr10	12269511	12279511
chr10	119068906	119078906	chr10	119050480	119060480
chr10	94599753	94609753	chr10	94590518	94600518
chr10	36771106	36781106	chr10	35620612	35630612
chr10	103849844	103859844	chr10	103709652	103719652
chr10	70530597	70540597	chr10	70459011	70469011
chr10	118259900	118269900	chr10	117549814	117559814
chr10	47309422	47319422	chr10	47039206	47049206
chr10	93349357	93359357	chr10	93100324	93110324
chr10	18229826	18239826	chr10	17840666	17850666
chr10	91249354	91259354	chr10	91001054	91011054
chr10	96508563	96518563	chr10	96389817	96399817
chr10	61279585	61289585	chr10	60809677	60819677
chr10	12708532	12718532	chr10	12269436	12279436
chr10	14478868	14488868	chr10	14191015	14201015
chr10	73629658	73639658	chr10	73529764	73539764
chr10	68960105	68970105	chr10	68750134	68760134
chr10	103419807	103429807	chr10	103400542	103410542
chr10	101229866	101239866	chr10	100721252	100731252
chr10	86949745	86959745	chr10	86941003	86951003
chr10	68890358	68900358	chr10	68799680	68809680
chr10	28988696	28998696	chr10	28649834	28659834
chr10	69630240	69640240	chr10	69529587	69539587
chr10	68749640	68759640	chr10	68730290	68740290
chr10	118240194	118250194	chr10	117539165	117549165
chr10	93339474	93349474	chr10	93079413	93089413
chr10	52569916	52579916	chr10	52309785	52319785
chr10	51419855	51429855	chr10	51009886	51019886
chr10	77630647	77640647	chr10	77161036	77171036
chr10	95860453	95870453	chr10	95689731	95699731
chr10	117539056	117549056	chr10	117150545	117160545
chr10	101229323	101239323	chr10	100740131	100750131
chr10	95839382	95849382	chr10	95690253	95700253
chr10	110550255	110560255	chr10	110309820	110319820
chr10	95590052	95600052	chr10	95429840	95439840
chr10	68899633	68909633	chr10	68790357	68800357
chr10	68970349	68980349	chr10	68749730	68759730
chr10	110529126	110539126	chr10	110309821	110319821
chr10	36790137	36800137	chr10	35620141	35630141
chr10	17249105	17259105	chr10	16821077	16831077
chr10	9290858	9300858	chr10	7890489	7900489
chr10	110580491	110590491	chr10	110281273	110291273
chr10	77988297	77998297	chr10	77980713	77990713
chr10	36790784	36800784	chr10	35610220	35620220
chr10	95598752	95608752	chr10	95429425	95439425
chr10	110560445	110570445	chr10	110309641	110319641
chr10	123961402	123971402	chr10	123680769	123690769
chr10	117130371	117140371	chr10	116799769	116809769
chr10	36779184	36789184	chr10	35629280	35639280
chr10	103430210	103440210	chr10	103410406	103420406
chr10	59570105	59580105	chr10	59240022	59250022
chr10	72829041	72839041	chr10	72359791	72369791
chr10	9221266	9231266	chr10	7859805	7869805
chr10	119069084	119079084	chr10	119060639	119070639
chr10	102000329	102010329	chr10	101880004	101890004
chr10	122560320	122570320	chr10	122278712	122288712
chr10	69390322	69400322	chr10	69240362	69250362
chr10	100821141	100831141	chr10	100730129	100740129
chr10	78019508	78029508	chr10	77980564	77990564
chr10	29299699	29309699	chr10	28630041	28640041
chr10	110540628	110550628	chr10	110310113	110320113
chr10	110580462	110590462	chr10	110310074	110320074
chr10	101220860	101230860	chr10	100731150	100741150
chr10	91249516	91259516	chr10	90909861	90919861
chr10	52720026	52730026	chr10	52640055	52650055
chr10	47318307	47328307	chr10	47019992	47029992
chr10	73939911	73949911	chr10	73879430	73889430
chr10	36761377	36771377	chr10	35610275	35620275
chr10	95598682	95608682	chr10	95410433	95420433
chr10	122429581	122439581	chr10	122290604	122300604
chr10	78019399	78029399	chr10	78011054	78021054
chr10	60959581	60969581	chr10	60810304	60820304
chr10	36849970	36859970	chr10	35620971	35630971
chr10	101778882	101788882	chr10	101590305	101600305
chr10	88930166	88940166	chr10	88830064	88840064
chr10	59610247	59620247	chr10	59239876	59249876
chr10	118249740	118259740	chr10	117558863	117568863
chr10	20768702	20778702	chr10	19810505	19820505
chr10	79490771	79500771	chr10	79369825	79379825
chr10	95590448	95600448	chr10	95419681	95429681
chr10	117529812	117539812	chr10	117139443	117149443
chr10	9201428	9211428	chr10	7879806	7889806
chr10	95599216	95609216	chr10	95440239	95450239
chr10	9290821	9300821	chr10	7849245	7859245
chr10	110579870	110589870	chr10	110289710	110299710
chr10	103069601	103079601	chr10	102828994	102838994
chr10	51410559	51420559	chr10	50999713	51009713
chr10	67770365	67780365	chr10	67691684	67701684
chr10	100869268	100879268	chr10	100569864	100579864
chr10	110219281	110229281	chr10	110140119	110150119
chr10	69410351	69420351	chr10	69219876	69229876
chr10	69380255	69390255	chr10	69199968	69209968
chr10	90861073	90871073	chr10	90730503	90740503
chr10	95839343	95849343	chr10	95699157	95709157
chr10	73930663	73940663	chr10	73879801	73889801
chr10	100100149	100110149	chr10	99850378	99860378
chr10	31489770	31499770	chr10	30779768	30789768
chr10	101560345	101570345	chr10	101200564	101210564
chr10	93349341	93359341	chr10	93090490	93100490
chr10	104201375	104211375	chr10	104040289	104050289
chr10	110540158	110550158	chr10	110319771	110329771
chr10	89569732	89579732	chr10	89429929	89439929
chr10	100878989	100888989	chr10	100558606	100568606
chr10	123960884	123970884	chr10	123659547	123669547
chr10	29299784	29309784	chr10	28640149	28650149
chr10	22990047	23000047	chr10	21989573	21999573
chr10	22979508	22989508	chr10	22560331	22570331
chr10	28980705	28990705	chr10	28660154	28670154
chr10	97200463	97210463	chr10	97059813	97069813
chr10	123658875	123668875	chr10	123579878	123589878
chr10	21519638	21529638	chr10	21279425	21289425
chr10	14470038	14480038	chr10	14190585	14200585
chr10	89369492	89379492	chr10	89251446	89261446
chr10	72850686	72860686	chr10	72371019	72381019
chr10	100739103	100749103	chr10	100559571	100569571
chr10	26269536	26279536	chr10	25870406	25880406
chr10	103438922	103448922	chr10	103410138	103420138
chr10	31488987	31498987	chr10	30730602	30740602
chr10	28988850	28998850	chr10	28660462	28670462
chr10	100821984	100831984	chr10	100739768	100749768
chr10	69399927	69409927	chr10	69220411	69230411
chr10	75020830	75030830	chr10	74259366	74269366
chr10	63710224	63720224	chr10	63160087	63170087
chr10	22980052	22990052	chr10	22570959	22580959
chr10	123961220	123971220	chr10	123670200	123680200
chr10	100739246	100749246	chr10	99530032	99540032
chr10	110550328	110560328	chr10	110300050	110310050
chr10	76971016	76981016	chr10	76549624	76559624
chr10	99240260	99250260	chr10	98469730	98479730
chr10	84538392	84548392	chr10	84270027	84280027
chr10	103439296	103449296	chr10	103400700	103410700
chr10	81819511	81829511	chr10	81409476	81419476
chr10	9290838	9300838	chr10	7869384	7879384
chr10	47329937	47339937	chr10	47019779	47029779
chr10	73638689	73648689	chr10	73539444	73549444
chr10	110530114	110540114	chr10	110349921	110359921
chr10	12650563	12660563	chr10	12259123	12269123
chr10	101750413	101760413	chr10	101590136	101600136
chr10	92430694	92440694	chr10	92060126	92070126
chr10	31480155	31490155	chr10	30730389	30740389
chr10	31479842	31489842	chr10	30780185	30790185
chr10	95598814	95608814	chr10	95360079	95370079
chr10	12709371	12719371	chr10	12258746	12268746
chr10	12680117	12690117	chr10	12259543	12269543
chr10	22310009	22320009	chr10	21989604	21999604
chr10	92439655	92449655	chr10	92079457	92089457
chr10	80500248	80510248	chr10	80449018	80459018
chr10	103430353	103440353	chr10	103400610	103410610
chr10	68960067	68970067	chr10	68740556	68750556
chr10	101567773	101577773	chr10	101209509	101219509
chr10	69620596	69630596	chr10	69519624	69529624
chr10	28988985	28998985	chr10	28629839	28639839
chr10	97170074	97180074	chr10	97079884	97089884
chr10	110279180	110289180	chr10	110130048	110140048
chr10	95608554	95618554	chr10	95419983	95429983
chr10	31489431	31499431	chr10	30740339	30750339
chr10	22989117	22999117	chr10	22559040	22569040
chr10	94579742	94589742	chr10	94550920	94560920
chr10	123549198	123559198	chr10	123039720	123049720
chr10	69390573	69400573	chr10	69220178	69230178
chr10	87720506	87730506	chr10	87531448	87541448
chr10	69409461	69419461	chr10	69229017	69239017
chr10	110569952	110579952	chr10	110290703	110300703
chr10	89209863	89219863	chr10	89029771	89039771
chr10	22970137	22980137	chr10	22570152	22580152
chr10	90850468	90860468	chr10	90759872	90769872
chr10	14479128	14489128	chr10	14199004	14209004
chr10	117539490	117549490	chr10	117138940	117148940
chr10	36750581	36760581	chr10	35630129	35640129
chr10	16529395	16539395	chr10	15889272	15899272
chr10	93360222	93370222	chr10	93079170	93089170
chr10	36850489	36860489	chr10	35610582	35620582
chr10	75090932	75100932	chr10	74259136	74269136
chr10	68759798	68769798	chr10	68429135	68439135
chr10	47300541	47310541	chr10	47049945	47059945
chr10	47299873	47309873	chr10	47020584	47030584
chr10	98660291	98670291	chr10	98460482	98470482
chr10	118250873	118260873	chr10	117520477	117530477
chr10	17241111	17251111	chr10	16828477	16838477
chr10	73799897	73809897	chr10	73780662	73790662
chr10	52209192	52219192	chr10	52027691	52037691
chr10	51419899	51429899	chr10	50989833	50999833
chr10	63769250	63779250	chr10	63158983	63168983
chr10	93320121	93330121	chr10	93079730	93089730
chr10	91960453	91970453	chr10	91830339	91840339
chr10	102000352	102010352	chr10	101850345	101860345
chr10	59618265	59628265	chr10	59238981	59248981
chr10	7680196	7690196	chr10	7520686	7530686
chr10	121729157	121739157	chr10	120949467	120959467
chr10	47310064	47320064	chr10	47049836	47059836
chr10	93289492	93299492	chr10	93070098	93080098
chr10	89209415	89219415	chr10	89020303	89030303
chr10	95579414	95589414	chr10	95399710	95409710
chr10	16510758	16520758	chr10	15890035	15900035
chr10	99249848	99259848	chr10	98450552	98460552
chr10	99238953	99248953	chr10	98439616	98449616
chr10	62809530	62819530	chr10	62590284	62600284
chr10	118258692	118268692	chr10	117529364	117539364
chr10	68969863	68979863	chr10	68730541	68740541
chr10	118240945	118250945	chr10	117609379	117619379
chr10	84530180	84540180	chr10	84269695	84279695
chr10	114700206	114710206	chr10	114549570	114559570
chr10	123961150	123971150	chr10	123650326	123660326
chr10	69620192	69630192	chr10	69511281	69521281
chr10	70359627	70369627	chr10	70221174	70231174
chr10	91249446	91259446	chr10	91010328	91020328
chr10	110219457	110229457	chr10	110130852	110140852
chr10	89199561	89209561	chr10	89029841	89039841
chr10	17250922	17260922	chr10	16829585	16839585
chr10	75100530	75110530	chr10	74249935	74259935
chr10	73949157	73959157	chr10	73889365	73899365
chr10	69369149	69379149	chr10	69229425	69239425
chr10	103850072	103860072	chr10	103700542	103710542
chr10	26268879	26278879	chr10	25708227	25718227
chr10	73059767	73069767	chr10	72360159	72370159
chr10	92430517	92440517	chr10	92040766	92050766
chr10	31780510	31790510	chr10	30740027	30750027
chr10	22330054	22340054	chr10	22249413	22259413
chr10	14820436	14830436	chr10	14538768	14548768
chr10	13330938	13340938	chr10	13170238	13180238
chr10	99239809	99249809	chr10	98460179	98470179
chr10	101139219	101149219	chr10	101040093	101050093
chr10	18220423	18230423	chr10	17859834	17869834
chr10	63709780	63719780	chr10	63629317	63639317
chr10	76229658	76239658	chr10	75409557	75419557
chr10	117169934	117179934	chr10	116809830	116819830
chr10	78169571	78179571	chr10	78040374	78050374
chr10	16772915	16782915	chr10	15878489	15888489
chr10	31459642	31469642	chr10	30740079	30750079
chr10	98028542	98038542	chr10	97910327	97920327
chr10	31480462	31490462	chr10	30759178	30769178
chr10	103859149	103869149	chr10	103709626	103719626
chr10	90839593	90849593	chr10	90830810	90840810
chr10	101560554	101570554	chr10	101300207	101310207
chr10	124371091	124381091	chr10	124000723	124010723
chr10	31480648	31490648	chr10	30720149	30730149
chr10	63720204	63730204	chr10	63179948	63189948
chr10	119411040	119421040	chr10	119199991	119209991
chr10	73949049	73959049	chr10	73879705	73889705
chr10	117161101	117171101	chr10	116800226	116810226
chr10	68970125	68980125	chr10	68770099	68780099
chr10	80939230	80949230	chr10	80690298	80700298
chr10	105678580	105688580	chr10	105050405	105060405
chr10	93339744	93349744	chr10	93100693	93110693
chr10	9210394	9220394	chr10	7881015	7891015
chr10	12700056	12710056	chr10	12249795	12259795
chr10	68960055	68970055	chr10	68730043	68740043
chr10	94579236	94589236	chr10	94570783	94580783
chr10	71709058	71719058	chr10	71309897	71319897
chr10	63619278	63629278	chr10	63180949	63190949
chr10	92430300	92440300	chr10	92070704	92080704
chr10	93330186	93340186	chr10	93080481	93090481
chr10	36810294	36820294	chr10	35609278	35619278
chr10	63729980	63739980	chr10	63160618	63170618
chr10	95580263	95590263	chr10	95419733	95429733
chr10	71280217	71290217	chr10	70929838	70939838
chr10	93349117	93359117	chr10	93009318	93019318
chr10	110600260	110610260	chr10	110309595	110319595
chr10	72320017	72330017	chr10	72270394	72280394
chr10	100879103	100889103	chr10	100570089	100580089
chr10	22979781	22989781	chr10	22540425	22550425
chr10	49749383	49759383	chr10	49591076	49601076
chr10	14829572	14839572	chr10	14530441	14540441
chr10	89369781	89379781	chr10	89259651	89269651
chr10	17240489	17250489	chr10	16860229	16870229
chr10	71700005	71710005	chr10	71319947	71329947
chr10	89549210	89559210	chr10	89429049	89439049
chr10	72860158	72870158	chr10	72370912	72380912
chr10	49740288	49750288	chr10	49590545	49600545
chr10	101759541	101769541	chr10	101600436	101610436
chr10	97179069	97189069	chr10	97069775	97079775
chr10	102009233	102019233	chr10	101889304	101899304
chr10	63709428	63719428	chr10	63200177	63210177
chr10	95860473	95870473	chr10	95679781	95689781
chr10	68750458	68760458	chr10	68418731	68428731
chr10	75080631	75090631	chr10	74279966	74289966
chr10	70339744	70349744	chr10	70210503	70220503
chr10	12700560	12710560	chr10	12259414	12269414
chr10	123548358	123558358	chr10	123119808	123129808
chr10	58069117	58079117	chr10	57577802	57587802
chr10	63189375	63199375	chr10	63180273	63190273
chr10	31459094	31469094	chr10	30750519	30760519
chr10	9240724	9250724	chr10	7879526	7889526
chr10	18229912	18239912	chr10	17829956	17839956
chr10	99039077	99049077	chr10	98459530	98469530
chr10	11750369	11760369	chr10	11520038	11530038
chr10	100869661	100879661	chr10	100749109	100759109
chr10	123650742	123660742	chr10	123579778	123589778
chr10	94569820	94579820	chr10	94550771	94560771
chr10	114399677	114409677	chr10	114300159	114310159
chr10	9299967	9309967	chr10	7878980	7888980
chr10	99039530	99049530	chr10	98748901	98758901
chr10	31480835	31490835	chr10	30740114	30750114
chr10	118269172	118279172	chr10	117489691	117499691
chr10	69650410	69660410	chr10	69511156	69521156
chr10	95599032	95609032	chr10	95380037	95390037
chr10	110570020	110580020	chr10	110309545	110319545
chr10	99249804	99259804	chr10	98459665	98469665
chr10	97728864	97738864	chr10	97680112	97690112
chr10	114690679	114700679	chr10	114540996	114550996
chr10	72870139	72880139	chr10	72350585	72360585
chr10	101139528	101149528	chr10	101090241	101100241
chr10	90650078	90660078	chr10	89789655	89799655
chr10	21490056	21500056	chr10	21279491	21289491
chr10	16539541	16549541	chr10	15879285	15889285
chr10	78019496	78029496	chr10	77970232	77980232
chr10	97210235	97220235	chr10	97069437	97079437
chr10	54060101	54070101	chr10	52900290	52910290
chr10	60430457	60440457	chr10	60229533	60239533
chr10	69380656	69390656	chr10	69220520	69230520
chr10	29009235	29019235	chr10	28639674	28649674
chr10	93348188	93358188	chr10	93109298	93119298
chr10	104200582	104210582	chr10	104019831	104029831
chr10	93309251	93319251	chr10	93079564	93089564
chr10	43089568	43099568	chr10	42870843	42880843
chr10	15739321	15749321	chr10	15429887	15439887
chr10	95608780	95618780	chr10	95410261	95420261
chr10	59580868	59590868	chr10	59250491	59260491
chr10	101439802	101449802	chr10	101300012	101310012
chr10	100859470	100869470	chr10	100569656	100579656
chr10	114699282	114709282	chr10	114541016	114551016
chr10	106179641	106189641	chr10	105950598	105960598
chr10	9280039	9290039	chr10	7890344	7900344
chr10	22980900	22990900	chr10	22000355	22010355
chr10	68909050	68919050	chr10	68780686	68790686
chr10	73799221	73809221	chr10	73791079	73801079
chr10	52480394	52490394	chr10	52309836	52319836
chr10	47329867	47339867	chr10	47039635	47049635
chr10	90629740	90639740	chr10	89799678	89809678
chr10	63759388	63769388	chr10	63159180	63169180
chr10	114690596	114700596	chr10	114549835	114559835
chr10	17269875	17279875	chr10	16841617	16851617
chr10	15699744	15709744	chr10	15429506	15439506
chr10	72880002	72890002	chr10	72359074	72369074
chr10	114430296	114440296	chr10	114299631	114309631
chr10	92439840	92449840	chr10	92070925	92080925
chr10	87740096	87750096	chr10	87530575	87540575
chr10	80509857	80519857	chr10	80440140	80450140
chr10	26269584	26279584	chr10	25700031	25710031
chr10	51969264	51979264	chr10	50990313	51000313
chr10	63719376	63729376	chr10	63630519	63640519
chr10	20810310	20820310	chr10	19800896	19810896
chr10	95609577	95619577	chr10	95379421	95389421
chr10	101289354	101299354	chr10	101209550	101219550
chr10	68960321	68970321	chr10	68769166	68779166
chr10	31809364	31819364	chr10	30729243	30739243
chr10	103419761	103429761	chr10	103410653	103420653
chr10	93489759	93499759	chr10	93360213	93370213
chr10	103050125	103060125	chr10	102929960	102939960
chr10	69399709	69409709	chr10	69240956	69250956
chr10	99240141	99250141	chr10	98748868	98758868
chr10	75089727	75099727	chr10	74269956	74279956
chr10	90650111	90660111	chr10	89800257	89810257
chr10	100499906	100509906	chr10	100440473	100450473
chr10	31989688	31999688	chr10	31840060	31850060
chr10	101740469	101750469	chr10	101600283	101610283
chr10	90139823	90149823	chr10	89799712	89809712
chr10	17250863	17260863	chr10	16890449	16900449
chr10	34050409	34060409	chr10	33319238	33329238
chr10	68769496	68779496	chr10	68730675	68740675
chr10	14469829	14479829	chr10	14181001	14191001
chr10	18209696	18219696	chr10	17849752	17859752
chr10	121658733	121668733	chr10	120941033	120951033
chr10	59570343	59580343	chr10	59250101	59260101
chr10	100759846	100769846	chr10	100559364	100569364
chr10	103849512	103859512	chr10	103719665	103729665
chr10	18229866	18239866	chr10	17850208	17860208
chr10	16569815	16579815	chr10	15950752	15960752
chr10	69499933	69509933	chr10	69420636	69430636
chr10	118250792	118260792	chr10	117490557	117500557
chr10	68590537	68600537	chr10	68550079	68560079
chr10	95559772	95569772	chr10	95430071	95440071
chr10	91240584	91250584	chr10	91039417	91049417
chr10	63730763	63740763	chr10	63151406	63161406
chr10	18219568	18229568	chr10	17830302	17840302
chr10	119410916	119420916	chr10	119190732	119200732
chr10	101770444	101780444	chr10	101589966	101599966
chr10	72329646	72339646	chr10	72080062	72090062
chr10	54370527	54380527	chr10	52811193	52821193
chr10	20780818	20790818	chr10	19810485	19820485
chr10	95598493	95608493	chr10	95399401	95409401
chr10	93289807	93299807	chr10	93109431	93119431
chr10	90570028	90580028	chr10	90210548	90220548
chr10	75090536	75100536	chr10	74241375	74251375
chr10	43101154	43111154	chr10	42870338	42880338
chr10	91911147	91921147	chr10	91860276	91870276
chr10	73349855	73359855	chr10	73259890	73269890
chr10	11719126	11729126	chr10	11510138	11520138
chr10	110599897	110609897	chr10	110319243	110329243
chr10	89410723	89420723	chr10	89250642	89260642
chr10	22470138	22480138	chr10	22310326	22320326
chr10	93498907	93508907	chr10	93370271	93380271
chr10	14810398	14820398	chr10	14540248	14550248
chr10	91240474	91250474	chr10	90900288	90910288
chr10	93469682	93479682	chr10	93390121	93400121
chr10	90850333	90860333	chr10	90771702	90781702
chr10	63789749	63799749	chr10	63140735	63150735
chr10	24190441	24200441	chr10	23989482	23999482
chr10	29270840	29280840	chr10	28640616	28650616
chr10	90860268	90870268	chr10	90760359	90770359
chr10	94570218	94580218	chr10	94560382	94570382
chr10	22470167	22480167	chr10	22340380	22350380
chr10	103429657	103439657	chr10	103420239	103430239
chr10	100739093	100749093	chr10	100730724	100740724
chr10	77699615	77709615	chr10	77160088	77170088
chr10	72899309	72909309	chr10	72359811	72369811
chr10	100069675	100079675	chr10	99849969	99859969
chr10	94579547	94589547	chr10	94329279	94339279
chr10	103849113	103859113	chr10	103750492	103760492
chr10	95359211	95369211	chr10	95128527	95138527
chr10	75009072	75019072	chr10	74269602	74279602
chr10	99280019	99290019	chr10	98459418	98469418
chr10	20789621	20799621	chr10	19419442	19429442
chr10	75028063	75038063	chr10	74279317	74289317
chr10	123548607	123558607	chr10	123030708	123040708
chr10	110499753	110509753	chr10	110349808	110359808
chr10	63709616	63719616	chr10	63210257	63220257
chr10	90659913	90669913	chr10	89800581	89810581
chr10	17249771	17259771	chr10	16850445	16860445
chr10	84200487	84210487	chr10	84140458	84150458
chr10	90850265	90860265	chr10	90749291	90759291
chr10	72560355	72570355	chr10	72360339	72370339
chr10	101969564	101979564	chr10	101870113	101880113
chr10	100720904	100730904	chr10	100559678	100569678
chr10	15730278	15740278	chr10	15430331	15440331
chr10	103069161	103079161	chr10	102911165	102921165
chr10	78009755	78019755	chr10	77988665	77998665
chr10	26261526	26271526	chr10	25871298	25881298
chr10	100828647	100838647	chr10	100740000	100750000
chr10	118229639	118239639	chr10	117500831	117510831
chr10	123951087	123961087	chr10	123579962	123589962
chr10	47310237	47320237	chr10	46990669	47000669
chr10	101799254	101809254	chr10	101790488	101800488
chr10	95609056	95619056	chr10	95399549	95409549
chr10	18248522	18258522	chr10	17839990	17849990
chr10	89209360	89219360	chr10	88930817	88940817
chr10	47329929	47339929	chr10	47030447	47040447
chr10	110560935	110570935	chr10	110289924	110299924
chr10	59230528	59240528	chr10	58780326	58790326
chr10	18198954	18208954	chr10	17850404	17860404
chr10	23288190	23298190	chr10	23159570	23169570
chr10	90709001	90719001	chr10	89799032	89809032
chr10	13320455	13330455	chr10	13199809	13209809
chr10	102369759	102379759	chr10	102170182	102180182
chr10	97219902	97229902	chr10	97070631	97080631
chr10	63179503	63189503	chr10	63171375	63181375
chr10	62809520	62819520	chr10	62609482	62619482
chr10	72829279	72839279	chr10	72379515	72389515
chr10	94559350	94569350	chr10	94550883	94560883
chr10	69638387	69648387	chr10	69518630	69528630
chr10	98039835	98049835	chr10	97790513	97800513
chr10	100129965	100139965	chr10	99840117	99850117
chr10	58069392	58079392	chr10	57660129	57670129
chr10	86930046	86940046	chr10	86680284	86690284
chr10	28980357	28990357	chr10	28620699	28630699
chr10	88919643	88929643	chr10	88829623	88839623
chr10	26270191	26280191	chr10	25790228	25800228
chr10	100000767	100010767	chr10	99901305	99911305
chr10	17149300	17159300	chr10	16841122	16851122
chr10	93330729	93340729	chr10	93109212	93119212
chr10	71169244	71179244	chr10	70929674	70939674
chr10	104920822	104930822	chr10	104630938	104640938
chr10	90121446	90131446	chr10	89790802	89800802
chr10	100739257	100749257	chr10	99521815	99531815
chr10	51959702	51969702	chr10	51000488	51010488
chr10	69630043	69640043	chr10	69549335	69559335
chr10	63600202	63610202	chr10	63180961	63190961
chr10	101130198	101140198	chr10	101040157	101050157
chr10	31769138	31779138	chr10	30740910	30750910
chr10	16560184	16570184	chr10	15889844	15899844
chr10	76980286	76990286	chr10	76310175	76320175
chr10	84538575	84548575	chr10	84250355	84260355
chr10	22470515	22480515	chr10	22330364	22340364
chr10	5279738	5289738	chr10	4840299	4850299
chr10	93489757	93499757	chr10	93379764	93389764
chr10	90589884	90599884	chr10	89789535	89799535
chr10	117139913	117149913	chr10	116790250	116800250
chr10	101130009	101140009	chr10	101059871	101069871
chr10	101550300	101560300	chr10	101209170	101219170
chr10	123961220	123971220	chr10	123640287	123650287
chr10	72840394	72850394	chr10	72370222	72380222
chr10	106180391	106190391	chr10	105960220	105970220
chr10	31779376	31789376	chr10	30770625	30780625
chr10	75030647	75040647	chr10	74248819	74258819
chr10	117168912	117178912	chr10	116688972	116698972
chr10	117529911	117539911	chr10	117150035	117160035
chr10	93360080	93370080	chr10	93069850	93079850
chr10	124380171	124390171	chr10	124009658	124019658
chr10	11759793	11769793	chr10	11510088	11520088
chr10	60039921	60049921	chr10	59630248	59640248
chr10	68880283	68890283	chr10	68790153	68800153
chr10	31759685	31769685	chr10	30749561	30759561
chr10	101550111	101560111	chr10	101300137	101310137
chr10	102360309	102370309	chr10	102220879	102230879
chr10	28980138	28990138	chr10	28629972	28639972
chr10	9289963	9299963	chr10	7860896	7870896
chr10	20810189	20820189	chr10	19710187	19720187
chr10	16489801	16499801	chr10	15900745	15910745
chr10	102010073	102020073	chr10	101870168	101880168
chr10	92420390	92430390	chr10	92060497	92070497
chr10	102000165	102010165	chr10	101839277	101849277
chr10	93349430	93359430	chr10	93039048	93049048
chr10	75019696	75029696	chr10	74249562	74259562
chr10	103840098	103850098	chr10	103719872	103729872
chr10	63629649	63639649	chr10	63209982	63219982
chr10	71279844	71289844	chr10	70919874	70929874
chr10	97190128	97200128	chr10	97069870	97079870
chr10	90550427	90560427	chr10	89799774	89809774
chr10	128010141	128020141	chr10	127900070	127910070
chr10	36779224	36789224	chr10	36049209	36059209
chr10	22979426	22989426	chr10	22579543	22589543
chr10	68900091	68910091	chr10	68780693	68790693
chr10	102349962	102359962	chr10	102210769	102220769
chr10	122560654	122570654	chr10	122269947	122279947
chr10	77609264	77619264	chr10	77169409	77179409
chr10	8989983	8999983	chr10	7860720	7870720
chr10	73649409	73659409	chr10	73520279	73530279
chr10	69710424	69720424	chr10	69510926	69520926
chr10	77639191	77649191	chr10	77189663	77199663
chr10	71698879	71708879	chr10	71379476	71389476
chr10	28988957	28998957	chr10	28640180	28650180
chr10	69369641	69379641	chr10	69240383	69250383
chr10	119831146	119841146	chr10	119569546	119579546
chr10	22980251	22990251	chr10	22549681	22559681
chr10	28988311	28998311	chr10	28671186	28681186
chr10	72860145	72870145	chr10	72360138	72370138
chr10	101989925	101999925	chr10	101869962	101879962
chr10	47300570	47310570	chr10	46990437	47000437
chr10	117530256	117540256	chr10	117131062	117141062
chr10	118240079	118250079	chr10	117750044	117760044
chr10	68770015	68780015	chr10	68750560	68760560
chr10	54409223	54419223	chr10	52850695	52860695
chr10	31500055	31510055	chr10	30740020	30750020
chr10	77700157	77710157	chr10	77170238	77180238
chr10	28988343	28998343	chr10	28620905	28630905
chr10	93280166	93290166	chr10	93109253	93119253
chr10	70740078	70750078	chr10	70560107	70570107
chr10	105678420	105688420	chr10	105060476	105070476
chr10	7679782	7689782	chr10	7529839	7539839
chr10	11699898	11709898	chr10	11520313	11530313
chr10	68590717	68600717	chr10	68559763	68569763
chr10	17229558	17239558	chr10	16851048	16861048
chr10	9231703	9241703	chr10	7989906	7999906
chr10	31069622	31079622	chr10	30780702	30790702
chr10	60049840	60059840	chr10	59800720	59810720
chr10	81831279	81841279	chr10	81079257	81089257
chr10	110569960	110579960	chr10	110279254	110289254
chr10	90580930	90590930	chr10	90140684	90150684
chr10	89569485	89579485	chr10	89411242	89421242
chr10	90569156	90579156	chr10	89789336	89799336
chr10	22330034	22340034	chr10	21989364	21999364
chr10	69400185	69410185	chr10	69189493	69199493
chr10	63630154	63640154	chr10	63160232	63170232
chr10	118259000	118269000	chr10	117539460	117549460
chr10	17239823	17249823	chr10	16840857	16850857
chr10	123549359	123559359	chr10	123049894	123059894
chr10	117159735	117169735	chr10	116689555	116699555
chr10	26559417	26569417	chr10	26330173	26340173
chr10	100709912	100719912	chr10	100558771	100568771
chr10	16549370	16559370	chr10	15890723	15900723
chr10	123541301	123551301	chr10	123029625	123039625
chr10	49518794	49528794	chr10	49310052	49320052
chr10	95579950	95589950	chr10	95390757	95400757
chr10	86809708	86819708	chr10	86800779	86810779
chr10	58049919	58059919	chr10	57660421	57670421
chr10	77620435	77630435	chr10	77159505	77169505
chr10	87759394	87769394	chr10	87540123	87550123
chr10	103229638	103239638	chr10	103190228	103200228
chr10	118239961	118249961	chr10	117499387	117509387
chr10	100979195	100989195	chr10	100970606	100980606
chr10	58060528	58070528	chr10	57660488	57670488
chr10	110590482	110600482	chr10	110309265	110319265
chr10	110490127	110500127	chr10	110349967	110359967
chr10	63710017	63720017	chr10	63189333	63199333
chr10	14829503	14839503	chr10	14510271	14520271
chr10	110600237	110610237	chr10	110280588	110290588
chr10	16789234	16799234	chr10	15879907	15889907
chr10	72329083	72339083	chr10	72049697	72059697
chr10	110520197	110530197	chr10	110309199	110319199
chr10	69380326	69390326	chr10	69249784	69259784
chr10	95868473	95878473	chr10	95689255	95699255
chr10	89559358	89569358	chr10	89428903	89438903
chr10	5380699	5390699	chr10	4809898	4819898
chr10	71709836	71719836	chr10	71390877	71400877
chr10	100500782	100510782	chr10	100420317	100430317
chr10	9299232	9309232	chr10	7810153	7820153
chr10	71719899	71729899	chr10	71369834	71379834
chr10	73990679	74000679	chr10	73879992	73889992
chr10	75079317	75089317	chr10	74229157	74239157
chr10	77710476	77720476	chr10	77180007	77190007
chr10	100429628	100439628	chr10	100339798	100349798
chr10	91239903	91249903	chr10	91009997	91019997
chr10	63710229	63720229	chr10	63179845	63189845
chr10	91259783	91269783	chr10	91040076	91050076
chr10	101230616	101240616	chr10	101129671	101139671
chr10	37247419	37257419	chr10	37241096	37251096
chr10	100729914	100739914	chr10	100559359	100569359
chr10	118250561	118260561	chr10	117538833	117548833
chr10	60200737	60210737	chr10	60090720	60100720
chr10	100111102	100121102	chr10	99828126	99838126
chr10	34189687	34199687	chr10	33290554	33300554
chr10	100850303	100860303	chr10	100559772	100569772
chr10	77580152	77590152	chr10	77169773	77179773
chr10	100820761	100830761	chr10	100748076	100758076
chr10	103239137	103249137	chr10	103109867	103119867
chr10	59590785	59600785	chr10	59249797	59259797
chr10	31309948	31319948	chr10	30760008	30770008
chr10	36819673	36829673	chr10	35609066	35619066
chr10	103849415	103859415	chr10	103770157	103780157
chr10	54040097	54050097	chr10	52879928	52889928
chr10	29000338	29010338	chr10	28659838	28669838
chr10	13319929	13329929	chr10	13189929	13199929
chr10	31809134	31819134	chr10	30740074	30750074
chr10	69910249	69920249	chr10	69789414	69799414
chr10	9299333	9309333	chr10	7928516	7938516
chr10	101970085	101980085	chr10	101849860	101859860
chr10	81829167	81839167	chr10	81070684	81080684
chr10	10671142	10681142	chr10	9439673	9449673
chr10	95830347	95840347	chr10	95690504	95700504
chr10	20809434	20819434	chr10	19410082	19420082
chr10	71280560	71290560	chr10	70900884	70910884
chr10	102369956	102379956	chr10	102229391	102239391
chr10	26269743	26279743	chr10	25860586	25870586
chr10	49509407	49519407	chr10	49409248	49419248
chr10	9200410	9210410	chr10	7959990	7969990
chr10	34020159	34030159	chr10	33319695	33329695
chr10	36770258	36780258	chr10	35649847	35659847
chr10	67511299	67521299	chr10	66930797	66940797
chr10	93810003	93820003	chr10	93740594	93750594
chr10	36779070	36789070	chr10	35789872	35799872
chr10	91849971	91859971	chr10	91830699	91840699
chr10	79480447	79490447	chr10	79380012	79390012
chr10	101759380	101769380	chr10	101609724	101619724
chr10	6660248	6670248	chr10	6410101	6420101
chr10	20850909	20860909	chr10	19789701	19799701
chr10	97170466	97180466	chr10	97059988	97069988
chr10	103680380	103690380	chr10	103590126	103600126
chr10	9298747	9308747	chr10	8040707	8050707
chr10	17240107	17250107	chr10	16880539	16890539
chr10	123549793	123559793	chr10	123229496	123239496
chr10	121729564	121739564	chr10	121099160	121109160
chr10	31350898	31360898	chr10	30730639	30740639
chr10	9189467	9199467	chr10	7899940	7909940
chr10	105678713	105688713	chr10	105070197	105080197
chr10	73620757	73630757	chr10	73529901	73539901
chr10	71279898	71289898	chr10	70940083	70950083
chr10	22310316	22320316	chr10	22249922	22259922
chr10	20840099	20850099	chr10	19790354	19800354
chr10	18210585	18220585	chr10	17830606	17840606
chr10	117160888	117170888	chr10	116780059	116790059
chr10	96519703	96529703	chr10	96389846	96399846
chr10	30530348	30540348	chr10	30409697	30419697
chr10	47319097	47329097	chr10	47049755	47059755
chr10	90619689	90629689	chr10	89790493	89800493
chr10	81830347	81840347	chr10	81090230	81100230
chr10	74980087	74990087	chr10	74268988	74278988
chr10	36799962	36809962	chr10	35620676	35630676
chr10	69390768	69400768	chr10	69189833	69199833
chr10	58080060	58090060	chr10	57559888	57569888
chr10	36809488	36819488	chr10	35999309	36009309
chr10	16579268	16589268	chr10	15879394	15889394
chr10	37310091	37320091	chr10	37301234	37311234
chr10	68969866	68979866	chr10	68960298	68970298
chr10	76300293	76310293	chr10	75919846	75929846
chr10	53939479	53949479	chr10	52811240	52821240
chr10	68950074	68960074	chr10	68750129	68760129
chr10	97178796	97188796	chr10	97080005	97090005
chr10	31458726	31468726	chr10	30729885	30739885
chr10	70540508	70550508	chr10	70459692	70469692
chr10	92430775	92440775	chr10	92049126	92059126
chr10	31730669	31740669	chr10	30728669	30738669
chr10	59211557	59221557	chr10	58939961	58949961
chr10	36770429	36780429	chr10	35890466	35900466
chr10	29239490	29249490	chr10	28659970	28669970
chr10	28179908	28189908	chr10	27778821	27788821
chr10	49759976	49769976	chr10	49599177	49609177
chr10	92330264	92340264	chr10	92079957	92089957
chr10	74109753	74119753	chr10	74100503	74110503
chr10	23029697	23039697	chr10	21980999	21990999
chr10	68970339	68980339	chr10	68779695	68789695
chr10	69599910	69609910	chr10	69511168	69521168
chr10	99040148	99050148	chr10	98740711	98750711
chr10	47270090	47280090	chr10	47039750	47049750
chr10	99270933	99280933	chr10	98748592	98758592
chr10	103849768	103859768	chr10	103739565	103749565
chr10	60200870	60210870	chr10	60110567	60120567
chr10	69600014	69610014	chr10	69529793	69539793
chr10	72869889	72879889	chr10	72369668	72379668
chr10	101730240	101740240	chr10	101600836	101610836
chr10	104209620	104219620	chr10	104049484	104059484
chr10	15710352	15720352	chr10	15439320	15449320
chr10	75590684	75600684	chr10	75409866	75419866
chr10	93329453	93339453	chr10	93089766	93099766
chr10	75000705	75010705	chr10	74270339	74280339
chr10	110500089	110510089	chr10	110309076	110319076
chr10	14489356	14499356	chr10	14199873	14209873
chr10	75079051	75089051	chr10	74269945	74279945
chr10	101009664	101019664	chr10	100990702	101000702
chr10	17240879	17250879	chr10	16850128	16860128
chr10	118250764	118260764	chr10	117499830	117509830
chr10	119420228	119430228	chr10	119190438	119200438
chr10	121769680	121779680	chr10	120940349	120950349
chr10	110130439	110140439	chr10	109879734	109889734
chr10	47300619	47310619	chr10	47059745	47069745
chr10	96820779	96830779	chr10	96630103	96640103
chr10	68759880	68769880	chr10	68740558	68750558
chr10	75009865	75019865	chr10	74249225	74259225
chr10	92419315	92429315	chr10	92089296	92099296
chr10	93319911	93329911	chr10	93100373	93110373
chr10	9249194	9259194	chr10	7919884	7929884
chr10	31760076	31770076	chr10	30729837	30739837
chr10	97199604	97209604	chr10	97079652	97089652
chr10	110280398	110290398	chr10	110140126	110150126
chr10	93299941	93309941	chr10	93100133	93110133
chr10	113179362	113189362	chr10	112559359	112569359
chr10	75038719	75048719	chr10	74249754	74259754
chr10	68939655	68949655	chr10	68759761	68769761
chr10	90650621	90660621	chr10	90160786	90170786
chr10	69389800	69399800	chr10	69199795	69209795
chr10	71260956	71270956	chr10	70919781	70929781
chr10	9209278	9219278	chr10	7860484	7870484
chr10	113280278	113290278	chr10	112570623	112580623
chr10	47318714	47328714	chr10	47029388	47039388
chr10	52560472	52570472	chr10	52300197	52310197
chr10	101771225	101781225	chr10	101610044	101620044
chr10	77579681	77589681	chr10	77209909	77219909
chr10	92449070	92459070	chr10	92079235	92089235
chr10	26279627	26289627	chr10	25690068	25700068
chr10	26260736	26270736	chr10	25700143	25710143
chr10	68899630	68909630	chr10	68799379	68809379
chr10	21269811	21279811	chr10	21070512	21080512
chr10	86579794	86589794	chr10	86399756	86409756
chr10	31989420	31999420	chr10	30729095	30739095
chr10	73610040	73620040	chr10	73530173	73540173
chr10	89560108	89570108	chr10	89411302	89421302
chr10	102890450	102900450	chr10	102829455	102839455
chr10	92449353	92459353	chr10	92069704	92079704
chr10	89560199	89570199	chr10	89459580	89469580
chr10	103238250	103248250	chr10	103179715	103189715
chr10	32999275	33009275	chr10	32920664	32930664
chr10	31791282	31801282	chr10	30720637	30730637
chr10	16560005	16570005	chr10	15878928	15888928
chr10	77629325	77639325	chr10	77180065	77190065
chr10	95240067	95250067	chr10	95179913	95189913
chr10	31370031	31380031	chr10	30749822	30759822
chr10	71709312	71719312	chr10	71379538	71389538
chr10	32019492	32029492	chr10	32010884	32020884
chr10	27169256	27179256	chr10	27121006	27131006
chr10	20810794	20820794	chr10	19419494	19429494
chr10	36752052	36762052	chr10	35620053	35630053
chr10	6670098	6680098	chr10	6410178	6420178
chr10	59590745	59600745	chr10	59239932	59249932
chr10	54341341	54351341	chr10	52821175	52831175
chr10	51797442	51807442	chr10	50990127	51000127
chr10	59211191	59221191	chr10	58949684	58959684
chr10	52209119	52219119	chr10	52039753	52049753
chr10	68759984	68769984	chr10	68730879	68740879
chr10	17250517	17260517	chr10	16860093	16870093
chr10	63140798	63150798	chr10	62608898	62618898
chr10	61279623	61289623	chr10	60819476	60829476
chr10	77741188	77751188	chr10	77179871	77189871
chr10	90840229	90850229	chr10	90780369	90790369
chr10	98659380	98669380	chr10	98469407	98479407
chr10	97459324	97469324	chr10	97450386	97460386
chr10	17249718	17259718	chr10	16869216	16879216
chr10	77658481	77668481	chr10	77148867	77158867
chr10	16518774	16528774	chr10	15881168	15891168
chr10	76979922	76989922	chr10	76550230	76560230
chr10	93359547	93369547	chr10	93100457	93110457
chr10	124380204	124390204	chr10	123999719	124009719
chr10	74999324	75009324	chr10	74261387	74271387
chr10	17259390	17269390	chr10	16850974	16860974
chr10	69710713	69720713	chr10	69638919	69648919
chr10	69909064	69919064	chr10	69779806	69789806
chr10	101999942	102009942	chr10	101889101	101899101
chr10	69499583	69509583	chr10	69409917	69419917
chr10	71270013	71280013	chr10	70900623	70910623
chr10	110589862	110599862	chr10	110580628	110590628
chr10	124380556	124390556	chr10	123979792	123989792
chr10	24500385	24510385	chr10	23979632	23989632
chr10	75079324	75089324	chr10	74259948	74269948
chr10	90798237	90808237	chr10	90791588	90801588
chr10	23020621	23030621	chr10	22569591	22579591
chr10	29250055	29260055	chr10	28631105	28641105
chr10	31569283	31579283	chr10	30759020	30769020
chr10	80929419	80939419	chr10	80699229	80709229
chr10	93460190	93470190	chr10	93370664	93380664
chr10	95570672	95580672	chr10	95439953	95449953
chr10	91248630	91258630	chr10	91029930	91039930
chr10	110529974	110539974	chr10	110339214	110349214
chr10	63769069	63779069	chr10	63151157	63161157
chr10	58069411	58079411	chr10	57589349	57599349
chr10	93289783	93299783	chr10	93090610	93100610
chr10	49688556	49698556	chr10	49610299	49620299
chr10	117130491	117140491	chr10	116790933	116800933
chr10	113460141	113470141	chr10	112509454	112519454
chr10	72829383	72839383	chr10	72370998	72380998
chr10	31591425	31601425	chr10	30739551	30749551
chr10	123549240	123559240	chr10	123079589	123089589
chr10	93810161	93820161	chr10	93710373	93720373
chr10	12658918	12668918	chr10	12251122	12261122
chr10	68939609	68949609	chr10	68750192	68760192
chr10	122209788	122219788	chr10	122139829	122149829
chr10	70779264	70789264	chr10	70590281	70600281
chr10	103889469	103899469	chr10	103710123	103720123
chr10	27649569	27659569	chr10	27559476	27569476
chr10	18220759	18230759	chr10	17840951	17850951
chr10	69630577	69640577	chr10	69499977	69509977
chr10	29099876	29109876	chr10	28650213	28660213
chr10	123960525	123970525	chr10	123729897	123739897
chr10	72820130	72830130	chr10	72560105	72570105
chr10	103238531	103248531	chr10	103150562	103160562
chr10	36799359	36809359	chr10	35610621	35620621
chr10	68870515	68880515	chr10	68790007	68800007
chr10	54141114	54151114	chr10	52810395	52820395
chr10	68880347	68890347	chr10	68819594	68829594
chr10	81810535	81820535	chr10	81430488	81440488
chr10	110540444	110550444	chr10	110300471	110310471
chr10	31480294	31490294	chr10	30770863	30780863
chr10	33970932	33980932	chr10	33309895	33319895
chr10	36780245	36790245	chr10	35760208	35770208
chr10	119489311	119499311	chr10	119199456	119209456
chr10	18230060	18240060	chr10	17859759	17869759
chr10	102000174	102010174	chr10	101830754	101840754
chr10	72840347	72850347	chr10	72449616	72459616
chr10	77750039	77760039	chr10	77169754	77179754
chr10	92409802	92419802	chr10	92068814	92078814
chr10	9190355	9200355	chr10	7880317	7890317
chr10	93309996	93319996	chr10	93130019	93140019
chr10	123658280	123668280	chr10	123570590	123580590
chr10	115089869	115099869	chr10	114869322	114879322
chr10	7690049	7700049	chr10	7520748	7530748
chr10	36761590	36771590	chr10	36108708	36118708
chr10	102000448	102010448	chr10	101899941	101909941
chr10	14170350	14180350	chr10	13781339	13791339
chr10	31660109	31670109	chr10	30779800	30789800
chr10	51430299	51440299	chr10	51020825	51030825
chr10	52290651	52300651	chr10	51020478	51030478
chr10	122550312	122560312	chr10	122279976	122289976
chr10	117530493	117540493	chr10	117159458	117169458
chr10	127810336	127820336	chr10	127710681	127720681
chr10	102147923	102157923	chr10	102140249	102150249
chr10	124370200	124380200	chr10	124009353	124019353
chr10	68740641	68750641	chr10	68459017	68469017
chr10	34039406	34049406	chr10	33328232	33338232
chr10	106171272	106181272	chr10	105949930	105959930
chr10	21489094	21499094	chr10	21270750	21280750
chr10	51949866	51959866	chr10	50999467	51009467
chr10	31760503	31770503	chr10	30771032	30781032
chr10	112300360	112310360	chr10	112169842	112179842
chr10	118250695	118260695	chr10	117718643	117728643
chr10	121670849	121680849	chr10	120929175	120939175
chr10	17210557	17220557	chr10	16850614	16860614
chr10	36859882	36869882	chr10	35609301	35619301
chr10	20850174	20860174	chr10	19419997	19429997
chr10	118250645	118260645	chr10	117710169	117720169
chr10	93299041	93309041	chr10	93110092	93120092
chr10	95598543	95608543	chr10	95389583	95399583
chr10	47289279	47299279	chr10	47039560	47049560
chr10	31499350	31509350	chr10	30749927	30759927
chr10	63070029	63080029	chr10	62589822	62599822
chr10	59569555	59579555	chr10	59259302	59269302
chr10	101710156	101720156	chr10	101600166	101610166
chr10	24499971	24509971	chr10	23989828	23999828
chr10	104200483	104210483	chr10	104049746	104059746
chr10	9320211	9330211	chr10	7878492	7888492
chr10	63679741	63689741	chr10	63180004	63190004
chr10	90869103	90879103	chr10	90730356	90740356
chr10	97229444	97239444	chr10	97069800	97079800
chr10	36829047	36839047	chr10	35619665	35629665
chr10	124389825	124399825	chr10	123989892	123999892
chr10	93339700	93349700	chr10	93109575	93119575
chr10	90590046	90600046	chr10	89819398	89829398
chr10	33650458	33660458	chr10	33329459	33339459
chr10	131859522	131869522	chr10	130180744	130190744
chr10	71710349	71720349	chr10	71370454	71380454
chr10	53590146	53600146	chr10	53250383	53260383
chr10	18219471	18229471	chr10	17819132	17829132
chr10	30580244	30590244	chr10	30410276	30420276
chr10	69409894	69419894	chr10	69210450	69220450
chr10	70758779	70768779	chr10	70589981	70599981
chr10	132449849	132459849	chr10	132380425	132390425
chr10	67519192	67529192	chr10	66950088	66960088
chr10	77658874	77668874	chr10	77160029	77170029
chr10	76989428	76999428	chr10	76548642	76558642
chr10	89379563	89389563	chr10	89269848	89279848
chr10	9190532	9200532	chr10	7860704	7870704
chr10	43101065	43111065	chr10	42841729	42851729
chr10	60039606	60049606	chr10	59619915	59629915
chr10	63080363	63090363	chr10	62589344	62599344
chr10	25060429	25070429	chr10	24639469	24649469
chr10	26210798	26220798	chr10	25760197	25770197
chr10	90558990	90568990	chr10	89789791	89799791
chr10	123139589	123149589	chr10	123130387	123140387
chr10	72840197	72850197	chr10	72360210	72370210
chr10	118240745	118250745	chr10	117489339	117499339
chr10	95579713	95589713	chr10	95439299	95449299
chr10	28559091	28569091	chr10	28540319	28550319
chr10	69380688	69390688	chr10	69209719	69219719
chr10	70350480	70360480	chr10	70210254	70220254
chr10	74910427	74920427	chr10	74269871	74279871
chr10	60950218	60960218	chr10	60819427	60829427
chr10	59188769	59198769	chr10	58780653	58790653
chr10	52479642	52489642	chr10	52300585	52310585
chr10	86910253	86920253	chr10	86710184	86720184
chr10	118240864	118250864	chr10	117669301	117679301
chr10	121711374	121721374	chr10	121080124	121090124
chr10	118239956	118249956	chr10	117550459	117560459
chr10	52220215	52230215	chr10	51689117	51699117
chr10	26268489	26278489	chr10	25879846	25889846
chr10	77620862	77630862	chr10	77170115	77180115
chr10	75099147	75109147	chr10	74259546	74269546
chr10	100489798	100499798	chr10	100430683	100440683
chr10	28969482	28979482	chr10	28630037	28640037
chr10	49749474	49759474	chr10	49599828	49609828
chr10	93320343	93330343	chr10	93089695	93099695
chr10	51419412	51429412	chr10	51050242	51060242
chr10	23028677	23038677	chr10	22540711	22550711
chr10	44860483	44870483	chr10	43680415	43690415
chr10	69390434	69400434	chr10	69210332	69220332
chr10	93469305	93479305	chr10	93379538	93389538
chr10	88939397	88949397	chr10	88829757	88839757
chr10	103079279	103089279	chr10	102828833	102838833
chr10	126389236	126399236	chr10	125980478	125990478
chr10	44980628	44990628	chr10	44929207	44939207
chr10	26260921	26270921	chr10	25721433	25731433
chr10	103850061	103860061	chr10	103729721	103739721
chr10	117540182	117550182	chr10	117120882	117130882
chr10	90650288	90660288	chr10	89830676	89840676
chr10	18219498	18229498	chr10	17869926	17879926
chr10	93330681	93340681	chr10	93119417	93129417
chr10	72890161	72900161	chr10	72370893	72380893
chr10	77709810	77719810	chr10	77170029	77180029
chr10	47269584	47279584	chr10	47049071	47059071
chr10	70350555	70360555	chr10	70220714	70230714
chr10	36798606	36808606	chr10	35739533	35749533
chr10	61271052	61281052	chr10	60820076	60830076
chr10	69569801	69579801	chr10	69510895	69520895
chr10	71600289	71610289	chr10	71310072	71320072
chr10	69639541	69649541	chr10	69499498	69509498
chr10	26870762	26880762	chr10	26739229	26749229
chr10	28220064	28230064	chr10	27761454	27771454
chr10	15719468	15729468	chr10	15420435	15430435
chr10	26270369	26280369	chr10	25720636	25730636
chr10	74119060	74129060	chr10	74111083	74121083
chr10	95829280	95839280	chr10	95680345	95690345
chr10	63709742	63719742	chr10	63219988	63229988
chr10	101740785	101750785	chr10	101610030	101620030
chr10	70758562	70768562	chr10	70560569	70570569
chr10	69610203	69620203	chr10	69511208	69521208
chr10	20818815	20828815	chr10	19728707	19738707
chr10	68908844	68918844	chr10	68770062	68780062
chr10	63629049	63639049	chr10	63200001	63210001
chr10	21480607	21490607	chr10	21279336	21289336
chr10	91989983	91999983	chr10	91820407	91830407
chr10	125700125	125710125	chr10	125369534	125379534
chr10	122429226	122439226	chr10	122299389	122309389
chr10	113208627	113218627	chr10	112540585	112550585
chr10	113379643	113389643	chr10	112570780	112580780
chr10	24509941	24519941	chr10	24009760	24019760
chr10	9290865	9300865	chr10	7928508	7938508
chr10	104611599	104621599	chr10	104400966	104410966
chr10	103419637	103429637	chr10	103380441	103390441
chr10	101220033	101230033	chr10	101129896	101139896
chr10	118249843	118259843	chr10	117530033	117540033
chr10	59618714	59628714	chr10	59230101	59240101
chr10	59178357	59188357	chr10	58950100	58960100
chr10	23710537	23720537	chr10	23310884	23320884
chr10	69368719	69378719	chr10	69360857	69370857
chr10	102009729	102019729	chr10	101830724	101840724
chr10	12630551	12640551	chr10	12259733	12269733
chr10	124370019	124380019	chr10	123989746	123999746
chr10	92410938	92420938	chr10	92080534	92090534
chr10	123540824	123550824	chr10	123050744	123060744
chr10	100000605	100010605	chr10	99910046	99920046
chr10	63150700	63160700	chr10	62590082	62600082
chr10	29120567	29130567	chr10	28630061	28640061
chr10	58060496	58070496	chr10	57651273	57661273
chr10	12901004	12911004	chr10	12249140	12259140
chr10	116779746	116789746	chr10	116679748	116689748
chr10	69879956	69889956	chr10	69820711	69830711
chr10	95360327	95370327	chr10	95240259	95250259
chr10	9298407	9308407	chr10	7890817	7900817
chr10	69710747	69720747	chr10	69650098	69660098
chr10	69620468	69630468	chr10	69570097	69580097
chr10	115410489	115420489	chr10	115350486	115360486
chr10	91241033	91251033	chr10	90919803	90929803
chr10	92419861	92429861	chr10	92100841	92110841
chr10	70649732	70659732	chr10	70642725	70652725
chr10	100490079	100500079	chr10	100440362	100450362
chr10	53879253	53889253	chr10	52849733	52859733
chr10	59610962	59620962	chr10	59230436	59240436
chr10	117548567	117558567	chr10	117158805	117168805
chr10	122440318	122450318	chr10	122290433	122300433
chr10	36829691	36839691	chr10	35629618	35639618
chr10	81820158	81830158	chr10	81070666	81080666
chr10	116290435	116300435	chr10	115710443	115720443
chr10	93289615	93299615	chr10	93059847	93069847
chr10	111199529	111209529	chr10	111078814	111088814
chr10	103249076	103259076	chr10	103079011	103089011
chr10	95509576	95519576	chr10	95439689	95449689
chr10	124390506	124400506	chr10	124000705	124010705
chr10	7709494	7719494	chr10	7521086	7531086
chr10	91249663	91259663	chr10	91040111	91050111
chr10	68749543	68759543	chr10	68458646	68468646
chr10	5269335	5279335	chr10	4841138	4851138
chr10	36780323	36790323	chr10	35779441	35789441
chr10	71698797	71708797	chr10	71329434	71339434
chr10	20801022	20811022	chr10	19660798	19670798
chr10	74930866	74940866	chr10	74270642	74280642
chr10	18220200	18230200	chr10	17849684	17859684
chr10	44299918	44309918	chr10	43659135	43669135
chr10	75010887	75020887	chr10	74260717	74270717
chr10	90139541	90149541	chr10	89790710	89800710
chr10	77639765	77649765	chr10	77320876	77330876
chr10	58139975	58149975	chr10	57570714	57580714
chr10	110490350	110500350	chr10	110309601	110319601
chr10	113300350	113310350	chr10	112530165	112540165
chr10	128859639	128869639	chr10	128249043	128259043
chr10	101999933	102009933	chr10	101870440	101880440
chr10	9290074	9300074	chr10	7978844	7988844
chr10	102349540	102359540	chr10	102239297	102249297
chr10	103059310	103069310	chr10	102900522	102910522
chr10	77610751	77620751	chr10	77160084	77170084
chr10	68879664	68889664	chr10	68799491	68809491
chr10	93291195	93301195	chr10	93130076	93140076
chr10	93339438	93349438	chr10	93090577	93100577
chr10	81020191	81030191	chr10	80669334	80679334
chr10	47279016	47289016	chr10	47038841	47048841
chr10	93809514	93819514	chr10	93699349	93709349
chr10	71569964	71579964	chr10	71380157	71390157
chr10	110259379	110269379	chr10	110139769	110149769
chr10	102069228	102079228	chr10	101839316	101849316
chr10	5279936	5289936	chr10	4830203	4840203
chr10	14790011	14800011	chr10	14499303	14509303
chr10	9220452	9230452	chr10	8010703	8020703
chr10	122230564	122240564	chr10	122139747	122149747
chr10	72949640	72959640	chr10	72370715	72380715
chr10	100499670	100509670	chr10	100460158	100470158
chr10	100000322	100010322	chr10	99920095	99930095
chr10	114689935	114699935	chr10	114469178	114479178
chr10	117180319	117190319	chr10	116790316	116800316
chr10	93360481	93370481	chr10	93108801	93118801
chr10	122239651	122249651	chr10	122139498	122149498
chr10	68959984	68969984	chr10	68779284	68789284
chr10	100110398	100120398	chr10	99840084	99850084
chr10	93290588	93300588	chr10	93100439	93110439
chr10	91249208	91259208	chr10	90899339	90909339
chr10	29269420	29279420	chr10	28649659	28659659
chr10	119480010	119490010	chr10	119190438	119200438
chr10	77959846	77969846	chr10	77950332	77960332
chr10	90850557	90860557	chr10	90791077	90801077
chr10	92639689	92649689	chr10	92631318	92641318
chr10	71699545	71709545	chr10	71370786	71380786
chr10	20760464	20770464	chr10	20090742	20100742
chr10	28959929	28969929	chr10	28639412	28649412
chr10	36769488	36779488	chr10	35679627	35689627
chr10	52210974	52220974	chr10	51060177	51070177
chr10	101560747	101570747	chr10	101159318	101169318
chr10	89218676	89228676	chr10	89019345	89029345
chr10	71210370	71220370	chr10	70929050	70939050
chr10	54129298	54139298	chr10	52819705	52829705
chr10	47339146	47349146	chr10	46990843	47000843
chr10	36870002	36880002	chr10	35600164	35610164
chr10	22259582	22269582	chr10	21990242	22000242
chr10	59580679	59590679	chr10	59230954	59240954
chr10	68750152	68760152	chr10	68440410	68450410
chr10	28200205	28210205	chr10	27780221	27790221
chr10	73630273	73640273	chr10	73509866	73519866
chr10	9300016	9310016	chr10	8010211	8020211
chr10	93329602	93339602	chr10	93070341	93080341
chr10	33990179	34000179	chr10	33310423	33320423
chr10	78010169	78020169	chr10	77970668	77980668
chr10	28989382	28999382	chr10	28679195	28689195
chr10	53860386	53870386	chr10	52879636	52889636
chr10	29339269	29349269	chr10	28640226	28650226
chr10	59170657	59180657	chr10	58970163	58980163
chr10	114099583	114109583	chr10	113700214	113710214
chr10	119819836	119829836	chr10	119679396	119689396
chr10	36850987	36860987	chr10	35592051	35602051
chr10	68908426	68918426	chr10	68790090	68800090
chr10	31488305	31498305	chr10	30720219	30730219
chr10	80920081	80930081	chr10	80699437	80709437
chr10	9279189	9289189	chr10	7960338	7970338
chr10	89389958	89399958	chr10	89259666	89269666
chr10	31449717	31459717	chr10	30741022	30751022
chr10	36760564	36770564	chr10	35619601	35629601
chr10	110209287	110219287	chr10	110159420	110169420
chr10	119830262	119840262	chr10	119579694	119589694
chr10	75020103	75030103	chr10	74270346	74280346
chr10	14020647	14030647	chr10	13780653	13790653
chr10	121729024	121739024	chr10	120960010	120970010
chr10	77669839	77679839	chr10	77179941	77189941
chr10	18210296	18220296	chr10	17899714	17909714
chr10	73630026	73640026	chr10	73539153	73549153
chr10	71219932	71229932	chr10	70920192	70930192
chr10	10640617	10650617	chr10	9322342	9332342
chr10	36778762	36788762	chr10	35609660	35619660
chr10	72839791	72849791	chr10	72500980	72510980
chr10	72870212	72880212	chr10	72400190	72410190
chr10	9210947	9220947	chr10	7849337	7859337
chr10	72879879	72889879	chr10	72380324	72390324
chr10	103679592	103689592	chr10	103599285	103609285
chr10	74008401	74018401	chr10	74000610	74010610
chr10	90629235	90639235	chr10	89791260	89801260
chr10	3040154	3050154	chr10	2921071	2931071
chr10	44859109	44869109	chr10	44388977	44398977
chr10	118240204	118250204	chr10	117519299	117529299
chr10	74980643	74990643	chr10	74249084	74259084
chr10	90162307	90172307	chr10	89790182	89800182
chr10	100870231	100880231	chr10	100780001	100790001
chr10	91209787	91219787	chr10	91029995	91039995
chr10	72319621	72329621	chr10	72249889	72259889
chr10	73649984	73659984	chr10	73510533	73520533
chr10	102370354	102380354	chr10	102200544	102210544
chr10	110269986	110279986	chr10	110149648	110159648
chr10	118461085	118471085	chr10	117481009	117491009
chr10	31180078	31190078	chr10	30770422	30780422
chr10	14830003	14840003	chr10	14540248	14550248
chr10	17229626	17239626	chr10	16891229	16901229
chr10	47330932	47340932	chr10	47010079	47020079
chr10	44919717	44929717	chr10	43680678	43690678
chr10	102470384	102480384	chr10	102400823	102410823
chr10	14798995	14808995	chr10	14520002	14530002
chr10	97170516	97180516	chr10	97070420	97080420
chr10	100720892	100730892	chr10	99529276	99539276
chr10	113300453	113310453	chr10	112540592	112550592
chr10	51420113	51430113	chr10	51029655	51039655
chr10	69360743	69370743	chr10	69230444	69240444
chr10	59589048	59599048	chr10	59230804	59240804
chr10	63719851	63729851	chr10	63159918	63169918
chr10	68759523	68769523	chr10	68750349	68760349
chr10	90130174	90140174	chr10	89789413	89799413
chr10	86310282	86320282	chr10	84579932	84589932
chr10	22989916	22999916	chr10	22579819	22589819
chr10	77648671	77658671	chr10	77180792	77190792
chr10	59579631	59589631	chr10	59239657	59249657
chr10	34020122	34030122	chr10	33179904	33189904
chr10	13770303	13780303	chr10	13650407	13660407
chr10	102009458	102019458	chr10	101850266	101860266
chr10	58149979	58159979	chr10	57577143	57587143
chr10	54479150	54489150	chr10	52820191	52830191
chr10	97210931	97220931	chr10	97090307	97100307
chr10	22319542	22329542	chr10	22249725	22259725
chr10	9280337	9290337	chr10	7861075	7871075
chr10	18210335	18220335	chr10	17909937	17919937
chr10	9219860	9229860	chr10	7960257	7970257
chr10	31800785	31810785	chr10	30750292	30760292
chr10	84209225	84219225	chr10	84140403	84150403
chr10	100509920	100519920	chr10	100350134	100360134
chr10	59800516	59810516	chr10	59629416	59639416
chr10	103868901	103878901	chr10	103719418	103729418
chr10	86889696	86899696	chr10	86708969	86718969
chr10	52209869	52219869	chr10	50998965	51008965
chr10	9279867	9289867	chr10	7979917	7989917
chr10	99609653	99619653	chr10	99429393	99439393
chr10	31329512	31339512	chr10	30780005	30790005
chr10	18239385	18249385	chr10	17839976	17849976
chr10	96530187	96540187	chr10	96389653	96399653
chr10	101429644	101439644	chr10	101290013	101300013
chr10	36770585	36780585	chr10	35600509	35610509
chr10	9291027	9301027	chr10	8010034	8020034
chr10	69369430	69379430	chr10	69200384	69210384
chr10	99220052	99230052	chr10	98460046	98470046
chr10	67769995	67779995	chr10	67659573	67669573
chr10	9299450	9309450	chr10	7830660	7840660
chr10	114420666	114430666	chr10	114300142	114310142
chr10	69909937	69919937	chr10	69799848	69809848
chr10	31499462	31509462	chr10	30729503	30739503
chr10	77709388	77719388	chr10	77161126	77171126
chr10	68979779	68989779	chr10	68730368	68740368
chr10	110579867	110589867	chr10	110571134	110581134
chr10	86890224	86900224	chr10	86699475	86709475
chr10	59170320	59180320	chr10	58950232	58960232
chr10	68939446	68949446	chr10	68418673	68428673
chr10	16699309	16709309	chr10	15878924	15888924
chr10	95579756	95589756	chr10	95470708	95480708
chr10	26870723	26880723	chr10	26749098	26759098
chr10	99250088	99260088	chr10	98740471	98750471
chr10	90580803	90590803	chr10	89851162	89861162
chr10	29120060	29130060	chr10	28659913	28669913
chr10	26549819	26559819	chr10	26350880	26360880
chr10	93359248	93369248	chr10	93059656	93069656
chr10	119429975	119439975	chr10	119199972	119209972
chr10	63720339	63730339	chr10	63189625	63199625
chr10	71709799	71719799	chr10	71359946	71369946
chr10	68741702	68751702	chr10	68440660	68450660
chr10	118219950	118229950	chr10	117521169	117531169
chr10	84530476	84540476	chr10	84251559	84261559
chr10	63760427	63770427	chr10	63180177	63190177
chr10	53609393	53619393	chr10	52879959	52889959
chr10	103859271	103869271	chr10	103700840	103710840
chr10	97189777	97199777	chr10	97050273	97060273
chr10	70359559	70369559	chr10	70210680	70220680
chr10	125109559	125119559	chr10	125100934	125110934
chr10	52079100	52089100	chr10	51009876	51019876
chr10	51430287	51440287	chr10	51000222	51010222
chr10	104349098	104359098	chr10	104289579	104299579
chr10	31769484	31779484	chr10	30749466	30759466
chr10	70749870	70759870	chr10	70619913	70629913
chr10	77649301	77659301	chr10	77169266	77179266
chr10	69620386	69630386	chr10	69529683	69539683
chr10	110089795	110099795	chr10	109879311	109889311
chr10	48208849	48218849	chr10	46520128	46530128
chr10	47289744	47299744	chr10	47029548	47039548
chr10	74980150	74990150	chr10	74259971	74269971
chr10	14810300	14820300	chr10	14530407	14540407
chr10	93350471	93360471	chr10	92969801	92979801
chr10	103879810	103889810	chr10	103719660	103729660
chr10	123559635	123569635	chr10	123119574	123129574
chr10	101229035	101239035	chr10	100730228	100740228
chr10	9240906	9250906	chr10	7860403	7870403
chr10	14819736	14829736	chr10	14508165	14518165
chr10	118230865	118240865	chr10	117539063	117549063
chr10	103859609	103869609	chr10	103719479	103729479
chr10	53590843	53600843	chr10	52880506	52890506
chr10	23069184	23079184	chr10	22580546	22590546
chr10	90870105	90880105	chr10	90741234	90751234
chr10	22470404	22480404	chr10	22319626	22329626
chr10	53950653	53960653	chr10	52809932	52819932
chr10	99290589	99300589	chr10	98458633	98468633
chr10	88510401	88520401	chr10	87829689	87839689
chr10	72300901	72310901	chr10	72080416	72090416
chr10	36759876	36769876	chr10	35629028	35639028
chr10	31801269	31811269	chr10	30729751	30739751
chr10	13519558	13529558	chr10	13389121	13399121
chr10	72879042	72889042	chr10	72489479	72499479
chr10	71700038	71710038	chr10	71389850	71399850
chr10	118720322	118730322	chr10	118570192	118580192
chr10	69089646	69099646	chr10	68989549	68999549
chr10	53819678	53829678	chr10	53209429	53219429
chr10	34071408	34081408	chr10	33310714	33320714
chr10	112310349	112320349	chr10	112159474	112169474
chr10	44849044	44859044	chr10	43669352	43679352
chr10	97449301	97459301	chr10	97440870	97450870
chr10	33819394	33829394	chr10	33328861	33338861
chr10	97730072	97740072	chr10	97690845	97700845
chr10	117120051	117130051	chr10	116800976	116810976
chr10	113279767	113289767	chr10	112590082	112600082
chr10	91240293	91250293	chr10	90980416	90990416
chr10	71200817	71210817	chr10	70919791	70929791
chr10	95570008	95580008	chr10	95450456	95460456
chr10	71560594	71570594	chr10	71370101	71380101
chr10	103449098	103459098	chr10	103409871	103419871
chr10	53600419	53610419	chr10	52890389	52900389
chr10	75089620	75099620	chr10	74320646	74330646
chr10	22270336	22280336	chr10	21999871	22009871
chr10	93509737	93519737	chr10	93369746	93379746
chr10	9291733	9301733	chr10	7810045	7820045
chr10	90839893	90849893	chr10	90791427	90801427
chr10	99271627	99281627	chr10	98440126	98450126
chr10	22999990	23009990	chr10	22550964	22560964
chr10	59229183	59239183	chr10	58949762	58959762
chr10	32920174	32930174	chr10	32900646	32910646
chr10	16480095	16490095	chr10	15949940	15959940
chr10	48281200	48291200	chr10	46541608	46551608
chr10	93800668	93810668	chr10	93749684	93759684
chr10	9039716	9049716	chr10	7860886	7870886
chr10	81809924	81819924	chr10	81400011	81410011
chr10	96507984	96517984	chr10	96370176	96380176
chr10	96470412	96480412	chr10	96400619	96410619
chr10	123968970	123978970	chr10	123579529	123589529
chr10	75020289	75030289	chr10	74480520	74490520
chr10	117139915	117149915	chr10	116800366	116810366
chr10	110280337	110290337	chr10	110150417	110160417
chr10	31459554	31469554	chr10	30759584	30769584
chr10	102039524	102049524	chr10	101850658	101860658
chr10	86898463	86908463	chr10	86709755	86719755
chr10	103069649	103079649	chr10	102919345	102929345
chr10	118260584	118270584	chr10	117520722	117530722
chr10	133099189	133109189	chr10	132269837	132279837
chr10	94589431	94599431	chr10	94338206	94348206
chr10	9309784	9319784	chr10	7849618	7859618
chr10	98740198	98750198	chr10	98469618	98479618
chr10	102829244	102839244	chr10	102720934	102730934
chr10	103040262	103050262	chr10	102930084	102940084
chr10	53580090	53590090	chr10	52899111	52909111
chr10	119431042	119441042	chr10	119190735	119200735
chr10	36808406	36818406	chr10	35800460	35810460
chr10	89368907	89378907	chr10	89270540	89280540
chr10	72840645	72850645	chr10	72509146	72519146
chr10	22989577	22999577	chr10	22540651	22550651
chr10	12720145	12730145	chr10	12250324	12260324
chr10	28371255	28381255	chr10	27540307	27550307
chr10	14479601	14489601	chr10	14250582	14260582
chr10	113379159	113389159	chr10	112560296	112570296
chr10	20789591	20799591	chr10	19640455	19650455
chr10	68199148	68209148	chr10	67849947	67859947
chr10	70530123	70540123	chr10	70490176	70500176
chr10	20759379	20769379	chr10	19840163	19850163
chr10	16739465	16749465	chr10	15889491	15899491
chr10	68741142	68751142	chr10	68419801	68429801
chr10	75009550	75019550	chr10	74229570	74239570
chr10	53780604	53790604	chr10	52810952	52820952
chr10	72900432	72910432	chr10	72379451	72389451
chr10	86898392	86908392	chr10	86691124	86701124
chr10	127849437	127859437	chr10	127711307	127721307
chr10	72940652	72950652	chr10	72370206	72380206
chr10	18210027	18220027	chr10	17869567	17879567
chr10	87740226	87750226	chr10	87539170	87549170
chr10	105690483	105700483	chr10	105079144	105089144
chr10	110210230	110220230	chr10	110131064	110141064
chr10	102389385	102399385	chr10	102161336	102171336
chr10	75010336	75020336	chr10	74240221	74250221
chr10	12690124	12700124	chr10	12258890	12268890
chr10	93499150	93509150	chr10	93379677	93389677
chr10	16620214	16630214	chr10	15880483	15890483
chr10	4011073	4021073	chr10	3220636	3230636
chr10	20829965	20839965	chr10	19410655	19420655
chr10	94560050	94570050	chr10	94339739	94349739
chr10	110549830	110559830	chr10	110319493	110329493
chr10	31509554	31519554	chr10	30751495	30761495
chr10	101759745	101769745	chr10	101580372	101590372
chr10	80959685	80969685	chr10	80680189	80690189
chr10	73959939	73969939	chr10	73879645	73889645
chr10	9299832	9309832	chr10	7781266	7791266
chr10	4388961	4398961	chr10	3190888	3200888
chr10	26269677	26279677	chr10	25888717	25898717
chr10	95589986	95599986	chr10	95389777	95399777
chr10	124379980	124389980	chr10	124040384	124050384
chr10	47318589	47328589	chr10	47039429	47049429
chr10	89389086	89399086	chr10	89250699	89260699
chr10	31448993	31458993	chr10	30720373	30730373
chr10	63829782	63839782	chr10	63150234	63160234
chr10	72849911	72859911	chr10	72379805	72389805
chr10	77620492	77630492	chr10	77180411	77190411
chr10	96549877	96559877	chr10	96389724	96399724
chr10	100509520	100519520	chr10	100440347	100450347
chr10	117109803	117119803	chr10	116790997	116800997
chr10	22979658	22989658	chr10	22229874	22239874
chr10	72899009	72909009	chr10	72371312	72381312
chr10	14470114	14480114	chr10	14209982	14219982
chr10	51959644	51969644	chr10	50982303	50992303
chr10	123970595	123980595	chr10	123600659	123610659
chr10	95630720	95640720	chr10	95400001	95410001
chr10	122429953	122439953	chr10	122279446	122289446
chr10	69360253	69370253	chr10	69310657	69320657
chr10	101429992	101439992	chr10	101300061	101310061
chr10	52719384	52729384	chr10	52650021	52660021
chr10	10670061	10680061	chr10	9770050	9780050
chr10	100890314	100900314	chr10	100540520	100550520
chr10	13439759	13449759	chr10	13369604	13379604
chr10	95590684	95600684	chr10	95370235	95380235
chr10	59590881	59600881	chr10	59260079	59270079
chr10	22310260	22320260	chr10	21980035	21990035
chr10	10699212	10709212	chr10	9329938	9339938
chr10	51968977	51978977	chr10	50999416	51009416
chr10	93470202	93480202	chr10	93361126	93371126
chr10	22970283	22980283	chr10	22580070	22590070
chr10	20768919	20778919	chr10	20130113	20140113
chr10	116280008	116290008	chr10	115429300	115439300
chr10	71199590	71209590	chr10	70929272	70939272
chr10	73639337	73649337	chr10	73549992	73559992
chr10	121899668	121909668	chr10	120940112	120950112
chr10	68979954	68989954	chr10	68750256	68760256
chr10	68890314	68900314	chr10	68780566	68790566
chr10	5619627	5629627	chr10	5430589	5440589
chr10	123969651	123979651	chr10	123570660	123580660
chr10	110490956	110500956	chr10	110319045	110329045
chr10	68950485	68960485	chr10	68730689	68740689
chr10	9289746	9299746	chr10	7719950	7729950
chr10	60039770	60049770	chr10	59869663	59879663
chr10	58149152	58159152	chr10	57650899	57660899
chr10	105699966	105709966	chr10	105060466	105070466
chr10	69389807	69399807	chr10	69269857	69279857
chr10	71610536	71620536	chr10	71369989	71379989
chr10	27169357	27179357	chr10	27161192	27171192
chr10	99270462	99280462	chr10	98468930	98478930
chr10	9099595	9109595	chr10	7899846	7909846
chr10	53809685	53819685	chr10	52810610	52820610
chr10	102370475	102380475	chr10	102220792	102230792
chr10	68780021	68790021	chr10	68409632	68419632
chr10	47259919	47269919	chr10	47029987	47039987
chr10	69909981	69919981	chr10	69750724	69760724
chr10	100829753	100839753	chr10	100579834	100589834
chr10	34099596	34109596	chr10	33320112	33330112
chr10	26269057	26279057	chr10	25740420	25750420
chr10	100730849	100740849	chr10	99529027	99539027
chr10	93359729	93369729	chr10	93050286	93060286
chr10	100810240	100820240	chr10	100749153	100759153
chr10	31331432	31341432	chr10	30759373	30769373
chr10	22980380	22990380	chr10	22599638	22609638
chr10	11749965	11759965	chr10	11500404	11510404
chr10	44290073	44300073	chr10	43670410	43680410
chr10	47358931	47368931	chr10	47049700	47059700
chr10	23059953	23069953	chr10	22570825	22580825
chr10	31780085	31790085	chr10	30721459	30731459
chr10	16500378	16510378	chr10	15899835	15909835
chr10	92460715	92470715	chr10	92060203	92070203
chr10	14819907	14829907	chr10	14479923	14489923
chr10	98040066	98050066	chr10	97929273	97939273
chr10	24510601	24520601	chr10	23990140	24000140
chr10	20709013	20719013	chr10	19769444	19779444
chr10	32010270	32020270	chr10	31831074	31841074
chr10	75019225	75029225	chr10	74351454	74361454
chr10	110500543	110510543	chr10	110299732	110309732
chr10	69910143	69920143	chr10	69820893	69830893
chr10	110259694	110269694	chr10	110149959	110159959
chr10	113070360	113080360	chr10	112560601	112570601
chr10	15700437	15710437	chr10	15419383	15429383
chr10	51360230	51370230	chr10	51079565	51089565
chr10	91240958	91250958	chr10	91029832	91039832
chr10	43049678	43059678	chr10	42989795	42999795
chr10	101439379	101449379	chr10	101289755	101299755
chr10	26261429	26271429	chr10	25880889	25890889
chr10	59569276	59579276	chr10	59269650	59279650
chr10	128968749	128978749	chr10	128249946	128259946
chr10	102459381	102469381	chr10	102419593	102429593
chr10	59598950	59608950	chr10	59210946	59220946
chr10	70370193	70380193	chr10	70219919	70229919
chr10	8990294	9000294	chr10	7869892	7879892
chr10	69369626	69379626	chr10	69220336	69230336
chr10	63669529	63679529	chr10	63170697	63180697
chr10	63720003	63730003	chr10	63210115	63220115
chr10	25069059	25079059	chr10	24621443	24631443
chr10	99250102	99260102	chr10	98420717	98430717
chr10	60049411	60059411	chr10	59630448	59640448
chr10	118250821	118260821	chr10	117549753	117559753
chr10	779854	789854	chr10	330130	340130
chr10	75919082	75929082	chr10	75389800	75399800
chr10	70758965	70768965	chr10	70609718	70619718
chr10	20790388	20800388	chr10	19790139	19800139
chr10	90861030	90871030	chr10	90719988	90729988
chr10	71689896	71699896	chr10	71300170	71310170
chr10	86349702	86359702	chr10	86179956	86189956
chr10	126399670	126409670	chr10	125999250	126009250
chr10	102370445	102380445	chr10	102210392	102220392
chr10	9750920	9760920	chr10	9340400	9350400
chr10	52469727	52479727	chr10	52309871	52319871
chr10	28240018	28250018	chr10	27779781	27789781
chr10	31269717	31279717	chr10	30780131	30790131
chr10	52460761	52470761	chr10	52309816	52319816
chr10	121711182	121721182	chr10	120950069	120960069
chr10	17239570	17249570	chr10	16890752	16900752
chr10	34039537	34049537	chr10	33319479	33329479
chr10	78019908	78029908	chr10	77988717	77998717
chr10	67520165	67530165	chr10	66959425	66969425
chr10	101459846	101469846	chr10	101300680	101310680
chr10	36850075	36860075	chr10	36069460	36079460
chr10	72829814	72839814	chr10	72560770	72570770
chr10	93479804	93489804	chr10	93069777	93079777
chr10	21520014	21530014	chr10	21500661	21510661
chr10	118239556	118249556	chr10	117680120	117690120
chr10	76989615	76999615	chr10	76540801	76550801
chr10	31809530	31819530	chr10	30748694	30758694
chr10	100829428	100839428	chr10	100721155	100731155
chr10	91250119	91260119	chr10	90952349	90962349
chr10	98039682	98049682	chr10	97920057	97930057
chr10	100869983	100879983	chr10	100739616	100749616
chr10	5299816	5309816	chr10	4840375	4850375
chr10	124270262	124280262	chr10	123990416	124000416
chr10	5619612	5629612	chr10	5439735	5449735
chr10	43450329	43460329	chr10	43391099	43401099
chr10	59178874	59188874	chr10	58930425	58940425
chr10	92459739	92469739	chr10	92079945	92089945
chr10	125088732	125098732	chr10	125080616	125090616
chr10	70749673	70759673	chr10	70560802	70570802
chr10	63820445	63830445	chr10	63149760	63159760
chr10	87710547	87720547	chr10	87531742	87541742
chr10	102360128	102370128	chr10	102239874	102249874
chr10	20800238	20810238	chr10	19510134	19520134
chr10	93479598	93489598	chr10	93409928	93419928
chr10	81830903	81840903	chr10	81440685	81450685
chr10	71079831	71089831	chr10	70919896	70929896
chr10	22970069	22980069	chr10	22540330	22550330
chr10	29411296	29421296	chr10	28631009	28641009
chr10	77630416	77640416	chr10	77249297	77259297
chr10	114699495	114709495	chr10	114459862	114469862
chr10	53998589	54008589	chr10	52858932	52868932
chr10	75019151	75029151	chr10	74241357	74251357
chr10	28969929	28979929	chr10	28690083	28700083
chr10	103051087	103061087	chr10	102911302	102921302
chr10	28209834	28219834	chr10	27770265	27780265
chr10	118250482	118260482	chr10	117480888	117490888
chr10	100420083	100430083	chr10	100329491	100339491
chr10	90659163	90669163	chr10	89808847	89818847
chr10	58060760	58070760	chr10	57689631	57699631
chr10	52000153	52010153	chr10	51380569	51390569
chr10	29319268	29329268	chr10	28650525	28660525
chr10	97850432	97860432	chr10	97789368	97799368
chr10	113370855	113380855	chr10	112550416	112560416
chr10	110540263	110550263	chr10	110349720	110359720
chr10	53590859	53600859	chr10	52919509	52929509
chr10	22990594	23000594	chr10	21979745	21989745
chr10	104250265	104260265	chr10	104049712	104059712
chr10	17250350	17260350	chr10	16880581	16890581
chr10	125128323	125138323	chr10	125121559	125131559
chr10	110529906	110539906	chr10	110300092	110310092
chr10	111350504	111360504	chr10	111070452	111080452
chr10	101730374	101740374	chr10	101619749	101629749
chr10	31311179	31321179	chr10	30779771	30789771
chr10	103860409	103870409	chr10	103690797	103700797
chr10	123950671	123960671	chr10	123570197	123580197
chr10	113299639	113309639	chr10	112549943	112559943
chr10	68939496	68949496	chr10	68730142	68740142
chr10	87710034	87720034	chr10	87550854	87560854
chr10	22249199	22259199	chr10	21989834	21999834
chr10	69369385	69379385	chr10	69260573	69270573
chr10	68950629	68960629	chr10	68739947	68749947
chr10	14179517	14189517	chr10	13790041	13800041
chr10	28179974	28189974	chr10	27799267	27809267
chr10	34039980	34049980	chr10	33310504	33320504
chr10	102330365	102340365	chr10	102230092	102240092
chr10	5349958	5359958	chr10	4830034	4840034
chr10	54341445	54351445	chr10	52809956	52819956
chr10	51429730	51439730	chr10	50989759	50999759
chr10	29300242	29310242	chr10	28661049	28671049
chr10	72900454	72910454	chr10	72420672	72430672
chr10	72929944	72939944	chr10	72379136	72389136
chr10	72819068	72829068	chr10	72359706	72369706
chr10	30249765	30259765	chr10	29990693	30000693
chr10	119808987	119818987	chr10	119680154	119690154
chr10	97328689	97338689	chr10	97320228	97330228
chr10	63141425	63151425	chr10	62589423	62599423
chr10	116359700	116369700	chr10	115729364	115739364
chr10	116291004	116301004	chr10	115789500	115799500
chr10	22989999	22999999	chr10	22589578	22599578
chr10	38129054	38139054	chr10	38121906	38131906
chr10	74988984	74998984	chr10	74260626	74270626
chr10	100850033	100860033	chr10	100580324	100590324
chr10	71079250	71089250	chr10	70940381	70950381
chr10	47330116	47340116	chr10	47050015	47060015
chr10	77639340	77649340	chr10	77389680	77399680
chr10	63750173	63760173	chr10	63159806	63169806
chr10	99190571	99200571	chr10	98459988	98469988
chr10	60769109	60779109	chr10	60659963	60669963
chr10	69389913	69399913	chr10	69259713	69269713
chr10	31739508	31749508	chr10	30749619	30759619
chr10	20729523	20739523	chr10	19341994	19351994
chr10	14819620	14829620	chr10	14550091	14560091
chr10	30530513	30540513	chr10	30430030	30440030
chr10	63750572	63760572	chr10	63150156	63160156
chr10	75060266	75070266	chr10	74259415	74269415
chr10	86890225	86900225	chr10	86760329	86770329
chr10	14169914	14179914	chr10	14020374	14030374
chr10	20780814	20790814	chr10	19681576	19691576
chr10	114100425	114110425	chr10	113790068	113800068
chr10	89380346	89390346	chr10	89251108	89261108
chr10	119539569	119549569	chr10	119190425	119200425
chr10	60019956	60029956	chr10	59859331	59869331
chr10	103249380	103259380	chr10	103110254	103120254
chr10	101550173	101560173	chr10	101290072	101300072
chr10	90850228	90860228	chr10	90798997	90808997
chr10	60029860	60039860	chr10	59840181	59850181
chr10	76999268	77009268	chr10	76310100	76320100
chr10	26280286	26290286	chr10	25740158	25750158
chr10	5388772	5398772	chr10	4830539	4840539
chr10	90710015	90720015	chr10	89790601	89800601
chr10	73991084	74001084	chr10	73960672	73970672
chr10	101449508	101459508	chr10	101290319	101300319
chr10	95839324	95849324	chr10	95670243	95680243
chr10	69620435	69630435	chr10	69550027	69560027
chr10	90850629	90860629	chr10	90741217	90751217
chr10	95839873	95849873	chr10	95708780	95718780
chr10	9299136	9309136	chr10	7838838	7848838
chr10	122560279	122570279	chr10	122290791	122300791
chr10	89199722	89209722	chr10	88930511	88940511
chr10	103559179	103569179	chr10	103470981	103480981
chr10	28569181	28579181	chr10	28560500	28570500
chr10	3619542	3629542	chr10	3219632	3229632
chr10	87730927	87740927	chr10	87530998	87540998
chr10	95620233	95630233	chr10	95379456	95389456
chr10	71679729	71689729	chr10	71330296	71340296
chr10	23010952	23020952	chr10	22560458	22570458
chr10	69139201	69149201	chr10	69130753	69140753
chr10	113189489	113199489	chr10	112519965	112529965
chr10	99200657	99210657	chr10	98449854	98459854
chr10	99219466	99229466	chr10	98468774	98478774
chr10	100099396	100109396	chr10	99839983	99849983
chr10	20818276	20828276	chr10	19649527	19659527
chr10	75079131	75089131	chr10	74139315	74149315
chr10	94560016	94570016	chr10	94329549	94339549
chr10	101567968	101577968	chr10	101160508	101170508
chr10	51419455	51429455	chr10	51068804	51078804
chr10	63610451	63620451	chr10	63160489	63170489
chr10	53810560	53820560	chr10	52819114	52829114
chr10	20739703	20749703	chr10	20059103	20069103
chr10	92430447	92440447	chr10	92100310	92110310
chr10	20789487	20799487	chr10	20069518	20079518
chr10	110529642	110539642	chr10	110319450	110329450
chr10	76979595	76989595	chr10	76559411	76569411
chr10	123129652	123139652	chr10	123039750	123049750
chr10	100080309	100090309	chr10	99840288	99850288
chr10	51957991	51967991	chr10	51010172	51020172
chr10	34259076	34269076	chr10	33310206	33320206
chr10	104611360	104621360	chr10	104410006	104420006
chr10	62790155	62800155	chr10	62619767	62629767
chr10	124730072	124740072	chr10	124580211	124590211
chr10	49159218	49169218	chr10	48981228	48991228
chr10	16579429	16589429	chr10	15850134	15860134
chr10	25011978	25021978	chr10	24719175	24729175
chr10	77640483	77650483	chr10	77179825	77189825
chr10	118290430	118300430	chr10	117488989	117498989
chr10	121699735	121709735	chr10	121169977	121179977
chr10	71709703	71719703	chr10	71320224	71330224
chr10	28919917	28929917	chr10	28629552	28639552
chr10	20809898	20819898	chr10	19310854	19320854
chr10	69630253	69640253	chr10	69409372	69419372
chr10	63088949	63098949	chr10	62590563	62600563
chr10	79480958	79490958	chr10	79369277	79379277
chr10	123969911	123979911	chr10	123669212	123679212
chr10	102019451	102029451	chr10	101889423	101899423
chr10	68760239	68770239	chr10	68410630	68420630
chr10	114090450	114100450	chr10	113798726	113808726
chr10	95840175	95850175	chr10	95680464	95690464
chr10	47259718	47269718	chr10	47039194	47049194
chr10	63629557	63639557	chr10	63180299	63190299
chr10	73649588	73659588	chr10	73529342	73539342
chr10	101719244	101729244	chr10	101599468	101609468
chr10	23011135	23021135	chr10	21980848	21990848
chr10	125139670	125149670	chr10	125110710	125120710
chr10	103679928	103689928	chr10	103609739	103619739
chr10	123561784	123571784	chr10	123088372	123098372
chr10	10610110	10620110	chr10	9330562	9340562
chr10	68299398	68309398	chr10	68209999	68219999
chr10	95570851	95580851	chr10	95419478	95429478
chr10	59610884	59620884	chr10	58930048	58940048
chr10	16538382	16548382	chr10	15899627	15909627
chr10	72950121	72960121	chr10	72359307	72369307
chr10	121729744	121739744	chr10	120929489	120939489
chr10	113220198	113230198	chr10	112560595	112570595
chr10	70779607	70789607	chr10	70600597	70610597
chr10	100870584	100880584	chr10	100540108	100550108
chr10	110259704	110269704	chr10	110130381	110140381
chr10	91140371	91150371	chr10	91040086	91050086
chr10	68720743	68730743	chr10	68449381	68459381
chr10	133068607	133078607	chr10	132190635	132200635
chr10	70529831	70539831	chr10	70469483	70479483
chr10	100871246	100881246	chr10	100710171	100720171
chr10	51999518	52009518	chr10	51409369	51419369
chr10	31509329	31519329	chr10	30780514	30790514
chr10	100479229	100489229	chr10	100440259	100450259
chr10	102379978	102389978	chr10	102230626	102240626
chr10	74971420	74981420	chr10	74270634	74280634
chr10	115128275	115138275	chr10	114869780	114879780
chr10	122420960	122430960	chr10	122300140	122310140
chr10	71169910	71179910	chr10	70920103	70930103
chr10	80519543	80529543	chr10	80431189	80441189
chr10	31740212	31750212	chr10	30729224	30739224
chr10	16630486	16640486	chr10	15899608	15909608
chr10	93349567	93359567	chr10	93019715	93029715
chr10	12650442	12660442	chr10	12269942	12279942
chr10	110559794	110569794	chr10	110319906	110329906
chr10	118220048	118230048	chr10	117759977	117769977
chr10	51550051	51560051	chr10	51020545	51030545
chr10	3839417	3849417	chr10	3230356	3240356
chr10	9281103	9291103	chr10	8019869	8029869
chr10	36859832	36869832	chr10	35598460	35608460
chr10	60009997	60019997	chr10	59830068	59840068
chr10	17220282	17230282	chr10	16841108	16851108
chr10	4760204	4770204	chr10	3171080	3181080
chr10	131808892	131818892	chr10	130190631	130200631
chr10	108400600	108410600	chr10	106651020	106661020
chr10	129931650	129941650	chr10	128239743	128249743
chr10	10870004	10880004	chr10	9311843	9321843
chr10	54649956	54659956	chr10	52819870	52829870
chr10	35200374	35210374	chr10	35120290	35130290
chr10	22210350	22220350	chr10	22000725	22010725
chr10	26540293	26550293	chr10	26330605	26340605
chr10	54460527	54470527	chr10	52809702	52819702
chr10	104270195	104280195	chr10	104040081	104050081
chr10	54081995	54091995	chr10	52869756	52879756
chr10	86919307	86929307	chr10	86699800	86709800
chr10	22329898	22339898	chr10	22319912	22329912
chr10	110510734	110520734	chr10	110359668	110369668
chr10	89198972	89208972	chr10	89019840	89029840
chr10	103050061	103060061	chr10	102999873	103009873
chr10	31339957	31349957	chr10	30730419	30740419
chr10	5629302	5639302	chr10	5439972	5449972
chr10	77639471	77649471	chr10	77380372	77390372
chr10	27169913	27179913	chr10	27140189	27150189
chr10	104629732	104639732	chr10	104400525	104410525
chr10	97189351	97199351	chr10	97091138	97101138
chr10	29279330	29289330	chr10	28630633	28640633
chr10	9289912	9299912	chr10	7840546	7850546
chr10	26261535	26271535	chr10	25749875	25759875
chr10	71720265	71730265	chr10	71340666	71350666
chr10	63720407	63730407	chr10	63171627	63181627
chr10	75079436	75089436	chr10	74249601	74259601
chr10	63519835	63529835	chr10	63211115	63221115
chr10	9039864	9049864	chr10	7877386	7887386
chr10	99229973	99239973	chr10	98460005	98470005
chr10	95589667	95599667	chr10	95378896	95388896
chr10	28979862	28989862	chr10	28689951	28699951
chr10	71570086	71580086	chr10	71330326	71340326
chr10	117159440	117169440	chr10	116840988	116850988
chr10	113459859	113469859	chr10	112519569	112529569
chr10	74099606	74109606	chr10	74090328	74100328
chr10	22989610	22999610	chr10	22440059	22450059
chr10	21501115	21511115	chr10	21270969	21280969
chr10	90580952	90590952	chr10	89789804	89799804
chr10	31780329	31790329	chr10	30780018	30790018
chr10	16548508	16558508	chr10	15901130	15911130
chr10	59219304	59229304	chr10	58950668	58960668
chr10	28960890	28970890	chr10	28649551	28659551
chr10	99280015	99290015	chr10	98769735	98779735
chr10	63059166	63069166	chr10	62609755	62619755
chr10	89380026	89390026	chr10	89260001	89270001
chr10	9259879	9269879	chr10	7860121	7870121
chr10	74090043	74100043	chr10	73840347	73850347
chr10	2789284	2799284	chr10	2110198	2120198
chr10	86579572	86589572	chr10	86390438	86400438
chr10	52560080	52570080	chr10	52309608	52319608
chr10	75029832	75039832	chr10	74221604	74231604
chr10	72850739	72860739	chr10	72530041	72540041
chr10	53759922	53769922	chr10	52879599	52889599
chr10	119840633	119850633	chr10	119570883	119580883
chr10	38138399	38148399	chr10	38130209	38140209
chr10	26279136	26289136	chr10	25869837	25879837
chr10	92389766	92399766	chr10	92080125	92090125
chr10	95590185	95600185	chr10	95450250	95460250
chr10	9240511	9250511	chr10	7868653	7878653
chr10	78300079	78310079	chr10	78040091	78050091
chr10	48221817	48231817	chr10	46550290	46560290
chr10	16737970	16747970	chr10	15939867	15949867
chr10	17150483	17160483	chr10	16879913	16889913
chr10	52559890	52569890	chr10	52320683	52330683
chr10	90699154	90709154	chr10	89799896	89809896
chr10	20781062	20791062	chr10	19610910	19620910
chr10	97179071	97189071	chr10	97090789	97100789
chr10	121660292	121670292	chr10	121179575	121189575
chr10	9298977	9308977	chr10	7979142	7989142
chr10	103470417	103480417	chr10	103449884	103459884
chr10	15711340	15721340	chr10	15449988	15459988
chr10	33929693	33939693	chr10	33289920	33299920
chr10	20768864	20778864	chr10	19709914	19719914
chr10	113289737	113299737	chr10	112600459	112610459
chr10	121669938	121679938	chr10	121060078	121070078
chr10	84529803	84539803	chr10	84360381	84370381
chr10	131259753	131269753	chr10	130202092	130212092
chr10	26279590	26289590	chr10	25700294	25710294
chr10	104340511	104350511	chr10	104299783	104309783
chr10	72320873	72330873	chr10	72070771	72080771
chr10	22989603	22999603	chr10	22421518	22431518
chr10	31761137	31771137	chr10	30738563	30748563
chr10	68770142	68780142	chr10	68440278	68450278
chr10	28980132	28990132	chr10	28679749	28689749
chr10	119410019	119420019	chr10	119210396	119220396
chr10	119580533	119590533	chr10	119050429	119060429
chr10	103238991	103248991	chr10	103189788	103199788
chr10	117419608	117429608	chr10	117219938	117229938
chr10	121689518	121699518	chr10	121000417	121010417
chr10	52719367	52729367	chr10	52629026	52639026
chr10	75598881	75608881	chr10	75409714	75419714
chr10	9240315	9250315	chr10	7899195	7909195
chr10	100510082	100520082	chr10	100330520	100340520
chr10	20789847	20799847	chr10	19739343	19749343
chr10	20798807	20808807	chr10	19709649	19719649
chr10	28380220	28390220	chr10	27549623	27559623
chr10	81800557	81810557	chr10	81419035	81429035
chr10	17249554	17259554	chr10	15878719	15888719
chr10	93309951	93319951	chr10	93099383	93109383
chr10	20700041	20710041	chr10	19699178	19709178
chr10	69909780	69919780	chr10	69739787	69749787
chr10	68879890	68889890	chr10	68809374	68819374
chr10	9209245	9219245	chr10	7840904	7850904
chr10	100870279	100880279	chr10	100580014	100590014
chr10	77719728	77729728	chr10	77168927	77178927
chr10	63680231	63690231	chr10	63160475	63170475
chr10	36717945	36727945	chr10	35631088	35641088
chr10	69369419	69379419	chr10	69210413	69220413
chr10	100820960	100830960	chr10	100710056	100720056
chr10	81830793	81840793	chr10	81110855	81120855
chr10	86890053	86900053	chr10	86690138	86700138
chr10	20788979	20798979	chr10	19379962	19389962
chr10	91990397	92000397	chr10	91830506	91840506
chr10	76969922	76979922	chr10	76541234	76551234
chr10	81810386	81820386	chr10	81409832	81419832
chr10	97210196	97220196	chr10	97030085	97040085
chr10	98039872	98049872	chr10	97900689	97910689
chr10	95599068	95609068	chr10	95320164	95330164
chr10	103549848	103559848	chr10	103490468	103500468
chr10	97349521	97359521	chr10	97270162	97280162
chr10	69580644	69590644	chr10	69511371	69521371
chr10	103429590	103439590	chr10	103390320	103400320
chr10	68929004	68939004	chr10	68779549	68789549
chr10	63730160	63740160	chr10	63180857	63190857
chr10	121669726	121679726	chr10	120941591	120951591
chr10	110539987	110549987	chr10	110330557	110340557
chr10	96820304	96830304	chr10	96640269	96650269
chr10	114110009	114120009	chr10	113920463	113930463
chr10	9290968	9300968	chr10	8020117	8030117
chr10	71699355	71709355	chr10	71400308	71410308
chr10	20760412	20770412	chr10	19819417	19829417
chr10	60048809	60058809	chr10	59620741	59630741
chr10	9290948	9300948	chr10	8059494	8069494
chr10	100829111	100839111	chr10	100670427	100680427
chr10	77629893	77639893	chr10	77390200	77400200
chr10	77640124	77650124	chr10	77149591	77159591
chr10	31990070	32000070	chr10	31849802	31859802
chr10	117150354	117160354	chr10	116790404	116800404
chr10	95590407	95600407	chr10	95410204	95420204
chr10	113130020	113140020	chr10	112560530	112570530
chr10	71239589	71249589	chr10	70900243	70910243
chr10	77968729	77978729	chr10	77961249	77971249
chr10	63619429	63629429	chr10	63319065	63329065
chr10	74970064	74980064	chr10	74260356	74270356
chr10	20779849	20789849	chr10	19859267	19869267
chr10	102800066	102810066	chr10	102739702	102749702
chr10	63579933	63589933	chr10	63270147	63280147
chr10	10671491	10681491	chr10	9321727	9331727
chr10	20680372	20690372	chr10	19850838	19860838
chr10	72880223	72890223	chr10	72350363	72360363
chr10	9249349	9259349	chr10	7900189	7910189
chr10	49719964	49729964	chr10	49589977	49599977
chr10	110269840	110279840	chr10	110139765	110149765
chr10	18230182	18240182	chr10	17869897	17879897
chr10	87770220	87780220	chr10	87531320	87541320
chr10	112300433	112310433	chr10	112140822	112150822
chr10	53569513	53579513	chr10	52879877	52889877
chr10	659189	669189	chr10	500268	510268
chr10	11699889	11709889	chr10	11510539	11520539
chr10	76900592	76910592	chr10	76558979	76568979
chr10	9299038	9309038	chr10	8030129	8040129
chr10	34020555	34030555	chr10	33290092	33300092
chr10	20790830	20800830	chr10	19661080	19671080
chr10	118230120	118240120	chr10	117560868	117570868
chr10	86339771	86349771	chr10	86209354	86219354
chr10	74959705	74969705	chr10	74240954	74250954
chr10	117120584	117130584	chr10	116790959	116800959
chr10	102389781	102399781	chr10	102239485	102249485
chr10	90869629	90879629	chr10	90749464	90759464
chr10	127829747	127839747	chr10	127711105	127721105
chr10	72840375	72850375	chr10	72550264	72560264
chr10	68599072	68609072	chr10	68550153	68560153
chr10	63669837	63679837	chr10	63209849	63219849
chr10	30589525	30599525	chr10	30399847	30409847
chr10	23049630	23059630	chr10	22230775	22240775
chr10	29300313	29310313	chr10	28988927	28998927
chr10	16719345	16729345	chr10	15949466	15959466
chr10	31310871	31320871	chr10	30749853	30759853
chr10	118269999	118279999	chr10	117550490	117560490
chr10	124350567	124360567	chr10	124000364	124010364
chr10	36769716	36779716	chr10	36139317	36149317
chr10	90839940	90849940	chr10	90820610	90830610
chr10	99989533	99999533	chr10	99909983	99919983
chr10	28230629	28240629	chr10	27748662	27758662
chr10	36770281	36780281	chr10	35639190	35649190
chr10	98670116	98680116	chr10	98460492	98470492
chr10	118259635	118269635	chr10	117500268	117510268
chr10	68300729	68310729	chr10	67790211	67800211
chr10	69350095	69360095	chr10	69229518	69239518
chr10	51968849	51978849	chr10	51010580	51020580
chr10	110540703	110550703	chr10	110370173	110380173
chr10	77629296	77639296	chr10	77148974	77158974
chr10	54371088	54381088	chr10	52970326	52980326
chr10	103859970	103869970	chr10	103759753	103769753
chr10	51550394	51560394	chr10	51009783	51019783
chr10	52181250	52191250	chr10	52039921	52049921
chr10	90581416	90591416	chr10	90300883	90310883
chr10	30239717	30249717	chr10	29990354	30000354
chr10	53640136	53650136	chr10	52870815	52880815
chr10	47300057	47310057	chr10	46999770	47009770
chr10	118279676	118289676	chr10	117519957	117529957
chr10	72850174	72860174	chr10	72500786	72510786
[truncated: 859,455 more rows]
