# Supplementary material for: Reorganization of 3D genome structure may contribute to gene regulatory evolution in primates
Source: PLoS Genet. 2019 Jul 19;15(7):e1008278. doi: 10.1371/journal.pgen.1008278 (PMC6668850; doi:10.1371/journal.pgen.1008278)
Supplement: S3 Table — (TXT) [file pgen.1008278.s023.txt]

chr(1)	start(1)	end(1)	chr(2)	start(2)	end(2)
chr10	110570657	110580657	chr10	110290389	110300389
chr10	110570707	110580707	chr10	110299463	110309463
chr10	93350008	93360008	chr10	93079528	93089528
chr10	69631033	69641033	chr10	69510855	69520855
chr10	117169381	117179381	chr10	116789595	116799595
chr10	93479409	93489409	chr10	93370129	93380129
chr10	69638469	69648469	chr10	69510847	69520847
chr10	119049532	119059532	chr10	119039656	119049656
chr10	110589762	110599762	chr10	110290688	110300688
chr10	36779067	36789067	chr10	35629640	35639640
chr10	119049600	119059600	chr10	119030871	119040871
chr10	124380373	124390373	chr10	123989670	123999670
chr10	93349153	93359153	chr10	93059623	93069623
chr10	15709283	15719283	chr10	15430043	15440043
chr10	93479763	93489763	chr10	93379900	93389900
chr10	28980246	28990246	chr10	28670888	28680888
chr10	110580429	110590429	chr10	110299135	110309135
chr10	101778158	101788158	chr10	101600383	101610383
chr10	93349505	93359505	chr10	93069985	93079985
chr10	47300122	47310122	chr10	47038908	47048908
chr10	105689505	105699505	chr10	105060405	105070405
chr10	11749739	11759739	chr10	11509569	11519569
chr10	110589751	110599751	chr10	110299230	110309230
chr10	117169525	117179525	chr10	116799863	116809863
chr10	102349957	102359957	chr10	102221381	102231381
chr10	69381143	69391143	chr10	69229521	69239521
chr10	102139590	102149590	chr10	102131121	102141121
chr10	36770645	36780645	chr10	35629830	35639830
chr10	36819843	36829843	chr10	35610204	35620204
chr10	110599938	110609938	chr10	110290581	110300581
chr10	110600438	110610438	chr10	110300150	110310150
chr10	123960839	123970839	chr10	123579612	123589612
chr10	102340519	102350519	chr10	102221263	102231263
chr10	12709349	12719349	chr10	12259481	12269481
chr10	102340488	102350488	chr10	102230137	102240137
chr10	17250347	17260347	chr10	16840896	16850896
chr10	93489416	93499416	chr10	93369923	93379923
chr10	69389787	69399787	chr10	69229574	69239574
chr10	101770498	101780498	chr10	101599594	101609594
chr10	100720716	100730716	chr10	100558638	100568638
chr10	73629796	73639796	chr10	73529538	73539538
chr10	95598247	95608247	chr10	95419931	95429931
chr10	92430076	92440076	chr10	92080030	92090030
chr10	36771272	36781272	chr10	35609128	35619128
chr10	117160408	117170408	chr10	116799643	116809643
chr10	103879633	103889633	chr10	103709745	103719745
chr10	102349286	102359286	chr10	102239563	102249563
chr10	121729262	121739262	chr10	120940841	120950841
chr10	102349783	102359783	chr10	102230099	102240099
chr10	103059752	103069752	chr10	102911724	102921724
chr10	117159798	117169798	chr10	116789763	116799763
chr10	101220704	101230704	chr10	101130338	101140338
chr10	84529939	84539939	chr10	84260404	84270404
chr10	110560427	110570427	chr10	110300052	110310052
chr10	31489042	31499042	chr10	30769714	30779714
chr10	123549175	123559175	chr10	123039491	123049491
chr10	100870543	100880543	chr10	100558360	100568360
chr10	102009594	102019594	chr10	101839825	101849825
chr10	93329839	93339839	chr10	93079709	93089709
chr10	103849945	103859945	chr10	103709778	103719778
chr10	47309859	47319859	chr10	47020550	47030550
chr10	68890160	68900160	chr10	68789915	68799915
chr10	78010422	78020422	chr10	77980322	77990322
chr10	90861362	90871362	chr10	90748829	90758829
chr10	110279548	110289548	chr10	110130772	110140772
chr10	52209116	52219116	chr10	52039256	52049256
chr10	103859557	103869557	chr10	103709185	103719185
chr10	69380762	69390762	chr10	69240693	69250693
chr10	100870235	100880235	chr10	100739347	100749347
chr10	17230033	17240033	chr10	16860413	16870413
chr10	28979975	28989975	chr10	28660352	28670352
chr10	122429693	122439693	chr10	122300513	122310513
chr10	77639161	77649161	chr10	77169229	77179229
chr10	93339410	93349410	chr10	93070269	93080269
chr10	103059690	103069690	chr10	102919416	102929416
chr10	97200249	97210249	chr10	97069897	97079897
chr10	31481188	31491188	chr10	30749903	30759903
chr10	110569873	110579873	chr10	110310095	110320095
chr10	69630197	69640197	chr10	69529312	69539312
chr10	118250579	118260579	chr10	117539226	117549226
chr10	95598450	95608450	chr10	95369708	95379708
chr10	14479971	14489971	chr10	14190942	14200942
chr10	22989338	22999338	chr10	22549906	22559906
chr10	93339711	93349711	chr10	93079722	93089722
chr10	47310284	47320284	chr10	47029809	47039809
chr10	100879436	100889436	chr10	100558130	100568130
chr10	51998931	52008931	chr10	50999525	51009525
chr10	97211120	97221120	chr10	97069449	97079449
chr10	28230672	28240672	chr10	27739496	27749496
chr10	68970740	68980740	chr10	68759877	68769877
chr10	110549753	110559753	chr10	110309600	110319600
chr10	9299081	9309081	chr10	7879400	7889400
chr10	47299874	47309874	chr10	47029414	47039414
chr10	93359738	93369738	chr10	93079493	93089493
chr10	47290711	47300711	chr10	47029498	47039498
chr10	122429673	122439673	chr10	122279629	122289629
chr10	115120719	115130719	chr10	114869890	114879890
chr10	98040031	98050031	chr10	97910623	97920623
chr10	110581219	110591219	chr10	110290348	110300348
chr10	73638162	73648162	chr10	73519997	73529997
chr10	100821194	100831194	chr10	100739911	100749911
chr10	77639268	77649268	chr10	77160911	77170911
chr10	110549850	110559850	chr10	110299445	110309445
chr10	17250326	17260326	chr10	16829328	16839328
chr10	99239771	99249771	chr10	98460365	98470365
chr10	105689845	105699845	chr10	105068793	105078793
chr10	122429801	122439801	chr10	122269768	122279768
chr10	31310155	31320155	chr10	30770750	30780750
chr10	12700247	12710247	chr10	12260502	12270502
chr10	51420060	51430060	chr10	51059946	51069946
chr10	93489469	93499469	chr10	93379969	93389969
chr10	93290545	93300545	chr10	93079719	93089719
chr10	47299785	47309785	chr10	47048941	47058941
chr10	103850028	103860028	chr10	103719245	103729245
chr10	36798889	36808889	chr10	35610042	35620042
chr10	94590005	94600005	chr10	94560228	94570228
chr10	110560561	110570561	chr10	110309303	110319303
chr10	36779491	36789491	chr10	35620343	35630343
chr10	71279135	71289135	chr10	70899701	70909701
chr10	71270068	71280068	chr10	70900398	70910398
chr10	118239795	118249795	chr10	117539128	117549128
chr10	59579767	59589767	chr10	59240005	59250005
chr10	95597991	95607991	chr10	95430114	95440114
chr10	119059925	119069925	chr10	119040087	119050087
chr10	96508530	96518530	chr10	96389992	96399992
chr10	71699616	71709616	chr10	71380388	71390388
chr10	102009117	102019117	chr10	101830825	101840825
chr10	47310062	47320062	chr10	47049293	47059293
chr10	73799519	73809519	chr10	73790903	73800903
chr10	118259614	118269614	chr10	117539668	117549668
chr10	78009465	78019465	chr10	78000612	78010612
chr10	91249711	91259711	chr10	90909443	90919443
chr10	119410394	119420394	chr10	119209240	119219240
chr10	119420258	119430258	chr10	119191007	119201007
chr10	94599491	94609491	chr10	94560182	94570182
chr10	68969936	68979936	chr10	68750246	68760246
chr10	110590206	110600206	chr10	110309750	110319750
chr10	119410330	119420330	chr10	119200436	119210436
chr10	95589974	95599974	chr10	95429391	95439391
chr10	28988688	28998688	chr10	28660618	28670618
chr10	101999844	102009844	chr10	101879681	101889681
chr10	94590130	94600130	chr10	94570391	94580391
chr10	103868292	103878292	chr10	103709233	103719233
chr10	47310828	47320828	chr10	47038248	47048248
chr10	119060276	119070276	chr10	119050499	119060499
chr10	75079915	75089915	chr10	74249281	74259281
chr10	117159439	117169439	chr10	117130664	117140664
chr10	93349675	93359675	chr10	93090293	93100293
chr10	89559484	89569484	chr10	89420833	89430833
chr10	71210256	71220256	chr10	70898911	70908911
chr10	29300092	29310092	chr10	28660912	28670912
chr10	122429516	122439516	chr10	122290747	122300747
chr10	36769995	36779995	chr10	35639240	35649240
chr10	92430118	92440118	chr10	92070087	92080087
chr10	69400083	69410083	chr10	69220138	69230138
chr10	28240669	28250669	chr10	27740165	27750165
chr10	97189964	97199964	chr10	97070402	97080402
chr10	17240587	17250587	chr10	16849849	16859849
chr10	84530019	84540019	chr10	84369334	84379334
chr10	63189409	63199409	chr10	63180279	63190279
chr10	17240574	17250574	chr10	16841196	16851196
chr10	52480369	52490369	chr10	52309693	52319693
chr10	9290799	9300799	chr10	7859347	7869347
chr10	71279669	71289669	chr10	70929986	70939986
chr10	69399049	69409049	chr10	69230025	69240025
chr10	69369136	69379136	chr10	69229640	69239640
chr10	77639565	77649565	chr10	77179639	77189639
chr10	101130389	101140389	chr10	101059674	101069674
chr10	14829467	14839467	chr10	14550405	14560405
chr10	12700423	12710423	chr10	12250340	12260340
chr10	97199868	97209868	chr10	97050794	97060794
chr10	110540684	110550684	chr10	110349347	110359347
chr10	95839862	95849862	chr10	95689623	95699623
chr10	95589946	95599946	chr10	95419635	95429635
chr10	15718958	15728958	chr10	15429600	15439600
chr10	71209927	71219927	chr10	70920291	70930291
chr10	92429886	92439886	chr10	92089405	92099405
chr10	5620112	5630112	chr10	5449478	5459478
chr10	68890046	68900046	chr10	68779512	68789512
chr10	36769439	36779439	chr10	35619726	35629726
chr10	15729603	15739603	chr10	15429715	15439715
chr10	123970476	123980476	chr10	123579852	123589852
chr10	73638536	73648536	chr10	73529835	73539835
chr10	68969605	68979605	chr10	68960535	68970535
chr10	102000403	102010403	chr10	101839414	101849414
chr10	123659272	123669272	chr10	123579817	123589817
chr10	12708967	12718967	chr10	12250200	12260200
chr10	88930301	88940301	chr10	88829652	88839652
chr10	59170879	59180879	chr10	58949992	58959992
chr10	14469997	14479997	chr10	14190688	14200688
chr10	59619465	59629465	chr10	59238656	59248656
chr10	103430172	103440172	chr10	103410555	103420555
chr10	5619627	5629627	chr10	5439641	5449641
chr10	62799870	62809870	chr10	62609198	62619198
chr10	110559947	110569947	chr10	110319738	110329738
chr10	7680369	7690369	chr10	7520959	7530959
chr10	117159686	117169686	chr10	116780153	116790153
chr10	70359331	70369331	chr10	70220259	70230259
chr10	75019207	75029207	chr10	74259771	74269771
chr10	63179414	63189414	chr10	63171637	63181637
chr10	110541455	110551455	chr10	110299834	110309834
chr10	16779597	16789597	chr10	15899136	15909136
chr10	31499974	31509974	chr10	30728809	30738809
chr10	93349670	93359670	chr10	93108980	93118980
chr10	118250731	118260731	chr10	117510334	117520334
chr10	10669278	10679278	chr10	9349198	9359198
chr10	31479984	31489984	chr10	30770448	30780448
chr10	96549886	96559886	chr10	96389863	96399863
chr10	28569328	28579328	chr10	28560257	28570257
chr10	123969808	123979808	chr10	123570511	123580511
chr10	17250232	17260232	chr10	16850863	16860863
chr10	98029773	98039773	chr10	97910437	97920437
chr10	14819979	14829979	chr10	14540817	14550817
chr10	10670835	10680835	chr10	9340288	9350288
chr10	119400369	119410369	chr10	119191151	119201151
chr10	17231323	17241323	chr10	16850689	16860689
chr10	29299515	29309515	chr10	28629434	28639434
chr10	84538167	84548167	chr10	84260023	84270023
chr10	95359699	95369699	chr10	95239867	95249867
chr10	31490601	31500601	chr10	30740210	30750210
chr10	9289984	9299984	chr10	7889463	7899463
chr10	31481270	31491270	chr10	30719942	30729942
chr10	110540911	110550911	chr10	110309662	110319662
chr10	63619993	63629993	chr10	63210847	63220847
chr10	20849755	20859755	chr10	19410245	19420245
chr10	47300651	47310651	chr10	47020414	47030414
chr10	72869969	72879969	chr10	72359893	72369893
chr10	74999865	75009865	chr10	74270901	74280901
chr10	101989870	101999870	chr10	101879680	101889680
chr10	77630828	77640828	chr10	77161011	77171011
chr10	31799595	31809595	chr10	30720742	30730742
chr10	78019778	78029778	chr10	78000113	78010113
chr10	89209159	89219159	chr10	89029494	89039494
chr10	71689882	71699882	chr10	71390378	71400378
chr10	103859736	103869736	chr10	103699761	103709761
chr10	9299153	9309153	chr10	7860520	7870520
chr10	36830577	36840577	chr10	35609913	35619913
chr10	89389299	89399299	chr10	89250851	89260851
chr10	93359936	93369936	chr10	93059519	93069519
chr10	89560023	89570023	chr10	89428634	89438634
chr10	90590440	90600440	chr10	90140490	90150490
chr10	70809908	70819908	chr10	70541190	70551190
chr10	14829986	14839986	chr10	14509640	14519640
chr10	124380578	124390578	chr10	123999808	124009808
chr10	92449411	92459411	chr10	92080247	92090247
chr10	102010051	102020051	chr10	101879255	101889255
chr10	119420079	119430079	chr10	119210390	119220390
chr10	11740319	11750319	chr10	11510048	11520048
chr10	31480140	31490140	chr10	30739840	30749840
chr10	93468844	93478844	chr10	93370094	93380094
chr10	123650791	123660791	chr10	123580001	123590001
chr10	95839671	95849671	chr10	95680228	95690228
chr10	69630697	69640697	chr10	69519102	69529102
chr10	110269446	110279446	chr10	110131047	110141047
chr10	52209590	52219590	chr10	52027711	52037711
chr10	18229779	18239779	chr10	17850033	17860033
chr10	10670510	10680510	chr10	9330651	9340651
chr10	118251186	118261186	chr10	117549729	117559729
chr10	36869050	36879050	chr10	35629764	35639764
chr10	31480371	31490371	chr10	30780142	30790142
chr10	63720040	63730040	chr10	63211628	63221628
chr10	15720481	15730481	chr10	15438787	15448787
chr10	116289900	116299900	chr10	115699221	115709221
chr10	102000157	102010157	chr10	101830987	101840987
chr10	14470346	14480346	chr10	14209737	14219737
chr10	71270772	71280772	chr10	70929664	70939664
chr10	100001375	100011375	chr10	99909972	99919972
chr10	101808943	101818943	chr10	101790341	101800341
chr10	123548637	123558637	chr10	123150293	123160293
chr10	86890113	86900113	chr10	86690263	86700263
chr10	97171056	97181056	chr10	97080273	97090273
chr10	119069202	119079202	chr10	119050054	119060054
chr10	110590211	110600211	chr10	110281723	110291723
chr10	31479875	31489875	chr10	30759267	30769267
chr10	77649211	77659211	chr10	77160547	77170547
chr10	17240073	17250073	chr10	16860184	16870184
chr10	100509921	100519921	chr10	100430770	100440770
chr10	119069115	119079115	chr10	119039779	119049779
chr10	101439212	101449212	chr10	101300687	101310687
chr10	71239399	71249399	chr10	70899494	70909494
chr10	92419552	92429552	chr10	92079716	92089716
chr10	28171414	28181414	chr10	27779614	27789614
chr10	103849723	103859723	chr10	103729332	103739332
chr10	118260289	118270289	chr10	117530335	117540335
chr10	16772144	16782144	chr10	15889864	15899864
chr10	72828539	72838539	chr10	72370282	72380282
chr10	93310869	93320869	chr10	93079606	93089606
chr10	124389246	124399246	chr10	123989860	123999860
chr10	103239429	103249429	chr10	103080095	103090095
chr10	99249931	99259931	chr10	98449905	98459905
chr10	68959622	68969622	chr10	68730524	68740524
chr10	72829163	72839163	chr10	72359733	72369733
chr10	59609604	59619604	chr10	59229611	59239611
chr10	110539888	110549888	chr10	110329979	110339979
chr10	28979892	28989892	chr10	28680058	28690058
chr10	71200736	71210736	chr10	70920097	70930097
chr10	71610621	71620621	chr10	71390294	71400294
chr10	100500368	100510368	chr10	100430816	100440816
chr10	86890136	86900136	chr10	86699486	86709486
chr10	90861025	90871025	chr10	90741271	90751271
chr10	100739575	100749575	chr10	100558742	100568742
chr10	28179396	28189396	chr10	27779361	27789361
chr10	110549678	110559678	chr10	110350046	110360046
chr10	95359388	95369388	chr10	95249620	95259620
chr10	69389836	69399836	chr10	69220002	69230002
chr10	68959688	68969688	chr10	68750022	68760022
chr10	72840194	72850194	chr10	72359826	72369826
chr10	101220611	101230611	chr10	101139055	101149055
chr10	79480575	79490575	chr10	79369257	79379257
chr10	69620366	69630366	chr10	69511741	69521741
chr10	71699424	71709424	chr10	71310499	71320499
chr10	13519546	13529546	chr10	13369126	13379126
chr10	89210323	89220323	chr10	89019675	89029675
chr10	22979869	22989869	chr10	22580051	22590051
chr10	97190104	97200104	chr10	97059475	97069475
chr10	17250765	17260765	chr10	16881388	16891388
chr10	103420376	103430376	chr10	103399960	103409960
chr10	90580372	90590372	chr10	90140478	90150478
chr10	119039206	119049206	chr10	119030955	119040955
chr10	28229898	28239898	chr10	27760580	27770580
chr10	103050856	103060856	chr10	102911599	102921599
chr10	102320093	102330093	chr10	102239620	102249620
chr10	93499471	93509471	chr10	93370153	93380153
chr10	102009593	102019593	chr10	101870204	101880204
chr10	101770887	101780887	chr10	101590140	101600140
chr10	101439444	101449444	chr10	101290153	101300153
chr10	77999652	78009652	chr10	77979689	77989689
chr10	15739679	15749679	chr10	15429514	15439514
chr10	18219946	18229946	chr10	17850367	17860367
chr10	110599777	110609777	chr10	110280901	110290901
chr10	36799130	36809130	chr10	35629665	35639665
chr10	62809441	62819441	chr10	62590166	62600166
chr10	69360137	69370137	chr10	69230255	69240255
chr10	90650024	90660024	chr10	89790291	89800291
chr10	52000067	52010067	chr10	50989679	50999679
chr10	17250104	17260104	chr10	16869882	16879882
chr10	36779281	36789281	chr10	35610207	35620207
chr10	101990152	102000152	chr10	101889697	101899697
chr10	9299201	9309201	chr10	8049063	8059063
chr10	51999511	52009511	chr10	51068833	51078833
chr10	93290348	93300348	chr10	93070017	93080017
chr10	36790540	36800540	chr10	35599316	35609316
chr10	95609002	95619002	chr10	95419544	95429544
chr10	52560473	52570473	chr10	52310678	52320678
chr10	100710651	100720651	chr10	100558927	100568927
chr10	31791297	31801297	chr10	30740242	30750242
chr10	93460590	93470590	chr10	93370786	93380786
chr10	72879716	72889716	chr10	72360023	72370023
chr10	93489319	93499319	chr10	93360197	93370197
chr10	103419894	103429894	chr10	103410461	103420461
chr10	99230979	99240979	chr10	98460615	98470615
chr10	28970667	28980667	chr10	28660436	28670436
chr10	23000127	23010127	chr10	22539334	22549334
chr10	69409894	69419894	chr10	69220073	69230073
chr10	4769512	4779512	chr10	3200461	3210461
chr10	104201208	104211208	chr10	104049911	104059911
chr10	29318920	29328920	chr10	28651175	28661175
chr10	36791469	36801469	chr10	35609411	35619411
chr10	68898889	68908889	chr10	68789885	68799885
chr10	103680497	103690497	chr10	103590173	103600173
chr10	31489273	31499273	chr10	30749901	30759901
chr10	31499349	31509349	chr10	30771319	30781319
chr10	13770006	13780006	chr10	13649873	13659873
chr10	112300418	112310418	chr10	112170461	112180461
chr10	47290211	47300211	chr10	47049949	47059949
chr10	122561072	122571072	chr10	122279096	122289096
chr10	18229576	18239576	chr10	17830195	17840195
chr10	103069220	103079220	chr10	102829949	102839949
chr10	103859400	103869400	chr10	103720389	103730389
chr10	29020711	29030711	chr10	28639684	28649684
chr10	118250609	118260609	chr10	117718609	117728609
chr10	97189929	97199929	chr10	97079679	97089679
chr10	113289742	113299742	chr10	112520022	112530022
chr10	51419789	51429789	chr10	50999608	51009608
chr10	96499608	96509608	chr10	96390156	96400156
chr10	101230362	101240362	chr10	101130902	101140902
chr10	22980138	22990138	chr10	22569957	22579957
chr10	114099964	114109964	chr10	113791071	113801071
chr10	105698486	105708486	chr10	105049764	105059764
chr10	70869817	70879817	chr10	70548735	70558735
chr10	70349879	70359879	chr10	70210689	70220689
chr10	119060314	119070314	chr10	119031229	119041229
chr10	31791646	31801646	chr10	30729705	30739705
chr10	77649682	77659682	chr10	77190009	77200009
chr10	71280548	71290548	chr10	70920009	70930009
chr10	132639665	132649665	chr10	132450546	132460546
chr10	118250200	118260200	chr10	117559211	117569211
chr10	31779544	31789544	chr10	30750091	30760091
chr10	101567425	101577425	chr10	101209944	101219944
chr10	90581220	90591220	chr10	89790263	89800263
chr10	102009885	102019885	chr10	101889684	101899684
chr10	122420108	122430108	chr10	122290171	122300171
chr10	63140722	63150722	chr10	62590356	62600356
chr10	7690285	7700285	chr10	7528961	7538961
chr10	123559675	123569675	chr10	123039581	123049581
chr10	93349407	93359407	chr10	93050064	93060064
chr10	17240571	17250571	chr10	16889973	16899973
chr10	101799852	101809852	chr10	101790968	101800968
chr10	118240327	118250327	chr10	117528957	117538957
chr10	68959762	68969762	chr10	68769156	68779156
chr10	118250595	118260595	chr10	117529307	117539307
chr10	103430251	103440251	chr10	103400079	103410079
chr10	123951001	123961001	chr10	123601164	123611164
chr10	71690092	71700092	chr10	71309780	71319780
chr10	75010471	75020471	chr10	74249064	74259064
chr10	110529872	110539872	chr10	110318934	110328934
chr10	5380447	5390447	chr10	4841049	4851049
chr10	110541062	110551062	chr10	110340662	110350662
chr10	117130519	117140519	chr10	116790568	116800568
chr10	118240199	118250199	chr10	117550603	117560603
chr10	51958017	51968017	chr10	51000193	51010193
chr10	59599241	59609241	chr10	59240174	59250174
chr10	14819316	14829316	chr10	14530099	14540099
chr10	63709682	63719682	chr10	63210600	63220600
chr10	34239676	34249676	chr10	33320159	33330159
chr10	92429734	92439734	chr10	92040173	92050173
chr10	93330181	93340181	chr10	93099845	93109845
chr10	89209798	89219798	chr10	89009724	89019724
chr10	86899725	86909725	chr10	86690878	86700878
chr10	126399102	126409102	chr10	125980124	125990124
chr10	91240501	91250501	chr10	90890522	90900522
chr10	119440250	119450250	chr10	119191012	119201012
chr10	20830186	20840186	chr10	19810759	19820759
chr10	116280732	116290732	chr10	115699413	115709413
chr10	103069827	103079827	chr10	102911676	102921676
chr10	59569397	59579397	chr10	59239809	59249809
chr10	102369951	102379951	chr10	102220829	102230829
chr10	12680408	12690408	chr10	12259692	12269692
chr10	59610569	59620569	chr10	59239507	59249507
chr10	92420595	92430595	chr10	92070889	92080889
chr10	62809451	62819451	chr10	62608626	62618626
chr10	75069810	75079810	chr10	74269745	74279745
chr10	101560569	101570569	chr10	101209016	101219016
chr10	117169329	117179329	chr10	116780170	116790170
chr10	101230168	101240168	chr10	101139626	101149626
chr10	72898713	72908713	chr10	72359585	72369585
chr10	44860399	44870399	chr10	43660297	43670297
chr10	31458764	31468764	chr10	30730125	30740125
chr10	90851458	90861458	chr10	90748848	90758848
chr10	119430309	119440309	chr10	119189892	119199892
chr10	121728973	121738973	chr10	121060162	121070162
chr10	11749851	11759851	chr10	11519415	11529415
chr10	102061014	102071014	chr10	101839525	101849525
chr10	90590391	90600391	chr10	89790737	89800737
chr10	93479933	93489933	chr10	93360585	93370585
chr10	17230115	17240115	chr10	16889619	16899619
chr10	17250263	17260263	chr10	16820200	16830200
chr10	103470400	103480400	chr10	103449229	103459229
chr10	68890484	68900484	chr10	68798943	68808943
chr10	17258999	17268999	chr10	16840660	16850660
chr10	72851014	72861014	chr10	72360149	72370149
chr10	95830468	95840468	chr10	95690123	95700123
chr10	102340530	102350530	chr10	102239379	102249379
chr10	69089476	69099476	chr10	69000071	69010071
chr10	28960103	28970103	chr10	28661441	28671441
chr10	123960720	123970720	chr10	123680073	123690073
chr10	123950583	123960583	chr10	123579519	123589519
chr10	11980863	11990863	chr10	11789721	11799721
chr10	75039327	75049327	chr10	74260316	74270316
chr10	60030465	60040465	chr10	59830475	59840475
chr10	94590299	94600299	chr10	94550227	94560227
chr10	69409795	69419795	chr10	69210349	69220349
chr10	100860469	100870469	chr10	100559324	100569324
chr10	77968114	77978114	chr10	77960898	77970898
chr10	69389896	69399896	chr10	69249851	69259851
chr10	119450577	119460577	chr10	119191163	119201163
chr10	16809145	16819145	chr10	15879625	15889625
chr10	119410797	119420797	chr10	119190610	119200610
chr10	97219997	97229997	chr10	97069999	97079999
chr10	96519923	96529923	chr10	96390300	96400300
chr10	68890364	68900364	chr10	68770577	68780577
chr10	124399950	124409950	chr10	123980727	123990727
chr10	90140161	90150161	chr10	89789598	89799598
chr10	68960201	68970201	chr10	68760091	68770091
chr10	93340010	93350010	chr10	93059928	93069928
chr10	78019656	78029656	chr10	77979911	77989911
chr10	69390355	69400355	chr10	69240309	69250309
chr10	22310452	22320452	chr10	21999923	22009923
chr10	77700347	77710347	chr10	77160491	77170491
chr10	75090138	75100138	chr10	74260057	74270057
chr10	18240151	18250151	chr10	17849861	17859861
chr10	103859916	103869916	chr10	103749231	103759231
chr10	114099385	114109385	chr10	113700686	113710686
chr10	36789794	36799794	chr10	35629207	35639207
chr10	69638674	69648674	chr10	69518495	69528495
chr10	101128960	101138960	chr10	100731281	100741281
chr10	81011589	81021589	chr10	80659849	80669849
chr10	92439174	92449174	chr10	92080857	92090857
chr10	59211316	59221316	chr10	58950107	58960107
chr10	105689492	105699492	chr10	105050627	105060627
chr10	68779734	68789734	chr10	68730214	68740214
chr10	124380696	124390696	chr10	124009601	124019601
chr10	118259075	118269075	chr10	117520918	117530918
chr10	47300116	47310116	chr10	46991134	47001134
chr10	99239176	99249176	chr10	98740774	98750774
chr10	31489367	31499367	chr10	30779825	30789825
chr10	118269342	118279342	chr10	117549552	117559552
chr10	117160140	117170140	chr10	116830389	116840389
chr10	69079755	69089755	chr10	69010087	69020087
chr10	28179293	28189293	chr10	27760054	27770054
chr10	25069030	25079030	chr10	24610097	24620097
chr10	101210360	101220360	chr10	101139913	101149913
chr10	73050525	73060525	chr10	72380059	72390059
chr10	89199891	89209891	chr10	89009553	89019553
chr10	59590641	59600641	chr10	59240341	59250341
chr10	89369338	89379338	chr10	89251004	89261004
chr10	74960070	74970070	chr10	74261400	74271400
chr10	30550181	30560181	chr10	30400708	30410708
chr10	94579361	94589361	chr10	94560477	94570477
chr10	73640097	73650097	chr10	73510307	73520307
chr10	36750700	36760700	chr10	35629339	35639339
chr10	71709139	71719139	chr10	71308972	71318972
chr10	72839546	72849546	chr10	72369875	72379875
chr10	103069760	103079760	chr10	102919450	102929450
chr10	16538958	16548958	chr10	15879675	15889675
chr10	71209727	71219727	chr10	70890278	70900278
chr10	5619961	5629961	chr10	5459047	5469047
chr10	59570034	59580034	chr10	59250203	59260203
chr10	51429767	51439767	chr10	51010139	51020139
chr10	15699328	15709328	chr10	15430382	15440382
chr10	75009838	75019838	chr10	74261361	74271361
chr10	95598811	95608811	chr10	95409156	95419156
chr10	69630856	69640856	chr10	69499776	69509776
chr10	59170075	59180075	chr10	58960107	58970107
chr10	73629478	73639478	chr10	73510591	73520591
chr10	52480625	52490625	chr10	52300652	52310652
chr10	124370530	124380530	chr10	124000470	124010470
chr10	124380028	124390028	chr10	123980422	123990422
chr10	79490965	79500965	chr10	79360626	79370626
chr10	74079162	74089162	chr10	73879931	73889931
chr10	63150759	63160759	chr10	62590234	62600234
chr10	9209446	9219446	chr10	7859441	7869441
chr10	95598677	95608677	chr10	95440360	95450360
chr10	118231552	118241552	chr10	117538525	117548525
chr10	98039789	98049789	chr10	97901218	97911218
chr10	102009776	102019776	chr10	101849620	101859620
chr10	36700207	36710207	chr10	35609611	35619611
chr10	105690614	105700614	chr10	105020446	105030446
chr10	104619275	104629275	chr10	104410099	104420099
chr10	97180049	97190049	chr10	97079466	97089466
chr10	16790185	16800185	chr10	15879866	15889866
chr10	93329958	93339958	chr10	93070115	93080115
chr10	94580136	94590136	chr10	94550644	94560644
chr10	52199999	52209999	chr10	52039861	52049861
chr10	22980551	22990551	chr10	22540309	22550309
chr10	18240505	18250505	chr10	17739043	17749043
chr10	69380698	69390698	chr10	69210641	69220641
chr10	29120334	29130334	chr10	28650135	28660135
chr10	101989591	101999591	chr10	101840023	101850023
chr10	31779393	31789393	chr10	30721087	30731087
chr10	92439641	92449641	chr10	92040573	92050573
chr10	123960493	123970493	chr10	123669977	123679977
chr10	97179582	97189582	chr10	97069554	97079554
chr10	18209557	18219557	chr10	17849182	17859182
chr10	23059615	23069615	chr10	22330939	22340939
chr10	79480177	79490177	chr10	79360452	79370452
chr10	110540367	110550367	chr10	110319765	110329765
chr10	100870840	100880840	chr10	100550291	100560291
chr10	114690682	114700682	chr10	114549400	114559400
chr10	95569887	95579887	chr10	95429280	95439280
chr10	9298462	9308462	chr10	7869254	7879254
chr10	102109002	102119002	chr10	102100803	102110803
chr10	28170909	28180909	chr10	27760958	27770958
chr10	68969896	68979896	chr10	68739959	68749959
chr10	12650617	12660617	chr10	12258725	12268725
chr10	9289892	9299892	chr10	7850121	7860121
chr10	73058808	73068808	chr10	72350003	72360003
chr10	100730904	100740904	chr10	100558939	100568939
chr10	34240296	34250296	chr10	33328479	33338479
chr10	18209332	18219332	chr10	17840825	17850825
chr10	31530273	31540273	chr10	30780121	30790121
chr10	51999486	52009486	chr10	51059988	51069988
chr10	29000557	29010557	chr10	28660574	28670574
chr10	95580202	95590202	chr10	95370585	95380585
chr10	97860367	97870367	chr10	97789637	97799637
chr10	71200235	71210235	chr10	70909123	70919123
chr10	123950873	123960873	chr10	123571244	123581244
chr10	93060471	93070471	chr10	92690196	92700196
chr10	60430493	60440493	chr10	60229749	60239749
chr10	125079650	125089650	chr10	125071028	125081028
chr10	76979399	76989399	chr10	76549233	76559233
chr10	9299068	9309068	chr10	7851011	7861011
chr10	20841027	20851027	chr10	19811307	19821307
chr10	31489211	31499211	chr10	30729796	30739796
chr10	77648738	77658738	chr10	77169664	77179664
chr10	77630777	77640777	chr10	77170176	77180176
chr10	22979851	22989851	chr10	22550214	22560214
chr10	67519654	67529654	chr10	66938840	66948840
chr10	22230467	22240467	chr10	21999581	22009581
chr10	36791028	36801028	chr10	35620294	35630294
chr10	29339311	29349311	chr10	28639974	28649974
chr10	118250194	118260194	chr10	117569523	117579523
chr10	31780332	31790332	chr10	30770136	30780136
chr10	51409298	51419298	chr10	51060810	51070810
chr10	71270117	71280117	chr10	70890909	70900909
chr10	26269112	26279112	chr10	25870157	25880157
chr10	89539777	89549777	chr10	89429356	89439356
chr10	77710122	77720122	chr10	77169911	77179911
chr10	69500047	69510047	chr10	69420150	69430150
chr10	52011388	52021388	chr10	51020296	51030296
chr10	47310325	47320325	chr10	46991063	47001063
chr10	97869756	97879756	chr10	97789900	97799900
chr10	18230320	18240320	chr10	17869713	17879713
chr10	17249829	17259829	chr10	16890491	16900491
chr10	17249821	17259821	chr10	16860272	16870272
chr10	91248887	91258887	chr10	91040262	91050262
chr10	94599291	94609291	chr10	94590584	94600584
chr10	102147606	102157606	chr10	102140488	102150488
chr10	71200574	71210574	chr10	70929659	70939659
chr10	94599180	94609180	chr10	94580257	94590257
chr10	47330109	47340109	chr10	47019848	47029848
chr10	71200566	71210566	chr10	70899852	70909852
chr10	69399695	69409695	chr10	69210755	69220755
chr10	63760809	63770809	chr10	63160416	63170416
chr10	18210270	18220270	chr10	17830990	17840990
chr10	72861242	72871242	chr10	72360631	72370631
chr10	101549785	101559785	chr10	101190573	101200573
chr10	75089754	75099754	chr10	74269764	74279764
chr10	16800902	16810902	chr10	15880091	15890091
chr10	101429575	101439575	chr10	101289539	101299539
chr10	132630586	132640586	chr10	132450845	132460845
chr10	52209998	52219998	chr10	52020845	52030845
chr10	103059736	103069736	chr10	102899811	102909811
chr10	81809697	81819697	chr10	81410134	81420134
chr10	59570059	59580059	chr10	59229908	59239908
chr10	71209942	71219942	chr10	70929952	70939952
chr10	21490092	21500092	chr10	21279128	21289128
chr10	98659920	98669920	chr10	98469639	98479639
chr10	11760229	11770229	chr10	11510411	11520411
chr10	92440283	92450283	chr10	92069486	92079486
chr10	122449637	122459637	chr10	122290937	122300937
chr10	18230429	18240429	chr10	17840327	17850327
chr10	35209680	35219680	chr10	35120076	35130076
chr10	75108495	75118495	chr10	74250277	74260277
chr10	102020653	102030653	chr10	101839690	101849690
chr10	105689888	105699888	chr10	104640305	104650305
chr10	51959599	51969599	chr10	51420344	51430344
chr10	91240123	91250123	chr10	90919868	90929868
chr10	70539960	70549960	chr10	70459163	70469163
chr10	93349713	93359713	chr10	93099629	93109629
chr10	128839603	128849603	chr10	128260074	128270074
chr10	31499829	31509829	chr10	30739599	30749599
chr10	93320388	93330388	chr10	93089952	93099952
chr10	95598500	95608500	chr10	95389916	95399916
chr10	31759399	31769399	chr10	30740385	30750385
chr10	90798468	90808468	chr10	90791759	90801759
chr10	29319280	29329280	chr10	28629382	28639382
chr10	100889386	100899386	chr10	100558993	100568993
chr10	71269810	71279810	chr10	70919890	70929890
chr10	123961168	123971168	chr10	123569944	123579944
chr10	9299204	9309204	chr10	8039530	8049530
chr10	51999715	52009715	chr10	51029641	51039641
chr10	102389905	102399905	chr10	102229797	102239797
chr10	29009718	29019718	chr10	28650214	28660214
chr10	9290279	9300279	chr10	8029749	8039749
chr10	103050640	103060640	chr10	102919689	102929689
chr10	97529733	97539733	chr10	97500381	97510381
chr10	74070418	74080418	chr10	73880301	73890301
chr10	102009977	102019977	chr10	101860629	101870629
chr10	90590693	90600693	chr10	89799335	89809335
chr10	9291012	9301012	chr10	8039963	8049963
chr10	68908938	68918938	chr10	68789842	68799842
chr10	70530612	70540612	chr10	70469256	70479256
chr10	69660151	69670151	chr10	69510900	69520900
chr10	12670446	12680446	chr10	12270377	12280377
chr10	12700647	12710647	chr10	12239784	12249784
chr10	84550103	84560103	chr10	84259624	84269624
chr10	99039696	99049696	chr10	98459578	98469578
chr10	89370600	89380600	chr10	89259951	89269951
chr10	29120160	29130160	chr10	28620965	28630965
chr10	69620937	69630937	chr10	69529656	69539656
chr10	28988416	28998416	chr10	28679286	28689286
chr10	121690364	121700364	chr10	120940445	120950445
chr10	124359763	124369763	chr10	123989412	123999412
chr10	87759385	87769385	chr10	87500805	87510805
chr10	99240163	99250163	chr10	98441075	98451075
chr10	71219984	71229984	chr10	70900014	70910014
chr10	101760462	101770462	chr10	101599740	101609740
chr10	110520148	110530148	chr10	110349914	110359914
chr10	9210498	9220498	chr10	8049937	8059937
chr10	121470449	121480449	chr10	120940646	120950646
chr10	92430288	92440288	chr10	92030557	92040557
chr10	103868906	103878906	chr10	103719466	103729466
chr10	10671172	10681172	chr10	9600399	9610399
chr10	70529778	70539778	chr10	70458824	70468824
chr10	116290076	116300076	chr10	115709389	115719389
chr10	14470082	14480082	chr10	14198916	14208916
chr10	97609359	97619359	chr10	97449817	97459817
chr10	110529734	110539734	chr10	110331097	110341097
chr10	100979490	100989490	chr10	100970511	100980511
chr10	95570252	95580252	chr10	95439566	95449566
chr10	110569649	110579649	chr10	110280333	110290333
chr10	59609848	59619848	chr10	59250009	59260009
chr10	110529633	110539633	chr10	110310370	110320370
chr10	89569827	89579827	chr10	89429617	89439617
chr10	29249454	29259454	chr10	28660330	28670330
chr10	44859902	44869902	chr10	43649967	43659967
chr10	71279126	71289126	chr10	70890467	70900467
chr10	102339993	102349993	chr10	102270486	102280486
chr10	117170061	117180061	chr10	116680911	116690911
chr10	33999345	34009345	chr10	33320744	33330744
chr10	16780029	16790029	chr10	15819553	15829553
chr10	51990374	52000374	chr10	50989467	50999467
chr10	31318868	31328868	chr10	30728606	30738606
chr10	36760437	36770437	chr10	35630673	35640673
chr10	17240323	17250323	chr10	16880511	16890511
chr10	105679938	105689938	chr10	105060110	105070110
chr10	52560079	52570079	chr10	52301393	52311393
chr10	117138805	117148805	chr10	116789486	116799486
chr10	12709008	12719008	chr10	12269245	12279245
chr10	101990310	102000310	chr10	101869715	101879715
chr10	31669260	31679260	chr10	30739223	30749223
chr10	13529289	13539289	chr10	13369336	13379336
chr10	24510185	24520185	chr10	23980707	23990707
chr10	103849214	103859214	chr10	103770238	103780238
chr10	23020452	23030452	chr10	21989569	21999569
chr10	47310085	47320085	chr10	46999851	47009851
chr10	31481087	31491087	chr10	30729114	30739114
chr10	59610289	59620289	chr10	58950251	58960251
chr10	110549926	110559926	chr10	110319539	110329539
chr10	11010537	11020537	chr10	9329320	9339320
chr10	16801105	16811105	chr10	15890045	15900045
chr10	123960579	123970579	chr10	123589656	123599656
chr10	77610477	77620477	chr10	77160065	77170065
chr10	114699093	114709093	chr10	114540641	114550641
chr10	33960896	33970896	chr10	33319421	33329421
chr10	75019102	75029102	chr10	74240968	74250968
chr10	51958692	51968692	chr10	50989699	50999699
chr10	100739591	100749591	chr10	100550443	100560443
chr10	14810392	14820392	chr10	14530484	14540484
chr10	47329669	47339669	chr10	47049177	47059177
chr10	28190518	28200518	chr10	27769654	27779654
chr10	91240412	91250412	chr10	91039286	91049286
chr10	51990184	52000184	chr10	51420341	51430341
chr10	22300134	22310134	chr10	21989851	21999851
chr10	63618954	63628954	chr10	63260885	63270885
chr10	73991392	74001392	chr10	73879535	73889535
chr10	124370083	124380083	chr10	123989754	123999754
chr10	51429681	51439681	chr10	51060071	51070071
chr10	9291783	9301783	chr10	8050730	8060730
chr10	121710891	121720891	chr10	120950647	120960647
chr10	71219807	71229807	chr10	70920266	70930266
chr10	62819375	62829375	chr10	62608695	62618695
chr10	44291653	44301653	chr10	43679790	43689790
chr10	124399341	124409341	chr10	123989742	123999742
chr10	51999145	52009145	chr10	51409519	51419519
chr10	9290936	9300936	chr10	8010776	8020776
chr10	88919852	88929852	chr10	88830141	88840141
chr10	67519278	67529278	chr10	66958458	66968458
chr10	104920173	104930173	chr10	104639793	104649793
chr10	95608501	95618501	chr10	95389720	95399720
chr10	117179927	117189927	chr10	116790351	116800351
chr10	100879867	100889867	chr10	100550811	100560811
chr10	23520069	23530069	chr10	23310450	23320450
chr10	101448915	101458915	chr10	101300856	101310856
chr10	117170117	117180117	chr10	116689520	116699520
chr10	31780846	31790846	chr10	30740599	30750599
chr10	63730497	63740497	chr10	63180267	63190267
chr10	20809558	20819558	chr10	19410601	19420601
chr10	77639478	77649478	chr10	77189275	77199275
chr10	75209678	75219678	chr10	74118716	74128716
chr10	31509499	31519499	chr10	30750068	30760068
chr10	23192057	23202057	chr10	22311864	22321864
chr10	94600235	94610235	chr10	94570766	94580766
chr10	29299822	29309822	chr10	28650683	28660683
chr10	54480646	54490646	chr10	52819252	52829252
chr10	119419843	119429843	chr10	119199061	119209061
chr10	28230620	28240620	chr10	27559184	27569184
chr10	97198908	97208908	chr10	97059656	97069656
chr10	34620887	34630887	chr10	33328773	33338773
chr10	47300164	47310164	chr10	47010226	47020226
chr10	100090387	100100387	chr10	99840404	99850404
chr10	117159282	117169282	chr10	116840955	116850955
chr10	26560144	26570144	chr10	26330310	26340310
chr10	72850268	72860268	chr10	72370078	72380078
chr10	97599705	97609705	chr10	97580558	97590558
chr10	68929013	68939013	chr10	68750550	68760550
chr10	132360946	132370946	chr10	132220027	132230027
chr10	118250336	118260336	chr10	117499225	117509225
chr10	59560600	59570600	chr10	59239901	59249901
chr10	68899817	68909817	chr10	68729923	68739923
chr10	101989448	101999448	chr10	101899659	101909659
chr10	105678501	105688501	chr10	105109979	105119979
chr10	51968915	51978915	chr10	51000248	51010248
chr10	26550438	26560438	chr10	26330694	26340694
chr10	24509790	24519790	chr10	24000779	24010779
chr10	118239795	118249795	chr10	117510118	117520118
chr10	100839752	100849752	chr10	100578939	100588939
chr10	16630599	16640599	chr10	15879777	15889777
chr10	102330119	102340119	chr10	102229813	102239813
chr10	114699444	114709444	chr10	114461373	114471373
chr10	100040109	100050109	chr10	99909616	99919616
chr10	36869412	36879412	chr10	35609531	35619531
chr10	76980179	76990179	chr10	76541118	76551118
chr10	97211128	97221128	chr10	97059429	97069429
chr10	114099154	114109154	chr10	113799336	113809336
chr10	36778760	36788760	chr10	35661122	35671122
chr10	28230850	28240850	chr10	27770344	27780344
chr10	129329631	129339631	chr10	129029558	129039558
chr10	123530131	123540131	chr10	123040659	123050659
chr10	97199725	97209725	chr10	97079228	97089228
chr10	91249439	91259439	chr10	91000826	91010826
chr10	91919518	91929518	chr10	91860002	91870002
chr10	31800642	31810642	chr10	30740137	30750137
chr10	59590398	59600398	chr10	59250043	59260043
chr10	77979567	77989567	chr10	77970523	77980523
chr10	28179747	28189747	chr10	27739872	27749872
chr10	76989816	76999816	chr10	76549657	76559657
chr10	68759557	68769557	chr10	68750428	68760428
chr10	47300211	47310211	chr10	47060265	47070265
chr10	97160200	97170200	chr10	97070764	97080764
chr10	31489127	31499127	chr10	30721250	30731250
chr10	22249349	22259349	chr10	22000008	22010008
chr10	51990707	52000707	chr10	51000015	51010015
chr10	75100053	75110053	chr10	74258911	74268911
chr10	63750711	63760711	chr10	63159817	63169817
chr10	29319412	29329412	chr10	28639675	28649675
chr10	103868333	103878333	chr10	103700900	103710900
chr10	94279881	94289881	chr10	93908673	93918673
chr10	76300502	76310502	chr10	75391233	75401233
chr10	29199690	29209690	chr10	28630483	28640483
chr10	31810335	31820335	chr10	30749440	30759440
chr10	96520317	96530317	chr10	96370150	96380150
chr10	117120052	117130052	chr10	116801299	116811299
chr10	44379874	44389874	chr10	43669543	43679543
chr10	86910098	86920098	chr10	86700101	86710101
chr10	117129426	117139426	chr10	116800552	116810552
chr10	29291639	29301639	chr10	28640089	28650089
chr10	91241067	91251067	chr10	90910320	90920320
chr10	14479383	14489383	chr10	14199240	14209240
chr10	11719267	11729267	chr10	11511081	11521081
chr10	51998866	52008866	chr10	51010736	51020736
chr10	69609510	69619510	chr10	69511140	69521140
chr10	78019534	78029534	chr10	78010834	78020834
chr10	59219005	59229005	chr10	58949533	58959533
chr10	32029330	32039330	chr10	32010202	32020202
chr10	89218744	89228744	chr10	89029214	89039214
chr10	20769839	20779839	chr10	19410008	19420008
chr10	95579141	95589141	chr10	95409629	95419629
chr10	22990435	23000435	chr10	22539321	22549321
chr10	27649976	27659976	chr10	27559463	27569463
chr10	73799508	73809508	chr10	73780873	73790873
chr10	102020398	102030398	chr10	101869220	101879220
chr10	71699061	71709061	chr10	71389212	71399212
chr10	68598829	68608829	chr10	68549910	68559910
chr10	118239954	118249954	chr10	117570367	117580367
chr10	5279697	5289697	chr10	4850102	4860102
chr10	52479954	52489954	chr10	52329916	52339916
chr10	77639713	77649713	chr10	77249710	77259710
chr10	18220261	18230261	chr10	17840509	17850509
chr10	99249290	99259290	chr10	98469041	98479041
chr10	47310868	47320868	chr10	47010525	47020525
chr10	71260211	71270211	chr10	70899298	70909298
chr10	77710860	77720860	chr10	77161249	77171249
chr10	84200225	84210225	chr10	84140723	84150723
chr10	31550339	31560339	chr10	30730016	30740016
chr10	92400557	92410557	chr10	92079721	92089721
chr10	13329657	13339657	chr10	13320533	13330533
chr10	29300085	29310085	chr10	28640477	28650477
chr10	51949777	51959777	chr10	50989767	50999767
chr10	95598922	95608922	chr10	95360474	95370474
chr10	98049393	98059393	chr10	97911124	97921124
chr10	89560063	89570063	chr10	89411431	89421431
chr10	30579976	30589976	chr10	30418970	30428970
chr10	51958681	51968681	chr10	51019849	51029849
chr10	69089834	69099834	chr10	69009563	69019563
chr10	71720356	71730356	chr10	71309203	71319203
chr10	69369152	69379152	chr10	69240471	69250471
chr10	28190056	28200056	chr10	27749979	27759979
chr10	79490730	79500730	chr10	79369831	79379831
chr10	22980447	22990447	chr10	21988729	21998729
chr10	132630136	132640136	chr10	132459086	132469086
chr10	123650376	123660376	chr10	123589200	123599200
chr10	133119694	133129694	chr10	132939373	132949373
chr10	63149566	63159566	chr10	62609005	62619005
chr10	36851118	36861118	chr10	35609264	35619264
chr10	36810233	36820233	chr10	35600052	35610052
chr10	31590199	31600199	chr10	30780221	30790221
chr10	72870449	72880449	chr10	72350453	72360453
chr10	28231482	28241482	chr10	27550280	27560280
chr10	72850198	72860198	chr10	72379176	72389176
chr10	102389677	102399677	chr10	102221115	102231115
chr10	80920100	80930100	chr10	80699700	80709700
chr10	16708710	16718710	chr10	15880091	15890091
chr10	31679994	31689994	chr10	30729487	30739487
chr10	90860138	90870138	chr10	90759911	90769911
chr10	12659930	12669930	chr10	12260238	12270238
chr10	11030221	11040221	chr10	9329964	9339964
chr10	14839929	14849929	chr10	14530124	14540124
chr10	103049868	103059868	chr10	102929947	102939947
chr10	123548821	123558821	chr10	123229444	123239444
chr10	103039598	103049598	chr10	102920312	102930312
chr10	13300125	13310125	chr10	13199856	13209856
chr10	102000489	102010489	chr10	101849107	101859107
chr10	99249203	99259203	chr10	98440016	98450016
chr10	20760315	20770315	chr10	19810550	19820550
chr10	74100111	74110111	chr10	74090451	74100451
chr10	9299231	9309231	chr10	7809697	7819697
chr10	77999655	78009655	chr10	77970280	77980280
chr10	79480118	79490118	chr10	79380188	79390188
chr10	72839257	72849257	chr10	72350143	72360143
chr10	59179293	59189293	chr10	58949532	58959532
chr10	93509270	93519270	chr10	93370311	93380311
chr10	116268318	116278318	chr10	115710620	115720620
chr10	17230590	17240590	chr10	16869947	16879947
chr10	132619972	132629972	chr10	132450845	132460845
chr10	92419776	92429776	chr10	92060516	92070516
chr10	14819311	14829311	chr10	14570790	14580790
chr10	63070741	63080741	chr10	62558899	62568899
chr10	22471327	22481327	chr10	22329911	22339911
chr10	44849607	44859607	chr10	43668441	43678441
chr10	74109911	74119911	chr10	74100839	74110839
chr10	51409495	51419495	chr10	51080212	51090212
chr10	95579469	95589469	chr10	95389170	95399170
chr10	31489124	31499124	chr10	30711825	30721825
chr10	30579552	30589552	chr10	30388940	30398940
chr10	5620055	5630055	chr10	5480456	5490456
chr10	12640317	12650317	chr10	12259441	12269441
chr10	69399801	69409801	chr10	69241082	69251082
chr10	100809875	100819875	chr10	100760569	100770569
chr10	34099276	34109276	chr10	33319574	33329574
chr10	103879412	103889412	chr10	103719474	103729474
chr10	16549364	16559364	chr10	15900204	15910204
chr10	121739919	121749919	chr10	120941136	120951136
chr10	112130759	112140759	chr10	111069626	111079626
chr10	129970084	129980084	chr10	128249495	128259495
chr10	95598906	95608906	chr10	95400202	95410202
chr10	115109827	115119827	chr10	114869665	114879665
chr10	70829808	70839808	chr10	70541201	70551201
chr10	93469412	93479412	chr10	93380198	93390198
chr10	117150883	117160883	chr10	116800503	116810503
chr10	103050660	103060660	chr10	102899853	102909853
chr10	68598971	68608971	chr10	68559650	68569650
chr10	51980302	51990302	chr10	50989405	50999405
chr10	91220911	91230911	chr10	90910624	90920624
chr10	93339012	93349012	chr10	93098911	93108911
chr10	103429916	103439916	chr10	103390625	103400625
chr10	90660808	90670808	chr10	89788897	89798897
chr10	44860082	44870082	chr10	43669519	43679519
chr10	117310272	117320272	chr10	117220134	117230134
chr10	123950226	123960226	chr10	123700142	123710142
chr10	31430271	31440271	chr10	30780255	30790255
chr10	31319523	31329523	chr10	30779035	30789035
chr10	7700000	7710000	chr10	7530744	7540744
chr10	68899716	68909716	chr10	68779639	68789639
chr10	31489337	31499337	chr10	30760517	30770517
chr10	123549156	123559156	chr10	123158930	123168930
chr10	92410252	92420252	chr10	92070139	92080139
chr10	36798162	36808162	chr10	35621645	35631645
chr10	84529455	84539455	chr10	84379274	84389274
chr10	17230481	17240481	chr10	16898457	16908457
chr10	110209641	110219641	chr10	110140164	110150164
chr10	103029901	103039901	chr10	102919842	102929842
chr10	23059923	23069923	chr10	21990055	22000055
chr10	14479730	14489730	chr10	14209503	14219503
chr10	28150809	28160809	chr10	27779424	27789424
chr10	101429616	101439616	chr10	101309948	101319948
chr10	92430135	92440135	chr10	92060870	92070870
chr10	69499977	69509977	chr10	69409897	69419897
chr10	70850848	70860848	chr10	70590720	70600720
chr10	51968107	51978107	chr10	50989753	50999753
chr10	9279910	9289910	chr10	7861077	7871077
chr10	93810357	93820357	chr10	93740935	93750935
chr10	18210493	18220493	chr10	17900002	17910002
chr10	100001002	100011002	chr10	99920599	99930599
chr10	71600356	71610356	chr10	71370074	71380074
chr10	101209371	101219371	chr10	101159609	101169609
chr10	20850295	20860295	chr10	19399957	19409957
chr10	96508967	96518967	chr10	96370492	96380492
chr10	86878817	86888817	chr10	86699767	86709767
chr10	92410356	92420356	chr10	92080195	92090195
chr10	31339319	31349319	chr10	30770205	30780205
chr10	90850246	90860246	chr10	90779990	90789990
chr10	117169166	117179166	chr10	116809876	116819876
chr10	110560878	110570878	chr10	110290784	110300784
chr10	89381005	89391005	chr10	89260144	89270144
chr10	28239513	28249513	chr10	27440727	27450727
chr10	75029040	75039040	chr10	74279520	74289520
chr10	14839351	14849351	chr10	14540144	14550144
chr10	124730413	124740413	chr10	124529686	124539686
chr10	68199599	68209599	chr10	67960887	67970887
chr10	92410629	92420629	chr10	92060348	92070348
chr10	95579640	95589640	chr10	95439726	95449726
chr10	89549688	89559688	chr10	89429214	89439214
chr10	81029619	81039619	chr10	80660036	80670036
chr10	94579675	94589675	chr10	94570599	94580599
chr10	36779471	36789471	chr10	35638941	35648941
chr10	68919956	68929956	chr10	68750133	68760133
chr10	121720776	121730776	chr10	120939647	120949647
chr10	75100490	75110490	chr10	74150538	74160538
chr10	100809539	100819539	chr10	100551080	100561080
chr10	22980122	22990122	chr10	22470967	22480967
chr10	77639708	77649708	chr10	77240619	77250619
chr10	117169050	117179050	chr10	116759076	116769076
chr10	62809558	62819558	chr10	62620618	62630618
chr10	74989432	74999432	chr10	74241440	74251440
chr10	110570567	110580567	chr10	110319123	110329123
chr10	101459753	101469753	chr10	101289584	101299584
chr10	69369450	69379450	chr10	69199237	69209237
chr10	23059647	23069647	chr10	21998915	22008915
chr10	51420044	51430044	chr10	51069114	51079114
chr10	99271370	99281370	chr10	98468880	98478880
chr10	34080233	34090233	chr10	33320112	33330112
chr10	103059189	103069189	chr10	102829294	102839294
chr10	63599492	63609492	chr10	63210410	63220410
chr10	68909472	68919472	chr10	68770282	68780282
chr10	93499283	93509283	chr10	93360612	93370612
chr10	97210883	97220883	chr10	97079353	97089353
chr10	90860502	90870502	chr10	90780356	90790356
chr10	92419906	92429906	chr10	92088915	92098915
chr10	100870500	100880500	chr10	100540301	100550301
chr10	96300201	96310201	chr10	96220242	96230242
chr10	70799909	70809909	chr10	70540577	70550577
chr10	101740508	101750508	chr10	101600213	101610213
chr10	14819660	14829660	chr10	14549230	14559230
chr10	28378879	28388879	chr10	27550044	27560044
chr10	75100212	75110212	chr10	74279403	74289403
chr10	17419773	17429773	chr10	16851086	16861086
chr10	103239218	103249218	chr10	103130722	103140722
chr10	29291605	29301605	chr10	28660887	28670887
chr10	101459713	101469713	chr10	101300932	101310932
chr10	87740787	87750787	chr10	87531434	87541434
chr10	121651456	121661456	chr10	120949255	120959255
chr10	91248918	91258918	chr10	90919300	90929300
chr10	110581119	110591119	chr10	110309859	110319859
chr10	75090399	75100399	chr10	74229761	74239761
chr10	27650600	27660600	chr10	27551338	27561338
chr10	14169611	14179611	chr10	13789201	13799201
chr10	17220720	17230720	chr10	16890407	16900407
chr10	76970402	76980402	chr10	76549261	76559261
chr10	69380579	69390579	chr10	69219189	69229189
chr10	84529893	84539893	chr10	84270260	84280260
chr10	13510020	13520020	chr10	13369498	13379498
chr10	89380697	89390697	chr10	89270197	89280197
chr10	63730437	63740437	chr10	63160826	63170826
chr10	23191139	23201139	chr10	22329612	22339612
chr10	103849521	103859521	chr10	103738847	103748847
chr10	100830079	100840079	chr10	100550023	100560023
chr10	123950594	123960594	chr10	123588498	123598498
chr10	110549999	110559999	chr10	110330549	110340549
chr10	110599786	110609786	chr10	110308574	110318574
chr10	36829955	36839955	chr10	35639578	35649578
chr10	89180127	89190127	chr10	89030165	89040165
chr10	68970177	68980177	chr10	68770604	68780604
chr10	71189423	71199423	chr10	70929246	70939246
chr10	23060002	23070002	chr10	22570449	22580449
chr10	98029111	98039111	chr10	97920623	97930623
chr10	112309915	112319915	chr10	112179239	112189239
chr10	63730951	63740951	chr10	63189036	63199036
chr10	22989348	22999348	chr10	22330345	22340345
chr10	34270418	34280418	chr10	33319552	33329552
chr10	51419886	51429886	chr10	51049209	51059209
chr10	75100123	75110123	chr10	74269324	74279324
chr10	89199509	89209509	chr10	89029950	89039950
chr10	95860772	95870772	chr10	95690245	95700245
chr10	68959972	68969972	chr10	68740228	68750228
chr10	68920588	68930588	chr10	68779276	68789276
chr10	69340089	69350089	chr10	69240339	69250339
chr10	32018962	32028962	chr10	32010546	32020546
chr10	52010024	52020024	chr10	50988938	50998938
chr10	16538814	16548814	chr10	15860579	15870579
chr10	58060036	58070036	chr10	57650985	57660985
chr10	117159595	117169595	chr10	116809984	116819984
chr10	14810885	14820885	chr10	14539423	14549423
chr10	80938561	80948561	chr10	80699719	80709719
chr10	71210178	71220178	chr10	70910819	70920819
chr10	71699749	71709749	chr10	71339619	71349619
chr10	113380310	113390310	chr10	112520699	112530699
chr10	18249842	18259842	chr10	17830008	17840008
chr10	123129409	123139409	chr10	123039563	123049563
chr10	103068991	103078991	chr10	102899548	102909548
chr10	74980313	74990313	chr10	74270265	74280265
chr10	74970047	74980047	chr10	74279267	74289267
chr10	18198831	18208831	chr10	17830199	17840199
chr10	118230309	118240309	chr10	117530727	117540727
chr10	72890808	72900808	chr10	72350397	72360397
chr10	44869248	44879248	chr10	43679102	43689102
chr10	102019889	102029889	chr10	101879565	101889565
chr10	91239853	91249853	chr10	90970037	90980037
chr10	99229708	99239708	chr10	98419709	98429709
chr10	71709682	71719682	chr10	71369239	71379239
chr10	101119851	101129851	chr10	101060098	101070098
chr10	16759929	16769929	chr10	15880430	15890430
chr10	71709198	71719198	chr10	71300361	71310361
chr10	36819823	36829823	chr10	35640155	35650155
chr10	110500024	110510024	chr10	110319463	110329463
chr10	69900089	69910089	chr10	69799548	69809548
chr10	28969110	28979110	chr10	28639674	28649674
chr10	29020361	29030361	chr10	28650010	28660010
chr10	51959402	51969402	chr10	51039096	51049096
chr10	121460278	121470278	chr10	121169755	121179755
chr10	91241123	91251123	chr10	90900415	90910415
chr10	29009691	29019691	chr10	28661315	28671315
chr10	100870411	100880411	chr10	100820791	100830791
chr10	31340390	31350390	chr10	30729330	30739330
chr10	5310657	5320657	chr10	4839788	4849788
chr10	101750064	101760064	chr10	101589205	101599205
chr10	100099811	100109811	chr10	99841230	99851230
chr10	16778983	16788983	chr10	15920104	15930104
chr10	93320207	93330207	chr10	93080271	93090271
chr10	51999836	52009836	chr10	51020614	51030614
chr10	14489578	14499578	chr10	14209765	14219765
chr10	63709168	63719168	chr10	63180205	63190205
chr10	32029024	32039024	chr10	32020045	32030045
chr10	75028658	75038658	chr10	74259421	74269421
chr10	86899751	86909751	chr10	86708985	86718985
chr10	101200208	101210208	chr10	101160099	101170099
chr10	51959463	51969463	chr10	51059173	51069173
chr10	22310783	22320783	chr10	21989752	21999752
chr10	89389364	89399364	chr10	89260063	89270063
chr10	102009609	102019609	chr10	101899503	101909503
chr10	14488476	14498476	chr10	14190777	14200777
chr10	122441153	122451153	chr10	122280821	122290821
chr10	105679291	105689291	chr10	105049438	105059438
chr10	71200620	71210620	chr10	70941029	70951029
chr10	18229469	18239469	chr10	17600569	17610569
chr10	31809049	31819049	chr10	30740190	30750190
chr10	116300579	116310579	chr10	115700003	115710003
chr10	29159001	29169001	chr10	28660517	28670517
chr10	102401846	102411846	chr10	102221102	102231102
chr10	68979392	68989392	chr10	68730758	68740758
chr10	101560960	101570960	chr10	101300247	101310247
chr10	11980122	11990122	chr10	11780286	11790286
chr10	53591357	53601357	chr10	53209530	53219530
chr10	75010201	75020201	chr10	74279522	74289522
chr10	89209882	89219882	chr10	88938867	88948867
chr10	122559876	122569876	chr10	122290414	122300414
chr10	89411384	89421384	chr10	89260076	89270076
chr10	99989935	99999935	chr10	99910395	99920395
chr10	69630492	69640492	chr10	69559606	69569606
chr10	28988716	28998716	chr10	28669931	28679931
chr10	99239215	99249215	chr10	98450913	98460913
chr10	93329886	93339886	chr10	93090074	93100074
chr10	71599869	71609869	chr10	71389974	71399974
chr10	36829324	36839324	chr10	35629826	35639826
chr10	103859446	103869446	chr10	103729284	103739284
chr10	121729019	121739019	chr10	120949484	120959484
chr10	22999824	23009824	chr10	22569524	22579524
chr10	95358915	95368915	chr10	95127914	95137914
chr10	9299162	9309162	chr10	7831245	7841245
chr10	17221122	17231122	chr10	16880309	16890309
chr10	95598693	95608693	chr10	95380372	95390372
chr10	117160670	117170670	chr10	116669248	116679248
chr10	99278874	99288874	chr10	98468658	98478658
chr10	69710782	69720782	chr10	69639185	69649185
chr10	9280003	9290003	chr10	7868710	7878710
chr10	9310892	9320892	chr10	7870412	7880412
chr10	63760476	63770476	chr10	63180001	63190001
chr10	4720329	4730329	chr10	3200581	3210581
chr10	103409435	103419435	chr10	103400470	103410470
chr10	47290801	47300801	chr10	47020485	47030485
chr10	97518307	97528307	chr10	97511089	97521089
chr10	95860525	95870525	chr10	95680797	95690797
chr10	87729601	87739601	chr10	87539470	87549470
chr10	18240321	18250321	chr10	17809958	17819958
chr10	101999778	102009778	chr10	101890127	101900127
chr10	44309542	44319542	chr10	43680079	43690079
chr10	119069396	119079396	chr10	119030313	119040313
chr10	23030353	23040353	chr10	22549935	22559935
chr10	117090371	117100371	chr10	116800693	116810693
chr10	22980866	22990866	chr10	21999167	22009167
chr10	22960361	22970361	chr10	22549861	22559861
chr10	18210404	18220404	chr10	17869806	17879806
chr10	73940325	73950325	chr10	73879960	73889960
chr10	31799735	31809735	chr10	30749432	30759432
chr10	132780508	132790508	chr10	132650642	132660642
chr10	59159746	59169746	chr10	58949881	58959881
chr10	75100418	75110418	chr10	74240798	74250798
chr10	73630468	73640468	chr10	73520357	73530357
chr10	16590458	16600458	chr10	15899494	15909494
chr10	31819820	31829820	chr10	30720824	30730824
chr10	72849923	72859923	chr10	72350809	72360809
chr10	52010760	52020760	chr10	50982426	50992426
chr10	126419842	126429842	chr10	125999450	126009450
chr10	61279436	61289436	chr10	60811005	60821005
chr10	44381324	44391324	chr10	43680789	43690789
chr10	28239125	28249125	chr10	27729702	27739702
chr10	92438673	92448673	chr10	92059361	92069361
chr10	28579243	28589243	chr10	28560256	28570256
chr10	75079629	75089629	chr10	74229568	74239568
chr10	70359444	70369444	chr10	70211095	70221095
chr10	89389686	89399686	chr10	89270417	89280417
chr10	31589684	31599684	chr10	30749961	30759961
chr10	99230848	99240848	chr10	98449354	98459354
chr10	123960611	123970611	chr10	123651098	123661098
chr10	14479903	14489903	chr10	14220382	14230382
chr10	13519385	13529385	chr10	13360513	13370513
chr10	68909065	68919065	chr10	68749875	68759875
chr10	59200674	59210674	chr10	58960234	58970234
chr10	102039367	102049367	chr10	101869238	101879238
chr10	17240715	17250715	chr10	16870666	16880666
chr10	103880211	103890211	chr10	103690927	103700927
chr10	103849798	103859798	chr10	103749991	103759991
chr10	101750362	101760362	chr10	101600650	101610650
chr10	17220973	17230973	chr10	16850988	16860988
chr10	117169860	117179860	chr10	116739960	116749960
chr10	100840092	100850092	chr10	100550885	100560885
chr10	788940	798940	chr10	510646	520646
chr10	9270259	9280259	chr10	7860225	7870225
chr10	104611625	104621625	chr10	104401220	104411220
chr10	3770246	3780246	chr10	3209374	3219374
chr10	47330518	47340518	chr10	46990610	47000610
chr10	12650830	12660830	chr10	12269347	12279347
chr10	27168691	27178691	chr10	27120849	27130849
chr10	100008734	100018734	chr10	99910263	99920263
chr10	16779945	16789945	chr10	15879682	15889682
chr10	22310601	22320601	chr10	22250112	22260112
chr10	111340526	111350526	chr10	111071681	111081681
chr10	26250513	26260513	chr10	25730077	25740077
chr10	68750536	68760536	chr10	68450258	68460258
chr10	101560210	101570210	chr10	101289549	101299549
chr10	132341298	132351298	chr10	132220315	132230315
chr10	99610235	99620235	chr10	99549763	99559763
chr10	12659334	12669334	chr10	12251292	12261292
chr10	70370917	70380917	chr10	70210720	70220720
chr10	14179119	14189119	chr10	13781575	13791575
chr10	28190101	28200101	chr10	27720867	27730867
chr10	69369072	69379072	chr10	69209850	69219850
chr10	100879549	100889549	chr10	100569996	100579996
chr10	28200552	28210552	chr10	27779113	27789113
chr10	75019169	75029169	chr10	74229799	74239799
chr10	70758740	70768740	chr10	70560918	70570918
chr10	73029706	73039706	chr10	72351292	72361292
chr10	101730433	101740433	chr10	101600684	101610684
chr10	31520067	31530067	chr10	30740385	30750385
chr10	102819870	102829870	chr10	102739513	102749513
chr10	63719781	63729781	chr10	63179985	63189985
chr10	105689484	105699484	chr10	105078830	105088830
chr10	4770463	4780463	chr10	3220411	3230411
chr10	99610412	99620412	chr10	99428352	99438352
chr10	126389880	126399880	chr10	125970348	125980348
chr10	26269412	26279412	chr10	25750271	25760271
chr10	101220877	101230877	chr10	101119623	101129623
chr10	123550108	123560108	chr10	123030246	123040246
chr10	22319960	22329960	chr10	21999166	22009166
chr10	29310879	29320879	chr10	28660925	28670925
chr10	76990676	77000676	chr10	75599196	75609196
chr10	72861035	72871035	chr10	72349671	72359671
chr10	102329737	102339737	chr10	102239963	102249963
chr10	71699125	71709125	chr10	71370065	71380065
chr10	110229668	110239668	chr10	110130622	110140622
chr10	21470891	21480891	chr10	21269727	21279727
chr10	29089376	29099376	chr10	28630705	28640705
chr10	21480578	21490578	chr10	21270102	21280102
chr10	10919475	10929475	chr10	9330744	9340744
chr10	20760038	20770038	chr10	19750162	19760162
chr10	29268889	29278889	chr10	28660230	28670230
chr10	101778824	101788824	chr10	101590556	101600556
chr10	100019193	100029193	chr10	99909652	99919652
chr10	63720056	63730056	chr10	63160096	63170096
chr10	91900072	91910072	chr10	91880017	91890017
chr10	105700083	105710083	chr10	105038557	105048557
chr10	93320154	93330154	chr10	93070083	93080083
chr10	51399723	51409723	chr10	51059593	51069593
chr10	44350562	44360562	chr10	43670152	43680152
chr10	51950452	51960452	chr10	51420089	51430089
chr10	105710332	105720332	chr10	105060681	105070681
chr10	69350553	69360553	chr10	69240705	69250705
chr10	5429869	5439869	chr10	4840768	4850768
chr10	30289261	30299261	chr10	29989700	29999700
chr10	99529128	99539128	chr10	99520754	99530754
chr10	75107862	75117862	chr10	74279394	74289394
chr10	91260352	91270352	chr10	90900717	90910717
chr10	7410001	7420001	chr10	6811776	6821776
chr10	92400434	92410434	chr10	92070068	92080068
chr10	10670551	10680551	chr10	9321770	9331770
chr10	3039680	3049680	chr10	2921004	2931004
chr10	95559330	95569330	chr10	95439853	95449853
chr10	99200080	99210080	chr10	98549939	98559939
chr10	90569387	90579387	chr10	89790257	89800257
chr10	28171604	28181604	chr10	27739229	27749229
chr10	95609040	95619040	chr10	95429217	95439217
chr10	18210542	18220542	chr10	17819858	17829858
chr10	29110626	29120626	chr10	28660573	28670573
chr10	98669494	98679494	chr10	98469294	98479294
chr10	70359758	70369758	chr10	70228619	70238619
chr10	16739725	16749725	chr10	15879439	15889439
chr10	14869694	14879694	chr10	14539762	14549762
chr10	117180143	117190143	chr10	116688846	116698846
chr10	33971052	33981052	chr10	33300087	33310087
chr10	117169813	117179813	chr10	116819023	116829023
chr10	34270224	34280224	chr10	33329546	33339546
chr10	99280284	99290284	chr10	98459713	98469713
chr10	103841587	103851587	chr10	103709518	103719518
chr10	119471264	119481264	chr10	119170669	119180669
chr10	119458507	119468507	chr10	119190979	119200979
chr10	68979075	68989075	chr10	68741337	68751337
chr10	121700785	121710785	chr10	120929269	120939269
chr10	70879756	70889756	chr10	70548789	70558789
chr10	84517270	84527270	chr10	84259740	84269740
chr10	14819829	14829829	chr10	14520460	14530460
chr10	28919909	28929909	chr10	28679516	28689516
chr10	94589937	94599937	chr10	94580260	94590260
chr10	93320347	93330347	chr10	93099572	93109572
chr10	102590318	102600318	chr10	102499732	102509732
chr10	22329851	22339851	chr10	22320240	22330240
chr10	63709248	63719248	chr10	63159802	63169802
chr10	75009769	75019769	chr10	74229915	74239915
chr10	74940892	74950892	chr10	74241553	74251553
chr10	110259693	110269693	chr10	110139881	110149881
chr10	86889605	86899605	chr10	86709844	86719844
chr10	125088334	125098334	chr10	125080821	125090821
chr10	93809431	93819431	chr10	93749642	93759642
chr10	20790202	20800202	chr10	19660823	19670823
chr10	15699913	15709913	chr10	15449820	15459820
chr10	89420493	89430493	chr10	89251087	89261087
chr10	29130552	29140552	chr10	28659833	28669833
chr10	90839715	90849715	chr10	90820315	90830315
chr10	36770642	36780642	chr10	35660978	35670978
chr10	80920013	80930013	chr10	80689756	80699756
chr10	128869891	128879891	chr10	128280442	128290442
chr10	93349760	93359760	chr10	93019492	93029492
chr10	29030028	29040028	chr10	28660820	28670820
chr10	101009612	101019612	chr10	100991028	101001028
chr10	88919213	88929213	chr10	88839954	88849954
chr10	18239223	18249223	chr10	17600312	17610312
chr10	110589846	110599846	chr10	110580976	110590976
chr10	86879077	86889077	chr10	86709577	86719577
chr10	117089687	117099687	chr10	116790310	116800310
chr10	11709904	11719904	chr10	11509664	11519664
chr10	26260332	26270332	chr10	25759616	25769616
chr10	34289374	34299374	chr10	33319675	33329675
chr10	118250044	118260044	chr10	117729724	117739724
chr10	21470146	21480146	chr10	21279426	21289426
chr10	51907527	51917527	chr10	50981624	50991624
chr10	68769603	68779603	chr10	68750029	68760029
chr10	73629149	73639149	chr10	73539196	73549196
chr10	63629178	63639178	chr10	63209423	63219423
chr10	92449132	92459132	chr10	92049568	92059568
chr10	36791351	36801351	chr10	35890168	35900168
chr10	95590805	95600805	chr10	95369698	95379698
chr10	123960472	123970472	chr10	123601120	123611120
chr10	63739335	63749335	chr10	63160794	63170794
chr10	123960573	123970573	chr10	123640211	123650211
chr10	74820185	74830185	chr10	74260010	74270010
chr10	77709919	77719919	chr10	77180278	77190278
chr10	29298828	29308828	chr10	28670449	28680449
chr10	118219195	118229195	chr10	117539771	117549771
chr10	73620748	73630748	chr10	73530273	73540273
chr10	95559380	95569380	chr10	95470336	95480336
chr10	103040201	103050201	chr10	102911182	102921182
chr10	18229909	18239909	chr10	17739366	17749366
chr10	71230973	71240973	chr10	70919655	70929655
chr10	101770517	101780517	chr10	101580059	101590059
chr10	104618571	104628571	chr10	104401150	104411150
chr10	100800158	100810158	chr10	100559309	100569309
chr10	123961874	123971874	chr10	123658773	123668773
chr10	70350605	70360605	chr10	70219986	70229986
chr10	102360812	102370812	chr10	102220392	102230392
chr10	15699659	15709659	chr10	15439230	15449230
chr10	114109647	114119647	chr10	113699711	113709711
chr10	34049988	34059988	chr10	33341729	33351729
chr10	17231006	17241006	chr10	16829430	16839430
chr10	31769259	31779259	chr10	30749665	30759665
chr10	22970661	22980661	chr10	22570259	22580259
chr10	7689577	7699577	chr10	7521140	7531140
chr10	67519466	67529466	chr10	66930535	66940535
chr10	14830239	14840239	chr10	14540735	14550735
chr10	118250871	118260871	chr10	117578958	117588958
chr10	77639372	77649372	chr10	77148729	77158729
chr10	31791283	31801283	chr10	30779670	30789670
chr10	44860721	44870721	chr10	44329864	44339864
chr10	10920555	10930555	chr10	9610324	9620324
chr10	73049008	73059008	chr10	72360046	72370046
chr10	118279887	118289887	chr10	117520338	117530338
chr10	90590870	90600870	chr10	89850526	89860526
chr10	91249293	91259293	chr10	90959218	90969218
chr10	95609102	95619102	chr10	95379764	95389764
chr10	116379752	116389752	chr10	115429624	115439624
chr10	34980241	34990241	chr10	34669951	34679951
chr10	26550073	26560073	chr10	26320044	26330044
chr10	89380457	89390457	chr10	89250897	89260897
chr10	86899860	86909860	chr10	86700533	86710533
chr10	102039951	102049951	chr10	101879192	101889192
chr10	93339789	93349789	chr10	93119824	93129824
chr10	17259752	17269752	chr10	16830018	16840018
chr10	28960112	28970112	chr10	28650657	28660657
chr10	68760451	68770451	chr10	68730670	68740670
chr10	18229681	18239681	chr10	17810267	17820267
chr10	20849400	20859400	chr10	19419623	19429623
chr10	97468943	97478943	chr10	97460450	97470450
chr10	20849843	20859843	chr10	19380574	19390574
chr10	16729305	16739305	chr10	15890175	15900175
chr10	9290267	9300267	chr10	7879351	7889351
chr10	61269316	61279316	chr10	60809462	60819462
chr10	96508684	96518684	chr10	96399957	96409957
chr10	77620690	77630690	chr10	77170022	77180022
chr10	14819566	14829566	chr10	14500827	14510827
chr10	99299851	99309851	chr10	98409733	98419733
chr10	5299855	5309855	chr10	4839793	4849793
chr10	70350953	70360953	chr10	70261076	70271076
chr10	112309988	112319988	chr10	112130689	112140689
chr10	65170318	65180318	chr10	64030392	64040392
chr10	100500394	100510394	chr10	100440174	100450174
chr10	69390032	69400032	chr10	69189868	69199868
chr10	77700766	77710766	chr10	77169424	77179424
chr10	74999985	75009985	chr10	74260395	74270395
chr10	54469440	54479440	chr10	52810930	52820930
chr10	68749921	68759921	chr10	68730540	68740540
chr10	101969481	101979481	chr10	101879738	101889738
chr10	71588910	71598910	chr10	71310429	71320429
chr10	68890142	68900142	chr10	68819816	68829816
chr10	1010238	1020238	chr10	990418	1000418
chr10	59579741	59589741	chr10	59230285	59240285
chr10	43090456	43100456	chr10	42870765	42880765
chr10	25070127	25080127	chr10	24630576	24640576
chr10	103889297	103899297	chr10	103710169	103720169
chr10	54370444	54380444	chr10	52869601	52879601
chr10	52487804	52497804	chr10	52310105	52320105
chr10	122560444	122570444	chr10	122270453	122280453
chr10	18249525	18259525	chr10	17850335	17860335
chr10	63709087	63719087	chr10	63629564	63639564
chr10	103238610	103248610	chr10	103090004	103100004
chr10	69390007	69400007	chr10	69199709	69209709
chr10	4208990	4218990	chr10	3190016	3200016
chr10	93299323	93309323	chr10	93069463	93079463
chr10	30560670	30570670	chr10	30400598	30410598
chr10	121689841	121699841	chr10	120948456	120958456
chr10	20809544	20819544	chr10	19359194	19369194
chr10	74008539	74018539	chr10	74001140	74011140
chr10	103680629	103690629	chr10	103599946	103609946
chr10	34630959	34640959	chr10	33330285	33340285
chr10	98039532	98049532	chr10	97920007	97930007
chr10	118419314	118429314	chr10	117520760	117530760
chr10	98660342	98670342	chr10	98459943	98469943
chr10	20859664	20869664	chr10	19380155	19390155
chr10	21708896	21718896	chr10	21700804	21710804
chr10	112940196	112950196	chr10	112560288	112570288
chr10	93359516	93369516	chr10	93050393	93060393
chr10	30580193	30590193	chr10	30409993	30419993
chr10	10670140	10680140	chr10	9592186	9602186
chr10	51510196	51520196	chr10	51009290	51019290
chr10	117160501	117170501	chr10	116689104	116699104
chr10	51391109	51401109	chr10	51009107	51019107
chr10	68960048	68970048	chr10	68779969	68789969
chr10	90510429	90520429	chr10	89800149	89810149
chr10	77609390	77619390	chr10	77190136	77200136
chr10	100199275	100209275	chr10	99849649	99859649
chr10	81830329	81840329	chr10	81400590	81410590
chr10	17259517	17269517	chr10	16869889	16879889
chr10	34010601	34020601	chr10	33329120	33339120
chr10	128929561	128939561	chr10	128259704	128269704
chr10	132400565	132410565	chr10	132219280	132229280
chr10	28209815	28219815	chr10	27779462	27789462
chr10	17229775	17239775	chr10	16840734	16850734
chr10	52218844	52228844	chr10	51000329	51010329
chr10	14848810	14858810	chr10	14530087	14540087
chr10	75089984	75099984	chr10	74249241	74259241
chr10	92429668	92439668	chr10	92100848	92110848
chr10	97199841	97209841	chr10	97030245	97040245
chr10	90730228	90740228	chr10	89790512	89800512
chr10	114699146	114709146	chr10	114469502	114479502
chr10	36770225	36780225	chr10	35559064	35569064
chr10	70749562	70759562	chr10	70620550	70630550
chr10	110131187	110141187	chr10	109879938	109889938
chr10	122439832	122449832	chr10	122299297	122309297
chr10	121680355	121690355	chr10	120950019	120960019
chr10	44870413	44880413	chr10	43668982	43678982
chr10	102389405	102399405	chr10	102239726	102249726
chr10	51929990	51939990	chr10	51010298	51020298
chr10	36750091	36760091	chr10	35638984	35648984
chr10	110519298	110529298	chr10	110320224	110330224
chr10	123119891	123129891	chr10	123039774	123049774
chr10	110549298	110559298	chr10	110291023	110301023
chr10	69630202	69640202	chr10	69569682	69579682
chr10	73949482	73959482	chr10	73879762	73889762
chr10	25068903	25078903	chr10	24600235	24610235
chr10	124399408	124409408	chr10	124000283	124010283
chr10	75091131	75101131	chr10	74240498	74250498
chr10	36849506	36859506	chr10	35620574	35630574
chr10	22299779	22309779	chr10	22000005	22010005
chr10	94311143	94321143	chr10	93819706	93829706
chr10	101139047	101149047	chr10	101049805	101059805
chr10	59211148	59221148	chr10	58780917	58790917
chr10	47339061	47349061	chr10	47028919	47038919
chr10	31519690	31529690	chr10	30770728	30780728
chr10	124390546	124400546	chr10	124008864	124018864
chr10	10700086	10710086	chr10	9600468	9610468
chr10	89569683	89579683	chr10	89419626	89429626
chr10	113338544	113348544	chr10	112560104	112570104
chr10	98659777	98669777	chr10	98480413	98490413
chr10	93480423	93490423	chr10	93389730	93399730
chr10	6400476	6410476	chr10	6198715	6208715
chr10	97179044	97189044	chr10	97059660	97069660
chr10	28920339	28930339	chr10	28660525	28670525
chr10	31390569	31400569	chr10	30779855	30789855
chr10	100809716	100819716	chr10	100770212	100780212
chr10	26261262	26271262	chr10	25730645	25740645
chr10	17420083	17430083	chr10	16841750	16851750
chr10	16789848	16799848	chr10	15840087	15850087
chr10	17241951	17251951	chr10	16829922	16839922
chr10	29120266	29130266	chr10	28660375	28670375
chr10	71260960	71270960	chr10	71219798	71229798
chr10	132378866	132388866	chr10	132219905	132229905
chr10	92430531	92440531	chr10	92050653	92060653
chr10	16588769	16598769	chr10	15881025	15891025
chr10	28979183	28989183	chr10	28640265	28650265
chr10	72821573	72831573	chr10	72359534	72369534
chr10	47300341	47310341	chr10	47069638	47079638
chr10	9208953	9218953	chr10	7869637	7879637
chr10	34240573	34250573	chr10	33190673	33200673
chr10	70370080	70380080	chr10	70221017	70231017
chr10	119470256	119480256	chr10	119190640	119200640
chr10	69089491	69099491	chr10	68989512	68999512
chr10	53590611	53600611	chr10	53219662	53229662
chr10	4759770	4769770	chr10	3230363	3240363
chr10	20850576	20860576	chr10	19810764	19820764
chr10	63710114	63720114	chr10	63150295	63160295
chr10	48288610	48298610	chr10	46542420	46552420
chr10	63708583	63718583	chr10	63261127	63271127
chr10	9180643	9190643	chr10	7869326	7879326
chr10	69110157	69120157	chr10	69000415	69010415
chr10	76300621	76310621	chr10	76030152	76040152
chr10	5279668	5289668	chr10	4841324	4851324
chr10	4781474	4791474	chr10	3219807	3229807
chr10	11040085	11050085	chr10	9329959	9339959
chr10	16809811	16819811	chr10	15899211	15909211
chr10	31509648	31519648	chr10	30739558	30749558
chr10	63709870	63719870	chr10	63229334	63239334
chr10	51949274	51959274	chr10	51021118	51031118
chr10	14848770	14858770	chr10	14540087	14550087
chr10	47318598	47328598	chr10	47050120	47060120
chr10	102350522	102360522	chr10	102200783	102210783
chr10	95850272	95860272	chr10	95689901	95699901
chr10	51959315	51969315	chr10	51429564	51439564
chr10	13330154	13340154	chr10	13190020	13200020
chr10	69360554	69370554	chr10	69241200	69251200
chr10	31799948	31809948	chr10	30729012	30739012
chr10	14459331	14469331	chr10	14209959	14219959
chr10	26260939	26270939	chr10	25739900	25749900
chr10	72879440	72889440	chr10	72370834	72380834
chr10	58080287	58090287	chr10	57577454	57587454
chr10	47330657	47340657	chr10	46999786	47009786
chr10	52000463	52010463	chr10	51048000	51058000
chr10	126389915	126399915	chr10	125978883	125988883
chr10	101769793	101779793	chr10	101619264	101629264
chr10	63720499	63730499	chr10	63189578	63199578
chr10	71290531	71300531	chr10	70899971	70909971
chr10	127849594	127859594	chr10	127711253	127721253
chr10	28210590	28220590	chr10	27710222	27720222
chr10	16599536	16609536	chr10	15890023	15900023
chr10	116369805	116379805	chr10	115699778	115709778
chr10	18210461	18220461	chr10	17859217	17869217
chr10	126490840	126500840	chr10	125979896	125989896
chr10	77959940	77969940	chr10	77950639	77960639
chr10	75018624	75028624	chr10	74309936	74319936
chr10	117169770	117179770	chr10	116669152	116679152
chr10	102069307	102079307	chr10	101831262	101841262
chr10	22979271	22989271	chr10	21979231	21989231
chr10	20838933	20848933	chr10	19409728	19419728
chr10	86880086	86890086	chr10	86691343	86701343
chr10	100679689	100689689	chr10	100559229	100569229
chr10	116370947	116380947	chr10	115690657	115700657
chr10	14829437	14839437	chr10	14520360	14530360
chr10	44899880	44909880	chr10	43659614	43669614
chr10	68949793	68959793	chr10	68750610	68760610
chr10	22979840	22989840	chr10	22589800	22599800
chr10	75019073	75029073	chr10	74270434	74280434
chr10	93340411	93350411	chr10	93050236	93060236
chr10	75019993	75029993	chr10	74301968	74311968
chr10	9280696	9290696	chr10	7879672	7889672
chr10	28910948	28920948	chr10	28679400	28689400
chr10	34980641	34990641	chr10	34659206	34669206
chr10	72870783	72880783	chr10	72369851	72379851
chr10	90860756	90870756	chr10	90771064	90781064
chr10	81829905	81839905	chr10	81119934	81129934
chr10	28940526	28950526	chr10	28640280	28650280
chr10	92350038	92360038	chr10	92070566	92080566
chr10	20769302	20779302	chr10	19810411	19820411
chr10	92630638	92640638	chr10	92609875	92619875
chr10	71690367	71700367	chr10	71379637	71389637
chr10	123540427	123550427	chr10	123169343	123179343
chr10	90839342	90849342	chr10	90831251	90841251
chr10	75099836	75109836	chr10	74230402	74240402
chr10	91240968	91250968	chr10	91030460	91040460
chr10	95359272	95369272	chr10	95180257	95190257
chr10	81840403	81850403	chr10	81120285	81130285
chr10	25079120	25089120	chr10	24640167	24650167
chr10	10670810	10680810	chr10	9611079	9621079
chr10	28249997	28259997	chr10	27779505	27789505
chr10	88559444	88569444	chr10	87830179	87840179
chr10	95570483	95580483	chr10	95419800	95429800
chr10	95579744	95589744	chr10	95430146	95440146
chr10	26269388	26279388	chr10	25739523	25749523
chr10	21490108	21500108	chr10	21270425	21280425
chr10	72869747	72879747	chr10	72379858	72389858
chr10	72860804	72870804	chr10	72379401	72389401
chr10	125119722	125129722	chr10	125110637	125120637
chr10	9299050	9309050	chr10	8439670	8449670
chr10	9309738	9319738	chr10	7840294	7850294
chr10	90559836	90569836	chr10	89799785	89809785
chr10	67519251	67529251	chr10	66950666	66960666
chr10	11719991	11729991	chr10	11520478	11530478
chr10	94310933	94320933	chr10	93909592	93919592
chr10	95559144	95569144	chr10	95430297	95440297
chr10	90590482	90600482	chr10	89920282	89930282
chr10	109849504	109859504	chr10	109449726	109459726
chr10	117109507	117119507	chr10	116790341	116800341
chr10	73649983	73659983	chr10	73530277	73540277
chr10	71599913	71609913	chr10	71379480	71389480
chr10	30530717	30540717	chr10	30419452	30429452
chr10	124729895	124739895	chr10	124620137	124630137
chr10	28379439	28389439	chr10	27710522	27720522
chr10	118260424	118270424	chr10	117550780	117560780
chr10	90628632	90638632	chr10	90140670	90150670
chr10	110219532	110229532	chr10	110130916	110140916
chr10	21520028	21530028	chr10	21279143	21289143
chr10	16599803	16609803	chr10	15860772	15870772
chr10	20798899	20808899	chr10	19649947	19659947
chr10	78010197	78020197	chr10	77970823	77980823
chr10	71261364	71271364	chr10	70928826	70938826
chr10	97540327	97550327	chr10	97479876	97489876
chr10	68180376	68190376	chr10	67950579	67960579
chr10	69389869	69399869	chr10	69210001	69220001
chr10	59580464	59590464	chr10	59250394	59260394
chr10	118550701	118560701	chr10	117480885	117490885
chr10	31791432	31801432	chr10	30748534	30758534
chr10	23000465	23010465	chr10	22559869	22569869
chr10	101120050	101130050	chr10	101049300	101059300
chr10	63710454	63720454	chr10	63200776	63210776
chr10	9290130	9300130	chr10	7989811	7999811
chr10	95590144	95600144	chr10	95440181	95450181
chr10	125109732	125119732	chr10	125100434	125110434
chr10	18240261	18250261	chr10	17859690	17869690
chr10	128820864	128830864	chr10	128269142	128279142
chr10	121659445	121669445	chr10	120940924	120950924
chr10	122420546	122430546	chr10	122300464	122310464
chr10	93059279	93069279	chr10	92881082	92891082
chr10	69909046	69919046	chr10	69790341	69800341
chr10	112309745	112319745	chr10	112160691	112170691
chr10	79440570	79450570	chr10	79400053	79410053
chr10	92459642	92469642	chr10	92080267	92090267
chr10	28360175	28370175	chr10	27779393	27789393
chr10	101789365	101799365	chr10	101599684	101609684
chr10	31770301	31780301	chr10	30719863	30729863
chr10	123669204	123679204	chr10	123579945	123589945
chr10	77680003	77690003	chr10	77169940	77179940
chr10	77629806	77639806	chr10	77249379	77259379
chr10	99609234	99619234	chr10	99559713	99569713
chr10	23690131	23700131	chr10	23151889	23161889
chr10	12719898	12729898	chr10	12249455	12259455
chr10	76299396	76309396	chr10	75400432	75410432
chr10	102340514	102350514	chr10	102249742	102259742
chr10	127999709	128009709	chr10	127899959	127909959
chr10	123960829	123970829	chr10	123620514	123630514
chr10	105700036	105710036	chr10	105031026	105041026
chr10	95359877	95369877	chr10	95229561	95239561
chr10	117159497	117169497	chr10	116819198	116829198
chr10	102029378	102039378	chr10	101890018	101900018
chr10	16771759	16781759	chr10	15899611	15909611
chr10	51410536	51420536	chr10	51049433	51059433
chr10	49760625	49770625	chr10	49600258	49610258
chr10	31519759	31529759	chr10	30729497	30739497
chr10	18198662	18208662	chr10	17840485	17850485
chr10	116269983	116279983	chr10	115799178	115809178
chr10	126379923	126389923	chr10	125950716	125960716
chr10	28988575	28998575	chr10	28650594	28660594
chr10	112309610	112319610	chr10	112170446	112180446
chr10	53591067	53601067	chr10	52869562	52879562
chr10	89170420	89180420	chr10	89029756	89039756
chr10	16549941	16559941	chr10	15879597	15889597
chr10	92449069	92459069	chr10	92070247	92080247
chr10	103438891	103448891	chr10	103400340	103410340
chr10	113379447	113389447	chr10	112560999	112570999
chr10	36770727	36780727	chr10	35590835	35600835
chr10	33899441	33909441	chr10	33329677	33339677
chr10	110250031	110260031	chr10	110130666	110140666
chr10	105690393	105700393	chr10	105141268	105151268
chr10	12691613	12701613	chr10	12259848	12269848
chr10	54029392	54039392	chr10	52870714	52880714
chr10	74029668	74039668	chr10	73879931	73889931
chr10	97869078	97879078	chr10	97770365	97780365
chr10	93339517	93349517	chr10	93090216	93100216
chr10	112959550	112969550	chr10	112550935	112560935
chr10	31779476	31789476	chr10	30730805	30740805
chr10	31530120	31540120	chr10	30759890	30769890
chr10	69619870	69629870	chr10	69541448	69551448
chr10	77589940	77599940	chr10	77169438	77179438
chr10	31459010	31469010	chr10	30780406	30790406
chr10	31472521	31482521	chr10	30771484	30781484
chr10	81800508	81810508	chr10	81409758	81419758
chr10	73929990	73939990	chr10	73910180	73920180
chr10	75100487	75110487	chr10	74291263	74301263
chr10	72890121	72900121	chr10	72420819	72430819
chr10	74989301	74999301	chr10	74259238	74269238
chr10	11710725	11720725	chr10	11520389	11530389
chr10	123530031	123540031	chr10	123119836	123129836
chr10	102049600	102059600	chr10	101839603	101849603
chr10	90580782	90590782	chr10	89781462	89791462
chr10	118259549	118269549	chr10	117499645	117509645
chr10	10709328	10719328	chr10	9329617	9339617
chr10	68879327	68889327	chr10	68799215	68809215
chr10	42369542	42379542	chr10	42361534	42371534
chr10	77710060	77720060	chr10	77189755	77199755
chr10	87649970	87659970	chr10	87539640	87549640
chr10	87720277	87730277	chr10	87531477	87541477
chr10	31809456	31819456	chr10	30720033	30730033
chr10	16600819	16610819	chr10	15881033	15891033
chr10	68749776	68759776	chr10	68740889	68750889
chr10	32920000	32930000	chr10	32901291	32911291
chr10	18229816	18239816	chr10	17819804	17829804
chr10	29249025	29259025	chr10	28629766	28639766
chr10	14847957	14857957	chr10	14519080	14529080
chr10	47269472	47279472	chr10	47060389	47070389
chr10	99209994	99219994	chr10	98460611	98470611
chr10	31130559	31140559	chr10	30780601	30790601
chr10	29069858	29079858	chr10	28640202	28650202
chr10	21499900	21509900	chr10	21279005	21289005
chr10	95569870	95579870	chr10	95450475	95460475
chr10	9299685	9309685	chr10	8058527	8068527
chr10	71261198	71271198	chr10	70919304	70929304
chr10	4668897	4678897	chr10	3220551	3230551
chr10	95839667	95849667	chr10	95669814	95679814
chr10	21520560	21530560	chr10	21270685	21280685
chr10	44300261	44310261	chr10	43669443	43679443
chr10	23039594	23049594	chr10	21999908	22009908
chr10	110589792	110599792	chr10	110570563	110580563
chr10	97210630	97220630	chr10	97040415	97050415
chr10	29010258	29020258	chr10	28640165	28650165
chr10	33950035	33960035	chr10	33328126	33338126
chr10	28939380	28949380	chr10	28670467	28680467
chr10	31498492	31508492	chr10	30749732	30759732
chr10	9189803	9199803	chr10	7849878	7859878
chr10	103238637	103248637	chr10	103119133	103129133
chr10	52209508	52219508	chr10	51020663	51030663
chr10	16749875	16759875	chr10	15878412	15888412
chr10	75079518	75089518	chr10	74259565	74269565
chr10	102379307	102389307	chr10	102220931	102230931
chr10	47330256	47340256	chr10	47029345	47039345
chr10	29020282	29030282	chr10	28630134	28640134
chr10	99239820	99249820	chr10	98469757	98479757
chr10	92400501	92410501	chr10	92089901	92099901
chr10	93349566	93359566	chr10	93039911	93049911
chr10	26290476	26300476	chr10	25699513	25709513
chr10	102911415	102921415	chr10	102829486	102839486
chr10	73009580	73019580	chr10	72359036	72369036
chr10	122440963	122450963	chr10	122270230	122280230
chr10	31508643	31518643	chr10	30760395	30770395
chr10	51970673	51980673	chr10	51020150	51030150
chr10	47270026	47280026	chr10	47029455	47039455
chr10	33989960	33999960	chr10	33320727	33330727
chr10	72820280	72830280	chr10	72370549	72380549
chr10	99609952	99619952	chr10	99540745	99550745
chr10	5361832	5371832	chr10	4839455	4849455
chr10	10809005	10819005	chr10	9349427	9359427
chr10	60040358	60050358	chr10	59830017	59840017
chr10	70739879	70749879	chr10	70589456	70599456
chr10	92478836	92488836	chr10	92069755	92079755
chr10	95569975	95579975	chr10	95399896	95409896
chr10	68590607	68600607	chr10	68560421	68570421
chr10	77659221	77669221	chr10	77180001	77190001
chr10	84530793	84540793	chr10	84251022	84261022
chr10	22209648	22219648	chr10	22010158	22020158
chr10	31791361	31801361	chr10	30759680	30769680
chr10	122429788	122439788	chr10	122319518	122329518
chr10	51950796	51960796	chr10	51409158	51419158
chr10	118230281	118240281	chr10	117560623	117570623
chr10	6661084	6671084	chr10	6409943	6419943
chr10	36762581	36772581	chr10	35638985	35648985
chr10	124720051	124730051	chr10	124529572	124539572
chr10	51959193	51969193	chr10	51690069	51700069
chr10	88360231	88370231	chr10	87830684	87840684
chr10	16660369	16670369	chr10	15899116	15909116
chr10	17269329	17279329	chr10	16840533	16850533
chr10	71260009	71270009	chr10	70910707	70920707
chr10	110490323	110500323	chr10	110350087	110360087
chr10	71179606	71189606	chr10	70919906	70929906
chr10	90569833	90579833	chr10	89818626	89828626
chr10	63069970	63079970	chr10	62581090	62591090
chr10	71261143	71271143	chr10	71210255	71220255
chr10	123540269	123550269	chr10	123020354	123030354
chr10	70350486	70360486	chr10	70228815	70238815
chr10	36798583	36808583	chr10	35639284	35649284
chr10	73069836	73079836	chr10	72369889	72379889
chr10	23039951	23049951	chr10	22329979	22339979
chr10	58059521	58069521	chr10	57600716	57610716
chr10	99249044	99259044	chr10	98458950	98468950
chr10	22988707	22998707	chr10	22311258	22321258
chr10	123559462	123569462	chr10	123159694	123169694
chr10	31660893	31670893	chr10	30739851	30749851
chr10	77988054	77998054	chr10	77980483	77990483
chr10	89219422	89229422	chr10	89020067	89030067
chr10	70819727	70829727	chr10	70547667	70557667
chr10	51360701	51370701	chr10	51069820	51079820
chr10	9291640	9301640	chr10	7780992	7790992
chr10	101808544	101818544	chr10	101800181	101810181
chr10	100819714	100829714	chr10	100747772	100757772
chr10	7680003	7690003	chr10	7530233	7540233
chr10	17210366	17220366	chr10	16880566	16890566
chr10	60040128	60050128	chr10	59818997	59828997
chr10	67518683	67528683	chr10	66920437	66930437
chr10	14091103	14101103	chr10	13789353	13799353
chr10	123950357	123960357	chr10	123669400	123679400
chr10	12669929	12679929	chr10	12250249	12260249
chr10	11971525	11981525	chr10	11781270	11791270
chr10	91249551	91259551	chr10	91009968	91019968
chr10	70179014	70189014	chr10	70171193	70181193
chr10	59589582	59599582	chr10	59231313	59241313
chr10	93509641	93519641	chr10	93360028	93370028
chr10	120709946	120719946	chr10	120419232	120429232
chr10	120340099	120350099	chr10	119929989	119939989
chr10	90690535	90700535	chr10	90169716	90179716
chr10	21729515	21739515	chr10	21501220	21511220
chr10	71618491	71628491	chr10	71390892	71400892
chr10	94878771	94888771	chr10	94640210	94650210
chr10	71709513	71719513	chr10	71379174	71389174
chr10	97518637	97528637	chr10	97501406	97511406
chr10	28980267	28990267	chr10	28629968	28639968
chr10	100870623	100880623	chr10	100569619	100579619
chr10	91249775	91259775	chr10	90888759	90898759
chr10	68879488	68889488	chr10	68791185	68801185
chr10	118220366	118230366	chr10	117549964	117559964
chr10	74090099	74100099	chr10	73880040	73890040
chr10	102788915	102798915	chr10	102780644	102790644
chr10	51990226	52000226	chr10	51020557	51030557
chr10	99600335	99610335	chr10	99559389	99569389
chr10	89559842	89569842	chr10	89460131	89470131
chr10	86579465	86589465	chr10	86391606	86401606
chr10	34219530	34229530	chr10	33328582	33338582
chr10	34980338	34990338	chr10	34681296	34691296
chr10	73979101	73989101	chr10	73969788	73979788
chr10	80500118	80510118	chr10	80440611	80450611
chr10	31650005	31660005	chr10	30780813	30790813
chr10	29250152	29260152	chr10	28638508	28648508
chr10	81811216	81821216	chr10	81070913	81080913
chr10	123540625	123550625	chr10	123110598	123120598
chr10	69381157	69391157	chr10	69180790	69190790
chr10	79480718	79490718	chr10	79350316	79360316
chr10	16539884	16549884	chr10	16049181	16059181
chr10	118240724	118250724	chr10	117520840	117530840
chr10	69619457	69629457	chr10	69570217	69580217
chr10	93359837	93369837	chr10	93070923	93080923
chr10	93489852	93499852	chr10	93080487	93090487
chr10	113349659	113359659	chr10	112500702	112510702
chr10	31419131	31429131	chr10	30739853	30749853
chr10	13509681	13519681	chr10	13379331	13389331
chr10	102369642	102379642	chr10	102230336	102240336
chr10	9211172	9221172	chr10	7999609	8009609
chr10	16529416	16539416	chr10	15889367	15899367
chr10	95228878	95238878	chr10	94620787	94630787
chr10	76230906	76240906	chr10	75409146	75419146
chr10	95859738	95869738	chr10	95669980	95679980
chr10	51950139	51960139	chr10	50961189	50971189
chr10	72969196	72979196	chr10	72380226	72390226
chr10	114438952	114448952	chr10	114320319	114330319
chr10	100830370	100840370	chr10	100559382	100569382
chr10	110490503	110500503	chr10	110339530	110349530
chr10	54470202	54480202	chr10	52819411	52829411
chr10	103049227	103059227	chr10	102849473	102859473
chr10	97730244	97740244	chr10	97680237	97690237
chr10	86921250	86931250	chr10	86691659	86701659
chr10	9290421	9300421	chr10	7870277	7880277
chr10	31499327	31509327	chr10	30722090	30732090
chr10	29279533	29289533	chr10	28679103	28689103
chr10	81810259	81820259	chr10	81090479	81100479
chr10	90568864	90578864	chr10	90160522	90170522
chr10	48249612	48259612	chr10	46540487	46550487
chr10	20810393	20820393	chr10	19680028	19690028
chr10	119830823	119840823	chr10	119670625	119680625
chr10	97199995	97209995	chr10	97099539	97109539
chr10	44389765	44399765	chr10	43668778	43678778
chr10	100430016	100440016	chr10	100340221	100350221
chr10	81829988	81839988	chr10	81110456	81120456
chr10	106159517	106169517	chr10	105950924	105960924
chr10	12700187	12710187	chr10	12269306	12279306
chr10	109840733	109850733	chr10	108999963	109009963
chr10	9189299	9199299	chr10	7861239	7871239
chr10	20769646	20779646	chr10	19750759	19760759
chr10	91289915	91299915	chr10	90920248	90930248
chr10	77649136	77659136	chr10	77179370	77189370
chr10	119440051	119450051	chr10	119210332	119220332
chr10	94590299	94600299	chr10	94349661	94359661
chr10	100039969	100049969	chr10	99849889	99859889
chr10	9220178	9230178	chr10	8439726	8449726
chr10	23699220	23709220	chr10	23309803	23319803
chr10	31759993	31769993	chr10	30720459	30730459
chr10	75050486	75060486	chr10	74260021	74270021
chr10	43060064	43070064	chr10	42870390	42880390
chr10	90139587	90149587	chr10	89799861	89809861
chr10	23690546	23700546	chr10	23288571	23298571
chr10	28171253	28181253	chr10	27749197	27759197
chr10	46279290	46289290	chr10	46102072	46112072
chr10	47259670	47269670	chr10	47049261	47059261
chr10	789608	799608	chr10	499334	509334
chr10	94570171	94580171	chr10	94551151	94561151
chr10	71730147	71740147	chr10	71308878	71318878
chr10	52011060	52021060	chr10	51038911	51048911
chr10	63070827	63080827	chr10	62499615	62509615
chr10	34259411	34269411	chr10	33289651	33299651
chr10	29019690	29029690	chr10	28621627	28631627
chr10	18210870	18220870	chr10	17810476	17820476
chr10	100490005	100500005	chr10	100300669	100310669
chr10	16699192	16709192	chr10	15879505	15889505
chr10	110530632	110540632	chr10	110340356	110350356
chr10	118251003	118261003	chr10	117599826	117609826
chr10	119450454	119460454	chr10	119200322	119210322
chr10	104910571	104920571	chr10	104640134	104650134
chr10	104220373	104230373	chr10	104039962	104049962
chr10	44859856	44869856	chr10	43678044	43688044
chr10	93310613	93320613	chr10	93099529	93109529
chr10	44859822	44869822	chr10	44310811	44320811
chr10	74839149	74849149	chr10	74249850	74259850
chr10	29290178	29300178	chr10	28650590	28660590
chr10	14479968	14489968	chr10	14259319	14269319
chr10	9279030	9289030	chr10	7920893	7930893
chr10	73789924	73799924	chr10	73780928	73790928
chr10	52009532	52019532	chr10	51010178	51020178
chr10	4460299	4470299	chr10	3178860	3188860
chr10	69651005	69661005	chr10	69510809	69520809
chr10	71610424	71620424	chr10	71310071	71320071
chr10	13770894	13780894	chr10	13660164	13670164
chr10	71699213	71709213	chr10	71319392	71329392
chr10	23040026	23050026	chr10	22549514	22559514
chr10	89578689	89588689	chr10	89419760	89429760
chr10	86929649	86939649	chr10	86670272	86680272
chr10	99239754	99249754	chr10	98419984	98429984
chr10	88380709	88390709	chr10	87857939	87867939
chr10	77638808	77648808	chr10	77390159	77400159
chr10	101119973	101129973	chr10	100739397	100749397
chr10	111359765	111369765	chr10	111060145	111070145
chr10	100720305	100730305	chr10	100569901	100579901
chr10	93459578	93469578	chr10	93379877	93389877
chr10	68970656	68980656	chr10	68779874	68789874
chr10	68949916	68959916	chr10	68720610	68730610
chr10	20779279	20789279	chr10	19810487	19820487
chr10	22981198	22991198	chr10	22479531	22489531
chr10	102039666	102049666	chr10	101829750	101839750
chr10	102619642	102629642	chr10	102600171	102610171
chr10	120830804	120840804	chr10	120420562	120430562
chr10	86889627	86899627	chr10	86719728	86729728
chr10	22990414	23000414	chr10	22558461	22568461
chr10	126499483	126509483	chr10	125979865	125989865
chr10	58080055	58090055	chr10	57599647	57609647
chr10	105678449	105688449	chr10	105169692	105179692
chr10	101778398	101788398	chr10	101610781	101620781
chr10	31449589	31459589	chr10	30750668	30760668
chr10	15689807	15699807	chr10	15430034	15440034
chr10	23010361	23020361	chr10	21989719	21999719
chr10	77630703	77640703	chr10	77240376	77250376
chr10	102329672	102339672	chr10	102220185	102230185
chr10	60649633	60659633	chr10	60438821	60448821
chr10	5590212	5600212	chr10	5440508	5450508
chr10	5611378	5621378	chr10	5448970	5458970
chr10	68879813	68889813	chr10	68819488	68829488
chr10	44849233	44859233	chr10	43658435	43668435
chr10	112139700	112149700	chr10	111070290	111080290
chr10	90650834	90660834	chr10	89780198	89790198
chr10	110530604	110540604	chr10	110349294	110359294
chr10	36799901	36809901	chr10	35790416	35800416
chr10	73078907	73088907	chr10	72379587	72389587
chr10	69349551	69359551	chr10	69229465	69239465
chr10	70340891	70350891	chr10	70211190	70221190
chr10	20809064	20819064	chr10	19350218	19360218
chr10	123950789	123960789	chr10	123640081	123650081
chr10	31319153	31329153	chr10	30770807	30780807
chr10	31451169	31461169	chr10	30729473	30739473
chr10	81829360	81839360	chr10	81440342	81450342
chr10	29130896	29140896	chr10	28671212	28681212
chr10	123560087	123570087	chr10	123150331	123160331
chr10	71559801	71569801	chr10	71309809	71319809
chr10	59229901	59239901	chr10	58780942	58790942
chr10	18218841	18228841	chr10	17599800	17609800
chr10	9201667	9211667	chr10	8009430	8019430
chr10	20819815	20829815	chr10	19410619	19420619
chr10	103239620	103249620	chr10	103170410	103180410
chr10	13319698	13329698	chr10	13199638	13209638
chr10	15730253	15740253	chr10	15418771	15428771
chr10	11750767	11760767	chr10	11488886	11498886
chr10	125059428	125069428	chr10	125050901	125060901
chr10	31749320	31759320	chr10	30771467	30781467
chr10	49139254	49149254	chr10	48980357	48990357
chr10	29279293	29289293	chr10	28630398	28640398
chr10	69710304	69720304	chr10	69511410	69521410
chr10	24500983	24510983	chr10	23989510	23999510
chr10	77630036	77640036	chr10	77210385	77220385
chr10	93360176	93370176	chr10	93090099	93100099
chr10	18230296	18240296	chr10	17859830	17869830
chr10	54048066	54058066	chr10	52810821	52820821
chr10	9280439	9290439	chr10	8039616	8049616
chr10	63130597	63140597	chr10	62590639	62600639
chr10	101230225	101240225	chr10	101149493	101159493
chr10	102349677	102359677	chr10	102249079	102259079
chr10	20790367	20800367	chr10	19348528	19358528
chr10	92639630	92649630	chr10	92631421	92641421
chr10	84538293	84548293	chr10	84369585	84379585
chr10	31750866	31760866	chr10	30751079	30761079
chr10	77490684	77500684	chr10	77160718	77170718
chr10	18229686	18239686	chr10	17760003	17770003
chr10	71279576	71289576	chr10	70910442	70920442
chr10	100939950	100949950	chr10	100920179	100930179
chr10	104200928	104210928	chr10	104040278	104050278
chr10	90649394	90659394	chr10	89830456	89840456
chr10	67518068	67528068	chr10	66640725	66650725
chr10	71641087	71651087	chr10	71389877	71399877
chr10	71190224	71200224	chr10	70899056	70909056
chr10	18240988	18250988	chr10	17840638	17850638
chr10	88380822	88390822	chr10	87850659	87860659
chr10	36709274	36719274	chr10	35630532	35640532
chr10	101210318	101220318	chr10	101130248	101140248
[truncated: 796,725 more rows]
