# Supplementary material for: Reorganization of 3D genome structure may contribute to gene regulatory evolution in primates
Source: PLoS Genet. 2019 Jul 19;15(7):e1008278. doi: 10.1371/journal.pgen.1008278 (PMC6668850; doi:10.1371/journal.pgen.1008278)
Supplement: S4 Table — (TXT) [file pgen.1008278.s024.txt]

chr(1)	start(1)	end(1)	chr(2)	start(2)	end(2)
chr10	69631004	69641004	chr10	69511016	69521016
chr10	93349321	93359321	chr10	93079668	93089668
chr10	94589868	94599868	chr10	94560339	94570339
chr10	17250504	17260504	chr10	16840926	16850926
chr10	117170007	117180007	chr10	116799949	116809949
chr10	93349399	93359399	chr10	93070418	93080418
chr10	17250454	17260454	chr10	16850121	16860121
chr10	95598607	95608607	chr10	95430146	95440146
chr10	117169592	117179592	chr10	116789956	116799956
chr10	94599523	94609523	chr10	94590604	94600604
chr10	94579272	94589272	chr10	94571174	94581174
chr10	110580331	110590331	chr10	110299452	110309452
chr10	93479330	93489330	chr10	93370326	93380326
chr10	94589696	94599696	chr10	94580442	94590442
chr10	31489581	31499581	chr10	30740265	30750265
chr10	110570145	110580145	chr10	110309928	110319928
chr10	102349428	102359428	chr10	102229548	102239548
chr10	94589909	94599909	chr10	94550996	94560996
chr10	119049945	119059945	chr10	119040180	119050180
chr10	119050103	119060103	chr10	119031460	119041460
chr10	119069055	119079055	chr10	119050057	119060057
chr10	102139798	102149798	chr10	102131144	102141144
chr10	89559765	89569765	chr10	89420457	89430457
chr10	101778432	101788432	chr10	101599841	101609841
chr10	92430370	92440370	chr10	92080572	92090572
chr10	119060070	119070070	chr10	119050174	119060174
chr10	78009823	78019823	chr10	78000575	78010575
chr10	119039287	119049287	chr10	119031275	119041275
chr10	110599731	110609731	chr10	110299205	110309205
chr10	78019529	78029529	chr10	78000035	78010035
chr10	100870534	100880534	chr10	100558753	100568753
chr10	110559974	110569974	chr10	110309955	110319955
chr10	110580589	110590589	chr10	110290602	110300602
chr10	69638237	69648237	chr10	69511189	69521189
chr10	110279721	110289721	chr10	110130659	110140659
chr10	95598686	95608686	chr10	95420358	95430358
chr10	101770287	101780287	chr10	101599537	101609537
chr10	68889954	68899954	chr10	68790268	68800268
chr10	105689639	105699639	chr10	105059759	105069759
chr10	69389511	69399511	chr10	69229179	69239179
chr10	28980652	28990652	chr10	28660891	28670891
chr10	93330493	93340493	chr10	93090896	93100896
chr10	94599845	94609845	chr10	94560167	94570167
chr10	11749598	11759598	chr10	11509872	11519872
chr10	102340782	102350782	chr10	102220682	102230682
chr10	103059202	103069202	chr10	102911662	102921662
chr10	68959614	68969614	chr10	68750433	68760433
chr10	94589976	94599976	chr10	94570994	94580994
chr10	110570197	110580197	chr10	110300203	110310203
chr10	101799779	101809779	chr10	101790711	101800711
chr10	68969849	68979849	chr10	68960675	68970675
chr10	101560310	101570310	chr10	101209088	101219088
chr10	89209956	89219956	chr10	89029800	89039800
chr10	89199784	89209784	chr10	89029460	89039460
chr10	84529612	84539612	chr10	84260734	84270734
chr10	94599777	94609777	chr10	94570446	94580446
chr10	78010158	78020158	chr10	77980218	77990218
chr10	97200265	97210265	chr10	97069528	97079528
chr10	119060462	119070462	chr10	119030747	119040747
chr10	22980050	22990050	chr10	22570579	22580579
chr10	94579682	94589682	chr10	94560151	94570151
chr10	95590528	95600528	chr10	95430004	95440004
chr10	73638920	73648920	chr10	73520465	73530465
chr10	100500483	100510483	chr10	100430237	100440237
chr10	77639948	77649948	chr10	77169475	77179475
chr10	103430108	103440108	chr10	103409686	103419686
chr10	47300413	47310413	chr10	47020042	47030042
chr10	124380584	124390584	chr10	123990202	124000202
chr10	102340708	102350708	chr10	102229904	102239904
chr10	103420004	103430004	chr10	103400458	103410458
chr10	73799384	73809384	chr10	73780570	73790570
chr10	103850102	103860102	chr10	103709879	103719879
chr10	94579321	94589321	chr10	94550994	94560994
chr10	110549725	110559725	chr10	110310517	110320517
chr10	93359897	93369897	chr10	93070307	93080307
chr10	15719311	15729311	chr10	15430284	15440284
chr10	69390461	69400461	chr10	69219924	69229924
chr10	36779344	36789344	chr10	35630355	35640355
chr10	69621148	69631148	chr10	69511338	69521338
chr10	90860703	90870703	chr10	90741078	90751078
chr10	90860918	90870918	chr10	90749007	90759007
chr10	103859301	103869301	chr10	103709527	103719527
chr10	100000871	100010871	chr10	99910041	99920041
chr10	94599755	94609755	chr10	94551148	94561148
chr10	69399976	69409976	chr10	69229487	69239487
chr10	62809419	62819419	chr10	62609474	62619474
chr10	93480237	93490237	chr10	93380002	93390002
chr10	117160077	117170077	chr10	116789964	116799964
chr10	123960754	123970754	chr10	123570422	123580422
chr10	103879591	103889591	chr10	103709504	103719504
chr10	77999740	78009740	chr10	77979967	77989967
chr10	93349444	93359444	chr10	93059534	93069534
chr10	17249786	17259786	chr10	16829640	16839640
chr10	22980644	22990644	chr10	22550933	22560933
chr10	119060316	119070316	chr10	119039753	119049753
chr10	72870175	72880175	chr10	72359897	72369897
chr10	105689956	105699956	chr10	105050341	105060341
chr10	68889984	68899984	chr10	68799419	68809419
chr10	119069894	119079894	chr10	119030376	119040376
chr10	95840834	95850834	chr10	95689657	95699657
chr10	102009345	102019345	chr10	101889615	101899615
chr10	119069347	119079347	chr10	119039774	119049774
chr10	89569660	89579660	chr10	89420335	89430335
chr10	123961643	123971643	chr10	123578587	123588587
chr10	90850717	90860717	chr10	90748816	90758816
chr10	110589755	110599755	chr10	110299830	110309830
chr10	77638668	77648668	chr10	77180154	77190154
chr10	122429507	122439507	chr10	122290551	122300551
chr10	31499537	31509537	chr10	30749947	30759947
chr10	69409509	69419509	chr10	69229442	69239442
chr10	88930184	88940184	chr10	88830396	88840396
chr10	9209499	9219499	chr10	7861531	7871531
chr10	97210532	97220532	chr10	97069755	97079755
chr10	63179720	63189720	chr10	63171490	63181490
chr10	31500011	31510011	chr10	30739086	30749086
chr10	69380710	69390710	chr10	69230112	69240112
chr10	89559345	89569345	chr10	89428950	89438950
chr10	94570250	94580250	chr10	94550568	94560568
chr10	110560536	110570536	chr10	110299255	110309255
chr10	12700271	12710271	chr10	12249834	12259834
chr10	100979472	100989472	chr10	100970631	100980631
chr10	94599787	94609787	chr10	94579707	94589707
chr10	95579770	95589770	chr10	95420025	95430025
chr10	103059578	103069578	chr10	102920016	102930016
chr10	93489725	93499725	chr10	93361199	93371199
chr10	93489798	93499798	chr10	93370384	93380384
chr10	95359649	95369649	chr10	95129133	95139133
chr10	93290343	93300343	chr10	93079645	93089645
chr10	93489636	93499636	chr10	93379639	93389639
chr10	9290132	9300132	chr10	7861268	7871268
chr10	69399793	69409793	chr10	69220414	69230414
chr10	89578767	89588767	chr10	89420446	89430446
chr10	70530301	70540301	chr10	70459184	70469184
chr10	122429819	122439819	chr10	122299453	122309453
chr10	78019603	78029603	chr10	77980071	77990071
chr10	93509748	93519748	chr10	93370462	93380462
chr10	73638801	73648801	chr10	73529668	73539668
chr10	95598855	95608855	chr10	95390594	95400594
chr10	73650023	73660023	chr10	73529367	73539367
chr10	60039515	60049515	chr10	59840269	59850269
chr10	122430011	122440011	chr10	122279592	122289592
chr10	100720941	100730941	chr10	100559146	100569146
chr10	75019913	75029913	chr10	74259535	74269535
chr10	90850283	90860283	chr10	90760333	90770333
chr10	73799482	73809482	chr10	73791145	73801145
chr10	123960389	123970389	chr10	123670197	123680197
chr10	117169976	117179976	chr10	116780520	116790520
chr10	84537887	84547887	chr10	84259891	84269891
chr10	117159659	117169659	chr10	116800028	116810028
chr10	117129765	117139765	chr10	116790547	116800547
chr10	80499934	80509934	chr10	80440266	80450266
chr10	36778975	36788975	chr10	35620526	35630526
chr10	69630467	69640467	chr10	69499849	69509849
chr10	110219121	110229121	chr10	110131484	110141484
chr10	71699468	71709468	chr10	71379737	71389737
chr10	84530695	84540695	chr10	84369465	84379465
chr10	77629144	77639144	chr10	77169449	77179449
chr10	51410601	51420601	chr10	51059532	51069532
chr10	110269305	110279305	chr10	110130916	110140916
chr10	118260816	118270816	chr10	117539171	117549171
chr10	119069237	119079237	chr10	119060628	119070628
chr10	123960859	123970859	chr10	123658953	123668953
chr10	16539762	16549762	chr10	15879171	15889171
chr10	12640383	12650383	chr10	12259935	12269935
chr10	93360143	93370143	chr10	93079932	93089932
chr10	115120610	115130610	chr10	114870390	114880390
chr10	68970261	68980261	chr10	68750142	68760142
chr10	17250412	17260412	chr10	16870405	16880405
chr10	93339992	93349992	chr10	93060556	93070556
chr10	18229690	18239690	chr10	17849664	17859664
chr10	100509653	100519653	chr10	100430830	100440830
chr10	36770766	36780766	chr10	35610057	35620057
chr10	123969218	123979218	chr10	123579308	123589308
chr10	52479596	52489596	chr10	52310133	52320133
chr10	68749873	68759873	chr10	68730581	68740581
chr10	71699017	71709017	chr10	71309583	71319583
chr10	36790043	36800043	chr10	35629556	35639556
chr10	74109653	74119653	chr10	74090197	74100197
chr10	69389439	69399439	chr10	69240492	69250492
chr10	75019518	75029518	chr10	74250353	74260353
chr10	103050834	103060834	chr10	102911347	102921347
chr10	28989559	28999559	chr10	28659794	28669794
chr10	94570045	94580045	chr10	94560490	94570490
chr10	110590921	110600921	chr10	110290126	110300126
chr10	101567623	101577623	chr10	101209981	101219981
chr10	81831564	81841564	chr10	81409942	81419942
chr10	51429620	51439620	chr10	51009804	51019804
chr10	93330288	93340288	chr10	93079907	93089907
chr10	78019369	78029369	chr10	78010775	78020775
chr10	97189936	97199936	chr10	97070141	97080141
chr10	103849638	103859638	chr10	103719340	103729340
chr10	18230209	18240209	chr10	17840391	17850391
chr10	96820730	96830730	chr10	96639942	96649942
chr10	102009081	102019081	chr10	101839632	101849632
chr10	96508411	96518411	chr10	96389943	96399943
chr10	31480218	31490218	chr10	30759607	30769607
chr10	36770727	36780727	chr10	35630202	35640202
chr10	100870759	100880759	chr10	100550670	100560670
chr10	100879107	100889107	chr10	100559220	100569220
chr10	90569693	90579693	chr10	89799992	89809992
chr10	59170669	59180669	chr10	58949925	58959925
chr10	60030207	60040207	chr10	59840780	59850780
chr10	18219010	18229010	chr10	17840594	17850594
chr10	89549656	89559656	chr10	89420518	89430518
chr10	14819417	14829417	chr10	14529815	14539815
chr10	47290775	47300775	chr10	47029265	47039265
chr10	124389628	124399628	chr10	123989059	123999059
chr10	21490292	21500292	chr10	21279481	21289481
chr10	92430121	92440121	chr10	92090229	92100229
chr10	93350041	93360041	chr10	93090150	93100150
chr10	60959523	60969523	chr10	60819480	60829480
chr10	18220292	18230292	chr10	17850127	17860127
chr10	93479913	93489913	chr10	93360997	93370997
chr10	95598872	95608872	chr10	95410307	95420307
chr10	101808937	101818937	chr10	101790180	101800180
chr10	77639412	77649412	chr10	77160221	77170221
chr10	103430176	103440176	chr10	103400023	103410023
chr10	18239891	18249891	chr10	17830050	17840050
chr10	51990454	52000454	chr10	51000185	51010185
chr10	79480495	79490495	chr10	79369479	79379479
chr10	9299072	9309072	chr10	7859872	7869872
chr10	93330265	93340265	chr10	93070238	93080238
chr10	68889777	68899777	chr10	68809664	68819664
chr10	89411137	89421137	chr10	89259855	89269855
chr10	72840777	72850777	chr10	72370881	72380881
chr10	32019064	32029064	chr10	32010247	32020247
chr10	110540700	110550700	chr10	110310346	110320346
chr10	92419835	92429835	chr10	92070369	92080369
chr10	103859318	103869318	chr10	103700919	103710919
chr10	123960847	123970847	chr10	123589333	123599333
chr10	22989433	22999433	chr10	22570007	22580007
chr10	93499551	93509551	chr10	93369676	93379676
chr10	51959325	51969325	chr10	51020952	51030952
chr10	31480225	31490225	chr10	30770930	30780930
chr10	102009555	102019555	chr10	101879407	101889407
chr10	96549595	96559595	chr10	96389601	96399601
chr10	77650476	77660476	chr10	77169485	77179485
chr10	92449595	92459595	chr10	92080474	92090474
chr10	14470158	14480158	chr10	14199220	14209220
chr10	100860532	100870532	chr10	100559977	100569977
chr10	117159405	117169405	chr10	117130668	117140668
chr10	22980030	22990030	chr10	22579959	22589959
chr10	100739002	100749002	chr10	100558153	100568153
chr10	93340035	93350035	chr10	93069981	93079981
chr10	126379945	126389945	chr10	125979115	125989115
chr10	22981000	22991000	chr10	21989777	21999777
chr10	9290149	9300149	chr10	7870297	7880297
chr10	98040045	98050045	chr10	97919697	97929697
chr10	22989041	22999041	chr10	22550148	22560148
chr10	105689885	105699885	chr10	105069049	105079049
chr10	91249198	91259198	chr10	91000035	91010035
chr10	95359673	95369673	chr10	95239899	95249899
chr10	17229979	17239979	chr10	16841320	16851320
chr10	31480565	31490565	chr10	30750323	30760323
chr10	63719338	63729338	chr10	63159201	63169201
chr10	102000383	102010383	chr10	101879359	101889359
chr10	93470271	93480271	chr10	93370174	93380174
chr10	59618979	59628979	chr10	59240086	59250086
chr10	69650193	69660193	chr10	69511022	69521022
chr10	17240699	17250699	chr10	16841078	16851078
chr10	68909292	68919292	chr10	68790188	68800188
chr10	68960414	68970414	chr10	68740753	68750753
chr10	90850340	90860340	chr10	90779851	90789851
chr10	11720152	11730152	chr10	11510413	11520413
chr10	31480877	31490877	chr10	30729347	30739347
chr10	110580968	110590968	chr10	110309572	110319572
chr10	68970639	68980639	chr10	68730313	68740313
chr10	69360903	69370903	chr10	69229507	69239507
chr10	103059846	103069846	chr10	102829117	102839117
chr10	9282038	9292038	chr10	7860701	7870701
chr10	15710500	15720500	chr10	15429978	15439978
chr10	69380828	69390828	chr10	69220229	69230229
chr10	31779950	31789950	chr10	30748807	30758807
chr10	27169323	27179323	chr10	27120062	27130062
chr10	59569491	59579491	chr10	59239842	59249842
chr10	31489966	31499966	chr10	30749671	30759671
chr10	9298981	9308981	chr10	7889598	7899598
chr10	36829676	36839676	chr10	35610164	35620164
chr10	51999964	52009964	chr10	51009504	51019504
chr10	93470356	93480356	chr10	93379962	93389962
chr10	18210286	18220286	chr10	17840806	17850806
chr10	68969886	68979886	chr10	68760038	68770038
chr10	12708400	12718400	chr10	12258980	12268980
chr10	63709819	63719819	chr10	63159345	63169345
chr10	93350032	93360032	chr10	93050338	93060338
chr10	89389449	89399449	chr10	89250766	89260766
chr10	48180154	48190154	chr10	46540173	46550173
chr10	16531075	16541075	chr10	15879774	15889774
chr10	95860541	95870541	chr10	95689357	95699357
chr10	117120455	117130455	chr10	116790151	116800151
chr10	32029528	32039528	chr10	32010163	32020163
chr10	11759406	11769406	chr10	11509824	11519824
chr10	22989339	22999339	chr10	22581134	22591134
chr10	36799166	36809166	chr10	35620352	35630352
chr10	95839374	95849374	chr10	95699518	95709518
chr10	76970143	76980143	chr10	76540533	76550533
chr10	68899770	68909770	chr10	68779871	68789871
chr10	16529474	16539474	chr10	15899380	15909380
chr10	36761117	36771117	chr10	35610752	35620752
chr10	9290483	9300483	chr10	7880657	7890657
chr10	9299618	9309618	chr10	7849650	7859650
chr10	119440142	119450142	chr10	119189976	119199976
chr10	95590035	95600035	chr10	95420409	95430409
chr10	93329978	93339978	chr10	93109688	93119688
chr10	71220021	71230021	chr10	70920228	70930228
chr10	95598690	95608690	chr10	95439303	95449303
chr10	93290069	93300069	chr10	93070449	93080449
chr10	74089737	74099737	chr10	74080971	74090971
chr10	71689743	71699743	chr10	71319557	71329557
chr10	63149786	63159786	chr10	62590147	62600147
chr10	36819615	36829615	chr10	35629880	35639880
chr10	95609010	95619010	chr10	95419525	95429525
chr10	72778896	72788896	chr10	72770556	72780556
chr10	123659279	123669279	chr10	123579440	123589440
chr10	90609077	90619077	chr10	89800119	89810119
chr10	47300172	47310172	chr10	47039440	47049440
chr10	92430454	92440454	chr10	92030963	92040963
chr10	54060589	54070589	chr10	52810624	52820624
chr10	103438813	103448813	chr10	103399799	103409799
chr10	20761299	20771299	chr10	19809834	19819834
chr10	63099617	63109617	chr10	62590275	62600275
chr10	102360171	102370171	chr10	102221069	102231069
chr10	123559554	123569554	chr10	123229994	123239994
chr10	36771142	36781142	chr10	35639911	35649911
chr10	17259820	17269820	chr10	16859769	16869769
chr10	47300415	47310415	chr10	47029301	47039301
chr10	93360012	93370012	chr10	93060032	93070032
chr10	110550300	110560300	chr10	110299698	110309698
chr10	117539665	117549665	chr10	117130985	117140985
chr10	74981060	74991060	chr10	74259924	74269924
chr10	114699762	114709762	chr10	114549447	114559447
chr10	63079658	63089658	chr10	62590984	62600984
chr10	78019891	78029891	chr10	77988879	77998879
chr10	69630834	69640834	chr10	69518644	69528644
chr10	91249039	91259039	chr10	91040181	91050181
chr10	22340378	22350378	chr10	21990204	22000204
chr10	72880240	72890240	chr10	72399930	72409930
chr10	103239010	103249010	chr10	103079125	103089125
chr10	110590733	110600733	chr10	110309276	110319276
chr10	95598546	95608546	chr10	95370061	95380061
chr10	102360825	102370825	chr10	102239798	102249798
chr10	71690188	71700188	chr10	71309880	71319880
chr10	121729062	121739062	chr10	120940115	120950115
chr10	110520243	110530243	chr10	110349718	110359718
chr10	5619222	5629222	chr10	5439788	5449788
chr10	70358742	70368742	chr10	70211393	70221393
chr10	17259816	17269816	chr10	16850817	16860817
chr10	36858259	36868259	chr10	35629430	35639430
chr10	71269469	71279469	chr10	70919375	70929375
chr10	114690292	114700292	chr10	114549797	114559797
chr10	92439274	92449274	chr10	92079838	92089838
chr10	59579300	59589300	chr10	59240284	59250284
chr10	3769989	3779989	chr10	3239979	3249979
chr10	59610200	59620200	chr10	59240079	59250079
chr10	95570198	95580198	chr10	95429871	95439871
chr10	100879348	100889348	chr10	100550170	100560170
chr10	89209329	89219329	chr10	89020334	89030334
chr10	69089704	69099704	chr10	69000755	69010755
chr10	17250554	17260554	chr10	16890289	16900289
chr10	71709090	71719090	chr10	71379597	71389597
chr10	70359543	70369543	chr10	70260331	70270331
chr10	97179615	97189615	chr10	97069893	97079893
chr10	73629813	73639813	chr10	73519710	73529710
chr10	93339718	93349718	chr10	93099555	93109555
chr10	28980090	28990090	chr10	28630574	28640574
chr10	101440235	101450235	chr10	101299763	101309763
chr10	74070211	74080211	chr10	73879930	73889930
chr10	74080121	74090121	chr10	73879720	73889720
chr10	92409886	92419886	chr10	92079726	92089726
chr10	93320496	93330496	chr10	93079363	93089363
chr10	47310448	47320448	chr10	47029268	47039268
chr10	104201630	104211630	chr10	104040208	104050208
chr10	117139284	117149284	chr10	116789636	116799636
chr10	31479922	31489922	chr10	30720508	30730508
chr10	74090018	74100018	chr10	73879964	73889964
chr10	59599526	59609526	chr10	59239870	59249870
chr10	60429563	60439563	chr10	60230069	60240069
chr10	123549154	123559154	chr10	123039105	123049105
chr10	93339207	93349207	chr10	93079953	93089953
chr10	90850395	90860395	chr10	90771382	90781382
chr10	114699199	114709199	chr10	114540224	114550224
chr10	97729722	97739722	chr10	97700600	97710600
chr10	92429843	92439843	chr10	92069873	92079873
chr10	90590138	90600138	chr10	89799256	89809256
chr10	99279479	99289479	chr10	98440715	98450715
chr10	73768347	73778347	chr10	73761003	73771003
chr10	97860219	97870219	chr10	97780321	97790321
chr10	103419928	103429928	chr10	103410587	103420587
chr10	5279817	5289817	chr10	4819756	4829756
chr10	22299782	22309782	chr10	21999677	22009677
chr10	69380506	69390506	chr10	69240561	69250561
chr10	12700327	12710327	chr10	12259372	12269372
chr10	102340416	102350416	chr10	102249553	102259553
chr10	29300096	29310096	chr10	28660289	28670289
chr10	16800928	16810928	chr10	15888867	15898867
chr10	53860993	53870993	chr10	52810262	52820262
chr10	78009989	78019989	chr10	77970575	77980575
chr10	47300374	47310374	chr10	47050032	47060032
chr10	89369670	89379670	chr10	89259723	89269723
chr10	75089450	75099450	chr10	74259913	74269913
chr10	84529461	84539461	chr10	84360242	84370242
chr10	93479478	93489478	chr10	93390161	93400161
chr10	102009986	102019986	chr10	101870266	101880266
chr10	103429649	103439649	chr10	103420752	103430752
chr10	9740700	9750700	chr10	9340523	9350523
chr10	71199942	71209942	chr10	70899400	70909400
chr10	97200309	97210309	chr10	97079570	97089570
chr10	101740485	101750485	chr10	101599965	101609965
chr10	47330841	47340841	chr10	47029308	47039308
chr10	63709680	63719680	chr10	63210290	63220290
chr10	22989788	22999788	chr10	22479588	22489588
chr10	102148293	102158293	chr10	102130320	102140320
chr10	31499419	31509419	chr10	30729463	30739463
chr10	63189358	63199358	chr10	63180636	63190636
chr10	31809808	31819808	chr10	30749643	30759643
chr10	95239728	95249728	chr10	95179661	95189661
chr10	72861077	72871077	chr10	72379134	72389134
chr10	95590377	95600377	chr10	95439547	95449547
chr10	97449565	97459565	chr10	97441160	97451160
chr10	97178889	97188889	chr10	97079491	97089491
chr10	90861102	90871102	chr10	90730715	90740715
chr10	16509482	16519482	chr10	15899754	15909754
chr10	118250212	118260212	chr10	117521143	117531143
chr10	47300486	47310486	chr10	46991178	47001178
chr10	110529349	110539349	chr10	110349046	110359046
chr10	117169947	117179947	chr10	116818524	116828524
chr10	77999702	78009702	chr10	77970206	77980206
chr10	31791258	31801258	chr10	30729044	30739044
chr10	69399530	69409530	chr10	69210250	69220250
chr10	77639239	77649239	chr10	77249536	77259536
chr10	22329815	22339815	chr10	21990439	22000439
chr10	99240197	99250197	chr10	98468307	98478307
chr10	84538234	84548234	chr10	84369904	84379904
chr10	102370561	102380561	chr10	102220468	102230468
chr10	121711365	121721365	chr10	120960803	120970803
chr10	68979523	68989523	chr10	68970951	68980951
chr10	92409987	92419987	chr10	92060741	92070741
chr10	102000027	102010027	chr10	101889412	101899412
chr10	101989898	101999898	chr10	101879517	101889517
chr10	110209717	110219717	chr10	110131198	110141198
chr10	76980039	76990039	chr10	76559589	76569589
chr10	110269338	110279338	chr10	110139358	110149358
chr10	75079178	75089178	chr10	74259131	74269131
chr10	99230748	99240748	chr10	98450837	98460837
chr10	93498950	93508950	chr10	93379556	93389556
chr10	93349410	93359410	chr10	93100153	93110153
chr10	117539810	117549810	chr10	117159395	117169395
chr10	101969504	101979504	chr10	101879619	101889619
chr10	89209810	89219810	chr10	89010032	89020032
chr10	103420399	103430399	chr10	103390544	103400544
chr10	90869569	90879569	chr10	90748963	90758963
chr10	28989011	28999011	chr10	28650334	28660334
chr10	90709832	90719832	chr10	89789310	89799310
chr10	67510633	67520633	chr10	66940122	66950122
chr10	103449039	103459039	chr10	103430685	103440685
chr10	51419298	51429298	chr10	51029477	51039477
chr10	112309338	112319338	chr10	112180199	112190199
chr10	112300461	112310461	chr10	112180165	112190165
chr10	71279843	71289843	chr10	70919395	70929395
chr10	89170294	89180294	chr10	89020260	89030260
chr10	75079661	75089661	chr10	74269987	74279987
chr10	101009971	101019971	chr10	100991294	101001294
chr10	68959780	68969780	chr10	68759620	68769620
chr10	36761143	36771143	chr10	35629875	35639875
chr10	68879801	68889801	chr10	68799504	68809504
chr10	9239537	9249537	chr10	7869122	7879122
chr10	51949694	51959694	chr10	50999845	51009845
chr10	63610131	63620131	chr10	63210467	63220467
chr10	59170714	59180714	chr10	58959813	58969813
chr10	93339301	93349301	chr10	93119895	93129895
chr10	79470402	79480402	chr10	79369400	79379400
chr10	90581148	90591148	chr10	89789819	89799819
chr10	97219748	97229748	chr10	97070314	97080314
chr10	84538300	84548300	chr10	84270495	84280495
chr10	103069044	103079044	chr10	102911423	102921423
chr10	103050213	103060213	chr10	102829152	102839152
chr10	5379367	5389367	chr10	4841303	4851303
chr10	98029621	98039621	chr10	97910348	97920348
chr10	77649361	77659361	chr10	77159935	77169935
chr10	36849350	36859350	chr10	35630873	35640873
chr10	71730540	71740540	chr10	71309291	71319291
chr10	74008925	74018925	chr10	74001174	74011174
chr10	122440711	122450711	chr10	122279910	122289910
chr10	93349090	93359090	chr10	92999577	93009577
chr10	101449916	101459916	chr10	101300092	101310092
chr10	20769853	20779853	chr10	19811495	19821495
chr10	110559727	110569727	chr10	110349315	110359315
chr10	69390019	69400019	chr10	69210692	69220692
chr10	123560492	123570492	chr10	123169686	123179686
chr10	16778731	16788731	chr10	15879799	15889799
chr10	31480541	31490541	chr10	30779570	30789570
chr10	95620630	95630630	chr10	95429665	95439665
chr10	18210595	18220595	chr10	17859930	17869930
chr10	52559622	52569622	chr10	52310207	52320207
chr10	118251367	118261367	chr10	117550498	117560498
chr10	53599242	53609242	chr10	52879512	52889512
chr10	31519063	31529063	chr10	30729110	30739110
chr10	92448841	92458841	chr10	92070137	92080137
chr10	63710993	63720993	chr10	63229326	63239326
chr10	102349896	102359896	chr10	102220882	102230882
chr10	96520070	96530070	chr10	96389635	96399635
chr10	72939554	72949554	chr10	72379672	72389672
chr10	99609623	99619623	chr10	99559458	99569458
chr10	52210052	52220052	chr10	52038928	52048928
chr10	77638974	77648974	chr10	77190237	77200237
chr10	102020218	102030218	chr10	101840328	101850328
chr10	101429746	101439746	chr10	101289857	101299857
chr10	9201665	9211665	chr10	7860334	7870334
chr10	7679616	7689616	chr10	7530233	7540233
chr10	90169798	90179798	chr10	89789834	89799834
chr10	52209612	52219612	chr10	50991129	51001129
chr10	102020045	102030045	chr10	101888958	101898958
chr10	86909632	86919632	chr10	86690781	86700781
chr10	72879747	72889747	chr10	72379811	72389811
chr10	90569519	90579519	chr10	89790414	89800414
chr10	63710295	63720295	chr10	63200491	63210491
chr10	92439491	92449491	chr10	92089437	92099437
chr10	70350646	70360646	chr10	70220170	70230170
chr10	51990682	52000682	chr10	51029680	51039680
chr10	103850064	103860064	chr10	103729547	103739547
chr10	127810514	127820514	chr10	127711010	127721010
chr10	17250028	17260028	chr10	16880577	16890577
chr10	97518098	97528098	chr10	97510907	97520907
chr10	117160350	117170350	chr10	116779145	116789145
chr10	31310905	31320905	chr10	30779869	30789869
chr10	26269701	26279701	chr10	25880172	25890172
chr10	9279337	9289337	chr10	7849385	7859385
chr10	29319264	29329264	chr10	28630712	28640712
chr10	81809900	81819900	chr10	81408899	81418899
chr10	20770360	20780360	chr10	19820340	19830340
chr10	92430449	92440449	chr10	92060569	92070569
chr10	89380411	89390411	chr10	89251611	89261611
chr10	72829120	72839120	chr10	72569137	72579137
chr10	91240797	91250797	chr10	91000186	91010186
chr10	123950718	123960718	chr10	123670127	123680127
chr10	90580643	90590643	chr10	89799261	89809261
chr10	29020607	29030607	chr10	28659977	28669977
chr10	23288343	23298343	chr10	23151188	23161188
chr10	101777693	101787693	chr10	101589444	101599444
chr10	95608765	95618765	chr10	95399215	95409215
chr10	102329918	102339918	chr10	102260628	102270628
chr10	22970376	22980376	chr10	22550249	22560249
chr10	31489926	31499926	chr10	30729330	30739330
chr10	63710030	63720030	chr10	63179948	63189948
chr10	68750006	68760006	chr10	68450063	68460063
chr10	9299289	9309289	chr10	7870411	7880411
chr10	105679250	105689250	chr10	105060652	105070652
chr10	59569363	59579363	chr10	59230294	59240294
chr10	69380747	69390747	chr10	69200106	69210106
chr10	36878103	36888103	chr10	35629460	35639460
chr10	63719974	63729974	chr10	63210888	63220888
chr10	78000323	78010323	chr10	77989042	77999042
chr10	28230536	28240536	chr10	27779956	27789956
chr10	29299871	29309871	chr10	28650432	28660432
chr10	100870558	100880558	chr10	100569866	100579866
chr10	131869667	131879667	chr10	130220341	130230341
chr10	16519622	16529622	chr10	15900043	15910043
chr10	73639143	73649143	chr10	73510382	73520382
chr10	73059822	73069822	chr10	72360788	72370788
chr10	122429904	122439904	chr10	122270611	122280611
chr10	51969560	51979560	chr10	50990319	51000319
chr10	63730822	63740822	chr10	63159863	63169863
chr10	105679089	105689089	chr10	105050774	105060774
chr10	103439361	103449361	chr10	103409850	103419850
chr10	81810007	81820007	chr10	81078539	81088539
chr10	69350482	69360482	chr10	69229958	69239958
chr10	72879990	72889990	chr10	72359465	72369465
chr10	59211592	59221592	chr10	58780036	58790036
chr10	47289189	47299189	chr10	47020061	47030061
chr10	93350052	93360052	chr10	92881356	92891356
chr10	95570395	95580395	chr10	95420323	95430323
chr10	91249566	91259566	chr10	90989651	90999651
chr10	75010079	75020079	chr10	74259550	74269550
chr10	69709607	69719607	chr10	69639502	69649502
chr10	95589654	95599654	chr10	95399551	95409551
chr10	77987711	77997711	chr10	77980229	77990229
chr10	86819094	86829094	chr10	86800668	86810668
chr10	123549814	123559814	chr10	123149997	123159997
chr10	118269426	118279426	chr10	117520940	117530940
chr10	31489482	31499482	chr10	30759356	30769356
chr10	17240432	17250432	chr10	16849700	16859700
chr10	103439191	103449191	chr10	103430707	103440707
chr10	59590097	59600097	chr10	59230508	59240508
chr10	102340016	102350016	chr10	102239589	102249589
chr10	99529169	99539169	chr10	99520984	99530984
chr10	5619816	5629816	chr10	5449817	5459817
chr10	16789486	16799486	chr10	15888650	15898650
chr10	12719920	12729920	chr10	12258985	12268985
chr10	113339503	113349503	chr10	112519331	112529331
chr10	68599238	68609238	chr10	68559691	68569691
chr10	123961215	123971215	chr10	123650393	123660393
chr10	22979269	22989269	chr10	22539595	22549595
chr10	75009964	75019964	chr10	74279419	74289419
chr10	26549554	26559554	chr10	26330261	26340261
chr10	47318729	47328729	chr10	47029515	47039515
chr10	102350037	102360037	chr10	102239219	102249219
chr10	71219427	71229427	chr10	70929567	70939567
chr10	96499163	96509163	chr10	96400468	96410468
chr10	51360016	51370016	chr10	51059957	51069957
chr10	75029370	75039370	chr10	74261020	74271020
chr10	103230436	103240436	chr10	103091071	103101071
chr10	18219243	18229243	chr10	17810478	17820478
chr10	90860647	90870647	chr10	90780766	90790766
chr10	27160442	27170442	chr10	27120706	27130706
chr10	72820297	72830297	chr10	72359859	72369859
chr10	114699652	114709652	chr10	114479973	114489973
chr10	70758685	70768685	chr10	70548289	70558289
chr10	102380176	102390176	chr10	102229398	102239398
chr10	77960133	77970133	chr10	77939845	77949845
chr10	11718810	11728810	chr10	11520087	11530087
chr10	93310053	93320053	chr10	93080188	93090188
chr10	63719300	63729300	chr10	63218510	63228510
chr10	36771005	36781005	chr10	35599539	35609539
chr10	17220819	17230819	chr10	16851080	16861080
chr10	98028943	98038943	chr10	97900453	97910453
chr10	93300220	93310220	chr10	93090408	93100408
chr10	22319151	22329151	chr10	21999649	22009649
chr10	22309830	22319830	chr10	21989617	21999617
chr10	16500471	16510471	chr10	15890858	15900858
chr10	101808567	101818567	chr10	101800444	101810444
chr10	36771090	36781090	chr10	35649563	35659563
chr10	100510167	100520167	chr10	100439765	100449765
chr10	62809891	62819891	chr10	62589803	62599803
chr10	31488873	31498873	chr10	30770956	30780956
chr10	21490328	21500328	chr10	21270944	21280944
chr10	31808558	31818558	chr10	30729276	30739276
chr10	71261118	71271118	chr10	70920299	70930299
chr10	12679908	12689908	chr10	12259071	12269071
chr10	95609225	95619225	chr10	95389705	95399705
chr10	117170086	117180086	chr10	116679834	116689834
chr10	94609246	94619246	chr10	94590204	94600204
chr10	73649949	73659949	chr10	73519013	73529013
chr10	67519343	67529343	chr10	66959405	66969405
chr10	105689777	105699777	chr10	105090401	105100401
chr10	68870707	68880707	chr10	68830196	68840196
chr10	77710151	77720151	chr10	77180350	77190350
chr10	9299571	9309571	chr10	8031103	8041103
chr10	110510731	110520731	chr10	110310275	110320275
chr10	72939361	72949361	chr10	72359877	72369877
chr10	59589607	59599607	chr10	59239756	59249756
chr10	71709286	71719286	chr10	71309098	71319098
chr10	112309716	112319716	chr10	112170197	112180197
chr10	69609319	69619319	chr10	69511225	69521225
chr10	52720457	52730457	chr10	52639930	52649930
chr10	101989113	101999113	chr10	101889752	101899752
chr10	24509574	24519574	chr10	23989808	23999808
chr10	11749705	11759705	chr10	11530023	11540023
chr10	70350284	70360284	chr10	70210813	70220813
chr10	71200474	71210474	chr10	70919709	70929709
chr10	77609601	77619601	chr10	77149827	77159827
chr10	90139858	90149858	chr10	89800148	89810148
chr10	59610744	59620744	chr10	59229834	59239834
chr10	72870099	72880099	chr10	72371221	72381221
chr10	23288378	23298378	chr10	23159917	23169917
chr10	18240069	18250069	chr10	17849686	17859686
chr10	91229186	91239186	chr10	91030379	91040379
chr10	111199094	111209094	chr10	111070817	111080817
chr10	28209398	28219398	chr10	27740842	27750842
chr10	44301188	44311188	chr10	43670026	43680026
chr10	17230233	17240233	chr10	16851230	16861230
chr10	68940643	68950643	chr10	68769612	68779612
chr10	96508827	96518827	chr10	96369714	96379714
chr10	68890252	68900252	chr10	68779998	68789998
chr10	101750037	101760037	chr10	101600353	101610353
chr10	86809687	86819687	chr10	86800947	86810947
chr10	110529956	110539956	chr10	110319176	110329176
chr10	101129807	101139807	chr10	101059835	101069835
chr10	89210087	89220087	chr10	88930222	88940222
chr10	17220546	17230546	chr10	16870571	16880571
chr10	51459633	51469633	chr10	50999134	51009134
chr10	69380920	69390920	chr10	69190131	69200131
chr10	103039823	103049823	chr10	102919677	102929677
chr10	12660365	12670365	chr10	12249855	12259855
chr10	59159436	59169436	chr10	58950129	58960129
chr10	113301302	113311302	chr10	112550615	112560615
chr10	51879752	51889752	chr10	50990436	51000436
chr10	90550821	90560821	chr10	89790126	89800126
chr10	104201059	104211059	chr10	104049446	104059446
chr10	110540322	110550322	chr10	110299614	110309614
chr10	92469711	92479711	chr10	92080049	92090049
chr10	31510517	31520517	chr10	30740342	30750342
chr10	102147761	102157761	chr10	102140611	102150611
chr10	72849954	72859954	chr10	72400406	72410406
chr10	101579434	101589434	chr10	101209801	101219801
chr10	114690385	114700385	chr10	114469496	114479496
chr10	97189654	97199654	chr10	97079621	97089621
chr10	104619463	104629463	chr10	104399672	104409672
chr10	60039961	60049961	chr10	59849433	59859433
chr10	73638760	73648760	chr10	73539385	73549385
chr10	34080968	34090968	chr10	33329213	33339213
chr10	11739717	11749717	chr10	11509768	11519768
chr10	51430260	51440260	chr10	51000166	51010166
chr10	28969962	28979962	chr10	28661265	28671265
chr10	93059891	93069891	chr10	92880779	92890779
chr10	102039664	102049664	chr10	101879711	101889711
chr10	110540498	110550498	chr10	110349361	110359361
chr10	73860316	73870316	chr10	73830019	73840019
chr10	71269651	71279651	chr10	70899629	70909629
chr10	95839829	95849829	chr10	95680686	95690686
chr10	52219842	52229842	chr10	50990050	51000050
chr10	20830282	20840282	chr10	19419786	19429786
chr10	117150308	117160308	chr10	116790487	116800487
chr10	51419076	51429076	chr10	50990202	51000202
chr10	47290181	47300181	chr10	47038349	47048349
chr10	103069436	103079436	chr10	102829449	102839449
chr10	51969236	51979236	chr10	51430250	51440250
chr10	100738777	100748777	chr10	100730657	100740657
chr10	118260525	118270525	chr10	117528716	117538716
chr10	68970065	68980065	chr10	68740294	68750294
chr10	28539547	28549547	chr10	28531046	28541046
chr10	15719562	15729562	chr10	15419353	15429353
chr10	70340925	70350925	chr10	70210799	70220799
chr10	77590530	77600530	chr10	77169854	77179854
chr10	52000638	52010638	chr10	50989343	50999343
chr10	99609731	99619731	chr10	99429621	99439621
chr10	15689439	15699439	chr10	15429994	15439994
chr10	18220336	18230336	chr10	17830798	17840798
chr10	92459340	92469340	chr10	92060112	92070112
chr10	28170420	28180420	chr10	27779538	27789538
chr10	95608734	95618734	chr10	95409734	95419734
chr10	73621083	73631083	chr10	73530590	73540590
chr10	26270569	26280569	chr10	25750488	25760488
chr10	23000204	23010204	chr10	22551193	22561193
chr10	63619417	63629417	chr10	63159622	63169622
chr10	122450303	122460303	chr10	122290855	122300855
chr10	69630455	69640455	chr10	69559702	69569702
chr10	113350090	113360090	chr10	112469912	112479912
chr10	63189979	63199979	chr10	63171403	63181403
chr10	51409651	51419651	chr10	51000175	51010175
chr10	14830746	14840746	chr10	14529920	14539920
chr10	133098514	133108514	chr10	132200067	132210067
chr10	60030061	60040061	chr10	59830004	59840004
chr10	122560588	122570588	chr10	122270069	122280069
chr10	81830863	81840863	chr10	81419521	81429521
chr10	77969000	77979000	chr10	77961135	77971135
chr10	14819460	14829460	chr10	14549532	14559532
chr10	84538343	84548343	chr10	84250090	84260090
chr10	84510234	84520234	chr10	84369531	84379531
chr10	28219676	28229676	chr10	27748663	27758663
chr10	36829155	36839155	chr10	35629453	35639453
chr10	18229514	18239514	chr10	17879598	17889598
chr10	24500234	24510234	chr10	23990927	24000927
chr10	76989447	76999447	chr10	76549736	76559736
chr10	71559771	71569771	chr10	71310222	71320222
chr10	68960251	68970251	chr10	68730527	68740527
chr10	73629813	73639813	chr10	73529192	73539192
chr10	117539493	117549493	chr10	117138800	117148800
chr10	10749701	10759701	chr10	9640956	9650956
chr10	90300275	90310275	chr10	89790265	89800265
chr10	74079941	74089941	chr10	73840350	73850350
chr10	123548051	123558051	chr10	123030774	123040774
chr10	10669548	10679548	chr10	9339333	9349333
chr10	92468931	92478931	chr10	92060572	92070572
chr10	100710436	100720436	chr10	100559023	100569023
chr10	77710512	77720512	chr10	77189522	77199522
chr10	29299453	29309453	chr10	28629835	28639835
chr10	114100174	114110174	chr10	113790377	113800377
chr10	122440407	122450407	chr10	122270686	122280686
chr10	91240479	91250479	chr10	91039698	91049698
chr10	78159681	78169681	chr10	78049615	78059615
chr10	67520076	67530076	chr10	66949111	66959111
chr10	96499383	96509383	chr10	96389424	96399424
chr10	74980524	74990524	chr10	74249171	74259171
chr10	97200936	97210936	chr10	97059649	97069649
chr10	92460225	92470225	chr10	92069894	92079894
chr10	71699129	71709129	chr10	71389665	71399665
chr10	106179664	106189664	chr10	105940544	105950544
chr10	91249522	91259522	chr10	90909988	90919988
chr10	59590121	59600121	chr10	59259603	59269603
chr10	12700114	12710114	chr10	12269567	12279567
chr10	89570056	89580056	chr10	89429457	89439457
chr10	22219059	22229059	chr10	22000348	22010348
chr10	16790154	16800154	chr10	15879527	15889527
chr10	14830527	14840527	chr10	14488926	14498926
chr10	101560293	101570293	chr10	101300423	101310423
chr10	31769508	31779508	chr10	30730128	30740128
chr10	73789892	73799892	chr10	73781000	73791000
chr10	102039714	102049714	chr10	101869994	101879994
chr10	34091230	34101230	chr10	33310027	33320027
chr10	9250365	9260365	chr10	7858798	7868798
chr10	90860599	90870599	chr10	90771448	90781448
chr10	28980118	28990118	chr10	28679056	28689056
chr10	67519616	67529616	chr10	66931196	66941196
chr10	34260775	34270775	chr10	33320046	33330046
chr10	95830549	95840549	chr10	95690356	95700356
chr10	118239950	118249950	chr10	117539176	117549176
chr10	100180745	100190745	chr10	99841071	99851071
chr10	12659284	12669284	chr10	12259402	12269402
chr10	49730342	49740342	chr10	49619984	49629984
chr10	101429925	101439925	chr10	101299998	101309998
chr10	91240542	91250542	chr10	90988981	90998981
chr10	49510017	49520017	chr10	49401016	49411016
chr10	114430674	114440674	chr10	114299552	114309552
chr10	98660212	98670212	chr10	98450566	98460566
chr10	14820295	14830295	chr10	14560295	14570295
chr10	23278634	23288634	chr10	23160448	23170448
chr10	97170202	97180202	chr10	97059562	97069562
chr10	91959983	91969983	chr10	91819591	91829591
chr10	31809000	31819000	chr10	30739731	30749731
chr10	51999146	52009146	chr10	50999818	51009818
chr10	72850704	72860704	chr10	72371666	72381666
chr10	123969546	123979546	chr10	123570316	123580316
chr10	9221119	9231119	chr10	7861146	7871146
chr10	31449888	31459888	chr10	30729445	30739445
chr10	89360657	89370657	chr10	89259364	89269364
chr10	123651094	123661094	chr10	123579363	123589363
chr10	102009546	102019546	chr10	101861558	101871558
chr10	34070934	34080934	chr10	33300152	33310152
chr10	26269232	26279232	chr10	25830294	25840294
chr10	123961223	123971223	chr10	123630181	123640181
chr10	54061308	54071308	chr10	52818443	52828443
chr10	60429781	60439781	chr10	60240221	60250221
chr10	53590518	53600518	chr10	53208645	53218645
chr10	99239012	99249012	chr10	98420343	98430343
chr10	100919686	100929686	chr10	100910847	100920847
chr10	93479596	93489596	chr10	93399462	93409462
chr10	103859069	103869069	chr10	103720377	103730377
chr10	28230220	28240220	chr10	27730878	27740878
chr10	115120403	115130403	chr10	114860684	114870684
chr10	29319674	29329674	chr10	28659468	28669468
chr10	101989639	101999639	chr10	101869649	101879649
chr10	34021608	34031608	chr10	33320264	33330264
chr10	98039730	98049730	chr10	97901025	97911025
chr10	16570103	16580103	chr10	15900553	15910553
chr10	93339649	93349649	chr10	93091060	93101060
chr10	5269678	5279678	chr10	4851227	4861227
chr10	31481072	31491072	chr10	30740278	30750278
chr10	18249797	18259797	chr10	17849583	17859583
chr10	123549277	123559277	chr10	123230607	123240607
chr10	90719615	90729615	chr10	89790215	89800215
chr10	9211041	9221041	chr10	7900956	7910956
chr10	31731726	31741726	chr10	30721742	30731742
chr10	90139559	90149559	chr10	89790010	89800010
chr10	93320458	93330458	chr10	93100609	93110609
chr10	51419844	51429844	chr10	51060051	51070051
chr10	28239265	28249265	chr10	27769172	27779172
chr10	9290260	9300260	chr10	7840221	7850221
chr10	75070400	75080400	chr10	74250412	74260412
chr10	101999961	102009961	chr10	101849815	101859815
chr10	93349876	93359876	chr10	93039611	93049611
chr10	22988998	22998998	chr10	21981528	21991528
chr10	101770929	101780929	chr10	101589655	101599655
chr10	110259529	110269529	chr10	110150301	110160301
chr10	81839748	81849748	chr10	81409776	81419776
chr10	102000232	102010232	chr10	101860473	101870473
chr10	75019566	75029566	chr10	74279804	74289804
chr10	74989787	74999787	chr10	74240768	74250768
chr10	110600789	110610789	chr10	110309836	110319836
chr10	23060133	23070133	chr10	21989368	21999368
chr10	67519452	67529452	chr10	66939067	66949067
chr10	28179543	28189543	chr10	27779341	27789341
chr10	99240217	99250217	chr10	98461172	98471172
chr10	92420486	92430486	chr10	92080049	92090049
chr10	114109209	114119209	chr10	113790967	113800967
chr10	93460654	93470654	chr10	93370279	93380279
chr10	117119733	117129733	chr10	116800884	116810884
chr10	101560384	101570384	chr10	101289610	101299610
chr10	60040320	60050320	chr10	59829414	59839414
chr10	118239743	118249743	chr10	117530027	117540027
chr10	72839906	72849906	chr10	72471797	72481797
chr10	21520255	21530255	chr10	21279031	21289031
chr10	95579765	95589765	chr10	95429490	95439490
chr10	28169549	28179549	chr10	27748756	27758756
chr10	100489896	100499896	chr10	100430699	100440699
chr10	98669964	98679964	chr10	98469483	98479483
chr10	91240763	91250763	chr10	90920264	90930264
chr10	68979284	68989284	chr10	68760442	68770442
chr10	128009301	128019301	chr10	127900259	127910259
chr10	94609681	94619681	chr10	94550674	94560674
chr10	69409508	69419508	chr10	69219943	69229943
chr10	101770594	101780594	chr10	101610427	101620427
chr10	122441205	122451205	chr10	122290648	122300648
chr10	72829144	72839144	chr10	72359433	72369433
chr10	69368835	69378835	chr10	69229857	69239857
chr10	117439578	117449578	chr10	117220366	117230366
chr10	93340322	93350322	chr10	93109068	93119068
chr10	94559827	94569827	chr10	94550578	94560578
chr10	101959826	101969826	chr10	101870198	101880198
chr10	95579675	95589675	chr10	95450177	95460177
chr10	90629201	90639201	chr10	89800927	89810927
chr10	102390324	102400324	chr10	102220083	102230083
chr10	89389620	89399620	chr10	89260024	89270024
chr10	29300397	29310397	chr10	28669634	28679634
chr10	99240190	99250190	chr10	98439699	98449699
chr10	69389914	69399914	chr10	69200116	69210116
chr10	9299183	9309183	chr10	8050303	8060303
chr10	5299535	5309535	chr10	4830797	4840797
chr10	28569553	28579553	chr10	28560312	28570312
chr10	36790805	36800805	chr10	35749179	35759179
chr10	77638981	77648981	chr10	77149124	77159124
chr10	59600902	59610902	chr10	59249918	59259918
chr10	119410130	119420130	chr10	119190247	119200247
chr10	51430768	51440768	chr10	50990130	51000130
chr10	16600404	16610404	chr10	15849811	15859811
chr10	98039017	98049017	chr10	97910077	97920077
chr10	95579913	95589913	chr10	95388838	95398838
chr10	5089493	5099493	chr10	4850490	4860490
chr10	22988616	22998616	chr10	22000736	22010736
chr10	23000134	23010134	chr10	22539977	22549977
chr10	16699340	16709340	chr10	15899869	15909869
chr10	29030173	29040173	chr10	28659849	28669849
chr10	9290584	9300584	chr10	7810341	7820341
chr10	20851319	20861319	chr10	19401724	19411724
chr10	100219847	100229847	chr10	99880578	99890578
chr10	123950281	123960281	chr10	123579617	123589617
chr10	114699414	114709414	chr10	114469212	114479212
chr10	117179977	117189977	chr10	116679844	116689844
chr10	103430450	103440450	chr10	103390754	103400754
chr10	76979889	76989889	chr10	76549392	76559392
chr10	71279824	71289824	chr10	70898893	70908893
chr10	121689008	121699008	chr10	120938623	120948623
chr10	10670630	10680630	chr10	9760327	9770327
chr10	20760474	20770474	chr10	20170168	20180168
chr10	102409905	102419905	chr10	102401413	102411413
chr10	92440318	92450318	chr10	92039797	92049797
chr10	70868846	70878846	chr10	70548351	70558351
chr10	31760002	31770002	chr10	30728675	30738675
chr10	90650263	90660263	chr10	89808715	89818715
chr10	115121169	115131169	chr10	114850538	114860538
chr10	71209515	71219515	chr10	70899307	70909307
chr10	18229758	18239758	chr10	17829691	17839691
chr10	60030068	60040068	chr10	59859130	59869130
chr10	122440080	122450080	chr10	122299891	122309891
chr10	14809573	14819573	chr10	14530877	14540877
chr10	26309817	26319817	chr10	25749094	25759094
chr10	18209997	18219997	chr10	17899770	17909770
chr10	100500315	100510315	chr10	100441075	100451075
chr10	51359727	51369727	chr10	51069474	51079474
chr10	100810166	100820166	chr10	100550745	100560745
chr10	103238982	103248982	chr10	103091344	103101344
chr10	104619942	104629942	chr10	104390166	104400166
chr10	110570557	110580557	chr10	110290356	110300356
chr10	92409958	92419958	chr10	92099857	92109857
chr10	9308948	9318948	chr10	8080558	8090558
chr10	31321077	31331077	chr10	30739962	30749962
chr10	16630692	16640692	chr10	15899412	15909412
chr10	28179467	28189467	chr10	27740314	27750314
chr10	68898925	68908925	chr10	68799738	68809738
chr10	18210365	18220365	chr10	17601128	17611128
chr10	92430143	92440143	chr10	92099511	92109511
chr10	69360312	69370312	chr10	69250531	69260531
chr10	51419851	51429851	chr10	51068570	51078570
chr10	97459084	97469084	chr10	97450461	97460461
chr10	36798551	36808551	chr10	35588934	35598934
chr10	26251080	26261080	chr10	25850385	25860385
chr10	101770151	101780151	chr10	101619754	101629754
chr10	53590752	53600752	chr10	52810672	52820672
chr10	77630605	77640605	chr10	77149138	77159138
chr10	90840226	90850226	chr10	90780582	90790582
chr10	96549441	96559441	chr10	96519927	96529927
chr10	115119985	115129985	chr10	114939585	114949585
chr10	87729221	87739221	chr10	87559729	87569729
chr10	90589622	90599622	chr10	90160081	90170081
chr10	63719906	63729906	chr10	63200048	63210048
chr10	3779263	3789263	chr10	3239106	3249106
chr10	77710211	77720211	chr10	77159752	77169752
chr10	121729600	121739600	chr10	120930302	120940302
chr10	90569213	90579213	chr10	89780668	89790668
chr10	59188355	59198355	chr10	58950168	58960168
chr10	75100476	75110476	chr10	74250068	74260068
chr10	63629337	63639337	chr10	63210410	63220410
chr10	102329963	102339963	chr10	102229731	102239731
chr10	100879170	100889170	chr10	100739578	100749578
chr10	5379213	5389213	chr10	4821089	4831089
chr10	69350212	69360212	chr10	69259937	69269937
chr10	103078500	103088500	chr10	102911924	102921924
chr10	63610226	63620226	chr10	63219345	63229345
chr10	51391933	51401933	chr10	50989725	50999725
chr10	117529917	117539917	chr10	117158723	117168723
chr10	54060147	54070147	chr10	52891665	52901665
chr10	68949489	68959489	chr10	68940082	68950082
chr10	121900068	121910068	chr10	120930199	120940199
chr10	110528790	110538790	chr10	110299255	110309255
chr10	87729940	87739940	chr10	87550571	87560571
chr10	21470419	21480419	chr10	21279129	21289129
chr10	30249982	30259982	chr10	30009934	30019934
chr10	119830789	119840789	chr10	119580459	119590459
chr10	16789259	16799259	chr10	15841715	15851715
chr10	89549427	89559427	chr10	89411290	89421290
chr10	104611005	104621005	chr10	104409802	104419802
chr10	123560454	123570454	chr10	123039663	123049663
chr10	86828739	86838739	chr10	86820345	86830345
chr10	87759228	87769228	chr10	87500945	87510945
chr10	28579259	28589259	chr10	28560055	28570055
chr10	59579708	59589708	chr10	59249650	59259650
chr10	71568974	71578974	chr10	71320212	71330212
chr10	95598840	95608840	chr10	95379212	95389212
chr10	10609742	10619742	chr10	9329835	9339835
chr10	71698703	71708703	chr10	71350764	71360764
chr10	122550059	122560059	chr10	122279414	122289414
chr10	87759778	87769778	chr10	87530805	87540805
chr10	16738696	16748696	chr10	15880552	15890552
chr10	102470631	102480631	chr10	102389338	102399338
chr10	68899662	68909662	chr10	68790297	68800297
chr10	89411520	89421520	chr10	89251471	89261471
chr10	47300505	47310505	chr10	47059954	47069954
chr10	129320724	129330724	chr10	129029691	129039691
chr10	47310874	47320874	chr10	47060431	47070431
chr10	123950777	123960777	chr10	123600281	123610281
chr10	16771843	16781843	chr10	15899525	15909525
chr10	92430311	92440311	chr10	92040658	92050658
chr10	24500293	24510293	chr10	23979495	23989495
chr10	26220433	26230433	chr10	25869039	25879039
chr10	103868309	103878309	chr10	103709315	103719315
chr10	75098841	75108841	chr10	74259105	74269105
chr10	17240396	17250396	chr10	16869855	16879855
chr10	31488750	31498750	chr10	30721271	30731271
chr10	28379331	28389331	chr10	27770312	27780312
chr10	110129470	110139470	chr10	109879588	109889588
chr10	89570682	89580682	chr10	89411348	89421348
chr10	31459786	31469786	chr10	30780174	30790174
chr10	86818879	86828879	chr10	86810992	86820992
chr10	75219321	75229321	chr10	75210128	75220128
chr10	73849103	73859103	chr10	73840950	73850950
chr10	16720377	16730377	chr10	15891050	15901050
chr10	99239993	99249993	chr10	98858927	98868927
chr10	122420798	122430798	chr10	122291017	122301017
chr10	92379875	92389875	chr10	92080233	92090233
chr10	102459174	102469174	chr10	102418913	102428913
chr10	22981062	22991062	chr10	22490551	22500551
chr10	30580116	30590116	chr10	30409952	30419952
chr10	91950179	91960179	chr10	91849973	91859973
chr10	21490414	21500414	chr10	21290224	21300224
chr10	74008622	74018622	chr10	73879888	73889888
chr10	17241616	17251616	chr10	16860775	16870775
chr10	63769983	63779983	chr10	63158880	63168880
chr10	131360589	131370589	chr10	130468834	130478834
chr10	90860746	90870746	chr10	90721024	90731024
chr10	123950334	123960334	chr10	123679516	123689516
chr10	15729738	15739738	chr10	15430238	15440238
chr10	102009405	102019405	chr10	101849790	101859790
chr10	9240376	9250376	chr10	7879694	7889694
chr10	73290177	73300177	chr10	73270799	73280799
chr10	31739242	31749242	chr10	30720276	30730276
chr10	63751425	63761425	chr10	63180250	63190250
chr10	76290122	76300122	chr10	75390764	75400764
chr10	16709938	16719938	chr10	15879273	15889273
chr10	16699245	16709245	chr10	15861078	15871078
chr10	36779048	36789048	chr10	35598632	35608632
chr10	29310920	29320920	chr10	28640730	28650730
chr10	70750949	70760949	chr10	70589627	70599627
chr10	49760395	49770395	chr10	49590585	49600585
chr10	17240372	17250372	chr10	16880889	16890889
chr10	26269853	26279853	chr10	25699341	25709341
chr10	69630395	69640395	chr10	69569722	69579722
chr10	28179447	28189447	chr10	27770348	27780348
chr10	92649801	92659801	chr10	92609977	92619977
chr10	89629388	89639388	chr10	89420107	89430107
chr10	22990042	23000042	chr10	22540598	22550598
chr10	20839892	20849892	chr10	19810800	19820800
chr10	103409569	103419569	chr10	103400528	103410528
chr10	52199333	52209333	chr10	52039944	52049944
chr10	110500545	110510545	chr10	110309319	110319319
chr10	31431409	31441409	chr10	30739897	30749897
chr10	29270920	29280920	chr10	28660682	28670682
chr10	68959089	68969089	chr10	68769682	68779682
chr10	101519940	101529940	chr10	101289264	101299264
chr10	95239530	95249530	chr10	95128290	95138290
chr10	13330213	13340213	chr10	13320054	13330054
chr10	91249297	91259297	chr10	91010676	91020676
chr10	104200847	104210847	chr10	104019355	104029355
chr10	72869396	72879396	chr10	72379179	72389179
chr10	20809453	20819453	chr10	19699158	19709158
chr10	71710067	71720067	chr10	71399150	71409150
chr10	105689224	105699224	chr10	105080741	105090741
chr10	31472765	31482765	chr10	30750054	30760054
chr10	118240796	118250796	chr10	117550338	117560338
chr10	9290447	9300447	chr10	7820765	7830765
chr10	76980273	76990273	chr10	76540545	76550545
chr10	92459797	92469797	chr10	92079959	92089959
chr10	16530106	16540106	chr10	15860293	15870293
chr10	68890017	68900017	chr10	68819240	68829240
chr10	99279588	99289588	chr10	98460436	98470436
chr10	95860829	95870829	chr10	95680792	95690792
chr10	102000682	102010682	chr10	101839482	101849482
chr10	31458742	31468742	chr10	30750400	30760400
chr10	16509771	16519771	chr10	15929979	15939979
chr10	95359345	95369345	chr10	95179346	95189346
chr10	92419985	92429985	chr10	92089413	92099413
chr10	118240186	118250186	chr10	117510028	117520028
chr10	70540900	70550900	chr10	70459153	70469153
chr10	60039073	60049073	chr10	59819716	59829716
chr10	131861271	131871271	chr10	130168979	130178979
chr10	20760762	20770762	chr10	19819859	19829859
chr10	13339036	13349036	chr10	13320053	13330053
chr10	15739383	15749383	chr10	15419841	15429841
chr10	75070614	75080614	chr10	74260844	74270844
chr10	119450536	119460536	chr10	119191005	119201005
chr10	5279651	5289651	chr10	4840022	4850022
chr10	103840698	103850698	chr10	103709391	103719391
chr10	118240123	118250123	chr10	117520397	117530397
chr10	28239809	28249809	chr10	27779579	27789579
chr10	54001735	54011735	chr10	52811150	52821150
chr10	93349504	93359504	chr10	93109407	93119407
chr10	53600410	53610410	chr10	52869071	52879071
chr10	116280123	116290123	chr10	115790240	115800240
chr10	79490543	79500543	chr10	79360898	79370898
chr10	96499884	96509884	chr10	96380218	96390218
chr10	81819524	81829524	chr10	81410269	81420269
chr10	28160437	28170437	chr10	27760719	27770719
chr10	63699054	63709054	chr10	63171000	63181000
chr10	48230042	48240042	chr10	46550821	46560821
chr10	81010215	81020215	chr10	80659631	80669631
chr10	28609472	28619472	chr10	28600346	28610346
chr10	34999440	35009440	chr10	34670267	34680267
chr10	100059574	100069574	chr10	99840559	99850559
chr10	113320136	113330136	chr10	112520739	112530739
chr10	68770374	68780374	chr10	68730387	68740387
chr10	97210525	97220525	chr10	97059845	97069845
chr10	14829588	14839588	chr10	14520372	14530372
chr10	26269146	26279146	chr10	25739677	25749677
chr10	102360557	102370557	chr10	102230384	102240384
chr10	90619466	90629466	chr10	89790502	89800502
chr10	118251173	118261173	chr10	117499561	117509561
chr10	28988358	28998358	chr10	28670064	28680064
chr10	28980321	28990321	chr10	28670778	28680778
chr10	86580139	86590139	chr10	86399587	86409587
chr10	59569383	59579383	chr10	59289919	59299919
chr10	103219997	103229997	chr10	103211291	103221291
chr10	101771071	101781071	chr10	101579635	101589635
chr10	27649950	27659950	chr10	27551253	27561253
chr10	63070558	63080558	chr10	62580590	62590590
chr10	68698749	68708749	chr10	68691132	68701132
chr10	44859831	44869831	chr10	43669760	43679760
chr10	96530021	96540021	chr10	96390177	96400177
chr10	124360870	124370870	chr10	123989844	123999844
chr10	100860029	100870029	chr10	100589521	100599521
chr10	125019678	125029678	chr10	125010356	125020356
chr10	52259460	52269460	chr10	51021542	51031542
chr10	22240327	22250327	chr10	21989969	21999969
chr10	28589058	28599058	chr10	28580856	28590856
chr10	9299979	9309979	chr10	7820886	7830886
chr10	101560106	101570106	chr10	101189163	101199163
chr10	100820771	100830771	chr10	100739663	100749663
chr10	71609873	71619873	chr10	71379432	71389432
chr10	13289741	13299741	chr10	13200131	13210131
chr10	16549126	16559126	chr10	15899553	15909553
chr10	106180641	106190641	chr10	105949611	105959611
chr10	70359677	70369677	chr10	70220134	70230134
chr10	36690003	36700003	chr10	35630517	35640517
chr10	49169161	49179161	chr10	48981024	48991024
chr10	29291445	29301445	chr10	28629301	28639301
chr10	31509878	31519878	chr10	30750251	30760251
chr10	51958649	51968649	chr10	50999810	51009810
chr10	102009411	102019411	chr10	101831252	101841252
chr10	73759993	73769993	chr10	73750470	73760470
chr10	93330441	93340441	chr10	93099665	93109665
chr10	93298856	93308856	chr10	93070521	93080521
chr10	95860771	95870771	chr10	95669856	95679856
chr10	86891088	86901088	chr10	86750728	86760728
chr10	110540769	110550769	chr10	110339689	110349689
chr10	103438969	103448969	chr10	103420536	103430536
chr10	92430583	92440583	chr10	92049525	92059525
chr10	17259631	17269631	chr10	16841132	16851132
chr10	7679591	7689591	chr10	7510503	7520503
chr10	97170411	97180411	chr10	97070327	97080327
chr10	103239361	103249361	chr10	103109743	103119743
chr10	101119746	101129746	chr10	101070053	101080053
chr10	68759842	68769842	chr10	68440356	68450356
chr10	110549922	110559922	chr10	110341068	110351068
chr10	20848939	20858939	chr10	19820592	19830592
chr10	5768577	5778577	chr10	5761455	5771455
chr10	93810426	93820426	chr10	93741430	93751430
chr10	29149625	29159625	chr10	28660794	28670794
chr10	95590345	95600345	chr10	95370287	95380287
chr10	59188567	59198567	chr10	58940133	58950133
chr10	75099568	75109568	chr10	74279185	74289185
chr10	77689123	77699123	chr10	77160441	77170441
chr10	123549178	123559178	chr10	123120345	123130345
chr10	123129736	123139736	chr10	123039634	123049634
chr10	9210467	9220467	chr10	8029621	8039621
chr10	69910716	69920716	chr10	69769625	69779625
chr10	31759441	31769441	chr10	30720800	30730800
chr10	73009611	73019611	chr10	72370128	72380128
chr10	102591015	102601015	chr10	102459655	102469655
chr10	91228976	91238976	chr10	90910776	90920776
chr10	115110722	115120722	chr10	114869787	114879787
chr10	47318893	47328893	chr10	47019898	47029898
chr10	100009544	100019544	chr10	99909737	99919737
chr10	102390082	102400082	chr10	102229827	102239827
chr10	36791697	36801697	chr10	35620082	35630082
chr10	27169108	27179108	chr10	27161415	27171415
chr10	99279625	99289625	chr10	98739529	98749529
chr10	36699477	36709477	chr10	35630017	35640017
chr10	95608924	95618924	chr10	95429926	95439926
chr10	60630326	60640326	chr10	60449891	60459891
chr10	72860747	72870747	chr10	72411389	72421389
chr10	73808676	73818676	chr10	73800910	73810910
chr10	16780632	16790632	chr10	15920179	15930179
chr10	75649600	75659600	chr10	75400165	75410165
chr10	63709826	63719826	chr10	63250303	63260303
chr10	68759738	68769738	chr10	68740728	68750728
chr10	51839686	51849686	chr10	50999727	51009727
chr10	90590402	90600402	chr10	90140567	90150567
chr10	51381259	51391259	chr10	51079936	51089936
chr10	125128569	125138569	chr10	125121134	125131134
chr10	119411122	119421122	chr10	119199509	119209509
chr10	104910898	104920898	chr10	104649514	104659514
chr10	101710272	101720272	chr10	101620056	101630056
chr10	100179360	100189360	chr10	99880188	99890188
chr10	53818516	53828516	chr10	52879365	52889365
chr10	9299682	9309682	chr10	7811655	7821655
chr10	47330394	47340394	chr10	47019068	47029068
chr10	70750501	70760501	chr10	70548246	70558246
chr10	73060084	73070084	chr10	72350276	72360276
chr10	58080416	58090416	chr10	57519851	57529851
chr10	119471608	119481608	chr10	119191009	119201009
chr10	68590346	68600346	chr10	68550086	68560086
chr10	74860358	74870358	chr10	74269806	74279806
chr10	16510491	16520491	chr10	15889433	15899433
chr10	124369454	124379454	chr10	123989580	123999580
chr10	110540280	110550280	chr10	110319391	110329391
chr10	36760418	36770418	chr10	36110307	36120307
chr10	117120352	117130352	chr10	116779924	116789924
chr10	96549974	96559974	chr10	96370119	96380119
chr10	102788770	102798770	chr10	102780586	102790586
chr10	86919645	86929645	chr10	86698895	86708895
chr10	12659945	12669945	chr10	12298702	12308702
chr10	92000282	92010282	chr10	91831466	91841466
chr10	101749863	101759863	chr10	101589360	101599360
chr10	16529723	16539723	chr10	15920402	15930402
chr10	123950377	123960377	chr10	123569791	123579791
chr10	9200714	9210714	chr10	7870613	7880613
chr10	88919300	88929300	chr10	88839869	88849869
chr10	61280431	61290431	chr10	60810740	60820740
chr10	20779341	20789341	chr10	19410186	19420186
chr10	73340664	73350664	chr10	73270586	73280586
chr10	31340313	31350313	chr10	30779837	30789837
chr10	31458809	31468809	chr10	30739233	30749233
chr10	54038842	54048842	chr10	52819873	52829873
chr10	75089336	75099336	chr10	74241831	74251831
chr10	112950964	112960964	chr10	112570555	112580555
chr10	121739719	121749719	chr10	120929913	120939913
chr10	77629963	77639963	chr10	77240096	77250096
chr10	94609338	94619338	chr10	94600856	94610856
chr10	86579611	86589611	chr10	86410771	86420771
chr10	87719629	87729629	chr10	87539487	87549487
chr10	90240013	90250013	chr10	89799553	89809553
chr10	102340460	102350460	chr10	102210805	102220805
chr10	58059931	58069931	chr10	57590557	57600557
chr10	51949962	51959962	chr10	51030608	51040608
chr10	36798822	36808822	chr10	35639953	35649953
chr10	26260672	26270672	chr10	25870241	25880241
chr10	103050130	103060130	chr10	102930162	102940162
chr10	102470968	102480968	chr10	102410202	102420202
chr10	74099760	74109760	chr10	74080403	74090403
chr10	51380489	51390489	chr10	51069123	51079123
chr10	69380623	69390623	chr10	69180641	69190641
chr10	102070188	102080188	chr10	101840281	101850281
chr10	36869347	36879347	chr10	35630642	35640642
chr10	14810382	14820382	chr10	14539693	14549693
chr10	47290411	47300411	chr10	46999483	47009483
chr10	28509903	28519903	chr10	28429731	28439731
chr10	28979381	28989381	chr10	28651066	28661066
chr10	89370150	89380150	chr10	89270563	89280563
chr10	91910545	91920545	chr10	91860208	91870208
chr10	29279921	29289921	chr10	28640743	28650743
chr10	52488344	52498344	chr10	52309755	52319755
chr10	68759874	68769874	chr10	68731060	68741060
chr10	104619957	104629957	chr10	104410290	104420290
chr10	100859674	100869674	chr10	100759826	100769826
chr10	54360106	54370106	chr10	52819300	52829300
chr10	87730174	87740174	chr10	87531545	87541545
chr10	58049001	58059001	chr10	57328226	57338226
chr10	20810447	20820447	chr10	19431457	19441457
chr10	113349397	113359397	chr10	112540127	112550127
chr10	71708722	71718722	chr10	71360234	71370234
chr10	31518614	31528614	chr10	30759504	30769504
chr10	18229437	18239437	chr10	17869675	17879675
chr10	74118826	74128826	chr10	74100491	74110491
chr10	86910026	86920026	chr10	86699496	86709496
chr10	75109674	75119674	chr10	74229371	74239371
chr10	93290146	93300146	chr10	93100163	93110163
chr10	15680005	15690005	chr10	15430287	15440287
chr10	62799926	62809926	chr10	62609564	62619564
chr10	89548942	89558942	chr10	89429619	89439619
chr10	18210210	18220210	chr10	17850203	17860203
chr10	90658977	90668977	chr10	89789656	89799656
chr10	92419907	92429907	chr10	92049067	92059067
chr10	72889813	72899813	chr10	72371357	72381357
chr10	64729653	64739653	chr10	64029790	64039790
chr10	21480387	21490387	chr10	21269969	21279969
chr10	95640171	95650171	chr10	95409275	95419275
chr10	63820951	63830951	chr10	63160771	63170771
chr10	101970070	101980070	chr10	101889531	101899531
chr10	61258686	61268686	chr10	60819631	60829631
chr10	9290441	9300441	chr10	7960944	7970944
chr10	52209135	52219135	chr10	52011026	52021026
chr10	22300799	22310799	chr10	21989464	21999464
chr10	75209016	75219016	chr10	74090137	74100137
chr10	29110762	29120762	chr10	28660684	28670684
chr10	110590354	110600354	chr10	110280657	110290657
chr10	92449817	92459817	chr10	92029947	92039947
chr10	121739946	121749946	chr10	120949200	120959200
chr10	101759676	101769676	chr10	101600195	101610195
chr10	68958994	68968994	chr10	68780024	68790024
chr10	9209548	9219548	chr10	7870322	7880322
chr10	16601282	16611282	chr10	15891284	15901284
chr10	91849400	91859400	chr10	91830306	91840306
chr10	49509782	49519782	chr10	49410628	49420628
chr10	52280102	52290102	chr10	50990069	51000069
chr10	74680629	74690629	chr10	74259715	74269715
chr10	16709796	16719796	chr10	15819408	15829408
chr10	31779725	31789725	chr10	30770333	30780333
chr10	100738255	100748255	chr10	100550659	100560659
chr10	75019890	75029890	chr10	74290694	74300694
chr10	51380341	51390341	chr10	51010371	51020371
chr10	110560617	110570617	chr10	110291174	110301174
chr10	54110731	54120731	chr10	52810035	52820035
chr10	63610394	63620394	chr10	63189363	63199363
chr10	72220649	72230649	chr10	72080529	72090529
chr10	77648925	77658925	chr10	77219784	77229784
chr10	68909051	68919051	chr10	68799521	68809521
chr10	31500160	31510160	chr10	30770109	30780109
chr10	63069925	63079925	chr10	62590974	62600974
chr10	91230121	91240121	chr10	91011063	91021063
chr10	22210550	22220550	chr10	22009484	22019484
chr10	113120275	113130275	chr10	112560844	112570844
chr10	102129115	102139115	chr10	102119964	102129964
chr10	14820033	14830033	chr10	14539109	14549109
chr10	74930256	74940256	chr10	74269927	74279927
chr10	20761139	20771139	chr10	19889976	19899976
chr10	22980371	22990371	chr10	22600652	22610652
chr10	95598840	95608840	chr10	95399499	95409499
chr10	31778729	31788729	chr10	30730108	30740108
chr10	15579504	15589504	chr10	15429694	15439694
chr10	101059326	101069326	chr10	101039858	101049858
chr10	36869231	36879231	chr10	35609627	35619627
chr10	31381359	31391359	chr10	30750393	30760393
chr10	72850617	72860617	chr10	72518220	72528220
chr10	77579926	77589926	chr10	77160769	77170769
chr10	28969722	28979722	chr10	28650185	28660185
chr10	28379157	28389157	chr10	27729091	27739091
chr10	13439607	13449607	chr10	13369436	13379436
chr10	22980529	22990529	chr10	22480072	22490072
chr10	24189530	24199530	chr10	23989931	23999931
chr10	72850331	72860331	chr10	72479113	72489113
chr10	13338959	13348959	chr10	13331109	13341109
chr10	77649386	77659386	chr10	77180553	77190553
chr10	6660146	6670146	chr10	6439290	6449290
chr10	123960292	123970292	chr10	123690041	123700041
chr10	72840529	72850529	chr10	72500498	72510498
chr10	91260385	91270385	chr10	91040044	91050044
chr10	102899538	102909538	chr10	102829032	102839032
chr10	118250615	118260615	chr10	117570576	117580576
chr10	123980494	123990494	chr10	123570768	123580768
chr10	9290515	9300515	chr10	7889715	7899715
chr10	124380477	124390477	chr10	123980960	123990960
chr10	86878892	86888892	chr10	86700154	86710154
chr10	110259659	110269659	chr10	110130802	110140802
chr10	110600484	110610484	chr10	110290476	110300476
chr10	59211371	59221371	chr10	58949418	58959418
chr10	31530005	31540005	chr10	30750620	30760620
chr10	99271100	99281100	chr10	98741368	98751368
chr10	80938855	80948855	chr10	80679935	80689935
chr10	17259759	17269759	chr10	16888976	16898976
chr10	114700387	114710387	chr10	114459971	114469971
chr10	90879996	90889996	chr10	90730422	90740422
chr10	91240635	91250635	chr10	90909825	90919825
chr10	113370681	113380681	chr10	112470756	112480756
chr10	52249670	52259670	chr10	50989280	50999280
chr10	118250881	118260881	chr10	117529943	117539943
chr10	29060198	29070198	chr10	28640061	28650061
chr10	89200081	89210081	chr10	89009970	89019970
chr10	88919839	88929839	chr10	88830305	88840305
chr10	119129344	119139344	chr10	119120448	119130448
chr10	90869445	90879445	chr10	90730495	90740495
chr10	7680297	7690297	chr10	7520306	7530306
chr10	33999100	34009100	chr10	33300821	33310821
chr10	103448704	103458704	chr10	103439711	103449711
chr10	72839983	72849983	chr10	72358430	72368430
chr10	73359480	73369480	chr10	73249415	73259415
chr10	100209285	100219285	chr10	99879325	99889325
chr10	63618832	63628832	chr10	63179090	63189090
chr10	781032	791032	chr10	499306	509306
chr10	54470766	54480766	chr10	52870443	52880443
chr10	73859738	73869738	chr10	73850360	73860360
chr10	90569179	90579179	chr10	89839158	89849158
chr10	76980124	76990124	chr10	76301050	76311050
chr10	29299756	29309756	chr10	28640216	28650216
chr10	119820552	119830552	chr10	119740829	119750829
chr10	71719924	71729924	chr10	71330006	71340006
chr10	16560862	16570862	chr10	16070714	16080714
chr10	43450248	43460248	chr10	43390643	43400643
chr10	121660229	121670229	chr10	120929168	120939168
chr10	21619397	21629397	chr10	21611153	21621153
chr10	20819736	20829736	chr10	19790604	19800604
chr10	100509767	100519767	chr10	100420145	100430145
chr10	47269168	47279168	chr10	47029630	47039630
chr10	53839866	53849866	chr10	52880047	52890047
chr10	59230022	59240022	chr10	58781453	58791453
chr10	101119358	101129358	chr10	101099768	101109768
chr10	102389459	102399459	chr10	102168840	102178840
chr10	71230684	71240684	chr10	70919564	70929564
chr10	78159992	78169992	chr10	78039820	78049820
chr10	100039619	100049619	chr10	99840543	99850543
chr10	16801487	16811487	chr10	15899375	15909375
chr10	71280580	71290580	chr10	70909906	70919906
chr10	84200061	84210061	chr10	84140386	84150386
chr10	74980780	74990780	chr10	74280805	74290805
chr10	17220218	17230218	chr10	16841276	16851276
chr10	73990920	74000920	chr10	73879845	73889845
chr10	34939802	34949802	chr10	34670253	34680253
chr10	26270085	26280085	chr10	25849998	25859998
chr10	119849495	119859495	chr10	119569791	119579791
chr10	103069013	103079013	chr10	102849642	102859642
chr10	68679600	68689600	chr10	68670399	68680399
chr10	123560294	123570294	chr10	123238693	123248693
chr10	93050793	93060793	chr10	92881498	92891498
chr10	116380522	116390522	chr10	115699330	115709330
chr10	12649372	12659372	chr10	12259009	12269009
chr10	81010650	81020650	chr10	80689408	80699408
chr10	9258967	9268967	chr10	7867343	7877343
chr10	22988696	22998696	chr10	22560141	22570141
chr10	29229199	29239199	chr10	28660092	28670092
chr10	51929646	51939646	chr10	50990284	51000284
chr10	125638714	125648714	chr10	125369884	125379884
chr10	114699260	114709260	chr10	114440170	114450170
chr10	99249943	99259943	chr10	98770291	98780291
chr10	14470111	14480111	chr10	14190769	14200769
chr10	20800394	20810394	chr10	19821194	19831194
chr10	75000134	75010134	chr10	74469406	74479406
chr10	73069070	73079070	chr10	72359410	72369410
chr10	110270122	110280122	chr10	110150179	110160179
chr10	28988226	28998226	chr10	28689873	28699873
chr10	9290520	9300520	chr10	7979501	7989501
chr10	36798530	36808530	chr10	35630462	35640462
chr10	54149293	54159293	chr10	52871398	52881398
chr10	70339533	70349533	chr10	70220403	70230403
chr10	36831000	36841000	chr10	35619146	35629146
chr10	17220834	17230834	chr10	16890100	16900100
chr10	100870007	100880007	chr10	100748863	100758863
chr10	117159246	117169246	chr10	116840158	116850158
chr10	29318566	29328566	chr10	28760903	28770903
chr10	103868460	103878460	chr10	103700272	103710272
chr10	16670554	16680554	chr10	15899394	15909394
chr10	16759377	16769377	chr10	15860345	15870345
chr10	76979390	76989390	chr10	76529792	76539792
chr10	22989621	22999621	chr10	21990900	22000900
chr10	100170421	100180421	chr10	99840898	99850898
chr10	100150056	100160056	chr10	99870623	99880623
chr10	70779771	70789771	chr10	70619977	70629977
chr10	18210174	18220174	chr10	17889926	17899926
chr10	91959912	91969912	chr10	91831142	91841142
chr10	3759646	3769646	chr10	3248529	3258529
chr10	33880153	33890153	chr10	33330048	33340048
chr10	28171226	28181226	chr10	27789122	27799122
chr10	110119589	110129589	chr10	109879962	109889962
chr10	116290534	116300534	chr10	115790293	115800293
chr10	9289061	9299061	chr10	7848289	7858289
chr10	31309951	31319951	chr10	30729590	30739590
chr10	9189583	9199583	chr10	7860227	7870227
chr10	59219626	59229626	chr10	58940156	58950156
chr10	100039745	100049745	chr10	99901307	99911307
chr10	63619169	63629169	chr10	63190202	63200202
chr10	31329772	31339772	chr10	30729963	30739963
chr10	125049983	125059983	chr10	125040725	125050725
chr10	36771164	36781164	chr10	35620463	35630463
chr10	60049525	60059525	chr10	59830402	59840402
chr10	16629308	16639308	chr10	15879214	15889214
chr10	100809840	100819840	chr10	100748249	100758249
chr10	51409494	51419494	chr10	51049915	51059915
chr10	63619739	63629739	chr10	63260223	63270223
chr10	72320173	72330173	chr10	72240417	72250417
chr10	113320581	113330581	chr10	112560515	112570515
chr10	58149773	58159773	chr10	57577146	57587146
chr10	101567912	101577912	chr10	101289890	101299890
chr10	91240689	91250689	chr10	91009505	91019505
chr10	27161319	27171319	chr10	27110442	27120442
chr10	72850206	72860206	chr10	72529965	72539965
chr10	77659066	77669066	chr10	77169511	77179511
chr10	53841197	53851197	chr10	52891247	52901247
chr10	93338908	93348908	chr10	92881251	92891251
chr10	29350138	29360138	chr10	28630450	28640450
chr10	100860065	100870065	chr10	100550631	100560631
chr10	121729919	121739919	chr10	121159571	121169571
chr10	73940235	73950235	chr10	73889389	73899389
chr10	69380460	69390460	chr10	69249542	69259542
chr10	34250104	34260104	chr10	33180870	33190870
chr10	112911599	112921599	chr10	112570765	112580765
chr10	77600867	77610867	chr10	77169505	77179505
chr10	63619629	63629629	chr10	63201516	63211516
chr10	72900370	72910370	chr10	72370222	72380222
chr10	16779948	16789948	chr10	15889136	15899136
chr10	69360428	69370428	chr10	69260543	69270543
chr10	97609235	97619235	chr10	97460221	97470221
chr10	18249874	18259874	chr10	17830303	17840303
chr10	51919637	51929637	chr10	50988914	50998914
chr10	6400273	6410273	chr10	6220847	6230847
chr10	36849473	36859473	chr10	35608755	35618755
chr10	29009769	29019769	chr10	28638988	28648988
chr10	28989343	28999343	chr10	28630398	28640398
chr10	72959988	72969988	chr10	72449751	72459751
chr10	5389343	5399343	chr10	4850745	4860745
chr10	89199620	89209620	chr10	88930666	88940666
chr10	28259398	28269398	chr10	27779424	27789424
chr10	34091068	34101068	chr10	33329625	33339625
chr10	60419982	60429982	chr10	60229443	60239443
chr10	84200409	84210409	chr10	84151576	84161576
chr10	90130499	90140499	chr10	89790156	89800156
chr10	91229997	91239997	chr10	91000428	91010428
chr10	71719419	71729419	chr10	71349476	71359476
chr10	101719647	101729647	chr10	101600197	101610197
chr10	121881143	121891143	chr10	120939444	120949444
chr10	114690928	114700928	chr10	114460044	114470044
chr10	103050020	103060020	chr10	102919560	102929560
chr10	60200850	60210850	chr10	60109946	60119946
chr10	125079490	125089490	chr10	125071094	125081094
chr10	77649121	77659121	chr10	77201285	77211285
chr10	36798461	36808461	chr10	35609715	35619715
chr10	74059090	74069090	chr10	74051007	74061007
chr10	100870394	100880394	chr10	100639480	100649480
chr10	113380589	113390589	chr10	112500178	112510178
chr10	87710316	87720316	chr10	87540104	87550104
chr10	48208477	48218477	chr10	46530335	46540335
chr10	20851368	20861368	chr10	19410083	19420083
chr10	34199903	34209903	chr10	33319861	33329861
chr10	15708825	15718825	chr10	15438805	15448805
chr10	44371105	44381105	chr10	43679099	43689099
chr10	94609572	94619572	chr10	94560206	94570206
chr10	47309467	47319467	chr10	46990903	47000903
chr10	75010300	75020300	chr10	74249414	74259414
chr10	47260408	47270408	chr10	47029644	47039644
chr10	73009864	73019864	chr10	72450766	72460766
chr10	77658716	77668716	chr10	77160585	77170585
chr10	23039859	23049859	chr10	22569979	22579979
chr10	24509770	24519770	chr10	23980083	23990083
chr10	10679686	10689686	chr10	9360156	9370156
chr10	74079635	74089635	chr10	73860199	73870199
chr10	73329423	73339423	chr10	73289949	73299949
chr10	102040273	102050273	chr10	101839842	101849842
chr10	86890764	86900764	chr10	86690304	86700304
chr10	81801123	81811123	chr10	81431627	81441627
chr10	103249031	103259031	chr10	103118713	103128713
chr10	102360710	102370710	chr10	102260301	102270301
chr10	100820667	100830667	chr10	100558663	100568663
chr10	97509666	97519666	chr10	97501080	97511080
chr10	52209769	52219769	chr10	52020478	52030478
chr10	36790108	36800108	chr10	35880018	35890018
chr10	92429457	92439457	chr10	92169980	92179980
chr10	77689588	77699588	chr10	77220183	77230183
chr10	90129094	90139094	chr10	89799930	89809930
chr10	9210536	9220536	chr10	8060150	8070150
chr10	20760571	20770571	chr10	19829827	19839827
chr10	51959140	51969140	chr10	50989848	50999848
chr10	110548979	110558979	chr10	110319695	110329695
chr10	9201084	9211084	chr10	7960316	7970316
chr10	74900517	74910517	chr10	74280421	74290421
chr10	116300557	116310557	chr10	115719429	115729429
chr10	31739530	31749530	chr10	30779844	30789844
chr10	74019171	74029171	chr10	74010396	74020396
chr10	9300043	9310043	chr10	8009771	8019771
chr10	36810983	36820983	chr10	35630611	35640611
chr10	117109534	117119534	chr10	116789696	116799696
chr10	10630413	10640413	chr10	9999271	10009271
chr10	16500926	16510926	chr10	15900203	15910203
chr10	31801285	31811285	chr10	30729254	30739254
chr10	34810738	34820738	chr10	34670642	34680642
chr10	74969114	74979114	chr10	74259040	74269040
chr10	48259482	48269482	chr10	46539492	46549492
chr10	105689287	105699287	chr10	105099743	105109743
chr10	15739920	15749920	chr10	15429042	15439042
chr10	69199487	69209487	chr10	69180114	69190114
chr10	88361140	88371140	chr10	87839542	87849542
chr10	28960482	28970482	chr10	28660259	28670259
chr10	31431217	31441217	chr10	30790422	30800422
chr10	113328869	113338869	chr10	112449909	112459909
chr10	71699639	71709639	chr10	71370404	71380404
chr10	91249465	91259465	chr10	90900273	90910273
chr10	28980862	28990862	chr10	28620541	28630541
chr10	72850124	72860124	chr10	72459102	72469102
chr10	71718855	71728855	chr10	71319769	71329769
chr10	18220399	18230399	chr10	17869919	17879919
chr10	31499902	31509902	chr10	30758848	30768848
chr10	9269934	9279934	chr10	7859211	7869211
chr10	20789835	20799835	chr10	19751112	19761112
chr10	49760754	49770754	chr10	49599810	49609810
chr10	93360486	93370486	chr10	93090486	93100486
chr10	47309908	47319908	chr10	47038716	47048716
chr10	72930357	72940357	chr10	72379213	72389213
chr10	51419318	51429318	chr10	50999361	51009361
chr10	71710006	71720006	chr10	71340268	71350268
chr10	74099708	74109708	chr10	74090512	74100512
chr10	23039763	23049763	chr10	22369635	22379635
chr10	68970221	68980221	chr10	68770739	68780739
chr10	81810488	81820488	chr10	81528544	81538544
chr10	81830024	81840024	chr10	81470049	81480049
chr10	13519820	13529820	chr10	13360059	13370059
chr10	12880433	12890433	chr10	12248888	12258888
chr10	21500597	21510597	chr10	21280331	21290331
chr10	96499384	96509384	chr10	96369823	96379823
chr10	31280852	31290852	chr10	30760118	30770118
chr10	31750652	31760652	chr10	30749429	30759429
chr10	75019169	75029169	chr10	74241294	74251294
chr10	36790750	36800750	chr10	35610104	35620104
chr10	77670202	77680202	chr10	77158664	77168664
chr10	47310022	47320022	chr10	47020097	47030097
chr10	77740069	77750069	chr10	77160668	77170668
chr10	63720203	63730203	chr10	63180450	63190450
chr10	47289344	47299344	chr10	47060141	47070141
chr10	34169738	34179738	chr10	33230779	33240779
chr10	69089608	69099608	chr10	68989640	68999640
chr10	17169369	17179369	chr10	16841288	16851288
chr10	55239586	55249586	chr10	53599993	53609993
chr10	14478486	14488486	chr10	14190452	14200452
chr10	90579388	90589388	chr10	90140407	90150407
chr10	51949642	51959642	chr10	51059451	51069451
chr10	113349867	113359867	chr10	112499796	112509796
chr10	18228989	18238989	chr10	17859912	17869912
chr10	26260169	26270169	chr10	25739538	25749538
chr10	96508252	96518252	chr10	96400927	96410927
chr10	93360020	93370020	chr10	92999892	93009892
chr10	91269400	91279400	chr10	90910682	90920682
chr10	16570281	16580281	chr10	15880147	15890147
chr10	32000156	32010156	chr10	31839796	31849796
chr10	80509849	80519849	chr10	80430519	80440519
chr10	71209576	71219576	chr10	70919711	70929711
chr10	72860202	72870202	chr10	72369941	72379941
chr10	90630650	90640650	chr10	89841453	89851453
chr10	76989248	76999248	chr10	76590417	76600417
chr10	60039960	60049960	chr10	59868958	59878958
chr10	110549333	110559333	chr10	110350200	110360200
chr10	112961059	112971059	chr10	112560393	112570393
chr10	101731015	101741015	chr10	101600219	101610219
chr10	68760004	68770004	chr10	68449916	68459916
chr10	28378688	28388688	chr10	27779761	27789761
chr10	118231467	118241467	chr10	117529369	117539369
chr10	34010955	34020955	chr10	33328952	33338952
chr10	101459907	101469907	chr10	101300083	101310083
chr10	9210290	9220290	chr10	7879163	7889163
chr10	16529491	16539491	chr10	15889906	15899906
chr10	36750751	36760751	chr10	35900446	35910446
chr10	36769935	36779935	chr10	35729768	35739768
chr10	9310136	9320136	chr10	7840519	7850519
chr10	86919325	86929325	chr10	86690542	86700542
chr10	123670136	123680136	chr10	123570489	123580489
chr10	94289214	94299214	chr10	93909760	93919760
chr10	102410167	102420167	chr10	102230510	102240510
chr10	77969466	77979466	chr10	77939936	77949936
chr10	101449216	101459216	chr10	101289440	101299440
chr10	28970188	28980188	chr10	28670733	28680733
chr10	72890832	72900832	chr10	72399279	72409279
chr10	20850492	20860492	chr10	19669093	19679093
chr10	89699923	89709923	chr10	89420398	89430398
chr10	73768827	73778827	chr10	73750405	73760405
chr10	101830130	101840130	chr10	101821354	101831354
chr10	84510208	84520208	chr10	84260416	84270416
chr10	104209011	104219011	chr10	104019377	104029377
chr10	28558933	28568933	chr10	28550317	28560317
chr10	78019268	78029268	chr10	77970734	77980734
chr10	89539645	89549645	chr10	89420917	89430917
chr10	111209848	111219848	chr10	111079521	111089521
chr10	113209141	113219141	chr10	112550436	112560436
chr10	102369784	102379784	chr10	102260270	102270270
chr10	51979969	51989969	chr10	51048279	51058279
chr10	7651035	7661035	chr10	7510292	7520292
chr10	63669903	63679903	chr10	63210092	63220092
chr10	100110344	100120344	chr10	99840424	99850424
chr10	53590302	53600302	chr10	53251216	53261216
chr10	47338664	47348664	chr10	47020357	47030357
chr10	63459924	63469924	chr10	63210797	63220797
chr10	72979384	72989384	chr10	72380290	72390290
chr10	72850155	72860155	chr10	72379869	72389869
chr10	77720027	77730027	chr10	77158935	77168935
chr10	86889929	86899929	chr10	86699715	86709715
chr10	101220382	101230382	chr10	101129726	101139726
chr10	77649536	77659536	chr10	77210275	77220275
chr10	53808990	53818990	chr10	52810853	52820853
chr10	93290445	93300445	chr10	93108958	93118958
chr10	118269186	118279186	chr10	117540270	117550270
chr10	6660188	6670188	chr10	6409812	6419812
chr10	36850984	36860984	chr10	35590333	35600333
chr10	103840215	103850215	chr10	103749691	103759691
chr10	128839928	128849928	chr10	128248916	128258916
chr10	72829439	72839439	chr10	72470771	72480771
chr10	72770193	72780193	chr10	72760399	72770399
chr10	103889387	103899387	chr10	103709610	103719610
chr10	16779968	16789968	chr10	15930879	15940879
chr10	22249609	22259609	chr10	21990050	22000050
chr10	103229651	103239651	chr10	103190304	103200304
chr10	31310339	31320339	chr10	30749298	30759298
chr10	99039201	99049201	chr10	98459433	98469433
chr10	71750549	71760549	chr10	71390012	71400012
chr10	26298535	26308535	chr10	25740205	25750205
chr10	69380826	69390826	chr10	69210093	69220093
chr10	22520780	22530780	chr10	21989295	21999295
chr10	100870120	100880120	chr10	100579713	100589713
chr10	72819744	72829744	chr10	72700129	72710129
chr10	118240225	118250225	chr10	117500380	117510380
chr10	72870534	72880534	chr10	72350396	72360396
chr10	81819606	81829606	chr10	81359018	81369018
chr10	121470597	121480597	chr10	120940403	120950403
chr10	59599435	59609435	chr10	58780872	58790872
chr10	10678869	10688869	chr10	9310048	9320048
chr10	100810371	100820371	chr10	100580112	100590112
chr10	36761631	36771631	chr10	35619624	35629624
chr10	80938800	80948800	chr10	80700141	80710141
chr10	89370495	89380495	chr10	89250612	89260612
chr10	17229254	17239254	chr10	16890469	16900469
chr10	9710266	9720266	chr10	9340575	9350575
chr10	93330144	93340144	chr10	93120376	93130376
chr10	71689529	71699529	chr10	71459393	71469393
chr10	20788733	20798733	chr10	19411460	19421460
chr10	26870873	26880873	chr10	26727989	26737989
chr10	36779184	36789184	chr10	36180122	36190122
chr10	91259835	91269835	chr10	90989191	90999191
chr10	101739748	101749748	chr10	101589328	101599328
chr10	72839958	72849958	chr10	72620406	72630406
chr10	125089088	125099088	chr10	125071193	125081193
chr10	102000860	102010860	chr10	101870762	101880762
chr10	68898837	68908837	chr10	68771084	68781084
chr10	61180047	61190047	chr10	60810315	60820315
chr10	125088731	125098731	chr10	125080440	125090440
chr10	92490094	92500094	chr10	92030570	92040570
chr10	68199685	68209685	chr10	67859377	67869377
chr10	74989436	74999436	chr10	74261138	74271138
chr10	116280480	116290480	chr10	115699303	115709303
chr10	11980193	11990193	chr10	11780253	11790253
chr10	24499978	24509978	chr10	23970107	23980107
chr10	82960907	82970907	chr10	82149768	82159768
chr10	89380645	89390645	chr10	89259653	89269653
chr10	110519954	110529954	chr10	110319258	110329258
chr10	62189626	62199626	chr10	62041166	62051166
chr10	9310923	9320923	chr10	7880825	7890825
chr10	47299959	47309959	chr10	47009965	47019965
chr10	33979259	33989259	chr10	33319962	33329962
chr10	103059329	103069329	chr10	102899940	102909940
chr10	13769798	13779798	chr10	13650080	13660080
chr10	93289675	93299675	chr10	93119535	93129535
chr10	60019855	60029855	chr10	59859308	59869308
chr10	18210049	18220049	chr10	17869589	17879589
chr10	66919827	66929827	chr10	66598784	66608784
chr10	71599910	71609910	chr10	71379864	71389864
chr10	44378501	44388501	chr10	43669007	43679007
chr10	68929764	68939764	chr10	68730245	68740245
chr10	23010222	23020222	chr10	21999200	22009200
chr10	97190247	97200247	chr10	97050919	97060919
chr10	31487873	31497873	chr10	30780340	30790340
chr10	59178491	59188491	chr10	58780648	58790648
chr10	122490574	122500574	chr10	122269493	122279493
chr10	20839948	20849948	chr10	20069544	20079544
chr10	44300706	44310706	chr10	43680480	43690480
chr10	87719158	87729158	chr10	87500816	87510816
chr10	59590721	59600721	chr10	59251274	59261274
chr10	20780957	20790957	chr10	19811330	19821330
chr10	98749313	98759313	chr10	98460239	98470239
chr10	36789632	36799632	chr10	35588854	35598854
chr10	9298849	9308849	chr10	8039687	8049687
chr10	51840295	51850295	chr10	51021114	51031114
chr10	69350242	69360242	chr10	69240823	69250823
chr10	20828691	20838691	chr10	19720197	19730197
chr10	123530608	123540608	chr10	123129795	123139795
chr10	51919702	51929702	chr10	51019954	51029954
chr10	90550677	90560677	chr10	89808801	89818801
chr10	90581275	90591275	chr10	89781069	89791069
chr10	26298859	26308859	chr10	25731168	25741168
chr10	72951056	72961056	chr10	72399774	72409774
chr10	66919869	66929869	chr10	66580440	66590440
chr10	93309889	93319889	chr10	93100032	93110032
chr10	9189753	9199753	chr10	8459280	8469280
chr10	118239724	118249724	chr10	117579233	117589233
chr10	20818220	20828220	chr10	19480799	19490799
chr10	121749181	121759181	chr10	120939401	120949401
chr10	23019813	23029813	chr10	22549883	22559883
chr10	69499202	69509202	chr10	69450204	69460204
chr10	91949254	91959254	chr10	91830084	91840084
chr10	105719007	105729007	chr10	105110177	105120177
chr10	110601211	110611211	chr10	110281038	110291038
chr10	5380813	5390813	chr10	4859607	4869607
chr10	16720384	16730384	chr10	15879288	15889288
chr10	102380937	102390937	chr10	102221397	102231397
chr10	125079277	125089277	chr10	125060124	125070124
chr10	103229776	103239776	chr10	103150380	103160380
chr10	95350881	95360881	chr10	95128170	95138170
chr10	90850507	90860507	chr10	90741405	90751405
chr10	74960109	74970109	chr10	74240034	74250034
chr10	60030573	60040573	chr10	59620554	59630554
chr10	63760237	63770237	chr10	63170822	63180822
chr10	22310390	22320390	chr10	22249590	22259590
chr10	60749673	60759673	chr10	60669921	60679921
chr10	129950002	129960002	chr10	129028086	129038086
chr10	100870427	100880427	chr10	100729744	100739744
chr10	89560070	89570070	chr10	89411501	89421501
chr10	94309654	94319654	chr10	93889741	93899741
chr10	23619422	23629422	chr10	23310413	23320413
chr10	97189684	97199684	chr10	97029965	97039965
chr10	101759865	101769865	chr10	101590184	101600184
chr10	102019576	102029576	chr10	101879645	101889645
chr10	92439152	92449152	chr10	92070275	92080275
chr10	31458223	31468223	chr10	30760495	30770495
chr10	101230314	101240314	chr10	101129929	101139929
chr10	29000658	29010658	chr10	28650716	28660716
chr10	20769310	20779310	chr10	20219565	20229565
chr10	22980838	22990838	chr10	22559423	22569423
chr10	107259421	107269421	chr10	106681180	106691180
chr10	89599708	89609708	chr10	89420346	89430346
chr10	13149074	13159074	chr10	13140569	13150569
chr10	31480211	31490211	chr10	30789404	30799404
chr10	73040290	73050290	chr10	72481276	72491276
chr10	29119642	29129642	chr10	28669714	28679714
chr10	101770095	101780095	chr10	101629813	101639813
chr10	100909513	100919513	chr10	100559617	100569617
chr10	110549452	110559452	chr10	110330546	110340546
chr10	36762044	36772044	chr10	35650806	35660806
chr10	116379486	116389486	chr10	115739308	115749308
chr10	60649711	60659711	chr10	60449489	60459489
chr10	115089955	115099955	chr10	114870292	114880292
chr10	23010205	23020205	chr10	21989655	21999655
chr10	16761971	16771971	chr10	15880185	15890185
chr10	18190446	18200446	chr10	17850279	17860279
chr10	14839284	14849284	chr10	14530089	14540089
chr10	9210622	9220622	chr10	8510190	8520190
chr10	71609590	71619590	chr10	71310283	71320283
chr10	69710302	69720302	chr10	69649677	69659677
chr10	104579379	104589379	chr10	104400811	104410811
chr10	31310177	31320177	chr10	30789364	30799364
chr10	74919791	74929791	chr10	74300142	74310142
chr10	103680066	103690066	chr10	103599304	103609304
chr10	28199145	28209145	chr10	27799559	27809559
chr10	63080485	63090485	chr10	62609541	62619541
chr10	72879833	72889833	chr10	72349790	72359790
chr10	115411001	115421001	chr10	115350545	115360545
chr10	74900842	74910842	chr10	74260950	74270950
chr10	77109125	77119125	chr10	76330300	76340300
chr10	52570380	52580380	chr10	52301121	52311121
chr10	98670040	98680040	chr10	98460355	98470355
chr10	69139330	69149330	chr10	69130706	69140706
chr10	86949639	86959639	chr10	86940602	86950602
chr10	99279691	99289691	chr10	98770206	98780206
chr10	68750423	68760423	chr10	68439646	68449646
chr10	27140296	27150296	chr10	27110464	27120464
chr10	111269918	111279918	chr10	111070596	111080596
chr10	34090259	34100259	chr10	33319649	33329649
chr10	98649330	98659330	chr10	98469306	98479306
chr10	69630694	69640694	chr10	69541068	69551068
chr10	97410041	97420041	chr10	97401006	97411006
chr10	95599001	95609001	chr10	95450858	95460858
chr10	114690291	114700291	chr10	114540549	114550549
chr10	5409503	5419503	chr10	4850913	4860913
chr10	89200107	89210107	chr10	88969535	88979535
chr10	74090616	74100616	chr10	73840245	73850245
chr10	29230980	29240980	chr10	28630164	28640164
chr10	97720398	97730398	chr10	97700725	97710725
chr10	33890230	33900230	chr10	33319894	33329894
chr10	75109769	75119769	chr10	74207414	74217414
chr10	16570035	16580035	chr10	15820562	15830562
chr10	117179724	117189724	chr10	116800468	116810468
chr10	23000624	23010624	chr10	22510950	22520950
chr10	110259376	110269376	chr10	110140257	110150257
chr10	102039758	102049758	chr10	101849325	101859325
chr10	77109934	77119934	chr10	76309880	76319880
chr10	59569566	59579566	chr10	58780308	58790308
chr10	58079995	58089995	chr10	57609324	57619324
chr10	31321026	31331026	chr10	30759191	30769191
chr10	36819749	36829749	chr10	35910526	35920526
chr10	120180341	120190341	chr10	119940555	119950555
chr10	73979779	73989779	chr10	73970603	73980603
chr10	102589329	102599329	chr10	102509874	102519874
chr10	69619363	69629363	chr10	69580597	69590597
chr10	63629756	63639756	chr10	63180516	63190516
chr10	22999857	23009857	chr10	22440436	22450436
chr10	54000781	54010781	chr10	52820705	52830705
chr10	31729840	31739840	chr10	30729499	30739499
chr10	79180874	79190874	chr10	79099497	79109497
chr10	20808793	20818793	chr10	19810500	19820500
chr10	28380507	28390507	chr10	27739723	27749723
chr10	100720390	100730390	chr10	100569960	100579960
chr10	68779860	68789860	chr10	68730381	68740381
chr10	22960157	22970157	chr10	22420769	22430769
chr10	103270834	103280834	chr10	102919482	102929482
chr10	122560906	122570906	chr10	122290745	122300745
chr10	62840141	62850141	chr10	62589566	62599566
chr10	781432	791432	chr10	409994	419994
chr10	36778549	36788549	chr10	35608936	35618936
chr10	90839720	90849720	chr10	90820479	90830479
chr10	70758199	70768199	chr10	70569121	70579121
chr10	100090528	100100528	chr10	99849857	99859857
chr10	115090045	115100045	chr10	114949482	114959482
chr10	93479886	93489886	chr10	93409852	93419852
chr10	12691663	12701663	chr10	12259431	12269431
chr10	123969821	123979821	chr10	123609185	123619185
chr10	48209424	48219424	chr10	46538593	46548593
chr10	121749352	121759352	chr10	120958537	120968537
chr10	34148912	34158912	chr10	33320146	33330146
chr10	17190590	17200590	chr10	16890534	16900534
chr10	59170015	59180015	chr10	58940400	58950400
chr10	5319583	5329583	chr10	4849788	4859788
chr10	36640847	36650847	chr10	35609615	35619615
chr10	104919767	104929767	chr10	104640891	104650891
chr10	63149043	63159043	chr10	62580688	62590688
chr10	22309566	22319566	chr10	21999652	22009652
chr10	102569331	102579331	chr10	102510740	102520740
chr10	92439873	92449873	chr10	92060795	92070795
chr10	100110788	100120788	chr10	99828678	99838678
chr10	100850030	100860030	chr10	100600211	100610211
chr10	52299078	52309078	chr10	50999327	51009327
chr10	53200639	53210639	chr10	52810953	52820953
chr10	54361584	54371584	chr10	52859210	52869210
chr10	110209812	110219812	chr10	110139923	110149923
chr10	126499043	126509043	chr10	125979126	125989126
chr10	122429483	122439483	chr10	122310055	122320055
chr10	87650326	87660326	chr10	87539936	87549936
chr10	99679648	99689648	chr10	99439270	99449270
chr10	769284	779284	chr10	510172	520172
chr10	29080096	29090096	chr10	28639403	28649403
chr10	54120486	54130486	chr10	52821120	52831120
chr10	34150015	34160015	chr10	33279935	33289935
chr10	5379877	5389877	chr10	4829791	4839791
chr10	5610888	5620888	chr10	5440424	5450424
chr10	103671404	103681404	chr10	103591032	103601032
chr10	23059875	23069875	chr10	22579980	22589980
chr10	10809729	10819729	chr10	9330036	9340036
chr10	103069229	103079229	chr10	102919459	102929459
chr10	102580379	102590379	chr10	102480610	102490610
chr10	99200042	99210042	chr10	98480570	98490570
chr10	26869924	26879924	chr10	26719550	26729550
chr10	23520288	23530288	chr10	23319065	23329065
chr10	16538790	16548790	chr10	15900131	15910131
chr10	17229443	17239443	chr10	16869353	16879353
chr10	86909721	86919721	chr10	86720120	86730120
chr10	23029442	23039442	chr10	22550945	22560945
chr10	97220303	97230303	chr10	97079742	97089742
chr10	70750046	70760046	chr10	70560738	70570738
chr10	99230329	99240329	chr10	98460007	98470007
chr10	100870278	100880278	chr10	100720442	100730442
chr10	84517228	84527228	chr10	84260225	84270225
chr10	60438875	60448875	chr10	60229387	60239387
chr10	95558747	95568747	chr10	95458823	95468823
chr10	14179398	14189398	chr10	13790043	13800043
chr10	102369633	102379633	chr10	102230028	102240028
chr10	53520692	53530692	chr10	52920615	52930615
chr10	89398657	89408657	chr10	89250531	89260531
chr10	117130325	117140325	chr10	116800164	116810164
chr10	63751107	63761107	chr10	63159028	63169028
chr10	26269205	26279205	chr10	25730183	25740183
chr10	73630067	73640067	chr10	73510529	73520529
chr10	92419910	92429910	chr10	92060252	92070252
chr10	7689740	7699740	chr10	7530057	7540057
chr10	72939823	72949823	chr10	72459770	72469770
chr10	34021096	34031096	chr10	33390639	33400639
chr10	69620342	69630342	chr10	69518973	69528973
chr10	91250119	91260119	chr10	90960473	90970473
chr10	69360475	69370475	chr10	69190031	69200031
chr10	93349468	93359468	chr10	93020545	93030545
chr10	67500874	67510874	chr10	67300363	67310363
chr10	95620329	95630329	chr10	95399814	95409814
chr10	101759967	101769967	chr10	101610072	101620072
chr10	61699997	61709997	chr10	61301005	61311005
chr10	54120022	54130022	chr10	52811865	52821865
chr10	72889416	72899416	chr10	72358347	72368347
chr10	51999731	52009731	chr10	51069914	51079914
chr10	14770768	14780768	chr10	14540073	14550073
chr10	97469619	97479619	chr10	97450386	97460386
chr10	84529508	84539508	chr10	84350290	84360290
chr10	100430215	100440215	chr10	100300605	100310605
chr10	16778619	16788619	chr10	15838105	15848105
chr10	80510403	80520403	chr10	80440754	80450754
chr10	89180581	89190581	chr10	89029727	89039727
chr10	51409606	51419606	chr10	51020842	51030842
chr10	23041420	23051420	chr10	22398742	22408742
chr10	63640657	63650657	chr10	63201644	63211644
chr10	126380362	126390362	chr10	125959787	125969787
chr10	29009436	29019436	chr10	28661267	28671267
chr10	101539420	101549420	chr10	101209511	101219511
chr10	71751477	71761477	chr10	71308927	71318927
chr10	120170198	120180198	chr10	119929437	119939437
chr10	20790459	20800459	chr10	19768299	19778299
chr10	117150076	117160076	chr10	117139978	117149978
chr10	63059498	63069498	chr10	62581792	62591792
chr10	9190443	9200443	chr10	7920229	7930229
chr10	58049293	58059293	chr10	57660387	57670387
chr10	114439708	114449708	chr10	114299379	114309379
chr10	102319478	102329478	chr10	102279933	102289933
chr10	9219534	9229534	chr10	7869366	7879366
chr10	96829004	96839004	chr10	96639364	96649364
chr10	18199301	18209301	chr10	17858677	17868677
chr10	93329952	93339952	chr10	93129340	93139340
chr10	63159056	63169056	chr10	62590291	62600291
chr10	67519626	67529626	chr10	67010557	67020557
chr10	131381042	131391042	chr10	130280208	130290208
chr10	74740514	74750514	chr10	74249996	74259996
chr10	68730907	68740907	chr10	68450253	68460253
chr10	121899728	121909728	chr10	120941491	120951491
chr10	96320422	96330422	chr10	96010131	96020131
chr10	47329537	47339537	chr10	47049143	47059143
chr10	131529550	131539550	chr10	130220723	130230723
chr10	71059850	71069850	chr10	70940580	70950580
chr10	48209565	48219565	chr10	46520541	46530541
chr10	131890410	131900410	chr10	130180422	130190422
chr10	18239945	18249945	chr10	17919184	17929184
chr10	12949956	12959956	chr10	12250667	12260667
chr10	54409715	54419715	chr10	52879689	52889689
chr10	9309648	9319648	chr10	7870398	7880398
chr10	54669524	54679524	chr10	52869142	52879142
chr10	21250584	21260584	chr10	21078893	21088893
chr10	16721333	16731333	chr10	15900549	15910549
chr10	55241691	55251691	chr10	52809959	52819959
chr10	47318183	47328183	chr10	47049668	47059668
chr10	125059174	125069174	chr10	125050778	125060778
[truncated: 834,340 more rows]
