# Supplementary material for: Reorganization of 3D genome structure may contribute to gene regulatory evolution in primates
Source: PLoS Genet. 2019 Jul 19;15(7):e1008278. doi: 10.1371/journal.pgen.1008278 (PMC6668850; doi:10.1371/journal.pgen.1008278)
Supplement: S5 Table — (TXT) [file pgen.1008278.s025.txt]

chr(1)	start(1)	end(1)	chr(2)	start(2)	end(2)
chr10	50819798	50829798	chr10	47911676	47921676
chr10	70710502	70720502	chr10	70589499	70599499
chr10	103800022	103810022	chr10	103680050	103690050
chr10	118929750	118939750	chr10	118540428	118550428
chr10	94740072	94750072	chr10	94449502	94459502
chr10	50819719	50829719	chr10	47917873	47927873
chr10	78900039	78910039	chr10	78420319	78430319
chr10	50820056	50830056	chr10	47979060	47989060
chr10	94870073	94880073	chr10	94760221	94770221
chr10	50820149	50830149	chr10	47990503	48000503
chr10	105340382	105350382	chr10	105200021	105210021
chr10	96880358	96890358	chr10	96710618	96720618
chr10	90790011	90800011	chr10	90659533	90669533
chr10	50820315	50830315	chr10	47970284	47980284
chr10	93790172	93800172	chr10	93429792	93439792
chr10	29960469	29970469	chr10	29629798	29639798
chr10	50820806	50830806	chr10	47930953	47940953
chr10	69959453	69969453	chr10	69800109	69810109
chr10	48330462	48340462	chr10	48040295	48050295
chr10	50820032	50830032	chr10	47900547	47910547
chr10	103598962	103608962	chr10	103590334	103600334
chr10	94729849	94739849	chr10	94459091	94469091
chr10	50819877	50829877	chr10	48000398	48010398
chr10	121219396	121229396	chr10	120999991	121009991
chr10	32490715	32500715	chr10	31730171	31740171
chr10	74851221	74861221	chr10	74729735	74739735
chr10	125829369	125839369	chr10	125440073	125450073
chr10	50860673	50870673	chr10	47911818	47921818
chr10	74851241	74861241	chr10	74720877	74730877
chr10	118930079	118940079	chr10	118530441	118540441
chr10	103010776	103020776	chr10	102651286	102661286
chr10	9550673	9560673	chr10	8128874	8138874
chr10	94730241	94740241	chr10	94449338	94459338
chr10	94739352	94749352	chr10	94439698	94449698
chr10	12029831	12039831	chr10	11789672	11799672
chr10	94749640	94759640	chr10	94449440	94459440
chr10	103460504	103470504	chr10	103289575	103299575
chr10	32499168	32509168	chr10	31729348	31739348
chr10	103809613	103819613	chr10	103679595	103689595
chr10	70700538	70710538	chr10	70589384	70599384
chr10	96880400	96890400	chr10	96700880	96710880
chr10	90440657	90450657	chr10	90260341	90270341
chr10	103220710	103230710	chr10	103049515	103059515
chr10	105369713	105379713	chr10	105199313	105209313
chr10	48319562	48329562	chr10	48039810	48049810
chr10	50820529	50830529	chr10	47940959	47950959
chr10	50819803	50829803	chr10	48019767	48029767
chr10	32489967	32499967	chr10	31739721	31749721
chr10	94739451	94749451	chr10	94459487	94469487
chr10	102300665	102310665	chr10	101990038	102000038
chr10	103790523	103800523	chr10	103680181	103690181
chr10	9550166	9560166	chr10	8120170	8130170
chr10	118919949	118929949	chr10	118540556	118550556
chr10	85800044	85810044	chr10	85521154	85531154
chr10	32499227	32509227	chr10	31759986	31769986
chr10	118929399	118939399	chr10	118550623	118560623
chr10	120809034	120819034	chr10	120800853	120810853
chr10	70460664	70470664	chr10	70299062	70309062
chr10	112189597	112199597	chr10	111889173	111899173
chr10	94869914	94879914	chr10	94750865	94760865
chr10	23810227	23820227	chr10	23389714	23399714
chr10	118920132	118930132	chr10	118550529	118560529
chr10	70450863	70460863	chr10	70299809	70309809
chr10	50820226	50830226	chr10	47950798	47960798
chr10	50820721	50830721	chr10	47959511	47969511
chr10	50820306	50830306	chr10	48010471	48020471
chr10	112180547	112190547	chr10	111888890	111898890
chr10	53280243	53290243	chr10	53110406	53120406
chr10	99380130	99390130	chr10	99260236	99270236
chr10	48360424	48370424	chr10	48040228	48050228
chr10	70460392	70470392	chr10	70291241	70301241
chr10	120830909	120840909	chr10	120809342	120819342
chr10	102570010	102580010	chr10	102499793	102509793
chr10	112159553	112169553	chr10	111899501	111909501
chr10	104530107	104540107	chr10	104371694	104381694
chr10	112150003	112160003	chr10	111898929	111908929
chr10	48329941	48339941	chr10	48050230	48060230
chr10	50849503	50859503	chr10	47911677	47921677
chr10	50820258	50830258	chr10	48039560	48049560
chr10	112159856	112169856	chr10	111909693	111919693
chr10	18049423	18059423	chr10	17620473	17630473
chr10	73980376	73990376	chr10	73488409	73498409
chr10	74840157	74850157	chr10	74730476	74740476
chr10	78890742	78900742	chr10	78419982	78429982
chr10	102668714	102678714	chr10	102569801	102579801
chr10	96640854	96650854	chr10	96530553	96540553
chr10	88220360	88230360	chr10	88029680	88039680
chr10	80760904	80770904	chr10	80649728	80659728
chr10	69959149	69969149	chr10	69789948	69799948
chr10	85792501	85802501	chr10	85521362	85531362
chr10	103209969	103219969	chr10	103049547	103059547
chr10	103459941	103469941	chr10	103329453	103339453
chr10	37910023	37920023	chr10	36700692	36710692
chr10	50861261	50871261	chr10	47918261	47928261
chr10	78918642	78928642	chr10	78420722	78430722
chr10	78970022	78980022	chr10	78420607	78430607
chr10	85799822	85809822	chr10	85528725	85538725
chr10	37918538	37928538	chr10	36681307	36691307
chr10	113919328	113929328	chr10	113799851	113809851
chr10	94679900	94689900	chr10	94459449	94469449
chr10	32490236	32500236	chr10	31751981	31761981
chr10	78900126	78910126	chr10	78429331	78439331
chr10	102258949	102268949	chr10	102179391	102189391
chr10	76230582	76240582	chr10	75459584	75469584
chr10	37890898	37900898	chr10	36688961	36698961
chr10	32490232	32500232	chr10	31710296	31720296
chr10	96879785	96889785	chr10	96719989	96729989
chr10	74850981	74860981	chr10	74711187	74721187
chr10	13722031	13732031	chr10	13700071	13710071
chr10	92150258	92160258	chr10	92040100	92050100
chr10	32490707	32500707	chr10	31759907	31769907
chr10	135279476	135289476	chr10	135070792	135080792
chr10	103249382	103259382	chr10	103240664	103250664
chr10	48329410	48339410	chr10	48060046	48070046
chr10	90439867	90449867	chr10	90169618	90179618
chr10	48319274	48329274	chr10	48050142	48060142
chr10	72388277	72398277	chr10	71999805	72009805
chr10	74010444	74020444	chr10	73489549	73499549
chr10	71439862	71449862	chr10	71309897	71319897
chr10	96880149	96890149	chr10	96650388	96660388
chr10	99389437	99399437	chr10	99249313	99259313
chr10	103800446	103810446	chr10	103670621	103680621
chr10	78900716	78910716	chr10	78439481	78449481
chr10	16490529	16500529	chr10	16199045	16209045
chr10	112200129	112210129	chr10	111889066	111899066
chr10	29968521	29978521	chr10	29629950	29639950
chr10	103229081	103239081	chr10	103049594	103059594
chr10	80760732	80770732	chr10	80679267	80689267
chr10	18039840	18049840	chr10	17619705	17629705
chr10	72379864	72389864	chr10	72020322	72030322
chr10	32490533	32500533	chr10	31720407	31730407
chr10	90800981	90810981	chr10	90659447	90669447
chr10	95989279	95999279	chr10	95980934	95990934
chr10	80770250	80780250	chr10	80649131	80659131
chr10	9460537	9470537	chr10	8129177	8139177
chr10	102309473	102319473	chr10	101990484	102000484
chr10	118939225	118949225	chr10	118540762	118550762
chr10	112190485	112200485	chr10	111880064	111890064
chr10	71630706	71640706	chr10	71559411	71569411
chr10	9550221	9560221	chr10	8139820	8149820
chr10	103789891	103799891	chr10	103689575	103699575
chr10	104530037	104540037	chr10	104379336	104389336
chr10	19069151	19079151	chr10	18659826	18669826
chr10	103799699	103809699	chr10	103689276	103699276
chr10	69589803	69599803	chr10	69550334	69560334
chr10	19060277	19070277	chr10	18669861	18679861
chr10	105340055	105350055	chr10	105190093	105200093
chr10	11999819	12009819	chr10	11789790	11799790
chr10	3150878	3160878	chr10	3060330	3070330
chr10	112170764	112180764	chr10	111899938	111909938
chr10	96869762	96879762	chr10	96709848	96719848
chr10	112199750	112209750	chr10	111898937	111908937
chr10	50800774	50810774	chr10	47911738	47921738
chr10	50879182	50889182	chr10	47911582	47921582
chr10	97138402	97148402	chr10	96989864	96999864
chr10	88220192	88230192	chr10	88020809	88030809
chr10	99389591	99399591	chr10	99260173	99270173
chr10	69959706	69969706	chr10	69780019	69790019
chr10	118930085	118940085	chr10	118520357	118530357
chr10	48369180	48379180	chr10	48040747	48050747
chr10	70719379	70729379	chr10	70589740	70599740
chr10	125819299	125829299	chr10	125450060	125460060
chr10	97130496	97140496	chr10	96980392	96990392
chr10	94860655	94870655	chr10	94760162	94770162
chr10	90779070	90789070	chr10	90659357	90669357
chr10	79010025	79020025	chr10	78419650	78429650
chr10	94720291	94730291	chr10	94459933	94469933
chr10	111859450	111869450	chr10	111729479	111739479
chr10	103460453	103470453	chr10	103339498	103349498
chr10	124411032	124421032	chr10	124139362	124149362
chr10	48309577	48319577	chr10	48050207	48060207
chr10	13011392	13021392	chr10	12559861	12569861
chr10	103460268	103470268	chr10	103280584	103290584
chr10	99369930	99379930	chr10	99259793	99269793
chr10	93790926	93800926	chr10	93439369	93449369
chr10	102159711	102169711	chr10	101990158	102000158
chr10	74999300	75009300	chr10	74990835	75000835
chr10	76239512	76249512	chr10	75459468	75469468
chr10	104539734	104549734	chr10	104378949	104388949
chr10	32541009	32551009	chr10	31710443	31720443
chr10	37891057	37901057	chr10	36681088	36691088
chr10	92159149	92169149	chr10	92039378	92049378
chr10	19059332	19069332	chr10	18660747	18670747
chr10	101939558	101949558	chr10	101861244	101871244
chr10	94720092	94730092	chr10	94449509	94459509
chr10	126240048	126250048	chr10	125860299	125870299
chr10	103841071	103851071	chr10	103679608	103689608
chr10	112209960	112219960	chr10	111888854	111898854
chr10	37890971	37900971	chr10	36700980	36710980
chr10	94700377	94710377	chr10	94459831	94469831
chr10	125829560	125839560	chr10	125449438	125459438
chr10	50860497	50870497	chr10	47969848	47979848
chr10	50820752	50830752	chr10	48359661	48369661
chr10	70451108	70461108	chr10	70309887	70319887
chr10	134579750	134589750	chr10	134510312	134520312
chr10	64059192	64069192	chr10	64050241	64060241
chr10	118930529	118940529	chr10	118559525	118569525
chr10	72380279	72390279	chr10	71999485	72009485
chr10	48339345	48349345	chr10	48039958	48049958
chr10	90600526	90610526	chr10	90488717	90498717
chr10	19040820	19050820	chr10	18661023	18671023
chr10	125819860	125829860	chr10	125440152	125450152
chr10	74860174	74870174	chr10	74719790	74729790
chr10	102659653	102669653	chr10	102569772	102579772
chr10	70470224	70480224	chr10	70298916	70308916
chr10	13000336	13010336	chr10	12560684	12570684
chr10	94730020	94740020	chr10	94439805	94449805
chr10	19049646	19059646	chr10	18660982	18670982
chr10	94700378	94710378	chr10	94449813	94459813
chr10	112190576	112200576	chr10	111899372	111909372
chr10	92150444	92160444	chr10	92050082	92060082
chr10	97838922	97848922	chr10	97720363	97730363
chr10	94899613	94909613	chr10	94759446	94769446
chr10	90450117	90460117	chr10	90170007	90180007
chr10	29900209	29910209	chr10	29630264	29640264
chr10	73999572	74009572	chr10	73499301	73509301
chr10	93799541	93809541	chr10	93429319	93439319
chr10	94729577	94739577	chr10	94499040	94509040
chr10	32499843	32509843	chr10	31740414	31750414
chr10	112180383	112190383	chr10	111880793	111890793
chr10	19049924	19059924	chr10	18639496	18649496
chr10	30290071	30300071	chr10	29590626	29600626
chr10	63690173	63700173	chr10	63490189	63500189
chr10	69950897	69960897	chr10	69790002	69800002
chr10	63690024	63700024	chr10	63480216	63490216
chr10	105350533	105360533	chr10	105190185	105200185
chr10	19049523	19059523	chr10	18650335	18660335
chr10	94679308	94689308	chr10	94449233	94459233
chr10	94870414	94880414	chr10	94769818	94779818
chr10	96890348	96900348	chr10	96709364	96719364
chr10	50819458	50829458	chr10	48340227	48350227
chr10	112199216	112209216	chr10	111880630	111890630
chr10	103520205	103530205	chr10	103289846	103299846
chr10	37899020	37909020	chr10	36700743	36710743
chr10	69950467	69960467	chr10	69799722	69809722
chr10	30290225	30300225	chr10	29600483	29610483
chr10	19048856	19058856	chr10	18669631	18679631
chr10	103460026	103470026	chr10	103300156	103310156
chr10	103819509	103829509	chr10	103679865	103689865
chr10	104919233	104929233	chr10	104879570	104889570
chr10	69940601	69950601	chr10	69800237	69810237
chr10	18049171	18059171	chr10	17629829	17639829
chr10	103799961	103809961	chr10	103700066	103710066
chr10	37899054	37909054	chr10	36689744	36699744
chr10	48359729	48369729	chr10	48050064	48060064
chr10	103809603	103819603	chr10	103670518	103680518
chr10	70430002	70440002	chr10	70309669	70319669
chr10	74840168	74850168	chr10	74739598	74749598
chr10	94889445	94899445	chr10	94769799	94779799
chr10	96880175	96890175	chr10	96689555	96699555
chr10	32499580	32509580	chr10	31719854	31729854
chr10	104719124	104729124	chr10	104590073	104600073
chr10	124280150	124290150	chr10	124150303	124160303
chr10	112139504	112149504	chr10	111899019	111909019
chr10	105330563	105340563	chr10	105199888	105209888
chr10	102879903	102889903	chr10	102740168	102750168
chr10	32529330	32539330	chr10	31729006	31739006
chr10	105369789	105379789	chr10	105190562	105200562
chr10	69970207	69980207	chr10	69799837	69809837
chr10	97130522	97140522	chr10	96989553	96999553
chr10	75309386	75319386	chr10	75300501	75310501
chr10	25060206	25070206	chr10	24849256	24859256
chr10	30290843	30300843	chr10	29629219	29639219
chr10	29950071	29960071	chr10	29630021	29640021
chr10	103780736	103790736	chr10	103699428	103709428
chr10	12009757	12019757	chr10	11790134	11800134
chr10	48310270	48320270	chr10	48040624	48050624
chr10	91850480	91860480	chr10	91029859	91039859
chr10	94888925	94898925	chr10	94759610	94769610
chr10	90610162	90620162	chr10	90489836	90499836
chr10	60450375	60460375	chr10	60060414	60070414
chr10	94710102	94720102	chr10	94459066	94469066
chr10	80760285	80770285	chr10	80640540	80650540
chr10	12260294	12270294	chr10	12060176	12070176
chr10	125819247	125829247	chr10	125530553	125540553
chr10	112139915	112149915	chr10	111939138	111949138
chr10	12020652	12030652	chr10	11790132	11800132
chr10	105169821	105179821	chr10	105088448	105098448
chr10	90440075	90450075	chr10	90251126	90261126
chr10	50861305	50871305	chr10	47950425	47960425
chr10	50861079	50871079	chr10	47991563	48001563
chr10	13069331	13079331	chr10	12550335	12560335
chr10	70029493	70039493	chr10	69759776	69769776
chr10	90160274	90170274	chr10	90069555	90079555
chr10	103450777	103460777	chr10	103289880	103299880
chr10	32510061	32520061	chr10	31739202	31749202
chr10	104510131	104520131	chr10	104379206	104389206
chr10	125829459	125839459	chr10	125519124	125529124
chr10	88210986	88220986	chr10	88029342	88039342
chr10	48300303	48310303	chr10	48040464	48050464
chr10	72809237	72819237	chr10	72480129	72490129
chr10	94859942	94869942	chr10	94770005	94780005
chr10	104519779	104529779	chr10	104379164	104389164
chr10	95980084	95990084	chr10	95960558	95970558
chr10	78909085	78919085	chr10	78420866	78430866
chr10	23900626	23910626	chr10	23359432	23369432
chr10	50079569	50089569	chr10	49930093	49940093
chr10	90620031	90630031	chr10	90488944	90498944
chr10	72311463	72321463	chr10	72020190	72030190
chr10	92551287	92561287	chr10	92210375	92220375
chr10	70469778	70479778	chr10	70290715	70300715
chr10	120020416	120030416	chr10	119281395	119291395
chr10	98808991	98818991	chr10	98800852	98810852
chr10	71850954	71860954	chr10	71719626	71729626
chr10	30309479	30319479	chr10	29599678	29609678
chr10	62159955	62169955	chr10	61670707	61680707
chr10	74851187	74861187	chr10	74739234	74749234
chr10	70451098	70461098	chr10	70291391	70301391
chr10	101939740	101949740	chr10	101870300	101880300
chr10	91838862	91848862	chr10	91028838	91038838
chr10	71439870	71449870	chr10	71299940	71309940
chr10	74000333	74010333	chr10	73480203	73490203
chr10	59989629	59999629	chr10	59769628	59779628
chr10	103009914	103019914	chr10	102641263	102651263
chr10	14879543	14889543	chr10	14589827	14599827
chr10	94680140	94690140	chr10	94509522	94519522
chr10	11999848	12009848	chr10	11800283	11810283
chr10	1019194	1029194	chr10	1001025	1011025
chr10	71439653	71449653	chr10	71349854	71359854
chr10	90790354	90800354	chr10	90649925	90659925
chr10	96870176	96880176	chr10	96719701	96729701
chr10	93780665	93790665	chr10	93438868	93448868
chr10	85792219	85802219	chr10	85529124	85539124
chr10	32469399	32479399	chr10	31729873	31739873
chr10	72310706	72320706	chr10	72010612	72020612
chr10	104539909	104549909	chr10	104280108	104290108
chr10	49490192	49500192	chr10	49290229	49300229
chr10	104909582	104919582	chr10	104900260	104910260
chr10	103829494	103839494	chr10	103679718	103689718
chr10	72388925	72398925	chr10	72019741	72029741
chr10	100660579	100670579	chr10	100120122	100130122
chr10	32509026	32519026	chr10	31710084	31720084
chr10	13040415	13050415	chr10	12550131	12560131
chr10	120836755	120846755	chr10	120809356	120819356
chr10	102569505	102579505	chr10	102480128	102490128
chr10	93789489	93799489	chr10	93421024	93431024
chr10	88229941	88239941	chr10	88029502	88039502
chr10	50850619	50860619	chr10	47979451	47989451
chr10	80760814	80770814	chr10	80669600	80679600
chr10	50879726	50889726	chr10	47918058	47928058
chr10	76320429	76330429	chr10	75449808	75459808
chr10	103450695	103460695	chr10	103339836	103349836
chr10	30010153	30020153	chr10	29629533	29639533
chr10	81479657	81489657	chr10	80791982	80801982
chr10	37910265	37920265	chr10	36660515	36670515
chr10	74040365	74050365	chr10	73480200	73490200
chr10	38000530	38010530	chr10	36690176	36700176
chr10	103559709	103569709	chr10	103551430	103561430
chr10	107189857	107199857	chr10	106569613	106579613
chr10	70730033	70740033	chr10	70589848	70599848
chr10	74020293	74030293	chr10	73489089	73499089
chr10	64020241	64030241	chr10	63480366	63490366
chr10	48319140	48329140	chr10	48059671	48069671
chr10	104899874	104909874	chr10	104879866	104889866
chr10	105340698	105350698	chr10	105210870	105220870
chr10	91858350	91868350	chr10	91029514	91039514
chr10	88239595	88249595	chr10	88021282	88031282
chr10	120830984	120840984	chr10	120800799	120810799
chr10	32510241	32520241	chr10	31759043	31769043
chr10	13040117	13050117	chr10	12558945	12568945
chr10	93790105	93800105	chr10	93459345	93469345
chr10	121210690	121220690	chr10	120999408	121009408
chr10	74029318	74039318	chr10	73489253	73499253
chr10	100029483	100039483	chr10	99808307	99818307
chr10	30309332	30319332	chr10	29589663	29599663
chr10	99389422	99399422	chr10	99270991	99280991
chr10	112180485	112190485	chr10	111899835	111909835
chr10	93809138	93819138	chr10	93430046	93440046
chr10	90450442	90460442	chr10	90260132	90270132
chr10	88220039	88230039	chr10	88050128	88060128
chr10	74009785	74019785	chr10	73480404	73490404
chr10	51580279	51590279	chr10	50998046	51008046
chr10	116789741	116799741	chr10	116558926	116568926
chr10	78949466	78959466	chr10	78420435	78430435
chr10	23888943	23898943	chr10	23368938	23378938
chr10	74029696	74039696	chr10	73479796	73489796
chr10	3279677	3289677	chr10	3260304	3270304
chr10	98510249	98520249	chr10	98400580	98410580
chr10	9559022	9569022	chr10	8109897	8119897
chr10	70709860	70719860	chr10	70599466	70609466
chr10	76299698	76309698	chr10	75449836	75459836
chr10	28590185	28600185	chr10	28460783	28470783
chr10	120836716	120846716	chr10	120800587	120810587
chr10	52220012	52230012	chr10	51860119	51870119
chr10	7939647	7949647	chr10	7759607	7769607
chr10	95969342	95979342	chr10	95950321	95960321
chr10	107189563	107199563	chr10	106560115	106570115
chr10	12259767	12269767	chr10	12069488	12079488
chr10	101039878	101049878	chr10	100979975	100989975
chr10	74989736	74999736	chr10	74980678	74990678
chr10	105350118	105360118	chr10	105199999	105209999
chr10	112150815	112160815	chr10	111909858	111919858
chr10	19039899	19049899	chr10	18669050	18679050
chr10	74770681	74780681	chr10	74749368	74759368
chr10	18049382	18059382	chr10	17639112	17649112
chr10	70150284	70160284	chr10	70070002	70080002
chr10	72311019	72321019	chr10	71999856	72009856
chr10	95979839	95989839	chr10	95949838	95959838
chr10	48339743	48349743	chr10	48050285	48060285
chr10	50850269	50860269	chr10	47970076	47980076
chr10	50850109	50860109	chr10	47998991	48008991
chr10	104919816	104929816	chr10	104890267	104900267
chr10	90590033	90600033	chr10	90489176	90499176
chr10	101860629	101870629	chr10	101759475	101769475
chr10	94879663	94889663	chr10	94769961	94779961
chr10	83039612	83049612	chr10	82629911	82639911
chr10	100669770	100679770	chr10	100129465	100139465
chr10	70451250	70461250	chr10	70280888	70290888
chr10	118920161	118930161	chr10	118530149	118540149
chr10	29120330	29130330	chr10	28710499	28720499
chr10	100660504	100670504	chr10	100150255	100160255
chr10	118010291	118020291	chr10	117391016	117401016
chr10	98539930	98549930	chr10	98390024	98400024
chr10	118891079	118901079	chr10	118540050	118550050
chr10	51579460	51589460	chr10	50992336	51002336
chr10	48309288	48319288	chr10	48059970	48069970
chr10	104919543	104929543	chr10	104900057	104910057
chr10	104909946	104919946	chr10	104879640	104889640
chr10	29190096	29200096	chr10	28711138	28721138
chr10	10950082	10960082	chr10	9859937	9869937
chr10	104540030	104550030	chr10	104371915	104381915
chr10	73989102	73999102	chr10	73489754	73499754
chr10	93759360	93769360	chr10	93430090	93440090
chr10	70029044	70039044	chr10	70021107	70031107
chr10	118909910	118919910	chr10	118540731	118550731
chr10	102290533	102300533	chr10	101990273	102000273
chr10	13069366	13079366	chr10	12559320	12569320
chr10	23810396	23820396	chr10	23400433	23410433
chr10	70029391	70039391	chr10	69740298	69750298
chr10	12019474	12029474	chr10	11769669	11779669
chr10	72371578	72381578	chr10	71999697	72009697
chr10	107199690	107209690	chr10	106559622	106569622
chr10	85800088	85810088	chr10	85630027	85640027
chr10	81489617	81499617	chr10	80792306	80802306
chr10	105169702	105179702	chr10	105080137	105090137
chr10	96649216	96659216	chr10	96529626	96539626
chr10	94900008	94910008	chr10	94750625	94760625
chr10	50228794	50238794	chr10	50170139	50180139
chr10	70039178	70049178	chr10	70030173	70040173
chr10	112150038	112160038	chr10	111939243	111949243
chr10	103440077	103450077	chr10	103329527	103339527
chr10	112169970	112179970	chr10	111909532	111919532
chr10	98560181	98570181	chr10	98410249	98420249
chr10	97130295	97140295	chr10	96999947	97009947
chr10	7939626	7949626	chr10	7769316	7779316
chr10	90439994	90449994	chr10	90160862	90170862
chr10	32820362	32830362	chr10	31710328	31720328
chr10	103800059	103810059	chr10	103660299	103670299
chr10	37899122	37909122	chr10	36680516	36690516
chr10	88220418	88230418	chr10	88039925	88049925
chr10	48330244	48340244	chr10	48020123	48030123
chr10	98769761	98779761	chr10	98759922	98769922
chr10	48300724	48310724	chr10	48049983	48059983
chr10	96890642	96900642	chr10	96700483	96710483
chr10	100700243	100710243	chr10	100119861	100129861
chr10	112139766	112149766	chr10	111910011	111920011
chr10	97830183	97840183	chr10	97719979	97729979
chr10	78909821	78919821	chr10	78439152	78449152
chr10	103450714	103460714	chr10	103329999	103339999
chr10	95980047	95990047	chr10	95970317	95980317
chr10	27180113	27190113	chr10	26570505	26580505
chr10	100660355	100670355	chr10	99760647	99770647
chr10	78899516	78909516	chr10	78500887	78510887
chr10	102659800	102669800	chr10	102579625	102589625
chr10	73980300	73990300	chr10	73480062	73490062
chr10	104530369	104540369	chr10	104400283	104410283
chr10	80750572	80760572	chr10	80649717	80659717
chr10	29881091	29891091	chr10	29630732	29640732
chr10	105149261	105159261	chr10	105079833	105089833
chr10	61059905	61069905	chr10	60960078	60970078
chr10	96850401	96860401	chr10	96720059	96730059
chr10	123578365	123588365	chr10	122779179	122789179
chr10	103000558	103010558	chr10	102599710	102609710
chr10	125819160	125829160	chr10	125549243	125559243
chr10	32632023	32642023	chr10	31720478	31730478
chr10	13060820	13070820	chr10	12550487	12560487
chr10	90790118	90800118	chr10	90669106	90679106
chr10	29889806	29899806	chr10	29629310	29639310
chr10	50099409	50109409	chr10	49930557	49940557
chr10	32809750	32819750	chr10	31729685	31739685
chr10	9550665	9560665	chr10	8110251	8120251
chr10	37881162	37891162	chr10	36690204	36700204
chr10	53360251	53370251	chr10	53110355	53120355
chr10	48309554	48319554	chr10	48089554	48099554
chr10	97109540	97119540	chr10	96989863	96999863
chr10	126938645	126948645	chr10	126930677	126940677
chr10	78929957	78939957	chr10	78420600	78430600
chr10	37920127	37930127	chr10	36729468	36739468
chr10	96880263	96890263	chr10	96660473	96670473
chr10	98569685	98579685	chr10	98410128	98420128
chr10	80750748	80760748	chr10	80640203	80650203
chr10	19059659	19069659	chr10	18629728	18639728
chr10	102999418	103009418	chr10	102650615	102660615
chr10	72319830	72329830	chr10	71999356	72009356
chr10	102519481	102529481	chr10	102511600	102521600
chr10	9479440	9489440	chr10	8240248	8250248
chr10	76230276	76240276	chr10	75430953	75440953
chr10	103190485	103200485	chr10	103050033	103060033
chr10	64660687	64670687	chr10	64039527	64049527
chr10	111809498	111819498	chr10	111729490	111739490
chr10	32808053	32818053	chr10	31710965	31720965
chr10	76230704	76240704	chr10	75469089	75479089
chr10	103460770	103470770	chr10	103320391	103330391
chr10	111869733	111879733	chr10	111720908	111730908
chr10	74009631	74019631	chr10	73500194	73510194
chr10	85809734	85819734	chr10	85528365	85538365
chr10	130001046	130011046	chr10	129901167	129911167
chr10	32820353	32830353	chr10	31728935	31738935
chr10	73990301	74000301	chr10	73480052	73490052
chr10	50861823	50871823	chr10	47931525	47941525
chr10	50860755	50870755	chr10	47958911	47968911
chr10	97160457	97170457	chr10	96980457	96990457
chr10	50730321	50740321	chr10	47911681	47921681
chr10	50771022	50781022	chr10	47911982	47921982
chr10	50819855	50829855	chr10	48299884	48309884
chr10	102300097	102310097	chr10	102170370	102180370
chr10	32490340	32500340	chr10	31769220	31779220
chr10	9460092	9470092	chr10	8120507	8130507
chr10	37899804	37909804	chr10	36708247	36718247
chr10	103819494	103829494	chr10	103670162	103680162
chr10	37911272	37921272	chr10	36690214	36700214
chr10	103779953	103789953	chr10	103680193	103690193
chr10	99399652	99409652	chr10	99260125	99270125
chr10	112170642	112180642	chr10	111889317	111899317
chr10	103849229	103859229	chr10	103679632	103689632
chr10	16480902	16490902	chr10	16191499	16201499
chr10	61500610	61510610	chr10	61300291	61310291
chr10	102559826	102569826	chr10	102499848	102509848
chr10	121259655	121269655	chr10	121000373	121010373
chr10	76290092	76300092	chr10	75459587	75469587
chr10	74859639	74869639	chr10	74729833	74739833
chr10	29880732	29890732	chr10	29640796	29650796
chr10	30329828	30339828	chr10	29600206	29610206
chr10	94879404	94889404	chr10	94759496	94769496
chr10	79269945	79279945	chr10	79091285	79101285
chr10	98550229	98560229	chr10	98409511	98419511
chr10	16491022	16501022	chr10	16191889	16201889
chr10	83590268	83600268	chr10	83359916	83369916
chr10	29961015	29971015	chr10	29640598	29650598
chr10	70469769	70479769	chr10	70280656	70290656
chr10	30289998	30299998	chr10	29640913	29650913
chr10	90809608	90819608	chr10	90649968	90659968
chr10	29960615	29970615	chr10	29600037	29610037
chr10	104909634	104919634	chr10	104890099	104900099
chr10	32470556	32480556	chr10	31710646	31720646
chr10	32519022	32529022	chr10	31729422	31739422
chr10	32779768	32789768	chr10	31710113	31720113
chr10	48349823	48359823	chr10	48032205	48042205
chr10	37930406	37940406	chr10	36690279	36700279
chr10	70009639	70019639	chr10	70000655	70010655
chr10	103200516	103210516	chr10	103049789	103059789
chr10	76249552	76259552	chr10	75440136	75450136
chr10	79410780	79420780	chr10	79309342	79319342
chr10	94740246	94750246	chr10	94430721	94440721
chr10	116370046	116380046	chr10	116221597	116231597
chr10	73998870	74008870	chr10	73490353	73500353
chr10	70460985	70470985	chr10	70309528	70319528
chr10	16469915	16479915	chr10	16191323	16201323
chr10	6879963	6889963	chr10	6639747	6649747
chr10	111809723	111819723	chr10	111721025	111731025
chr10	85791607	85801607	chr10	85630840	85640840
chr10	37880574	37890574	chr10	36700474	36710474
chr10	76299837	76309837	chr10	75440286	75450286
chr10	72309542	72319542	chr10	72040761	72050761
chr10	69970315	69980315	chr10	69790056	69800056
chr10	37910990	37920990	chr10	36680806	36690806
chr10	29960054	29970054	chr10	29621404	29631404
chr10	32790563	32800563	chr10	31709556	31719556
chr10	103220474	103230474	chr10	103039803	103049803
chr10	105699500	105709500	chr10	105530089	105540089
chr10	29119599	29129599	chr10	28689562	28699562
chr10	112209440	112219440	chr10	111899434	111909434
chr10	121248588	121258588	chr10	120990602	121000602
chr10	79280289	79290289	chr10	79069734	79079734
chr10	74020662	74030662	chr10	73509638	73519638
chr10	118919899	118929899	chr10	118559511	118569511
chr10	21648784	21658784	chr10	20139540	20149540
chr10	104919466	104929466	chr10	104910634	104920634
chr10	23809059	23819059	chr10	23381396	23391396
chr10	125810367	125820367	chr10	125440088	125450088
chr10	97839303	97849303	chr10	97700819	97710819
chr10	72388918	72398918	chr10	71990735	72000735
chr10	103799794	103809794	chr10	103650071	103660071
chr10	19060292	19070292	chr10	18639528	18649528
chr10	29970412	29980412	chr10	29600113	29610113
chr10	37891697	37901697	chr10	36730408	36740408
chr10	120000156	120010156	chr10	119320034	119330034
chr10	96850146	96860146	chr10	96709494	96719494
chr10	32509103	32519103	chr10	31719901	31729901
chr10	91369463	91379463	chr10	91029729	91039729
chr10	119990031	120000031	chr10	119259561	119269561
chr10	101939936	101949936	chr10	101760207	101770207
chr10	32808750	32818750	chr10	31689674	31699674
chr10	102650184	102660184	chr10	102599128	102609128
chr10	72710011	72720011	chr10	72589896	72599896
chr10	95620371	95630371	chr10	95309732	95319732
chr10	37968730	37978730	chr10	36700632	36710632
chr10	48319425	48329425	chr10	48032206	48042206
chr10	125829211	125839211	chr10	125530737	125540737
chr10	97139102	97149102	chr10	96998532	97008532
chr10	121231038	121241038	chr10	120990173	121000173
chr10	27171004	27181004	chr10	26630768	26640768
chr10	74999454	75009454	chr10	74980630	74990630
chr10	58860507	58870507	chr10	58459696	58469696
chr10	19069553	19079553	chr10	18669320	18679320
chr10	13899940	13909940	chr10	13739871	13749871
chr10	48349919	48359919	chr10	48040162	48050162
chr10	6880669	6890669	chr10	6630066	6640066
chr10	100650465	100660465	chr10	100120627	100130627
chr10	111869765	111879765	chr10	111728941	111738941
chr10	63679545	63689545	chr10	63490424	63500424
chr10	32390731	32400731	chr10	31720255	31730255
chr10	19059283	19069283	chr10	18429436	18439436
chr10	71879701	71889701	chr10	71690656	71700656
chr10	6870973	6880973	chr10	6630104	6640104
chr10	102170433	102180433	chr10	101990502	102000502
chr10	97879769	97889769	chr10	97720000	97730000
chr10	25950720	25960720	chr10	25510605	25520605
chr10	72300090	72310090	chr10	72011175	72021175
chr10	100659949	100669949	chr10	99789887	99799887
chr10	23810405	23820405	chr10	23350169	23360169
chr10	48329203	48339203	chr10	48090138	48100138
chr10	70710181	70720181	chr10	70608908	70618908
chr10	32498932	32508932	chr10	31709700	31719700
chr10	75130515	75140515	chr10	75079596	75089596
chr10	79280239	79290239	chr10	79110594	79120594
chr10	126570498	126580498	chr10	126499692	126509692
chr10	94749936	94759936	chr10	94430614	94440614
chr10	72809580	72819580	chr10	72579753	72589753
chr10	90769994	90779994	chr10	90659277	90669277
chr10	73980340	73990340	chr10	73500311	73510311
chr10	78959350	78969350	chr10	78420609	78430609
chr10	105358634	105368634	chr10	105190517	105200517
chr10	104549531	104559531	chr10	104379032	104389032
chr10	112190401	112200401	chr10	111909896	111919896
chr10	121259486	121269486	chr10	120989893	120999893
chr10	102889825	102899825	chr10	102731099	102741099
chr10	29129122	29139122	chr10	28710254	28720254
chr10	79279683	79289683	chr10	79080789	79090789
chr10	105358465	105368465	chr10	105200555	105210555
chr10	104530217	104540217	chr10	104350599	104360599
chr10	92149326	92159326	chr10	92070551	92080551
chr10	96640261	96650261	chr10	96520799	96530799
chr10	9470419	9480419	chr10	8128783	8138783
chr10	116800705	116810705	chr10	116549839	116559839
chr10	118929533	118939533	chr10	118580379	118590379
chr10	50850361	50860361	chr10	48008242	48018242
chr10	126239432	126249432	chr10	125868909	125878909
chr10	50860294	50870294	chr10	47980738	47990738
chr10	4929135	4939135	chr10	3328765	3338765
chr10	121200611	121210611	chr10	121000121	121010121
chr10	32520251	32530251	chr10	31719953	31729953
chr10	104549330	104559330	chr10	104371911	104381911
chr10	76219583	76229583	chr10	75470634	75480634
chr10	94750135	94760135	chr10	94459068	94469068
chr10	21620675	21630675	chr10	20230141	20240141
chr10	60409570	60419570	chr10	60069851	60079851
chr10	101929972	101939972	chr10	101869649	101879649
chr10	116100085	116110085	chr10	115979521	115989521
chr10	72819717	72829717	chr10	72479822	72489822
chr10	6589995	6599995	chr10	6298816	6308816
chr10	23850184	23860184	chr10	23389732	23399732
chr10	21630377	21640377	chr10	20519762	20529762
chr10	121219232	121229232	chr10	120990592	121000592
chr10	125419414	125429414	chr10	124969418	124979418
chr10	78900383	78910383	chr10	78470349	78480349
chr10	96860365	96870365	chr10	96719962	96729962
chr10	80740431	80750431	chr10	80679862	80689862
chr10	14160191	14170191	chr10	14050063	14060063
chr10	21639730	21649730	chr10	20381183	20391183
chr10	71851103	71861103	chr10	71660799	71670799
chr10	103511253	103521253	chr10	103280130	103290130
chr10	79261712	79271712	chr10	79100025	79110025
chr10	27170940	27180940	chr10	26759207	26769207
chr10	118020693	118030693	chr10	117390816	117400816
chr10	98819687	98829687	chr10	98810570	98820570
chr10	126590272	126600272	chr10	126490827	126500827
chr10	104899267	104909267	chr10	104890583	104900583
chr10	99210216	99220216	chr10	99120486	99130486
chr10	103018296	103028296	chr10	102650559	102660559
chr10	53000052	53010052	chr10	51839379	51849379
chr10	70450204	70460204	chr10	70270078	70280078
chr10	94659732	94669732	chr10	94449319	94459319
chr10	69870876	69880876	chr10	69800436	69810436
chr10	15240250	15250250	chr10	14939633	14949633
chr10	4919979	4929979	chr10	3340149	3350149
chr10	76310188	76320188	chr10	75450761	75460761
chr10	92530539	92540539	chr10	92209378	92219378
chr10	104519822	104529822	chr10	104371376	104381376
chr10	76289933	76299933	chr10	75419992	75429992
chr10	104960002	104970002	chr10	104940192	104950192
chr10	79261353	79271353	chr10	79069206	79079206
chr10	112160087	112170087	chr10	111889547	111899547
chr10	88229393	88239393	chr10	88020916	88030916
chr10	23820264	23830264	chr10	23390231	23400231
chr10	78888954	78898954	chr10	78449794	78459794
chr10	32819821	32829821	chr10	31700031	31710031
chr10	72299688	72309688	chr10	72020091	72030091
chr10	12020168	12030168	chr10	11779975	11789975
chr10	50089583	50099583	chr10	49930217	49940217
chr10	125819726	125829726	chr10	125469363	125479363
chr10	94879558	94889558	chr10	94750635	94760635
chr10	116370465	116380465	chr10	116149818	116159818
chr10	105349899	105359899	chr10	105211221	105221221
chr10	103439727	103449727	chr10	103339675	103349675
chr10	32469680	32479680	chr10	31739612	31749612
chr10	97610475	97620475	chr10	97320247	97330247
chr10	118930034	118940034	chr10	118569709	118579709
chr10	72380029	72390029	chr10	72011053	72021053
chr10	32320748	32330748	chr10	31759731	31769731
chr10	92549533	92559533	chr10	92230105	92240105
chr10	32390735	32400735	chr10	31739760	31749760
chr10	78880528	78890528	chr10	78420585	78430585
chr10	107171524	107181524	chr10	106568974	106578974
chr10	18040548	18050548	chr10	17630752	17640752
chr10	60899723	60909723	chr10	60459424	60469424
chr10	23860079	23870079	chr10	23360534	23370534
chr10	101920615	101930615	chr10	101869513	101879513
chr10	30010055	30020055	chr10	29589786	29599786
chr10	125410243	125420243	chr10	125090283	125100283
chr10	32301433	32311433	chr10	31759952	31769952
chr10	103010006	103020006	chr10	102600080	102610080
chr10	9551216	9561216	chr10	8289278	8299278
chr10	36279744	36289744	chr10	36180655	36190655
chr10	13010406	13020406	chr10	12550742	12560742
chr10	76220986	76230986	chr10	75440531	75450531
chr10	76270999	76280999	chr10	75459970	75469970
chr10	78941046	78951046	chr10	78420892	78430892
chr10	90800210	90810210	chr10	90650220	90660220
chr10	21650058	21660058	chr10	20151017	20161017
chr10	121240202	121250202	chr10	120999430	121009430
chr10	91359503	91369503	chr10	91041052	91051052
chr10	37930029	37940029	chr10	36670502	36680502
chr10	120010216	120020216	chr10	119299659	119309659
chr10	71640745	71650745	chr10	71559572	71569572
chr10	103450287	103460287	chr10	103299616	103309616
chr10	96641363	96651363	chr10	96407686	96417686
chr10	6870323	6880323	chr10	6639281	6649281
chr10	32469208	32479208	chr10	31720039	31730039
chr10	98869129	98879129	chr10	98860554	98870554
chr10	102300625	102310625	chr10	102009579	102019579
chr10	48309942	48319942	chr10	48019249	48029249
chr10	81720449	81730449	chr10	81659786	81669786
chr10	118890402	118900402	chr10	118560085	118570085
chr10	96870245	96880245	chr10	96650128	96660128
chr10	53018658	53028658	chr10	51791201	51801201
chr10	94880120	94890120	chr10	94450017	94460017
chr10	12020140	12030140	chr10	11800068	11810068
chr10	102539164	102549164	chr10	102531799	102541799
chr10	32329317	32339317	chr10	31730522	31740522
chr10	16499123	16509123	chr10	16199319	16209319
chr10	29949219	29959219	chr10	29608951	29618951
chr10	129809599	129819599	chr10	129709231	129719231
chr10	72300162	72310162	chr10	71990861	72000861
chr10	121219270	121229270	chr10	121010184	121020184
chr10	102250162	102260162	chr10	101990046	102000046
chr10	21639624	21649624	chr10	20140009	20150009
chr10	35099492	35109492	chr10	34350974	34360974
chr10	104530652	104540652	chr10	104279758	104289758
chr10	48329947	48339947	chr10	48069887	48079887
chr10	19079668	19089668	chr10	18639462	18649462
chr10	70150766	70160766	chr10	70059905	70069905
chr10	71449392	71459392	chr10	71349594	71359594
chr10	103190568	103200568	chr10	103079975	103089975
chr10	50349373	50359373	chr10	50331388	50341388
chr10	124409969	124419969	chr10	124151096	124161096
chr10	104039961	104049961	chr10	103960283	103970283
chr10	103800253	103810253	chr10	103709858	103719858
chr10	828669	838669	chr10	749942	759942
chr10	70659591	70669591	chr10	70589760	70599760
chr10	21640161	21650161	chr10	20149758	20159758
chr10	115778928	115788928	chr10	115439362	115449362
chr10	113919683	113929683	chr10	113781038	113791038
chr10	4919296	4929296	chr10	3319172	3329172
chr10	32830286	32840286	chr10	31739264	31749264
chr10	78899239	78909239	chr10	78749378	78759378
chr10	23800402	23810402	chr10	23369929	23379929
chr10	13060610	13070610	chr10	12559603	12569603
chr10	126600284	126610284	chr10	126490106	126500106
chr10	19030077	19040077	chr10	18660732	18670732
chr10	121280043	121290043	chr10	121000055	121010055
chr10	80770317	80780317	chr10	80669526	80679526
chr10	112809729	112819729	chr10	112680480	112690480
chr10	35091108	35101108	chr10	34379924	34389924
chr10	97890025	97900025	chr10	97720101	97730101
chr10	90619730	90629730	chr10	90470556	90480556
chr10	120470184	120480184	chr10	120449647	120459647
chr10	32619397	32629397	chr10	31709711	31719711
chr10	72349565	72359565	chr10	71999777	72009777
chr10	35118717	35128717	chr10	34369132	34379132
chr10	126999024	127009024	chr10	126990899	127000899
chr10	70039154	70049154	chr10	69750834	69760834
chr10	100660280	100670280	chr10	100141127	100151127
chr10	79261634	79271634	chr10	79109917	79119917
chr10	126759894	126769894	chr10	126700588	126710588
chr10	116800436	116810436	chr10	116540882	116550882
chr10	72380114	72390114	chr10	72030201	72040201
chr10	106109593	106119593	chr10	105900486	105910486
chr10	103169056	103179056	chr10	103049793	103059793
chr10	74780163	74790163	chr10	74749277	74759277
chr10	120836930	120846930	chr10	120831441	120841441
chr10	50849813	50859813	chr10	47917711	47927711
chr10	50850365	50860365	chr10	47991971	48001971
chr10	72371369	72381369	chr10	72020547	72030547
chr10	94688057	94698057	chr10	94449968	94459968
chr10	103258635	103268635	chr10	103240265	103250265
chr10	50860627	50870627	chr10	47940625	47950625
chr10	112130763	112140763	chr10	111899022	111909022
chr10	38000939	38010939	chr10	36700596	36710596
chr10	50819452	50829452	chr10	48032098	48042098
chr10	98520273	98530273	chr10	98400136	98410136
chr10	50730622	50740622	chr10	47931173	47941173
chr10	50820762	50830762	chr10	48060076	48070076
chr10	88229535	88239535	chr10	87999604	88009604
chr10	50819659	50829659	chr10	48369425	48379425
chr10	22289949	22299949	chr10	22080471	22090471
chr10	118939624	118949624	chr10	118529875	118539875
chr10	102579534	102589534	chr10	102480335	102490335
chr10	850904	860904	chr10	519380	529380
chr10	31240095	31250095	chr10	30979969	30989969
chr10	19079941	19089941	chr10	18429945	18439945
chr10	104549295	104559295	chr10	104300793	104310793
chr10	103010860	103020860	chr10	102659463	102669463
chr10	48319346	48329346	chr10	48010951	48020951
chr10	103588986	103598986	chr10	103581455	103591455
chr10	14889762	14899762	chr10	14579515	14589515
chr10	102309302	102319302	chr10	101981046	101991046
chr10	92550317	92560317	chr10	92389819	92399819
chr10	102259131	102269131	chr10	102170476	102180476
chr10	37891339	37901339	chr10	36720369	36730369
chr10	23839534	23849534	chr10	23360382	23370382
chr10	70430499	70440499	chr10	70299592	70309592
chr10	31519634	31529634	chr10	31400153	31410153
chr10	98729124	98739124	chr10	98710380	98720380
chr10	29120773	29130773	chr10	28700143	28710143
chr10	90169835	90179835	chr10	90069743	90079743
chr10	23809411	23819411	chr10	23369823	23379823
chr10	48329682	48339682	chr10	48032152	48042152
chr10	103790344	103800344	chr10	103670769	103680769
chr10	32400532	32410532	chr10	31729571	31739571
chr10	134779026	134789026	chr10	134590345	134600345
chr10	100709926	100719926	chr10	99789359	99799359
chr10	93799807	93809807	chr10	93420229	93430229
chr10	31220077	31230077	chr10	30980197	30990197
chr10	76229836	76239836	chr10	75440502	75450502
chr10	118929364	118939364	chr10	118589896	118599896
chr10	102930362	102940362	chr10	102650231	102660231
chr10	29970106	29980106	chr10	29589817	29599817
chr10	37950733	37960733	chr10	36700315	36710315
chr10	94719873	94729873	chr10	94519643	94529643
chr10	14159821	14169821	chr10	14059693	14069693
chr10	118860302	118870302	chr10	118550677	118560677
chr10	14889635	14899635	chr10	14590228	14600228
chr10	90630331	90640331	chr10	90488932	90498932
chr10	60429275	60439275	chr10	60069407	60079407
chr10	102879839	102889839	chr10	102730507	102740507
chr10	46169678	46179678	chr10	45500993	45510993
chr10	105699941	105709941	chr10	105540045	105550045
chr10	52760339	52770339	chr10	51810549	51820549
chr10	79068845	79078845	chr10	79060315	79070315
chr10	81710468	81720468	chr10	81660227	81670227
chr10	74020819	74030819	chr10	73480094	73490094
chr10	70450890	70460890	chr10	70320833	70330833
chr10	32468769	32478769	chr10	31752004	31762004
chr10	19059945	19069945	chr10	18620788	18630788
chr10	75179115	75189115	chr10	75170046	75180046
chr10	29961299	29971299	chr10	29589978	29599978
chr10	99200569	99210569	chr10	99140391	99150391
chr10	70979511	70989511	chr10	70850646	70860646
chr10	100020628	100030628	chr10	99809001	99819001
chr10	118920175	118930175	chr10	118520676	118530676
chr10	69759210	69769210	chr10	69730958	69740958
chr10	105339879	105349879	chr10	105219112	105229112
chr10	72339798	72349798	chr10	72020275	72030275
chr10	102980041	102990041	chr10	102650537	102660537
chr10	32789873	32799873	chr10	31739919	31749919
chr10	125820383	125830383	chr10	125480564	125490564
chr10	16510548	16520548	chr10	16191165	16201165
chr10	78899478	78909478	chr10	78411219	78421219
chr10	74949138	74959138	chr10	74941112	74951112
chr10	103618727	103628727	chr10	103611017	103621017
chr10	9550950	9560950	chr10	8260451	8270451
chr10	103429517	103439517	chr10	103290083	103300083
chr10	5789546	5799546	chr10	5649588	5659588
chr10	13019342	13029342	chr10	12560449	12570449
chr10	125829282	125839282	chr10	125499217	125509217
chr10	116370959	116380959	chr10	116229622	116239622
chr10	100699394	100709394	chr10	100149884	100159884
chr10	106290386	106300386	chr10	106130667	106140667
chr10	60409430	60419430	chr10	60060608	60070608
chr10	37919805	37929805	chr10	36700817	36710817
chr10	72809074	72819074	chr10	72489666	72499666
chr10	63669669	63679669	chr10	63490216	63500216
chr10	13059921	13069921	chr10	12540888	12550888
chr10	60430236	60440236	chr10	60080756	60090756
chr10	60429125	60439125	chr10	59591074	59601074
chr10	103419638	103429638	chr10	103339338	103349338
chr10	23800209	23810209	chr10	23390064	23400064
chr10	115769745	115779745	chr10	115439214	115449214
chr10	74241098	74251098	chr10	74100258	74110258
chr10	48379772	48389772	chr10	48040658	48050658
chr10	32749728	32759728	chr10	31740446	31750446
chr10	71620627	71630627	chr10	71559286	71569286
chr10	69979236	69989236	chr10	69790159	69800159
chr10	75140111	75150111	chr10	75080326	75090326
chr10	96881225	96891225	chr10	96679847	96689847
chr10	92550631	92560631	chr10	92190549	92200549
chr10	102300611	102310611	chr10	101999667	102009667
chr10	103809351	103819351	chr10	103689948	103699948
chr10	32798957	32808957	chr10	31750255	31760255
chr10	25220048	25230048	chr10	24849851	24859851
chr10	70450489	70460489	chr10	70359690	70369690
chr10	32460798	32470798	chr10	31729619	31739619
chr10	71420645	71430645	chr10	71299895	71309895
chr10	30110955	30120955	chr10	29629139	29639139
chr10	23829573	23839573	chr10	23369509	23379509
chr10	99380161	99390161	chr10	99249920	99259920
chr10	111800449	111810449	chr10	111729472	111739472
chr10	104858768	104868768	chr10	104850888	104860888
chr10	9459163	9469163	chr10	8139242	8149242
chr10	102990467	103000467	chr10	102649952	102659952
chr10	48329438	48339438	chr10	48100157	48110157
chr10	63959856	63969856	chr10	63470485	63480485
chr10	126968861	126978861	chr10	126960160	126970160
chr10	89609356	89619356	chr10	89051193	89061193
chr10	37869854	37879854	chr10	36709901	36719901
chr10	76240623	76250623	chr10	75439904	75449904
chr10	102559757	102569757	chr10	102480613	102490613
chr10	80750317	80760317	chr10	80659710	80669710
chr10	70450560	70460560	chr10	70379601	70389601
chr10	126250445	126260445	chr10	125859672	125869672
chr10	102279691	102289691	chr10	101990243	102000243
chr10	96860353	96870353	chr10	96740261	96750261
chr10	70989544	70999544	chr10	70859551	70869551
chr10	102240983	102250983	chr10	102190985	102200985
chr10	102178903	102188903	chr10	101990805	102000805
chr10	104549250	104559250	chr10	104281337	104291337
chr10	32500050	32510050	chr10	31750660	31760660
chr10	50222635	50232635	chr10	50170578	50180578
chr10	91850240	91860240	chr10	91547754	91557754
chr10	106279954	106289954	chr10	106140216	106150216
chr10	105830467	105840467	chr10	105780436	105790436
chr10	54701598	54711598	chr10	53689684	53699684
chr10	79909354	79919354	chr10	79489999	79499999
chr10	79049555	79059555	chr10	79041355	79051355
chr10	102280259	102290259	chr10	102010727	102020727
chr10	100618661	100628661	chr10	100149872	100159872
chr10	44871042	44881042	chr10	44668471	44678471
chr10	1099622	1109622	chr10	1070135	1080135
chr10	48360466	48370466	chr10	48019608	48029608
chr10	32491166	32501166	chr10	31690128	31700128
chr10	75289219	75299219	chr10	75079368	75089368
chr10	95989687	95999687	chr10	95970048	95980048
chr10	79419507	79429507	chr10	79301029	79311029
chr10	112149870	112159870	chr10	111889523	111899523
chr10	116789307	116799307	chr10	116549700	116559700
chr10	118950872	118960872	chr10	118529518	118539518
chr10	63700489	63710489	chr10	63490285	63500285
chr10	74039331	74049331	chr10	73500230	73510230
chr10	9558229	9568229	chr10	8140146	8150146
chr10	10949279	10959279	chr10	9590997	9600997
chr10	72380157	72390157	chr10	71989994	71999994
chr10	103868907	103878907	chr10	103860890	103870890
chr10	101540734	101550734	chr10	101269872	101279872
chr10	103790178	103800178	chr10	103710734	103720734
chr10	94860027	94870027	chr10	94780214	94790214
chr10	76241040	76251040	chr10	75428742	75438742
chr10	112159765	112169765	chr10	111939541	111949541
chr10	113919521	113929521	chr10	113809815	113819815
chr10	37918910	37928910	chr10	36708879	36718879
chr10	99399742	99409742	chr10	99249423	99259423
chr10	13919867	13929867	chr10	13758371	13768371
chr10	97168415	97178415	chr10	96980367	96990367
chr10	94699453	94709453	chr10	94499255	94509255
chr10	64020410	64030410	chr10	63470560	63480560
chr10	18019315	18029315	chr10	17679406	17689406
chr10	107181055	107191055	chr10	106559884	106569884
chr10	102569874	102579874	chr10	102490674	102500674
chr10	15260366	15270366	chr10	14949945	14959945
chr10	129849644	129859644	chr10	129709140	129719140
chr10	32391210	32401210	chr10	31759235	31769235
chr10	101939322	101949322	chr10	101878662	101888662
chr10	106290020	106300020	chr10	106140242	106150242
chr10	29129094	29139094	chr10	28679994	28689994
chr10	9560325	9570325	chr10	8159557	8169557
chr10	103450208	103460208	chr10	103309962	103319962
chr10	71429927	71439927	chr10	71349513	71359513
chr10	71630788	71640788	chr10	71570236	71580236
chr10	21640040	21650040	chr10	20550627	20560627
chr10	75190413	75200413	chr10	75170097	75180097
chr10	105331510	105341510	chr10	105190208	105200208
chr10	23850440	23860440	chr10	23360548	23370548
chr10	103519462	103529462	chr10	103280566	103290566
chr10	48300409	48310409	chr10	48059563	48069563
chr10	125411050	125421050	chr10	124880477	124890477
chr10	54449634	54459634	chr10	53690535	53700535
chr10	70700320	70710320	chr10	70620513	70630513
chr10	96649419	96659419	chr10	96400095	96410095
chr10	124290740	124300740	chr10	124139053	124149053
chr10	70989352	70999352	chr10	70880846	70890846
chr10	71429753	71439753	chr10	71309574	71319574
chr10	123571252	123581252	chr10	122788493	122798493
chr10	100690043	100700043	chr10	99790128	99800128
chr10	126929483	126939483	chr10	126920213	126930213
chr10	30358935	30368935	chr10	29589721	29599721
chr10	85800602	85810602	chr10	85499408	85509408
chr10	104719713	104729713	chr10	104559198	104569198
chr10	118890580	118900580	chr10	118550352	118560352
chr10	48290531	48300531	chr10	48051039	48061039
chr10	62159735	62169735	chr10	61680053	61690053
chr10	72339508	72349508	chr10	72030022	72040022
chr10	103809918	103819918	chr10	103659956	103669956
chr10	101939515	101949515	chr10	101770436	101780436
chr10	69969823	69979823	chr10	69779760	69789760
chr10	78909569	78919569	chr10	78429254	78439254
chr10	125819450	125829450	chr10	125519364	125529364
chr10	32510433	32520433	chr10	31769327	31779327
chr10	70470175	70480175	chr10	70309940	70319940
chr10	96879918	96889918	chr10	96740368	96750368
chr10	80750305	80760305	chr10	80679829	80689829
chr10	115030371	115040371	chr10	114199106	114209106
chr10	9530122	9540122	chr10	8120569	8130569
chr10	9429216	9439216	chr10	8120411	8130411
chr10	9549705	9559705	chr10	8301104	8311104
chr10	18039852	18049852	chr10	17660118	17670118
chr10	23849777	23859777	chr10	23350749	23360749
chr10	54848440	54858440	chr10	53628544	53638544
chr10	72309549	72319549	chr10	72030706	72040706
chr10	32330236	32340236	chr10	31759900	31769900
chr10	50119771	50129771	chr10	49919780	49929780
chr10	52220352	52230352	chr10	51799037	51809037
chr10	126918899	126928899	chr10	126911285	126921285
chr10	50799567	50809567	chr10	47918152	47928152
chr10	50800624	50810624	chr10	47930164	47940164
chr10	50799919	50809919	chr10	47990668	48000668
chr10	50879406	50889406	chr10	47930993	47940993
chr10	50860896	50870896	chr10	47999011	48009011
chr10	50099572	50109572	chr10	49940814	49950814
chr10	50820259	50830259	chr10	48110206	48120206
chr10	50740233	50750233	chr10	48018825	48028825
chr10	50820683	50830683	chr10	48050271	48060271
chr10	50820280	50830280	chr10	48120361	48130361
chr10	50820786	50830786	chr10	48131202	48141202
chr10	102909358	102919358	chr10	102730838	102740838
chr10	103859741	103869741	chr10	103680168	103690168
chr10	75029078	75039078	chr10	75021047	75031047
chr10	118120437	118130437	chr10	117390655	117400655
chr10	12009916	12019916	chr10	11800264	11810264
chr10	13891027	13901027	chr10	13759204	13769204
chr10	76299793	76309793	chr10	75429585	75439585
chr10	30049869	30059869	chr10	29599567	29609567
chr10	78969705	78979705	chr10	78449159	78459159
chr10	46159713	46169713	chr10	45500437	45510437
chr10	79000287	79010287	chr10	78410577	78420577
chr10	37869586	37879586	chr10	36718778	36728778
chr10	102259749	102269749	chr10	101990042	102000042
chr10	102419374	102429374	chr10	102410251	102420251
chr10	92549872	92559872	chr10	92260362	92270362
chr10	120860857	120870857	chr10	120809451	120819451
chr10	100668837	100678837	chr10	99789063	99799063
chr10	79280233	79290233	chr10	79240122	79250122
chr10	19069326	19079326	chr10	18550487	18560487
chr10	74839892	74849892	chr10	74749268	74759268
chr10	107180947	107190947	chr10	106599892	106609892
chr10	120859903	120869903	chr10	120800039	120810039
chr10	118939870	118949870	chr10	118550618	118560618
chr10	78959256	78969256	chr10	78500229	78510229
chr10	94709560	94719560	chr10	94449915	94459915
chr10	78968744	78978744	chr10	78429407	78439407
chr10	78239559	78249559	chr10	77789518	77799518
chr10	37899886	37909886	chr10	36720079	36730079
chr10	29100266	29110266	chr10	28720130	28730130
chr10	18040470	18050470	chr10	17638869	17648869
chr10	124539338	124549338	chr10	124139397	124149397
chr10	91949645	91959645	chr10	91029600	91039600
chr10	119999087	120009087	chr10	119439500	119449500
chr10	69768767	69778767	chr10	69759933	69769933
chr10	70460985	70470985	chr10	70320028	70330028
chr10	21559776	21569776	chr10	20138789	20148789
chr10	103819259	103829259	chr10	103689914	103699914
chr10	33039442	33049442	chr10	32851002	32861002
chr10	23849793	23859793	chr10	23369576	23379576
chr10	54709331	54719331	chr10	54020440	54030440
chr10	72319248	72329248	chr10	72010535	72020535
chr10	13670037	13680037	chr10	13569946	13579946
chr10	125819676	125829676	chr10	125499840	125509840
chr10	87909086	87919086	chr10	87720118	87730118
chr10	95998817	96008817	chr10	95990552	96000552
chr10	98709810	98719810	chr10	98620321	98630321
chr10	100708889	100718889	chr10	99800699	99810699
chr10	123519752	123529752	chr10	122799795	122809795
chr10	103258772	103268772	chr10	103250469	103260469
chr10	80770520	80780520	chr10	80660078	80670078
chr10	12010762	12020762	chr10	11779535	11789535
chr10	118899451	118909451	chr10	118540552	118550552
chr10	112179572	112189572	chr10	111910227	111920227
chr10	32739436	32749436	chr10	31740310	31750310
chr10	88258974	88268974	chr10	88020840	88030840
chr10	79262476	79272476	chr10	79120313	79130313
chr10	87909714	87919714	chr10	87730470	87740470
chr10	21621264	21631264	chr10	20138967	20148967
chr10	118898850	118908850	chr10	118550310	118560310
chr10	32469549	32479549	chr10	31768379	31778379
chr10	103450422	103460422	chr10	103280589	103290589
chr10	21620505	21630505	chr10	20149204	20159204
chr10	120860130	120870130	chr10	120831229	120841229
chr10	72299649	72309649	chr10	71999358	72009358
chr10	98949425	98959425	chr10	98940664	98950664
chr10	79128548	79138548	chr10	79120896	79130896
chr10	105169698	105179698	chr10	105098989	105108989
chr10	98519939	98529939	chr10	98410833	98420833
chr10	21608013	21618013	chr10	20519428	20529428
chr10	6589926	6599926	chr10	6389049	6399049
chr10	31229515	31239515	chr10	30980924	30990924
chr10	32800572	32810572	chr10	31719035	31729035
chr10	72339421	72349421	chr10	71999557	72009557
chr10	102309126	102319126	chr10	102021030	102031030
chr10	105340457	105350457	chr10	105229636	105239636
chr10	105330367	105340367	chr10	105229505	105239505
chr10	74049855	74059855	chr10	73500308	73510308
chr10	124539452	124549452	chr10	124149929	124159929
chr10	23809592	23819592	chr10	23359798	23369798
chr10	120019436	120029436	chr10	119290348	119300348
chr10	74080447	74090447	chr10	73508740	73518740
chr10	112220708	112230708	chr10	111889572	111899572
chr10	88239706	88249706	chr10	88011110	88021110
chr10	76290094	76300094	chr10	75449465	75459465
chr10	121230640	121240640	chr10	120999992	121009992
chr10	79261986	79271986	chr10	79080252	79090252
chr10	85779059	85789059	chr10	85629947	85639947
chr10	23888707	23898707	chr10	23159441	23169441
chr10	78229887	78239887	chr10	77789457	77799457
chr10	94719334	94729334	chr10	94430215	94440215
chr10	19040825	19050825	chr10	18711047	18721047
chr10	104549918	104559918	chr10	104349656	104359656
chr10	51589277	51599277	chr10	50992530	51002530
chr10	91520272	91530272	chr10	91028881	91038881
chr10	74059269	74069269	chr10	73499239	73509239
chr10	103010349	103020349	chr10	102730551	102740551
chr10	70569779	70579779	chr10	70499722	70509722
chr10	96890686	96900686	chr10	96680019	96690019
chr10	21599673	21609673	chr10	20508389	20518389
chr10	9441091	9451091	chr10	8140830	8150830
chr10	97879866	97889866	chr10	97709806	97719806
chr10	17570871	17580871	chr10	16660933	16670933
chr10	123450736	123460736	chr10	122790303	122800303
chr10	79419786	79429786	chr10	79308310	79318310
chr10	25949219	25959219	chr10	25500420	25510420
chr10	26100477	26110477	chr10	25510675	25520675
chr10	101531513	101541513	chr10	101270862	101280862
chr10	113929940	113939940	chr10	113759826	113769826
chr10	103010065	103020065	chr10	102590130	102600130
chr10	85110095	85120095	chr10	84659817	84669817
chr10	121289706	121299706	chr10	120999116	121009116
chr10	107171365	107181365	chr10	106559249	106569249
chr10	93770208	93780208	chr10	93430118	93440118
chr10	46240977	46250977	chr10	45509546	45519546
chr10	53018008	53028008	chr10	51781726	51791726
chr10	103429154	103439154	chr10	103320471	103330471
chr10	23888978	23898978	chr10	23361212	23371212
chr10	52760509	52770509	chr10	51781893	51791893
chr10	21550386	21560386	chr10	20541535	20551535
chr10	74968624	74978624	chr10	74960962	74970962
chr10	37918537	37928537	chr10	36689409	36699409
chr10	72349428	72359428	chr10	72049255	72059255
chr10	103469385	103479385	chr10	103329488	103339488
chr10	48309676	48319676	chr10	48080956	48090956
chr10	14420170	14430170	chr10	14179630	14189630
chr10	63129709	63139709	chr10	62769741	62779741
chr10	52199340	52209340	chr10	51809997	51819997
chr10	119079361	119089361	chr10	118979609	118989609
chr10	98533052	98543052	chr10	98410063	98420063
chr10	73429975	73439975	chr10	73399408	73409408
chr10	35060463	35070463	chr10	34359482	34369482
chr10	92550603	92560603	chr10	92309139	92319139
chr10	32491347	32501347	chr10	31789678	31799678
chr10	11169757	11179757	chr10	9579934	9589934
chr10	102299279	102309279	chr10	101970655	101980655
chr10	6860226	6870226	chr10	6629676	6639676
chr10	93799303	93809303	chr10	93440195	93450195
chr10	103899413	103909413	chr10	103881211	103891211
chr10	124540082	124550082	chr10	124131027	124141027
chr10	118939835	118949835	chr10	118520330	118530330
chr10	74839846	74849846	chr10	74720386	74730386
chr10	79261451	79271451	chr10	79149455	79159455
chr10	103809474	103819474	chr10	103639719	103649719
chr10	124290234	124300234	chr10	124150877	124160877
chr10	49489936	49499936	chr10	49299984	49309984
chr10	48359842	48369842	chr10	48060158	48070158
chr10	50099340	50109340	chr10	49949317	49959317
chr10	37820394	37830394	chr10	36708584	36718584
chr10	124411267	124421267	chr10	124130298	124140298
chr10	118920126	118930126	chr10	118590067	118600067
chr10	19079889	19089889	chr10	18630392	18640392
chr10	44900508	44910508	chr10	44641173	44651173
chr10	29180713	29190713	chr10	28719645	28729645
chr10	74020874	74030874	chr10	73500320	73510320
chr10	135238970	135248970	chr10	135221378	135231378
chr10	48318853	48328853	chr10	48070321	48080321
chr10	9558172	9568172	chr10	8120803	8130803
chr10	120010371	120020371	chr10	119609321	119619321
chr10	116079636	116089636	chr10	115980346	115990346
chr10	64589457	64599457	chr10	64059410	64069410
chr10	103017937	103027937	chr10	102599562	102609562
chr10	79909961	79919961	chr10	79480585	79490585
chr10	12029963	12039963	chr10	11799856	11809856
chr10	13029781	13039781	chr10	12549985	12559985
chr10	52220802	52230802	chr10	51810471	51820471
chr10	100699985	100709985	chr10	100141472	100151472
chr10	118939728	118949728	chr10	118560135	118570135
chr10	104529393	104539393	chr10	104393065	104403065
chr10	13018480	13028480	chr10	12550497	12560497
chr10	103229007	103239007	chr10	103041003	103051003
chr10	102170366	102180366	chr10	101999650	102009650
chr10	45140579	45150579	chr10	45008990	45018990
chr10	69759472	69769472	chr10	69739990	69749990
chr10	78360441	78370441	chr10	77550214	77560214
chr10	93790112	93800112	chr10	93389893	93399893
chr10	128440812	128450812	chr10	127919594	127929594
chr10	126249582	126259582	chr10	125869022	125879022
chr10	69940663	69950663	chr10	69870895	69880895
chr10	30309884	30319884	chr10	29629793	29639793
chr10	60899351	60909351	chr10	60450265	60460265
chr10	121248620	121258620	chr10	121000606	121010606
chr10	12269466	12279466	chr10	12059581	12069581
chr10	32549976	32559976	chr10	31711536	31721536
chr10	21560063	21570063	chr10	20549156	20559156
chr10	60669976	60679976	chr10	60459524	60469524
chr10	29180299	29190299	chr10	28700041	28710041
chr10	54730004	54740004	chr10	53680353	53690353
chr10	105319747	105329747	chr10	105200490	105210490
chr10	78941668	78951668	chr10	78400458	78410458
chr10	50348786	50358786	chr10	50341001	50351001
chr10	69969402	69979402	chr10	69770134	69780134
chr10	71440004	71450004	chr10	71290503	71300503
chr10	100649089	100659089	chr10	99800835	99810835
chr10	76300881	76310881	chr10	75459253	75469253
chr10	100660086	100670086	chr10	100170904	100180904
chr10	30240008	30250008	chr10	29630678	29640678
chr10	70479514	70489514	chr10	70280062	70290062
chr10	116380365	116390365	chr10	116229934	116239934
chr10	15240776	15250776	chr10	14909946	14919946
chr10	14168035	14178035	chr10	14050057	14060057
chr10	98678744	98688744	chr10	98671057	98681057
chr10	13900125	13910125	chr10	13758943	13768943
chr10	32390394	32400394	chr10	31729838	31739838
chr10	27171970	27181970	chr10	26570549	26580549
chr10	21639303	21649303	chr10	20559471	20569471
chr10	100710101	100720101	chr10	100141070	100151070
chr10	79280408	79290408	chr10	79129901	79139901
chr10	97168591	97178591	chr10	96989910	96999910
chr10	102650492	102660492	chr10	102589603	102599603
chr10	69950244	69960244	chr10	69879942	69889942
chr10	76239688	76249688	chr10	75450038	75460038
chr10	120859664	120869664	chr10	120837177	120847177
chr10	102439521	102449521	chr10	102431150	102441150
chr10	103780049	103790049	chr10	103689973	103699973
chr10	17100553	17110553	chr10	16700249	16710249
chr10	75149314	75159314	chr10	75089780	75099780
chr10	103439605	103449605	chr10	103319972	103329972
chr10	76249367	76259367	chr10	75450152	75460152
chr10	98949483	98959483	chr10	98920273	98930273
chr10	17099761	17109761	chr10	16660175	16670175
chr10	94688539	94698539	chr10	94459626	94469626
chr10	85800135	85810135	chr10	85510654	85520654
chr10	118920020	118930020	chr10	118891410	118901410
chr10	118030291	118040291	chr10	117390507	117400507
chr10	35070071	35080071	chr10	34351108	34361108
chr10	79280449	79290449	chr10	79099574	79109574
chr10	102669450	102679450	chr10	102579516	102589516
chr10	119999613	120009613	chr10	119299384	119309384
chr10	105699886	105709886	chr10	105519961	105529961
chr10	15229307	15239307	chr10	14959519	14969519
chr10	24030502	24040502	chr10	23129943	23139943
chr10	36260131	36270131	chr10	36189509	36199509
chr10	103550393	103560393	chr10	103541249	103551249
chr10	119990207	120000207	chr10	119300464	119310464
chr10	27180338	27190338	chr10	26759143	26769143
chr10	77539481	77549481	chr10	77010467	77020467
chr10	89540077	89550077	chr10	89060297	89070297
chr10	72800729	72810729	chr10	72598995	72608995
chr10	37910568	37920568	chr10	36669814	36679814
chr10	32460705	32470705	chr10	31750691	31760691
chr10	125419689	125429689	chr10	124980030	124990030
chr10	29910562	29920562	chr10	29640534	29650534
chr10	119079498	119089498	chr10	118990089	119000089
chr10	64590339	64600339	chr10	64509643	64519643
chr10	69979353	69989353	chr10	69779810	69789810
chr10	123520142	123530142	chr10	122789620	122799620
chr10	70989336	70999336	chr10	70820452	70830452
chr10	53279949	53289949	chr10	53119063	53129063
chr10	76229835	76239835	chr10	75449693	75459693
chr10	32461081	32471081	chr10	31760375	31770375
chr10	79269304	79279304	chr10	79100259	79110259
chr10	101929783	101939783	chr10	101769982	101779982
chr10	71439914	71449914	chr10	71329973	71339973
chr10	88239912	88249912	chr10	87999734	88009734
chr10	98510386	98520386	chr10	98409867	98419867
chr10	37880896	37890896	chr10	36720812	36730812
chr10	116139725	116149725	chr10	115980150	115990150
chr10	102249690	102259690	chr10	102179813	102189813
chr10	32510215	32520215	chr10	31729828	31739828
chr10	119999724	120009724	chr10	119589657	119599657
chr10	98819807	98829807	chr10	98800622	98810622
chr10	103840426	103850426	chr10	103671279	103681279
chr10	72388158	72398158	chr10	72048232	72058232
chr10	116769923	116779923	chr10	116549026	116559026
chr10	37969808	37979808	chr10	36680570	36690570
chr10	134469742	134479742	chr10	134359602	134369602
chr10	23849963	23859963	chr10	23400274	23410274
chr10	70030584	70040584	chr10	69750274	69760274
chr10	25940947	25950947	chr10	25519669	25529669
chr10	64650105	64660105	chr10	64039625	64049625
chr10	121219434	121229434	chr10	120979972	120989972
chr10	12989549	12999549	chr10	12549722	12559722
chr10	60890268	60900268	chr10	60459709	60469709
chr10	50799452	50809452	chr10	47979769	47989769
chr10	19059320	19069320	chr10	18649930	18659930
chr10	50880227	50890227	chr10	47941026	47951026
chr10	50959372	50969372	chr10	47970055	47980055
chr10	90159740	90169740	chr10	90060610	90070610
chr10	127019194	127029194	chr10	127010975	127020975
chr10	50721982	50731982	chr10	47917913	47927913
chr10	50789923	50799923	chr10	47917457	47927457
chr10	70710145	70720145	chr10	70620381	70630381
chr10	98789723	98799723	chr10	98780598	98790598
chr10	50819635	50829635	chr10	48290626	48300626
chr10	125819420	125829420	chr10	125459350	125469350
chr10	50820547	50830547	chr10	48379397	48389397
chr10	72809798	72819798	chr10	72499905	72509905
chr10	102989403	102999403	chr10	102599314	102609314
chr10	100650405	100660405	chr10	100140158	100150158
chr10	9550306	9560306	chr10	8248929	8258929
chr10	48310344	48320344	chr10	48100693	48110693
chr10	37918632	37928632	chr10	36821014	36831014
chr10	126220573	126230573	chr10	125849437	125859437
chr10	23859898	23869898	chr10	23369401	23379401
chr10	39046655	39056655	chr10	39040762	39050762
chr10	70439484	70449484	chr10	70320595	70330595
chr10	76110389	76120389	chr10	75439538	75449538
chr10	12040575	12050575	chr10	11790643	11800643
chr10	96860030	96870030	chr10	96730052	96740052
chr10	74048562	74058562	chr10	73480151	73490151
chr10	37690002	37700002	chr10	36700441	36710441
chr10	120000625	120010625	chr10	119270380	119280380
chr10	87671276	87681276	chr10	87480818	87490818
chr10	125819410	125829410	chr10	125490717	125500717
chr10	81710609	81720609	chr10	81650848	81660848
chr10	125819589	125829589	chr10	125539613	125549613
chr10	118870492	118880492	chr10	118559712	118569712
chr10	21630475	21640475	chr10	20389467	20399467
chr10	53009979	53019979	chr10	51789938	51799938
chr10	32420342	32430342	chr10	31760204	31770204
chr10	103450558	103460558	chr10	103320242	103330242
chr10	74099105	74109105	chr10	73488376	73498376
chr10	15240354	15250354	chr10	14920005	14930005
chr10	116780576	116790576	chr10	116550604	116560604
chr10	17330979	17340979	chr10	16660178	16670178
chr10	94889529	94899529	chr10	94751191	94761191
chr10	69708908	69718908	chr10	69688868	69698868
chr10	35040526	35050526	chr10	34368010	34378010
chr10	125389877	125399877	chr10	124960081	124970081
chr10	89609340	89619340	chr10	89069916	89079916
chr10	25950053	25960053	chr10	25519238	25529238
chr10	76309949	76319949	chr10	75459034	75469034
chr10	74831015	74841015	chr10	74730417	74740417
chr10	10949526	10959526	chr10	9599919	9609919
chr10	9551196	9561196	chr10	8309832	8319832
chr10	93358274	93368274	chr10	93350562	93360562
chr10	116110511	116120511	chr10	115980134	115990134
chr10	90620343	90630343	chr10	90508668	90518668
chr10	60059667	60069667	chr10	59769328	59779328
chr10	849071	859071	chr10	261063	271063
chr10	70030413	70040413	chr10	69730732	69740732
chr10	120019685	120029685	chr10	119308988	119318988
chr10	9550260	9560260	chr10	8170194	8180194
chr10	91858367	91868367	chr10	91370674	91380674
chr10	131339838	131349838	chr10	131040184	131050184
chr10	102309234	102319234	chr10	102159465	102169465
chr10	126249439	126259439	chr10	125850217	125860217
chr10	63680387	63690387	chr10	63480814	63490814
chr10	4870176	4880176	chr10	3340514	3350514
chr10	92549500	92559500	chr10	92299554	92309554
chr10	103389556	103399556	chr10	103370489	103380489
chr10	32330151	32340151	chr10	31751503	31761503
chr10	120489340	120499340	chr10	120329406	120339406
chr10	101949109	101959109	chr10	101861133	101871133
chr10	64509689	64519689	chr10	64069913	64079913
chr10	69958971	69968971	chr10	69759826	69769826
chr10	9540935	9550935	chr10	8130447	8140447
chr10	98679420	98689420	chr10	98620060	98630060
chr10	7640234	7650234	chr10	7349751	7359751
chr10	18019763	18029763	chr10	17621106	17631106
chr10	115009499	115019499	chr10	114209448	114219448
chr10	125810097	125820097	chr10	125499034	125509034
chr10	21640645	21650645	chr10	20339661	20349661
chr10	25060219	25070219	chr10	24860184	24870184
chr10	103490529	103500529	chr10	103300127	103310127
chr10	90600333	90610333	chr10	90500127	90510127
chr10	71000002	71010002	chr10	70880153	70890153
chr10	92149414	92159414	chr10	92060011	92070011
chr10	84030036	84040036	chr10	83360090	83370090
chr10	71850669	71860669	chr10	71690289	71700289
chr10	75059667	75069667	chr10	75050270	75060270
chr10	121289137	121299137	chr10	120989884	120999884
chr10	126230425	126240425	chr10	125849847	125859847
chr10	100700757	100710757	chr10	100130659	100140659
chr10	112150282	112160282	chr10	111921362	111931362
chr10	37930198	37940198	chr10	36680447	36690447
chr10	104259468	104269468	chr10	104210423	104220423
chr10	102579133	102589133	chr10	102499507	102509507
chr10	132339015	132349015	chr10	132330916	132340916
chr10	104959596	104969596	chr10	104930992	104940992
chr10	103419578	103429578	chr10	103329480	103339480
chr10	69149679	69159679	chr10	69079152	69089152
chr10	19030593	19040593	chr10	18669573	18679573
chr10	70479690	70489690	chr10	70298996	70308996
chr10	52220776	52230776	chr10	51850428	51860428
chr10	92159361	92169361	chr10	92050408	92060408
chr10	80760955	80770955	chr10	80659786	80669786
chr10	80740126	80750126	chr10	80669517	80679517
chr10	119999786	120009786	chr10	119480381	119490381
chr10	840889	850889	chr10	400134	410134
chr10	115790400	115800400	chr10	115370065	115380065
chr10	23810505	23820505	chr10	23418954	23428954
chr10	98510106	98520106	chr10	98470585	98480585
chr10	70029938	70039938	chr10	69770168	69780168
chr10	32799494	32809494	chr10	31689556	31699556
chr10	48369234	48379234	chr10	48050121	48060121
chr10	119999142	120009142	chr10	119290524	119300524
chr10	134770591	134780591	chr10	134589449	134599449
chr10	70450627	70460627	chr10	70389784	70399784
chr10	32789569	32799569	chr10	31729472	31739472
chr10	37820287	37830287	chr10	36689819	36699819
chr10	105699466	105709466	chr10	105549402	105559402
chr10	79410480	79420480	chr10	79319732	79329732
chr10	23889757	23899757	chr10	23309353	23319353
chr10	98739262	98749262	chr10	98730565	98740565
chr10	70039060	70049060	chr10	69759479	69769479
chr10	74830164	74840164	chr10	74809565	74819565
chr10	100029389	100039389	chr10	99849979	99859979
chr10	102889827	102899827	chr10	102718871	102728871
chr10	48329833	48339833	chr10	48080552	48090552
chr10	126759863	126769863	chr10	126707347	126717347
chr10	73980593	73990593	chr10	73630623	73640623
chr10	74110122	74120122	chr10	73480603	73490603
chr10	69638933	69648933	chr10	69630233	69640233
chr10	19079700	19089700	chr10	18660998	18670998
chr10	53017938	53027938	chr10	52199099	52209099
chr10	78899736	78909736	chr10	78539558	78549558
chr10	9478647	9488647	chr10	8129264	8139264
chr10	72579850	72589850	chr10	72499605	72509605
chr10	27120187	27130187	chr10	26749716	26759716
chr10	116120055	116130055	chr10	115979633	115989633
chr10	72310838	72320838	chr10	71990924	72000924
chr10	9520748	9530748	chr10	8150633	8160633
chr10	105330766	105340766	chr10	105219755	105229755
chr10	25960499	25970499	chr10	25511057	25521057
chr10	29880702	29890702	chr10	29622076	29632076
chr10	9559179	9569179	chr10	8079845	8089845
chr10	71899095	71909095	chr10	71891927	71901927
chr10	96879744	96889744	chr10	96670529	96680529
chr10	32789767	32799767	chr10	31720851	31730851
chr10	112119913	112129913	chr10	111939004	111949004
chr10	18060832	18070832	chr10	17639175	17649175
chr10	23899868	23909868	chr10	22799922	22809922
chr10	98540271	98550271	chr10	98410181	98420181
chr10	29170347	29180347	chr10	28710163	28720163
chr10	14490158	14500158	chr10	14200397	14210397
chr10	13068482	13078482	chr10	12539820	12549820
chr10	90449868	90459868	chr10	90180491	90190491
chr10	79240094	79250094	chr10	79149216	79159216
chr10	112159376	112169376	chr10	111921071	111931071
chr10	9459312	9469312	chr10	8210943	8220943
chr10	33059043	33069043	chr10	33040438	33050438
chr10	126599549	126609549	chr10	126500026	126510026
chr10	126979194	126989194	chr10	126970120	126980120
chr10	74240366	74250366	chr10	74091095	74101095
chr10	90439924	90449924	chr10	90270061	90280061
chr10	64490776	64500776	chr10	64100350	64110350
chr10	60680138	60690138	chr10	60460586	60470586
chr10	79000073	79010073	chr10	78439715	78449715
chr10	121210044	121220044	chr10	121019057	121029057
chr10	100720465	100730465	chr10	100150786	100160786
chr10	18001301	18011301	chr10	17649937	17659937
chr10	124310310	124320310	chr10	124139004	124149004
chr10	83080176	83090176	chr10	82279474	82289474
chr10	104030120	104040120	chr10	103960059	103970059
chr10	120000087	120010087	chr10	119619366	119629366
chr10	103519131	103529131	chr10	103511372	103521372
chr10	23819557	23829557	chr10	22798122	22808122
chr10	95200166	95210166	chr10	95130135	95140135
chr10	104519853	104529853	chr10	104409472	104419472
chr10	35100099	35110099	chr10	34359377	34369377
chr10	12019929	12029929	chr10	11760851	11770851
chr10	80770010	80780010	chr10	80639846	80649846
chr10	60419258	60429258	chr10	60060225	60070225
chr10	71010063	71020063	chr10	70860845	70870845
chr10	14878985	14888985	chr10	14599939	14609939
chr10	25049295	25059295	chr10	24849145	24859145
chr10	64489852	64499852	chr10	64089206	64099206
chr10	21640699	21650699	chr10	20400493	20410493
chr10	114949182	114959182	chr10	114169351	114179351
chr10	74859641	74869641	chr10	74709686	74719686
chr10	103780231	103790231	chr10	103710299	103720299
chr10	22059911	22069911	chr10	21869828	21879828
chr10	37911150	37921150	chr10	36828225	36838225
chr10	134569744	134579744	chr10	134510823	134520823
chr10	71858666	71868666	chr10	71700480	71710480
chr10	32529165	32539165	chr10	31719851	31729851
chr10	25950639	25960639	chr10	25579390	25589390
chr10	64660533	64670533	chr10	64069842	64079842
chr10	94739195	94749195	chr10	94498783	94508783
chr10	76230444	76240444	chr10	75529208	75539208
chr10	37950050	37960050	chr10	36681244	36691244
chr10	37909901	37919901	chr10	36708931	36718931
chr10	59989543	59999543	chr10	59760897	59770897
chr10	33029500	33039500	chr10	32850542	32860542
chr10	107681216	107691216	chr10	107449954	107459954
chr10	104740707	104750707	chr10	104570315	104580315
chr10	60450478	60460478	chr10	60070230	60080230
chr10	60899794	60909794	chr10	60469412	60479412
chr10	9549403	9559403	chr10	8159471	8169471
chr10	106079163	106089163	chr10	105900780	105910780
chr10	27179556	27189556	chr10	26750635	26760635
chr10	102300631	102310631	chr10	101980991	101990991
chr10	68470775	68480775	chr10	67899377	67909377
chr10	103409467	103419467	chr10	103349654	103359654
chr10	96640264	96650264	chr10	96539699	96549699
chr10	16499221	16509221	chr10	16180483	16190483
chr10	23060762	23070762	chr10	22799158	22809158
chr10	79229031	79239031	chr10	79220995	79230995
chr10	87700382	87710382	chr10	87489363	87499363
chr10	121240050	121250050	chr10	120980151	120990151
chr10	125828604	125838604	chr10	125480129	125490129
chr10	102889560	102899560	chr10	102739798	102749798
chr10	104719614	104729614	chr10	104570917	104580917
chr10	48299667	48309667	chr10	48100390	48110390
chr10	23890029	23900029	chr10	23290795	23300795
chr10	96008456	96018456	chr10	96000781	96010781
chr10	61829801	61839801	chr10	61679971	61689971
chr10	23868925	23878925	chr10	23349698	23359698
chr10	11230611	11240611	chr10	9610609	9620609
chr10	21631408	21641408	chr10	20450934	20460934
chr10	124280633	124290633	chr10	124130769	124140769
chr10	32529513	32539513	chr10	31709538	31719538
chr10	29919481	29929481	chr10	29640537	29650537
chr10	32599377	32609377	chr10	31710480	31720480
chr10	22290547	22300547	chr10	22060272	22070272
chr10	11980381	11990381	chr10	11789879	11799879
chr10	64669137	64679137	chr10	64019962	64029962
chr10	60401743	60411743	chr10	60060777	60070777
chr10	98719698	98729698	chr10	98710600	98720600
chr10	90609857	90619857	chr10	90509039	90519039
chr10	126240496	126250496	chr10	125850199	125860199
chr10	33009843	33019843	chr10	32850500	32860500
chr10	117459922	117469922	chr10	117400316	117410316
chr10	20039531	20049531	chr10	20010996	20020996
chr10	82140180	82150180	chr10	81898559	81908559
chr10	125410245	125420245	chr10	124999094	125009094
chr10	64589949	64599949	chr10	64071958	64081958
chr10	105330199	105340199	chr10	105240197	105250197
chr10	124280568	124290568	chr10	124140361	124150361
chr10	29189383	29199383	chr10	28680869	28690869
chr10	54439443	54449443	chr10	53680464	53690464
chr10	92550352	92560352	chr10	92199980	92209980
chr10	69958955	69968955	chr10	69751168	69761168
chr10	85109651	85119651	chr10	84668863	84678863
chr10	37899959	37909959	chr10	36671072	36681072
chr10	103819031	103829031	chr10	103659476	103669476
chr10	30289721	30299721	chr10	29960424	29970424
chr10	23819828	23829828	chr10	23360109	23370109
chr10	74079623	74089623	chr10	73480419	73490419
chr10	85809957	85819957	chr10	85520227	85530227
chr10	93779925	93789925	chr10	93449920	93459920
chr10	99359469	99369469	chr10	99260006	99270006
chr10	100630054	100640054	chr10	100130925	100140925
chr10	78359623	78369623	chr10	77789739	77799739
chr10	63710689	63720689	chr10	63490279	63500279
chr10	52991096	53001096	chr10	52230700	52240700
chr10	119989965	119999965	chr10	119599961	119609961
chr10	70579085	70589085	chr10	70490880	70500880
chr10	29920063	29930063	chr10	29630066	29640066
chr10	90440229	90450229	chr10	90190025	90200025
chr10	15240651	15250651	chr10	14959818	14969818
chr10	86001843	86011843	chr10	85870922	85880922
chr10	76239700	76249700	chr10	75470499	75480499
chr10	29340768	29350768	chr10	28679044	28689044
chr10	103419555	103429555	chr10	103299983	103309983
chr10	90429630	90439630	chr10	90169342	90179342
chr10	33029660	33039660	chr10	32859803	32869803
chr10	105699481	105709481	chr10	105559988	105569988
chr10	96860135	96870135	chr10	96710665	96720665
chr10	32482635	32492635	chr10	31731626	31741626
chr10	118930190	118940190	chr10	118501034	118511034
chr10	104029578	104039578	chr10	103969978	103979978
chr10	33029131	33039131	chr10	32840740	32850740
chr10	9459841	9469841	chr10	8289473	8299473
chr10	107181452	107191452	chr10	106530046	106540046
chr10	102669080	102679080	chr10	102559691	102569691
chr10	80470021	80480021	chr10	79490029	79500029
chr10	90809655	90819655	chr10	90659333	90669333
chr10	70479274	70489274	chr10	70290369	70300369
chr10	76280030	76290030	chr10	75440132	75450132
chr10	101869659	101879659	chr10	101750415	101760415
chr10	92550943	92560943	chr10	92349569	92359569
chr10	29960558	29970558	chr10	29608674	29618674
chr10	100660246	100670246	chr10	99799884	99809884
chr10	103459941	103469941	chr10	103270202	103280202
chr10	70439029	70449029	chr10	70298963	70308963
chr10	97410613	97420613	chr10	97370139	97380139
chr10	78870430	78880430	chr10	78429635	78439635
chr10	32819562	32829562	chr10	31769053	31779053
chr10	90779102	90789102	chr10	90650295	90660295
chr10	125429387	125439387	chr10	124969666	124979666
chr10	123500791	123510791	chr10	122799824	122809824
chr10	128429546	128439546	chr10	127919028	127929028
chr10	30290682	30300682	chr10	29580709	29590709
chr10	103579804	103589804	chr10	103570291	103580291
chr10	37898637	37908637	chr10	36659100	36669100
chr10	71850502	71860502	chr10	71641621	71651621
chr10	134778618	134788618	chr10	134580860	134590860
chr10	79910000	79920000	chr10	79510496	79520496
chr10	79909938	79919938	chr10	79519888	79529888
chr10	88200549	88210549	chr10	88029449	88039449
chr10	115770797	115780797	chr10	115590084	115600084
chr10	60450336	60460336	chr10	60080528	60090528
chr10	46719954	46729954	chr10	45509035	45519035
chr10	79279656	79289656	chr10	79262006	79272006
chr10	121240226	121250226	chr10	120989800	120999800
chr10	3279066	3289066	chr10	3269510	3279510
chr10	69290560	69300560	chr10	69219449	69229449
chr10	105160763	105170763	chr10	105079945	105089945
chr10	32482021	32492021	chr10	31709719	31719719
chr10	18230668	18240668	chr10	17619721	17629721
chr10	125410564	125420564	chr10	124969874	124979874
chr10	134579224	134589224	chr10	134520003	134530003
chr10	98540812	98550812	chr10	98419853	98429853
chr10	32060026	32070026	chr10	31759889	31769889
chr10	16480629	16490629	chr10	16199371	16209371
chr10	30240051	30250051	chr10	29591030	29601030
chr10	16510447	16520447	chr10	16200011	16210011
chr10	71908892	71918892	chr10	71689962	71699962
chr10	9479134	9489134	chr10	8120475	8130475
chr10	119999922	120009922	chr10	119489693	119499693
chr10	17330102	17340102	chr10	16667048	16677048
chr10	37871179	37881179	chr10	36700551	36710551
chr10	92519860	92529860	chr10	92219564	92229564
chr10	72809854	72819854	chr10	72410089	72420089
chr10	29209133	29219133	chr10	28710467	28720467
chr10	97650604	97660604	chr10	97319518	97329518
chr10	37919917	37929917	chr10	36670598	36680598
chr10	115770045	115780045	chr10	115339986	115349986
chr10	54438575	54448575	chr10	53699448	53709448
chr10	120010192	120020192	chr10	119449679	119459679
chr10	29330817	29340817	chr10	28689615	28699615
chr10	23880074	23890074	chr10	23368802	23378802
chr10	94729990	94739990	chr10	94509319	94519319
chr10	64129595	64139595	chr10	64120742	64130742
chr10	79429064	79439064	chr10	79300555	79310555
chr10	73990091	74000091	chr10	73499322	73509322
chr10	69950295	69960295	chr10	69871020	69881020
chr10	126989547	126999547	chr10	126980611	126990611
chr10	12000294	12010294	chr10	11809995	11819995
chr10	23839713	23849713	chr10	23380504	23390504
chr10	72569498	72579498	chr10	72480456	72490456
chr10	79419351	79429351	chr10	79319407	79329407
chr10	99650374	99660374	chr10	99259541	99269541
chr10	100689820	100699820	chr10	100150144	100160144
chr10	70009233	70019233	chr10	69780007	69790007
chr10	92549788	92559788	chr10	92290336	92300336
chr10	13829773	13839773	chr10	13750256	13760256
chr10	94869734	94879734	chr10	94779974	94789974
chr10	85100174	85110174	chr10	84639326	84649326
chr10	13051154	13061154	chr10	12549371	12559371
chr10	120030584	120040584	chr10	119450535	119460535
chr10	4399782	4409782	chr10	3330233	3340233
chr10	75029395	75039395	chr10	75010926	75020926
chr10	92159241	92169241	chr10	92030026	92040026
chr10	125419175	125429175	chr10	124999237	125009237
chr10	72709092	72719092	chr10	72489714	72499714
chr10	121240146	121250146	chr10	121010307	121020307
chr10	48290136	48300136	chr10	48081317	48091317
chr10	103219419	103229419	chr10	103060160	103070160
chr10	9557870	9567870	chr10	8310010	8320010
chr10	116389658	116399658	chr10	116140323	116150323
chr10	76230356	76240356	chr10	75550038	75560038
chr10	79269638	79279638	chr10	79069187	79079187
chr10	12249271	12259271	chr10	12059476	12069476
chr10	74789397	74799397	chr10	74780758	74790758
chr10	64680907	64690907	chr10	64021150	64031150
chr10	92169491	92179491	chr10	92039917	92049917
chr10	100649538	100659538	chr10	99769822	99779822
chr10	88268784	88278784	chr10	88021252	88031252
chr10	95069836	95079836	chr10	94940018	94950018
chr10	32760181	32770181	chr10	31729205	31739205
chr10	69940369	69950369	chr10	69780011	69790011
chr10	105837809	105847809	chr10	105779771	105789771
chr10	67878574	67888574	chr10	67530911	67540911
chr10	97819716	97829716	chr10	97700767	97710767
chr10	23860789	23870789	chr10	23380757	23390757
chr10	73451038	73461038	chr10	73180203	73190203
chr10	70710738	70720738	chr10	70570025	70580025
chr10	94750380	94760380	chr10	94439893	94449893
chr10	96860224	96870224	chr10	96700528	96710528
chr10	88191116	88201116	chr10	88029964	88039964
chr10	101979950	101989950	chr10	101970866	101980866
chr10	64590265	64600265	chr10	64079711	64089711
chr10	64589921	64599921	chr10	64109402	64119402
chr10	130060212	130070212	chr10	129880257	129890257
chr10	48340198	48350198	chr10	48009662	48019662
chr10	16499023	16509023	chr10	16190978	16200978
chr10	118879919	118889919	chr10	118550739	118560739
chr10	70160037	70170037	chr10	70079631	70089631
chr10	37170480	37180480	chr10	36710308	36720308
chr10	102309099	102319099	chr10	102009743	102019743
chr10	71439683	71449683	chr10	71340449	71350449
chr10	72709140	72719140	chr10	72418259	72428259
chr10	105379290	105389290	chr10	105190520	105200520
chr10	130060828	130070828	chr10	129899922	129909922
chr10	50851219	50861219	chr10	47930334	47940334
chr10	50850090	50860090	chr10	48040909	48050909
chr10	9550019	9560019	chr10	8151211	8161211
chr10	60430624	60440624	chr10	59709952	59719952
chr10	115098522	115108522	chr10	114190797	114200797
chr10	50879329	50889329	chr10	47979692	47989692
chr10	50862066	50872066	chr10	48008588	48018588
chr10	50859905	50869905	chr10	48039947	48049947
chr10	50859306	50869306	chr10	48331371	48341371
chr10	50619923	50629923	chr10	47959465	47969465
chr10	50790325	50800325	chr10	47958893	47968893
chr10	50618556	50628556	chr10	47911332	47921332
chr10	50689745	50699745	chr10	47912220	47922220
chr10	117090455	117100455	chr10	116819056	116829056
chr10	50820361	50830361	chr10	48349121	48359121
chr10	4910410	4920410	chr10	3320140	3330140
chr10	4899089	4909089	chr10	3319844	3329844
chr10	4899023	4909023	chr10	3338166	3348166
chr10	50730410	50740410	chr10	47980511	47990511
chr10	50740073	50750073	chr10	47970809	47980809
chr10	50739583	50749583	chr10	47990695	48000695
chr10	9569433	9579433	chr10	8140370	8150370
chr10	11230231	11240231	chr10	9589797	9599797
chr10	11189874	11199874	chr10	9580930	9590930
chr10	79119800	79129800	chr10	79110806	79120806
chr10	27179962	27189962	chr10	26769617	26779617
chr10	27170735	27180735	chr10	26599715	26609715
chr10	29949904	29959904	chr10	29649269	29659269
chr10	32818724	32828724	chr10	31719724	31729724
chr10	130049776	130059776	chr10	129900474	129910474
chr10	13429241	13439241	chr10	13259900	13269900
chr10	32519541	32529541	chr10	31739203	31749203
chr10	9510292	9520292	chr10	8100829	8110829
chr10	78240400	78250400	chr10	77480389	77490389
chr10	3249470	3259470	chr10	3240309	3250309
chr10	102909466	102919466	chr10	102748171	102758171
chr10	103780417	103790417	chr10	103730317	103740317
chr10	13029025	13039025	chr10	12531466	12541466
chr10	97138150	97148150	chr10	96980282	96990282
chr10	72290416	72300416	chr10	71990717	72000717
chr10	32129424	32139424	chr10	31759622	31769622
chr10	125828816	125838816	chr10	125540931	125550931
chr10	69879721	69889721	chr10	69800701	69810701
chr10	103840750	103850750	chr10	103689518	103699518
chr10	116220546	116230546	chr10	116149814	116159814
chr10	72799481	72809481	chr10	72460165	72470165
chr10	30029777	30039777	chr10	29599236	29609236
chr10	116370153	116380153	chr10	116239350	116249350
chr10	78929938	78939938	chr10	78440334	78450334
chr10	69290528	69300528	chr10	69209984	69219984
chr10	32800848	32810848	chr10	31710775	31720775
chr10	37871075	37881075	chr10	36690193	36700193
chr10	840492	850492	chr10	510314	520314
chr10	85792224	85802224	chr10	85510895	85520895
chr10	116379334	116389334	chr10	116221041	116231041
chr10	75280471	75290471	chr10	75080119	75090119
chr10	93781491	93791491	chr10	93399708	93409708
chr10	71929913	71939913	chr10	71660674	71670674
chr10	105339923	105349923	chr10	105259656	105269656
chr10	7960071	7970071	chr10	7769615	7779615
chr10	33020029	33030029	chr10	32841321	32851321
chr10	79910248	79920248	chr10	79451193	79461193
chr10	105330358	105340358	chr10	105270942	105280942
chr10	100010164	100020164	chr10	99840015	99850015
chr10	49840807	49850807	chr10	49739955	49749955
chr10	71629633	71639633	chr10	71529596	71539596
chr10	52179738	52189738	chr10	51799496	51809496
chr10	52229889	52239889	chr10	51789795	51799795
chr10	32701001	32711001	chr10	31730259	31740259
chr10	90769767	90779767	chr10	90650621	90660621
chr10	79168839	79178839	chr10	79160783	79170783
chr10	98550182	98560182	chr10	98390510	98400510
chr10	126570253	126580253	chr10	126489718	126499718
chr10	103769975	103779975	chr10	103719394	103729394
chr10	120010876	120020876	chr10	119359379	119369379
chr10	70578611	70588611	chr10	70479569	70489569
chr10	74867268	74877268	chr10	74710013	74720013
chr10	104539933	104549933	chr10	104399556	104409556
chr10	48340232	48350232	chr10	48060052	48070052
chr10	32482459	32492459	chr10	31740236	31750236
chr10	103200514	103210514	chr10	103100131	103110131
chr10	32498845	32508845	chr10	31769808	31779808
chr10	124530893	124540893	chr10	124149968	124159968
chr10	88939729	88949729	chr10	88780008	88790008
chr10	89618495	89628495	chr10	89070436	89080436
chr10	72800317	72810317	chr10	72480020	72490020
chr10	37838343	37848343	chr10	36700396	36710396
chr10	102308717	102318717	chr10	101999955	102009955
chr10	71450263	71460263	chr10	71309691	71319691
chr10	43788847	43798847	chr10	43780291	43790291
chr10	16491122	16501122	chr10	16181180	16191180
chr10	123589377	123599377	chr10	122900945	122910945
chr10	94739153	94749153	chr10	94242218	94252218
chr10	46150980	46160980	chr10	45490175	45500175
chr10	80770267	80780267	chr10	80679962	80689962
chr10	125518620	125528620	chr10	125440799	125450799
chr10	58860003	58870003	chr10	58379562	58389562
chr10	71899722	71909722	chr10	71660735	71670735
chr10	97159768	97169768	chr10	96970461	96980461
chr10	104519608	104529608	chr10	104400110	104410110
chr10	102319442	102329442	chr10	101989602	101999602
chr10	37938389	37948389	chr10	36690737	36700737
chr10	82229602	82239602	chr10	81898418	81908418
chr10	10949224	10959224	chr10	10038995	10048995
chr10	103490804	103500804	chr10	103290387	103300387
chr10	63970657	63980657	chr10	63459780	63469780
chr10	111859187	111869187	chr10	111720934	111730934
chr10	115010102	115020102	chr10	114240016	114250016
chr10	126760110	126770110	chr10	126690380	126700380
chr10	17089943	17099943	chr10	16909954	16919954
chr10	74240634	74250634	chr10	73479936	73489936
chr10	60430229	60440229	chr10	59780300	59790300
chr10	94860328	94870328	chr10	94750635	94760635
chr10	9470863	9480863	chr10	8118810	8128810
chr10	78368715	78378715	chr10	77549977	77559977
chr10	101929366	101939366	chr10	101731490	101741490
chr10	64509468	64519468	chr10	64089212	64099212
chr10	30120884	30130884	chr10	29608233	29618233
chr10	101860400	101870400	chr10	101738547	101748547
chr10	107209919	107219919	chr10	106550831	106560831
chr10	19041696	19051696	chr10	18430089	18440089
chr10	96850008	96860008	chr10	96729543	96739543
chr10	118950137	118960137	chr10	118539894	118549894
chr10	35131224	35141224	chr10	34359943	34369943
chr10	74079837	74089837	chr10	73500232	73510232
chr10	79269467	79279467	chr10	79120817	79130817
chr10	125419967	125429967	chr10	125079681	125089681
chr10	125829249	125839249	chr10	125549500	125559500
chr10	79929623	79939623	chr10	79481307	79491307
chr10	125799243	125809243	chr10	125549636	125559636
chr10	17290210	17300210	chr10	16660610	16670610
chr10	93750209	93760209	chr10	93430526	93440526
chr10	32510042	32520042	chr10	31751784	31761784
chr10	30049321	30059321	chr10	29629451	29639451
chr10	70039122	70049122	chr10	69769060	69779060
chr10	118929419	118939419	chr10	118439664	118449664
chr10	103010249	103020249	chr10	102739691	102749691
chr10	107251807	107261807	chr10	106600236	106610236
chr10	78949991	78959991	chr10	78440563	78450563
chr10	46328960	46338960	chr10	45498653	45508653
chr10	21560407	21570407	chr10	20310678	20320678
chr10	78979901	78989901	chr10	78420221	78430221
chr10	30089078	30099078	chr10	29591034	29601034
chr10	76309950	76319950	chr10	75418679	75428679
chr10	74049908	74059908	chr10	73489718	73499718
chr10	32599797	32609797	chr10	31720018	31730018
chr10	52110076	52120076	chr10	51860630	51870630
chr10	35069866	35079866	chr10	34360216	34370216
chr10	53070817	53080817	chr10	51799582	51809582
chr10	128320073	128330073	chr10	127931034	127941034
chr10	30119080	30129080	chr10	29628960	29638960
chr10	95200673	95210673	chr10	95121237	95131237
chr10	32569904	32579904	chr10	31708946	31718946
chr10	121340545	121350545	chr10	120990286	121000286
chr10	115779230	115789230	chr10	115340007	115350007
chr10	6860585	6870585	chr10	6640282	6650282
chr10	102678960	102688960	chr10	102579244	102589244
chr10	61060098	61070098	chr10	60969859	60979859
chr10	125828944	125838944	chr10	125490336	125500336
chr10	63701608	63711608	chr10	63480232	63490232
chr10	32810118	32820118	chr10	31738997	31748997
chr10	9558273	9568273	chr10	8300187	8310187
chr10	89548886	89558886	chr10	89059852	89069852
chr10	69769304	69779304	chr10	69740293	69750293
chr10	78749532	78759532	chr10	78420374	78430374
chr10	130060668	130070668	chr10	129890974	129900974
chr10	96880556	96890556	chr10	96640712	96650712
chr10	69842042	69852042	chr10	69800594	69810594
chr10	78940547	78950547	chr10	78409684	78419684
chr10	6579577	6589577	chr10	6409875	6419875
chr10	21631296	21641296	chr10	20780198	20790198
chr10	125829172	125839172	chr10	125469694	125479694
chr10	60649523	60659523	chr10	60459767	60469767
chr10	31570975	31580975	chr10	31400396	31410396
chr10	70130842	70140842	chr10	70070585	70080585
chr10	29970250	29980250	chr10	29640537	29650537
chr10	85099480	85109480	chr10	84669513	84679513
chr10	102678724	102688724	chr10	102570598	102580598
chr10	27141036	27151036	chr10	26619865	26629865
chr10	19070040	19080040	chr10	18649516	18659516
chr10	79269815	79279815	chr10	79149641	79159641
chr10	29330735	29340735	chr10	28678573	28688573
chr10	107189098	107199098	chr10	106759160	106769160
chr10	3150995	3160995	chr10	3069256	3079256
chr10	34959969	34969969	chr10	34359265	34369265
chr10	53017622	53027622	chr10	52260439	52270439
chr10	21630151	21640151	chr10	20530551	20540551
chr10	85778624	85788624	chr10	85528758	85538758
chr10	78239326	78249326	chr10	77540113	77550113
chr10	125419251	125429251	chr10	125150520	125160520
chr10	107180893	107190893	chr10	106569061	106579061
chr10	97659725	97669725	chr10	97319750	97329750
chr10	69389284	69399284	chr10	69369830	69379830
chr10	37838004	37848004	chr10	36689291	36699291
chr10	29509631	29519631	chr10	29500022	29510022
chr10	64598309	64608309	chr10	64079887	64089887
chr10	135270206	135280206	chr10	135070469	135080469
chr10	75299607	75309607	chr10	75290058	75300058
chr10	121248190	121258190	chr10	120980360	120990360
chr10	77539809	77549809	chr10	76640830	76650830
chr10	97121446	97131446	chr10	96989989	96999989
chr10	107181345	107191345	chr10	106578891	106588891
chr10	54739968	54749968	chr10	53670008	53680008
chr10	9450249	9460249	chr10	8081323	8091323
chr10	123589559	123599559	chr10	122790007	122800007
chr10	90609834	90619834	chr10	90479526	90489526
chr10	93789495	93799495	chr10	93410952	93420952
chr10	104280344	104290344	chr10	104200320	104210320
chr10	103809231	103819231	chr10	103698832	103708832
chr10	105149449	105159449	chr10	105098659	105108659
chr10	37871547	37881547	chr10	36679757	36689757
chr10	29939883	29949883	chr10	29599652	29609652
chr10	37897898	37907898	chr10	36892130	36902130
chr10	104049591	104059591	chr10	103960036	103970036
chr10	94850443	94860443	chr10	94759816	94769816
chr10	95980176	95990176	chr10	95940548	95950548
chr10	12009351	12019351	chr10	11769649	11779649
chr10	72388195	72398195	chr10	72040262	72050262
chr10	88229301	88239301	chr10	88050687	88060687
chr10	11980474	11990474	chr10	11800562	11810562
chr10	11960374	11970374	chr10	11789982	11799982
chr10	20519366	20529366	chr10	20140052	20150052
chr10	119999542	120009542	chr10	119470628	119480628
chr10	91360051	91370051	chr10	91029700	91039700
chr10	70439485	70449485	chr10	70340430	70350430
chr10	124548880	124558880	chr10	124150391	124160391
chr10	44839486	44849486	chr10	44668591	44678591
chr10	74000726	74010726	chr10	73599667	73609667
chr10	125819581	125829581	chr10	125509401	125519401
chr10	32770974	32780974	chr10	31729877	31739877
chr10	100699920	100709920	chr10	99769014	99779014
chr10	89559941	89569941	chr10	89078245	89088245
chr10	103450508	103460508	chr10	103360299	103370299
chr10	125429925	125439925	chr10	125069876	125079876
chr10	93808607	93818607	chr10	93400011	93410011
chr10	35069877	35079877	chr10	34367541	34377541
chr10	115760886	115770886	chr10	115350428	115360428
chr10	93750366	93760366	chr10	93420455	93430455
chr10	70038893	70048893	chr10	69739879	69749879
chr10	125419093	125429093	chr10	124949991	124959991
chr10	52760784	52770784	chr10	51820215	51830215
chr10	90578954	90588954	chr10	90489066	90499066
chr10	23889993	23899993	chr10	23390020	23400020
chr10	78890120	78900120	chr10	78500182	78510182
chr10	104949955	104959955	chr10	104931286	104941286
chr10	103439929	103449929	chr10	103290019	103300019
chr10	121300761	121310761	chr10	121001426	121011426
chr10	37891230	37901230	chr10	36660376	36670376
chr10	103470676	103480676	chr10	103300193	103310193
chr10	23869132	23879132	chr10	23368969	23378969
chr10	32739293	32749293	chr10	31709711	31719711
chr10	78890009	78900009	chr10	78429277	78439277
chr10	30119622	30129622	chr10	29640428	29650428
chr10	50119760	50129760	chr10	49930440	49940440
chr10	54691220	54701220	chr10	53688834	53698834
chr10	72370683	72380683	chr10	72030627	72040627
chr10	135280185	135290185	chr10	135079891	135089891
chr10	107239014	107249014	chr10	106570271	106580271
chr10	74099806	74109806	chr10	73480199	73490199
chr10	29939018	29949018	chr10	29622113	29632113
chr10	103489758	103499758	chr10	103329576	103339576
chr10	27109820	27119820	chr10	26810454	26820454
chr10	35020935	35030935	chr10	34380490	34390490
chr10	102279501	102289501	chr10	102179527	102189527
chr10	79261817	79271817	chr10	79059943	79069943
chr10	78900496	78910496	chr10	78508934	78518934
chr10	124270864	124280864	chr10	124150664	124160664
chr10	17369654	17379654	chr10	16759296	16769296
chr10	76219334	76229334	chr10	75460172	75470172
chr10	104759628	104769628	chr10	104569855	104579855
chr10	97629255	97639255	chr10	97319844	97329844
chr10	93808942	93818942	chr10	93459140	93469140
chr10	23850265	23860265	chr10	23380770	23390770
chr10	71029548	71039548	chr10	70859443	70869443
chr10	71429885	71439885	chr10	71299568	71309568
chr10	94879259	94889259	chr10	94780607	94790607
chr10	70709647	70719647	chr10	70629692	70639692
chr10	8690014	8700014	chr10	8129790	8139790
chr10	98689170	98699170	chr10	98619886	98629886
[truncated: 790,387 more rows]
