# Supplementary material for: Reorganization of 3D genome structure may contribute to gene regulatory evolution in primates
Source: PLoS Genet. 2019 Jul 19;15(7):e1008278. doi: 10.1371/journal.pgen.1008278 (PMC6668850; doi:10.1371/journal.pgen.1008278)
Supplement: S6 Table — (TXT) [file pgen.1008278.s026.txt]

chr(1)	start(1)	end(1)	chr(2)	start(2)	end(2)
chr10	50819599	50829599	chr10	47891026	47901026
chr10	50820133	50830133	chr10	47911342	47921342
chr10	70709875	70719875	chr10	70589223	70599223
chr10	50819967	50829967	chr10	47918262	47928262
chr10	50820536	50830536	chr10	47979909	47989909
chr10	50820248	50830248	chr10	47990732	48000732
chr10	118930351	118940351	chr10	118540333	118550333
chr10	103800393	103810393	chr10	103680424	103690424
chr10	118929855	118939855	chr10	118529938	118539938
chr10	78899990	78909990	chr10	78420089	78430089
chr10	50820584	50830584	chr10	47931185	47941185
chr10	125829163	125839163	chr10	125439607	125449607
chr10	50820362	50830362	chr10	47970263	47980263
chr10	50820321	50830321	chr10	47999778	48009778
chr10	94869634	94879634	chr10	94760359	94770359
chr10	104540326	104550326	chr10	104371159	104381159
chr10	50820523	50830523	chr10	47900481	47910481
chr10	96880130	96890130	chr10	96709833	96719833
chr10	94739321	94749321	chr10	94459120	94469120
chr10	103799978	103809978	chr10	103689824	103699824
chr10	48329731	48339731	chr10	48040626	48050626
chr10	70469352	70479352	chr10	70290264	70300264
chr10	50819877	50829877	chr10	47940559	47950559
chr10	105369506	105379506	chr10	105199949	105209949
chr10	85799618	85809618	chr10	85528907	85538907
chr10	48320217	48330217	chr10	48040605	48050605
chr10	105349757	105359757	chr10	105200068	105210068
chr10	96880460	96890460	chr10	96719783	96729783
chr10	103599158	103609158	chr10	103590255	103600255
chr10	48329754	48339754	chr10	48050701	48060701
chr10	29960830	29970830	chr10	29629262	29639262
chr10	71439994	71449994	chr10	71299638	71309638
chr10	50819960	50829960	chr10	48050611	48060611
chr10	94869832	94879832	chr10	94769800	94779800
chr10	53279871	53289871	chr10	53111082	53121082
chr10	70450808	70460808	chr10	70299558	70309558
chr10	74850879	74860879	chr10	74729487	74739487
chr10	74850878	74860878	chr10	74720345	74730345
chr10	32499176	32509176	chr10	31740509	31750509
chr10	118929467	118939467	chr10	118550679	118560679
chr10	105340089	105350089	chr10	105199971	105209971
chr10	93790646	93800646	chr10	93429916	93439916
chr10	120830899	120840899	chr10	120800546	120810546
chr10	50820127	50830127	chr10	48039694	48049694
chr10	103220490	103230490	chr10	103050167	103060167
chr10	94879188	94889188	chr10	94760211	94770211
chr10	69958530	69968530	chr10	69799454	69809454
chr10	74999419	75009419	chr10	74990810	75000810
chr10	94739462	94749462	chr10	94450248	94460248
chr10	102660033	102670033	chr10	102570152	102580152
chr10	96880061	96890061	chr10	96650105	96660105
chr10	102259246	102269246	chr10	102170488	102180488
chr10	32490439	32500439	chr10	31720306	31730306
chr10	76229319	76239319	chr10	75450362	75460362
chr10	96879639	96889639	chr10	96700759	96710759
chr10	78909486	78919486	chr10	78421274	78431274
chr10	101939419	101949419	chr10	101869801	101879801
chr10	104549563	104559563	chr10	104370732	104380732
chr10	48299242	48309242	chr10	48041126	48051126
chr10	125820341	125830341	chr10	125439846	125449846
chr10	94869931	94879931	chr10	94750456	94760456
chr10	50820297	50830297	chr10	47951371	47961371
chr10	50820116	50830116	chr10	48319696	48329696
chr10	70460942	70470942	chr10	70290674	70300674
chr10	70460858	70470858	chr10	70299281	70309281
chr10	32490923	32500923	chr10	31709712	31719712
chr10	98809086	98819086	chr10	98800674	98810674
chr10	135279642	135289642	chr10	135070785	135080785
chr10	102300218	102310218	chr10	101990324	102000324
chr10	103461072	103471072	chr10	103289975	103299975
chr10	69959371	69969371	chr10	69790166	69800166
chr10	94899886	94909886	chr10	94759950	94769950
chr10	111868852	111878852	chr10	111729365	111739365
chr10	32499062	32509062	chr10	31710181	31720181
chr10	94720149	94730149	chr10	94449877	94459877
chr10	50951749	50961749	chr10	47911967	47921967
chr10	102570011	102580011	chr10	102499423	102509423
chr10	50820337	50830337	chr10	48010470	48020470
chr10	70450727	70460727	chr10	70310022	70320022
chr10	102669637	102679637	chr10	102569499	102579499
chr10	74859636	74869636	chr10	74719678	74729678
chr10	94739834	94749834	chr10	94439872	94449872
chr10	94730476	94740476	chr10	94449180	94459180
chr10	118929491	118939491	chr10	118559999	118569999
chr10	103799604	103809604	chr10	103670488	103680488
chr10	37899928	37909928	chr10	36691687	36701687
chr10	32499450	32509450	chr10	31720323	31730323
chr10	101939676	101949676	chr10	101861157	101871157
chr10	94749106	94759106	chr10	94449761	94459761
chr10	112200527	112210527	chr10	111889012	111899012
chr10	29960965	29970965	chr10	29640478	29650478
chr10	50819329	50829329	chr10	48020105	48030105
chr10	70710181	70720181	chr10	70598997	70608997
chr10	112199609	112209609	chr10	111880508	111890508
chr10	93798399	93808399	chr10	93438998	93448998
chr10	99379993	99389993	chr10	99260226	99270226
chr10	37891249	37901249	chr10	36689695	36699695
chr10	96870280	96880280	chr10	96710498	96720498
chr10	94739350	94749350	chr10	94429930	94439930
chr10	94729701	94739701	chr10	94459429	94469429
chr10	81710457	81720457	chr10	81650283	81660283
chr10	112150383	112160383	chr10	111938803	111948803
chr10	12029893	12039893	chr10	11790458	11800458
chr10	92159609	92169609	chr10	92039557	92049557
chr10	118939749	118949749	chr10	118530158	118540158
chr10	103819555	103829555	chr10	103679726	103689726
chr10	125829079	125839079	chr10	125450131	125460131
chr10	48360250	48370250	chr10	48040408	48050408
chr10	48329435	48339435	chr10	48059552	48069552
chr10	48309631	48319631	chr10	48049661	48059661
chr10	7939297	7949297	chr10	7758345	7768345
chr10	78900565	78910565	chr10	78428875	78438875
chr10	9550978	9560978	chr10	8120703	8130703
chr10	120808991	120818991	chr10	120800459	120810459
chr10	102309332	102319332	chr10	101990172	102000172
chr10	73980688	73990688	chr10	73490128	73500128
chr10	105369814	105379814	chr10	105190136	105200136
chr10	93790062	93800062	chr10	93439064	93449064
chr10	74038927	74048927	chr10	73479808	73489808
chr10	48309098	48319098	chr10	48040625	48050625
chr10	72388230	72398230	chr10	71999528	72009528
chr10	102560134	102570134	chr10	102500083	102510083
chr10	112190565	112200565	chr10	111888504	111898504
chr10	96880350	96890350	chr10	96660036	96670036
chr10	81710175	81720175	chr10	81659706	81669706
chr10	19049447	19059447	chr10	18669159	18679159
chr10	849699	859699	chr10	509800	519800
chr10	24031174	24041174	chr10	23148923	23158923
chr10	85800353	85810353	chr10	85520332	85530332
chr10	105699684	105709684	chr10	105540060	105550060
chr10	90790545	90800545	chr10	90659003	90669003
chr10	37899794	37909794	chr10	36700421	36710421
chr10	9550663	9560663	chr10	8129948	8139948
chr10	74079551	74089551	chr10	73490193	73500193
chr10	70479952	70489952	chr10	70290129	70300129
chr10	90440463	90450463	chr10	90260820	90270820
chr10	104539358	104549358	chr10	104281009	104291009
chr10	94860339	94870339	chr10	94759939	94769939
chr10	103010168	103020168	chr10	102650675	102660675
chr10	50850303	50860303	chr10	47978047	47988047
chr10	72388368	72398368	chr10	72020269	72030269
chr10	50819756	50829756	chr10	48109589	48119589
chr10	50820036	50830036	chr10	48101152	48111152
chr10	104719850	104729850	chr10	104569851	104579851
chr10	120860449	120870449	chr10	120800181	120810181
chr10	103220426	103230426	chr10	103040997	103050997
chr10	107170849	107180849	chr10	106559711	106569711
chr10	103460062	103470062	chr10	103329199	103339199
chr10	23810001	23820001	chr10	23369239	23379239
chr10	103809740	103819740	chr10	103679705	103689705
chr10	37899749	37909749	chr10	36680992	36690992
chr10	112210708	112220708	chr10	111899269	111909269
chr10	118920623	118930623	chr10	118540238	118550238
chr10	79279991	79289991	chr10	79099711	79109711
chr10	102569269	102579269	chr10	102170268	102180268
chr10	125409594	125419594	chr10	124969666	124979666
chr10	104909669	104919669	chr10	104900358	104910358
chr10	19040191	19050191	chr10	18660737	18670737
chr10	74039906	74049906	chr10	73500961	73510961
chr10	13060257	13070257	chr10	12558752	12568752
chr10	12000071	12010071	chr10	11790488	11800488
chr10	112149962	112159962	chr10	111899654	111909654
chr10	111799992	111809992	chr10	111729963	111739963
chr10	76319778	76329778	chr10	75440505	75450505
chr10	70700351	70710351	chr10	70589955	70599955
chr10	48319623	48329623	chr10	48050067	48060067
chr10	73999294	74009294	chr10	73500323	73510323
chr10	48329884	48339884	chr10	48032108	48042108
chr10	112170069	112180069	chr10	111899032	111909032
chr10	103460852	103470852	chr10	103300229	103310229
chr10	74851118	74861118	chr10	74710933	74720933
chr10	72310398	72320398	chr10	72020950	72030950
chr10	72380478	72390478	chr10	72010830	72020830
chr10	48319901	48329901	chr10	48070182	48080182
chr10	9550461	9560461	chr10	8139414	8149414
chr10	32509594	32519594	chr10	31730199	31740199
chr10	95980331	95990331	chr10	95950193	95960193
chr10	97839221	97849221	chr10	97730255	97740255
chr10	105331204	105341204	chr10	105200053	105210053
chr10	48330298	48340298	chr10	48020220	48030220
chr10	78899396	78909396	chr10	78499989	78509989
chr10	37881135	37891135	chr10	36701344	36711344
chr10	50819430	50829430	chr10	47960630	47970630
chr10	16490442	16500442	chr10	16191182	16201182
chr10	37890947	37900947	chr10	36680122	36690122
chr10	92550116	92560116	chr10	92210512	92220512
chr10	48360393	48370393	chr10	48049737	48059737
chr10	70450542	70460542	chr10	70290961	70300961
chr10	70719099	70729099	chr10	70588929	70598929
chr10	99389702	99399702	chr10	99259986	99269986
chr10	72310106	72320106	chr10	72030461	72040461
chr10	95979837	95989837	chr10	95970698	95980698
chr10	88219875	88229875	chr10	88029879	88039879
chr10	74850647	74860647	chr10	74739248	74749248
chr10	91858995	91868995	chr10	91029639	91039639
chr10	76240418	76250418	chr10	75450225	75460225
chr10	37890721	37900721	chr10	36669808	36679808
chr10	104539592	104549592	chr10	104379168	104389168
chr10	37891209	37901209	chr10	36699955	36709955
chr10	111859404	111869404	chr10	111729730	111739730
chr10	103460047	103470047	chr10	103339916	103349916
chr10	120837086	120847086	chr10	120809001	120819001
chr10	50820650	50830650	chr10	48330447	48340447
chr10	93799439	93809439	chr10	93430657	93440657
chr10	32499358	32509358	chr10	31730607	31740607
chr10	99390021	99400021	chr10	99249581	99259581
chr10	81479748	81489748	chr10	80791933	80801933
chr10	16510428	16520428	chr10	16191263	16201263
chr10	126240939	126250939	chr10	125859080	125869080
chr10	134778831	134788831	chr10	134589495	134599495
chr10	104909630	104919630	chr10	104890567	104900567
chr10	94860275	94870275	chr10	94770141	94780141
chr10	118920896	118930896	chr10	118550606	118560606
chr10	48300729	48310729	chr10	48051202	48061202
chr10	48339375	48349375	chr10	48040235	48050235
chr10	103229606	103239606	chr10	103049657	103059657
chr10	80760997	80770997	chr10	80649915	80659915
chr10	32489811	32499811	chr10	31759158	31769158
chr10	50099215	50109215	chr10	49929864	49939864
chr10	96860223	96870223	chr10	96709699	96719699
chr10	102259383	102269383	chr10	102179295	102189295
chr10	73989944	73999944	chr10	73480282	73490282
chr10	94879824	94889824	chr10	94750361	94760361
chr10	13069236	13079236	chr10	12550012	12560012
chr10	32489925	32499925	chr10	31739715	31749715
chr10	104530367	104540367	chr10	104371226	104381226
chr10	50850163	50860163	chr10	47912048	47922048
chr10	50819860	50829860	chr10	48349376	48359376
chr10	50819516	50829516	chr10	48150766	48160766
chr10	72809266	72819266	chr10	72419748	72429748
chr10	103000225	103010225	chr10	102651379	102661379
chr10	76230872	76240872	chr10	75459934	75469934
chr10	21641032	21651032	chr10	20140586	20150586
chr10	126938830	126948830	chr10	126930503	126940503
chr10	98819516	98829516	chr10	98810103	98820103
chr10	88229845	88239845	chr10	88020791	88030791
chr10	37910080	37920080	chr10	36680527	36690527
chr10	104919844	104929844	chr10	104889982	104899982
chr10	32499345	32509345	chr10	31759646	31769646
chr10	91849864	91859864	chr10	91029237	91039237
chr10	112180662	112190662	chr10	111889399	111899399
chr10	112180417	112190417	chr10	111899394	111909394
chr10	37881449	37891449	chr10	36690099	36700099
chr10	72309617	72319617	chr10	72010296	72020296
chr10	69970455	69980455	chr10	69739531	69749531
chr10	104530339	104540339	chr10	104379555	104389555
chr10	105349402	105359402	chr10	105210347	105220347
chr10	78969687	78979687	chr10	78420645	78430645
chr10	85799738	85809738	chr10	85629937	85639937
chr10	121200476	121210476	chr10	121000688	121010688
chr10	102289500	102299500	chr10	101989706	101999706
chr10	105349365	105359365	chr10	105191176	105201176
chr10	93789541	93799541	chr10	93420126	93430126
chr10	30290225	30300225	chr10	29630012	29640012
chr10	32491100	32501100	chr10	31769289	31779289
chr10	115010097	115020097	chr10	114109830	114119830
chr10	9539164	9549164	chr10	8159951	8169951
chr10	105330381	105340381	chr10	105210888	105220888
chr10	70020726	70030726	chr10	69769857	69779857
chr10	96891323	96901323	chr10	96709806	96719806
chr10	69959264	69969264	chr10	69780141	69790141
chr10	75149705	75159705	chr10	75080117	75090117
chr10	73980159	73990159	chr10	73500699	73510699
chr10	19070050	19080050	chr10	18419946	18429946
chr10	75280229	75290229	chr10	75079216	75089216
chr10	19049620	19059620	chr10	18420087	18430087
chr10	102300398	102310398	chr10	101980208	101990208
chr10	118919727	118929727	chr10	118560112	118570112
chr10	102159789	102169789	chr10	101990121	102000121
chr10	10948775	10958775	chr10	9580709	9590709
chr10	90600360	90610360	chr10	90490019	90500019
chr10	112150014	112160014	chr10	111909609	111919609
chr10	74840256	74850256	chr10	74720157	74730157
chr10	71629844	71639844	chr10	71559770	71569770
chr10	102569738	102579738	chr10	102160458	102170458
chr10	78890773	78900773	chr10	78420689	78430689
chr10	96880277	96890277	chr10	96670591	96680591
chr10	76231247	76241247	chr10	75440481	75450481
chr10	74021279	74031279	chr10	73481120	73491120
chr10	105340731	105350731	chr10	105190707	105200707
chr10	79000788	79010788	chr10	78419846	78429846
chr10	80760620	80770620	chr10	80679395	80689395
chr10	81471080	81481080	chr10	80790855	80800855
chr10	32769256	32779256	chr10	31709523	31719523
chr10	21649830	21659830	chr10	20140618	20150618
chr10	13010026	13020026	chr10	12559919	12569919
chr10	37870378	37880378	chr10	36700340	36710340
chr10	32510122	32520122	chr10	31759606	31769606
chr10	102669416	102679416	chr10	102560009	102570009
chr10	50800820	50810820	chr10	47900466	47910466
chr10	103010173	103020173	chr10	102679731	102689731
chr10	50860903	50870903	chr10	47980166	47990166
chr10	50820738	50830738	chr10	48309592	48319592
chr10	50819641	50829641	chr10	48059137	48069137
chr10	50820853	50830853	chr10	48089824	48099824
chr10	102669886	102679886	chr10	102169703	102179703
chr10	112210093	112220093	chr10	111889030	111899030
chr10	79279573	79289573	chr10	79080798	79090798
chr10	19041644	19051644	chr10	18669109	18679109
chr10	70029056	70039056	chr10	69739717	69749717
chr10	71850572	71860572	chr10	71700118	71710118
chr10	16490036	16500036	chr10	16199439	16209439
chr10	76280695	76290695	chr10	75460448	75470448
chr10	116789585	116799585	chr10	116549623	116559623
chr10	95989868	95999868	chr10	95960580	95970580
chr10	95969854	95979854	chr10	95949975	95959975
chr10	107189636	107199636	chr10	106559781	106569781
chr10	94720768	94730768	chr10	94459667	94469667
chr10	60429138	60439138	chr10	59590701	59600701
chr10	125419356	125429356	chr10	124980455	124990455
chr10	37898614	37908614	chr10	36708843	36718843
chr10	100661288	100671288	chr10	100130080	100140080
chr10	18031049	18041049	chr10	17620261	17630261
chr10	134580030	134590030	chr10	134500664	134510664
chr10	76239907	76249907	chr10	75440236	75450236
chr10	53018692	53028692	chr10	51789522	51799522
chr10	76309798	76319798	chr10	75469535	75479535
chr10	52760212	52770212	chr10	51790090	51800090
chr10	32510592	32520592	chr10	31710461	31720461
chr10	80770402	80780402	chr10	80649539	80659539
chr10	90800138	90810138	chr10	90659160	90669160
chr10	120000544	120010544	chr10	119309025	119319025
chr10	118930908	118940908	chr10	118429610	118439610
chr10	90810617	90820617	chr10	90659553	90669553
chr10	9558665	9568665	chr10	8120229	8130229
chr10	102300463	102310463	chr10	101999841	102009841
chr10	70469869	70479869	chr10	70299163	70309163
chr10	91839107	91849107	chr10	91029687	91039687
chr10	90440592	90450592	chr10	90170467	90180467
chr10	72340033	72350033	chr10	72020361	72030361
chr10	90159996	90169996	chr10	90069626	90079626
chr10	6889982	6899982	chr10	6639850	6649850
chr10	102280339	102290339	chr10	101990172	102000172
chr10	125820041	125830041	chr10	125540846	125550846
chr10	29890417	29900417	chr10	29629900	29639900
chr10	94700499	94710499	chr10	94459333	94469333
chr10	125420020	125430020	chr10	124969882	124979882
chr10	64590013	64600013	chr10	64089526	64099526
chr10	94890015	94900015	chr10	94759378	94769378
chr10	90610424	90620424	chr10	90489630	90499630
chr10	70469821	70479821	chr10	70309984	70319984
chr10	10942325	10952325	chr10	9591713	9601713
chr10	125829381	125839381	chr10	125509917	125519917
chr10	23879991	23889991	chr10	23359564	23369564
chr10	76220497	76230497	chr10	75450814	75460814
chr10	9559282	9569282	chr10	8139716	8149716
chr10	16499331	16509331	chr10	16191318	16201318
chr10	104919859	104929859	chr10	104900062	104910062
chr10	102999617	103009617	chr10	102599369	102609369
chr10	118890249	118900249	chr10	118550936	118560936
chr10	118920528	118930528	chr10	118530787	118540787
chr10	104959878	104969878	chr10	104930970	104940970
chr10	93770551	93780551	chr10	93438989	93448989
chr10	103809789	103819789	chr10	103670636	103680636
chr10	71440094	71450094	chr10	71309702	71319702
chr10	125430136	125440136	chr10	124960347	124970347
chr10	124290118	124300118	chr10	124150416	124160416
chr10	73980172	73990172	chr10	73480147	73490147
chr10	103210268	103220268	chr10	103039847	103049847
chr10	76309816	76319816	chr10	75451252	75461252
chr10	71029757	71039757	chr10	70819775	70829775
chr10	78960099	78970099	chr10	78420808	78430808
chr10	102150899	102160899	chr10	101990670	102000670
chr10	96849744	96859744	chr10	96710622	96720622
chr10	103790204	103800204	chr10	103699796	103709796
chr10	103809618	103819618	chr10	103689686	103699686
chr10	38491253	38501253	chr10	38459135	38469135
chr10	70439291	70449291	chr10	70310089	70320089
chr10	85792361	85802361	chr10	85520029	85530029
chr10	74020716	74030716	chr10	73489577	73499577
chr10	112170223	112180223	chr10	111889120	111899120
chr10	29969319	29979319	chr10	29599514	29609514
chr10	104899395	104909395	chr10	104890352	104900352
chr10	32518987	32528987	chr10	31710024	31720024
chr10	103460618	103470618	chr10	103280594	103290594
chr10	88220386	88230386	chr10	88020645	88030645
chr10	70029855	70039855	chr10	69758803	69768803
chr10	125829529	125839529	chr10	125499997	125509997
chr10	72387939	72397939	chr10	72029612	72039612
chr10	38000854	38010854	chr10	36700632	36710632
chr10	50879988	50889988	chr10	47910685	47920685
chr10	50959484	50969484	chr10	47911199	47921199
chr10	50860772	50870772	chr10	47931055	47941055
chr10	121219443	121229443	chr10	120999708	121009708
chr10	50819858	50829858	chr10	48391002	48401002
chr10	93780648	93790648	chr10	93430044	93440044
chr10	19060193	19070193	chr10	18660692	18670692
chr10	107181145	107191145	chr10	106560300	106570300
chr10	4941435	4951435	chr10	3320220	3330220
chr10	101860700	101870700	chr10	101769811	101779811
chr10	98549937	98559937	chr10	98400048	98410048
chr10	32549581	32559581	chr10	31730764	31740764
chr10	73999943	74009943	chr10	73480425	73490425
chr10	96880181	96890181	chr10	96689956	96699956
chr10	98540581	98550581	chr10	98410145	98420145
chr10	84029854	84039854	chr10	83360437	83370437
chr10	64589710	64599710	chr10	64079845	64089845
chr10	72309761	72319761	chr10	71990452	72000452
chr10	74079548	74089548	chr10	73499099	73509099
chr10	88229036	88239036	chr10	88029179	88039179
chr10	102659358	102669358	chr10	102579415	102589415
chr10	76299560	76309560	chr10	75469303	75479303
chr10	134579794	134589794	chr10	134510584	134520584
chr10	94669968	94679968	chr10	94459426	94469426
chr10	9460712	9470712	chr10	8120645	8130645
chr10	64590781	64600781	chr10	64031058	64041058
chr10	9459265	9469265	chr10	8129680	8139680
chr10	75259822	75269822	chr10	75088862	75098862
chr10	78909687	78919687	chr10	78430077	78440077
chr10	103450048	103460048	chr10	103289802	103299802
chr10	62160395	62170395	chr10	61680394	61690394
chr10	87670910	87680910	chr10	87509609	87519609
chr10	88250543	88260543	chr10	88000502	88010502
chr10	94750040	94760040	chr10	94459351	94469351
chr10	104530481	104540481	chr10	104281452	104291452
chr10	69589419	69599419	chr10	69550349	69560349
chr10	112159758	112169758	chr10	111910112	111920112
chr10	112139632	112149632	chr10	111900062	111910062
chr10	112190133	112200133	chr10	111879122	111889122
chr10	78889744	78899744	chr10	78439428	78449428
chr10	93781380	93791380	chr10	93419555	93429555
chr10	79269172	79279172	chr10	79068760	79078760
chr10	120836876	120846876	chr10	120831188	120841188
chr10	72330310	72340310	chr10	71999100	72009100
chr10	4909366	4919366	chr10	3329901	3339901
chr10	80760800	80770800	chr10	80669721	80679721
chr10	4909673	4919673	chr10	3320004	3330004
chr10	103800040	103810040	chr10	103659831	103669831
chr10	52769059	52779059	chr10	51781726	51791726
chr10	97839217	97849217	chr10	97720243	97730243
chr10	19049511	19059511	chr10	18660767	18670767
chr10	74770715	74780715	chr10	74749830	74759830
chr10	70470145	70480145	chr10	70279944	70289944
chr10	120000234	120010234	chr10	119259922	119269922
chr10	10950709	10960709	chr10	9590255	9600255
chr10	32530262	32540262	chr10	31729248	31739248
chr10	118930416	118940416	chr10	118569523	118579523
chr10	19049083	19059083	chr10	18650941	18660941
chr10	97839336	97849336	chr10	97700405	97710405
chr10	76249855	76259855	chr10	75420368	75430368
chr10	16510616	16520616	chr10	16200035	16210035
chr10	24031925	24041925	chr10	23129002	23139002
chr10	102659815	102669815	chr10	102560109	102570109
chr10	23820563	23830563	chr10	23359991	23369991
chr10	98550809	98560809	chr10	98409563	98419563
chr10	91369836	91379836	chr10	91029398	91039398
chr10	9551148	9561148	chr10	8088714	8098714
chr10	63689876	63699876	chr10	63490160	63500160
chr10	96860185	96870185	chr10	96720345	96730345
chr10	32770386	32780386	chr10	31760022	31770022
chr10	102169956	102179956	chr10	101990342	102000342
chr10	48308944	48318944	chr10	48069184	48079184
chr10	35069419	35079419	chr10	34360237	34370237
chr10	102419349	102429349	chr10	102410232	102420232
chr10	100700417	100710417	chr10	99808911	99818911
chr10	104520106	104530106	chr10	104379309	104389309
chr10	103790778	103800778	chr10	103689625	103699625
chr10	90620487	90630487	chr10	90489409	90499409
chr10	78919180	78929180	chr10	78420333	78430333
chr10	50080256	50090256	chr10	49929964	49939964
chr10	53018633	53028633	chr10	51800878	51810878
chr10	19060503	19070503	chr10	18669115	18679115
chr10	120830899	120840899	chr10	120809139	120819139
chr10	125411568	125421568	chr10	124990659	125000659
chr10	70709587	70719587	chr10	70578880	70588880
chr10	104549622	104559622	chr10	104378867	104388867
chr10	103828865	103838865	chr10	103688866	103698866
chr10	78931637	78941637	chr10	78438425	78448425
chr10	120009815	120019815	chr10	119299775	119309775
chr10	64030606	64040606	chr10	63489639	63499639
chr10	125819599	125829599	chr10	125510139	125520139
chr10	52220793	52230793	chr10	51859718	51869718
chr10	76309458	76319458	chr10	75440632	75450632
chr10	118919980	118929980	chr10	118890920	118900920
chr10	95989884	95999884	chr10	95970155	95980155
chr10	9549579	9559579	chr10	8069916	8079916
chr10	104719417	104729417	chr10	104589977	104599977
chr10	79269406	79279406	chr10	79099689	79109689
chr10	74030205	74040205	chr10	73499276	73509276
chr10	93780977	93790977	chr10	93438799	93448799
chr10	120019711	120029711	chr10	119298760	119308760
chr10	70700134	70710134	chr10	70609321	70619321
chr10	126249416	126259416	chr10	125859263	125869263
chr10	70020971	70030971	chr10	69750328	69760328
chr10	103841162	103851162	chr10	103680141	103690141
chr10	35069815	35079815	chr10	34350509	34360509
chr10	76299200	76309200	chr10	75439836	75449836
chr10	50861447	50871447	chr10	47911726	47921726
chr10	50859639	50869639	chr10	47969444	47979444
chr10	23800809	23810809	chr10	23359916	23369916
chr10	50690307	50700307	chr10	47911918	47921918
chr10	50729772	50739772	chr10	47911834	47921834
chr10	50731514	50741514	chr10	47969461	47979461
chr10	74039340	74049340	chr10	73489740	73499740
chr10	105169293	105179293	chr10	105080275	105090275
chr10	85110410	85120410	chr10	84660837	84670837
chr10	5809515	5819515	chr10	5629402	5639402
chr10	88210981	88220981	chr10	88030041	88040041
chr10	98510565	98520565	chr10	98409791	98419791
chr10	123579303	123589303	chr10	122790025	122800025
chr10	98559925	98569925	chr10	98410170	98420170
chr10	37910396	37920396	chr10	36699834	36709834
chr10	60409137	60419137	chr10	60060775	60070775
chr10	19069182	19079182	chr10	18630096	18640096
chr10	29189620	29199620	chr10	28689803	28699803
chr10	37917403	37927403	chr10	36700983	36710983
chr10	4919766	4929766	chr10	3308649	3318649
chr10	120030172	120040172	chr10	119270158	119280158
chr10	76309649	76319649	chr10	75459993	75469993
chr10	79269589	79279589	chr10	79059983	79069983
chr10	95989502	95999502	chr10	95981043	95991043
chr10	71439566	71449566	chr10	71340605	71350605
chr10	70460439	70470439	chr10	70309730	70319730
chr10	96640790	96650790	chr10	96530084	96540084
chr10	90790211	90800211	chr10	90650272	90660272
chr10	78899579	78909579	chr10	78439921	78449921
chr10	48300722	48310722	chr10	48058709	48068709
chr10	99379855	99389855	chr10	99270357	99280357
chr10	16491112	16501112	chr10	16180924	16190924
chr10	93809205	93819205	chr10	93419733	93429733
chr10	104968977	104978977	chr10	104930978	104940978
chr10	94739611	94749611	chr10	94499998	94509998
chr10	102309718	102319718	chr10	101980495	101990495
chr10	51580320	51590320	chr10	50998871	51008871
chr10	120000078	120010078	chr10	119300505	119310505
chr10	76239706	76249706	chr10	75469995	75479995
chr10	111869712	111879712	chr10	111721729	111731729
chr10	81428405	81438405	chr10	81380398	81390398
chr10	32780046	32790046	chr10	31729811	31739811
chr10	103829480	103839480	chr10	103679487	103689487
chr10	118880317	118890317	chr10	118550418	118560418
chr10	13019458	13029458	chr10	12550654	12560654
chr10	21640072	21650072	chr10	20550089	20560089
chr10	13900206	13910206	chr10	13759255	13769255
chr10	69970258	69980258	chr10	69759599	69769599
chr10	79270168	79280168	chr10	79091530	79101530
chr10	79009958	79019958	chr10	78420608	78430608
chr10	23809867	23819867	chr10	23360368	23370368
chr10	103819452	103829452	chr10	103670470	103680470
chr10	120836701	120846701	chr10	120801093	120811093
chr10	93810010	93820010	chr10	93429948	93439948
chr10	125419034	125429034	chr10	124960725	124970725
chr10	69951271	69961271	chr10	69790627	69800627
chr10	99399757	99409757	chr10	99259613	99269613
chr10	32509884	32519884	chr10	31719422	31729422
chr10	118890416	118900416	chr10	118540671	118550671
chr10	32499542	32509542	chr10	31750287	31760287
chr10	72380244	72390244	chr10	72029873	72039873
chr10	72299658	72309658	chr10	72030543	72040543
chr10	74049702	74059702	chr10	73500595	73510595
chr10	30328940	30338940	chr10	29590400	29600400
chr10	134569259	134579259	chr10	134519610	134529610
chr10	78910317	78920317	chr10	78439127	78449127
chr10	103210361	103220361	chr10	103049888	103059888
chr10	60891559	60901559	chr10	60460054	60470054
chr10	92150244	92160244	chr10	92039954	92049954
chr10	30290034	30300034	chr10	29590525	29600525
chr10	52810103	52820103	chr10	51820745	51830745
chr10	70710293	70720293	chr10	70569799	70579799
chr10	126240165	126250165	chr10	125869400	125879400
chr10	101040186	101050186	chr10	100980654	100990654
chr10	29950297	29960297	chr10	29629786	29639786
chr10	35140288	35150288	chr10	34351065	34361065
chr10	29949540	29959540	chr10	29599060	29609060
chr10	44871428	44881428	chr10	44668574	44678574
chr10	37949647	37959647	chr10	36690378	36700378
chr10	116779885	116789885	chr10	116549692	116559692
chr10	9508657	9518657	chr10	8140397	8150397
chr10	82150033	82160033	chr10	81899291	81909291
chr10	9549414	9559414	chr10	8269396	8279396
chr10	79262021	79272021	chr10	79080632	79090632
chr10	80750060	80760060	chr10	80640099	80650099
chr10	95979842	95989842	chr10	95960833	95970833
chr10	102300396	102310396	chr10	102179546	102189546
chr10	112209604	112219604	chr10	111880505	111890505
chr10	102560384	102570384	chr10	102170197	102180197
chr10	88239528	88249528	chr10	88020622	88030622
chr10	90610441	90620441	chr10	90500816	90510816
chr10	121210541	121220541	chr10	120990219	121000219
chr10	9549599	9559599	chr10	8289107	8299107
chr10	70790956	70800956	chr10	70729566	70739566
chr10	12020163	12030163	chr10	11790347	11800347
chr10	78890282	78900282	chr10	78409805	78419805
chr10	125828792	125838792	chr10	125469665	125479665
chr10	73990167	74000167	chr10	73500356	73510356
chr10	78960754	78970754	chr10	78410478	78420478
chr10	91941386	91951386	chr10	91020759	91030759
chr10	82131185	82141185	chr10	81889277	81899277
chr10	81720294	81730294	chr10	81659985	81669985
chr10	82140933	82150933	chr10	81898660	81908660
chr10	49500050	49510050	chr10	49290313	49300313
chr10	74010786	74020786	chr10	73489344	73499344
chr10	70479209	70489209	chr10	70299869	70309869
chr10	32490404	32500404	chr10	31750991	31760991
chr10	119991007	120001007	chr10	119309397	119319397
chr10	104549459	104559459	chr10	104281003	104291003
chr10	103559865	103569865	chr10	103551042	103561042
chr10	15249953	15259953	chr10	14910332	14920332
chr10	37899498	37909498	chr10	36669343	36679343
chr10	103799837	103809837	chr10	103699409	103709409
chr10	103190377	103200377	chr10	103050174	103060174
chr10	69990230	70000230	chr10	69780140	69790140
chr10	102258411	102268411	chr10	101990430	102000430
chr10	19049354	19059354	chr10	18721055	18731055
chr10	71439466	71449466	chr10	71350454	71360454
chr10	27171049	27181049	chr10	26619668	26629668
chr10	77549547	77559547	chr10	76610228	76620228
chr10	70039003	70049003	chr10	69730080	69740080
chr10	18059870	18069870	chr10	17619786	17629786
chr10	109350065	109360065	chr10	108939759	108949759
chr10	119990231	120000231	chr10	119320086	119330086
chr10	96879860	96889860	chr10	96679114	96689114
chr10	48339759	48349759	chr10	48059508	48069508
chr10	103460091	103470091	chr10	103320498	103330498
chr10	106100639	106110639	chr10	105900208	105910208
chr10	61621106	61631106	chr10	61300350	61310350
chr10	128449553	128459553	chr10	127919278	127929278
chr10	6870742	6880742	chr10	6629972	6639972
chr10	105359041	105369041	chr10	105199653	105209653
chr10	97860301	97870301	chr10	97719893	97729893
chr10	37930101	37940101	chr10	36680467	36690467
chr10	15241147	15251147	chr10	14949446	14959446
chr10	32518457	32528457	chr10	31739831	31749831
chr10	32290778	32300778	chr10	31759720	31769720
chr10	85791826	85801826	chr10	85630241	85640241
chr10	50879901	50889901	chr10	47931411	47941411
chr10	50800500	50810500	chr10	47911386	47921386
chr10	50861297	50871297	chr10	47918201	47928201
chr10	50860531	50870531	chr10	48039614	48049614
chr10	50820498	50830498	chr10	48032041	48042041
chr10	94679152	94689152	chr10	94449405	94459405
chr10	4911572	4921572	chr10	3339406	3349406
chr10	50749856	50759856	chr10	48000047	48010047
chr10	50820989	50830989	chr10	48339524	48349524
chr10	50821142	50831142	chr10	48300010	48310010
chr10	50820251	50830251	chr10	48139549	48149549
chr10	11569832	11579832	chr10	9579511	9589511
chr10	50820712	50830712	chr10	48129815	48139815
chr10	102678529	102688529	chr10	102569296	102579296
chr10	104530080	104540080	chr10	104350138	104360138
chr10	49490216	49500216	chr10	49290542	49300542
chr10	93790408	93800408	chr10	93449388	93459388
chr10	121249408	121259408	chr10	120999864	121009864
chr10	93810339	93820339	chr10	93439841	93449841
chr10	102880014	102890014	chr10	102730423	102740423
chr10	99210078	99220078	chr10	99139438	99149438
chr10	74048382	74058382	chr10	73480255	73490255
chr10	32429444	32439444	chr10	31739925	31749925
chr10	102880121	102890121	chr10	102739896	102749896
chr10	64590611	64600611	chr10	64039847	64049847
chr10	29960363	29970363	chr10	29599731	29609731
chr10	97130027	97140027	chr10	96989504	96999504
chr10	29189189	29199189	chr10	28459619	28469619
chr10	97879998	97889998	chr10	97719927	97729927
chr10	9461126	9471126	chr10	8139849	8149849
chr10	102519586	102529586	chr10	102511335	102521335
chr10	91989889	91999889	chr10	91039895	91049895
chr10	88200194	88210194	chr10	88030477	88040477
chr10	102319603	102329603	chr10	102009606	102019606
chr10	50089452	50099452	chr10	49929431	49939431
chr10	32610442	32620442	chr10	31760006	31770006
chr10	70989299	70999299	chr10	70880243	70890243
chr10	90440291	90450291	chr10	90160783	90170783
chr10	12259490	12269490	chr10	12050660	12060660
chr10	69769230	69779230	chr10	69731002	69741002
chr10	79239732	79249732	chr10	79060254	79070254
chr10	72279698	72289698	chr10	72020759	72030759
chr10	103249601	103259601	chr10	103240503	103250503
chr10	76318892	76328892	chr10	75459570	75469570
chr10	107189342	107199342	chr10	106568876	106578876
chr10	6880391	6890391	chr10	6630083	6640083
chr10	135279910	135289910	chr10	135080139	135090139
chr10	23829635	23839635	chr10	23360325	23370325
chr10	23820310	23830310	chr10	23381520	23391520
chr10	80749933	80759933	chr10	80680095	80690095
chr10	94710619	94720619	chr10	94449809	94459809
chr10	74009478	74019478	chr10	73499370	73509370
chr10	87660404	87670404	chr10	87490314	87500314
chr10	107189505	107199505	chr10	106538984	106548984
chr10	70021495	70031495	chr10	69740254	69750254
chr10	19060167	19070167	chr10	18630588	18640588
chr10	103018510	103028510	chr10	102650420	102660420
chr10	124280382	124290382	chr10	124139889	124149889
chr10	29968889	29978889	chr10	29629896	29639896
chr10	38001653	38011653	chr10	36680204	36690204
chr10	125410078	125420078	chr10	125130470	125140470
chr10	12009798	12019798	chr10	11790162	11800162
chr10	9460255	9470255	chr10	8180493	8190493
chr10	90590537	90600537	chr10	90490357	90500357
chr10	19060528	19070528	chr10	18600720	18610720
chr10	13068724	13078724	chr10	12560098	12570098
chr10	51589427	51599427	chr10	50992389	51002389
chr10	100649268	100659268	chr10	99790564	99800564
chr10	29129347	29139347	chr10	28679841	28689841
chr10	115019440	115029440	chr10	114150275	114160275
chr10	125430524	125440524	chr10	124939596	124949596
chr10	70989455	70999455	chr10	70859521	70869521
chr10	124539394	124549394	chr10	124129294	124139294
chr10	53070086	53080086	chr10	51790830	51800830
chr10	105830613	105840613	chr10	105780478	105790478
chr10	3259616	3269616	chr10	3250333	3260333
chr10	80749741	80759741	chr10	80649363	80659363
chr10	19029255	19039255	chr10	18670143	18680143
chr10	29909641	29919641	chr10	29629879	29639879
chr10	35090927	35100927	chr10	34360448	34370448
chr10	93790408	93800408	chr10	93399994	93409994
chr10	16480132	16490132	chr10	16199646	16209646
chr10	112090815	112100815	chr10	111939014	111949014
chr10	48369721	48379721	chr10	48040984	48050984
chr10	102669531	102679531	chr10	102579183	102589183
chr10	94739289	94749289	chr10	94379829	94389829
chr10	103780436	103790436	chr10	103699670	103709670
chr10	102569898	102579898	chr10	102480352	102490352
chr10	135270559	135280559	chr10	135079075	135089075
chr10	103010479	103020479	chr10	102730768	102740768
chr10	19069865	19079865	chr10	18669580	18679580
chr10	118889964	118899964	chr10	118559890	118569890
chr10	75179283	75189283	chr10	75170183	75180183
chr10	103470624	103480624	chr10	103339502	103349502
chr10	21621183	21631183	chr10	20149828	20159828
chr10	80760389	80770389	chr10	80660132	80670132
chr10	124540242	124550242	chr10	124140078	124150078
chr10	112170819	112180819	chr10	111909962	111919962
chr10	70791401	70801401	chr10	70719707	70729707
chr10	97138786	97148786	chr10	96979518	96989518
chr10	23810255	23820255	chr10	23419209	23429209
chr10	103450615	103460615	chr10	103320512	103330512
chr10	92168875	92178875	chr10	92040241	92050241
chr10	30110839	30120839	chr10	29590407	29600407
chr10	90440644	90450644	chr10	90268550	90278550
chr10	85792189	85802189	chr10	85529582	85539582
chr10	48310033	48320033	chr10	48059929	48069929
chr10	32568788	32578788	chr10	31729225	31739225
chr10	118940332	118950332	chr10	118540756	118550756
chr10	32800321	32810321	chr10	31719168	31729168
chr10	93790376	93800376	chr10	93459655	93469655
chr10	121239902	121249902	chr10	121000723	121010723
chr10	97130920	97140920	chr10	96980093	96990093
chr10	104719409	104729409	chr10	104579773	104589773
chr10	99389883	99399883	chr10	99239327	99249327
chr10	13722205	13732205	chr10	13699910	13709910
chr10	94730078	94740078	chr10	94430465	94440465
chr10	105339978	105349978	chr10	105240539	105250539
chr10	32459719	32469719	chr10	31740344	31750344
chr10	76319535	76329535	chr10	75429964	75439964
chr10	98540617	98550617	chr10	98400423	98410423
chr10	64020773	64030773	chr10	63490177	63500177
chr10	93310129	93320129	chr10	93170535	93180535
chr10	16479711	16489711	chr10	16191311	16201311
chr10	30098039	30108039	chr10	29630066	29640066
chr10	70039222	70049222	chr10	70029837	70039837
chr10	70980094	70990094	chr10	70880271	70890271
chr10	78949421	78959421	chr10	78439968	78449968
chr10	3279311	3289311	chr10	3260295	3270295
chr10	27181284	27191284	chr10	26560337	26570337
chr10	96640446	96650446	chr10	96539454	96549454
chr10	32491312	32501312	chr10	31730221	31740221
chr10	70039364	70049364	chr10	69739000	69749000
chr10	78900031	78910031	chr10	78410878	78420878
chr10	120018855	120028855	chr10	119320999	119330999
chr10	105760076	105770076	chr10	105530418	105540418
chr10	32461188	32471188	chr10	31709917	31719917
chr10	103790594	103800594	chr10	103679064	103689064
chr10	10949132	10959132	chr10	9608599	9618599
chr10	13919812	13929812	chr10	13759116	13769116
chr10	88239707	88249707	chr10	88011507	88021507
chr10	102560279	102570279	chr10	102479908	102489908
chr10	28589968	28599968	chr10	28460430	28470430
chr10	70659489	70669489	chr10	70620995	70630995
chr10	102570030	102580030	chr10	102490933	102500933
chr10	82160130	82170130	chr10	81899188	81909188
chr10	126919098	126929098	chr10	126911167	126921167
chr10	64489859	64499859	chr10	64089584	64099584
chr10	115070443	115080443	chr10	114109969	114119969
chr10	94738962	94748962	chr10	94420020	94430020
chr10	37871669	37881669	chr10	36681173	36691173
chr10	32800956	32810956	chr10	31728562	31738562
chr10	106090033	106100033	chr10	105899928	105909928
chr10	19079220	19089220	chr10	18669496	18679496
chr10	118899024	118909024	chr10	118540216	118550216
chr10	125420104	125430104	chr10	125119920	125129920
chr10	13060864	13070864	chr10	12620318	12630318
chr10	9558924	9568924	chr10	8079895	8089895
chr10	45120450	45130450	chr10	45059551	45069551
chr10	52969706	52979706	chr10	51860651	51870651
chr10	27179577	27189577	chr10	26599138	26609138
chr10	15249879	15259879	chr10	14940009	14950009
chr10	104719501	104729501	chr10	104558985	104568985
chr10	88220033	88230033	chr10	88049949	88059949
chr10	88239669	88249669	chr10	88029914	88039914
chr10	32470611	32480611	chr10	31759944	31769944
chr10	78240145	78250145	chr10	77789651	77799651
chr10	53359740	53369740	chr10	53111404	53121404
chr10	126209937	126219937	chr10	125859438	125869438
chr10	92550198	92560198	chr10	92201182	92211182
chr10	50850092	50860092	chr10	47918061	47928061
chr10	50879825	50889825	chr10	47978754	47988754
chr10	50959236	50969236	chr10	47930316	47940316
chr10	4899509	4909509	chr10	3338692	3348692
chr10	50381201	50391201	chr10	47459731	47469731
chr10	99080112	99090112	chr10	99050904	99060904
chr10	50759437	50769437	chr10	48330022	48340022
chr10	50739829	50749829	chr10	47969684	47979684
chr10	103819616	103829616	chr10	103610039	103620039
chr10	32470948	32480948	chr10	31741188	31751188
chr10	50820015	50830015	chr10	48080404	48090404
chr10	27170754	27180754	chr10	26759673	26769673
chr10	134770313	134780313	chr10	134589808	134599808
chr10	116770133	116780133	chr10	116549496	116559496
chr10	9500628	9510628	chr10	8089706	8099706
chr10	63679464	63689464	chr10	63489729	63499729
chr10	23850066	23860066	chr10	22799095	22809095
chr10	32439508	32449508	chr10	31729782	31739782
chr10	19070057	19080057	chr10	18650720	18660720
chr10	124529887	124539887	chr10	124130333	124140333
chr10	94730666	94740666	chr10	94439599	94449599
chr10	118939451	118949451	chr10	118549778	118559778
chr10	102300080	102310080	chr10	102010003	102020003
chr10	103009748	103019748	chr10	102659253	102669253
chr10	70029209	70039209	chr10	69750654	69760654
chr10	37890213	37900213	chr10	36839410	36849410
chr10	51589317	51599317	chr10	50998093	51008093
chr10	72349927	72359927	chr10	72030346	72040346
chr10	64598656	64608656	chr10	64020476	64030476
chr10	70450690	70460690	chr10	70329633	70339633
chr10	103440353	103450353	chr10	103290290	103300290
chr10	76249284	76259284	chr10	75469338	75479338
chr10	32490716	32500716	chr10	31699162	31709162
chr10	120000828	120010828	chr10	119319929	119329929
chr10	112180684	112190684	chr10	111879672	111889672
chr10	32799479	32809479	chr10	31740918	31750918
chr10	31249776	31259776	chr10	30980248	30990248
chr10	125430791	125440791	chr10	124880034	124890034
chr10	102909514	102919514	chr10	102740432	102750432
chr10	88220577	88230577	chr10	88060264	88070264
chr10	116370487	116380487	chr10	116229885	116239885
chr10	9550168	9560168	chr10	8160891	8170891
chr10	95960057	95970057	chr10	95950011	95960011
chr10	94688749	94698749	chr10	94500537	94510537
chr10	98540631	98550631	chr10	98419439	98429439
chr10	30289673	30299673	chr10	29622180	29632180
chr10	103829223	103839223	chr10	103670190	103680190
chr10	131990121	132000121	chr10	130259755	130269755
chr10	12260199	12270199	chr10	12069591	12079591
chr10	23809818	23819818	chr10	23389272	23399272
chr10	4399060	4409060	chr10	3350700	3360700
chr10	103780425	103790425	chr10	103690315	103700315
chr10	9509413	9519413	chr10	8118958	8128958
chr10	24020200	24030200	chr10	23148608	23158608
chr10	70629890	70639890	chr10	70620964	70630964
chr10	120859350	120869350	chr10	120837150	120847150
chr10	82150210	82160210	chr10	81911344	81921344
chr10	123530149	123540149	chr10	122840490	122850490
chr10	81490289	81500289	chr10	80791288	80801288
chr10	37918867	37928867	chr10	36690847	36700847
chr10	81740139	81750139	chr10	81650273	81660273
chr10	95990179	96000179	chr10	95950314	95960314
chr10	97829550	97839550	chr10	97730666	97740666
chr10	16519744	16529744	chr10	16191060	16201060
chr10	120001109	120011109	chr10	119490754	119500754
chr10	102538948	102548948	chr10	102531846	102541846
chr10	127039355	127049355	chr10	127031059	127041059
chr10	95949237	95959237	chr10	95940573	95950573
chr10	71549617	71559617	chr10	71530024	71540024
chr10	32779859	32789859	chr10	31740247	31750247
chr10	81510174	81520174	chr10	80791476	80801476
chr10	99219959	99229959	chr10	99139788	99149788
chr10	102179403	102189403	chr10	101990203	102000203
chr10	103229326	103239326	chr10	103040863	103050863
chr10	118930293	118940293	chr10	118590169	118600169
chr10	96880225	96890225	chr10	96610169	96620169
chr10	135251216	135261216	chr10	135069825	135079825
chr10	124400807	124410807	chr10	124139696	124149696
chr10	123590224	123600224	chr10	122800721	122810721
chr10	120019759	120029759	chr10	119309936	119319936
chr10	94889225	94899225	chr10	94750419	94760419
chr10	90779181	90789181	chr10	90659449	90669449
chr10	104539927	104549927	chr10	104399286	104409286
chr10	125411528	125421528	chr10	124960357	124970357
chr10	112200403	112210403	chr10	111899689	111909689
chr10	32770239	32780239	chr10	31740698	31750698
chr10	6880263	6890263	chr10	6647757	6657757
chr10	100669253	100679253	chr10	99759942	99769942
chr10	73990138	74000138	chr10	73489715	73499715
chr10	74010409	74020409	chr10	73509330	73519330
chr10	78941231	78951231	chr10	78420029	78430029
chr10	70989119	70999119	chr10	70868722	70878722
chr10	12000278	12010278	chr10	11800081	11810081
chr10	125410990	125420990	chr10	125079941	125089941
chr10	32788670	32798670	chr10	31719982	31729982
chr10	112219534	112229534	chr10	111888957	111898957
chr10	37919131	37929131	chr10	36679619	36689619
chr10	29960706	29970706	chr10	29590940	29600940
chr10	114918814	114928814	chr10	114118789	114128789
chr10	9461205	9471205	chr10	8760964	8770964
chr10	102199776	102209776	chr10	101989434	101999434
chr10	79261983	79271983	chr10	79091535	79101535
chr10	79909557	79919557	chr10	79489630	79499630
chr10	23820845	23830845	chr10	23350752	23360752
chr10	19060407	19070407	chr10	18559796	18569796
chr10	125410698	125420698	chr10	125090304	125100304
chr10	106109127	106119127	chr10	105890270	105900270
chr10	32470096	32480096	chr10	31730139	31740139
chr10	102889536	102899536	chr10	102740517	102750517
chr10	30290448	30300448	chr10	29599492	29609492
chr10	64597901	64607901	chr10	64059358	64069358
chr10	105340169	105350169	chr10	105219572	105229572
chr10	18049513	18059513	chr10	17620203	17630203
chr10	19059595	19069595	chr10	18650232	18660232
chr10	90450309	90460309	chr10	90261289	90271289
chr10	76230916	76240916	chr10	75470027	75480027
chr10	124280535	124290535	chr10	124150302	124160302
chr10	70710042	70720042	chr10	70608902	70618902
chr10	51601156	51611156	chr10	50997911	51007911
chr10	115030606	115040606	chr10	114159486	114169486
chr10	37882062	37892062	chr10	36850124	36860124
chr10	103780243	103790243	chr10	103710954	103720954
chr10	53042130	53052130	chr10	51819748	51829748
chr10	101939928	101949928	chr10	101770499	101780499
chr10	32800660	32810660	chr10	31710233	31720233
chr10	48330404	48340404	chr10	48069960	48079960
chr10	134579576	134589576	chr10	134519305	134529305
chr10	126250407	126260407	chr10	125849345	125859345
chr10	72830294	72840294	chr10	72419761	72429761
chr10	90450044	90460044	chr10	90160439	90170439
chr10	107199595	107209595	chr10	106559654	106569654
chr10	69969677	69979677	chr10	69799528	69809528
chr10	79008997	79018997	chr10	78439468	78449468
chr10	31570406	31580406	chr10	31380584	31390584
chr10	50819705	50829705	chr10	48360771	48370771
chr10	23859641	23869641	chr10	22798886	22808886
chr10	69769272	69779272	chr10	69739671	69749671
chr10	102660682	102670682	chr10	102170499	102180499
chr10	112149868	112159868	chr10	111921163	111931163
chr10	92549749	92559749	chr10	92219460	92229460
chr10	23800259	23810259	chr10	23380546	23390546
chr10	35059766	35069766	chr10	34350738	34360738
chr10	74059656	74069656	chr10	73489985	73499985
chr10	37899716	37909716	chr10	36720394	36730394
chr10	99209759	99219759	chr10	99130802	99140802
chr10	14159671	14169671	chr10	14049640	14059640
chr10	4579841	4589841	chr10	3319517	3329517
chr10	102299775	102309775	chr10	102170182	102180182
chr10	103840556	103850556	chr10	103619841	103629841
chr10	74060188	74070188	chr10	73480813	73490813
chr10	18039891	18049891	chr10	17620668	17630668
chr10	98769422	98779422	chr10	98760154	98770154
chr10	9540360	9550360	chr10	8110648	8120648
chr10	64019891	64029891	chr10	63480277	63490277
chr10	81720179	81730179	chr10	81649893	81659893
chr10	79279913	79289913	chr10	79091006	79101006
chr10	102319269	102329269	chr10	101989826	101999826
chr10	97849493	97859493	chr10	97720748	97730748
chr10	70740434	70750434	chr10	70589745	70599745
chr10	69580349	69590349	chr10	69550888	69560888
chr10	124539156	124549156	chr10	124150053	124160053
chr10	71429768	71439768	chr10	71290230	71300230
chr10	10989388	10999388	chr10	9579849	9589849
chr10	19068856	19078856	chr10	18638818	18648818
chr10	102579589	102589589	chr10	102480281	102490281
chr10	9500200	9510200	chr10	8159790	8169790
chr10	79009539	79019539	chr10	78400963	78410963
chr10	116110158	116120158	chr10	115980007	115990007
chr10	118029830	118039830	chr10	117389831	117399831
chr10	37910604	37920604	chr10	36708505	36718505
chr10	37931323	37941323	chr10	36690612	36700612
chr10	72310800	72320800	chr10	71999424	72009424
chr10	94738793	94748793	chr10	94467130	94477130
chr10	120000739	120010739	chr10	119330249	119340249
chr10	29199941	29209941	chr10	28679642	28689642
chr10	9559956	9569956	chr10	8180099	8190099
chr10	64479992	64489992	chr10	64080546	64090546
chr10	52759988	52769988	chr10	51800875	51810875
chr10	85809916	85819916	chr10	85520488	85530488
chr10	37721038	37731038	chr10	36708616	36718616
chr10	9520205	9530205	chr10	8120260	8130260
chr10	35300581	35310581	chr10	34359205	34369205
chr10	13010477	13020477	chr10	12620300	12630300
chr10	72380295	72390295	chr10	71999960	72009960
chr10	70439251	70449251	chr10	70299988	70309988
chr10	4929012	4939012	chr10	3320167	3330167
chr10	3151279	3161279	chr10	3059956	3069956
chr10	76240434	76250434	chr10	75460300	75470300
chr10	93809033	93819033	chr10	93400425	93410425
chr10	71630335	71640335	chr10	71570402	71580402
chr10	48339200	48349200	chr10	48050211	48060211
chr10	101599552	101609552	chr10	101300764	101310764
chr10	48309182	48319182	chr10	48009897	48019897
chr10	78919068	78929068	chr10	78429802	78439802
chr10	27450141	27460141	chr10	27239244	27249244
chr10	76211490	76221490	chr10	75460474	75470474
chr10	111810012	111820012	chr10	111729569	111739569
chr10	125809352	125819352	chr10	125440065	125450065
chr10	85110057	85120057	chr10	84670223	84680223
chr10	78918985	78928985	chr10	78539958	78549958
chr10	94700181	94710181	chr10	94450289	94460289
chr10	107209521	107219521	chr10	106570030	106580030
chr10	32149780	32159780	chr10	31760338	31770338
chr10	74020848	74030848	chr10	73500713	73510713
chr10	78919246	78929246	chr10	78409857	78419857
chr10	101939748	101949748	chr10	101739352	101749352
chr10	104039670	104049670	chr10	103949625	103959625
chr10	92550203	92560203	chr10	92169577	92179577
chr10	105350159	105360159	chr10	105250599	105260599
chr10	23840381	23850381	chr10	22799964	22809964
chr10	24029775	24039775	chr10	23140863	23150863
chr10	88968574	88978574	chr10	88729887	88739887
chr10	126989751	126999751	chr10	126980363	126990363
chr10	70450404	70460404	chr10	70280446	70290446
chr10	71961038	71971038	chr10	71641544	71651544
chr10	23810412	23820412	chr10	23350919	23360919
chr10	34040380	34050380	chr10	33820018	33830018
chr10	126589835	126599835	chr10	126400246	126410246
chr10	119990669	120000669	chr10	119610184	119620184
chr10	19060562	19070562	chr10	18429782	18439782
chr10	32790413	32800413	chr10	31739934	31749934
chr10	72349692	72359692	chr10	72041009	72051009
chr10	50222403	50232403	chr10	50170466	50180466
chr10	126230522	126240522	chr10	125849609	125859609
chr10	85210479	85220479	chr10	84029437	84039437
chr10	104079519	104089519	chr10	104071053	104081053
chr10	74840178	74850178	chr10	74739472	74749472
chr10	102259411	102269411	chr10	102190119	102200119
chr10	74960345	74970345	chr10	74950164	74960164
chr10	9519147	9529147	chr10	8160397	8170397
chr10	69951277	69961277	chr10	69800247	69810247
chr10	102889097	102899097	chr10	102748848	102758848
chr10	30309373	30319373	chr10	29599826	29609826
chr10	102369616	102379616	chr10	102348206	102358206
chr10	93770479	93780479	chr10	93400127	93410127
chr10	104919596	104929596	chr10	104879725	104889725
chr10	124410186	124420186	chr10	124138733	124148733
chr10	100719991	100729991	chr10	100079325	100089325
chr10	64509475	64519475	chr10	64090539	64100539
chr10	13039950	13049950	chr10	12540330	12550330
chr10	30110950	30120950	chr10	29629547	29639547
chr10	38439084	38449084	chr10	38432484	38442484
chr10	79269358	79279358	chr10	79080470	79090470
chr10	32758666	32768666	chr10	31739801	31749801
chr10	22290222	22300222	chr10	22080961	22090961
chr10	80469609	80479609	chr10	80380453	80390453
chr10	102270301	102280301	chr10	101990228	102000228
chr10	102290510	102300510	chr10	102019765	102029765
chr10	94879068	94889068	chr10	94770105	94780105
chr10	103399914	103409914	chr10	103329134	103339134
chr10	12979771	12989771	chr10	12559425	12569425
chr10	100669827	100679827	chr10	99789882	99799882
chr10	98959231	98969231	chr10	98810767	98820767
chr10	76281487	76291487	chr10	75440635	75450635
chr10	81438880	81448880	chr10	80791924	80801924
chr10	5469649	5479649	chr10	5000067	5010067
chr10	9558328	9568328	chr10	8070151	8080151
chr10	104529871	104539871	chr10	104399372	104409372
chr10	113919908	113929908	chr10	113760299	113770299
chr10	126240716	126250716	chr10	125849765	125859765
chr10	30289963	30299963	chr10	29581373	29591373
chr10	23129876	23139876	chr10	23061508	23071508
chr10	123520032	123530032	chr10	123009821	123019821
chr10	48319492	48329492	chr10	48019483	48029483
chr10	54469315	54479315	chr10	53689069	53699069
chr10	119309180	119319180	chr10	118920461	118930461
chr10	76309540	76319540	chr10	75420453	75430453
chr10	103850010	103860010	chr10	103679184	103689184
chr10	101549736	101559736	chr10	101260683	101270683
chr10	1099836	1109836	chr10	1092598	1102598
chr10	37911565	37921565	chr10	36689362	36699362
chr10	120009731	120019731	chr10	119320654	119330654
chr10	113920578	113930578	chr10	113799481	113809481
chr10	118929341	118939341	chr10	118520308	118530308
chr10	102570035	102580035	chr10	102179319	102189319
chr10	81470580	81480580	chr10	80795813	80805813
chr10	64689258	64699258	chr10	63969981	63979981
chr10	50860373	50870373	chr10	47900135	47910135
chr10	50942630	50952630	chr10	47979976	47989976
chr10	50850603	50860603	chr10	47958503	47968503
chr10	50850007	50860007	chr10	48360997	48370997
chr10	50879545	50889545	chr10	47960385	47970385
chr10	50880508	50890508	chr10	47969510	47979510
chr10	50879628	50889628	chr10	47991157	48001157
chr10	50952254	50962254	chr10	47959318	47969318
chr10	50799543	50809543	chr10	47951438	47961438
chr10	50800218	50810218	chr10	47970479	47980479
chr10	50958050	50968050	chr10	47918717	47928717
chr10	50957697	50967697	chr10	47950563	47960563
chr10	50861493	50871493	chr10	47959641	47969641
chr10	50661073	50671073	chr10	47918221	47928221
chr10	50779279	50789279	chr10	47980824	47990824
chr10	120030154	120040154	chr10	119300118	119310118
chr10	50820154	50830154	chr10	48260256	48270256
chr10	50751448	50761448	chr10	47911980	47921980
chr10	4910113	4920113	chr10	3349519	3359519
chr10	50721167	50731167	chr10	47969862	47979862
chr10	50819323	50829323	chr10	48070225	48080225
chr10	50649365	50659365	chr10	47970634	47980634
chr10	50638905	50648905	chr10	47970253	47980253
chr10	50730338	50740338	chr10	47990681	48000681
chr10	50759701	50769701	chr10	47999586	48009586
chr10	11308966	11318966	chr10	9590329	9600329
chr10	50820268	50830268	chr10	48231796	48241796
chr10	50820238	50830238	chr10	48168818	48178818
chr10	104538940	104548940	chr10	104350455	104360455
chr10	32521066	32531066	chr10	31760472	31770472
chr10	92158809	92168809	chr10	92011287	92021287
chr10	103450688	103460688	chr10	103348655	103358655
chr10	12009893	12019893	chr10	11769239	11779239
chr10	9550587	9560587	chr10	8080288	8090288
chr10	77270187	77280187	chr10	76650528	76660528
chr10	30379183	30389183	chr10	29600252	29610252
chr10	29880545	29890545	chr10	29640572	29650572
chr10	50820291	50830291	chr10	48379712	48389712
chr10	90630694	90640694	chr10	90488978	90498978
chr10	839501	849501	chr10	519911	529911
chr10	102439907	102449907	chr10	102431076	102441076
chr10	94859840	94869840	chr10	94750751	94760751
chr10	121219527	121229527	chr10	120989395	120999395
chr10	78880913	78890913	chr10	78421041	78431041
chr10	78970539	78980539	chr10	78439408	78449408
chr10	76220829	76230829	chr10	75469974	75479974
chr10	97658880	97668880	chr10	97550821	97560821
chr10	75059711	75069711	chr10	75049874	75059874
chr10	94730382	94740382	chr10	94499692	94509692
chr10	101948572	101958572	chr10	101869835	101879835
chr10	116799895	116809895	chr10	116559496	116569496
chr10	90619823	90629823	chr10	90509108	90519108
chr10	99079571	99089571	chr10	99060232	99070232
chr10	29960651	29970651	chr10	29609457	29619457
chr10	93760151	93770151	chr10	93428881	93438881
chr10	100959176	100969176	chr10	100949931	100959931
chr10	35289977	35299977	chr10	34350492	34360492
chr10	19078763	19088763	chr10	18660307	18670307
chr10	71009771	71019771	chr10	70819414	70829414
chr10	19060391	19070391	chr10	18720762	18730762
chr10	103219747	103229747	chr10	103079949	103089949
chr10	32789354	32799354	chr10	31710234	31720234
chr10	9549310	9559310	chr10	8220636	8230636
chr10	85778988	85788988	chr10	85520279	85530279
chr10	48330256	48340256	chr10	48010418	48020418
chr10	72799930	72809930	chr10	72480448	72490448
chr10	64479010	64489010	chr10	64110398	64120398
chr10	50821098	50831098	chr10	48239893	48249893
chr10	9538884	9548884	chr10	8099827	8109827
chr10	74000403	74010403	chr10	73599641	73609641
chr10	100410296	100420296	chr10	100120447	100130447
chr10	91829982	91839982	chr10	91029468	91039468
chr10	103869391	103879391	chr10	103681095	103691095
chr10	23890204	23900204	chr10	23390100	23400100
chr10	29929636	29939636	chr10	29630180	29640180
chr10	32499787	32509787	chr10	31699787	31709787
chr10	95969097	95979097	chr10	95960574	95970574
chr10	72300376	72310376	chr10	71991802	72001802
chr10	101929603	101939603	chr10	101869806	101879806
chr10	100650189	100660189	chr10	99800945	99810945
chr10	23859829	23869829	chr10	22820263	22830263
chr10	9550644	9560644	chr10	8280079	8290079
chr10	48359797	48369797	chr10	48032407	48042407
chr10	79900800	79910800	chr10	79451513	79461513
chr10	50228968	50238968	chr10	50170631	50180631
chr10	120218971	120228971	chr10	119298811	119308811
chr10	98559772	98569772	chr10	98390471	98400471
chr10	102669619	102679619	chr10	102161188	102171188
chr10	119999843	120009843	chr10	119280160	119290160
chr10	13060129	13070129	chr10	12599856	12609856
chr10	64508956	64518956	chr10	64039946	64049946
chr10	29270253	29280253	chr10	28701253	28711253
chr10	94439563	94449563	chr10	94050490	94060490
chr10	92549580	92559580	chr10	92180285	92190285
chr10	112150312	112160312	chr10	111931035	111941035
chr10	103810219	103820219	chr10	103639220	103649220
chr10	32549554	32559554	chr10	31719869	31729869
chr10	73439954	73449954	chr10	73399243	73409243
chr10	97670559	97680559	chr10	97560006	97570006
chr10	115018897	115028897	chr10	114109394	114119394
chr10	113909789	113919789	chr10	113789019	113799019
chr10	4379689	4389689	chr10	3320267	3330267
chr10	19080175	19090175	chr10	18689018	18699018
chr10	9560195	9570195	chr10	8130324	8140324
chr10	121300518	121310518	chr10	120999171	121009171
chr10	53050621	53060621	chr10	51789564	51799564
chr10	52769414	52779414	chr10	51789982	51799982
chr10	13018825	13028825	chr10	12559566	12569566
chr10	125828941	125838941	chr10	125460026	125470026
chr10	103810349	103820349	chr10	103619790	103629790
chr10	125429015	125439015	chr10	124990512	125000512
chr10	72809230	72819230	chr10	72489923	72499923
chr10	49850174	49860174	chr10	49740209	49750209
chr10	120219736	120229736	chr10	119259527	119269527
chr10	112139727	112149727	chr10	111910373	111920373
chr10	85769342	85779342	chr10	85640996	85650996
chr10	72810390	72820390	chr10	72480784	72490784
chr10	19060221	19070221	chr10	18420805	18430805
chr10	103010415	103020415	chr10	102599348	102609348
chr10	103819492	103829492	chr10	103689894	103699894
chr10	105160412	105170412	chr10	105098526	105108526
chr10	64509746	64519746	chr10	64099106	64109106
chr10	30268566	30278566	chr10	29599307	29609307
chr10	9530356	9540356	chr10	8121101	8131101
chr10	10929673	10939673	chr10	10089844	10099844
chr10	9549250	9559250	chr10	8150453	8160453
chr10	9550275	9560275	chr10	8299610	8309610
chr10	101539420	101549420	chr10	101270102	101280102
chr10	106109594	106119594	chr10	105900165	105910165
chr10	60450391	60460391	chr10	60050471	60060471
chr10	118929887	118939887	chr10	118629004	118639004
chr10	103450321	103460321	chr10	103329546	103339546
chr10	72299690	72309690	chr10	72020393	72030393
chr10	94720480	94730480	chr10	94499799	94509799
chr10	103780289	103790289	chr10	103679830	103689830
chr10	64529524	64539524	chr10	64071658	64081658
chr10	125419777	125429777	chr10	124990386	125000386
chr10	29940320	29950320	chr10	29599499	29609499
chr10	17469253	17479253	chr10	16729962	16739962
chr10	48299815	48309815	chr10	48089918	48099918
chr10	134569372	134579372	chr10	134530107	134540107
chr10	92149895	92159895	chr10	92070254	92080254
chr10	118890461	118900461	chr10	118529906	118539906
chr10	103440278	103450278	chr10	103339704	103349704
chr10	46160723	46170723	chr10	45488831	45498831
chr10	103450991	103460991	chr10	103300308	103310308
chr10	71668894	71678894	chr10	71661130	71671130
chr10	50079941	50089941	chr10	49971215	49981215
chr10	118889748	118899748	chr10	118590447	118600447
chr10	79279853	79289853	chr10	79050888	79060888
chr10	54971130	54981130	chr10	53638654	53648654
chr10	88278885	88288885	chr10	88010701	88020701
chr10	121219600	121229600	chr10	121019595	121029595
chr10	9549878	9559878	chr10	7770453	7780453
chr10	121210892	121220892	chr10	120999741	121009741
chr10	46229706	46239706	chr10	45488740	45498740
chr10	102279555	102289555	chr10	102020492	102030492
chr10	98570218	98580218	chr10	98409385	98419385
chr10	5789931	5799931	chr10	5629320	5639320
chr10	74999268	75009268	chr10	74980702	74990702
chr10	120009380	120019380	chr10	119249454	119259454
chr10	104750071	104760071	chr10	104589620	104599620
chr10	96860715	96870715	chr10	96690342	96700342
chr10	50119713	50129713	chr10	49930413	49940413
chr10	125519314	125529314	chr10	125440402	125450402
chr10	116769780	116779780	chr10	116560623	116570623
chr10	120009985	120019985	chr10	119280806	119290806
chr10	115029735	115039735	chr10	114099722	114109722
chr10	116100694	116110694	chr10	115979932	115989932
chr10	82130903	82140903	chr10	81898708	81908708
chr10	102259075	102269075	chr10	101999627	102009627
chr10	97159635	97169635	chr10	96980116	96990116
chr10	74030032	74040032	chr10	73480017	73490017
chr10	112150372	112160372	chr10	111950226	111960226
chr10	32779708	32789708	chr10	31710575	31720575
chr10	70020280	70030280	chr10	69760018	69770018
chr10	101610489	101620489	chr10	101309639	101319639
chr10	94739748	94749748	chr10	94399577	94409577
chr10	125809682	125819682	chr10	125450285	125460285
chr10	37918544	37928544	chr10	36660513	36670513
chr10	48349615	48359615	chr10	48019453	48029453
chr10	24550081	24560081	chr10	24160015	24170015
chr10	125429701	125439701	chr10	124970151	124980151
chr10	74859670	74869670	chr10	74730065	74740065
chr10	107150252	107160252	chr10	106570178	106580178
chr10	30119544	30129544	chr10	29629899	29639899
chr10	9529470	9539470	chr10	8159412	8169412
chr10	9448068	9458068	chr10	8158899	8168899
chr10	74029761	74039761	chr10	73489375	73499375
chr10	52769410	52779410	chr10	52180656	52190656
chr10	102178699	102188699	chr10	100949581	100959581
chr10	121240512	121250512	chr10	120990457	121000457
chr10	73451563	73461563	chr10	73180103	73190103
chr10	32400872	32410872	chr10	31730294	31740294
chr10	102579160	102589160	chr10	102499818	102509818
chr10	9529495	9539495	chr10	8129052	8139052
chr10	120011098	120021098	chr10	119269534	119279534
chr10	107181538	107191538	chr10	106528975	106538975
chr10	75309911	75319911	chr10	75289878	75299878
chr10	6899800	6909800	chr10	6630413	6640413
chr10	70000893	70010893	chr10	69789999	69799999
chr10	91849934	91859934	chr10	91020203	91030203
chr10	82150404	82160404	chr10	81919809	81929809
chr10	23809546	23819546	chr10	23400308	23410308
chr10	102499497	102509497	chr10	102480460	102490460
chr10	52209793	52219793	chr10	51799507	51809507
chr10	96869986	96879986	chr10	96719886	96729886
chr10	100700103	100710103	chr10	99760729	99770729
chr10	103860251	103870251	chr10	103679571	103689571
chr10	32482434	32492434	chr10	31710323	31720323
chr10	128310409	128320409	chr10	127909763	127919763
chr10	32819159	32829159	chr10	31749210	31759210
chr10	101531840	101541840	chr10	101270021	101280021
chr10	71428811	71438811	chr10	71341287	71351287
chr10	97880147	97890147	chr10	97700703	97710703
chr10	78988626	78998626	chr10	78420073	78430073
chr10	16499239	16509239	chr10	16199607	16209607
chr10	23801025	23811025	chr10	23369939	23379939
chr10	99209517	99219517	chr10	99150222	99160222
chr10	63689585	63699585	chr10	63500354	63510354
chr10	76179332	76189332	chr10	75519026	75529026
chr10	78850966	78860966	chr10	78420056	78430056
chr10	4289435	4299435	chr10	3331439	3341439
chr10	17370135	17380135	chr10	16730224	16740224
chr10	119309935	119319935	chr10	118890674	118900674
chr10	103249712	103259712	chr10	103230379	103240379
chr10	64640341	64650341	chr10	64030836	64040836
chr10	94739906	94749906	chr10	94370107	94380107
chr10	64598116	64608116	chr10	64079928	64089928
chr10	105169454	105179454	chr10	105099025	105109025
chr10	128419983	128429983	chr10	127930177	127940177
chr10	64499643	64509643	chr10	64089961	64099961
chr10	120019753	120029753	chr10	119271209	119281209
chr10	74009288	74019288	chr10	73538896	73548896
chr10	92550061	92560061	chr10	92299747	92309747
chr10	96891040	96901040	chr10	96679316	96689316
chr10	72270152	72280152	chr10	72029873	72039873
chr10	75271204	75281204	chr10	75080138	75090138
chr10	82169874	82179874	chr10	81869321	81879321
chr10	71949654	71959654	chr10	71647774	71657774
chr10	134469641	134479641	chr10	134349897	134359897
chr10	100660106	100670106	chr10	100150907	100160907
chr10	9559240	9569240	chr10	8109760	8119760
chr10	23819506	23829506	chr10	23290207	23300207
chr10	112180008	112190008	chr10	111910080	111920080
chr10	78869308	78879308	chr10	78429724	78439724
chr10	105330718	105340718	chr10	105240468	105250468
chr10	90420041	90430041	chr10	90269846	90279846
chr10	94710850	94720850	chr10	94459505	94469505
chr10	78949736	78959736	chr10	78420542	78430542
chr10	37918517	37928517	chr10	36708984	36718984
chr10	123571365	123581365	chr10	122789960	122799960
chr10	92149974	92159974	chr10	92050552	92060552
chr10	133359154	133369154	chr10	132790453	132800453
chr10	71630694	71640694	chr10	71529489	71539489
chr10	29189794	29199794	chr10	28680100	28690100
chr10	52169159	52179159	chr10	51859760	51869760
chr10	21610112	21620112	chr10	20149391	20159391
chr10	70469358	70479358	chr10	70329583	70339583
chr10	64659690	64669690	chr10	64038423	64048423
chr10	102579428	102589428	chr10	102490120	102500120
chr10	105169283	105179283	chr10	105110034	105120034
chr10	37940206	37950206	chr10	36690003	36700003
chr10	104259657	104269657	chr10	104200043	104210043
chr10	69959396	69969396	chr10	69759694	69769694
chr10	103470545	103480545	chr10	103308702	103318702
chr10	78980797	78990797	chr10	78439713	78449713
chr10	9518758	9528758	chr10	8220731	8230731
chr10	32818792	32828792	chr10	31740378	31750378
chr10	93790492	93800492	chr10	93370271	93380271
chr10	77540518	77550518	chr10	77269989	77279989
chr10	92509837	92519837	chr10	92201030	92211030
chr10	32440230	32450230	chr10	31720553	31730553
chr10	102449793	102459793	chr10	102430584	102440584
chr10	103540177	103550177	chr10	103529671	103539671
chr10	69959524	69969524	chr10	69769391	69779391
chr10	21591026	21601026	chr10	20140273	20150273
chr10	107180991	107190991	chr10	106538826	106548826
chr10	94679470	94689470	chr10	94459160	94469160
chr10	72299743	72309743	chr10	71999827	72009827
chr10	78239819	78249819	chr10	77781259	77791259
chr10	107189992	107199992	chr10	106650195	106660195
chr10	91949616	91959616	chr10	91028911	91038911
chr10	23849436	23859436	chr10	23388417	23398417
chr10	54690046	54700046	chr10	53629551	53639551
chr10	92560717	92570717	chr10	92350068	92360068
chr10	77318917	77328917	chr10	76629707	76639707
chr10	121279532	121289532	chr10	120980463	120990463
chr10	30240080	30250080	chr10	29588652	29598652
chr10	133399816	133409816	chr10	132740596	132750596
chr10	71909415	71919415	chr10	71648804	71658804
chr10	70029451	70039451	chr10	69780019	69790019
chr10	51579601	51589601	chr10	50991897	51001897
chr10	78970349	78980349	chr10	78410807	78420807
chr10	82391425	82401425	chr10	81870081	81880081
chr10	126220371	126230371	chr10	125849902	125859902
chr10	70710088	70720088	chr10	70630071	70640071
chr10	12269504	12279504	chr10	12060362	12070362
chr10	99369650	99379650	chr10	99260188	99270188
chr10	72371643	72381643	chr10	72030089	72040089
chr10	100020509	100030509	chr10	99809023	99819023
chr10	64660068	64670068	chr10	64020302	64030302
chr10	70020279	70030279	chr10	69779476	69789476
chr10	70029138	70039138	chr10	69769314	69779314
chr10	97120001	97130001	chr10	96999975	97009975
chr10	9551096	9561096	chr10	8239866	8249866
chr10	134789718	134799718	chr10	134589625	134599625
chr10	103000526	103010526	chr10	102588906	102598906
chr10	123510135	123520135	chr10	122868809	122878809
chr10	48348509	48358509	chr10	48010401	48020401
chr10	104539192	104549192	chr10	104340303	104350303
chr10	72380688	72390688	chr10	72021189	72031189
chr10	97160098	97170098	chr10	96989667	96999667
chr10	80770781	80780781	chr10	80680233	80690233
chr10	93798863	93808863	chr10	93399630	93409630
chr10	89630417	89640417	chr10	89050643	89060643
chr10	103490165	103500165	chr10	103299786	103309786
chr10	9440783	9450783	chr10	8159606	8169606
chr10	118919594	118929594	chr10	118899355	118909355
chr10	103800411	103810411	chr10	103619894	103629894
chr10	29900362	29910362	chr10	29622102	29632102
chr10	98539948	98549948	chr10	98470398	98480398
chr10	71850184	71860184	chr10	71669856	71679856
chr10	54820026	54830026	chr10	54010515	54020515
chr10	102300387	102310387	chr10	102020053	102030053
chr10	9470104	9480104	chr10	8130099	8140099
chr10	23829926	23839926	chr10	22800002	22810002
chr10	88220187	88230187	chr10	88039427	88049427
chr10	104909651	104919651	chr10	104879513	104889513
chr10	72339790	72349790	chr10	72030267	72040267
chr10	3269106	3279106	chr10	3260372	3270372
chr10	12030121	12040121	chr10	11809548	11819548
chr10	71430168	71440168	chr10	71349969	71359969
chr10	82139486	82149486	chr10	81879058	81889058
chr10	67090967	67100967	chr10	65630545	65640545
chr10	116119615	116129615	chr10	115980287	115990287
chr10	44900500	44910500	chr10	44560080	44570080
chr10	27149178	27159178	chr10	26739495	26749495
chr10	48289753	48299753	chr10	48050097	48060097
chr10	118929994	118939994	chr10	118510178	118520178
chr10	123519042	123529042	chr10	122790043	122800043
chr10	123481063	123491063	chr10	122969402	122979402
chr10	75280991	75290991	chr10	75049487	75059487
chr10	9200748	9210748	chr10	8239630	8249630
chr10	91378285	91388285	chr10	91029162	91039162
chr10	69990128	70000128	chr10	69449759	69459759
chr10	120860300	120870300	chr10	120808756	120818756
chr10	119999979	120009979	chr10	119268934	119278934
chr10	104519767	104529767	chr10	104371890	104381890
chr10	71839993	71849993	chr10	71690418	71700418
chr10	94720507	94730507	chr10	94419874	94429874
chr10	94700095	94710095	chr10	94440615	94450615
chr10	112160353	112170353	chr10	111921227	111931227
chr10	64670336	64680336	chr10	64031116	64041116
chr10	74840185	74850185	chr10	74730201	74740201
chr10	29960212	29970212	chr10	29650122	29660122
chr10	102290226	102300226	chr10	101999738	102009738
chr10	94759279	94769279	chr10	94459560	94469560
chr10	102308727	102318727	chr10	102000498	102010498
chr10	72801073	72811073	chr10	72489455	72499455
chr10	32500074	32510074	chr10	31780246	31790246
chr10	48329907	48339907	chr10	48080554	48090554
chr10	118890158	118900158	chr10	118580625	118590625
chr10	64580344	64590344	chr10	64059819	64069819
chr10	27149575	27159575	chr10	26599624	26609624
chr10	19050566	19060566	chr10	18620492	18630492
chr10	115019612	115029612	chr10	114090995	114100995
chr10	82139665	82149665	chr10	81919800	81929800
chr10	92559414	92569414	chr10	92200196	92210196
chr10	93799401	93809401	chr10	93420065	93430065
chr10	23809847	23819847	chr10	23410641	23420641
chr10	123579015	123589015	chr10	122800705	122810705
chr10	70450442	70460442	chr10	70340060	70350060
chr10	103010493	103020493	chr10	102579209	102589209
chr10	134569266	134579266	chr10	134510311	134520311
chr10	52760168	52770168	chr10	52228999	52238999
chr10	19060104	19070104	chr10	18679577	18689577
chr10	91999602	92009602	chr10	91028400	91038400
chr10	126599395	126609395	chr10	126409463	126419463
chr10	11291128	11301128	chr10	9861242	9871242
chr10	103450387	103460387	chr10	103281224	103291224
chr10	71640114	71650114	chr10	71558727	71568727
chr10	102650568	102660568	chr10	102589610	102599610
chr10	37639837	37649837	chr10	36700518	36710518
chr10	125420133	125430133	chr10	124998826	125008826
chr10	103200562	103210562	chr10	103050231	103060231
chr10	103540145	103550145	chr10	103520304	103530304
chr10	92159172	92169172	chr10	92030331	92040331
chr10	64509230	64519230	chr10	64060189	64070189
chr10	99389186	99399186	chr10	99270209	99280209
chr10	92510095	92520095	chr10	92210130	92220130
chr10	76239867	76249867	chr10	75510021	75520021
chr10	50953043	50963043	chr10	47918244	47928244
chr10	50740533	50750533	chr10	47918739	47928739
chr10	50680010	50690010	chr10	47970068	47980068
chr10	50670298	50680298	chr10	47970280	47980280
chr10	50642336	50652336	chr10	47960364	47970364
chr10	50819992	50829992	chr10	48270796	48280796
chr10	50659659	50669659	chr10	47911533	47921533
chr10	50771693	50781693	chr10	48019876	48029876
chr10	50620260	50630260	chr10	47969933	47979933
chr10	4929238	4939238	chr10	3339534	3349534
chr10	50740537	50750537	chr10	48119166	48129166
chr10	50819652	50829652	chr10	48469518	48479518
chr10	11280448	11290448	chr10	9580396	9590396
chr10	50820732	50830732	chr10	48120605	48130605
chr10	50820627	50830627	chr10	48419724	48429724
chr10	80740025	80750025	chr10	80680117	80690117
chr10	72800041	72810041	chr10	72599481	72609481
chr10	103780571	103790571	chr10	103670123	103680123
chr10	9477176	9487176	chr10	8170149	8180149
chr10	64481310	64491310	chr10	64040016	64050016
chr10	28589619	28599619	chr10	28468611	28478611
chr10	91939281	91949281	chr10	91039616	91049616
chr10	21599829	21609829	chr10	20528264	20538264
chr10	79059746	79069746	chr10	79040979	79050979
chr10	849720	859720	chr10	519678	529678
chr10	60880552	60890552	chr10	60459834	60469834
chr10	73969551	73979551	chr10	73490728	73500728
chr10	125410375	125420375	chr10	125010147	125020147
chr10	113920467	113930467	chr10	113789725	113799725
chr10	9559891	9569891	chr10	8151455	8161455
chr10	94729496	94739496	chr10	94519812	94529812
chr10	52699960	52709960	chr10	51788980	51798980
chr10	30111047	30121047	chr10	29580699	29590699
chr10	102299526	102309526	chr10	102070435	102080435
chr10	53017795	53027795	chr10	52239430	52249430
chr10	89790538	89800538	chr10	89041454	89051454
chr10	92569978	92579978	chr10	92200950	92210950
chr10	91940072	91950072	chr10	91030948	91040948
chr10	135287885	135297885	chr10	135070551	135080551
chr10	131340722	131350722	chr10	131040817	131050817
chr10	9100398	9110398	chr10	8131057	8141057
chr10	95069769	95079769	chr10	94932026	94942026
chr10	85791572	85801572	chr10	85510533	85520533
chr10	18039669	18049669	chr10	17638237	17648237
chr10	52179627	52189627	chr10	51841118	51851118
chr10	91790618	91800618	chr10	91029255	91039255
chr10	107181196	107191196	chr10	106550717	106560717
chr10	71450168	71460168	chr10	71299131	71309131
chr10	73981624	73991624	chr10	73509237	73519237
chr10	10920767	10930767	chr10	9599318	9609318
chr10	123578525	123588525	chr10	123010739	123020739
chr10	115020436	115030436	chr10	114159302	114169302
chr10	103470371	103480371	chr10	103329697	103339697
chr10	85110100	85120100	chr10	84609649	84619649
chr10	106429137	106439137	chr10	106130433	106140433
chr10	60060013	60070013	chr10	59591104	59601104
chr10	32789990	32799990	chr10	31730660	31740660
chr10	125409961	125419961	chr10	124930062	124940062
chr10	125419059	125429059	chr10	124879331	124889331
chr10	69989599	69999599	chr10	69740196	69750196
chr10	13010797	13020797	chr10	12550654	12560654
chr10	80750511	80760511	chr10	80660187	80670187
chr10	96008441	96018441	chr10	96000596	96010596
chr10	105339621	105349621	chr10	105249936	105259936
chr10	72669773	72679773	chr10	72580064	72590064
chr10	22529361	22539361	chr10	22290695	22300695
chr10	37929773	37939773	chr10	36670307	36680307
chr10	112150063	112160063	chr10	111889749	111899749
chr10	60049650	60059650	chr10	59770616	59780616
chr10	78900253	78910253	chr10	78508462	78518462
chr10	102669253	102679253	chr10	102660033	102670033
chr10	46160333	46170333	chr10	45519672	45529672
chr10	37890877	37900877	chr10	36989065	36999065
chr10	78870702	78880702	chr10	78420746	78430746
chr10	52778488	52788488	chr10	51780966	51790966
chr10	82219333	82229333	chr10	81869815	81879815
chr10	124410740	124420740	chr10	124130814	124140814
chr10	32809578	32819578	chr10	31719373	31729373
chr10	37889720	37899720	chr10	36708873	36718873
chr10	30268220	30278220	chr10	29629691	29639691
chr10	12029980	12039980	chr10	11780025	11790025
chr10	94749738	94759738	chr10	94410064	94420064
chr10	93790120	93800120	chr10	93389718	93399718
chr10	72387997	72397997	chr10	72010010	72020010
chr10	125819256	125829256	chr10	125430039	125440039
chr10	16509444	16519444	chr10	16180911	16190911
chr10	22749618	22759618	chr10	21850014	21860014
chr10	21630937	21640937	chr10	20530312	20540312
chr10	19048919	19058919	chr10	18629804	18639804
chr10	30299443	30309443	chr10	29589850	29599850
chr10	4919457	4929457	chr10	3349132	3359132
chr10	125819413	125829413	chr10	125548989	125558989
chr10	76220491	76230491	chr10	75659911	75669911
chr10	38407844	38417844	chr10	38402828	38412828
chr10	22769228	22779228	chr10	21860999	21870999
chr10	98890161	98900161	chr10	98809702	98819702
chr10	38001026	38011026	chr10	36690529	36700529
chr10	121209914	121219914	chr10	121019433	121029433
chr10	134469686	134479686	chr10	134340926	134350926
chr10	12209615	12219615	chr10	12100303	12110303
chr10	79279511	79289511	chr10	79069193	79079193
chr10	29950306	29960306	chr10	29640214	29650214
chr10	29128557	29138557	chr10	28689167	28699167
chr10	130060342	130070342	chr10	129899862	129909862
chr10	75270494	75280494	chr10	75071001	75081001
chr10	9490150	9500150	chr10	8130652	8140652
chr10	52220931	52230931	chr10	51790244	51800244
chr10	29129022	29139022	chr10	28711065	28721065
chr10	121210183	121220183	chr10	121010280	121020280
chr10	115069689	115079689	chr10	114169185	114179185
chr10	126760442	126770442	chr10	126700205	126710205
chr10	9479465	9489465	chr10	8120048	8130048
chr10	104728660	104738660	chr10	104569690	104579690
chr10	54850442	54860442	chr10	53689916	53699916
chr10	60419209	60429209	chr10	60070282	60080282
chr10	17339972	17349972	chr10	16660043	16670043
chr10	54939670	54949670	chr10	53619242	53629242
chr10	78879033	78889033	chr10	78410196	78420196
chr10	29190391	29200391	chr10	28270471	28280471
chr10	21520544	21530544	chr10	20491084	20501084
chr10	97129972	97139972	chr10	96999593	97009593
chr10	98519751	98529751	chr10	98401066	98411066
chr10	37920105	37930105	chr10	36629857	36639857
chr10	105160228	105170228	chr10	105079919	105089919
chr10	72569974	72579974	chr10	72488900	72498900
chr10	118021158	118031158	chr10	117391026	117401026
chr10	118929908	118939908	chr10	118480602	118490602
chr10	123510286	123520286	chr10	122810001	122820001
chr10	19069710	19079710	chr10	18428701	18438701
chr10	94688920	94698920	chr10	94448803	94458803
chr10	9550770	9560770	chr10	8100375	8110375
chr10	43788374	43798374	chr10	43780525	43790525
chr10	103450592	103460592	chr10	103340198	103350198
chr10	15220298	15230298	chr10	14950345	14960345
chr10	75009658	75019658	chr10	74991070	75001070
chr10	63958962	63968962	chr10	63479884	63489884
chr10	21639349	21649349	chr10	20149256	20159256
chr10	118910220	118920220	chr10	118550248	118560248
chr10	93790739	93800739	chr10	93411153	93421153
chr10	5770194	5780194	chr10	5649792	5659792
chr10	80760676	80770676	chr10	80640301	80650301
chr10	125410614	125420614	chr10	124949656	124959656
chr10	78889825	78899825	chr10	78490434	78500434
chr10	9530996	9540996	chr10	8151046	8161046
chr10	52221105	52231105	chr10	51800417	51810417
chr10	48319674	48329674	chr10	47999641	48009641
chr10	124959801	124969801	chr10	124880079	124890079
chr10	52769889	52779889	chr10	52190367	52200367
chr10	125420297	125430297	chr10	125079840	125089840
chr10	70419859	70429859	chr10	70310136	70320136
chr10	102300040	102310040	chr10	102159146	102169146
chr10	9480184	9490184	chr10	8289647	8299647
chr10	3109862	3119862	chr10	3059999	3069999
chr10	81480047	81490047	chr10	80850067	80860067
chr10	11189721	11199721	chr10	9600064	9610064
chr10	103790695	103800695	chr10	103670889	103680889
chr10	74009057	74019057	chr10	73530005	73540005
chr10	52239178	52249178	chr10	51810425	51820425
chr10	10949644	10959644	chr10	10059863	10069863
chr10	27210006	27220006	chr10	26620128	26630128
chr10	90790408	90800408	chr10	90669215	90679215
chr10	46830977	46840977	chr10	45479459	45489459
chr10	13051210	13061210	chr10	12559548	12569548
chr10	35070378	35080378	chr10	34379730	34389730
chr10	89600967	89610967	chr10	89039908	89049908
chr10	79240384	79250384	chr10	79069243	79079243
chr10	102999820	103009820	chr10	102640587	102650587
chr10	99219906	99229906	chr10	99120120	99130120
chr10	76158998	76168998	chr10	75470588	75480588
chr10	103029125	103039125	chr10	102599689	102609689
chr10	70679459	70689459	chr10	70589739	70599739
chr10	71019489	71029489	chr10	70860202	70870202
chr10	72809342	72819342	chr10	72649854	72659854
chr10	92159161	92169161	chr10	92050672	92060672
chr10	116799562	116809562	chr10	116550687	116560687
chr10	100630508	100640508	chr10	99800125	99810125
chr10	123500976	123510976	chr10	122799697	122809697
chr10	69759668	69769668	chr10	69730583	69740583
chr10	75299688	75309688	chr10	75289732	75299732
chr10	90610577	90620577	chr10	90508951	90518951
chr10	48369969	48379969	chr10	48089496	48099496
chr10	109341111	109351111	chr10	108899432	108909432
chr10	78227956	78237956	chr10	77570362	77580362
chr10	96860156	96870156	chr10	96650101	96660101
chr10	70700373	70710373	chr10	70660002	70670002
chr10	77531700	77541700	chr10	76629134	76639134
chr10	7939752	7949752	chr10	7770133	7780133
chr10	50099398	50109398	chr10	49939708	49949708
chr10	79020909	79030909	chr10	78420475	78430475
chr10	104919745	104929745	chr10	104910949	104920949
chr10	112130008	112140008	chr10	111899903	111909903
chr10	76230678	76240678	chr10	75429439	75439439
chr10	35090425	35100425	chr10	34338944	34348944
chr10	94720286	94730286	chr10	94439765	94449765
chr10	102290543	102300543	chr10	102010696	102020696
chr10	120010655	120020655	chr10	119359275	119369275
chr10	23809471	23819471	chr10	23069561	23079561
chr10	23888515	23898515	chr10	22790289	22800289
chr10	96879014	96889014	chr10	96740868	96750868
chr10	32509832	32519832	chr10	31739638	31749638
chr10	123560109	123570109	chr10	123009522	123019522
chr10	64588883	64598883	chr10	64060731	64070731
chr10	10759350	10769350	chr10	9600185	9610185
chr10	33059042	33069042	chr10	33040336	33050336
chr10	30310311	30320311	chr10	29629726	29639726
chr10	75289432	75299432	chr10	75079595	75089595
chr10	105699912	105709912	chr10	105530420	105540420
chr10	31520146	31530146	chr10	31420343	31430343
chr10	77540491	77550491	chr10	76629162	76639162
chr10	32469083	32479083	chr10	31751140	31761140
chr10	32339539	32349539	chr10	31739110	31749110
chr10	94870259	94880259	chr10	94449181	94459181
chr10	79268875	79278875	chr10	79051091	79061091
chr10	87909747	87919747	chr10	87719981	87729981
chr10	102269572	102279572	chr10	102100185	102110185
chr10	115000291	115010291	chr10	114199185	114209185
chr10	19040593	19050593	chr10	18649923	18659923
chr10	64589820	64599820	chr10	64049885	64059885
chr10	88949335	88959335	chr10	88779551	88789551
chr10	79230679	79240679	chr10	79100151	79110151
chr10	112159955	112169955	chr10	111939142	111949142
chr10	126599759	126609759	chr10	126380413	126390413
chr10	102889733	102899733	chr10	102710232	102720232
chr10	70570580	70580580	chr10	70479759	70489759
chr10	94888952	94898952	chr10	94740167	94750167
chr10	125829025	125839025	chr10	125490234	125500234
chr10	120480327	120490327	chr10	120329444	120339444
chr10	53069928	53079928	chr10	52220632	52230632
chr10	44890319	44900319	chr10	44640934	44650934
chr10	32499625	32509625	chr10	31690854	31700854
chr10	88258726	88268726	chr10	88020403	88030403
chr10	105358467	105368467	chr10	105190506	105200506
chr10	96890785	96900785	chr10	96699854	96709854
chr10	104549052	104559052	chr10	104340543	104350543
chr10	72371075	72381075	chr10	71999723	72009723
chr10	102259157	102269157	chr10	102150946	102160946
chr10	71440373	71450373	chr10	71291483	71301483
chr10	70020716	70030716	chr10	69729750	69739750
chr10	130009162	130019162	chr10	129890688	129900688
chr10	98959081	98969081	chr10	98919734	98929734
chr10	32560223	32570223	chr10	31758960	31768960
chr10	112191074	112201074	chr10	111910421	111920421
chr10	88278693	88288693	chr10	88029794	88039794
chr10	124350355	124360355	chr10	124160510	124170510
chr10	88229667	88239667	chr10	87999421	88009421
chr10	25220766	25230766	chr10	24850116	24860116
chr10	44900830	44910830	chr10	44538818	44548818
chr10	125410538	125420538	chr10	124870043	124880043
chr10	120030174	120040174	chr10	119309327	119319327
chr10	103010588	103020588	chr10	102740016	102750016
chr10	103589619	103599619	chr10	103581753	103591753
chr10	29330664	29340664	chr10	28719344	28729344
chr10	115069466	115079466	chr10	114119398	114129398
chr10	117459358	117469358	chr10	117400828	117410828
chr10	115139288	115149288	chr10	114230685	114240685
chr10	60450608	60460608	chr10	60059632	60069632
chr10	97650133	97660133	chr10	97550630	97560630
chr10	37881019	37891019	chr10	36680617	36690617
chr10	123489957	123499957	chr10	122800766	122810766
chr10	103029039	103039039	chr10	102630835	102640835
chr10	13052063	13062063	chr10	12531340	12541340
chr10	27450392	27460392	chr10	27229505	27239505
chr10	79261319	79271319	chr10	79169563	79179563
chr10	9560093	9570093	chr10	8089850	8099850
chr10	37968405	37978405	chr10	36669505	36679505
chr10	89539769	89549769	chr10	89078027	89088027
chr10	32529438	32539438	chr10	31759544	31769544
chr10	5809797	5819797	chr10	5639786	5649786
chr10	125810961	125820961	chr10	125569682	125579682
chr10	23810076	23820076	chr10	23380765	23390765
chr10	89758869	89768869	chr10	89050541	89060541
chr10	9500129	9510129	chr10	8140503	8150503
chr10	82140134	82150134	chr10	81889268	81899268
chr10	126599774	126609774	chr10	126399816	126409816
chr10	107170641	107180641	chr10	106579390	106589390
chr10	124390574	124400574	chr10	124139782	124149782
chr10	116078968	116088968	chr10	115980201	115990201
chr10	54679310	54689310	chr10	54039245	54049245
chr10	124419461	124429461	chr10	124139917	124149917
chr10	32789529	32799529	chr10	31758947	31768947
chr10	125759436	125769436	chr10	125530125	125540125
chr10	94869925	94879925	chr10	94780062	94790062
chr10	29880402	29890402	chr10	29630277	29640277
chr10	60390998	60400998	chr10	60079640	60089640
chr10	52740418	52750418	chr10	51799602	51809602
chr10	25370921	25380921	chr10	24850825	24860825
chr10	114850084	114860084	chr10	114199279	114209279
chr10	93799354	93809354	chr10	93410633	93420633
chr10	120009418	120019418	chr10	119309116	119319116
chr10	24040530	24050530	chr10	23158442	23168442
chr10	30138767	30148767	chr10	29599569	29609569
chr10	21609233	21619233	chr10	20400614	20410614
chr10	72299669	72309669	chr10	72010608	72020608
chr10	18030997	18040997	chr10	17638763	17648763
chr10	104529726	104539726	chr10	104320047	104330047
chr10	23821067	23831067	chr10	22800069	22810069
chr10	94889645	94899645	chr10	94770070	94780070
chr10	839344	849344	chr10	490571	500571
chr10	94899576	94909576	chr10	94750313	94760313
chr10	64660439	64670439	chr10	64059511	64069511
chr10	94739604	94749604	chr10	94492728	94502728
chr10	18029719	18039719	chr10	17649412	17659412
chr10	94750230	94760230	chr10	94398017	94408017
chr10	124300997	124310997	chr10	124139423	124149423
chr10	103769588	103779588	chr10	103710360	103720360
chr10	94880063	94890063	chr10	94449706	94459706
chr10	4929153	4939153	chr10	3329868	3339868
chr10	112190015	112200015	chr10	111899079	111909079
chr10	1019352	1029352	chr10	1001169	1011169
chr10	55229068	55239068	chr10	53959225	53969225
chr10	135271122	135281122	chr10	135040225	135050225
chr10	112159779	112169779	chr10	111899620	111909620
chr10	102151056	102161056	chr10	101999791	102009791
chr10	53060398	53070398	chr10	52220064	52230064
chr10	76189539	76199539	chr10	75469660	75479660
chr10	29920093	29930093	chr10	29640150	29650150
chr10	21609209	21619209	chr10	20549706	20559706
chr10	9469414	9479414	chr10	8289528	8299528
chr10	74829650	74839650	chr10	74730487	74740487
chr10	52760509	52770509	chr10	52221472	52231472
chr10	90800782	90810782	chr10	90650711	90660711
chr10	134779141	134789141	chr10	134610396	134620396
chr10	17329680	17339680	chr10	16700200	16710200
chr10	19089545	19099545	chr10	18660988	18670988
chr10	72409772	72419772	chr10	72020701	72030701
chr10	80498700	80508700	chr10	79509792	79519792
chr10	85800410	85810410	chr10	85570071	85580071
chr10	89509770	89519770	chr10	89050701	89060701
chr10	126979314	126989314	chr10	126970352	126980352
chr10	30059927	30069927	chr10	29629414	29639414
chr10	92549800	92559800	chr10	92230013	92240013
chr10	87909329	87919329	chr10	87739629	87749629
chr10	115759433	115769433	chr10	115438830	115448830
chr10	69979460	69989460	chr10	69800046	69810046
chr10	102289408	102299408	chr10	102190975	102200975
chr10	115769612	115779612	chr10	115348656	115358656
chr10	19079664	19089664	chr10	18620949	18630949
chr10	128319670	128329670	chr10	127919302	127929302
chr10	97819980	97829980	chr10	97730261	97740261
chr10	32499131	32509131	chr10	31769933	31779933
chr10	94749438	94759438	chr10	94439334	94449334
chr10	32760527	32770527	chr10	31759915	31769915
chr10	48319784	48329784	chr10	48059749	48069749
chr10	73970358	73980358	chr10	73480909	73490909
chr10	12259687	12269687	chr10	12059529	12069529
chr10	85110021	85120021	chr10	84740028	84750028
chr10	68470619	68480619	chr10	67899701	67909701
chr10	23870916	23880916	chr10	23059005	23069005
chr10	94870113	94880113	chr10	94440173	94450173
chr10	128429509	128439509	chr10	127910172	127920172
chr10	130830771	130840771	chr10	130280638	130290638
chr10	37719906	37729906	chr10	36679405	36689405
chr10	13560027	13570027	chr10	13540506	13550506
chr10	35060559	35070559	chr10	34359270	34369270
chr10	85779316	85789316	chr10	85529321	85539321
chr10	71449659	71459659	chr10	71349971	71359971
chr10	94870267	94880267	chr10	94739747	94749747
chr10	37880582	37890582	chr10	36630102	36640102
chr10	94739545	94749545	chr10	94390325	94400325
chr10	105330766	105340766	chr10	105229868	105239868
chr10	121219182	121229182	chr10	120980667	120990667
chr10	79920277	79930277	chr10	79509519	79519519
chr10	127019081	127029081	chr10	127010919	127020919
chr10	106079910	106089910	chr10	105890970	105900970
chr10	115779493	115789493	chr10	115349860	115359860
chr10	118939946	118949946	chr10	118519787	118529787
chr10	123519710	123529710	chr10	122828959	122838959
chr10	121199628	121209628	chr10	121079489	121089489
chr10	127050550	127060550	chr10	127040491	127050491
chr10	88190863	88200863	chr10	88079961	88089961
chr10	99400266	99410266	chr10	99248961	99258961
chr10	123510597	123520597	chr10	122949820	122959820
chr10	116799474	116809474	chr10	116540486	116550486
chr10	87699678	87709678	chr10	87350119	87360119
chr10	15240529	15250529	chr10	14910091	14920091
chr10	21608974	21618974	chr10	20139957	20149957
chr10	105331029	105341029	chr10	105190356	105200356
chr10	123749988	123759988	chr10	122810458	122820458
chr10	103529035	103539035	chr10	103520654	103530654
chr10	126570663	126580663	chr10	126499831	126509831
chr10	12010207	12020207	chr10	11800172	11810172
chr10	126589969	126599969	chr10	126500002	126510002
chr10	125259135	125269135	chr10	125228466	125238466
chr10	4819657	4829657	chr10	3340142	3350142
chr10	73459515	73469515	chr10	73320376	73330376
chr10	88939414	88949414	chr10	88740320	88750320
chr10	69589865	69599865	chr10	69540789	69550789
chr10	126589905	126599905	chr10	126419992	126429992
chr10	93770177	93780177	chr10	93410449	93420449
chr10	22289941	22299941	chr10	22069738	22079738
chr10	124529872	124539872	chr10	124419263	124429263
chr10	105139620	105149620	chr10	105088807	105098807
chr10	100020304	100030304	chr10	99840397	99850397
chr10	74100499	74110499	chr10	73529069	73539069
chr10	10930861	10940861	chr10	10159671	10169671
chr10	112200877	112210877	chr10	111870252	111880252
chr10	37928317	37938317	chr10	36659659	36669659
chr10	126070498	126080498	chr10	125850127	125860127
chr10	9548364	9558364	chr10	8000114	8010114
chr10	116369881	116379881	chr10	116220753	116230753
chr10	53049931	53059931	chr10	51798786	51808786
chr10	79239276	79249276	chr10	79109742	79119742
chr10	37690743	37700743	chr10	36700074	36710074
chr10	71851271	71861271	chr10	71648474	71658474
chr10	29899632	29909632	chr10	29640297	29650297
chr10	126968900	126978900	chr10	126960118	126970118
chr10	91369803	91379803	chr10	91049246	91059246
chr10	29179867	29189867	chr10	28689103	28699103
chr10	9500101	9510101	chr10	8110582	8120582
chr10	21631442	21641442	chr10	20401024	20411024
chr10	104030142	104040142	chr10	103960268	103970268
chr10	91819661	91829661	chr10	91079100	91089100
chr10	19040524	19050524	chr10	18419840	18429840
chr10	34949623	34959623	chr10	34351252	34361252
chr10	115759690	115769690	chr10	115590058	115600058
chr10	115800184	115810184	chr10	115430260	115440260
chr10	53060563	53070563	chr10	51830201	51840201
chr10	96850171	96860171	chr10	96719889	96729889
chr10	103660270	103670270	chr10	103639559	103649559
chr10	77540422	77550422	chr10	77319895	77329895
chr10	102299702	102309702	chr10	102041074	102051074
chr10	102669292	102679292	chr10	102499635	102509635
chr10	23279440	23289440	chr10	23159895	23169895
chr10	29969855	29979855	chr10	29581372	29591372
chr10	104558322	104568322	chr10	104280404	104290404
chr10	118920034	118930034	chr10	118419269	118429269
chr10	30330944	30340944	chr10	29622248	29632248
chr10	9520972	9530972	chr10	8128598	8138598
chr10	64019428	64029428	chr10	63459295	63469295
chr10	68469991	68479991	chr10	67890652	67900652
chr10	103219345	103229345	chr10	103069131	103079131
chr10	120019737	120029737	chr10	119249957	119259957
chr10	70038912	70048912	chr10	69758892	69768892
chr10	37880743	37890743	chr10	36720638	36730638
chr10	99420316	99430316	chr10	99259760	99269760
chr10	123589758	123599758	chr10	122999644	123009644
chr10	74049530	74059530	chr10	73570355	73580355
chr10	101929293	101939293	chr10	101750276	101760276
chr10	29948938	29958938	chr10	29590567	29600567
chr10	15240467	15250467	chr10	14939758	14949758
chr10	32540865	32550865	chr10	31730472	31740472
chr10	134779417	134789417	chr10	134581097	134591097
chr10	96860810	96870810	chr10	96700585	96710585
chr10	98540200	98550200	chr10	98430082	98440082
chr10	103450361	103460361	chr10	103310166	103320166
chr10	123599673	123609673	chr10	122789878	122799878
chr10	101939462	101949462	chr10	101749751	101759751
chr10	69841737	69851737	chr10	69801596	69811596
chr10	73998399	74008399	chr10	73490221	73500221
chr10	52799560	52809560	chr10	51860678	51870678
chr10	91849550	91859550	chr10	91059066	91069066
chr10	52778213	52788213	chr10	51809348	51819348
chr10	55230010	55240010	chr10	53630173	53640173
chr10	9490963	9500963	chr10	8120104	8130104
chr10	21630973	21640973	chr10	20518764	20528764
chr10	87700150	87710150	chr10	87480923	87490923
chr10	62149306	62159306	chr10	61680061	61690061
chr10	125399891	125409891	chr10	125059816	125069816
chr10	79239246	79249246	chr10	79041139	79051139
chr10	37870768	37880768	chr10	36669893	36679893
chr10	31560041	31570041	chr10	31399810	31409810
chr10	104040467	104050467	chr10	103960396	103970396
chr10	79239730	79249730	chr10	79099544	79109544
chr10	52740146	52750146	chr10	51810618	51820618
chr10	23880126	23890126	chr10	23290691	23300691
chr10	102559334	102569334	chr10	102490579	102500579
chr10	118929480	118939480	chr10	118580403	118590403
chr10	52740656	52750656	chr10	51790013	51800013
chr10	33029491	33039491	chr10	32850504	32860504
chr10	80489139	80499139	chr10	79309745	79319745
chr10	9441150	9451150	chr10	8130043	8140043
chr10	35059526	35069526	chr10	34339434	34349434
chr10	29331141	29341141	chr10	28739420	28749420
chr10	37539888	37549888	chr10	36700216	36710216
chr10	74080822	74090822	chr10	73509418	73519418
chr10	85970074	85980074	chr10	85871405	85881405
chr10	115009603	115019603	chr10	114089867	114099867
chr10	96870610	96880610	chr10	96659201	96669201
chr10	88200230	88210230	chr10	88080074	88090074
chr10	23799965	23809965	chr10	23410066	23420066
chr10	126231297	126241297	chr10	125840259	125850259
chr10	85110110	85120110	chr10	84399665	84409665
chr10	121240088	121250088	chr10	121020063	121030063
chr10	130000409	130010409	chr10	129890278	129900278
chr10	104949704	104959704	chr10	104940062	104950062
chr10	114981328	114991328	chr10	114231447	114241447
chr10	70989330	70999330	chr10	70819861	70829861
chr10	70578524	70588524	chr10	70479667	70489667
chr10	120010910	120020910	chr10	119330431	119340431
chr10	80770551	80780551	chr10	80669483	80679483
chr10	55240286	55250286	chr10	53677957	53687957
chr10	121220225	121230225	chr10	120930347	120940347
chr10	78899220	78909220	chr10	78540395	78550395
chr10	90450353	90460353	chr10	90209378	90219378
chr10	103460588	103470588	chr10	103309381	103319381
chr10	73980008	73990008	chr10	73670827	73680827
chr10	52768943	52778943	chr10	52220972	52230972
chr10	64498276	64508276	chr10	64119895	64129895
chr10	80770972	80780972	chr10	80659955	80669955
chr10	18049302	18059302	chr10	17638361	17648361
chr10	38388941	38398941	chr10	38380944	38390944
chr10	102649966	102659966	chr10	102599434	102609434
chr10	53110505	53120505	chr10	51781384	51791384
chr10	71000164	71010164	chr10	70880345	70890345
chr10	80438928	80448928	chr10	79411287	79421287
chr10	88210639	88220639	chr10	88079303	88089303
chr10	71429398	71439398	chr10	71300197	71310197
chr10	100699522	100709522	chr10	99800628	99810628
chr10	113929710	113939710	chr10	113750259	113760259
chr10	103239831	103249831	chr10	103230311	103240311
chr10	81700081	81710081	chr10	81680031	81690031
chr10	9490999	9500999	chr10	8159626	8169626
chr10	53008803	53018803	chr10	51849485	51859485
chr10	94739255	94749255	chr10	94508930	94518930
chr10	52769441	52779441	chr10	51840910	51850910
chr10	104959135	104969135	chr10	104951105	104961105
chr10	101499751	101509751	chr10	101269863	101279863
chr10	25950940	25960940	chr10	25509539	25519539
chr10	70679718	70689718	chr10	70609091	70619091
chr10	88139866	88149866	chr10	88130345	88140345
chr10	87629988	87639988	chr10	87510209	87520209
chr10	75029257	75039257	chr10	75021034	75031034
chr10	102900256	102910256	chr10	102650405	102660405
chr10	37939525	37949525	chr10	36720614	36730614
chr10	97850162	97860162	chr10	97700921	97710921
chr10	48289976	48299976	chr10	48040242	48050242
chr10	70479406	70489406	chr10	70309689	70319689
chr10	50940482	50950482	chr10	47912578	47922578
chr10	105340097	105350097	chr10	105229475	105239475
chr10	114989190	114999190	chr10	114269592	114279592
chr10	95999168	96009168	chr10	95990658	96000658
chr10	50850970	50860970	chr10	47999795	48009795
chr10	21600010	21610010	chr10	20539967	20549967
chr10	53041645	53051645	chr10	51799994	51809994
chr10	29889476	29899476	chr10	29641121	29651121
[truncated: 875,118 more rows]
