# Supplementary material for: Reorganization of 3D genome structure may contribute to gene regulatory evolution in primates
Source: PLoS Genet. 2019 Jul 19;15(7):e1008278. doi: 10.1371/journal.pgen.1008278 (PMC6668850; doi:10.1371/journal.pgen.1008278)
Supplement: S7 Table — (TXT) [file pgen.1008278.s027.txt]

chr(1)	start(1)	end(1)	chr(2)	start(2)	end(2)
chr10	118929945	118939945	chr10	118540966	118550966
chr10	70710310	70720310	chr10	70589205	70599205
chr10	50820696	50830696	chr10	47917991	47927991
chr10	50820302	50830302	chr10	47911259	47921259
chr10	50819465	50829465	chr10	47930948	47940948
chr10	112200503	112210503	chr10	111888927	111898927
chr10	78899758	78909758	chr10	78420819	78430819
chr10	103799973	103809973	chr10	103679907	103689907
chr10	50820319	50830319	chr10	47991011	48001011
chr10	94869380	94879380	chr10	94760051	94770051
chr10	112180424	112190424	chr10	111889355	111899355
chr10	50820432	50830432	chr10	47979603	47989603
chr10	32490070	32500070	chr10	31730229	31740229
chr10	96880503	96890503	chr10	96709777	96719777
chr10	74851483	74861483	chr10	74730216	74740216
chr10	94879819	94889819	chr10	94759794	94769794
chr10	112190081	112200081	chr10	111888533	111898533
chr10	50819776	50829776	chr10	47998083	48008083
chr10	112159796	112169796	chr10	111900071	111910071
chr10	103599204	103609204	chr10	103590178	103600178
chr10	105340510	105350510	chr10	105199381	105209381
chr10	112200631	112210631	chr10	111879488	111889488
chr10	125828514	125838514	chr10	125440202	125450202
chr10	94879993	94889993	chr10	94769658	94779658
chr10	120830798	120840798	chr10	120809230	120819230
chr10	112209903	112219903	chr10	111888473	111898473
chr10	50820551	50830551	chr10	47969384	47979384
chr10	95979763	95989763	chr10	95970333	95980333
chr10	102669421	102679421	chr10	102569766	102579766
chr10	90790601	90800601	chr10	90659826	90669826
chr10	32499011	32509011	chr10	31729357	31739357
chr10	120830945	120840945	chr10	120800502	120810502
chr10	94739725	94749725	chr10	94449907	94459907
chr10	112190460	112200460	chr10	111880010	111890010
chr10	103460519	103470519	chr10	103289885	103299885
chr10	92159441	92169441	chr10	92040148	92050148
chr10	103010719	103020719	chr10	102650988	102660988
chr10	120809133	120819133	chr10	120800249	120810249
chr10	37898828	37908828	chr10	36700628	36710628
chr10	32490651	32500651	chr10	31760214	31770214
chr10	32490458	32500458	chr10	31739639	31749639
chr10	112200603	112210603	chr10	111899051	111909051
chr10	32499965	32509965	chr10	31760166	31770166
chr10	118920198	118930198	chr10	118550301	118560301
chr10	118929612	118939612	chr10	118550437	118560437
chr10	90440020	90450020	chr10	90260804	90270804
chr10	74851552	74861552	chr10	74720104	74730104
chr10	95979965	95989965	chr10	95960327	95970327
chr10	37890366	37900366	chr10	36709194	36719194
chr10	50849522	50859522	chr10	47912081	47922081
chr10	70700591	70710591	chr10	70589621	70599621
chr10	50861571	50871571	chr10	47970739	47980739
chr10	73980767	73990767	chr10	73488659	73498659
chr10	91858529	91868529	chr10	91029116	91039116
chr10	112209833	112219833	chr10	111898764	111908764
chr10	104530253	104540253	chr10	104371473	104381473
chr10	85799712	85809712	chr10	85521419	85531419
chr10	95989473	95999473	chr10	95981046	95991046
chr10	32499878	32509878	chr10	31719770	31729770
chr10	102170230	102180230	chr10	101990849	102000849
chr10	78899510	78909510	chr10	78429703	78439703
chr10	70451429	70461429	chr10	70299519	70309519
chr10	118930494	118940494	chr10	118529742	118539742
chr10	90800716	90810716	chr10	90650001	90660001
chr10	77540673	77550673	chr10	76629678	76639678
chr10	78909985	78919985	chr10	78420535	78430535
chr10	32499523	32509523	chr10	31738738	31748738
chr10	69959167	69969167	chr10	69799550	69809550
chr10	75289072	75299072	chr10	75280513	75290513
chr10	125820185	125830185	chr10	125440158	125450158
chr10	112181112	112191112	chr10	111880167	111890167
chr10	69950877	69960877	chr10	69799918	69809918
chr10	64589801	64599801	chr10	64089454	64099454
chr10	29189749	29199749	chr10	28679732	28689732
chr10	94869790	94879790	chr10	94770235	94780235
chr10	91850355	91860355	chr10	91028658	91038658
chr10	97839092	97849092	chr10	97720519	97730519
chr10	91370343	91380343	chr10	91030327	91040327
chr10	112150064	112160064	chr10	111899552	111909552
chr10	90810326	90820326	chr10	90659523	90669523
chr10	70719086	70729086	chr10	70589314	70599314
chr10	19070021	19080021	chr10	18660673	18670673
chr10	92150143	92160143	chr10	92040069	92050069
chr10	80760377	80770377	chr10	80649165	80659165
chr10	88219983	88229983	chr10	88030294	88040294
chr10	70029527	70039527	chr10	69759139	69769139
chr10	105368651	105378651	chr10	105198630	105208630
chr10	125828965	125838965	chr10	125450196	125460196
chr10	103249697	103259697	chr10	103240643	103250643
chr10	112150847	112160847	chr10	111909472	111919472
chr10	103221086	103231086	chr10	103049460	103059460
chr10	102570122	102580122	chr10	102480408	102490408
chr10	80771016	80781016	chr10	80650010	80660010
chr10	112180547	112190547	chr10	111899619	111909619
chr10	94739305	94749305	chr10	94439227	94449227
chr10	48318879	48328879	chr10	48040109	48050109
chr10	9550227	9560227	chr10	8129415	8139415
chr10	23810492	23820492	chr10	23390022	23400022
chr10	50820158	50830158	chr10	47900796	47910796
chr10	18049044	18059044	chr10	17621247	17631247
chr10	50799733	50809733	chr10	47917230	47927230
chr10	94739820	94749820	chr10	94459706	94469706
chr10	94889057	94899057	chr10	94760110	94770110
chr10	29961409	29971409	chr10	29629587	29639587
chr10	70038675	70048675	chr10	70030140	70040140
chr10	70029826	70039826	chr10	69750453	69760453
chr10	64589635	64599635	chr10	64049992	64059992
chr10	9550239	9560239	chr10	8120707	8130707
chr10	93790204	93800204	chr10	93420703	93430703
chr10	118919951	118929951	chr10	118539976	118549976
chr10	103228117	103238117	chr10	103050043	103060043
chr10	23809703	23819703	chr10	23360539	23370539
chr10	93790402	93800402	chr10	93438881	93448881
chr10	85799997	85809997	chr10	85529170	85539170
chr10	118919716	118929716	chr10	118891463	118901463
chr10	112171428	112181428	chr10	111888973	111898973
chr10	118890782	118900782	chr10	118540187	118550187
chr10	94720409	94730409	chr10	94449823	94459823
chr10	95979955	95989955	chr10	95949881	95959881
chr10	90778986	90788986	chr10	90659464	90669464
chr10	50819545	50829545	chr10	48359778	48369778
chr10	70020610	70030610	chr10	69759253	69769253
chr10	102889544	102899544	chr10	102739503	102749503
chr10	78969861	78979861	chr10	78419733	78429733
chr10	112170331	112180331	chr10	111899551	111909551
chr10	88239389	88249389	chr10	88029352	88039352
chr10	103460299	103470299	chr10	103330120	103340120
chr10	107180792	107190792	chr10	106560576	106570576
chr10	92549698	92559698	chr10	92200189	92210189
chr10	94739834	94749834	chr10	94430175	94440175
chr10	64059067	64069067	chr10	64050399	64060399
chr10	64020124	64030124	chr10	63490218	63500218
chr10	121219302	121229302	chr10	120999180	121009180
chr10	88220163	88230163	chr10	88020505	88030505
chr10	85792238	85802238	chr10	85630217	85640217
chr10	107188825	107198825	chr10	106569394	106579394
chr10	103799900	103809900	chr10	103690171	103700171
chr10	96880293	96890293	chr10	96650190	96660190
chr10	50850825	50860825	chr10	47931358	47941358
chr10	50861285	50871285	chr10	47918218	47928218
chr10	95980359	95990359	chr10	95940580	95950580
chr10	102569497	102579497	chr10	102499161	102509161
chr10	18039951	18049951	chr10	17619938	17629938
chr10	33030201	33040201	chr10	32850554	32860554
chr10	13069563	13079563	chr10	12549782	12559782
chr10	85792107	85802107	chr10	85529025	85539025
chr10	70029102	70039102	chr10	70021209	70031209
chr10	95999224	96009224	chr10	95990301	96000301
chr10	94750105	94760105	chr10	94449108	94459108
chr10	95989252	95999252	chr10	95970496	95980496
chr10	13060621	13070621	chr10	12559150	12569150
chr10	90790866	90800866	chr10	90650323	90660323
chr10	94870323	94880323	chr10	94750675	94760675
chr10	37890955	37900955	chr10	36701099	36711099
chr10	9459961	9469961	chr10	8129763	8139763
chr10	102258285	102268285	chr10	102179119	102189119
chr10	120836598	120846598	chr10	120831441	120841441
chr10	849947	859947	chr10	509098	519098
chr10	4800820	4810820	chr10	3330397	3340397
chr10	37880104	37890104	chr10	36700535	36710535
chr10	103451052	103461052	chr10	103339901	103349901
chr10	94879367	94889367	chr10	94751111	94761111
chr10	120860172	120870172	chr10	120808993	120818993
chr10	125829089	125839089	chr10	125518499	125528499
chr10	32499530	32509530	chr10	31750891	31760891
chr10	118919718	118929718	chr10	118530139	118540139
chr10	37890971	37900971	chr10	36690362	36700362
chr10	73450272	73460272	chr10	73191058	73201058
chr10	116799908	116809908	chr10	116550711	116560711
chr10	92550095	92560095	chr10	92209444	92219444
chr10	23809802	23819802	chr10	23399507	23409507
chr10	13069000	13079000	chr10	12559169	12569169
chr10	50819908	50829908	chr10	47940796	47950796
chr10	50861256	50871256	chr10	47911168	47921168
chr10	76230402	76240402	chr10	75449828	75459828
chr10	29968371	29978371	chr10	29629971	29639971
chr10	48329875	48339875	chr10	48040015	48050015
chr10	90449977	90459977	chr10	90260452	90270452
chr10	93790221	93800221	chr10	93429708	93439708
chr10	73981033	73991033	chr10	73499507	73509507
chr10	88229558	88239558	chr10	88020280	88030280
chr10	59989775	59999775	chr10	59770025	59780025
chr10	29910361	29920361	chr10	29640576	29650576
chr10	76189539	76199539	chr10	75450277	75460277
chr10	23820126	23830126	chr10	23369779	23379779
chr10	32469999	32479999	chr10	31759467	31769467
chr10	70710376	70720376	chr10	70600124	70610124
chr10	96880244	96890244	chr10	96659987	96669987
chr10	76239720	76249720	chr10	75459973	75469973
chr10	32489345	32499345	chr10	31690320	31700320
chr10	104550027	104560027	chr10	104371681	104381681
chr10	32509490	32519490	chr10	31730241	31740241
chr10	76199826	76209826	chr10	75441287	75451287
chr10	102308946	102318946	chr10	101990110	102000110
chr10	94899648	94909648	chr10	94760109	94770109
chr10	91359348	91369348	chr10	91029908	91039908
chr10	118939813	118949813	chr10	118540899	118550899
chr10	74859442	74869442	chr10	74730043	74740043
chr10	118919517	118929517	chr10	118899431	118909431
chr10	24030920	24040920	chr10	23141077	23151077
chr10	104899557	104909557	chr10	104890438	104900438
chr10	69589812	69599812	chr10	69551082	69561082
chr10	69959277	69969277	chr10	69790361	69800361
chr10	37911202	37921202	chr10	36700670	36710670
chr10	13040655	13050655	chr10	12549415	12559415
chr10	94719720	94729720	chr10	94459490	94469490
chr10	96880225	96890225	chr10	96700218	96710218
chr10	76250033	76260033	chr10	75440184	75450184
chr10	73999813	74009813	chr10	73489609	73499609
chr10	96879876	96889876	chr10	96719720	96729720
chr10	12009900	12019900	chr10	11789900	11799900
chr10	104529628	104539628	chr10	104378998	104388998
chr10	96859985	96869985	chr10	96720350	96730350
chr10	75259503	75269503	chr10	75250698	75260698
chr10	94729279	94739279	chr10	94459274	94469274
chr10	78900138	78910138	chr10	78500300	78510300
chr10	48359895	48369895	chr10	48040661	48050661
chr10	50850446	50860446	chr10	47918083	47928083
chr10	69959290	69969290	chr10	69779966	69789966
chr10	103791385	103801385	chr10	103679898	103689898
chr10	50861096	50871096	chr10	47930662	47940662
chr10	50820526	50830526	chr10	48010368	48020368
chr10	50820970	50830970	chr10	48370274	48380274
chr10	104539907	104549907	chr10	104372128	104382128
chr10	76231479	76241479	chr10	75440621	75450621
chr10	100709998	100719998	chr10	100149565	100159565
chr10	9469120	9479120	chr10	8121362	8131362
chr10	104909492	104919492	chr10	104889861	104899861
chr10	11999923	12009923	chr10	11789974	11799974
chr10	74840144	74850144	chr10	74719794	74729794
chr10	97160038	97170038	chr10	96989110	96999110
chr10	102660382	102670382	chr10	102570709	102580709
chr10	37898961	37908961	chr10	36690441	36700441
chr10	111859207	111869207	chr10	111720901	111730901
chr10	103259046	103269046	chr10	103240530	103250530
chr10	32490982	32500982	chr10	31710629	31720629
chr10	90609803	90619803	chr10	90489346	90499346
chr10	103800782	103810782	chr10	103670825	103680825
chr10	102159256	102169256	chr10	101990201	102000201
chr10	90440534	90450534	chr10	90169874	90179874
chr10	85800050	85810050	chr10	85630675	85640675
chr10	103459898	103469898	chr10	103281129	103291129
chr10	113919515	113929515	chr10	113799922	113809922
chr10	103799550	103809550	chr10	103699003	103709003
chr10	23849916	23859916	chr10	23360023	23370023
chr10	102300577	102310577	chr10	101990011	102000011
chr10	98809113	98819113	chr10	98800834	98810834
chr10	112210543	112220543	chr10	111879695	111889695
chr10	29960704	29970704	chr10	29621888	29631888
chr10	103809452	103819452	chr10	103690339	103700339
chr10	74999274	75009274	chr10	74991168	75001168
chr10	9461166	9471166	chr10	8139205	8149205
chr10	16499331	16509331	chr10	16190982	16200982
chr10	48319154	48329154	chr10	48050511	48060511
chr10	105340138	105350138	chr10	105240251	105250251
chr10	75309630	75319630	chr10	75300478	75310478
chr10	48310044	48320044	chr10	48041151	48051151
chr10	60450379	60460379	chr10	60058971	60068971
chr10	48289442	48299442	chr10	48050107	48060107
chr10	98550515	98560515	chr10	98410337	98420337
chr10	103460425	103470425	chr10	103299939	103309939
chr10	95989656	95999656	chr10	95960557	95970557
chr10	12030288	12040288	chr10	11789858	11799858
chr10	3279534	3289534	chr10	3260822	3270822
chr10	30289845	30299845	chr10	29590397	29600397
chr10	78889835	78899835	chr10	78429219	78439219
chr10	105330714	105340714	chr10	105199252	105209252
chr10	112139744	112149744	chr10	111938738	111948738
chr10	96880595	96890595	chr10	96689506	96699506
chr10	32491196	32501196	chr10	31721040	31731040
chr10	95969439	95979439	chr10	95961259	95971259
chr10	71630982	71640982	chr10	71558999	71568999
chr10	19049109	19059109	chr10	18669357	18679357
chr10	23799975	23809975	chr10	23381124	23391124
chr10	53279969	53289969	chr10	53110537	53120537
chr10	76319580	76329580	chr10	75440341	75450341
chr10	7939718	7949718	chr10	7759439	7769439
chr10	112190010	112200010	chr10	111898754	111908754
chr10	96860155	96870155	chr10	96710467	96720467
chr10	104519516	104529516	chr10	104378873	104388873
chr10	74000469	74010469	chr10	73480352	73490352
chr10	50820283	50830283	chr10	48018271	48028271
chr10	50820620	50830620	chr10	48040213	48050213
chr10	80750679	80760679	chr10	80649498	80659498
chr10	102570069	102580069	chr10	102169808	102179808
chr10	6870605	6880605	chr10	6629466	6639466
chr10	115770581	115780581	chr10	115349275	115359275
chr10	105358641	105368641	chr10	105199677	105209677
chr10	32790841	32800841	chr10	31730930	31740930
chr10	74000283	74010283	chr10	73500406	73510406
chr10	101040233	101050233	chr10	100980645	100990645
chr10	95989748	95999748	chr10	95949874	95959874
chr10	98789708	98799708	chr10	98780294	98790294
chr10	103450674	103460674	chr10	103289866	103299866
chr10	60430397	60440397	chr10	60069800	60079800
chr10	80760718	80770718	chr10	80640236	80650236
chr10	79261790	79271790	chr10	79110083	79120083
chr10	94889361	94899361	chr10	94769960	94779960
chr10	48328877	48338877	chr10	48050063	48060063
chr10	103841418	103851418	chr10	103679550	103689550
chr10	88259478	88269478	chr10	88010702	88020702
chr10	97160679	97170679	chr10	96980262	96990262
chr10	70000491	70010491	chr10	69759592	69769592
chr10	90600919	90610919	chr10	90489144	90499144
chr10	25059603	25069603	chr10	24849594	24859594
chr10	79419584	79429584	chr10	79308599	79318599
chr10	75209191	75219191	chr10	75200939	75210939
chr10	37899729	37909729	chr10	36708422	36718422
chr10	125829682	125839682	chr10	125470070	125480070
chr10	83050267	83060267	chr10	82628815	82638815
chr10	35060978	35070978	chr10	34360337	34370337
chr10	125810567	125820567	chr10	125450169	125460169
chr10	9559027	9569027	chr10	8130258	8140258
chr10	48349548	48359548	chr10	48040611	48050611
chr10	23061185	23071185	chr10	22799673	22809673
chr10	112159923	112169923	chr10	111920903	111930903
chr10	51599801	51609801	chr10	50998111	51008111
chr10	103790311	103800311	chr10	103690264	103700264
chr10	23289420	23299420	chr10	23149032	23159032
chr10	96890609	96900609	chr10	96659570	96669570
chr10	102879635	102889635	chr10	102740281	102750281
chr10	120837044	120847044	chr10	120800002	120810002
chr10	88969575	88979575	chr10	88760627	88770627
chr10	64598364	64608364	chr10	64049822	64059822
chr10	32819135	32829135	chr10	31710419	31720419
chr10	74859336	74869336	chr10	74720350	74730350
chr10	99380212	99390212	chr10	99259165	99269165
chr10	105349791	105359791	chr10	105199040	105209040
chr10	78899747	78909747	chr10	78410205	78420205
chr10	94899645	94909645	chr10	94750413	94760413
chr10	72310675	72320675	chr10	72020742	72030742
chr10	71549685	71559685	chr10	71530441	71540441
chr10	24030763	24040763	chr10	23129124	23139124
chr10	12030160	12040160	chr10	11780738	11790738
chr10	115770014	115780014	chr10	115339951	115349951
chr10	88229245	88239245	chr10	88030278	88040278
chr10	103459807	103469807	chr10	103339287	103349287
chr10	10019331	10029331	chr10	9589947	9599947
chr10	101939016	101949016	chr10	101869822	101879822
chr10	69959808	69969808	chr10	69769439	69779439
chr10	94679705	94689705	chr10	94459794	94469794
chr10	103221261	103231261	chr10	103029868	103039868
chr10	90619359	90629359	chr10	90489148	90499148
chr10	102889245	102899245	chr10	102730628	102740628
chr10	90440055	90450055	chr10	90179502	90189502
chr10	118929499	118939499	chr10	118560270	118570270
chr10	29180440	29190440	chr10	28678901	28688901
chr10	75028622	75038622	chr10	75021230	75031230
chr10	18040055	18050055	chr10	17629396	17639396
chr10	79280020	79290020	chr10	79080395	79090395
chr10	126938588	126948588	chr10	126930359	126940359
chr10	37950939	37960939	chr10	36700322	36710322
chr10	19060272	19070272	chr10	18660707	18670707
chr10	102569457	102579457	chr10	102161012	102171012
chr10	88251552	88261552	chr10	88029900	88039900
chr10	96008857	96018857	chr10	96000608	96010608
chr10	98819598	98829598	chr10	98810397	98820397
chr10	70029568	70039568	chr10	69769008	69779008
chr10	111799509	111809509	chr10	111729372	111739372
chr10	21599595	21609595	chr10	20151480	20161480
chr10	95960089	95970089	chr10	95940814	95950814
chr10	71440358	71450358	chr10	71310002	71320002
chr10	50879759	50889759	chr10	47912013	47922013
chr10	50860193	50870193	chr10	47999229	48009229
chr10	37999960	38009960	chr10	36690795	36700795
chr10	38000978	38010978	chr10	36700793	36710793
chr10	50819255	50829255	chr10	47950835	47960835
chr10	9550030	9560030	chr10	7769081	7779081
chr10	96880708	96890708	chr10	96679841	96689841
chr10	112970286	112980286	chr10	112679774	112689774
chr10	102559909	102569909	chr10	102499651	102509651
chr10	94730221	94740221	chr10	94450477	94460477
chr10	22290654	22300654	chr10	22069518	22079518
chr10	119309172	119319172	chr10	118890122	118900122
chr10	97130341	97140341	chr10	96989966	96999966
chr10	71429919	71439919	chr10	71310003	71320003
chr10	90800272	90810272	chr10	90659393	90669393
chr10	64589641	64599641	chr10	64039682	64049682
chr10	23789872	23799872	chr10	23400621	23410621
chr10	105340222	105350222	chr10	105190158	105200158
chr10	76189944	76199944	chr10	75440176	75450176
chr10	48300215	48310215	chr10	48049671	48059671
chr10	48369633	48379633	chr10	48040164	48050164
chr10	70709572	70719572	chr10	70608403	70618403
chr10	28590438	28600438	chr10	28460527	28470527
chr10	119309314	119319314	chr10	118919683	118929683
chr10	32519916	32529916	chr10	31710167	31720167
chr10	74549764	74559764	chr10	74449988	74459988
chr10	30221579	30231579	chr10	29589931	29599931
chr10	90770304	90780304	chr10	90659544	90669544
chr10	75270119	75280119	chr10	75079433	75089433
chr10	100700518	100710518	chr10	100150582	100160582
chr10	70460201	70470201	chr10	70309221	70319221
chr10	111859255	111869255	chr10	111729788	111739788
chr10	92550306	92560306	chr10	92299205	92309205
chr10	50229007	50239007	chr10	50170573	50180573
chr10	72809366	72819366	chr10	72418706	72428706
chr10	105349380	105359380	chr10	105190616	105200616
chr10	112180198	112190198	chr10	111908933	111918933
chr10	90809877	90819877	chr10	90649756	90659756
chr10	32820668	32830668	chr10	31730659	31740659
chr10	102678662	102688662	chr10	102579431	102589431
chr10	87909688	87919688	chr10	87720035	87730035
chr10	75149527	75159527	chr10	75080072	75090072
chr10	91850497	91860497	chr10	91378607	91388607
chr10	101939367	101949367	chr10	101861468	101871468
chr10	64590240	64600240	chr10	64079995	64089995
chr10	71970239	71980239	chr10	71647487	71657487
chr10	61059747	61069747	chr10	60959840	60969840
chr10	92539700	92549700	chr10	92200155	92210155
chr10	79011070	79021070	chr10	78420245	78430245
chr10	125819229	125829229	chr10	125449445	125459445
chr10	94860549	94870549	chr10	94770012	94780012
chr10	19059953	19069953	chr10	18639260	18649260
chr10	53279352	53289352	chr10	53119332	53129332
chr10	103460520	103470520	chr10	103319553	103329553
chr10	29899907	29909907	chr10	29640938	29650938
chr10	75318779	75328779	chr10	75310799	75320799
chr10	73980583	73990583	chr10	73480377	73490377
chr10	33029604	33039604	chr10	32841140	32851140
chr10	96890919	96900919	chr10	96710389	96720389
chr10	48309710	48319710	chr10	48049300	48059300
chr10	79279502	79289502	chr10	79059335	79069335
chr10	91840654	91850654	chr10	91038873	91048873
chr10	74009444	74019444	chr10	73489490	73499490
chr10	74851294	74861294	chr10	74739010	74749010
chr10	76309613	76319613	chr10	75450880	75460880
chr10	90450122	90460122	chr10	90169378	90179378
chr10	27179695	27189695	chr10	26758778	26768778
chr10	88108953	88118953	chr10	88101398	88111398
chr10	32468772	32478772	chr10	31719581	31729581
chr10	32810203	32820203	chr10	31729512	31739512
chr10	93790417	93800417	chr10	93390040	93400040
chr10	93770121	93780121	chr10	93429519	93439519
chr10	134579241	134589241	chr10	134510451	134520451
chr10	64069234	64079234	chr10	64060387	64070387
chr10	112159568	112169568	chr10	111939050	111949050
chr10	104539607	104549607	chr10	104378160	104388160
chr10	21639982	21649982	chr10	20139583	20149583
chr10	74770635	74780635	chr10	74749346	74759346
chr10	50850514	50860514	chr10	47969193	47979193
chr10	103000590	103010590	chr10	102650829	102660829
chr10	48360482	48370482	chr10	48018924	48028924
chr10	50800472	50810472	chr10	47911746	47921746
chr10	50819372	50829372	chr10	47959512	47969512
chr10	37890909	37900909	chr10	36730272	36740272
chr10	103479418	103489418	chr10	103289637	103299637
chr10	14889299	14899299	chr10	14589688	14599688
chr10	99390222	99400222	chr10	99260198	99270198
chr10	79239716	79249716	chr10	79110321	79120321
chr10	119999587	120009587	chr10	119320215	119330215
chr10	13019728	13029728	chr10	12560947	12570947
chr10	101531381	101541381	chr10	101279698	101289698
chr10	100659523	100669523	chr10	100130442	100140442
chr10	92550594	92560594	chr10	92190010	92200010
chr10	29530001	29540001	chr10	29520860	29530860
chr10	105340607	105350607	chr10	105210563	105220563
chr10	70791171	70801171	chr10	70719467	70729467
chr10	103819650	103829650	chr10	103690056	103700056
chr10	72310198	72320198	chr10	71999729	72009729
chr10	74839714	74849714	chr10	74730558	74740558
chr10	32490670	32500670	chr10	31750942	31760942
chr10	70038967	70048967	chr10	69750685	69760685
chr10	94659999	94669999	chr10	94459639	94469639
chr10	64109374	64119374	chr10	64100991	64110991
chr10	37910091	37920091	chr10	36680706	36690706
chr10	33019215	33029215	chr10	32850572	32860572
chr10	13722510	13732510	chr10	13699914	13709914
chr10	125419358	125429358	chr10	124970632	124980632
chr10	29950240	29960240	chr10	29629443	29639443
chr10	74840018	74850018	chr10	74739670	74749670
chr10	16490639	16500639	chr10	16191731	16201731
chr10	111869681	111879681	chr10	111721082	111731082
chr10	103469497	103479497	chr10	103289566	103299566
chr10	103490590	103500590	chr10	103329888	103339888
chr10	70460506	70470506	chr10	70298534	70308534
chr10	103790613	103800613	chr10	103710454	103720454
chr10	89588915	89598915	chr10	89051143	89061143
chr10	96640628	96650628	chr10	96529544	96539544
chr10	74839091	74849091	chr10	74749378	74759378
chr10	32301044	32311044	chr10	31759495	31769495
chr10	93780479	93790479	chr10	93420632	93430632
chr10	75299360	75309360	chr10	75290268	75300268
chr10	29890283	29900283	chr10	29629910	29639910
chr10	21621106	21631106	chr10	20150362	20160362
chr10	98540286	98550286	chr10	98409851	98419851
chr10	32460654	32470654	chr10	31730727	31740727
chr10	90160259	90170259	chr10	90070195	90080195
chr10	10950072	10960072	chr10	9860630	9870630
chr10	79910343	79920343	chr10	79480606	79490606
chr10	118930015	118940015	chr10	118589770	118599770
chr10	70460148	70470148	chr10	70290812	70300812
chr10	53017988	53027988	chr10	51858047	51868047
chr10	48338891	48348891	chr10	48040561	48050561
chr10	75140012	75150012	chr10	75079844	75089844
chr10	90818731	90828731	chr10	90649898	90659898
chr10	76309454	76319454	chr10	75459657	75469657
chr10	64030861	64040861	chr10	63489431	63499431
chr10	76230130	76240130	chr10	75470027	75480027
chr10	102668756	102678756	chr10	102560119	102570119
chr10	104530185	104540185	chr10	104281149	104291149
chr10	37910809	37920809	chr10	36709672	36719672
chr10	97829905	97839905	chr10	97719781	97729781
chr10	35069366	35079366	chr10	34360689	34370689
chr10	12020687	12030687	chr10	11799415	11809415
chr10	12020861	12030861	chr10	11789908	11799908
chr10	115771236	115781236	chr10	115439408	115449408
chr10	85791925	85801925	chr10	85520703	85530703
chr10	121649331	121659331	chr10	121640396	121650396
chr10	126600961	126610961	chr10	126390987	126400987
chr10	849454	859454	chr10	529207	539207
chr10	37880320	37890320	chr10	36708328	36718328
chr10	103799676	103809676	chr10	103619367	103629367
chr10	60899694	60909694	chr10	60459591	60469591
chr10	103809423	103819423	chr10	103679382	103689382
chr10	126760490	126770490	chr10	126690652	126700652
chr10	60409045	60419045	chr10	60051321	60061321
chr10	93780591	93790591	chr10	93429849	93439849
chr10	16519120	16529120	chr10	16191287	16201287
chr10	103580288	103590288	chr10	103570202	103580202
chr10	74009668	74019668	chr10	73480683	73490683
chr10	94680026	94690026	chr10	94449505	94459505
chr10	95699334	95709334	chr10	95300283	95310283
chr10	849792	859792	chr10	379675	389675
chr10	69338061	69348061	chr10	69330863	69340863
chr10	32509498	32519498	chr10	31740152	31750152
chr10	30269803	30279803	chr10	29599820	29609820
chr10	19069338	19079338	chr10	18639507	18649507
chr10	78890115	78900115	chr10	78749687	78759687
chr10	126250233	126260233	chr10	125869607	125879607
chr10	100958878	100968878	chr10	100949947	100959947
chr10	88239196	88249196	chr10	88010302	88020302
chr10	90590795	90600795	chr10	90489498	90499498
chr10	103568959	103578959	chr10	103561176	103571176
chr10	124280110	124290110	chr10	124150690	124160690
chr10	94759066	94769066	chr10	94448941	94458941
chr10	50849627	50859627	chr10	47959033	47969033
chr10	112160130	112170130	chr10	111889330	111899330
chr10	30289096	30299096	chr10	29580257	29590257
chr10	50879575	50889575	chr10	47917711	47927711
chr10	9539825	9549825	chr10	8140583	8150583
chr10	50819876	50829876	chr10	48329884	48339884
chr10	70020729	70030729	chr10	69740073	69750073
chr10	69941457	69951457	chr10	69800068	69810068
chr10	32469368	32479368	chr10	31740157	31750157
chr10	125518515	125528515	chr10	125440387	125450387
chr10	104539186	104549186	chr10	104280793	104290793
chr10	90430235	90440235	chr10	90169899	90179899
chr10	112150536	112160536	chr10	111939160	111949160
chr10	96869217	96879217	chr10	96700188	96710188
chr10	94860174	94870174	chr10	94760412	94770412
chr10	111869390	111879390	chr10	111728939	111738939
chr10	15249900	15259900	chr10	14939084	14949084
chr10	38001681	38011681	chr10	36708019	36718019
chr10	98839706	98849706	chr10	98830496	98840496
chr10	37929078	37939078	chr10	36689307	36699307
chr10	75059744	75069744	chr10	75040983	75050983
chr10	52220318	52230318	chr10	51850141	51860141
chr10	13909541	13919541	chr10	13759501	13769501
chr10	76320013	76330013	chr10	75391257	75401257
chr10	64590259	64600259	chr10	64059857	64069857
chr10	74010354	74020354	chr10	73499440	73509440
chr10	23809643	23819643	chr10	23381612	23391612
chr10	130060300	130070300	chr10	129890303	129900303
chr10	32498680	32508680	chr10	31709755	31719755
chr10	103220529	103230529	chr10	103069480	103079480
chr10	94719941	94729941	chr10	94439947	94449947
chr10	78909215	78919215	chr10	78428756	78438756
chr10	104530364	104540364	chr10	104399757	104409757
chr10	50222389	50232389	chr10	50170097	50180097
chr10	21629726	21639726	chr10	20149480	20159480
chr10	118929848	118939848	chr10	118439857	118449857
chr10	52768431	52778431	chr10	51860847	51870847
chr10	95969998	95979998	chr10	95949573	95959573
chr10	9460879	9470879	chr10	8121465	8131465
chr10	23839237	23849237	chr10	23359732	23369732
chr10	48290682	48300682	chr10	48040853	48050853
chr10	29128641	29138641	chr10	28710687	28720687
chr10	19049690	19059690	chr10	18661505	18671505
chr10	23129670	23139670	chr10	22790737	22800737
chr10	105340324	105350324	chr10	105219575	105229575
chr10	19049759	19059759	chr10	18650387	18660387
chr10	97168711	97178711	chr10	96980720	96990720
chr10	15240564	15250564	chr10	14950175	14960175
chr10	24549009	24559009	chr10	24159869	24169869
chr10	74020252	74030252	chr10	73529139	73539139
chr10	35080502	35090502	chr10	34350714	34360714
chr10	96849485	96859485	chr10	96699848	96709848
chr10	32529963	32539963	chr10	31728769	31738769
chr10	104949851	104959851	chr10	104931168	104941168
chr10	16510477	16520477	chr10	16199548	16209548
chr10	25949768	25959768	chr10	25510107	25520107
chr10	121210529	121220529	chr10	121010486	121020486
chr10	18039586	18049586	chr10	17639731	17649731
chr10	90440277	90450277	chr10	90251494	90261494
chr10	29499044	29509044	chr10	29490660	29500660
chr10	91940171	91950171	chr10	91029710	91039710
chr10	37899690	37909690	chr10	36680884	36690884
chr10	74031040	74041040	chr10	73481199	73491199
chr10	13900605	13910605	chr10	13758901	13768901
chr10	71420878	71430878	chr10	71310069	71320069
chr10	61500447	61510447	chr10	61300268	61310268
chr10	94750257	94760257	chr10	94439575	94449575
chr10	36279564	36289564	chr10	36180796	36190796
chr10	103439756	103449756	chr10	103329823	103339823
chr10	69950905	69960905	chr10	69780621	69790621
chr10	103818958	103828958	chr10	103679955	103689955
chr10	76320906	76330906	chr10	75449362	75459362
chr10	59979643	59989643	chr10	59770312	59780312
chr10	29190407	29200407	chr10	28710719	28720719
chr10	102678440	102688440	chr10	102569625	102579625
chr10	12029603	12039603	chr10	11769606	11779606
chr10	78899680	78909680	chr10	78749526	78759526
chr10	103588773	103598773	chr10	103582009	103592009
chr10	105329941	105339941	chr10	105190496	105200496
chr10	93781639	93791639	chr10	93439239	93449239
chr10	32490713	32500713	chr10	31769620	31779620
chr10	103789418	103799418	chr10	103699192	103709192
chr10	73981314	73991314	chr10	73472146	73482146
chr10	37879510	37889510	chr10	36681149	36691149
chr10	13060489	13070489	chr10	12549396	12559396
chr10	70020609	70030609	chr10	69751302	69761302
chr10	78929564	78939564	chr10	78429852	78439852
chr10	60050608	60060608	chr10	59769358	59779358
chr10	131340717	131350717	chr10	131039717	131049717
chr10	63689905	63699905	chr10	63490176	63500176
chr10	13010807	13020807	chr10	12549796	12559796
chr10	70039207	70049207	chr10	70021027	70031027
chr10	100660533	100670533	chr10	100150248	100160248
chr10	91839252	91849252	chr10	91028750	91038750
chr10	70020483	70030483	chr10	69769245	69779245
chr10	90620450	90630450	chr10	90478854	90488854
chr10	88210793	88220793	chr10	88030006	88040006
chr10	88219563	88229563	chr10	88070412	88080412
chr10	12980269	12990269	chr10	12560009	12570009
chr10	63949249	63959249	chr10	63489731	63499731
chr10	32519792	32529792	chr10	31730170	31740170
chr10	29961034	29971034	chr10	29589964	29599964
chr10	100409532	100419532	chr10	100150831	100160831
chr10	37929761	37939761	chr10	36680518	36690518
chr10	104719728	104729728	chr10	104588969	104598969
chr10	105699140	105709140	chr10	105519631	105529631
chr10	88220131	88230131	chr10	88011307	88021307
chr10	111849614	111859614	chr10	111729717	111739717
chr10	74990137	75000137	chr10	74980785	74990785
chr10	32800982	32810982	chr10	31729596	31739596
chr10	124280198	124290198	chr10	124139572	124149572
chr10	79261624	79271624	chr10	79091453	79101453
chr10	70979455	70989455	chr10	70879844	70889844
chr10	118910477	118920477	chr10	118540774	118550774
chr10	112159833	112169833	chr10	111909634	111919634
chr10	92550439	92560439	chr10	92341209	92351209
chr10	4399393	4409393	chr10	3350331	3360331
chr10	76219949	76229949	chr10	75459487	75469487
chr10	90650645	90660645	chr10	90489025	90499025
chr10	73990542	74000542	chr10	73488308	73498308
chr10	27119930	27129930	chr10	26610115	26620115
chr10	78740852	78750852	chr10	78420679	78430679
chr10	78870108	78880108	chr10	78420437	78430437
chr10	16489822	16499822	chr10	16198751	16208751
chr10	96879685	96889685	chr10	96730178	96740178
chr10	72809267	72819267	chr10	72480166	72490166
chr10	89609397	89619397	chr10	89061065	89071065
chr10	81479180	81489180	chr10	80791825	80801825
chr10	75269920	75279920	chr10	75260597	75270597
chr10	78940915	78950915	chr10	78440587	78450587
chr10	37919408	37929408	chr10	36709174	36719174
chr10	79239961	79249961	chr10	79091039	79101039
chr10	104719495	104729495	chr10	104599265	104609265
chr10	94430189	94440189	chr10	94241635	94251635
chr10	52769318	52779318	chr10	51780898	51790898
chr10	115029317	115039317	chr10	114110604	114120604
chr10	15249501	15259501	chr10	14949109	14959109
chr10	88220316	88230316	chr10	88039729	88049729
chr10	78960334	78970334	chr10	78420332	78430332
chr10	69969878	69979878	chr10	69789310	69799310
chr10	118029529	118039529	chr10	117390745	117400745
chr10	125829297	125839297	chr10	125510680	125520680
chr10	71851946	71861946	chr10	71659950	71669950
chr10	9450315	9460315	chr10	8128307	8138307
chr10	9439873	9449873	chr10	8160195	8170195
chr10	89779315	89789315	chr10	89070019	89080019
chr10	9461328	9471328	chr10	8149924	8159924
chr10	9550473	9560473	chr10	8240882	8250882
chr10	32320767	32330767	chr10	31740811	31750811
chr10	104909711	104919711	chr10	104900670	104910670
chr10	118940157	118950157	chr10	118530003	118540003
chr10	105699109	105709109	chr10	105530136	105540136
chr10	29129484	29139484	chr10	28700319	28710319
chr10	94729838	94739838	chr10	94430132	94440132
chr10	21570549	21580549	chr10	20461950	20471950
chr10	101929852	101939852	chr10	101870412	101880412
chr10	24030125	24040125	chr10	23149322	23159322
chr10	120836950	120846950	chr10	120809138	120819138
chr10	113929182	113939182	chr10	113790194	113800194
chr10	97669987	97679987	chr10	97320537	97330537
chr10	33058822	33068822	chr10	33040306	33050306
chr10	103450552	103460552	chr10	103320703	103330703
chr10	19060368	19070368	chr10	18419815	18429815
chr10	103010413	103020413	chr10	102599626	102609626
chr10	23800838	23810838	chr10	23388971	23398971
chr10	124279336	124289336	chr10	124130606	124140606
chr10	32519210	32529210	chr10	31760316	31770316
chr10	97839292	97849292	chr10	97700664	97710664
chr10	21640288	21650288	chr10	20148113	20158113
chr10	118928504	118938504	chr10	118569312	118579312
chr10	17309190	17319190	chr10	16660651	16670651
chr10	61510359	61520359	chr10	61311089	61321089
chr10	102258769	102268769	chr10	102159881	102169881
chr10	94869565	94879565	chr10	94780621	94790621
chr10	79239986	79249986	chr10	79100212	79110212
chr10	53017694	53027694	chr10	51789297	51799297
chr10	90169258	90179258	chr10	90069655	90079655
chr10	14560687	14570687	chr10	14179724	14189724
chr10	120010070	120020070	chr10	119300289	119310289
chr10	9500059	9510059	chr10	8130306	8140306
chr10	15240782	15250782	chr10	14939054	14949054
chr10	104960006	104970006	chr10	104930588	104940588
chr10	105340428	105350428	chr10	105230128	105240128
chr10	77269356	77279356	chr10	76628715	76638715
chr10	50879410	50889410	chr10	47951794	47961794
chr10	50860334	50870334	chr10	47980408	47990408
chr10	50800197	50810197	chr10	47990116	48000116
chr10	72809320	72819320	chr10	72549475	72559475
chr10	118929785	118939785	chr10	118520306	118530306
chr10	23809008	23819008	chr10	23409304	23419304
chr10	11289965	11299965	chr10	9590034	9600034
chr10	106109726	106119726	chr10	105900060	105910060
chr10	101948908	101958908	chr10	101861215	101871215
chr10	70469981	70479981	chr10	70309810	70319810
chr10	67579474	67589474	chr10	67540851	67550851
chr10	52760664	52770664	chr10	52219534	52229534
chr10	113919752	113929752	chr10	113769511	113779511
chr10	19030015	19040015	chr10	18660404	18670404
chr10	54929641	54939641	chr10	53629763	53639763
chr10	120180529	120190529	chr10	119260702	119270702
chr10	32750693	32760693	chr10	31709743	31719743
chr10	52809855	52819855	chr10	51819771	51829771
chr10	81739623	81749623	chr10	81649962	81659962
chr10	103469536	103479536	chr10	103300202	103310202
chr10	64670764	64680764	chr10	64031055	64041055
chr10	48330695	48340695	chr10	48032941	48042941
chr10	116370062	116380062	chr10	116229549	116239549
chr10	125420968	125430968	chr10	124879827	124889827
chr10	74059015	74069015	chr10	73489547	73499547
chr10	120000180	120010180	chr10	119308888	119318888
chr10	103010651	103020651	chr10	102678955	102688955
chr10	116808913	116818913	chr10	116549667	116559667
chr10	29949617	29959617	chr10	29590058	29600058
chr10	17320486	17330486	chr10	16700363	16710363
chr10	115028645	115038645	chr10	114199700	114209700
chr10	92140469	92150469	chr10	92040084	92050084
chr10	68478818	68488818	chr10	67889353	67899353
chr10	78889785	78899785	chr10	78500452	78510452
chr10	60419062	60429062	chr10	60061384	60071384
chr10	71449850	71459850	chr10	71309220	71319220
chr10	23790397	23800397	chr10	23360312	23370312
chr10	35050626	35060626	chr10	34360165	34370165
chr10	53017410	53027410	chr10	51810237	51820237
chr10	79279480	79289480	chr10	79090853	79100853
chr10	85769708	85779708	chr10	85521271	85531271
chr10	70020394	70030394	chr10	69730979	69740979
chr10	115019655	115029655	chr10	114190092	114200092
chr10	60050420	60060420	chr10	59760870	59770870
chr10	23129581	23139581	chr10	22799803	22809803
chr10	85778966	85788966	chr10	85630420	85640420
chr10	33049539	33059539	chr10	33040627	33050627
chr10	37899293	37909293	chr10	36669096	36679096
chr10	100700455	100710455	chr10	99799938	99809938
chr10	18030042	18040042	chr10	17620927	17630927
chr10	24021641	24031641	chr10	23129152	23139152
chr10	53017618	53027618	chr10	51800236	51810236
chr10	94889644	94899644	chr10	94750701	94760701
chr10	70450223	70460223	chr10	70309146	70319146
chr10	13919718	13929718	chr10	13759216	13769216
chr10	70160394	70170394	chr10	70070235	70080235
chr10	94749555	94759555	chr10	94459872	94469872
chr10	92149588	92159588	chr10	92070333	92080333
chr10	115779838	115789838	chr10	115439035	115449035
chr10	96890463	96900463	chr10	96700466	96710466
chr10	96869555	96879555	chr10	96709204	96719204
chr10	126968931	126978931	chr10	126960194	126970194
chr10	94860577	94870577	chr10	94750077	94760077
chr10	112170328	112180328	chr10	111929568	111939568
chr10	23810002	23820002	chr10	23368868	23378868
chr10	112170432	112180432	chr10	111909472	111919472
chr10	91877444	91887444	chr10	91039204	91049204
chr10	13029175	13039175	chr10	12559595	12569595
chr10	27171330	27181330	chr10	26759512	26769512
chr10	52800285	52810285	chr10	51798354	51808354
chr10	100030268	100040268	chr10	99800747	99810747
chr10	6860155	6870155	chr10	6640155	6650155
chr10	30010424	30020424	chr10	29589742	29599742
chr10	98520030	98530030	chr10	98410084	98420084
chr10	90160127	90170127	chr10	90060436	90070436
chr10	72388179	72398179	chr10	71999125	72009125
chr10	61279671	61289671	chr10	61100924	61110924
chr10	94740595	94750595	chr10	94379653	94389653
chr10	116369913	116379913	chr10	116220974	116230974
chr10	119989073	119999073	chr10	119480504	119490504
chr10	63149664	63159664	chr10	62770048	62780048
chr10	76219839	76229839	chr10	75470175	75480175
chr10	103549856	103559856	chr10	103541398	103551398
chr10	126999007	127009007	chr10	126991180	127001180
chr10	103451389	103461389	chr10	103329650	103339650
chr10	90609516	90619516	chr10	90509129	90519129
chr10	37920460	37930460	chr10	36669627	36679627
chr10	94880125	94890125	chr10	94439901	94449901
chr10	125411344	125421344	chr10	124879685	124889685
chr10	95949216	95959216	chr10	95940711	95950711
chr10	69759048	69769048	chr10	69739851	69749851
chr10	23819443	23829443	chr10	23360837	23370837
chr10	78890743	78900743	chr10	78420144	78430144
chr10	104039535	104049535	chr10	103949735	103959735
chr10	13018964	13028964	chr10	12550705	12560705
chr10	19060368	19070368	chr10	18549813	18559813
chr10	118939786	118949786	chr10	118550585	118560585
chr10	23888904	23898904	chr10	23368429	23378429
chr10	93810032	93820032	chr10	93420091	93430091
chr10	78251013	78261013	chr10	77550283	77560283
chr10	23809518	23819518	chr10	22800181	22810181
chr10	9549741	9559741	chr10	8099839	8109839
chr10	30009903	30019903	chr10	29580311	29590311
chr10	32439937	32449937	chr10	31719555	31729555
chr10	63689871	63699871	chr10	63479555	63489555
chr10	121210561	121220561	chr10	120999253	121009253
chr10	95959980	95969980	chr10	95950139	95960139
chr10	53018028	53028028	chr10	52220689	52230689
chr10	62159595	62169595	chr10	61680560	61690560
chr10	120019446	120029446	chr10	119309609	119319609
chr10	78959351	78969351	chr10	78409423	78419423
chr10	54820497	54830497	chr10	53689014	53699014
chr10	120860061	120870061	chr10	120837087	120847087
chr10	90450129	90460129	chr10	90230117	90240117
chr10	91858060	91868060	chr10	91057942	91067942
chr10	74960214	74970214	chr10	74950383	74960383
chr10	96899022	96909022	chr10	96709920	96719920
chr10	72379719	72389719	chr10	72019896	72029896
chr10	37891814	37901814	chr10	36721397	36731397
chr10	76199611	76209611	chr10	75451085	75461085
chr10	118870487	118880487	chr10	118541039	118551039
chr10	112140100	112150100	chr10	111899673	111909673
chr10	85778439	85788439	chr10	85529304	85539304
chr10	32830358	32840358	chr10	31720817	31730817
chr10	64129122	64139122	chr10	64120948	64130948
chr10	104509836	104519836	chr10	104399574	104409574
chr10	90600026	90610026	chr10	90499748	90509748
chr10	73989715	73999715	chr10	73480120	73490120
chr10	71850999	71860999	chr10	71719763	71729763
chr10	13919680	13929680	chr10	13730484	13740484
chr10	125410161	125420161	chr10	124970180	124980180
chr10	4379258	4389258	chr10	3340650	3350650
chr10	35010195	35020195	chr10	34340251	34350251
chr10	73989700	73999700	chr10	73509152	73519152
chr10	75310337	75320337	chr10	75289358	75299358
chr10	37890378	37900378	chr10	36659894	36669894
chr10	64509177	64519177	chr10	64031599	64041599
chr10	32339825	32349825	chr10	31760685	31770685
chr10	112170766	112180766	chr10	111938549	111948549
chr10	32509836	32519836	chr10	31709616	31719616
chr10	31571022	31581022	chr10	31400297	31410297
chr10	9549958	9559958	chr10	8109529	8119529
chr10	21589513	21599513	chr10	20139767	20149767
chr10	76210375	76220375	chr10	75440597	75450597
chr10	70700186	70710186	chr10	70608465	70618465
chr10	94700011	94710011	chr10	94459874	94469874
chr10	103560937	103570937	chr10	103280927	103290927
chr10	111789212	111799212	chr10	111740056	111750056
chr10	96891250	96901250	chr10	96670266	96680266
chr10	112151151	112161151	chr10	111930334	111940334
chr10	72310337	72320337	chr10	71991184	72001184
chr10	52760390	52770390	chr10	52199353	52209353
chr10	76129430	76139430	chr10	75611139	75621139
chr10	115018687	115028687	chr10	114110399	114120399
chr10	126918653	126928653	chr10	126911053	126921053
chr10	124290048	124300048	chr10	124150874	124160874
chr10	107189581	107199581	chr10	106600161	106610161
chr10	4380266	4390266	chr10	3349294	3359294
chr10	23849318	23859318	chr10	23368900	23378900
chr10	124270695	124280695	chr10	124150124	124160124
chr10	32818218	32828218	chr10	31720167	31730167
chr10	89778339	89788339	chr10	89078289	89088289
chr10	21640894	21650894	chr10	20539937	20549937
chr10	16499016	16509016	chr10	16199423	16209423
chr10	64020439	64030439	chr10	63479771	63489771
chr10	79261840	79271840	chr10	79060113	79070113
chr10	29961195	29971195	chr10	29640772	29650772
chr10	64590326	64600326	chr10	64070579	64080579
chr10	6881013	6891013	chr10	6621580	6631580
chr10	6880115	6890115	chr10	6630187	6640187
chr10	70719798	70729798	chr10	70578712	70588712
chr10	31219759	31229759	chr10	30981009	30991009
chr10	62600463	62610463	chr10	61680622	61690622
chr10	96641062	96651062	chr10	96407795	96417795
chr10	75359234	75369234	chr10	75349981	75359981
chr10	73980786	73990786	chr10	73510363	73520363
chr10	75249332	75259332	chr10	75240642	75250642
chr10	64049229	64059229	chr10	64040570	64050570
chr10	69970615	69980615	chr10	69780958	69790958
chr10	53270803	53280803	chr10	53111188	53121188
chr10	78918749	78928749	chr10	78430221	78440221
chr10	101640255	101650255	chr10	101318866	101328866
chr10	78969912	78979912	chr10	78440794	78450794
chr10	76239566	76249566	chr10	75449823	75459823
chr10	23859760	23869760	chr10	23389955	23399955
chr10	9159032	9169032	chr10	8121168	8131168
chr10	19070238	19080238	chr10	18651241	18661241
chr10	23860076	23870076	chr10	23369940	23379940
chr10	94889137	94899137	chr10	94448929	94458929
chr10	63959146	63969146	chr10	63480169	63490169
chr10	80750524	80760524	chr10	80668874	80678874
chr10	48318997	48328997	chr10	48059553	48069553
chr10	23889192	23899192	chr10	23380941	23390941
chr10	37890933	37900933	chr10	36669326	36679326
chr10	74839623	74849623	chr10	74780306	74790306
chr10	70150028	70160028	chr10	70070024	70080024
chr10	92569561	92579561	chr10	92189987	92199987
chr10	102300532	102310532	chr10	102159240	102169240
chr10	37939306	37949306	chr10	36681199	36691199
chr10	94679740	94689740	chr10	94499468	94509468
chr10	52809978	52819978	chr10	52189892	52199892
chr10	37880416	37890416	chr10	36689959	36699959
chr10	97879467	97889467	chr10	97700365	97710365
chr10	32630972	32640972	chr10	31759365	31769365
chr10	72380290	72390290	chr10	71999837	72009837
chr10	105378579	105388579	chr10	105199232	105209232
chr10	53349180	53359180	chr10	53111031	53121031
chr10	134770739	134780739	chr10	134589929	134599929
chr10	21640095	21650095	chr10	20379768	20389768
chr10	13900012	13910012	chr10	13739811	13749811
chr10	88219990	88229990	chr10	88050205	88060205
chr10	112180886	112190886	chr10	111870453	111880453
chr10	54680437	54690437	chr10	54011080	54021080
chr10	37760755	37770755	chr10	36700717	36710717
chr10	68469589	68479589	chr10	67909814	67919814
chr10	79229458	79239458	chr10	79120489	79130489
chr10	111810022	111820022	chr10	111729487	111739487
chr10	88980613	88990613	chr10	88760188	88770188
chr10	112150669	112160669	chr10	111920873	111930873
chr10	3150971	3160971	chr10	3059907	3069907
chr10	22269940	22279940	chr10	22069538	22079538
chr10	116379947	116389947	chr10	116149223	116159223
chr10	23290519	23300519	chr10	23158929	23168929
chr10	23828726	23838726	chr10	23381170	23391170
chr10	111809792	111819792	chr10	111740145	111750145
chr10	76221534	76231534	chr10	75440328	75450328
chr10	50800299	50810299	chr10	47899743	47909743
chr10	61819858	61829858	chr10	61670303	61680303
chr10	116379161	116389161	chr10	116229721	116239721
chr10	50879018	50889018	chr10	47969933	47979933
chr10	50879796	50889796	chr10	47979724	47989724
chr10	50861408	50871408	chr10	47950099	47960099
chr10	50861185	50871185	chr10	48041178	48051178
chr10	50799759	50809759	chr10	47930554	47940554
chr10	63099759	63109759	chr10	62769742	62779742
chr10	50789955	50799955	chr10	47917889	47927889
chr10	21630971	21640971	chr10	20130565	20140565
chr10	4910740	4920740	chr10	3319149	3329149
chr10	55369943	55379943	chr10	53690132	53700132
chr10	89769907	89779907	chr10	89060230	89070230
chr10	19050628	19060628	chr10	18419425	18429425
chr10	121219524	121229524	chr10	120991242	121001242
chr10	132339703	132349703	chr10	132331767	132341767
chr10	69589441	69599441	chr10	69540849	69550849
chr10	90789751	90799751	chr10	90691088	90701088
chr10	33029549	33039549	chr10	32861240	32871240
chr10	4800819	4810819	chr10	3308717	3318717
chr10	125800293	125810293	chr10	125439688	125449688
chr10	37919531	37929531	chr10	36659307	36669307
chr10	100650397	100660397	chr10	100149420	100159420
chr10	101861054	101871054	chr10	101760539	101770539
chr10	29189363	29199363	chr10	28720311	28730311
chr10	104519464	104529464	chr10	104299991	104309991
chr10	21559568	21569568	chr10	20141348	20151348
chr10	88221205	88231205	chr10	88059997	88069997
chr10	27189976	27199976	chr10	26620229	26630229
chr10	104719360	104729360	chr10	104579937	104589937
chr10	32819277	32829277	chr10	31759996	31769996
chr10	90430062	90440062	chr10	90179775	90189775
chr10	37948018	37958018	chr10	36689243	36699243
chr10	75200519	75210519	chr10	75079795	75089795
chr10	124410771	124420771	chr10	124138884	124148884
chr10	90630473	90640473	chr10	90488444	90498444
chr10	76219408	76229408	chr10	75449446	75459446
chr10	32499561	32509561	chr10	31699145	31709145
chr10	21540928	21550928	chr10	20150087	20160087
chr10	97129415	97139415	chr10	96980187	96990187
chr10	69970784	69980784	chr10	69759283	69769283
chr10	103451220	103461220	chr10	103280773	103290773
chr10	70450507	70460507	chr10	70290345	70300345
chr10	128449366	128459366	chr10	127909836	127919836
chr10	54991308	55001308	chr10	54010507	54020507
chr10	12000014	12010014	chr10	11800411	11810411
chr10	80770645	80780645	chr10	80659765	80669765
chr10	94670754	94680754	chr10	94449561	94459561
chr10	37969332	37979332	chr10	36709556	36719556
chr10	74867160	74877160	chr10	74719923	74729923
chr10	102579204	102589204	chr10	102491648	102501648
chr10	103800071	103810071	chr10	103639239	103649239
chr10	92149802	92159802	chr10	92050218	92060218
chr10	96869734	96879734	chr10	96690393	96700393
chr10	69709092	69719092	chr10	69688844	69698844
chr10	105698913	105708913	chr10	105540228	105550228
chr10	100699861	100709861	chr10	99768901	99778901
chr10	64599082	64609082	chr10	64039964	64049964
chr10	69951112	69961112	chr10	69789441	69799441
chr10	103258660	103268660	chr10	103250499	103260499
chr10	27189522	27199522	chr10	26758651	26768651
chr10	23849264	23859264	chr10	22790021	22800021
chr10	69979957	69989957	chr10	69800573	69810573
chr10	126232016	126242016	chr10	125850332	125860332
chr10	48339965	48349965	chr10	48059488	48069488
chr10	32329368	32339368	chr10	31740296	31750296
chr10	100689566	100699566	chr10	100119514	100129514
chr10	32329786	32339786	chr10	31760243	31770243
chr10	100649946	100659946	chr10	100120590	100130590
chr10	120009790	120019790	chr10	119320637	119330637
chr10	118929986	118939986	chr10	118580299	118590299
chr10	76310081	76320081	chr10	75469687	75479687
chr10	90620525	90630525	chr10	90508984	90518984
chr10	60001566	60011566	chr10	59761474	59771474
chr10	105169441	105179441	chr10	105089739	105099739
chr10	126230733	126240733	chr10	125869698	125879698
chr10	64509106	64519106	chr10	64068769	64078769
chr10	120479985	120489985	chr10	120320008	120330008
chr10	97849981	97859981	chr10	97730295	97740295
chr10	91999946	92009946	chr10	91029901	91039901
chr10	127029760	127039760	chr10	127020508	127030508
chr10	92560618	92570618	chr10	92200894	92210894
chr10	35091795	35101795	chr10	34349367	34359367
chr10	64499121	64509121	chr10	64079955	64089955
chr10	102999792	103009792	chr10	102641165	102651165
chr10	19059815	19069815	chr10	18679930	18689930
chr10	37519235	37529235	chr10	36700767	36710767
chr10	69899976	69909976	chr10	69800325	69810325
chr10	64520129	64530129	chr10	64100498	64110498
chr10	21581451	21591451	chr10	20390786	20400786
chr10	79411124	79421124	chr10	79300581	79310581
chr10	19049272	19059272	chr10	18639537	18649537
chr10	64650034	64660034	chr10	64031133	64041133
chr10	101600602	101610602	chr10	101270380	101280380
chr10	74839765	74849765	chr10	74709938	74719938
chr10	112199471	112209471	chr10	111908425	111918425
chr10	90810309	90820309	chr10	90669378	90679378
chr10	102309213	102319213	chr10	101998896	102008896
chr10	102999814	103009814	chr10	102631075	102641075
chr10	124960500	124970500	chr10	124879942	124889942
chr10	48300417	48310417	chr10	48040283	48050283
chr10	82130791	82140791	chr10	81919736	81929736
chr10	52200353	52210353	chr10	51790994	51800994
chr10	60429872	60439872	chr10	59591851	59601851
chr10	92159418	92169418	chr10	92029723	92039723
chr10	100660575	100670575	chr10	100119430	100129430
chr10	52810154	52820154	chr10	52220629	52230629
chr10	118889369	118899369	chr10	118549965	118559965
chr10	101860950	101870950	chr10	101770690	101780690
chr10	103429661	103439661	chr10	103290135	103300135
chr10	64119501	64129501	chr10	64110617	64120617
chr10	103779731	103789731	chr10	103699166	103709166
chr10	37939325	37949325	chr10	36688717	36698717
chr10	104539261	104549261	chr10	104350841	104360841
chr10	69950477	69960477	chr10	69879996	69889996
chr10	64640214	64650214	chr10	64031225	64041225
chr10	16479833	16489833	chr10	16211222	16221222
chr10	73970167	73980167	chr10	73489252	73499252
chr10	54691428	54701428	chr10	54010664	54020664
chr10	27740296	27750296	chr10	27579588	27589588
chr10	18029893	18039893	chr10	17639328	17649328
chr10	72379839	72389839	chr10	71991406	72001406
chr10	73969736	73979736	chr10	73500019	73510019
chr10	37838666	37848666	chr10	36839535	36849535
chr10	74079365	74089365	chr10	73480289	73490289
chr10	115018786	115028786	chr10	114148948	114158948
chr10	126241560	126251560	chr10	125850565	125860565
chr10	69950893	69960893	chr10	69870952	69880952
chr10	9550632	9560632	chr10	8279904	8289904
chr10	115779133	115789133	chr10	115350435	115360435
chr10	35429671	35439671	chr10	34359877	34369877
chr10	98869309	98879309	chr10	98860422	98870422
chr10	9459922	9469922	chr10	8180974	8190974
chr10	32530230	32540230	chr10	31710423	31720423
chr10	64580560	64590560	chr10	64039674	64049674
chr10	112169756	112179756	chr10	111921284	111931284
chr10	25050346	25060346	chr10	24849934	24859934
chr10	29569665	29579665	chr10	29560663	29570663
chr10	32810638	32820638	chr10	31760230	31770230
chr10	52219932	52229932	chr10	51799841	51809841
chr10	51590545	51600545	chr10	50998362	51008362
chr10	79269322	79279322	chr10	79080595	79090595
chr10	107199268	107209268	chr10	106568346	106578346
chr10	74049502	74059502	chr10	73471388	73481388
chr10	93319079	93329079	chr10	93180580	93190580
chr10	9480972	9490972	chr10	8260172	8270172
chr10	61810012	61820012	chr10	61680081	61690081
chr10	129850573	129860573	chr10	129708683	129718683
chr10	70451012	70461012	chr10	70340606	70350606
chr10	29110079	29120079	chr10	28679834	28689834
chr10	78880804	78890804	chr10	78400796	78410796
chr10	107680871	107690871	chr10	107430491	107440491
chr10	103860133	103870133	chr10	103679279	103689279
chr10	12269221	12279221	chr10	12059255	12069255
chr10	23129128	23139128	chr10	22808987	22818987
chr10	23809665	23819665	chr10	23351210	23361210
chr10	70710381	70720381	chr10	70490308	70500308
chr10	70960403	70970403	chr10	70880557	70890557
chr10	9560111	9570111	chr10	8089336	8099336
chr10	60039224	60049224	chr10	59769741	59779741
chr10	120019992	120029992	chr10	119299497	119309497
chr10	29181527	29191527	chr10	28710378	28720378
chr10	48329096	48339096	chr10	48019833	48029833
chr10	101939536	101949536	chr10	101770440	101780440
chr10	107188830	107198830	chr10	106551280	106561280
chr10	74091351	74101351	chr10	73500138	73510138
chr10	125819587	125829587	chr10	125469458	125479458
chr10	98898004	98908004	chr10	98810667	98820667
chr10	18030486	18040486	chr10	17628562	17638562
chr10	32800079	32810079	chr10	31739742	31749742
chr10	29899632	29909632	chr10	29649309	29659309
chr10	22319366	22329366	chr10	22310808	22320808
chr10	99390082	99400082	chr10	99250100	99260100
chr10	26010137	26020137	chr10	25500038	25510038
chr10	109341051	109351051	chr10	108939867	108949867
chr10	19049891	19059891	chr10	18688717	18698717
chr10	15271863	15281863	chr10	14938796	14948796
chr10	103210228	103220228	chr10	103029429	103039429
chr10	27170595	27180595	chr10	26750347	26760347
chr10	23289458	23299458	chr10	23129732	23139732
chr10	78949757	78959757	chr10	78410469	78420469
chr10	112150937	112160937	chr10	111889834	111899834
chr10	81719825	81729825	chr10	81650719	81660719
chr10	125810683	125820683	chr10	125440278	125450278
chr10	21540477	21550477	chr10	20451097	20461097
chr10	60409676	60419676	chr10	60060389	60070389
chr10	69841949	69851949	chr10	69800636	69810636
chr10	92530457	92540457	chr10	92209889	92219889
chr10	21609379	21619379	chr10	20080054	20090054
chr10	23801190	23811190	chr10	23360094	23370094
chr10	81509123	81519123	chr10	80791550	80801550
chr10	121660459	121670459	chr10	121490048	121500048
chr10	97630107	97640107	chr10	97320097	97330097
chr10	69750194	69760194	chr10	69730386	69740386
chr10	79280053	79290053	chr10	79261840	79271840
chr10	15259722	15269722	chr10	14939363	14949363
chr10	13050653	13060653	chr10	12560031	12570031
chr10	68470220	68480220	chr10	67960269	67970269
chr10	116109338	116119338	chr10	115980225	115990225
chr10	35059991	35069991	chr10	34379388	34389388
chr10	29330616	29340616	chr10	28700224	28710224
chr10	37909687	37919687	chr10	36660504	36670504
chr10	104119299	104129299	chr10	104099900	104109900
chr10	92520199	92530199	chr10	92229879	92239879
chr10	78880399	78890399	chr10	78420064	78430064
chr10	115019886	115029886	chr10	114160740	114170740
chr10	82228867	82238867	chr10	81868994	81878994
chr10	79918515	79928515	chr10	79488557	79498557
chr10	89529540	89539540	chr10	89050405	89060405
chr10	94729345	94739345	chr10	94499950	94509950
chr10	32830447	32840447	chr10	31739919	31749919
chr10	72409512	72419512	chr10	72019265	72029265
chr10	126250106	126260106	chr10	125850450	125860450
chr10	25949592	25959592	chr10	25519368	25529368
chr10	105830315	105840315	chr10	105779601	105789601
chr10	58860392	58870392	chr10	58380269	58390269
chr10	27460410	27470410	chr10	27237759	27247759
chr10	48289915	48299915	chr10	48059185	48069185
chr10	14569221	14579221	chr10	14179472	14189472
chr10	104510302	104520302	chr10	104379396	104389396
chr10	48329833	48339833	chr10	48080484	48090484
chr10	32529732	32539732	chr10	31758765	31768765
chr10	112130589	112140589	chr10	111909705	111919705
chr10	94730150	94740150	chr10	94439732	94449732
chr10	100709443	100719443	chr10	100120271	100130271
chr10	115010357	115020357	chr10	114149499	114159499
chr10	23149099	23159099	chr10	22798617	22808617
chr10	71921614	71931614	chr10	71679818	71689818
chr10	70989462	70999462	chr10	70880465	70890465
chr10	100599585	100609585	chr10	100150255	100160255
chr10	83049257	83059257	chr10	82268952	82278952
chr10	70709701	70719701	chr10	70578513	70588513
chr10	52760138	52770138	chr10	51820201	51830201
chr10	93809223	93819223	chr10	93438933	93448933
chr10	32530274	32540274	chr10	31699093	31709093
chr10	31231422	31241422	chr10	30980682	30990682
chr10	15259284	15269284	chr10	14950314	14960314
chr10	23800063	23810063	chr10	23369520	23379520
chr10	121230761	121240761	chr10	120999903	121009903
chr10	30309085	30319085	chr10	29600780	29610780
chr10	61060260	61070260	chr10	60949970	60959970
chr10	105330808	105340808	chr10	105229994	105239994
chr10	121209990	121219990	chr10	121019990	121029990
chr10	9479479	9489479	chr10	8129480	8139480
chr10	93999307	94009307	chr10	93990864	94000864
chr10	103450963	103460963	chr10	103349031	103359031
chr10	103440302	103450302	chr10	103289315	103299315
chr10	102258246	102268246	chr10	102170507	102180507
chr10	90790134	90800134	chr10	90669408	90679408
chr10	7949595	7959595	chr10	7759509	7769509
chr10	72320354	72330354	chr10	72020151	72030151
chr10	103460694	103470694	chr10	103349594	103359594
chr10	74020483	74030483	chr10	73630821	73640821
chr10	90400964	90410964	chr10	90261280	90271280
chr10	81428076	81438076	chr10	81380459	81390459
chr10	63959159	63969159	chr10	63490039	63500039
chr10	70570003	70580003	chr10	70489893	70499893
chr10	9460874	9470874	chr10	8109874	8119874
chr10	70450706	70460706	chr10	70320376	70330376
chr10	48950295	48960295	chr10	48859089	48869089
chr10	64320179	64330179	chr10	64309958	64319958
chr10	72779267	72789267	chr10	72770245	72780245
chr10	105178910	105188910	chr10	105089787	105099787
chr10	64589741	64599741	chr10	64508651	64518651
chr10	74049731	74059731	chr10	73489490	73499490
chr10	89580663	89590663	chr10	89070182	89080182
chr10	37898119	37908119	chr10	36859210	36869210
chr10	37910395	37920395	chr10	36670392	36680392
chr10	28029300	28039300	chr10	27979924	27989924
chr10	19040410	19050410	chr10	18669590	18679590
chr10	89679661	89689661	chr10	89060102	89070102
chr10	111850359	111860359	chr10	111720704	111730704
chr10	101940106	101950106	chr10	101759617	101769617
chr10	90630057	90640057	chr10	90499526	90509526
chr10	102360206	102370206	chr10	102340707	102350707
chr10	69758658	69768658	chr10	69750836	69760836
chr10	70710054	70720054	chr10	70629946	70639946
chr10	76250159	76260159	chr10	75470555	75480555
chr10	13909235	13919235	chr10	13749883	13759883
chr10	103209115	103219115	chr10	103069681	103079681
chr10	72380483	72390483	chr10	72030785	72040785
chr10	9550839	9560839	chr10	8300179	8310179
chr10	3268661	3278661	chr10	3260497	3270497
chr10	74249557	74259557	chr10	74090244	74100244
chr10	18259534	18269534	chr10	17619588	17629588
chr10	92159241	92169241	chr10	92050563	92060563
chr10	98560112	98570112	chr10	98410173	98420173
chr10	71950322	71960322	chr10	71648210	71658210
chr10	107171478	107181478	chr10	106559272	106569272
chr10	53299090	53309090	chr10	53110356	53120356
chr10	64550130	64560130	chr10	64059522	64069522
chr10	115119928	115129928	chr10	114168893	114178893
chr10	64589896	64599896	chr10	64100656	64110656
chr10	5808423	5818423	chr10	5630203	5640203
chr10	126348963	126358963	chr10	126340344	126350344
chr10	90578696	90588696	chr10	90509354	90519354
chr10	76230865	76240865	chr10	75570632	75580632
chr10	27170964	27180964	chr10	26731037	26741037
chr10	30289340	30299340	chr10	29599452	29609452
chr10	4260141	4270141	chr10	3329775	3339775
chr10	37969947	37979947	chr10	36699532	36709532
chr10	98859104	98869104	chr10	98850965	98860965
chr10	102979743	102989743	chr10	102609595	102619595
chr10	50850746	50860746	chr10	47979785	47989785
chr10	50849594	50859594	chr10	47990773	48000773
chr10	93799717	93809717	chr10	93411908	93421908
chr10	50820211	50830211	chr10	48032359	48042359
chr10	97168147	97178147	chr10	96989204	96999204
chr10	50800357	50810357	chr10	47959783	47969783
chr10	50800686	50810686	chr10	47969242	47979242
chr10	50820319	50830319	chr10	48350262	48360262
chr10	50819263	50829263	chr10	48319152	48329152
chr10	50690761	50700761	chr10	48060297	48070297
chr10	50820579	50830579	chr10	48089354	48099354
chr10	91831083	91841083	chr10	91028881	91038881
chr10	71969049	71979049	chr10	71961667	71971667
chr10	102290370	102300370	chr10	101990113	102000113
chr10	9239771	9249771	chr10	8139804	8149804
chr10	93810287	93820287	chr10	93400532	93410532
chr10	103228461	103238461	chr10	103040707	103050707
chr10	93799513	93809513	chr10	93438594	93448594
chr10	106079897	106089897	chr10	105900680	105910680
chr10	23019922	23029922	chr10	22809288	22819288
chr10	103190157	103200157	chr10	103049608	103059608
chr10	101318525	101328525	chr10	101310012	101320012
chr10	59969227	59979227	chr10	59770166	59780166
chr10	85809726	85819726	chr10	85529295	85539295
chr10	65970173	65980173	chr10	64918950	64928950
chr10	102668940	102678940	chr10	102579711	102589711
chr10	93800046	93810046	chr10	93428860	93438860
chr10	29099824	29109824	chr10	28719505	28729505
chr10	29210213	29220213	chr10	28351108	28361108
chr10	104919747	104929747	chr10	104889723	104899723
chr10	63680322	63690322	chr10	63489597	63499597
chr10	99069412	99079412	chr10	99060640	99070640
chr10	91839332	91849332	chr10	91019513	91029513
chr10	69969622	69979622	chr10	69768913	69778913
chr10	19060480	19070480	chr10	18669049	18679049
chr10	29099570	29109570	chr10	28710264	28720264
chr10	118898208	118908208	chr10	118549755	118559755
chr10	70460382	70470382	chr10	70320990	70330990
chr10	72330326	72340326	chr10	71999197	72009197
chr10	119999393	120009393	chr10	119300889	119310889
chr10	124411025	124421025	chr10	124129590	124139590
chr10	22290630	22300630	chr10	22079776	22089776
chr10	119989925	119999925	chr10	119291141	119301141
chr10	104960056	104970056	chr10	104890459	104900459
chr10	78949564	78959564	chr10	78420528	78430528
chr10	23880028	23890028	chr10	22799978	22809978
chr10	93790305	93800305	chr10	93400286	93410286
chr10	80750841	80760841	chr10	80640533	80650533
chr10	79269812	79279812	chr10	79100290	79110290
chr10	103210974	103220974	chr10	103049584	103059584
chr10	33020809	33030809	chr10	32840944	32850944
chr10	74999583	75009583	chr10	74980217	74990217
chr10	30309584	30319584	chr10	29590538	29600538
chr10	104519211	104529211	chr10	104371667	104381667
chr10	69990212	70000212	chr10	69759467	69769467
chr10	23889199	23899199	chr10	23360704	23370704
chr10	115770773	115780773	chr10	115590406	115600406
chr10	51579527	51589527	chr10	50997810	51007810
chr10	115780043	115790043	chr10	115430107	115440107
chr10	102560309	102570309	chr10	102169782	102179782
chr10	12530853	12540853	chr10	12512087	12522087
chr10	22439433	22449433	chr10	22419704	22429704
chr10	101920644	101930644	chr10	101739399	101749399
chr10	113929411	113939411	chr10	113758972	113768972
chr10	73980025	73990025	chr10	73640202	73650202
chr10	21629610	21639610	chr10	20549461	20559461
chr10	72809638	72819638	chr10	72411427	72421427
chr10	70969427	70979427	chr10	70961161	70971161
chr10	95970131	95980131	chr10	95940200	95950200
chr10	93821043	93831043	chr10	93420464	93430464
chr10	12040084	12050084	chr10	11790413	11800413
chr10	96860238	96870238	chr10	96740141	96750141
chr10	38388916	38398916	chr10	38381022	38391022
chr10	123588840	123598840	chr10	122799841	122809841
chr10	88999358	89009358	chr10	88740479	88750479
chr10	103799054	103809054	chr10	103709905	103719905
chr10	114749539	114759539	chr10	114190040	114200040
chr10	73450269	73460269	chr10	73390592	73400592
chr10	112199730	112209730	chr10	112191078	112201078
chr10	54669993	54679993	chr10	53689210	53699210
chr10	4919171	4929171	chr10	3339596	3349596
chr10	103759785	103769785	chr10	103699723	103709723
chr10	75300373	75310373	chr10	75080664	75090664
chr10	78900192	78910192	chr10	78449605	78459605
chr10	75229016	75239016	chr10	75220651	75230651
chr10	88870183	88880183	chr10	88759686	88769686
chr10	93990071	94000071	chr10	93969822	93979822
chr10	29969554	29979554	chr10	29640484	29650484
chr10	100587941	100597941	chr10	100130312	100140312
chr10	74010308	74020308	chr10	73670267	73680267
chr10	79270083	79280083	chr10	79059580	79069580
chr10	34050313	34060313	chr10	33820451	33830451
chr10	37969949	37979949	chr10	36669419	36679419
chr10	35270426	35280426	chr10	34340556	34350556
chr10	70039632	70049632	chr10	69758322	69768322
chr10	97130691	97140691	chr10	96959882	96969882
chr10	9460722	9470722	chr10	8259154	8269154
chr10	123579371	123589371	chr10	122799496	122809496
chr10	52760078	52770078	chr10	52230293	52240293
chr10	99209771	99219771	chr10	99139405	99149405
chr10	126760954	126770954	chr10	126700288	126710288
chr10	81501154	81511154	chr10	80791440	80801440
chr10	19060131	19070131	chr10	18610800	18620800
chr10	75119899	75129899	chr10	75110230	75120230
chr10	91849916	91859916	chr10	91058238	91068238
chr10	96519458	96529458	chr10	96408414	96418414
chr10	96640949	96650949	chr10	96519979	96529979
chr10	62160299	62170299	chr10	61688142	61698142
chr10	13000470	13010470	chr10	12620090	12630090
chr10	13000535	13010535	chr10	12549551	12559551
chr10	78880368	78890368	chr10	78749844	78759844
chr10	74839133	74849133	chr10	74789857	74799857
chr10	35060141	35070141	chr10	34368690	34378690
chr10	32460246	32470246	chr10	31759610	31769610
chr10	88950330	88960330	chr10	88740689	88750689
chr10	92539808	92549808	chr10	92180542	92190542
chr10	74009781	74019781	chr10	73510668	73520668
chr10	70469984	70479984	chr10	70280389	70290389
chr10	72829578	72839578	chr10	72470624	72480624
chr10	80721036	80731036	chr10	80679649	80689649
chr10	76320245	76330245	chr10	75460712	75470712
chr10	120018967	120028967	chr10	119331046	119341046
chr10	30119789	30129789	chr10	29629702	29639702
chr10	22570673	22580673	chr10	21879056	21889056
chr10	72569317	72579317	chr10	72480721	72490721
chr10	19069017	19079017	chr10	18669230	18679230
chr10	29960207	29970207	chr10	29599447	29609447
chr10	25960873	25970873	chr10	25500194	25510194
chr10	72371705	72381705	chr10	72019874	72029874
chr10	134570093	134580093	chr10	134510968	134520968
chr10	23829715	23839715	chr10	23360976	23370976
chr10	90449623	90459623	chr10	90249575	90259575
chr10	64689075	64699075	chr10	64020424	64030424
chr10	76179362	76189362	chr10	75459134	75469134
chr10	71420737	71430737	chr10	71340553	71350553
chr10	81709664	81719664	chr10	81660320	81670320
chr10	22529953	22539953	chr10	22299628	22309628
chr10	29519637	29529637	chr10	29499719	29509719
chr10	29170422	29180422	chr10	28460227	28470227
chr10	104729145	104739145	chr10	104569394	104579394
chr10	76290041	76300041	chr10	75460434	75470434
chr10	74779556	74789556	chr10	74730247	74740247
chr10	14888261	14898261	chr10	14579148	14589148
chr10	75059835	75069835	chr10	75050339	75060339
chr10	6589626	6599626	chr10	6410765	6420765
chr10	63969879	63979879	chr10	63481024	63491024
chr10	105149194	105159194	chr10	105079791	105089791
chr10	9469548	9479548	chr10	8140574	8150574
chr10	35210183	35220183	chr10	34361241	34371241
chr10	98719172	98729172	chr10	98710106	98720106
chr10	114920015	114930015	chr10	114149521	114159521
chr10	103829286	103839286	chr10	103679543	103689543
chr10	21379440	21389440	chr10	20149975	20159975
chr10	32769901	32779901	chr10	31720734	31730734
chr10	32470274	32480274	chr10	31728455	31738455
chr10	5959312	5969312	chr10	5951251	5961251
chr10	93800420	93810420	chr10	93388791	93398791
chr10	96890971	96900971	chr10	96689891	96699891
chr10	103399845	103409845	chr10	103319957	103329957
chr10	72819780	72829780	chr10	72410548	72420548
chr10	44858977	44868977	chr10	44668407	44678407
chr10	48339380	48349380	chr10	48050428	48060428
chr10	73980225	73990225	chr10	73540605	73550605
chr10	124540596	124550596	chr10	124130304	124140304
chr10	52768108	52778108	chr10	52229889	52239889
chr10	64580571	64590571	chr10	64089859	64099859
chr10	63949083	63959083	chr10	63471107	63481107
chr10	9550650	9560650	chr10	7980109	7990109
chr10	76438157	76448157	chr10	76431009	76441009
chr10	113919566	113929566	chr10	113809480	113819480
chr10	123719811	123729811	chr10	122789382	122799382
chr10	103529108	103539108	chr10	103520646	103530646
chr10	51580202	51590202	chr10	50992093	51002093
chr10	100699923	100709923	chr10	100121094	100131094
chr10	119080014	119090014	chr10	118979945	118989945
chr10	120499690	120509690	chr10	120339822	120349822
chr10	125399302	125409302	chr10	124969912	124979912
chr10	89749428	89759428	chr10	89050008	89060008
chr10	111419765	111429765	chr10	110350507	110360507
chr10	6580465	6590465	chr10	6289971	6299971
chr10	37679377	37689377	chr10	36690460	36700460
chr10	64020896	64030896	chr10	63471567	63481567
chr10	125819687	125829687	chr10	125519164	125529164
chr10	19041046	19051046	chr10	18421146	18431146
chr10	112140067	112150067	chr10	111909424	111919424
chr10	89770205	89780205	chr10	89050337	89060337
chr10	78948664	78958664	chr10	78430117	78440117
chr10	52119344	52129344	chr10	51820248	51830248
chr10	74249702	74259702	chr10	73500172	73510172
chr10	119999713	120009713	chr10	119250469	119260469
chr10	64069950	64079950	chr10	64049893	64059893
chr10	10948355	10958355	chr10	9700788	9710788
chr10	16490835	16500835	chr10	16180974	16190974
chr10	130849194	130859194	chr10	130250339	130260339
chr10	100709566	100719566	chr10	99760138	99770138
chr10	91939586	91949586	chr10	91080774	91090774
chr10	16479306	16489306	chr10	16181431	16191431
chr10	80740120	80750120	chr10	80640544	80650544
chr10	93820870	93830870	chr10	93440333	93450333
chr10	94749669	94759669	chr10	94429720	94439720
chr10	93820488	93830488	chr10	93400654	93410654
chr10	92550434	92560434	chr10	92280522	92290522
chr10	101860345	101870345	chr10	101750671	101760671
chr10	23148544	23158544	chr10	23141065	23151065
chr10	19049312	19059312	chr10	18431305	18441305
chr10	102330240	102340240	chr10	101989299	101999299
chr10	27161680	27171680	chr10	26758772	26768772
chr10	64490311	64500311	chr10	64080530	64090530
chr10	76299431	76309431	chr10	75460549	75470549
chr10	76110272	76120272	chr10	75470348	75480348
chr10	78369031	78379031	chr10	77539352	77549352
chr10	9489562	9499562	chr10	8149949	8159949
chr10	121240983	121250983	chr10	120990607	121000607
chr10	12000206	12010206	chr10	11809695	11819695
chr10	69950879	69960879	chr10	69889787	69899787
chr10	115010167	115020167	chr10	114140640	114150640
chr10	9550072	9560072	chr10	8041588	8051588
chr10	10949138	10959138	chr10	9570404	9580404
chr10	9550263	9560263	chr10	8289751	8299751
chr10	120049241	120059241	chr10	119269484	119279484
chr10	100491340	100501340	chr10	100120173	100130173
chr10	111310798	111320798	chr10	110470276	110480276
chr10	72270410	72280410	chr10	72030136	72040136
chr10	76240570	76250570	chr10	75430080	75440080
chr10	17310323	17320323	chr10	16690394	16700394
chr10	98540767	98550767	chr10	98400493	98410493
chr10	91360130	91370130	chr10	91040018	91050018
chr10	37890595	37900595	chr10	36680681	36690681
chr10	4400154	4410154	chr10	3390444	3400444
chr10	87679584	87689584	chr10	87489974	87499974
chr10	91838174	91848174	chr10	91058448	91068448
chr10	35107392	35117392	chr10	34349339	34359339
chr10	94739262	94749262	chr10	94369677	94379677
chr10	37919114	37929114	chr10	36689522	36699522
chr10	73929194	73939194	chr10	73920389	73930389
chr10	27149629	27159629	chr10	26619700	26629700
chr10	121240194	121250194	chr10	120999780	121009780
chr10	64499418	64509418	chr10	64050031	64060031
chr10	76229850	76239850	chr10	75479771	75489771
chr10	3020358	3030358	chr10	2181029	2191029
chr10	102659601	102669601	chr10	102579557	102589557
chr10	91909961	91919961	chr10	91029777	91039777
chr10	24540006	24550006	chr10	24159867	24169867
chr10	80729842	80739842	chr10	80679842	80689842
chr10	103180422	103190422	chr10	103040954	103050954
chr10	115030861	115040861	chr10	114210382	114220382
chr10	29190162	29200162	chr10	28460073	28470073
chr10	74008543	74018543	chr10	73579687	73589687
chr10	52809930	52819930	chr10	52239209	52249209
chr10	32818809	32828809	chr10	31740134	31750134
chr10	107189221	107199221	chr10	106767790	106777790
chr10	129840265	129850265	chr10	129708704	129718704
chr10	37599611	37609611	chr10	36701481	36711481
chr10	23039145	23049145	chr10	22800520	22810520
chr10	69879231	69889231	chr10	69799925	69809925
chr10	97640307	97650307	chr10	97309735	97319735
chr10	99210116	99220116	chr10	99120498	99130498
chr10	52219993	52229993	chr10	51840346	51850346
chr10	103439442	103449442	chr10	103319992	103329992
chr10	96569028	96579028	chr10	96550103	96560103
chr10	102439483	102449483	chr10	102431042	102441042
chr10	121219431	121229431	chr10	121020043	121030043
chr10	88930583	88940583	chr10	88729380	88739380
chr10	76199195	76209195	chr10	75500270	75510270
chr10	106090478	106100478	chr10	105900373	105910373
chr10	74009985	74019985	chr10	73470953	73480953
chr10	19041016	19051016	chr10	18660653	18670653
chr10	10929227	10939227	chr10	9580168	9590168
chr10	96850332	96860332	chr10	96729392	96739392
chr10	102639798	102649798	chr10	102610753	102620753
chr10	64589947	64599947	chr10	64020150	64030150
chr10	32509410	32519410	chr10	31720680	31730680
chr10	29189723	29199723	chr10	28689010	28699010
chr10	78860778	78870778	chr10	78420437	78430437
chr10	71429294	71439294	chr10	71350152	71360152
chr10	94709376	94719376	chr10	94439425	94449425
chr10	36660454	36670454	chr10	36309623	36319623
chr10	72749522	72759522	chr10	72740376	72750376
chr10	29950584	29960584	chr10	29640701	29650701
chr10	13280955	13290955	chr10	12560319	12570319
chr10	19059874	19069874	chr10	18650901	18660901
chr10	72310756	72320756	chr10	71981160	71991160
chr10	37950306	37960306	chr10	36630281	36640281
chr10	52801128	52811128	chr10	51840268	51850268
chr10	116800749	116810749	chr10	116539401	116549401
chr10	101509728	101519728	chr10	101280603	101290603
chr10	52799928	52809928	chr10	52219902	52229902
chr10	105020483	105030483	chr10	104979524	104989524
chr10	70639220	70649220	chr10	70630584	70640584
chr10	16510796	16520796	chr10	16192082	16202082
chr10	21569837	21579837	chr10	20139978	20149978
chr10	35049499	35059499	chr10	34368222	34378222
chr10	89759806	89769806	chr10	89060241	89070241
chr10	69310978	69320978	chr10	69219429	69229429
chr10	93808850	93818850	chr10	93370197	93380197
chr10	98769835	98779835	chr10	98760054	98770054
chr10	52760277	52770277	chr10	51809379	51819379
chr10	6870186	6880186	chr10	6621650	6631650
chr10	79240162	79250162	chr10	79069331	79079331
chr10	92550187	92560187	chr10	92180818	92190818
chr10	79280163	79290163	chr10	79110980	79120980
chr10	32529340	32539340	chr10	31721663	31731663
chr10	115098704	115108704	chr10	114099980	114109980
chr10	79280452	79290452	chr10	79069156	79079156
chr10	100668730	100678730	chr10	100149843	100159843
chr10	79229125	79239125	chr10	79099277	79109277
chr10	76259238	76269238	chr10	75439912	75449912
chr10	102549780	102559780	chr10	102531383	102541383
chr10	90440134	90450134	chr10	90210130	90220130
chr10	27170949	27180949	chr10	26580627	26590627
chr10	100970550	100980550	chr10	100859455	100869455
chr10	74060519	74070519	chr10	73601041	73611041
chr10	123489905	123499905	chr10	122999915	123009915
chr10	52760064	52770064	chr10	51798668	51808668
chr10	12010154	12020154	chr10	11809964	11819964
chr10	90429446	90439446	chr10	90270090	90280090
chr10	126600025	126610025	chr10	126399615	126409615
chr10	6860263	6870263	chr10	6679521	6689521
chr10	9549079	9559079	chr10	7959109	7969109
chr10	78968815	78978815	chr10	78499742	78509742
chr10	64660558	64670558	chr10	64049837	64059837
chr10	12259499	12269499	chr10	12059647	12069647
chr10	79246946	79256946	chr10	79110404	79120404
chr10	29950165	29960165	chr10	29600040	29610040
chr10	75269540	75279540	chr10	75250548	75260548
chr10	76289761	76299761	chr10	75519361	75529361
chr10	23020148	23030148	chr10	22790941	22800941
chr10	90440222	90450222	chr10	90160248	90170248
chr10	14569964	14579964	chr10	14168005	14178005
chr10	76320266	76330266	chr10	75470256	75480256
chr10	73980611	73990611	chr10	73669487	73679487
chr10	52768409	52778409	chr10	51830226	51840226
chr10	80750615	80760615	chr10	80679258	80689258
chr10	29180717	29190717	chr10	28630064	28640064
chr10	70469862	70479862	chr10	70270471	70280471
chr10	33019643	33029643	chr10	32830915	32840915
chr10	103840940	103850940	chr10	103690004	103700004
chr10	120490371	120500371	chr10	120329989	120339989
chr10	29150933	29160933	chr10	28739949	28749949
chr10	32301039	32311039	chr10	31750634	31760634
chr10	96880399	96890399	chr10	96640568	96650568
chr10	23899695	23909695	chr10	23360063	23370063
chr10	123579229	123589229	chr10	122771288	122781288
chr10	76199479	76209479	chr10	75479592	75489592
chr10	29240841	29250841	chr10	28670259	28680259
chr10	32790480	32800480	chr10	31709141	31719141
chr10	71630555	71640555	chr10	71570305	71580305
chr10	91819888	91829888	chr10	91039079	91049079
chr10	33029393	33039393	chr10	32870730	32880730
chr10	10949091	10959091	chr10	9589983	9599983
chr10	54981213	54991213	chr10	53600740	53610740
chr10	4919609	4929609	chr10	3300662	3310662
chr10	29191236	29201236	chr10	28468943	28478943
chr10	103479656	103489656	chr10	103319759	103329759
chr10	27450540	27460540	chr10	27239015	27249015
chr10	32810024	32820024	chr10	31751398	31761398
chr10	21579447	21589447	chr10	20149146	20159146
chr10	9530283	9540283	chr10	8158917	8168917
chr10	52759950	52769950	chr10	51840458	51850458
chr10	53359775	53369775	chr10	53110590	53120590
chr10	125411230	125421230	chr10	124949680	124959680
chr10	103440056	103450056	chr10	103339797	103349797
chr10	30229048	30239048	chr10	29599472	29609472
chr10	54681092	54691092	chr10	53670316	53680316
chr10	29899291	29909291	chr10	29630723	29640723
chr10	70569969	70579969	chr10	70479653	70489653
chr10	103010621	103020621	chr10	102659362	102669362
chr10	70461279	70471279	chr10	70279530	70289530
chr10	19029900	19039900	chr10	18720569	18730569
chr10	4281154	4291154	chr10	3318945	3328945
chr10	29939662	29949662	chr10	29599593	29609593
chr10	70439339	70449339	chr10	70321105	70331105
chr10	35038937	35048937	chr10	34379253	34389253
chr10	112200056	112210056	chr10	111870681	111880681
chr10	121230561	121240561	chr10	120989650	120999650
chr10	63669946	63679946	chr10	63500765	63510765
chr10	9550944	9560944	chr10	8219894	8229894
chr10	24131149	24141149	chr10	23999909	24009909
chr10	49480768	49490768	chr10	49310396	49320396
chr10	22529880	22539880	chr10	22290965	22300965
chr10	24031009	24041009	chr10	23158953	23168953
chr10	103429156	103439156	chr10	103319682	103329682
chr10	104490531	104500531	chr10	104399689	104409689
chr10	74859775	74869775	chr10	74740146	74750146
chr10	35059849	35069849	chr10	34390320	34400320
chr10	37850522	37860522	chr10	36682328	36692328
chr10	104350009	104360009	chr10	104280743	104290743
chr10	33039606	33049606	chr10	32841168	32851168
chr10	37678681	37688681	chr10	36700307	36710307
chr10	10948931	10958931	chr10	9579697	9589697
chr10	90449671	90459671	chr10	90269536	90279536
chr10	50880243	50890243	chr10	47990443	48000443
chr10	50879323	50889323	chr10	48012471	48022471
chr10	50861184	50871184	chr10	48031899	48041899
chr10	50860845	50870845	chr10	47959165	47969165
chr10	50860231	50870231	chr10	48019767	48029767
chr10	50749555	50759555	chr10	47911299	47921299
chr10	50748857	50758857	chr10	47918186	47928186
chr10	50729766	50739766	chr10	48400853	48410853
chr10	50748957	50758957	chr10	47990333	48000333
chr10	4941721	4951721	chr10	3319502	3329502
chr10	4898105	4908105	chr10	3320411	3330411
chr10	121280157	121290157	chr10	120999862	121009862
chr10	11249647	11259647	chr10	9599816	9609816
chr10	50821493	50831493	chr10	48290785	48300785
chr10	50820360	50830360	chr10	48130011	48140011
chr10	50819490	50829490	chr10	48140278	48150278
chr10	11289682	11299682	chr10	9581059	9591059
chr10	50820937	50830937	chr10	48149519	48159519
chr10	103769942	103779942	chr10	103730161	103740161
chr10	98959084	98969084	chr10	98919802	98929802
chr10	61519672	61529672	chr10	61300620	61310620
chr10	60680665	60690665	chr10	60460198	60470198
chr10	60039065	60049065	chr10	59760179	59770179
chr10	54820282	54830282	chr10	53670071	53680071
chr10	29909910	29919910	chr10	29629357	29639357
chr10	74509598	74519598	chr10	74489706	74499706
chr10	37899390	37909390	chr10	36829807	36839807
chr10	113919538	113929538	chr10	113780522	113790522
chr10	73990280	74000280	chr10	73499596	73509596
chr10	96859984	96869984	chr10	96659815	96669815
chr10	92588826	92598826	chr10	92310082	92320082
chr10	77331169	77341169	chr10	76629189	76639189
chr10	104740776	104750776	chr10	104570286	104580286
chr10	37930868	37940868	chr10	36659458	36669458
chr10	100699807	100709807	chr10	100200283	100210283
chr10	53060856	53070856	chr10	51799928	51809928
chr10	113910234	113920234	chr10	113780313	113790313
chr10	17601474	17611474	chr10	16659788	16669788
chr10	11070017	11080017	chr10	9590431	9600431
chr10	102390644	102400644	chr10	102340709	102350709
chr10	92549452	92559452	chr10	92220206	92230206
chr10	103440899	103450899	chr10	103280777	103290777
chr10	87669818	87679818	chr10	87490025	87500025
chr10	48330348	48340348	chr10	48059006	48069006
chr10	90630317	90640317	chr10	90459733	90469733
chr10	35059942	35069942	chr10	34350273	34360273
chr10	10950278	10960278	chr10	10069466	10079466
chr10	118119637	118129637	chr10	117029704	117039704
chr10	29967955	29977955	chr10	29621285	29631285
chr10	14900317	14910317	chr10	14589872	14599872
chr10	32829773	32839773	chr10	31710199	31720199
chr10	80760724	80770724	chr10	80659820	80669820
chr10	70240002	70250002	chr10	70219850	70229850
chr10	82150586	82160586	chr10	81898575	81908575
chr10	9550189	9560189	chr10	8139205	8149205
chr10	125819622	125829622	chr10	125539723	125549723
chr10	25960391	25970391	chr10	25488547	25498547
chr10	32830447	32840447	chr10	31729838	31739838
chr10	91859164	91869164	chr10	91430111	91440111
chr10	35019504	35029504	chr10	34351629	34361629
chr10	74000309	74010309	chr10	73509176	73519176
chr10	63120684	63130684	chr10	62770046	62780046
chr10	118919745	118929745	chr10	118559388	118569388
chr10	29189249	29199249	chr10	28699438	28709438
chr10	9549002	9559002	chr10	8720371	8730371
chr10	32540089	32550089	chr10	31709863	31719863
chr10	23889612	23899612	chr10	23158523	23168523
chr10	103490144	103500144	chr10	103339447	103349447
chr10	16511131	16521131	chr10	16180760	16190760
chr10	65688938	65698938	chr10	64979811	64989811
chr10	32809540	32819540	chr10	31709072	31719072
chr10	97850627	97860627	chr10	97720012	97730012
chr10	13409472	13419472	chr10	13069580	13079580
chr10	71880001	71890001	chr10	71678835	71688835
chr10	21680181	21690181	chr10	20139772	20149772
chr10	21550889	21560889	chr10	20549346	20559346
chr10	35069747	35079747	chr10	34351701	34361701
chr10	27999879	28009879	chr10	27990714	28000714
chr10	72388517	72398517	chr10	72020405	72030405
chr10	69959195	69969195	chr10	69759531	69769531
chr10	70469287	70479287	chr10	70320869	70330869
chr10	70700661	70710661	chr10	70599383	70609383
chr10	70470510	70480510	chr10	70299196	70309196
chr10	9441026	9451026	chr10	8128571	8138571
chr10	81729387	81739387	chr10	81650456	81660456
chr10	28039647	28049647	chr10	27979745	27989745
chr10	79280012	79290012	chr10	79100697	79110697
chr10	68490482	68500482	chr10	67910626	67920626
chr10	102300212	102310212	chr10	102020239	102030239
chr10	27140239	27150239	chr10	26610045	26620045
chr10	102319186	102329186	chr10	101990623	102000623
chr10	46730943	46740943	chr10	45488301	45498301
chr10	103780061	103790061	chr10	103710707	103720707
chr10	76300648	76310648	chr10	75429228	75439228
chr10	13620426	13630426	chr10	13579381	13589381
chr10	9530653	9540653	chr10	8220550	8230550
chr10	23860004	23870004	chr10	22799212	22809212
chr10	88229966	88239966	chr10	88070594	88080594
chr10	72300030	72310030	chr10	72010587	72020587
chr10	27179949	27189949	chr10	26769442	26779442
chr10	74249034	74259034	chr10	74079919	74089919
chr10	79279722	79289722	chr10	79269787	79279787
chr10	52810211	52820211	chr10	51810760	51820760
chr10	78969433	78979433	chr10	78410510	78420510
chr10	120000504	120010504	chr10	119269284	119279284
chr10	101939646	101949646	chr10	101738966	101748966
chr10	100659118	100669118	chr10	99800322	99810322
chr10	37950116	37960116	chr10	36658971	36668971
chr10	25868421	25878421	chr10	25510616	25520616
chr10	125410533	125420533	chr10	125080752	125090752
chr10	13889936	13899936	chr10	13758909	13768909
chr10	74079783	74089783	chr10	73489539	73499539
chr10	79410782	79420782	chr10	79309810	79319810
chr10	90439813	90449813	chr10	90190015	90200015
chr10	77329409	77339409	chr10	76640223	76650223
chr10	64329277	64339277	chr10	64321112	64331112
chr10	64710004	64720004	chr10	64039193	64049193
chr10	125410849	125420849	chr10	124999192	125009192
chr10	99220534	99230534	chr10	99139854	99149854
chr10	112480360	112490360	chr10	112360218	112370218
chr10	72800234	72810234	chr10	72480661	72490661
chr10	32819087	32829087	chr10	31700472	31710472
chr10	97130466	97140466	chr10	96970464	96980464
chr10	81710125	81720125	chr10	81669694	81679694
chr10	6590325	6600325	chr10	6290290	6300290
chr10	10949762	10959762	chr10	10139382	10149382
chr10	50349347	50359347	chr10	50331507	50341507
chr10	93660123	93670123	chr10	93439673	93449673
chr10	13630600	13640600	chr10	13570158	13580158
chr10	73980133	73990133	chr10	73691230	73701230
chr10	35329149	35339149	chr10	34360056	34370056
chr10	52770469	52780469	chr10	52239745	52249745
chr10	7939055	7949055	chr10	7779906	7789906
chr10	87620977	87630977	chr10	87509422	87519422
chr10	23369635	23379635	chr10	22800534	22810534
chr10	70450390	70460390	chr10	70399896	70409896
chr10	64499361	64509361	chr10	64089590	64099590
chr10	70780148	70790148	chr10	70730332	70740332
chr10	32440918	32450918	chr10	31709796	31719796
chr10	32428921	32438921	chr10	31729136	31739136
chr10	23789782	23799782	chr10	23380762	23390762
chr10	37899341	37909341	chr10	36730331	36740331
chr10	96880983	96890983	chr10	96670541	96680541
chr10	8699348	8709348	chr10	8309627	8319627
chr10	80100321	80110321	chr10	79470348	79480348
chr10	21580894	21590894	chr10	20460564	20470564
chr10	24009265	24019265	chr10	23140195	23150195
chr10	35139680	35149680	chr10	34361145	34371145
chr10	103510559	103520559	chr10	103280987	103290987
chr10	35091059	35101059	chr10	34340164	34350164
chr10	37449972	37459972	chr10	36700175	36710175
chr10	84019903	84029903	chr10	83380394	83390394
chr10	19049253	19059253	chr10	18630689	18640689
chr10	28590016	28600016	chr10	28449824	28459824
chr10	114890130	114900130	chr10	114169395	114179395
chr10	120489374	120499374	chr10	120350054	120360054
chr10	120000599	120010599	chr10	119620543	119630543
chr10	102179243	102189243	chr10	101990515	102000515
chr10	93800224	93810224	chr10	93459725	93469725
chr10	23861077	23871077	chr10	23409362	23419362
chr10	37890557	37900557	chr10	36989398	36999398
chr10	52811008	52821008	chr10	52200020	52210020
chr10	92550654	92560654	chr10	92270062	92280062
chr10	106289919	106299919	chr10	106149881	106159881
chr10	118919849	118929849	chr10	118520201	118530201
chr10	30330796	30340796	chr10	29589334	29599334
chr10	35100129	35110129	chr10	34368789	34378789
chr10	31519807	31529807	chr10	31400732	31410732
chr10	112210775	112220775	chr10	111909116	111919116
chr10	32819831	32829831	chr10	31660606	31670606
chr10	76280767	76290767	chr10	75459897	75469897
chr10	102889279	102899279	chr10	102779483	102789483
chr10	89520170	89530170	chr10	89060104	89070104
chr10	63110179	63120179	chr10	62770078	62780078
chr10	21530052	21540052	chr10	20408715	20418715
chr10	96849567	96859567	chr10	96709684	96719684
chr10	29170736	29180736	chr10	28719700	28729700
chr10	21479136	21489136	chr10	20549803	20559803
chr10	30071322	30081322	chr10	29629815	29639815
chr10	12259314	12269314	chr10	12070399	12080399
chr10	104259477	104269477	chr10	104200047	104210047
chr10	35101206	35111206	chr10	34360425	34370425
chr10	64490051	64500051	chr10	64100380	64110380
chr10	74039976	74049976	chr10	73480577	73490577
chr10	32390951	32400951	chr10	31759535	31769535
chr10	32440698	32450698	chr10	31729479	31739479
chr10	70729507	70739507	chr10	70589369	70599369
chr10	4379694	4389694	chr10	3318787	3328787
chr10	72319671	72329671	chr10	72040980	72050980
chr10	107189611	107199611	chr10	106538662	106548662
chr10	126929481	126939481	chr10	126920032	126930032
chr10	89609654	89619654	chr10	89069115	89079115
chr10	118940105	118950105	chr10	118589835	118599835
chr10	29209591	29219591	chr10	28459927	28469927
chr10	115139365	115149365	chr10	114130050	114140050
chr10	62149899	62159899	chr10	61680164	61690164
chr10	102880001	102890001	chr10	102748285	102758285
chr10	60429375	60439375	chr10	60060559	60070559
chr10	76320160	76330160	chr10	75378343	75388343
chr10	69969678	69979678	chr10	69800168	69810168
chr10	90440610	90450610	chr10	90069610	90079610
chr10	102990092	103000092	chr10	102649939	102659939
chr10	115029941	115039941	chr10	114130640	114140640
chr10	91789900	91799900	chr10	91029848	91039848
chr10	44890939	44900939	chr10	44640796	44650796
chr10	85120456	85130456	chr10	84641541	84651541
chr10	52969447	52979447	chr10	51781163	51791163
chr10	12021327	12031327	chr10	11770187	11780187
chr10	102570057	102580057	chr10	102491308	102501308
chr10	9549156	9559156	chr10	8159751	8169751
chr10	4519853	4529853	chr10	3321083	3331083
chr10	94889743	94899743	chr10	94429736	94439736
chr10	32538683	32548683	chr10	31740576	31750576
chr10	107188667	107198667	chr10	106559377	106569377
chr10	48350094	48360094	chr10	48050700	48060700
chr10	76290815	76300815	chr10	75479935	75489935
chr10	97650142	97660142	chr10	97560215	97570215
chr10	74009182	74019182	chr10	73539900	73549900
chr10	23860575	23870575	chr10	23340068	23350068
chr10	126260196	126270196	chr10	125859578	125869578
chr10	105320162	105330162	chr10	105199955	105209955
chr10	124289914	124299914	chr10	124120419	124130419
chr10	102668421	102678421	chr10	102169490	102179490
chr10	71439690	71449690	chr10	71340448	71350448
chr10	108800714	108810714	chr10	108349673	108359673
chr10	124539591	124549591	chr10	124139506	124149506
chr10	35090527	35100527	chr10	34360707	34370707
chr10	102631001	102641001	chr10	102599445	102609445
chr10	105169293	105179293	chr10	105079947	105089947
chr10	106109431	106119431	chr10	105910227	105920227
chr10	67871239	67881239	chr10	67530634	67540634
chr10	1098926	1108926	chr10	1092520	1102520
chr10	67888974	67898974	chr10	67139588	67149588
chr10	98958676	98968676	chr10	98911442	98921442
chr10	35090889	35100889	chr10	34389219	34399219
chr10	121640294	121650294	chr10	121491260	121501260
chr10	31220215	31230215	chr10	30999677	31009677
chr10	70429765	70439765	chr10	70379730	70389730
chr10	9530107	9540107	chr10	8070195	8080195
chr10	32460001	32470001	chr10	31721807	31731807
chr10	38407630	38417630	chr10	38402022	38412022
chr10	94710742	94720742	chr10	94459625	94469625
chr10	92159564	92169564	chr10	92060114	92070114
chr10	121249373	121259373	chr10	120990403	121000403
chr10	27740102	27750102	chr10	27599155	27609155
chr10	2919523	2929523	chr10	2180229	2190229
chr10	96640613	96650613	chr10	96539142	96549142
chr10	102290436	102300436	chr10	102009779	102019779
chr10	64659132	64669132	chr10	64020781	64030781
chr10	104519493	104529493	chr10	104399710	104409710
chr10	21550382	21560382	chr10	20401205	20411205
chr10	119989700	119999700	chr10	119399941	119409941
chr10	123579035	123589035	chr10	123000336	123010336
chr10	32460607	32470607	chr10	31769524	31779524
chr10	37898940	37908940	chr10	36719651	36729651
chr10	19030601	19040601	chr10	18669132	18679132
chr10	44900692	44910692	chr10	44641241	44651241
chr10	60418965	60428965	chr10	60081216	60091216
chr10	9469571	9479571	chr10	8280697	8290697
chr10	103840813	103850813	chr10	103671251	103681251
chr10	24021243	24031243	chr10	23148362	23158362
chr10	60039192	60049192	chr10	59591706	59601706
chr10	29519431	29529431	chr10	29510912	29520912
chr10	60440248	60450248	chr10	60038637	60048637
chr10	102920788	102930788	chr10	102748705	102758705
chr10	94009041	94019041	chr10	93969779	93979779
chr10	27171718	27181718	chr10	26570350	26580350
chr10	104710282	104720282	chr10	104620698	104630698
chr10	65629671	65639671	chr10	64969510	64979510
chr10	79019774	79029774	chr10	78420345	78430345
chr10	95989887	95999887	chr10	95940505	95950505
chr10	105830687	105840687	chr10	105790789	105800789
chr10	89539273	89549273	chr10	89060832	89070832
chr10	121247882	121257882	chr10	120939415	120949415
chr10	9130370	9140370	chr10	8127933	8137933
chr10	102159616	102169616	chr10	102000399	102010399
chr10	92530911	92540911	chr10	92200514	92210514
chr10	70479648	70489648	chr10	70280575	70290575
chr10	31570884	31580884	chr10	31370956	31380956
chr10	125399414	125409414	chr10	125080662	125090662
chr10	71430042	71440042	chr10	71299866	71309866
chr10	78941672	78951672	chr10	78430310	78440310
chr10	94009044	94019044	chr10	93990666	94000666
chr10	35169985	35179985	chr10	34339977	34349977
chr10	7930893	7940893	chr10	7769768	7779768
chr10	96869627	96879627	chr10	96660444	96670444
chr10	70451204	70461204	chr10	70270128	70280128
chr10	19050829	19060829	chr10	18621008	18631008
chr10	9169974	9179974	chr10	8139635	8149635
chr10	23800035	23810035	chr10	22799602	22809602
chr10	6589570	6599570	chr10	6389177	6399177
chr10	37969723	37979723	chr10	36690025	36700025
chr10	128459877	128469877	chr10	127919087	127929087
chr10	97859828	97869828	chr10	97720127	97730127
chr10	126240043	126250043	chr10	125880429	125890429
chr10	37950546	37960546	chr10	36729801	36739801
chr10	104039654	104049654	chr10	103960204	103970204
chr10	85470590	85480590	chr10	85419838	85429838
chr10	29170513	29180513	chr10	28640332	28650332
chr10	81489134	81499134	chr10	80791819	80801819
chr10	53089062	53099062	chr10	51821957	51831957
chr10	104919278	104929278	chr10	104910554	104920554
chr10	100600191	100610191	chr10	100130540	100140540
chr10	23839265	23849265	chr10	23400280	23410280
chr10	126250073	126260073	chr10	125840280	125850280
chr10	80761208	80771208	chr10	80670111	80680111
chr10	79069267	79079267	chr10	79051032	79061032
chr10	76260248	76270248	chr10	75459458	75469458
chr10	76270054	76280054	chr10	75420634	75430634
chr10	9560236	9570236	chr10	8139995	8149995
chr10	50079370	50089370	chr10	49929869	49939869
chr10	20038921	20048921	chr10	20010813	20020813
chr10	107171476	107181476	chr10	106568805	106578805
chr10	35050508	35060508	chr10	34351202	34361202
chr10	118040194	118050194	chr10	117539583	117549583
chr10	28590005	28600005	chr10	28469425	28479425
chr10	96880037	96890037	chr10	96740168	96750168
chr10	37899581	37909581	chr10	36660572	36670572
chr10	64498670	64508670	chr10	64059693	64069693
chr10	21609587	21619587	chr10	20531511	20541511
chr10	114900529	114910529	chr10	114209574	114219574
chr10	12989539	12999539	chr10	12559181	12569181
chr10	29199762	29209762	chr10	28679441	28689441
chr10	113910481	113920481	chr10	113769707	113779707
chr10	32800339	32810339	chr10	32499861	32509861
chr10	102279820	102289820	chr10	101990639	102000639
chr10	123510093	123520093	chr10	123010499	123020499
chr10	70030190	70040190	chr10	69740231	69750231
chr10	103200819	103210819	chr10	103049858	103059858
chr10	72370956	72380956	chr10	72319916	72329916
chr10	107188544	107198544	chr10	106500552	106510552
chr10	101610390	101620390	chr10	101279694	101289694
chr10	103469511	103479511	chr10	103338724	103348724
chr10	103419020	103429020	chr10	103320428	103330428
chr10	103221056	103231056	chr10	103039785	103049785
chr10	100651391	100661391	chr10	99808682	99818682
chr10	10670215	10680215	chr10	9600022	9610022
chr10	29859802	29869802	chr10	29640879	29650879
chr10	123541170	123551170	chr10	122789690	122799690
chr10	21640585	21650585	chr10	20461264	20471264
chr10	32589602	32599602	chr10	31719995	31729995
chr10	32508884	32518884	chr10	31778783	31788783
chr10	64579868	64589868	chr10	64050073	64060073
chr10	21589893	21599893	chr10	20449635	20459635
chr10	95210022	95220022	chr10	95090845	95100845
chr10	69149776	69159776	chr10	68979814	68989814
chr10	54719662	54729662	chr10	53698690	53708690
chr10	22281174	22291174	chr10	22069124	22079124
chr10	53591362	53601362	chr10	53439951	53449951
chr10	124401130	124411130	chr10	124139665	124149665
chr10	88990588	89000588	chr10	88759659	88769659
chr10	52809495	52819495	chr10	51860678	51870678
chr10	35249736	35259736	chr10	34359380	34369380
chr10	53049984	53059984	chr10	52278841	52288841
chr10	29120639	29130639	chr10	28709695	28719695
chr10	21631840	21641840	chr10	20400576	20410576
chr10	94689020	94699020	chr10	94449127	94459127
chr10	33009504	33019504	chr10	32850276	32860276
[truncated: 816,259 more rows]
