# Supplementary material for: Reorganization of 3D genome structure may contribute to gene regulatory evolution in primates
Source: PLoS Genet. 2019 Jul 19;15(7):e1008278. doi: 10.1371/journal.pgen.1008278 (PMC6668850; doi:10.1371/journal.pgen.1008278)
Supplement: S8 Table — (TXT) [file pgen.1008278.s028.txt]

chr(1)	start(1)	end(1)	chr(2)	start(2)	end(2)
chr10	50820301	50830301	chr10	47911554	47921554
chr10	70710135	70720135	chr10	70589208	70599208
chr10	50820096	50830096	chr10	47918150	47928150
chr10	50820246	50830246	chr10	47930331	47940331
chr10	118929792	118939792	chr10	118540247	118550247
chr10	103799826	103809826	chr10	103679832	103689832
chr10	50820568	50830568	chr10	47971111	47981111
chr10	94739642	94749642	chr10	94449262	94459262
chr10	78899951	78909951	chr10	78420403	78430403
chr10	50819611	50829611	chr10	47979326	47989326
chr10	48330230	48340230	chr10	48040234	48050234
chr10	94739786	94749786	chr10	94438800	94448800
chr10	94869706	94879706	chr10	94760234	94770234
chr10	50820298	50830298	chr10	47999237	48009237
chr10	96880440	96890440	chr10	96709793	96719793
chr10	50820707	50830707	chr10	47900934	47910934
chr10	50819918	50829918	chr10	47960029	47970029
chr10	112180378	112190378	chr10	111888780	111898780
chr10	103599033	103609033	chr10	103590301	103600301
chr10	120831066	120841066	chr10	120809026	120819026
chr10	112190654	112200654	chr10	111888432	111898432
chr10	69959398	69969398	chr10	69799808	69809808
chr10	120808756	120818756	chr10	120800482	120810482
chr10	50819810	50829810	chr10	47950659	47960659
chr10	103799524	103809524	chr10	103689378	103699378
chr10	112200139	112210139	chr10	111888629	111898629
chr10	90790232	90800232	chr10	90659324	90669324
chr10	104539748	104549748	chr10	104371283	104381283
chr10	74851408	74861408	chr10	74730009	74740009
chr10	103460440	103470440	chr10	103290099	103300099
chr10	102669260	102679260	chr10	102570057	102580057
chr10	99389607	99399607	chr10	99259406	99269406
chr10	96880026	96890026	chr10	96720017	96730017
chr10	94730450	94740450	chr10	94449593	94459593
chr10	112190151	112200151	chr10	111880930	111890930
chr10	125828457	125838457	chr10	125440553	125450553
chr10	70450485	70460485	chr10	70299569	70309569
chr10	102258846	102268846	chr10	102179374	102189374
chr10	69959266	69969266	chr10	69789885	69799885
chr10	125829150	125839150	chr10	125449664	125459664
chr10	50800728	50810728	chr10	47911363	47921363
chr10	50820761	50830761	chr10	47990225	48000225
chr10	94740231	94750231	chr10	94459419	94469419
chr10	88220347	88230347	chr10	88029653	88039653
chr10	78899729	78909729	chr10	78429200	78439200
chr10	90440226	90450226	chr10	90260677	90270677
chr10	102170508	102180508	chr10	101990427	102000427
chr10	105370064	105380064	chr10	105199653	105209653
chr10	97838998	97848998	chr10	97719611	97729611
chr10	102659835	102669835	chr10	102570236	102580236
chr10	70460057	70470057	chr10	70299358	70309358
chr10	105340826	105350826	chr10	105199789	105209789
chr10	29960183	29970183	chr10	29629740	29639740
chr10	85799569	85809569	chr10	85521050	85531050
chr10	53360172	53370172	chr10	53110324	53120324
chr10	48329468	48339468	chr10	48050382	48060382
chr10	78890458	78900458	chr10	78421010	78431010
chr10	74020722	74030722	chr10	73500328	73510328
chr10	118930048	118940048	chr10	118550515	118560515
chr10	104530262	104540262	chr10	104371446	104381446
chr10	74850922	74860922	chr10	74719940	74729940
chr10	70700382	70710382	chr10	70589561	70599561
chr10	22290064	22300064	chr10	22069864	22079864
chr10	50860239	50870239	chr10	47911813	47921813
chr10	50819763	50829763	chr10	48012223	48022223
chr10	50820706	50830706	chr10	48018970	48028970
chr10	50820454	50830454	chr10	48329833	48339833
chr10	71440058	71450058	chr10	71300284	71310284
chr10	95959775	95969775	chr10	95950282	95960282
chr10	32499267	32509267	chr10	31710152	31720152
chr10	53569461	53579461	chr10	52832580	52842580
chr10	112170744	112180744	chr10	111889571	111899571
chr10	103220916	103230916	chr10	103049919	103059919
chr10	112210154	112220154	chr10	111888458	111898458
chr10	85799976	85809976	chr10	85528431	85538431
chr10	95980180	95990180	chr10	95960598	95970598
chr10	81479073	81489073	chr10	80791608	80801608
chr10	103799871	103809871	chr10	103670995	103680995
chr10	95980483	95990483	chr10	95969986	95979986
chr10	50850615	50860615	chr10	47969785	47979785
chr10	50820283	50830283	chr10	47940952	47950952
chr10	94749912	94759912	chr10	94449149	94459149
chr10	50860581	50870581	chr10	47980290	47990290
chr10	19060142	19070142	chr10	18660756	18670756
chr10	90789905	90799905	chr10	90650622	90660622
chr10	97850180	97860180	chr10	97719861	97729861
chr10	95980597	95990597	chr10	95950201	95960201
chr10	105350277	105360277	chr10	105200042	105210042
chr10	112149570	112159570	chr10	111909686	111919686
chr10	104529873	104539873	chr10	104379525	104389525
chr10	94879554	94889554	chr10	94769460	94779460
chr10	70469573	70479573	chr10	70290644	70300644
chr10	78969140	78979140	chr10	78419629	78429629
chr10	90440304	90450304	chr10	90169827	90179827
chr10	112139554	112149554	chr10	111899542	111909542
chr10	104539234	104549234	chr10	104378741	104388741
chr10	107181198	107191198	chr10	106559774	106569774
chr10	90800168	90810168	chr10	90658782	90668782
chr10	50860794	50870794	chr10	47917704	47927704
chr10	24031521	24041521	chr10	23130546	23140546
chr10	102159688	102169688	chr10	101990810	102000810
chr10	73980071	73990071	chr10	73488722	73498722
chr10	81719203	81729203	chr10	81650599	81660599
chr10	112170669	112180669	chr10	111898818	111908818
chr10	90620245	90630245	chr10	90489096	90499096
chr10	104899528	104909528	chr10	104890637	104900637
chr10	103249539	103259539	chr10	103240492	103250492
chr10	69589435	69599435	chr10	69550685	69560685
chr10	48319682	48329682	chr10	48059893	48069893
chr10	78899857	78909857	chr10	78410188	78420188
chr10	74999489	75009489	chr10	74991018	75001018
chr10	70460537	70470537	chr10	70290990	70300990
chr10	118920602	118930602	chr10	118541043	118551043
chr10	102889327	102899327	chr10	102730468	102740468
chr10	32490729	32500729	chr10	31729493	31739493
chr10	63689986	63699986	chr10	63489438	63499438
chr10	18040455	18050455	chr10	17621181	17631181
chr10	93790051	93800051	chr10	93430377	93440377
chr10	103790562	103800562	chr10	103689607	103699607
chr10	32490921	32500921	chr10	31760019	31770019
chr10	105340583	105350583	chr10	105211065	105221065
chr10	9550027	9560027	chr10	8140911	8150911
chr10	50849913	50859913	chr10	47911002	47921002
chr10	50952319	50962319	chr10	47979720	47989720
chr10	19048739	19058739	chr10	18660678	18670678
chr10	120831008	120841008	chr10	120800676	120810676
chr10	80760344	80770344	chr10	80649974	80659974
chr10	103829047	103839047	chr10	103680359	103690359
chr10	102300578	102310578	chr10	101990289	102000289
chr10	102570151	102580151	chr10	102499378	102509378
chr10	91857496	91867496	chr10	91028261	91038261
chr10	124280142	124290142	chr10	124150612	124160612
chr10	94879178	94889178	chr10	94760335	94770335
chr10	96879920	96889920	chr10	96699511	96709511
chr10	29960849	29970849	chr10	29589238	29599238
chr10	12020234	12030234	chr10	11790286	11800286
chr10	112159872	112169872	chr10	111889685	111899685
chr10	94889195	94899195	chr10	94759703	94769703
chr10	72310633	72320633	chr10	72020186	72030186
chr10	64059426	64069426	chr10	64050385	64060385
chr10	95989336	95999336	chr10	95961006	95971006
chr10	19069982	19079982	chr10	18660720	18670720
chr10	105330652	105340652	chr10	105199518	105209518
chr10	80770368	80780368	chr10	80649702	80659702
chr10	88221067	88231067	chr10	88020637	88030637
chr10	74851270	74861270	chr10	74739246	74749246
chr10	95989542	95999542	chr10	95980594	95990594
chr10	12030218	12040218	chr10	11789670	11799670
chr10	98809540	98819540	chr10	98800338	98810338
chr10	69969886	69979886	chr10	69790100	69800100
chr10	101939340	101949340	chr10	101869439	101879439
chr10	111859167	111869167	chr10	111729478	111739478
chr10	112199756	112209756	chr10	111879560	111889560
chr10	125820117	125830117	chr10	125440342	125450342
chr10	37891426	37901426	chr10	36709348	36719348
chr10	70469916	70479916	chr10	70299159	70309159
chr10	48360070	48370070	chr10	48039440	48049440
chr10	73981006	73991006	chr10	73500516	73510516
chr10	71439849	71449849	chr10	71310173	71320173
chr10	90610050	90620050	chr10	90489663	90499663
chr10	112139401	112149401	chr10	111909574	111919574
chr10	112180540	112190540	chr10	111899323	111909323
chr10	70028479	70038479	chr10	69730449	69740449
chr10	72380202	72390202	chr10	72029989	72039989
chr10	13068879	13078879	chr10	12559791	12569791
chr10	70029726	70039726	chr10	69740365	69750365
chr10	92158929	92168929	chr10	92040502	92050502
chr10	32499744	32509744	chr10	31759532	31769532
chr10	70479128	70489128	chr10	70290678	70300678
chr10	90600930	90610930	chr10	90488969	90498969
chr10	94869652	94879652	chr10	94769964	94779964
chr10	48319379	48329379	chr10	48039868	48049868
chr10	106109773	106119773	chr10	105900161	105910161
chr10	112150914	112160914	chr10	111899541	111909541
chr10	74009597	74019597	chr10	73489408	73499408
chr10	50222459	50232459	chr10	50170274	50180274
chr10	118938988	118948988	chr10	118530686	118540686
chr10	118929561	118939561	chr10	118530559	118540559
chr10	102309028	102319028	chr10	101989947	101999947
chr10	16499093	16509093	chr10	16191368	16201368
chr10	53279648	53289648	chr10	53119119	53129119
chr10	29960465	29970465	chr10	29599355	29609355
chr10	95989753	95999753	chr10	95949944	95959944
chr10	48339479	48349479	chr10	48040554	48050554
chr10	93759521	93769521	chr10	93420189	93430189
chr10	78949313	78959313	chr10	78421483	78431483
chr10	103460920	103470920	chr10	103329742	103339742
chr10	96860258	96870258	chr10	96719765	96729765
chr10	50820152	50830152	chr10	48050708	48060708
chr10	96880038	96890038	chr10	96659959	96669959
chr10	50820151	50830151	chr10	48038722	48048722
chr10	63679544	63689544	chr10	63479644	63489644
chr10	32490438	32500438	chr10	31740479	31750479
chr10	104519720	104529720	chr10	104379174	104389174
chr10	103809578	103819578	chr10	103680013	103690013
chr10	120859777	120869777	chr10	120809441	120819441
chr10	118939052	118949052	chr10	118559975	118569975
chr10	74840240	74850240	chr10	74730552	74740552
chr10	103211183	103221183	chr10	103049442	103059442
chr10	78960301	78970301	chr10	78419346	78429346
chr10	112170449	112180449	chr10	111909974	111919974
chr10	88229510	88239510	chr10	88029086	88039086
chr10	50089332	50099332	chr10	49930821	49940821
chr10	96869462	96879462	chr10	96720444	96730444
chr10	37890554	37900554	chr10	36700372	36710372
chr10	118939554	118949554	chr10	118540683	118550683
chr10	94869975	94879975	chr10	94750321	94760321
chr10	9548957	9558957	chr10	8129532	8139532
chr10	134579898	134589898	chr10	134510611	134520611
chr10	98549760	98559760	chr10	98401173	98411173
chr10	32301151	32311151	chr10	31759687	31769687
chr10	94899466	94909466	chr10	94760416	94770416
chr10	118929222	118939222	chr10	118559474	118569474
chr10	102569450	102579450	chr10	102179112	102189112
chr10	88221010	88231010	chr10	88011301	88021301
chr10	96880272	96890272	chr10	96680223	96690223
chr10	91848823	91858823	chr10	91028901	91038901
chr10	93781124	93791124	chr10	93429677	93439677
chr10	101939357	101949357	chr10	101860618	101870618
chr10	71439693	71449693	chr10	71349739	71359739
chr10	120837166	120847166	chr10	120809128	120819128
chr10	111810264	111820264	chr10	111721390	111731390
chr10	103439817	103449817	chr10	103319577	103329577
chr10	121219790	121229790	chr10	120999586	121009586
chr10	103220538	103230538	chr10	103040493	103050493
chr10	19049125	19059125	chr10	18669052	18679052
chr10	103820005	103830005	chr10	103679686	103689686
chr10	92150484	92160484	chr10	92039771	92049771
chr10	94719957	94729957	chr10	94449974	94459974
chr10	92159160	92169160	chr10	92029760	92039760
chr10	13060442	13070442	chr10	12560103	12570103
chr10	13900355	13910355	chr10	13759144	13769144
chr10	103450544	103460544	chr10	103340007	103350007
chr10	50879748	50889748	chr10	48000409	48010409
chr10	79279593	79289593	chr10	79060398	79070398
chr10	90800261	90810261	chr10	90650048	90660048
chr10	111869268	111879268	chr10	111720854	111730854
chr10	71630805	71640805	chr10	71559249	71569249
chr10	6870932	6880932	chr10	6639959	6649959
chr10	116800061	116810061	chr10	116549475	116559475
chr10	75309907	75319907	chr10	75300312	75310312
chr10	73990004	74000004	chr10	73490267	73500267
chr10	93780878	93790878	chr10	93439077	93449077
chr10	103459911	103469911	chr10	103299770	103309770
chr10	85792162	85802162	chr10	85521136	85531136
chr10	70029970	70039970	chr10	69759540	69769540
chr10	93790302	93800302	chr10	93439517	93449517
chr10	96860733	96870733	chr10	96710372	96720372
chr10	96880623	96890623	chr10	96689191	96699191
chr10	91830741	91840741	chr10	91029534	91039534
chr10	70450585	70460585	chr10	70290650	70300650
chr10	52810151	52820151	chr10	51860312	51870312
chr10	126249894	126259894	chr10	125860197	125870197
chr10	102569920	102579920	chr10	102479737	102489737
chr10	53569607	53579607	chr10	52836766	52846766
chr10	94730290	94740290	chr10	94459655	94469655
chr10	69950751	69960751	chr10	69799753	69809753
chr10	32490559	32500559	chr10	31710719	31720719
chr10	125410934	125420934	chr10	124969925	124979925
chr10	103000932	103010932	chr10	102650534	102660534
chr10	1019299	1029299	chr10	1000438	1010438
chr10	103799509	103809509	chr10	103699472	103709472
chr10	113919851	113929851	chr10	113799628	113809628
chr10	79279959	79289959	chr10	79068841	79078841
chr10	100409214	100419214	chr10	100150230	100160230
chr10	104040220	104050220	chr10	103959935	103969935
chr10	103499588	103509588	chr10	103290429	103300429
chr10	70021307	70031307	chr10	69759417	69769417
chr10	73999527	74009527	chr10	73490055	73500055
chr10	94679617	94689617	chr10	94449914	94459914
chr10	96008846	96018846	chr10	96001144	96011144
chr10	72379321	72389321	chr10	72010477	72020477
chr10	96880227	96890227	chr10	96650250	96660250
chr10	79419506	79429506	chr10	79309093	79319093
chr10	50952035	50962035	chr10	47918670	47928670
chr10	50958469	50968469	chr10	47969455	47979455
chr10	118920375	118930375	chr10	118550545	118560545
chr10	121219375	121229375	chr10	120991145	121001145
chr10	81710342	81720342	chr10	81650596	81660596
chr10	76230884	76240884	chr10	75459871	75469871
chr10	74851485	74861485	chr10	74711070	74721070
chr10	103780984	103790984	chr10	103680415	103690415
chr10	112159891	112169891	chr10	111899718	111909718
chr10	95970070	95980070	chr10	95960778	95970778
chr10	94719856	94729856	chr10	94460094	94470094
chr10	70710063	70720063	chr10	70599952	70609952
chr10	99389660	99399660	chr10	99249656	99259656
chr10	111858706	111868706	chr10	111720475	111730475
chr10	104919744	104929744	chr10	104890286	104900286
chr10	12020568	12030568	chr10	11781154	11791154
chr10	94739429	94749429	chr10	94429987	94439987
chr10	90159856	90169856	chr10	90069991	90079991
chr10	29950321	29960321	chr10	29640141	29650141
chr10	51579407	51589407	chr10	50992097	51002097
chr10	76230177	76240177	chr10	75450744	75460744
chr10	71429377	71439377	chr10	71300295	71310295
chr10	12000307	12010307	chr10	11801008	11811008
chr10	70020952	70030952	chr10	69768701	69778701
chr10	102178760	102188760	chr10	101990527	102000527
chr10	103819653	103829653	chr10	103659713	103669713
chr10	73990300	74000300	chr10	73480318	73490318
chr10	118930090	118940090	chr10	118519840	118529840
chr10	93759718	93769718	chr10	93429753	93439753
chr10	97121394	97131394	chr10	96990089	97000089
chr10	105169737	105179737	chr10	105080088	105090088
chr10	120000608	120010608	chr10	119320068	119330068
chr10	52809123	52819123	chr10	51790300	51800300
chr10	121220021	121230021	chr10	121010735	121020735
chr10	80760113	80770113	chr10	80639518	80649518
chr10	97130805	97140805	chr10	96980452	96990452
chr10	70691000	70701000	chr10	70589948	70599948
chr10	99380011	99390011	chr10	99260413	99270413
chr10	18040716	18050716	chr10	17630194	17640194
chr10	71851401	71861401	chr10	71647986	71657986
chr10	53280110	53290110	chr10	53110612	53120612
chr10	70439327	70449327	chr10	70299265	70309265
chr10	94680462	94690462	chr10	94459324	94469324
chr10	76219891	76229891	chr10	75469922	75479922
chr10	74050054	74060054	chr10	73480774	73490774
chr10	121210642	121220642	chr10	121019481	121029481
chr10	102569597	102579597	chr10	102169545	102179545
chr10	113920210	113930210	chr10	113780225	113790225
chr10	9550132	9560132	chr10	8150548	8160548
chr10	16490484	16500484	chr10	16192067	16202067
chr10	32510402	32520402	chr10	31729374	31739374
chr10	120836618	120846618	chr10	120800423	120810423
chr10	98550619	98560619	chr10	98410532	98420532
chr10	103228852	103238852	chr10	103049700	103059700
chr10	52800676	52810676	chr10	51860288	51870288
chr10	71641020	71651020	chr10	71559029	71569029
chr10	102559786	102569786	chr10	102499713	102509713
chr10	48310078	48320078	chr10	48059508	48069508
chr10	73980363	73990363	chr10	73480188	73490188
chr10	19059693	19069693	chr10	18669713	18679713
chr10	72379884	72389884	chr10	72000050	72010050
chr10	70030202	70040202	chr10	69789528	69799528
chr10	9449875	9459875	chr10	8129335	8139335
chr10	94670706	94680706	chr10	94500445	94510445
chr10	99210249	99220249	chr10	99139775	99149775
chr10	96849867	96859867	chr10	96709881	96719881
chr10	73969936	73979936	chr10	73480469	73490469
chr10	72310139	72320139	chr10	72010827	72020827
chr10	92159693	92169693	chr10	91029411	91039411
chr10	98540346	98550346	chr10	98409435	98419435
chr10	120861198	120871198	chr10	120836833	120846833
chr10	80760552	80770552	chr10	80660255	80670255
chr10	29969204	29979204	chr10	29628927	29638927
chr10	50850558	50860558	chr10	47978583	47988583
chr10	50879780	50889780	chr10	47988971	47998971
chr10	102669005	102679005	chr10	102579410	102589410
chr10	124980029	124990029	chr10	124971399	124981399
chr10	107189572	107199572	chr10	106559716	106569716
chr10	125810002	125820002	chr10	125440467	125450467
chr10	74020709	74030709	chr10	73488317	73498317
chr10	23809614	23819614	chr10	23359831	23369831
chr10	69989297	69999297	chr10	69769792	69779792
chr10	100409555	100419555	chr10	100141375	100151375
chr10	104539886	104549886	chr10	104280813	104290813
chr10	76230797	76240797	chr10	75430583	75440583
chr10	94879723	94889723	chr10	94750442	94760442
chr10	32509331	32519331	chr10	31760814	31770814
chr10	52799465	52809465	chr10	51800220	51810220
chr10	100700195	100710195	chr10	100120171	100130171
chr10	74020735	74030735	chr10	73599737	73609737
chr10	33059411	33069411	chr10	33040399	33050399
chr10	32499394	32509394	chr10	31730447	31740447
chr10	52229899	52239899	chr10	51860880	51870880
chr10	23889455	23899455	chr10	23369094	23379094
chr10	78969623	78979623	chr10	78429277	78439277
chr10	29960992	29970992	chr10	29640662	29650662
chr10	78880168	78890168	chr10	78439940	78449940
chr10	95980125	95990125	chr10	95940767	95950767
chr10	105699192	105709192	chr10	105540334	105550334
chr10	76308790	76318790	chr10	75440372	75450372
chr10	112189628	112199628	chr10	111899256	111909256
chr10	15250074	15260074	chr10	14938852	14948852
chr10	29880512	29890512	chr10	29641005	29651005
chr10	74008634	74018634	chr10	73500427	73510427
chr10	53560487	53570487	chr10	52836995	52846995
chr10	13040318	13050318	chr10	12558816	12568816
chr10	90810437	90820437	chr10	90659435	90669435
chr10	70460884	70470884	chr10	70309195	70319195
chr10	79261900	79271900	chr10	79100310	79110310
chr10	121259327	121269327	chr10	120990017	121000017
chr10	102258690	102268690	chr10	102170392	102180392
chr10	32491156	32501156	chr10	31721160	31731160
chr10	116379975	116389975	chr10	116139953	116149953
chr10	112210109	112220109	chr10	111879718	111889718
chr10	70020454	70030454	chr10	69731633	69741633
chr10	20530394	20540394	chr10	20139493	20149493
chr10	121240160	121250160	chr10	121000469	121010469
chr10	72311254	72321254	chr10	71999058	72009058
chr10	73990143	74000143	chr10	73500128	73510128
chr10	12260057	12270057	chr10	12059606	12069606
chr10	29128514	29138514	chr10	28679287	28689287
chr10	23799707	23809707	chr10	23389279	23399279
chr10	64590245	64600245	chr10	64039412	64049412
chr10	88221005	88231005	chr10	88050277	88060277
chr10	32470235	32480235	chr10	31729461	31739461
chr10	33029803	33039803	chr10	32840576	32850576
chr10	78909637	78919637	chr10	78439538	78449538
chr10	60429165	60439165	chr10	59759480	59769480
chr10	102659514	102669514	chr10	102579738	102589738
chr10	103450720	103460720	chr10	103329103	103339103
chr10	91370307	91380307	chr10	91040388	91050388
chr10	23829089	23839089	chr10	23360482	23370482
chr10	104919668	104929668	chr10	104899482	104909482
chr10	103780213	103790213	chr10	103689640	103699640
chr10	99369281	99379281	chr10	99260351	99270351
chr10	69709067	69719067	chr10	69688420	69698420
chr10	97403685	97413685	chr10	97370689	97380689
chr10	94750202	94760202	chr10	94459762	94469762
chr10	93790827	93800827	chr10	93420097	93430097
chr10	112150916	112160916	chr10	111930838	111940838
chr10	78909258	78919258	chr10	78430808	78440808
chr10	103460463	103470463	chr10	103280483	103290483
chr10	78900130	78910130	chr10	78440498	78450498
chr10	96879955	96889955	chr10	96670469	96680469
chr10	48309638	48319638	chr10	48050259	48060259
chr10	74770842	74780842	chr10	74749697	74759697
chr10	74240961	74250961	chr10	74099369	74109369
chr10	72388170	72398170	chr10	72020653	72030653
chr10	90440257	90450257	chr10	90251393	90261393
chr10	70039500	70049500	chr10	69769021	69779021
chr10	62160669	62170669	chr10	61680067	61690067
chr10	103800373	103810373	chr10	103619673	103629673
chr10	69969712	69979712	chr10	69799783	69809783
chr10	119309422	119319422	chr10	118891630	118901630
chr10	93790105	93800105	chr10	93448136	93458136
chr10	19060296	19070296	chr10	18569533	18579533
chr10	37899000	37909000	chr10	36700871	36710871
chr10	70730088	70740088	chr10	70589246	70599246
chr10	93989637	93999637	chr10	93969837	93979837
chr10	32779017	32789017	chr10	31731022	31741022
chr10	121210332	121220332	chr10	121000076	121010076
chr10	125420164	125430164	chr10	125080037	125090037
chr10	96869990	96879990	chr10	96709523	96719523
chr10	69999911	70009911	chr10	69799268	69809268
chr10	75208817	75218817	chr10	75200702	75210702
chr10	70450645	70460645	chr10	70320534	70330534
chr10	118890522	118900522	chr10	118540801	118550801
chr10	126989430	126999430	chr10	126980385	126990385
chr10	126608879	126618879	chr10	126391109	126401109
chr10	104909840	104919840	chr10	104890173	104900173
chr10	14889334	14899334	chr10	14589916	14599916
chr10	37891113	37901113	chr10	36829321	36839321
chr10	29950107	29960107	chr10	29629996	29639996
chr10	126969107	126979107	chr10	126960276	126970276
chr10	52810077	52820077	chr10	51799483	51809483
chr10	103799952	103809952	chr10	103710553	103720553
chr10	104540341	104550341	chr10	104350333	104360333
chr10	91850093	91860093	chr10	91378971	91388971
chr10	105340936	105350936	chr10	105190597	105200597
chr10	70028739	70038739	chr10	69769479	69779479
chr10	100660862	100670862	chr10	100130478	100140478
chr10	103418990	103428990	chr10	103319634	103329634
chr10	81470317	81480317	chr10	80791422	80801422
chr10	102880458	102890458	chr10	102739920	102749920
chr10	103559875	103569875	chr10	103541235	103551235
chr10	91369751	91379751	chr10	91030432	91040432
chr10	50950511	50960511	chr10	47912545	47922545
chr10	19041150	19051150	chr10	18660343	18670343
chr10	50862356	50872356	chr10	47930864	47940864
chr10	12020897	12030897	chr10	11769647	11779647
chr10	50750115	50760115	chr10	48000172	48010172
chr10	30329415	30339415	chr10	29629434	29639434
chr10	50729059	50739059	chr10	47970810	47980810
chr10	50819319	50829319	chr10	48080432	48090432
chr10	50819663	50829663	chr10	48120060	48130060
chr10	50819289	50829289	chr10	48089638	48099638
chr10	50820065	50830065	chr10	48359858	48369858
chr10	102659835	102669835	chr10	102560119	102570119
chr10	92549388	92559388	chr10	92209396	92219396
chr10	79020251	79030251	chr10	78429870	78439870
chr10	32460216	32470216	chr10	31729289	31739289
chr10	13019333	13029333	chr10	12550842	12560842
chr10	104719509	104729509	chr10	104570440	104580440
chr10	112180490	112190490	chr10	111880644	111890644
chr10	97160297	97170297	chr10	96979977	96989977
chr10	94899312	94909312	chr10	94750913	94760913
chr10	93770446	93780446	chr10	93420614	93430614
chr10	9549729	9559729	chr10	8121028	8131028
chr10	9548902	9558902	chr10	8070309	8080309
chr10	103841740	103851740	chr10	103679767	103689767
chr10	76240035	76250035	chr10	75440860	75450860
chr10	79261859	79271859	chr10	79109953	79119953
chr10	98559218	98569218	chr10	98410553	98420553
chr10	125419570	125429570	chr10	124988741	124998741
chr10	103190195	103200195	chr10	103049762	103059762
chr10	25960049	25970049	chr10	25510750	25520750
chr10	98510453	98520453	chr10	98410383	98420383
chr10	79280118	79290118	chr10	79080360	79090360
chr10	91858409	91868409	chr10	91039587	91049587
chr10	11999786	12009786	chr10	11790096	11800096
chr10	72400223	72410223	chr10	72000786	72010786
chr10	96890889	96900889	chr10	96660415	96670415
chr10	32498894	32508894	chr10	31719541	31729541
chr10	37950468	37960468	chr10	36700802	36710802
chr10	55009993	55019993	chr10	53689271	53699271
chr10	125829841	125839841	chr10	125518959	125528959
chr10	71630772	71640772	chr10	71570396	71580396
chr10	97138518	97148518	chr10	96980112	96990112
chr10	97830314	97840314	chr10	97710225	97720225
chr10	61500718	61510718	chr10	61300531	61310531
chr10	105350267	105360267	chr10	105190638	105200638
chr10	29330842	29340842	chr10	28710189	28720189
chr10	90610484	90620484	chr10	90500494	90510494
chr10	70439541	70449541	chr10	70309977	70319977
chr10	4919421	4929421	chr10	3321938	3331938
chr10	28589984	28599984	chr10	28460527	28470527
chr10	120859436	120869436	chr10	120831429	120841429
chr10	95989609	95999609	chr10	95970198	95980198
chr10	74020514	74030514	chr10	73480523	73490523
chr10	93819532	93829532	chr10	93439030	93449030
chr10	88229938	88239938	chr10	87999819	88009819
chr10	37890939	37900939	chr10	36720156	36730156
chr10	32791108	32801108	chr10	31729427	31739427
chr10	97168911	97178911	chr10	96989564	96999564
chr10	72819825	72829825	chr10	72419952	72429952
chr10	13919409	13929409	chr10	13758908	13768908
chr10	6880027	6890027	chr10	6629886	6639886
chr10	91849685	91859685	chr10	91040021	91050021
chr10	60430139	60440139	chr10	60070117	60080117
chr10	35060061	35070061	chr10	34360622	34370622
chr10	37889436	37899436	chr10	36730078	36740078
chr10	23129698	23139698	chr10	22799234	22809234
chr10	115029934	115039934	chr10	114099925	114109925
chr10	125819332	125829332	chr10	125530120	125540120
chr10	103010606	103020606	chr10	102730373	102740373
chr10	70461141	70471141	chr10	70280297	70290297
chr10	29899907	29909907	chr10	29641022	29651022
chr10	13030216	13040216	chr10	12559976	12569976
chr10	120836651	120846651	chr10	120831206	120841206
chr10	103451211	103461211	chr10	103320002	103330002
chr10	23820106	23830106	chr10	23349832	23359832
chr10	96640790	96650790	chr10	96530206	96540206
chr10	32509459	32519459	chr10	31739107	31749107
chr10	13721607	13731607	chr10	13699884	13709884
chr10	72799751	72809751	chr10	72489849	72499849
chr10	102300377	102310377	chr10	101999974	102009974
chr10	104549403	104559403	chr10	104371456	104381456
chr10	78960489	78970489	chr10	78410096	78420096
chr10	71620641	71630641	chr10	71559466	71569466
chr10	126240118	126250118	chr10	125859925	125869925
chr10	19059686	19069686	chr10	18639100	18649100
chr10	13070864	13080864	chr10	12540883	12550883
chr10	88239426	88249426	chr10	88020820	88030820
chr10	90440628	90450628	chr10	90069406	90079406
chr10	29969548	29979548	chr10	29640662	29650662
chr10	16490580	16500580	chr10	16199183	16209183
chr10	124280488	124290488	chr10	124130023	124140023
chr10	85791891	85801891	chr10	85529402	85539402
chr10	64598174	64608174	chr10	64080198	64090198
chr10	78880340	78890340	chr10	78429385	78439385
chr10	76199549	76209549	chr10	75440839	75450839
chr10	76220415	76230415	chr10	75440433	75450433
chr10	98540514	98550514	chr10	98400492	98410492
chr10	90440398	90450398	chr10	90268677	90278677
chr10	32810178	32820178	chr10	31721296	31731296
chr10	92549983	92559983	chr10	92200052	92210052
chr10	70029332	70039332	chr10	70021185	70031185
chr10	69990032	70000032	chr10	69799470	69809470
chr10	118930003	118940003	chr10	118580970	118590970
chr10	101319150	101329150	chr10	101300776	101310776
chr10	94869743	94879743	chr10	94789215	94799215
chr10	88258898	88268898	chr10	88011081	88021081
chr10	21540720	21550720	chr10	20140563	20150563
chr10	69589436	69599436	chr10	69540768	69550768
chr10	76230506	76240506	chr10	75440229	75450229
chr10	37891644	37901644	chr10	36680844	36690844
chr10	70719578	70729578	chr10	70589889	70599889
chr10	70450917	70460917	chr10	70279706	70289706
chr10	103209924	103219924	chr10	103059880	103069880
chr10	95969691	95979691	chr10	95949931	95959931
chr10	64589695	64599695	chr10	64090189	64100189
chr10	10950431	10960431	chr10	9609144	9619144
chr10	64579911	64589911	chr10	64080212	64090212
chr10	70790857	70800857	chr10	70730303	70740303
chr10	37881710	37891710	chr10	36681488	36691488
chr10	82120718	82130718	chr10	81889805	81899805
chr10	97829155	97839155	chr10	97719596	97729596
chr10	3279498	3289498	chr10	3260275	3270275
chr10	3268782	3278782	chr10	3260245	3270245
chr10	23889181	23899181	chr10	23359919	23369919
chr10	69958686	69968686	chr10	69779901	69789901
chr10	72808936	72818936	chr10	72488987	72498987
chr10	64590064	64600064	chr10	64099985	64109985
chr10	105339943	105349943	chr10	105220034	105230034
chr10	29150581	29160581	chr10	28700423	28710423
chr10	103429406	103439406	chr10	103290136	103300136
chr10	7940015	7950015	chr10	7759577	7769577
chr10	69989437	69999437	chr10	69789825	69799825
chr10	48309866	48319866	chr10	48040695	48050695
chr10	53560596	53570596	chr10	53018460	53028460
chr10	29909880	29919880	chr10	29640964	29650964
chr10	92589926	92599926	chr10	92200392	92210392
chr10	101040017	101050017	chr10	100980458	100990458
chr10	61510210	61520210	chr10	61300479	61310479
chr10	32809166	32819166	chr10	31729751	31739751
chr10	104909123	104919123	chr10	104900028	104910028
chr10	50880142	50890142	chr10	47911984	47921984
chr10	50958393	50968393	chr10	47911796	47921796
chr10	50958479	50968479	chr10	47930735	47940735
chr10	50800314	50810314	chr10	47932231	47942231
chr10	76299319	76309319	chr10	75440172	75450172
chr10	50629753	50639753	chr10	47970162	47980162
chr10	112110531	112120531	chr10	111920342	111930342
chr10	50820084	50830084	chr10	48290261	48300261
chr10	50820345	50830345	chr10	48060521	48070521
chr10	50819901	50829901	chr10	48099773	48109773
chr10	90450311	90460311	chr10	90260759	90270759
chr10	100701293	100711293	chr10	99808876	99818876
chr10	87909482	87919482	chr10	87719585	87729585
chr10	48350158	48360158	chr10	48040247	48050247
chr10	103819112	103829112	chr10	103619548	103629548
chr10	21639751	21649751	chr10	20150439	20160439
chr10	75219687	75229687	chr10	75200832	75210832
chr10	70439514	70449514	chr10	70380109	70390109
chr10	75289112	75299112	chr10	75280611	75290611
chr10	30290767	30300767	chr10	29629897	29639897
chr10	96859308	96869308	chr10	96660393	96670393
chr10	50059442	50069442	chr10	49930880	49940880
chr10	9550396	9560396	chr10	8109724	8119724
chr10	78889987	78899987	chr10	78439372	78449372
chr10	90619758	90629758	chr10	90479672	90489672
chr10	96869198	96879198	chr10	96700545	96710545
chr10	97879423	97889423	chr10	97720349	97730349
chr10	76308951	76318951	chr10	75459746	75469746
chr10	98520116	98530116	chr10	98410196	98420196
chr10	69759253	69769253	chr10	69739947	69749947
chr10	92530305	92540305	chr10	92200382	92210382
chr10	32460567	32470567	chr10	31741565	31751565
chr10	48340272	48350272	chr10	48060364	48070364
chr10	73999713	74009713	chr10	73478869	73488869
chr10	103258871	103268871	chr10	103240550	103250550
chr10	60449957	60459957	chr10	60060607	60070607
chr10	126938712	126948712	chr10	126930383	126940383
chr10	104557914	104567914	chr10	104371322	104381322
chr10	95998685	96008685	chr10	95990967	96000967
chr10	105369540	105379540	chr10	105190155	105200155
chr10	103439543	103449543	chr10	103299802	103309802
chr10	103859751	103869751	chr10	103680234	103690234
chr10	125829311	125839311	chr10	125469865	125479865
chr10	73450565	73460565	chr10	73390528	73400528
chr10	13069197	13079197	chr10	12550197	12560197
chr10	112218721	112228721	chr10	111889249	111899249
chr10	99379551	99389551	chr10	99249972	99259972
chr10	27171257	27181257	chr10	26609840	26619840
chr10	48340296	48350296	chr10	48069697	48079697
chr10	23820875	23830875	chr10	23390737	23400737
chr10	29129138	29139138	chr10	28719274	28729274
chr10	53560869	53570869	chr10	52850381	52860381
chr10	37871427	37881427	chr10	36700329	36710329
chr10	69769214	69779214	chr10	69751309	69761309
chr10	112149896	112159896	chr10	111948881	111958881
chr10	19049580	19059580	chr10	18679339	18689339
chr10	38001146	38011146	chr10	36710145	36720145
chr10	126239983	126249983	chr10	125849845	125859845
chr10	70570395	70580395	chr10	70480296	70490296
chr10	35090824	35100824	chr10	34350350	34360350
chr10	75299676	75309676	chr10	75280331	75290331
chr10	52768946	52778946	chr10	52219749	52229749
chr10	52220455	52230455	chr10	51800242	51810242
chr10	70009769	70019769	chr10	69799784	69809784
chr10	24030414	24040414	chr10	23147788	23157788
chr10	76190899	76200899	chr10	75450361	75460361
chr10	105359356	105369356	chr10	105199585	105209585
chr10	98559493	98569493	chr10	98400829	98410829
chr10	13010742	13020742	chr10	12559561	12569561
chr10	90779288	90789288	chr10	90659545	90669545
chr10	102579093	102589093	chr10	102490941	102500941
chr10	76289865	76299865	chr10	75438929	75448929
chr10	71620218	71630218	chr10	71590368	71600368
chr10	30289297	30299297	chr10	29622344	29632344
chr10	97138918	97148918	chr10	96989625	96999625
chr10	3151051	3161051	chr10	3060086	3070086
chr10	48358958	48368958	chr10	48050260	48060260
chr10	6870488	6880488	chr10	6630192	6640192
chr10	124410987	124420987	chr10	124130788	124140788
chr10	70039161	70049161	chr10	70029818	70039818
chr10	107170955	107180955	chr10	106560158	106570158
chr10	73989634	73999634	chr10	73529574	73539574
chr10	88210686	88220686	chr10	88030519	88040519
chr10	29950325	29960325	chr10	29600146	29610146
chr10	103450887	103460887	chr10	103281218	103291218
chr10	118919961	118929961	chr10	118590248	118600248
chr10	70429930	70439930	chr10	70400136	70410136
chr10	32300588	32310588	chr10	31710264	31720264
chr10	70029943	70039943	chr10	69779811	69789811
chr10	72370939	72380939	chr10	72000159	72010159
chr10	103800088	103810088	chr10	103659535	103669535
chr10	97168674	97178674	chr10	96980494	96990494
chr10	9460253	9470253	chr10	8140016	8150016
chr10	103461041	103471041	chr10	103319998	103329998
chr10	111869840	111879840	chr10	111729785	111739785
chr10	121210300	121220300	chr10	120980701	120990701
chr10	19041155	19051155	chr10	18668529	18678529
chr10	102560115	102570115	chr10	102479836	102489836
chr10	105160162	105170162	chr10	105098981	105108981
chr10	90600480	90610480	chr10	90508473	90518473
chr10	93810015	93820015	chr10	93421000	93431000
chr10	97130338	97140338	chr10	96989505	96999505
chr10	125410796	125420796	chr10	125059619	125069619
chr10	48359935	48369935	chr10	48010403	48020403
chr10	16510557	16520557	chr10	16190927	16200927
chr10	116770080	116780080	chr10	116549799	116559799
chr10	102150817	102160817	chr10	101990252	102000252
chr10	76209533	76219533	chr10	75459605	75469605
chr10	52819946	52829946	chr10	51790311	51800311
chr10	103519748	103529748	chr10	103280565	103290565
chr10	32499629	32509629	chr10	31739898	31749898
chr10	93810038	93820038	chr10	93429989	93439989
chr10	102560421	102570421	chr10	102170348	102180348
chr10	37870114	37880114	chr10	36690402	36700402
chr10	10948992	10958992	chr10	10009733	10019733
chr10	78900114	78910114	chr10	78450008	78460008
chr10	27459382	27469382	chr10	27249832	27259832
chr10	75149380	75159380	chr10	75079807	75089807
chr10	103440199	103450199	chr10	103281357	103291357
chr10	125810200	125820200	chr10	125549834	125559834
chr10	21560809	21570809	chr10	20139205	20149205
chr10	125828975	125838975	chr10	125500233	125510233
chr10	100650528	100660528	chr10	100130897	100140897
chr10	52219976	52229976	chr10	51820473	51830473
chr10	64589575	64599575	chr10	64059379	64069379
chr10	37919453	37929453	chr10	36700432	36710432
chr10	113919738	113929738	chr10	113789566	113799566
chr10	78918305	78928305	chr10	78429748	78439748
chr10	103010604	103020604	chr10	102651503	102661503
chr10	92599202	92609202	chr10	92210659	92220659
chr10	23809806	23819806	chr10	23389664	23399664
chr10	116109759	116119759	chr10	115969672	115979672
chr10	72800116	72810116	chr10	72410303	72420303
chr10	9408532	9418532	chr10	8128346	8138346
chr10	48299248	48309248	chr10	48040158	48050158
chr10	69970293	69980293	chr10	69769793	69779793
chr10	103790751	103800751	chr10	103679364	103689364
chr10	80760375	80770375	chr10	80679641	80689641
chr10	12009560	12019560	chr10	11789828	11799828
chr10	23889022	23899022	chr10	23380934	23390934
chr10	74850779	74860779	chr10	74748745	74758745
chr10	23810229	23820229	chr10	23369513	23379513
chr10	94409911	94419911	chr10	94240885	94250885
chr10	70039708	70049708	chr10	69759329	69769329
chr10	14889378	14899378	chr10	14570163	14580163
chr10	96890866	96900866	chr10	96710264	96720264
chr10	53359879	53369879	chr10	53100140	53110140
chr10	48319774	48329774	chr10	48049948	48059948
chr10	50098906	50108906	chr10	49930346	49940346
chr10	125819555	125829555	chr10	125519172	125529172
chr10	37911549	37921549	chr10	36641378	36651378
chr10	104719644	104729644	chr10	104558858	104568858
chr10	123580292	123590292	chr10	122789447	122799447
chr10	72809777	72819777	chr10	72499542	72509542
chr10	103199936	103209936	chr10	103070044	103080044
chr10	100659751	100669751	chr10	100150529	100160529
chr10	94719818	94729818	chr10	94440376	94450376
chr10	70438919	70448919	chr10	70320998	70330998
chr10	13890192	13900192	chr10	13750031	13760031
chr10	85800144	85810144	chr10	85509829	85519829
chr10	74039534	74049534	chr10	73510166	73520166
chr10	103829509	103839509	chr10	103630388	103640388
chr10	76179825	76189825	chr10	75469665	75479665
chr10	85791742	85801742	chr10	85630084	85640084
chr10	60419067	60429067	chr10	60059379	60069379
chr10	81428449	81438449	chr10	81380263	81390263
chr10	129840652	129850652	chr10	129709097	129719097
chr10	125819826	125829826	chr10	125449095	125459095
chr10	32391115	32401115	chr10	31730198	31740198
chr10	125419581	125429581	chr10	124999938	125009938
chr10	78899195	78909195	chr10	78489333	78499333
chr10	48359175	48369175	chr10	48031929	48041929
chr10	82150043	82160043	chr10	81869264	81879264
chr10	121279706	121289706	chr10	120999793	121009793
chr10	112129986	112139986	chr10	111909840	111919840
chr10	104909760	104919760	chr10	104869751	104879751
chr10	70020580	70030580	chr10	69739757	69749757
chr10	30010003	30020003	chr10	29628918	29638918
chr10	120019422	120029422	chr10	119310267	119320267
chr10	97159361	97169361	chr10	96989679	96999679
chr10	70469798	70479798	chr10	70320264	70330264
chr10	32469320	32479320	chr10	31750610	31760610
chr10	50800661	50810661	chr10	47900368	47910368
chr10	50849438	50859438	chr10	47917640	47927640
chr10	17580773	17590773	chr10	16660650	16670650
chr10	50951079	50961079	chr10	47929708	47939708
chr10	50862359	50872359	chr10	47990623	48000623
chr10	50820561	50830561	chr10	48209388	48219388
chr10	50730255	50740255	chr10	48040338	48050338
chr10	4929272	4939272	chr10	3331039	3341039
chr10	32299965	32309965	chr10	31740154	31750154
chr10	50819117	50829117	chr10	48199650	48209650
chr10	112159832	112169832	chr10	111909779	111919779
chr10	37950159	37960159	chr10	36659851	36669851
chr10	78908620	78918620	chr10	78409945	78419945
chr10	70029381	70039381	chr10	69750291	69760291
chr10	120860409	120870409	chr10	120799828	120809828
chr10	79261813	79271813	chr10	79041177	79051177
chr10	125828932	125838932	chr10	125549799	125559799
chr10	61819790	61829790	chr10	61679840	61689840
chr10	126599365	126609365	chr10	126520204	126530204
chr10	121280162	121290162	chr10	120990335	121000335
chr10	103419451	103429451	chr10	103339164	103349164
chr10	79279794	79289794	chr10	79240100	79250100
chr10	100649231	100659231	chr10	99790664	99800664
chr10	78980706	78990706	chr10	78411091	78421091
chr10	18030084	18040084	chr10	17629965	17639965
chr10	9550009	9560009	chr10	8159926	8169926
chr10	112159896	112169896	chr10	111930525	111940525
chr10	94740167	94750167	chr10	94241971	94251971
chr10	46359539	46369539	chr10	45499101	45509101
chr10	71010325	71020325	chr10	70810909	70820909
chr10	69959860	69969860	chr10	69769321	69779321
chr10	82120074	82130074	chr10	81920257	81930257
chr10	29961557	29971557	chr10	29580847	29590847
chr10	37911077	37921077	chr10	36681150	36691150
chr10	21630615	21640615	chr10	20439212	20449212
chr10	32519325	32529325	chr10	31720701	31730701
chr10	13000347	13010347	chr10	12559089	12569089
chr10	9540366	9550366	chr10	8121237	8131237
chr10	102549631	102559631	chr10	102520214	102530214
chr10	102319849	102329849	chr10	101990556	102000556
chr10	9551081	9561081	chr10	8279703	8289703
chr10	119999812	120009812	chr10	119300643	119310643
chr10	16479527	16489527	chr10	16191443	16201443
chr10	104519690	104529690	chr10	104400050	104410050
chr10	97839150	97849150	chr10	97700588	97710588
chr10	32490338	32500338	chr10	31839472	31849472
chr10	94739381	94749381	chr10	94499241	94509241
chr10	102329068	102339068	chr10	101989897	101999897
chr10	62159957	62169957	chr10	61689164	61699164
chr10	104719589	104729589	chr10	104589437	104599437
chr10	64120249	64130249	chr10	64110522	64120522
chr10	72300292	72310292	chr10	72030000	72040000
chr10	72800531	72810531	chr10	72590717	72600717
chr10	80739928	80749928	chr10	80679902	80689902
chr10	99079900	99089900	chr10	99021088	99031088
chr10	92159486	92169486	chr10	92021868	92031868
chr10	32490501	32500501	chr10	31751715	31761715
chr10	92550574	92560574	chr10	92229403	92239403
chr10	48329666	48339666	chr10	48019829	48029829
chr10	104969650	104979650	chr10	104930620	104940620
chr10	104919453	104929453	chr10	104880020	104890020
chr10	21639846	21649846	chr10	20548935	20558935
chr10	48329621	48339621	chr10	48080322	48090322
chr10	14889998	14899998	chr10	14580048	14590048
chr10	32819974	32829974	chr10	32499587	32509587
chr10	81438649	81448649	chr10	80791750	80801750
chr10	102889597	102899597	chr10	102650589	102660589
chr10	104749939	104759939	chr10	104558751	104568751
chr10	32441671	32451671	chr10	31740072	31750072
chr10	104049500	104059500	chr10	103949094	103959094
chr10	70450232	70460232	chr10	70340229	70350229
chr10	118029373	118039373	chr10	117391179	117401179
chr10	52820307	52830307	chr10	51799083	51809083
chr10	69969519	69979519	chr10	69780061	69790061
chr10	90790935	90800935	chr10	90669271	90679271
chr10	74239993	74249993	chr10	74090382	74100382
chr10	105829835	105839835	chr10	105790827	105800827
chr10	23289686	23299686	chr10	23149599	23159599
chr10	48340045	48350045	chr10	48019500	48029500
chr10	74860037	74870037	chr10	74730163	74740163
chr10	91940733	91950733	chr10	91070129	91080129
chr10	88220300	88230300	chr10	88070804	88080804
chr10	76320162	76330162	chr10	75469605	75479605
chr10	32529474	32539474	chr10	31739112	31749112
chr10	51589886	51599886	chr10	50998631	51008631
chr10	76229995	76239995	chr10	75479794	75489794
chr10	121248473	121258473	chr10	120999309	121009309
chr10	94419654	94429654	chr10	94240976	94250976
chr10	37899980	37909980	chr10	36670356	36680356
chr10	103560018	103570018	chr10	103551215	103561215
chr10	74038649	74048649	chr10	73480821	73490821
chr10	37889695	37899695	chr10	36689744	36699744
chr10	87899973	87909973	chr10	87720780	87730780
chr10	102290689	102300689	chr10	101990032	102000032
chr10	7949525	7959525	chr10	7759638	7769638
chr10	103849568	103859568	chr10	103679818	103689818
chr10	97130388	97140388	chr10	97000198	97010198
chr10	94670217	94680217	chr10	94449750	94459750
chr10	126248557	126258557	chr10	125850735	125860735
chr10	90810383	90820383	chr10	90650120	90660120
chr10	81380245	81390245	chr10	80791116	80801116
chr10	118929771	118939771	chr10	118589866	118599866
chr10	112150491	112160491	chr10	111889839	111899839
chr10	35029325	35039325	chr10	34360483	34370483
chr10	93799306	93809306	chr10	93400218	93410218
chr10	60649379	60659379	chr10	60460163	60470163
chr10	23900558	23910558	chr10	23349799	23359799
chr10	76268961	76278961	chr10	75450826	75460826
chr10	111809934	111819934	chr10	111729036	111739036
chr10	115009863	115019863	chr10	114109655	114119655
chr10	79269845	79279845	chr10	79059910	79069910
chr10	123149281	123159281	chr10	122789381	122799381
chr10	52799282	52809282	chr10	51829097	51839097
chr10	114760638	114770638	chr10	114199226	114209226
chr10	112129843	112139843	chr10	111900400	111910400
chr10	112199771	112209771	chr10	111898334	111908334
chr10	115010292	115020292	chr10	114180474	114190474
chr10	118899293	118909293	chr10	118541012	118551012
chr10	64580836	64590836	chr10	64049888	64059888
chr10	70469439	70479439	chr10	70309450	70319450
chr10	103579549	103589549	chr10	103570134	103580134
chr10	19049829	19059829	chr10	18690015	18700015
chr10	21629554	21639554	chr10	20151385	20161385
chr10	95610043	95620043	chr10	95210770	95220770
chr10	9529918	9539918	chr10	8120447	8130447
chr10	48320244	48330244	chr10	48018884	48028884
chr10	112140392	112150392	chr10	111920567	111930567
chr10	37809658	37819658	chr10	36691316	36701316
chr10	97890343	97900343	chr10	97720085	97730085
chr10	91979481	91989481	chr10	91040101	91050101
chr10	112149918	112159918	chr10	111939211	111949211
chr10	135279689	135289689	chr10	135070488	135080488
chr10	104540060	104550060	chr10	104288275	104298275
chr10	73970831	73980831	chr10	73488498	73498498
chr10	74000603	74010603	chr10	73538770	73548770
chr10	125830174	125840174	chr10	125510276	125520276
chr10	94899526	94909526	chr10	94740113	94750113
chr10	28029265	28039265	chr10	27979740	27989740
chr10	79379486	79389486	chr10	79309394	79319394
chr10	95960039	95970039	chr10	95940706	95950706
chr10	105359618	105369618	chr10	105190529	105200529
chr10	31571350	31581350	chr10	31400207	31410207
chr10	79268680	79278680	chr10	79069214	79079214
chr10	104549561	104559561	chr10	104378579	104388579
chr10	52829006	52839006	chr10	51810563	51820563
chr10	102300584	102310584	chr10	102179324	102189324
chr10	32529975	32539975	chr10	31759667	31769667
chr10	19061134	19071134	chr10	18420121	18430121
chr10	103540333	103550333	chr10	103529603	103539603
chr10	60429288	60439288	chr10	60061101	60071101
chr10	23899484	23909484	chr10	23368883	23378883
chr10	100958850	100968850	chr10	100949945	100959945
chr10	13000581	13010581	chr10	12550488	12560488
chr10	64589653	64599653	chr10	64070794	64080794
chr10	85109955	85119955	chr10	84649242	84659242
chr10	3259942	3269942	chr10	3239634	3249634
chr10	81710244	81720244	chr10	81660523	81670523
chr10	112090274	112100274	chr10	111910249	111920249
chr10	112210238	112220238	chr10	111908914	111918914
chr10	52220030	52230030	chr10	51860180	51870180
chr10	103440458	103450458	chr10	103329647	103339647
chr10	75250011	75260011	chr10	75079592	75089592
chr10	105309453	105319453	chr10	105200321	105210321
chr10	105358412	105368412	chr10	105219357	105229357
chr10	103519796	103529796	chr10	103289538	103299538
chr10	112131076	112141076	chr10	111939351	111949351
chr10	90778867	90788867	chr10	90669964	90679964
chr10	33030051	33040051	chr10	32850122	32860122
chr10	76231236	76241236	chr10	75490465	75500465
chr10	52760610	52770610	chr10	52199360	52209360
chr10	32490451	32500451	chr10	31688895	31698895
chr10	64021188	64031188	chr10	63489311	63499311
chr10	23820026	23830026	chr10	23369255	23379255
chr10	78920200	78930200	chr10	78420542	78430542
chr10	18048071	18058071	chr10	17620182	17630182
chr10	70709362	70719362	chr10	70629781	70639781
chr10	102578667	102588667	chr10	102480305	102490305
chr10	103439467	103449467	chr10	103310088	103320088
chr10	69758794	69768794	chr10	69750989	69760989
chr10	124409913	124419913	chr10	124150763	124160763
chr10	114089912	114099912	chr10	114070119	114080119
chr10	95999428	96009428	chr10	95970143	95980143
chr10	48329653	48339653	chr10	48011122	48021122
chr10	98959376	98969376	chr10	98911498	98921498
chr10	43788429	43798429	chr10	43780710	43790710
chr10	94889433	94899433	chr10	94770265	94780265
chr10	104889476	104899476	chr10	104879607	104889607
chr10	52209795	52219795	chr10	51789391	51799391
chr10	74840737	74850737	chr10	74710767	74720767
chr10	14579464	14589464	chr10	14060263	14070263
chr10	100030315	100040315	chr10	99808888	99818888
chr10	105169275	105179275	chr10	105098881	105108881
chr10	16498723	16508723	chr10	16181089	16191089
chr10	100699830	100709830	chr10	99759025	99769025
chr10	88251501	88261501	chr10	88019915	88029915
chr10	102300174	102310174	chr10	101980305	101990305
chr10	88259636	88269636	chr10	88029464	88039464
chr10	31219800	31229800	chr10	30979945	30989945
chr10	27171537	27181537	chr10	26619099	26629099
chr10	89610723	89620723	chr10	89060935	89070935
chr10	29880824	29890824	chr10	29630070	29640070
chr10	104530002	104540002	chr10	104349895	104359895
chr10	70039305	70049305	chr10	69780508	69790508
chr10	29940367	29950367	chr10	29629684	29639684
chr10	94720618	94730618	chr10	94509522	94519522
chr10	70000852	70010852	chr10	69769102	69779102
chr10	92149657	92159657	chr10	92010371	92020371
chr10	121209432	121219432	chr10	121010561	121020561
chr10	27120053	27130053	chr10	26759316	26769316
chr10	72380722	72390722	chr10	72020395	72030395
chr10	28029600	28039600	chr10	27989985	27999985
chr10	102879981	102889981	chr10	102650854	102660854
chr10	73999620	74009620	chr10	73600167	73610167
chr10	103010936	103020936	chr10	102679539	102689539
chr10	29120800	29130800	chr10	28680552	28690552
chr10	90630733	90640733	chr10	90489248	90499248
chr10	29890138	29900138	chr10	29630194	29640194
chr10	90590405	90600405	chr10	90500352	90510352
chr10	103450668	103460668	chr10	103299864	103309864
chr10	88290924	88300924	chr10	88010267	88020267
chr10	27181076	27191076	chr10	26609664	26619664
chr10	103210365	103220365	chr10	103069890	103079890
chr10	101939790	101949790	chr10	101770471	101780471
chr10	52761378	52771378	chr10	52228773	52238773
chr10	29330859	29340859	chr10	28679522	28689522
chr10	128319984	128329984	chr10	128089802	128099802
chr10	78980512	78990512	chr10	78421553	78431553
chr10	48289359	48299359	chr10	48060468	48070468
chr10	70460991	70470991	chr10	70320949	70330949
chr10	71859688	71869688	chr10	71661106	71671106
chr10	96860268	96870268	chr10	96689962	96699962
chr10	105169697	105179697	chr10	105088753	105098753
chr10	103440396	103450396	chr10	103289785	103299785
chr10	74020231	74030231	chr10	73509899	73519899
chr10	12019680	12029680	chr10	11760613	11770613
chr10	69940734	69950734	chr10	69800239	69810239
chr10	70578347	70588347	chr10	70479926	70489926
chr10	50880857	50890857	chr10	47931136	47941136
chr10	50880482	50890482	chr10	47968990	47978990
chr10	78949668	78959668	chr10	78440289	78450289
chr10	50957946	50967946	chr10	47917575	47927575
chr10	50800420	50810420	chr10	47969570	47979570
chr10	50800110	50810110	chr10	48361107	48371107
chr10	50820301	50830301	chr10	48032195	48042195
chr10	124539473	124549473	chr10	124150591	124160591
chr10	50791017	50801017	chr10	47912169	47922169
chr10	4928528	4938528	chr10	3339046	3349046
chr10	50820108	50830108	chr10	48158271	48168271
chr10	50729675	50739675	chr10	47980612	47990612
chr10	50820003	50830003	chr10	48339876	48349876
chr10	50821072	50831072	chr10	48240097	48250097
chr10	121308980	121318980	chr10	121000222	121010222
chr10	103510749	103520749	chr10	103289769	103299769
chr10	13050587	13060587	chr10	12559169	12569169
chr10	23829825	23839825	chr10	23369610	23379610
chr10	32759772	32769772	chr10	31729860	31739860
chr10	78899858	78909858	chr10	78700534	78710534
chr10	107181010	107191010	chr10	106569500	106579500
chr10	104029000	104039000	chr10	103959545	103969545
chr10	96859896	96869896	chr10	96729941	96739941
chr10	90450651	90460651	chr10	90169764	90179764
chr10	128470103	128480103	chr10	127919603	127929603
chr10	103589377	103599377	chr10	103581234	103591234
chr10	30281420	30291420	chr10	29629553	29639553
chr10	29950707	29960707	chr10	29580498	29590498
chr10	37949638	37959638	chr10	36709596	36719596
chr10	96849991	96859991	chr10	96740400	96750400
chr10	70000720	70010720	chr10	69739769	69749769
chr10	93809139	93819139	chr10	93459982	93469982
chr10	53560566	53570566	chr10	53000664	53010664
chr10	102678849	102688849	chr10	102569405	102579405
chr10	5809500	5819500	chr10	5629809	5639809
chr10	126231128	126241128	chr10	125860501	125870501
chr10	109330129	109340129	chr10	108939776	108949776
chr10	64030854	64040854	chr10	63489717	63499717
chr10	74170635	74180635	chr10	73500667	73510667
chr10	74091367	74101367	chr10	73500269	73510269
chr10	18049118	18059118	chr10	17631675	17641675
chr10	102279883	102289883	chr10	102009851	102019851
chr10	107180647	107190647	chr10	106551297	106561297
chr10	103450246	103460246	chr10	103370058	103380058
chr10	37879568	37889568	chr10	36708351	36718351
chr10	21609800	21619800	chr10	20210844	20220844
chr10	34970559	34980559	chr10	34360603	34370603
chr10	89539362	89549362	chr10	89040513	89050513
chr10	72319885	72329885	chr10	72020323	72030323
chr10	32400672	32410672	chr10	31730358	31740358
chr10	9550832	9560832	chr10	8240087	8250087
chr10	75129719	75139719	chr10	75110364	75120364
chr10	91359599	91369599	chr10	91069822	91079822
chr10	125410564	125420564	chr10	125110328	125120328
chr10	14167830	14177830	chr10	14049996	14059996
chr10	13560252	13570252	chr10	13540444	13550444
chr10	32519789	32529789	chr10	31708985	31718985
chr10	82150506	82160506	chr10	81879578	81889578
chr10	70451440	70461440	chr10	70309396	70319396
chr10	27189330	27199330	chr10	26609269	26619269
chr10	13010115	13020115	chr10	12550333	12560333
chr10	25890997	25900997	chr10	25510225	25520225
chr10	60440514	60450514	chr10	59770277	59780277
chr10	29180319	29190319	chr10	28719910	28729910
chr10	89549466	89559466	chr10	89059834	89069834
chr10	60409385	60419385	chr10	60070009	60080009
chr10	90430114	90440114	chr10	90260446	90270446
chr10	62060324	62070324	chr10	61670831	61680831
chr10	19030831	19040831	chr10	18660633	18670633
chr10	82140319	82150319	chr10	81869483	81879483
chr10	23850110	23860110	chr10	23368942	23378942
chr10	35280031	35290031	chr10	34359793	34369793
chr10	105369969	105379969	chr10	105210094	105220094
chr10	126599217	126609217	chr10	126399527	126409527
chr10	78929761	78939761	chr10	78421026	78431026
chr10	74009956	74019956	chr10	73480365	73490365
chr10	96640952	96650952	chr10	96520529	96530529
chr10	70979509	70989509	chr10	70880454	70890454
chr10	29899754	29909754	chr10	29629683	29639683
chr10	52809746	52819746	chr10	51820179	51830179
chr10	94709882	94719882	chr10	94499729	94509729
chr10	79280244	79290244	chr10	79261604	79271604
chr10	125819318	125829318	chr10	125499853	125509853
chr10	70710167	70720167	chr10	70640156	70650156
chr10	29509901	29519901	chr10	29490053	29500053
chr10	19059749	19069749	chr10	18620880	18630880
chr10	103830345	103840345	chr10	103689534	103699534
chr10	19069359	19079359	chr10	18669442	18679442
chr10	102669377	102679377	chr10	102559981	102569981
chr10	127018981	127028981	chr10	127010912	127020912
chr10	75279744	75289744	chr10	75079711	75089711
chr10	92550170	92560170	chr10	92250088	92260088
chr10	74039421	74049421	chr10	73499902	73509902
chr10	95989753	95999753	chr10	95940801	95950801
chr10	23799827	23809827	chr10	23381178	23391178
chr10	60890543	60900543	chr10	60460229	60470229
chr10	9550622	9560622	chr10	8021502	8031502
chr10	103439978	103449978	chr10	103349992	103359992
chr10	75299914	75309914	chr10	75289963	75299963
chr10	69841845	69851845	chr10	69800126	69810126
chr10	52220554	52230554	chr10	51790093	51800093
chr10	35059082	35069082	chr10	34367859	34377859
chr10	10929723	10939723	chr10	9620965	9630965
chr10	105358530	105368530	chr10	105210898	105220898
chr10	79269947	79279947	chr10	79080406	79090406
chr10	27120150	27130150	chr10	26620184	26630184
chr10	71429226	71439226	chr10	71350025	71360025
chr10	103010044	103020044	chr10	102710528	102720528
chr10	13909617	13919617	chr10	13759334	13769334
chr10	125418983	125428983	chr10	124969650	124979650
chr10	103490046	103500046	chr10	103349183	103359183
chr10	53568369	53578369	chr10	52849546	52859546
chr10	64650663	64660663	chr10	64039382	64049382
chr10	17589282	17599282	chr10	16660485	16670485
chr10	90439979	90449979	chr10	90229511	90239511
chr10	75140674	75150674	chr10	75089597	75099597
chr10	125420033	125430033	chr10	125041247	125051247
chr10	80770166	80780166	chr10	80679168	80689168
chr10	70150645	70160645	chr10	70070150	70080150
chr10	90449848	90459848	chr10	90250515	90260515
chr10	79229834	79239834	chr10	79070008	79080008
chr10	850079	860079	chr10	519160	529160
chr10	90769632	90779632	chr10	90659883	90669883
chr10	98789608	98799608	chr10	98780232	98790232
chr10	91830227	91840227	chr10	91040293	91050293
chr10	105330614	105340614	chr10	105230488	105240488
chr10	79261507	79271507	chr10	79080535	79090535
chr10	103841365	103851365	chr10	103689510	103699510
chr10	118919784	118929784	chr10	118580767	118590767
chr10	23849624	23859624	chr10	23400474	23410474
chr10	105837896	105847896	chr10	105780455	105790455
chr10	112929688	112939688	chr10	112679493	112689493
chr10	52778347	52788347	chr10	51839046	51849046
chr10	78909218	78919218	chr10	78420797	78430797
chr10	78917724	78927724	chr10	78439382	78449382
chr10	70470116	70480116	chr10	70280442	70290442
chr10	69978962	69988962	chr10	69769299	69779299
chr10	78880133	78890133	chr10	78420028	78430028
chr10	22530385	22540385	chr10	22300257	22310257
chr10	80849515	80859515	chr10	80650132	80660132
chr10	30309077	30319077	chr10	29590248	29600248
chr10	24020633	24030633	chr10	23129430	23139430
chr10	32519021	32529021	chr10	31750607	31760607
chr10	112210757	112220757	chr10	111898811	111908811
chr10	76249745	76259745	chr10	75450002	75460002
chr10	29120903	29130903	chr10	28710420	28720420
chr10	91840895	91850895	chr10	91040095	91050095
chr10	97411408	97421408	chr10	97370345	97380345
chr10	7649451	7659451	chr10	7350033	7360033
chr10	74049188	74059188	chr10	73490020	73500020
chr10	81479843	81489843	chr10	80795901	80805901
chr10	103790357	103800357	chr10	103670470	103680470
chr10	134769524	134779524	chr10	134590539	134600539
chr10	79990428	80000428	chr10	79488788	79498788
chr10	52809592	52819592	chr10	52229586	52239586
chr10	130060866	130070866	chr10	129900842	129910842
chr10	37911740	37921740	chr10	36708250	36718250
chr10	37950814	37960814	chr10	36689387	36699387
chr10	70150351	70160351	chr10	70059518	70069518
chr10	62159807	62169807	chr10	61670861	61680861
chr10	78899413	78909413	chr10	78750430	78760430
chr10	67049625	67059625	chr10	65628708	65638708
chr10	31571143	31581143	chr10	31408924	31418924
chr10	76239910	76249910	chr10	75451481	75461481
chr10	79269413	79279413	chr10	79091243	79101243
chr10	71429798	71439798	chr10	71310943	71320943
chr10	96850207	96860207	chr10	96719586	96729586
chr10	73979706	73989706	chr10	73701068	73711068
chr10	102259642	102269642	chr10	101990671	102000671
chr10	78899880	78909880	chr10	78650329	78660329
chr10	88268766	88278766	chr10	88029690	88039690
chr10	105330865	105340865	chr10	105219851	105229851
chr10	125829090	125839090	chr10	125459293	125469293
chr10	103790274	103800274	chr10	103699045	103709045
chr10	87950196	87960196	chr10	87720260	87730260
chr10	30328893	30338893	chr10	29599777	29609777
chr10	107189241	107199241	chr10	106539361	106549361
chr10	100659082	100669082	chr10	100141565	100151565
chr10	21540127	21550127	chr10	20550758	20560758
chr10	75359294	75369294	chr10	75349973	75359973
chr10	53069489	53079489	chr10	51821435	51831435
chr10	102650964	102660964	chr10	102589615	102599615
chr10	32498919	32508919	chr10	31750974	31760974
chr10	88220561	88230561	chr10	88039866	88049866
chr10	92149958	92159958	chr10	92070404	92080404
chr10	79119946	79129946	chr10	79110411	79120411
chr10	32750123	32760123	chr10	31760539	31770539
chr10	25950646	25960646	chr10	25500243	25510243
chr10	103618815	103628815	chr10	103610700	103620700
chr10	72800342	72810342	chr10	72419099	72429099
chr10	90149979	90159979	chr10	90069200	90079200
chr10	103809972	103819972	chr10	103670341	103680341
chr10	76290052	76300052	chr10	75419601	75429601
chr10	71019730	71029730	chr10	70830194	70840194
chr10	23810729	23820729	chr10	23400066	23410066
chr10	29890289	29900289	chr10	29648996	29658996
chr10	71909094	71919094	chr10	71660537	71670537
chr10	12268983	12278983	chr10	12060374	12070374
chr10	37428696	37438696	chr10	36699821	36709821
chr10	72819553	72829553	chr10	72409693	72419693
chr10	32470317	32480317	chr10	31739151	31749151
chr10	69980638	69990638	chr10	69799516	69809516
chr10	125818992	125828992	chr10	125459863	125469863
chr10	69880761	69890761	chr10	69800565	69810565
chr10	48349311	48359311	chr10	48050798	48060798
chr10	93800083	93810083	chr10	93439215	93449215
chr10	103470578	103480578	chr10	103319596	103329596
chr10	48339394	48349394	chr10	48010835	48020835
chr10	71439357	71449357	chr10	71290834	71300834
chr10	94430138	94440138	chr10	94250175	94260175
chr10	102970269	102980269	chr10	102650844	102660844
chr10	72299794	72309794	chr10	72020674	72030674
chr10	9531021	9541021	chr10	8108519	8118519
chr10	52229434	52239434	chr10	51799341	51809341
chr10	70989444	70999444	chr10	70869657	70879657
chr10	4400353	4410353	chr10	3320276	3330276
chr10	71631137	71641137	chr10	71580855	71590855
chr10	121230826	121240826	chr10	120999679	121009679
chr10	88230015	88240015	chr10	88020305	88030305
chr10	12029677	12039677	chr10	11800138	11810138
chr10	125810948	125820948	chr10	125509611	125519611
chr10	74858913	74868913	chr10	74719927	74729927
chr10	60429913	60439913	chr10	60050512	60060512
chr10	98669576	98679576	chr10	98640564	98650564
chr10	91831547	91841547	chr10	91390762	91400762
chr10	32330096	32340096	chr10	31751223	31761223
chr10	118870121	118880121	chr10	118539842	118549842
chr10	88240231	88250231	chr10	88029587	88039587
chr10	16491073	16501073	chr10	16180659	16190659
chr10	99210118	99220118	chr10	99130288	99140288
chr10	60380590	60390590	chr10	60070080	60080080
chr10	90649425	90659425	chr10	90489239	90499239
chr10	60401137	60411137	chr10	60069758	60079758
chr10	37871860	37881860	chr10	36680873	36690873
chr10	103010161	103020161	chr10	102610224	102620224
chr10	78870122	78880122	chr10	78420097	78430097
chr10	29959954	29969954	chr10	29608638	29618638
chr10	126579730	126589730	chr10	126400347	126410347
chr10	97659175	97669175	chr10	97319803	97329803
chr10	103478941	103488941	chr10	103290163	103300163
chr10	29331348	29341348	chr10	28460302	28470302
chr10	23880715	23890715	chr10	23069549	23079549
chr10	48320088	48330088	chr10	48080495	48090495
chr10	53550221	53560221	chr10	53100081	53110081
chr10	23869086	23879086	chr10	22798798	22808798
chr10	48329291	48339291	chr10	48089789	48099789
chr10	97839308	97849308	chr10	97730510	97740510
chr10	90610827	90620827	chr10	90450697	90460697
chr10	19049686	19059686	chr10	18650306	18660306
chr10	105350436	105360436	chr10	105210686	105220686
chr10	98559195	98569195	chr10	98390501	98400501
chr10	102651415	102661415	chr10	102580098	102590098
chr10	35080695	35090695	chr10	34349823	34359823
chr10	53359937	53369937	chr10	53129937	53139937
chr10	64550260	64560260	chr10	64089662	64099662
chr10	103519433	103529433	chr10	103511123	103521123
chr10	91858012	91868012	chr10	91090759	91100759
chr10	70010765	70020765	chr10	69720925	69730925
chr10	37971176	37981176	chr10	36680193	36690193
chr10	14160105	14170105	chr10	14049870	14059870
chr10	121200351	121210351	chr10	121010371	121020371
chr10	7960173	7970173	chr10	7760105	7770105
chr10	60039125	60049125	chr10	59769862	59779862
chr10	103018300	103028300	chr10	102651145	102661145
chr10	13840336	13850336	chr10	13758825	13768825
chr10	93770624	93780624	chr10	93449790	93459790
chr10	116808988	116818988	chr10	116551433	116561433
chr10	92140089	92150089	chr10	92050142	92060142
chr10	118880175	118890175	chr10	118541286	118551286
chr10	77540083	77550083	chr10	77270061	77280061
chr10	92578789	92588789	chr10	92280187	92290187
chr10	72310455	72320455	chr10	72090390	72100390
chr10	37899333	37909333	chr10	36688695	36698695
chr10	125811722	125821722	chr10	125479651	125489651
chr10	76200011	76210011	chr10	75450347	75460347
chr10	96640911	96650911	chr10	96400087	96410087
chr10	100659630	100669630	chr10	99769726	99779726
chr10	102889000	102899000	chr10	102710461	102720461
chr10	48299950	48309950	chr10	48100239	48110239
chr10	29151080	29161080	chr10	28659815	28669815
chr10	27710969	27720969	chr10	27599485	27609485
chr10	12010295	12020295	chr10	11780032	11790032
chr10	126760363	126770363	chr10	126707413	126717413
chr10	103429685	103439685	chr10	103339696	103349696
chr10	64660954	64670954	chr10	64039917	64049917
chr10	73980781	73990781	chr10	73509351	73519351
chr10	103840909	103850909	chr10	103670906	103680906
chr10	54439497	54449497	chr10	53689690	53699690
chr10	98700377	98710377	chr10	98620238	98630238
chr10	9400284	9410284	chr10	8130258	8140258
chr10	94719821	94729821	chr10	94429992	94439992
chr10	32329232	32339232	chr10	31740113	31750113
chr10	72370648	72380648	chr10	72319737	72329737
chr10	94700175	94710175	chr10	94460280	94470280
chr10	82150696	82160696	chr10	81890359	81900359
chr10	80739928	80749928	chr10	80659898	80669898
chr10	69989481	69999481	chr10	69759714	69769714
chr10	70039726	70049726	chr10	69739734	69749734
chr10	6879979	6889979	chr10	6640286	6650286
chr10	103810562	103820562	chr10	103709880	103719880
chr10	52820524	52830524	chr10	51780717	51790717
chr10	69950796	69960796	chr10	69789942	69799942
chr10	88229946	88239946	chr10	88040265	88050265
chr10	839979	849979	chr10	529746	539746
chr10	117459402	117469402	chr10	117400648	117410648
chr10	23919516	23929516	chr10	23360874	23370874
chr10	70988974	70998974	chr10	70840492	70850492
chr10	103810152	103820152	chr10	103660438	103670438
chr10	103659157	103669157	chr10	103619850	103629850
chr10	77320122	77330122	chr10	76629941	76639941
chr10	103200663	103210663	chr10	103039763	103049763
chr10	94730112	94740112	chr10	94430093	94440093
chr10	53360142	53370142	chr10	53119104	53129104
chr10	103790243	103800243	chr10	103730483	103740483
chr10	52719843	52729843	chr10	51839444	51849444
chr10	108840947	108850947	chr10	108130230	108140230
chr10	74160644	74170644	chr10	73500363	73510363
chr10	23868663	23878663	chr10	23380313	23390313
chr10	13419929	13429929	chr10	13069660	13079660
chr10	72719600	72729600	chr10	72419049	72429049
chr10	105379461	105389461	chr10	105189775	105199775
chr10	30009424	30019424	chr10	29590072	29600072
chr10	91850502	91860502	chr10	91048830	91058830
chr10	53018312	53028312	chr10	52830716	52840716
chr10	102579348	102589348	chr10	102499667	102509667
chr10	102319721	102329721	chr10	101979688	101989688
chr10	85770380	85780380	chr10	85521967	85531967
chr10	112119683	112129683	chr10	111920684	111930684
chr10	94660480	94670480	chr10	94510375	94520375
chr10	82130400	82140400	chr10	81899273	81909273
chr10	859392	869392	chr10	508652	518652
chr10	9500087	9510087	chr10	8140450	8150450
chr10	74968923	74978923	chr10	74960823	74970823
chr10	98739836	98749836	chr10	98709805	98719805
chr10	96860420	96870420	chr10	96700593	96710593
chr10	37969850	37979850	chr10	36730140	36740140
chr10	77541720	77551720	chr10	76629039	76639039
chr10	78890218	78900218	chr10	78410085	78420085
chr10	102290061	102300061	chr10	102020628	102030628
chr10	20039215	20049215	chr10	20010860	20020860
chr10	76239795	76249795	chr10	75459630	75469630
chr10	94869646	94879646	chr10	94459550	94469550
chr10	82130023	82140023	chr10	81890440	81900440
chr10	88980604	88990604	chr10	88740903	88750903
chr10	71000633	71010633	chr10	70859653	70869653
chr10	120000034	120010034	chr10	119309787	119319787
chr10	48329523	48339523	chr10	48032215	48042215
chr10	70219143	70229143	chr10	70200501	70210501
chr10	85120586	85130586	chr10	84549918	84559918
chr10	37898875	37908875	chr10	36681050	36691050
chr10	113929208	113939208	chr10	113779428	113789428
chr10	12000405	12010405	chr10	11769741	11779741
chr10	112159625	112169625	chr10	111938716	111948716
chr10	85768624	85778624	chr10	85529330	85539330
chr10	124300672	124310672	chr10	124150000	124160000
chr10	32609766	32619766	chr10	31759235	31769235
chr10	25060539	25070539	chr10	24860348	24870348
chr10	15240373	15250373	chr10	14910314	14920314
chr10	80750418	80760418	chr10	80669636	80679636
chr10	126539395	126549395	chr10	126459232	126469232
chr10	9479984	9489984	chr10	8127561	8137561
chr10	76319920	76329920	chr10	75460059	75470059
chr10	74990087	75000087	chr10	74980797	74990797
chr10	101949654	101959654	chr10	101770577	101780577
chr10	72371161	72381161	chr10	71989554	71999554
chr10	78950440	78960440	chr10	78491147	78501147
chr10	52229782	52239782	chr10	51780945	51790945
chr10	74010127	74020127	chr10	73511276	73521276
chr10	60450275	60460275	chr10	60069796	60079796
chr10	13040152	13050152	chr10	12550180	12560180
chr10	75310056	75320056	chr10	75289570	75299570
chr10	104909842	104919842	chr10	104880220	104890220
chr10	96890671	96900671	chr10	96689696	96699696
chr10	103809591	103819591	chr10	103689449	103699449
chr10	54699683	54709683	chr10	53688926	53698926
chr10	111350775	111360775	chr10	110480866	110490866
chr10	78969530	78979530	chr10	78410283	78420283
chr10	103490383	103500383	chr10	103289859	103299859
chr10	75230923	75240923	chr10	75080073	75090073
chr10	71851256	71861256	chr10	71660977	71670977
chr10	9529655	9539655	chr10	8280031	8290031
chr10	121219766	121229766	chr10	121019299	121029299
chr10	52761078	52771078	chr10	51781387	51791387
chr10	9560010	9570010	chr10	8070034	8080034
chr10	50878817	50888817	chr10	47981155	47991155
chr10	38001362	38011362	chr10	36700141	36710141
chr10	50952706	50962706	chr10	47959823	47969823
chr10	50951416	50961416	chr10	48000400	48010400
chr10	50950510	50960510	chr10	48040253	48050253
chr10	50800735	50810735	chr10	47917596	47927596
chr10	36270548	36280548	chr10	36189869	36199869
chr10	105330674	105340674	chr10	105190117	105200117
chr10	103010734	103020734	chr10	102748092	102758092
chr10	4920878	4930878	chr10	3359025	3369025
chr10	50229008	50239008	chr10	50170189	50180189
chr10	50740583	50750583	chr10	47911974	47921974
chr10	4889480	4899480	chr10	3329544	3339544
chr10	50820341	50830341	chr10	48189602	48199602
chr10	50787753	50797753	chr10	47969352	47979352
chr10	4909250	4919250	chr10	3380806	3390806
chr10	50760860	50770860	chr10	47970833	47980833
chr10	100699774	100709774	chr10	100141059	100151059
chr10	50820490	50830490	chr10	48299682	48309682
chr10	131989535	131999535	chr10	130169617	130179617
chr10	50820436	50830436	chr10	48249819	48259819
chr10	11290618	11300618	chr10	9590457	9600457
chr10	102289736	102299736	chr10	101969952	101979952
chr10	73999823	74009823	chr10	73500468	73510468
chr10	73999715	74009715	chr10	73630974	73640974
chr10	118890790	118900790	chr10	118550739	118560739
chr10	15249604	15259604	chr10	14930568	14940568
chr10	103259167	103269167	chr10	103250346	103260346
chr10	84010895	84020895	chr10	83360284	83370284
chr10	82150691	82160691	chr10	81898056	81908056
chr10	32440019	32450019	chr10	31758790	31768790
chr10	16480267	16490267	chr10	16199164	16209164
chr10	16410253	16420253	chr10	16199876	16209876
chr10	94750566	94760566	chr10	94440353	94450353
chr10	124289884	124299884	chr10	124130706	124140706
chr10	63679911	63689911	chr10	63489673	63499673
chr10	116079229	116089229	chr10	115980001	115990001
chr10	104900058	104910058	chr10	104880219	104890219
chr10	105160656	105170656	chr10	105079943	105089943
chr10	121219667	121229667	chr10	120980939	120990939
chr10	27110738	27120738	chr10	26758884	26768884
chr10	88191046	88201046	chr10	88029913	88039913
chr10	10909131	10919131	chr10	9629072	9639072
chr10	115018916	115028916	chr10	114108631	114118631
chr10	104719278	104729278	chr10	104550564	104560564
chr10	78889572	78899572	chr10	78430461	78440461
chr10	48330098	48340098	chr10	48060918	48070918
chr10	31550049	31560049	chr10	31400035	31410035
chr10	50080631	50090631	chr10	49949814	49959814
chr10	78908892	78918892	chr10	78500611	78510611
chr10	74999695	75009695	chr10	74980310	74990310
chr10	21550434	21560434	chr10	20549827	20559827
chr10	14879944	14889944	chr10	14701134	14711134
chr10	13680091	13690091	chr10	13560606	13570606
chr10	48319794	48329794	chr10	48110250	48120250
chr10	91449899	91459899	chr10	91029297	91039297
chr10	25820341	25830341	chr10	25509508	25519508
chr10	46151697	46161697	chr10	45499795	45509795
chr10	118030683	118040683	chr10	117100628	117110628
chr10	23819539	23829539	chr10	23380843	23390843
chr10	93770518	93780518	chr10	93439405	93449405
chr10	76179012	76189012	chr10	75440945	75450945
chr10	75270667	75280667	chr10	75089630	75099630
chr10	73928943	73938943	chr10	73920257	73930257
chr10	9129995	9139995	chr10	8128873	8138873
chr10	99220459	99230459	chr10	99139584	99149584
chr10	72289652	72299652	chr10	72029861	72039861
chr10	18039093	18049093	chr10	17639019	17649019
chr10	135748889	135758889	chr10	135651066	135661066
chr10	93790475	93800475	chr10	93410396	93420396
chr10	59989425	59999425	chr10	59780265	59790265
chr10	111799495	111809495	chr10	111749827	111759827
chr10	77540700	77550700	chr10	76650295	76660295
chr10	13899997	13909997	chr10	13749866	13759866
chr10	9549819	9559819	chr10	8169970	8179970
chr10	98819437	98829437	chr10	98810248	98820248
chr10	29930382	29940382	chr10	29589047	29599047
chr10	18019448	18029448	chr10	17679602	17689602
chr10	115080635	115090635	chr10	114110144	114120144
chr10	120019331	120029331	chr10	119299834	119309834
chr10	13249881	13259881	chr10	12550239	12560239
chr10	35040042	35050042	chr10	34359685	34369685
chr10	64500147	64510147	chr10	64099656	64109656
chr10	103190750	103200750	chr10	103110188	103120188
chr10	103519404	103529404	chr10	103339256	103349256
chr10	32329305	32339305	chr10	31720979	31730979
chr10	60050199	60060199	chr10	59769648	59779648
chr10	76289477	76299477	chr10	75450312	75460312
chr10	78980028	78990028	chr10	78429594	78439594
chr10	93799355	93809355	chr10	93430288	93440288
chr10	3279591	3289591	chr10	3239777	3249777
chr10	849554	859554	chr10	529148	539148
chr10	74009317	74019317	chr10	73640258	73650258
chr10	22319768	22329768	chr10	22070220	22080220
chr10	32529707	32539707	chr10	31731015	31741015
chr10	127039278	127049278	chr10	127030805	127040805
chr10	78889882	78899882	chr10	78449784	78459784
chr10	91980110	91990110	chr10	91028872	91038872
chr10	70989893	70999893	chr10	70850336	70860336
chr10	32329883	32339883	chr10	31760120	31770120
chr10	121230436	121240436	chr10	120990042	121000042
chr10	13029717	13039717	chr10	12550894	12560894
chr10	112190174	112200174	chr10	112180774	112190774
chr10	32519104	32529104	chr10	31738958	31748958
chr10	104040356	104050356	chr10	103949449	103959449
chr10	125410835	125420835	chr10	124909562	124919562
chr10	10949502	10959502	chr10	9860199	9870199
chr10	116100567	116110567	chr10	115969715	115979715
chr10	94399829	94409829	chr10	94249507	94259507
chr10	79279422	79289422	chr10	79130242	79140242
chr10	71630903	71640903	chr10	71550585	71560585
chr10	87660611	87670611	chr10	87480492	87490492
chr10	32840729	32850729	chr10	31710309	31720309
chr10	103460044	103470044	chr10	103338277	103348277
chr10	55010201	55020201	chr10	53699393	53709393
chr10	52799038	52809038	chr10	52230611	52240611
chr10	102290610	102300610	chr10	102179260	102189260
chr10	90769722	90779722	chr10	90669560	90679560
chr10	35090627	35100627	chr10	34359444	34369444
chr10	115771245	115781245	chr10	115339900	115349900
chr10	38938965	38948965	chr10	38933184	38943184
chr10	74960377	74970377	chr10	74950131	74960131
chr10	13059538	13069538	chr10	12550477	12560477
chr10	32819527	32829527	chr10	31729977	31739977
chr10	55097846	55107846	chr10	53639253	53649253
chr10	103829780	103839780	chr10	103672002	103682002
chr10	80770153	80780153	chr10	80669104	80679104
chr10	78939485	78949485	chr10	78430139	78440139
chr10	74529288	74539288	chr10	74480317	74490317
chr10	34970024	34980024	chr10	34320718	34330718
chr10	101929648	101939648	chr10	101869023	101879023
chr10	30119108	30129108	chr10	29630378	29640378
chr10	72319043	72329043	chr10	71999793	72009793
chr10	94699952	94709952	chr10	94509832	94519832
chr10	116789356	116799356	chr10	116559856	116569856
chr10	107149273	107159273	chr10	106579825	106589825
chr10	48299376	48309376	chr10	48069340	48079340
chr10	96869660	96879660	chr10	96730861	96740861
chr10	98570005	98580005	chr10	98409829	98419829
chr10	79279554	79289554	chr10	79050111	79060111
chr10	74059137	74069137	chr10	73579705	73589705
chr10	97879248	97889248	chr10	97700269	97710269
chr10	75279538	75289538	chr10	75088863	75098863
chr10	69950833	69960833	chr10	69900301	69910301
chr10	23809767	23819767	chr10	23170820	23180820
chr10	48299619	48309619	chr10	48059765	48069765
chr10	90819117	90829117	chr10	90650199	90660199
chr10	103790158	103800158	chr10	103710764	103720764
chr10	78869351	78879351	chr10	78490008	78500008
chr10	118870273	118880273	chr10	118551549	118561549
chr10	94660704	94670704	chr10	94499638	94509638
chr10	72809453	72819453	chr10	72579803	72589803
chr10	88980504	88990504	chr10	88760381	88770381
chr10	70570344	70580344	chr10	70490092	70500092
chr10	112150716	112160716	chr10	111921158	111931158
chr10	94009072	94019072	chr10	93990449	94000449
chr10	92150340	92160340	chr10	92050699	92060699
chr10	72290532	72300532	chr10	72089951	72099951
chr10	103220642	103230642	chr10	103060095	103070095
chr10	70000207	70010207	chr10	69730286	69740286
chr10	829513	839513	chr10	750127	760127
chr10	119310087	119320087	chr10	118920657	118930657
chr10	32300548	32310548	chr10	31770109	31780109
chr10	121259971	121269971	chr10	120980009	120990009
chr10	54430573	54440573	chr10	53698349	53708349
chr10	98820087	98830087	chr10	98800148	98810148
chr10	118929763	118939763	chr10	118440146	118450146
chr10	104499368	104509368	chr10	104379057	104389057
chr10	74059794	74069794	chr10	73490446	73500446
chr10	111840467	111850467	chr10	111729708	111739708
chr10	32789601	32799601	chr10	31719313	31729313
chr10	94850928	94860928	chr10	94760399	94770399
chr10	93290116	93300116	chr10	93150278	93160278
chr10	112139600	112149600	chr10	111929950	111939950
chr10	79229516	79239516	chr10	79120675	79130675
chr10	112217881	112227881	chr10	111899305	111909305
chr10	75039855	75049855	chr10	75030327	75040327
chr10	88230249	88240249	chr10	88060445	88070445
chr10	71009315	71019315	chr10	70840642	70850642
chr10	78909067	78919067	chr10	78509463	78519463
chr10	23900625	23910625	chr10	23019809	23029809
chr10	32509212	32519212	chr10	31710060	31720060
chr10	75289797	75299797	chr10	75040100	75050100
chr10	74839294	74849294	chr10	74719833	74729833
chr10	15239992	15249992	chr10	14970324	14980324
chr10	12010393	12020393	chr10	11799842	11809842
chr10	24030513	24040513	chr10	23140256	23150256
chr10	111829865	111839865	chr10	111729501	111739501
chr10	90159885	90169885	chr10	90080149	90090149
chr10	9559321	9569321	chr10	8129449	8139449
chr10	90440609	90450609	chr10	90159744	90169744
chr10	102569983	102579983	chr10	102491109	102501109
chr10	9459973	9469973	chr10	8290133	8300133
chr10	94860639	94870639	chr10	94760023	94770023
chr10	104538919	104548919	chr10	104399963	104409963
chr10	30308962	30318962	chr10	29650044	29660044
chr10	33001263	33011263	chr10	32850566	32860566
chr10	104529627	104539627	chr10	104399932	104409932
chr10	80770167	80780167	chr10	80660150	80670150
chr10	90439681	90449681	chr10	90180420	90190420
chr10	102309369	102319369	chr10	101970019	101980019
chr10	95969634	95979634	chr10	95940388	95950388
chr10	13080499	13090499	chr10	12550094	12560094
chr10	92549387	92559387	chr10	92289241	92299241
chr10	125810086	125820086	chr10	125449987	125459987
chr10	33029765	33039765	chr10	32870278	32880278
chr10	102289844	102299844	chr10	102199873	102209873
chr10	69959062	69969062	chr10	69879302	69889302
chr10	23879070	23889070	chr10	23360934	23370934
chr10	92549817	92559817	chr10	92369480	92379480
chr10	91859153	91869153	chr10	91519996	91529996
chr10	72388108	72398108	chr10	71999029	72009029
chr10	32609946	32619946	chr10	31730091	31740091
chr10	98551104	98561104	chr10	98420022	98430022
chr10	73989466	73999466	chr10	73509233	73519233
chr10	115769829	115779829	chr10	115349672	115359672
chr10	91849310	91859310	chr10	91440627	91450627
chr10	118529802	118539802	chr10	118430217	118440217
chr10	102889295	102899295	chr10	102740083	102750083
chr10	54679744	54689744	chr10	53690375	53700375
chr10	6860245	6870245	chr10	6629840	6639840
chr10	79239819	79249819	chr10	79061027	79071027
chr10	15229400	15239400	chr10	14939903	14949903
chr10	69779178	69789178	chr10	69759815	69769815
chr10	100729581	100739581	chr10	100148675	100158675
chr10	23879854	23889854	chr10	23369242	23379242
chr10	62059409	62069409	chr10	61679879	61689879
chr10	96870021	96880021	chr10	96670863	96680863
chr10	104519204	104529204	chr10	104280320	104290320
chr10	88219921	88229921	chr10	88080268	88090268
chr10	112199341	112209341	chr10	111870161	111880161
chr10	860551	870551	chr10	349282	359282
chr10	47420386	47430386	chr10	47149787	47159787
chr10	88211506	88221506	chr10	88070422	88080422
chr10	32468319	32478319	chr10	31720042	31730042
chr10	76179311	76189311	chr10	75528380	75538380
chr10	89580100	89590100	chr10	89050099	89060099
chr10	103010683	103020683	chr10	102599087	102609087
chr10	81428501	81438501	chr10	80791479	80801479
chr10	101039738	101049738	chr10	100970161	100980161
chr10	85758760	85768760	chr10	85520433	85530433
chr10	91999789	92009789	chr10	91021040	91031040
chr10	79229139	79239139	chr10	79221259	79231259
chr10	105379738	105389738	chr10	105199538	105209538
chr10	32809382	32819382	chr10	31710181	31720181
chr10	75191614	75201614	chr10	75079811	75089811
chr10	94740047	94750047	chr10	94492672	94502672
chr10	23839372	23849372	chr10	23339964	23349964
chr10	52199360	52209360	chr10	51850157	51860157
chr10	77268485	77278485	chr10	76629778	76639778
chr10	111418807	111428807	chr10	110459141	110469141
chr10	104530648	104540648	chr10	104339357	104349357
chr10	115009540	115019540	chr10	114158767	114168767
chr10	30290301	30300301	chr10	29581355	29591355
chr10	17330715	17340715	chr10	16660816	16670816
chr10	32289998	32299998	chr10	31760866	31770866
chr10	23889795	23899795	chr10	23291119	23301119
chr10	15259709	15269709	chr10	15009986	15019986
chr10	9499899	9509899	chr10	8221069	8231069
chr10	52778586	52788586	chr10	52189757	52199757
chr10	104510840	104520840	chr10	104371164	104381164
chr10	69959025	69969025	chr10	69842092	69852092
chr10	89549058	89559058	chr10	89050404	89060404
chr10	97630408	97640408	chr10	97319856	97329856
chr10	92560258	92570258	chr10	92200148	92210148
chr10	102568816	102578816	chr10	102160388	102170388
chr10	102390377	102400377	chr10	102340299	102350299
chr10	70709701	70719701	chr10	70620450	70630450
chr10	76240073	76250073	chr10	75429122	75439122
chr10	105339735	105349735	chr10	105230472	105240472
chr10	48819660	48829660	chr10	48670014	48680014
chr10	32739362	32749362	chr10	31719398	31729398
chr10	96890783	96900783	chr10	96679206	96689206
chr10	126919046	126929046	chr10	126910903	126920903
chr10	118940148	118950148	chr10	118550394	118560394
chr10	75329656	75339656	chr10	75310719	75320719
chr10	103470158	103480158	chr10	103329879	103339879
chr10	107189385	107199385	chr10	106599373	106609373
chr10	121240456	121250456	chr10	120980540	120990540
chr10	70469903	70479903	chr10	70259960	70269960
chr10	88251758	88261758	chr10	88029255	88039255
chr10	35190096	35200096	chr10	34351229	34361229
chr10	76249824	76259824	chr10	75480113	75490113
chr10	80469082	80479082	chr10	80110141	80120141
chr10	23850038	23860038	chr10	23381516	23391516
chr10	70709699	70719699	chr10	70579591	70589591
chr10	12260052	12270052	chr10	12050742	12060742
chr10	52809542	52819542	chr10	51781314	51791314
chr10	125429937	125439937	chr10	124960489	124970489
chr10	21520446	21530446	chr10	20549815	20559815
chr10	85800083	85810083	chr10	85599514	85609514
chr10	121289502	121299502	chr10	120980316	120990316
chr10	103868948	103878948	chr10	103860617	103870617
chr10	33039792	33049792	chr10	32840930	32850930
chr10	94410486	94420486	chr10	94250509	94260509
chr10	128480093	128490093	chr10	127830950	127840950
chr10	67870059	67880059	chr10	67150063	67160063
chr10	29539940	29549940	chr10	29530904	29540904
chr10	101939611	101949611	chr10	101779900	101789900
chr10	103549965	103559965	chr10	103541355	103551355
chr10	19060919	19070919	chr10	18431028	18441028
chr10	52779288	52789288	chr10	51800126	51810126
chr10	20000055	20010055	chr10	19538828	19548828
chr10	37909612	37919612	chr10	36690746	36700746
chr10	51579745	51589745	chr10	50999249	51009249
chr10	70160127	70170127	chr10	70059685	70069685
chr10	35070050	35080050	chr10	34350803	34360803
chr10	118920251	118930251	chr10	118570495	118580495
chr10	25949365	25959365	chr10	25509719	25519719
chr10	72808704	72818704	chr10	72429622	72439622
chr10	14900094	14910094	chr10	14589644	14599644
chr10	121240120	121250120	chr10	120989967	120999967
chr10	70659369	70669369	chr10	70589420	70599420
chr10	100669870	100679870	chr10	100149481	100159481
chr10	98729703	98739703	chr10	98709925	98719925
chr10	105350153	105360153	chr10	105219771	105229771
chr10	37939963	37949963	chr10	36689426	36699426
chr10	9550932	9560932	chr10	7768920	7778920
chr10	64589675	64599675	chr10	64079904	64089904
chr10	18001321	18011321	chr10	17629573	17639573
chr10	104049875	104059875	chr10	103970283	103980283
chr10	71449914	71459914	chr10	71340169	71350169
chr10	111810173	111820173	chr10	111740272	111750272
chr10	75259285	75269285	chr10	75251043	75261043
chr10	78240630	78250630	chr10	77780461	77790461
chr10	90619981	90629981	chr10	90470687	90480687
chr10	94660836	94670836	chr10	94449802	94459802
chr10	30097204	30107204	chr10	29589365	29599365
chr10	52740892	52750892	chr10	51781791	51791791
chr10	23069695	23079695	chr10	22799895	22809895
chr10	13899340	13909340	chr10	13768962	13778962
chr10	100650429	100660429	chr10	99808030	99818030
chr10	88930432	88940432	chr10	88769251	88779251
chr10	32440308	32450308	chr10	31749673	31759673
chr10	29330867	29340867	chr10	28650811	28660811
chr10	88229877	88239877	chr10	88080376	88090376
chr10	94740072	94750072	chr10	94509332	94519332
chr10	5770564	5780564	chr10	5649982	5659982
chr10	32259171	32269171	chr10	31760078	31770078
chr10	22279814	22289814	chr10	22069368	22079368
chr10	104490709	104500709	chr10	104379405	104389405
chr10	115779526	115789526	chr10	115340213	115350213
chr10	105191554	105201554	chr10	105080454	105090454
chr10	118930045	118940045	chr10	118568923	118578923
chr10	75269650	75279650	chr10	75079223	75089223
chr10	64491530	64501530	chr10	64110202	64120202
chr10	103769514	103779514	chr10	103719849	103729849
chr10	58860775	58870775	chr10	57721147	57731147
chr10	53550665	53560665	chr10	53109838	53119838
chr10	33029462	33039462	chr10	32860576	32870576
chr10	105699548	105709548	chr10	105519901	105529901
chr10	32468672	32478672	chr10	31710847	31720847
chr10	61820059	61830059	chr10	61669844	61679844
chr10	63959403	63969403	chr10	63471252	63481252
chr10	29950508	29960508	chr10	29590301	29600301
chr10	104549686	104559686	chr10	104281689	104291689
chr10	74009956	74019956	chr10	73610096	73620096
chr10	76029589	76039589	chr10	75470506	75480506
chr10	103010495	103020495	chr10	102740133	102750133
chr10	69769650	69779650	chr10	69731098	69741098
chr10	79240169	79250169	chr10	79091391	79101391
chr10	116369873	116379873	chr10	116140781	116150781
chr10	29930126	29940126	chr10	29629187	29639187
chr10	100659833	100669833	chr10	100180206	100190206
chr10	74110218	74120218	chr10	73478816	73488816
chr10	98500435	98510435	chr10	98409868	98419868
chr10	35219475	35229475	chr10	34380113	34390113
chr10	52759780	52769780	chr10	52221167	52231167
chr10	21550867	21560867	chr10	20149883	20159883
chr10	29940476	29950476	chr10	29600573	29610573
chr10	97659366	97669366	chr10	97550586	97560586
chr10	100609645	100619645	chr10	100149859	100159859
chr10	79210135	79220135	chr10	79100061	79110061
chr10	111858879	111868879	chr10	111840247	111850247
chr10	107189094	107199094	chr10	106550676	106560676
chr10	1099904	1109904	chr10	1069917	1079917
chr10	48319657	48329657	chr10	48010834	48020834
chr10	105178556	105188556	chr10	105080019	105090019
chr10	88200847	88210847	chr10	88070222	88080222
chr10	97850819	97860819	chr10	97700439	97710439
chr10	71829772	71839772	chr10	71679994	71689994
chr10	72387881	72397881	chr10	71990131	72000131
chr10	25961203	25971203	chr10	25519878	25529878
chr10	118929540	118939540	chr10	118598553	118608553
chr10	90440485	90450485	chr10	90199731	90209731
chr10	100660692	100670692	chr10	100229163	100239163
chr10	76171067	76181067	chr10	75450008	75460008
chr10	70430724	70440724	chr10	70299735	70309735
chr10	115029630	115039630	chr10	114179507	114189507
chr10	74069380	74079380	chr10	73489025	73499025
chr10	21640489	21650489	chr10	20560696	20570696
chr10	102889125	102899125	chr10	102748316	102758316
chr10	100720331	100730331	chr10	99789963	99799963
chr10	74839627	74849627	chr10	74738875	74748875
chr10	64498703	64508703	chr10	64070932	64080932
chr10	78859662	78869662	chr10	78410296	78420296
chr10	94369908	94379908	chr10	94241075	94251075
chr10	48370189	48380189	chr10	48040987	48050987
chr10	32509350	32519350	chr10	31720285	31730285
chr10	8690228	8700228	chr10	8310027	8320027
chr10	74029505	74039505	chr10	73600255	73610255
chr10	5559553	5569553	chr10	4990465	5000465
chr10	75179259	75189259	chr10	75170282	75180282
chr10	9479023	9489023	chr10	8100194	8110194
chr10	54450938	54460938	chr10	53690559	53700559
chr10	104539228	104549228	chr10	104320637	104330637
chr10	118509849	118519849	chr10	118440022	118450022
chr10	103239503	103249503	chr10	103230052	103240052
chr10	23869723	23879723	chr10	23360125	23370125
chr10	23899528	23909528	chr10	22800090	22810090
chr10	73439638	73449638	chr10	73190197	73200197
chr10	29881003	29891003	chr10	29679556	29689556
chr10	79239968	79249968	chr10	79110737	79120737
chr10	9550219	9560219	chr10	8260632	8270632
chr10	105340250	105350250	chr10	105179333	105189333
chr10	869522	879522	chr10	390344	400344
chr10	37911720	37921720	chr10	36809503	36819503
chr10	72400367	72410367	chr10	72009872	72019872
chr10	78899966	78909966	chr10	78469475	78479475
chr10	72330802	72340802	chr10	72030667	72040667
chr10	48300565	48310565	chr10	48080623	48090623
chr10	114570795	114580795	chr10	114198978	114208978
chr10	119999683	120009683	chr10	119600810	119610810
chr10	98541227	98551227	chr10	98430259	98440259
chr10	16470401	16480401	chr10	16200115	16210115
chr10	95610357	95620357	chr10	95319338	95329338
chr10	9519082	9529082	chr10	8109105	8119105
chr10	125819353	125829353	chr10	125481058	125491058
chr10	94898768	94908768	chr10	94449656	94459656
chr10	73440102	73450102	chr10	73359572	73369572
chr10	64660670	64670670	chr10	64031589	64041589
chr10	93650539	93660539	chr10	93438632	93448632
chr10	103869310	103879310	chr10	103679584	103689584
chr10	19069853	19079853	chr10	18688878	18698878
chr10	76269323	76279323	chr10	75420539	75430539
chr10	103819389	103829389	chr10	103670785	103680785
chr10	78930581	78940581	chr10	78481805	78491805
chr10	78890023	78900023	chr10	78401264	78411264
chr10	18048693	18058693	chr10	17669661	17679661
chr10	18019722	18029722	chr10	17620367	17630367
chr10	64649742	64659742	chr10	64080525	64090525
chr10	79269131	79279131	chr10	79261783	79271783
chr10	64109214	64119214	chr10	64100816	64110816
chr10	121199578	121209578	chr10	121109309	121119309
chr10	107188966	107198966	chr10	106568961	106578961
chr10	10920411	10930411	chr10	10190741	10200741
chr10	115020322	115030322	chr10	114179846	114189846
chr10	76210887	76220887	chr10	75440120	75450120
chr10	29939446	29949446	chr10	29640006	29650006
chr10	32300120	32310120	chr10	31779649	31789649
chr10	849788	859788	chr10	308681	318681
chr10	118919239	118929239	chr10	118899250	118909250
chr10	97829236	97839236	chr10	97730456	97740456
chr10	124270952	124280952	chr10	124150035	124160035
chr10	29210281	29220281	chr10	28709772	28719772
chr10	11129643	11139643	chr10	9608871	9618871
chr10	81489880	81499880	chr10	80791748	80801748
chr10	91938898	91948898	chr10	91029418	91039418
chr10	19039872	19049872	chr10	18720298	18730298
chr10	35060637	35070637	chr10	34409837	34419837
chr10	103511302	103521302	chr10	103280085	103290085
chr10	72279869	72289869	chr10	72049536	72059536
chr10	29919657	29929657	chr10	29628808	29638808
chr10	125411226	125421226	chr10	125079638	125089638
chr10	94869902	94879902	chr10	94799841	94809841
chr10	113919927	113929927	chr10	113759744	113769744
chr10	64499259	64509259	chr10	64089493	64099493
chr10	70460657	70470657	chr10	70249981	70259981
chr10	70989541	70999541	chr10	70909508	70919508
chr10	85799775	85809775	chr10	85630967	85640967
chr10	14888778	14898778	chr10	14599873	14609873
chr10	115098794	115108794	chr10	114151002	114161002
chr10	82219266	82229266	chr10	81899235	81909235
chr10	96641096	96651096	chr10	96408496	96418496
chr10	125430125	125440125	chr10	124971251	124981251
chr10	103528788	103538788	chr10	103520321	103530321
chr10	21579666	21589666	chr10	20450529	20460529
chr10	29170884	29180884	chr10	28720468	28730468
chr10	52220324	52230324	chr10	51830881	51840881
chr10	72310759	72320759	chr10	72030661	72040661
chr10	27179339	27189339	chr10	26660640	26670640
chr10	96819767	96829767	chr10	96799965	96809965
chr10	32549473	32559473	chr10	31730015	31740015
chr10	108779451	108789451	chr10	108130786	108140786
chr10	93709867	93719867	chr10	93439723	93449723
chr10	46239719	46249719	chr10	45489272	45499272
chr10	76060133	76070133	chr10	75459709	75469709
chr10	29960761	29970761	chr10	29649696	29659696
chr10	90620398	90630398	chr10	90499837	90509837
chr10	54850002	54860002	chr10	53689568	53699568
chr10	88229728	88239728	chr10	88069963	88079963
chr10	80750419	80760419	chr10	80659609	80669609
chr10	96650122	96660122	chr10	96408232	96418232
chr10	13699528	13709528	chr10	13549013	13559013
chr10	52769112	52779112	chr10	51840672	51850672
chr10	78890599	78900599	chr10	78549229	78559229
chr10	64489628	64499628	chr10	64140318	64150318
chr10	29070308	29080308	chr10	28719691	28729691
chr10	69958885	69968885	chr10	69758829	69768829
chr10	91360701	91370701	chr10	91030195	91040195
chr10	73439666	73449666	chr10	73380880	73390880
chr10	123450732	123460732	chr10	122800765	122810765
chr10	119990385	120000385	chr10	119498710	119508710
chr10	9459772	9469772	chr10	8160272	8170272
chr10	94870107	94880107	chr10	94449463	94459463
chr10	118930034	118940034	chr10	118490127	118500127
chr10	98959092	98969092	chr10	98809712	98819712
chr10	70989835	70999835	chr10	70890770	70900770
chr10	103429400	103439400	chr10	103349427	103359427
chr10	94880054	94890054	chr10	94739589	94749589
chr10	27179614	27189614	chr10	26758890	26768890
chr10	19079624	19089624	chr10	18418913	18428913
chr10	53390512	53400512	chr10	53110787	53120787
chr10	13620192	13630192	chr10	13579111	13589111
chr10	32289505	32299505	chr10	31780810	31790810
chr10	23829321	23839321	chr10	23380334	23390334
chr10	120011114	120021114	chr10	119559970	119569970
chr10	98950189	98960189	chr10	98930624	98940624
chr10	119999952	120009952	chr10	119451573	119461573
chr10	126848901	126858901	chr10	126830682	126840682
chr10	29529755	29539755	chr10	29520699	29530699
chr10	126240857	126250857	chr10	125880088	125890088
chr10	7929826	7939826	chr10	7759466	7769466
chr10	118020584	118030584	chr10	117531069	117541069
chr10	79000646	79010646	chr10	78430114	78440114
chr10	81710149	81720149	chr10	81669741	81679741
chr10	33019434	33029434	chr10	32840752	32850752
chr10	19069248	19079248	chr10	18639855	18649855
chr10	29320319	29330319	chr10	28669562	28679562
chr10	27450970	27460970	chr10	27239017	27249017
chr10	29968994	29978994	chr10	29609700	29619700
chr10	102980495	102990495	chr10	102630761	102640761
chr10	104520052	104530052	chr10	104408923	104418923
chr10	32559752	32569752	chr10	31709814	31719814
chr10	103790412	103800412	chr10	103719459	103729459
chr10	30299921	30309921	chr10	29600547	29610547
chr10	30330231	30340231	chr10	29589495	29599495
chr10	125819245	125829245	chr10	125570206	125580206
chr10	126599360	126609360	chr10	126490430	126500430
chr10	114950412	114960412	chr10	114199473	114209473
chr10	103840808	103850808	chr10	103659292	103669292
chr10	23110176	23120176	chr10	22809520	22819520
chr10	70791183	70801183	chr10	70719963	70729963
chr10	50940622	50950622	chr10	47980628	47990628
chr10	52209246	52219246	chr10	51860284	51870284
chr10	98799582	98809582	chr10	98791278	98801278
chr10	126240054	126250054	chr10	125840689	125850689
chr10	115789836	115799836	chr10	115351170	115361170
chr10	71450394	71460394	chr10	71299537	71309537
chr10	17310292	17320292	chr10	16698707	16708707
chr10	32819612	32829612	chr10	31829517	31839517
chr10	50850597	50860597	chr10	47959166	47969166
chr10	50879201	50889201	chr10	48360804	48370804
chr10	50958541	50968541	chr10	47979592	47989592
chr10	50800388	50810388	chr10	47980256	47990256
chr10	50797897	50807897	chr10	47991150	48001150
chr10	50799521	50809521	chr10	48010753	48020753
chr10	50800636	50810636	chr10	48018739	48028739
chr10	50861134	50871134	chr10	48008745	48018745
chr10	50680409	50690409	chr10	47910299	47920299
chr10	50678825	50688825	chr10	47979347	47989347
chr10	37930854	37940854	chr10	36708844	36718844
chr10	72259877	72269877	chr10	72020439	72030439
chr10	50640363	50650363	chr10	47911266	47921266
chr10	50769910	50779910	chr10	47911939	47921939
chr10	50620863	50630863	chr10	47990276	48000276
chr10	50759751	50769751	chr10	47931308	47941308
chr10	21570164	21580164	chr10	20158712	20168712
chr10	21590135	21600135	chr10	20129656	20139656
chr10	50720867	50730867	chr10	47991518	48001518
chr10	131820895	131830895	chr10	130269113	130279113
chr10	21589996	21599996	chr10	20180251	20190251
chr10	70040248	70050248	chr10	69751035	69761035
chr10	9542301	9552301	chr10	8088949	8098949
chr10	50771274	50781274	chr10	47970428	47980428
chr10	50740031	50750031	chr10	47969840	47979840
chr10	50729568	50739568	chr10	47990541	48000541
chr10	55228863	55238863	chr10	53640591	53650591
chr10	50820420	50830420	chr10	48138772	48148772
chr10	50820717	50830717	chr10	48379625	48389625
chr10	50820833	50830833	chr10	48371658	48381658
chr10	103200607	103210607	chr10	103050244	103060244
chr10	112190609	112200609	chr10	111909586	111919586
chr10	116370556	116380556	chr10	116238665	116248665
chr10	37881224	37891224	chr10	36701307	36711307
chr10	125419516	125429516	chr10	125090369	125100369
chr10	12010086	12020086	chr10	11760598	11770598
chr10	18047983	18057983	chr10	17638856	17648856
chr10	74570420	74580420	chr10	74449702	74459702
chr10	32799100	32809100	chr10	31728656	31738656
chr10	22290287	22300287	chr10	22081312	22091312
chr10	69989084	69999084	chr10	69740550	69750550
chr10	74009662	74019662	chr10	73630372	73640372
chr10	23829661	23839661	chr10	23389320	23399320
chr10	94859867	94869867	chr10	94769843	94779843
chr10	106100796	106110796	chr10	105900264	105910264
[truncated: 777,504 more rows]
