# Supplementary material for: Reorganization of 3D genome structure may contribute to gene regulatory evolution in primates
Source: PLoS Genet. 2019 Jul 19;15(7):e1008278. doi: 10.1371/journal.pgen.1008278 (PMC6668850; doi:10.1371/journal.pgen.1008278)
Supplement: S9 Table — (XLSX) [file pgen.1008278.s029.xlsx]

## Sheet: Sheet1
Individual	Species	Contacts	Contacts Retained	% Contacts Retained	Contacts lost (1-sided)	Contacts lost (2-sided)		Unique Bins	Bins Retained	% Bins Retained
hg38 (genome)	Human	N/A	N/A	N/A	N/A	N/A		321184	249509	0.776841
pt5 (genome)	Chimpanzee	N/A	N/A	N/A	N/A	N/A		357367	250594	0.701223
A	Human	883438	728182	0.824259	145056	10200		40239	34609	0.860086
B	Human	861454	709745	0.823892	141067	10642		42485	36467	0.85835
E	Human	798724	661315	0.827964	128422	8987		48065	41523	0.863893
F	Human	836339	690698	0.825859	136055	9586		44679	38579	0.863471
C	Chimpanzee	792386	649463	0.81963	131492	11431		51452	44989	0.874388
D	Chimpanzee	877117	720354	0.821275	144970	11793		45987	40069	0.871311
G	Chimpanzee	818258	676704	0.827006	131783	9771		49684	43404	0.873601
H	Chimpanzee	779503	640624	0.821836	128586	10293		49856	43609	0.874699
Resolution	Human TADs	Human TADs retained	% Human retained	Chimp TADs	Chimp TADs retained	% Chimp retained
10kb	11298	10145	0.897947	10505	9382	0.893099
25kb	5797	5313	0.916509	5554	5065	0.911955
50kb	2704	2522	0.932692	2609	2418	0.926792
100kb	1230	1141	0.927642	1122	1051	0.93672
250kb	389	359	0.922879	335	319	0.952239
500kb	112	104	0.928571	84	77	0.916667
