# Supplementary material for: Reorganization of 3D genome structure may contribute to gene regulatory evolution in primates
Source: PLoS Genet. 2019 Jul 19;15(7):e1008278. doi: 10.1371/journal.pgen.1008278 (PMC6668850; doi:10.1371/journal.pgen.1008278)
Supplement: S10 Table — (TXT) [file pgen.1008278.s030.txt]

Human.chromosome	Human.1.start	Human.1.end	Human.2.start	Human.2.end	Chimp.chromosome	Chimp.1.start	Chimp.1.end	Chimp.2.start	Chimp.2.end	DC FDR
chr12	54130000	54140000	54150000	54160000	chr12	35620000	35630000	35640000	35650000	0.0243214402381058
chr12	53590000	53600000	53610000	53620000	chr12	36160000	36170000	36180000	36190000	0.0186619395988116
chr12	91580000	91590000	92570000	92580000	chr12	94240000	94250000	95240000	95250000	0.0477344281936585
chr12	6390000	6400000	6410000	6420000	chr12	6680000	6690000	6720000	6730000	0.00399669363436685
chr12	7240000	7250000	7370000	7380000	chr12	7560000	7570000	7690000	7700000	0.0124618679437031
chr12	106330000	106340000	106900000	106910000	chr12	109290000	109300000	109860000	109870000	0.0454141166364274
chr12	7240000	7250000	7400000	7410000	chr12	7560000	7570000	7720000	7730000	0.00433474433550995
chr12	7230000	7240000	7360000	7370000	chr12	7550000	7560000	7680000	7690000	0.00166417948617429
chr12	124490000	124500000	124540000	124550000	chr12	127970000	127980000	128020000	128030000	0.00594113337481179
chr12	53560000	53570000	53660000	53670000	chr12	36110000	36120000	36210000	36220000	0.00139721338587646
chr12	41270000	41280000	41760000	41770000	chr12	48330000	48340000	48830000	48840000	0.040635339338766
chr12	61560000	61570000	61980000	61990000	chr12	27730000	27740000	28150000	28160000	0.00550683768793633
chr12	54030000	54040000	54120000	54130000	chr12	35650000	35660000	35740000	35750000	0.00109551076080804
chr12	56410000	56420000	56450000	56460000	chr12	33370000	33380000	33430000	33440000	0.0146678917060112
chr12	53540000	53550000	53630000	53640000	chr12	36140000	36150000	36230000	36240000	0.00445116532480173
chr12	53540000	53550000	53600000	53610000	chr12	36170000	36180000	36230000	36240000	0.00726644659161339
chr12	53570000	53580000	53600000	53610000	chr12	36170000	36180000	36200000	36210000	0.0324103308694999
chr10	94340000	94350000	94580000	94590000	chr10	95730000	95740000	95970000	95980000	0.0155396830476
chr12	53530000	53540000	53630000	53640000	chr12	36140000	36150000	36240000	36250000	0.00297426712862006
chr12	64410000	64420000	64480000	64490000	chr12	25190000	25200000	25260000	25270000	0.012455371562331
chr12	47040000	47050000	47530000	47540000	chr12	42430000	42440000	42920000	42930000	0.000636939406357805
chr12	53540000	53550000	53620000	53630000	chr12	36150000	36160000	36230000	36240000	0.00533622425122818
chr12	81660000	81670000	82340000	82350000	chr12	84110000	84120000	84810000	84820000	0.0187359574905074
chr12	120160000	120170000	120190000	120200000	chr12	123390000	123400000	123420000	123430000	0.0248449745923432
chr12	43930000	43940000	44880000	44890000	chr12	45150000	45160000	46120000	46130000	0.0208783219011772
chr12	124350000	124360000	124480000	124490000	chr12	127830000	127840000	127960000	127970000	0.0027267184593551
chr12	47070000	47080000	47400000	47410000	chr12	42560000	42570000	42890000	42900000	0.0411952870213391
chr12	53540000	53550000	53610000	53620000	chr12	36160000	36170000	36230000	36240000	0.0125856991541205
chr12	124470000	124480000	124770000	124780000	chr12	127950000	127960000	128260000	128270000	0.000845293668162375
chr12	124360000	124370000	124490000	124500000	chr12	127840000	127850000	127970000	127980000	0.00198465718940099
chr12	6380000	6390000	6410000	6420000	chr12	6670000	6680000	6720000	6730000	0.0356866575007641
chr12	53530000	53540000	53600000	53610000	chr12	36170000	36180000	36240000	36250000	0.00833116241160935
chr10	99900000	99910000	100050000	100060000	chr10	101330000	101340000	101480000	101490000	0.0375969984261439
chr12	124390000	124400000	124480000	124490000	chr12	127870000	127880000	127960000	127970000	0.00223310607603796
chr12	47560000	47570000	47620000	47630000	chr12	42340000	42350000	42400000	42410000	0.00584124621397649
chr12	54120000	54130000	54130000	54140000	chr12	35640000	35650000	35650000	35660000	0.0259505591352935
chr12	114690000	114700000	115750000	115760000	chr12	117800000	117810000	118860000	118870000	0.0320108561961223
chr12	53540000	53550000	53640000	53650000	chr12	36130000	36140000	36230000	36240000	0.00582560493034857
chr10	34670000	34680000	34980000	34990000	chr10	35730000	35740000	36040000	36050000	0.00121911645010556
chr12	7230000	7240000	7570000	7580000	chr12	7550000	7560000	7900000	7910000	0.00163561581636874
chr12	124480000	124490000	124550000	124560000	chr12	127960000	127970000	128030000	128040000	0.0105530616288663
chr12	120110000	120120000	120180000	120190000	chr12	123340000	123350000	123410000	123420000	0.00439201963738974
chr12	124470000	124480000	124780000	124790000	chr12	127950000	127960000	128270000	128280000	0.000927115758980991
chr12	120200000	120210000	120280000	120290000	chr12	123430000	123440000	123510000	123520000	0.00289132346917251
chr12	127430000	127440000	127670000	127680000	chr12	130990000	1.31e+08	131230000	131240000	0.0317151470869737
chr12	124380000	124390000	124490000	124500000	chr12	127860000	127870000	127970000	127980000	0.00467306452728201
chr12	120140000	120150000	120210000	120220000	chr12	123370000	123380000	123440000	123450000	0.00712068211802645
chr12	54070000	54080000	54130000	54140000	chr12	35640000	35650000	35700000	35710000	0.00533622425122818
chr10	24020000	24030000	24510000	24520000	chr10	24880000	24890000	25380000	25390000	0.0324613323781035
chr12	124500000	124510000	124550000	124560000	chr12	127980000	127990000	128030000	128040000	0.00989117104271801
chr12	99380000	99390000	99770000	99780000	chr12	102160000	102170000	102550000	102560000	0.0242227194717092
chr12	46540000	46550000	46550000	46560000	chr12	43440000	43450000	43450000	43460000	0.0375283361095985
chr12	40010000	40020000	40100000	40110000	chr12	50030000	50040000	50120000	50130000	0.00648209010596274
chr12	28150000	28160000	28880000	28890000	chr12	61920000	61930000	62650000	62660000	0.0412519345227323
chr12	43990000	4.4e+07	44720000	44730000	chr12	45320000	45330000	46060000	46070000	0.0482176469317139
chr12	53560000	53570000	53620000	53630000	chr12	36150000	36160000	36210000	36220000	0.00907152498967681
chr12	7220000	7230000	7430000	7440000	chr12	7540000	7550000	7750000	7760000	0.00188562726957527
chr10	57660000	57670000	58150000	58160000	chr10	58460000	58470000	58950000	58960000	0.0396877218570959
chr12	30840000	30850000	30970000	30980000	chr12	59740000	59750000	59870000	59880000	0.00933784708880364
chr12	53540000	53550000	53580000	53590000	chr12	36190000	36200000	36230000	36240000	0.0301421681567209
chr12	54120000	54130000	54180000	54190000	chr12	35590000	35600000	35650000	35660000	0.0109614209330661
chr12	53530000	53540000	53640000	53650000	chr12	36130000	36140000	36240000	36250000	0.00873841785496017
chr12	53550000	53560000	53600000	53610000	chr12	36170000	36180000	36220000	36230000	0.0123733856864272
chr10	99910000	99920000	100040000	100050000	chr10	101340000	101350000	101470000	101480000	0.00208059315291777
chr12	53570000	53580000	53650000	53660000	chr12	36120000	36130000	36200000	36210000	0.00588907220202878
chr12	124370000	124380000	124450000	124460000	chr12	127850000	127860000	127930000	127940000	0.00366242946955904
chr12	124450000	124460000	124490000	124500000	chr12	127930000	127940000	127970000	127980000	0.0221154318692952
chr12	43970000	43980000	44890000	44900000	chr12	45140000	45150000	46080000	46090000	0.00514302466760946
chr12	53550000	53560000	53630000	53640000	chr12	36140000	36150000	36220000	36230000	0.0056070567147171
chr12	27880000	27890000	28970000	28980000	chr12	61820000	61830000	62930000	62940000	0.0408673049956602
chr12	55490000	55500000	55600000	55610000	chr12	34260000	34270000	34380000	34390000	0.00153056866702702
chr12	21770000	21780000	22440000	22450000	chr12	68450000	68460000	69110000	69120000	0.0137643089184885
chr12	53550000	53560000	53610000	53620000	chr12	36160000	36170000	36220000	36230000	0.0120214758919842
chr12	53570000	53580000	53630000	53640000	chr12	36140000	36150000	36200000	36210000	0.00938779790011599
chr12	124350000	124360000	124450000	124460000	chr12	127830000	127840000	127930000	127940000	0.00408928111379524
chr12	53570000	53580000	53610000	53620000	chr12	36160000	36170000	36200000	36210000	0.0154928391096584
chr12	54070000	54080000	54120000	54130000	chr12	35650000	35660000	35700000	35710000	0.00507354648010506
chr10	88630000	88640000	88640000	88650000	chr10	89860000	89870000	89870000	89880000	0.00926824015757683
chr12	60870000	60880000	62020000	62030000	chr12	27690000	27700000	28850000	28860000	0.00379987993699949
chr12	69850000	69860000	70490000	70500000	chr12	72010000	72020000	72640000	72650000	0.0284741729611059
chr12	53550000	53560000	53620000	53630000	chr12	36150000	36160000	36220000	36230000	0.016955359988395
chr12	7250000	7260000	7350000	7360000	chr12	7570000	7580000	7670000	7680000	0.0060469560608067
chr12	53560000	53570000	53640000	53650000	chr12	36130000	36140000	36210000	36220000	0.0197635338237057
chr12	56410000	56420000	56460000	56470000	chr12	33360000	33370000	33430000	33440000	0.0286390905508976
chr12	33070000	33080000	33080000	33090000	chr12	57660000	57670000	57670000	57680000	0.00969816364158223
chr12	120160000	120170000	120210000	120220000	chr12	123390000	123400000	123440000	123450000	0.0124930934161965
chr12	53620000	53630000	53660000	53670000	chr12	36110000	36120000	36150000	36160000	0.0184231960625018
chr12	55560000	55570000	55580000	55590000	chr12	34280000	34290000	34300000	34310000	0.0175298291612571
chr12	62820000	62830000	62990000	6.3e+07	chr12	26700000	26710000	26870000	26880000	0.00403659533839418
chr12	54120000	54130000	54160000	54170000	chr12	35610000	35620000	35650000	35660000	0.0117312431614957
chr12	43970000	43980000	45040000	45050000	chr12	4.5e+07	45010000	46080000	46090000	0.0297701088804432
chr12	96580000	96590000	98350000	98360000	chr12	99360000	99370000	101120000	101130000	0.0324527546745845
chr10	3240000	3250000	4670000	4680000	chr10	3360000	3370000	4810000	4820000	0.0467533958994394
chr12	126090000	126100000	127380000	127390000	chr12	129640000	129650000	130940000	130950000	0.0291824127051336
chr10	60810000	60820000	60940000	60950000	chr10	61670000	61680000	61800000	61810000	0.0324651825399585
chr12	124390000	124400000	124450000	124460000	chr12	127870000	127880000	127930000	127940000	0.00749426394777226
chr12	101100000	101110000	101110000	101120000	chr12	103920000	103930000	103930000	103940000	0.0388489322458851
chr13	27790000	27800000	27910000	27920000	chr13	12500000	12510000	12610000	12620000	0.0251980241600292
chr13	40070000	40080000	40680000	40690000	chr13	24900000	24910000	25510000	25520000	0.000195464235753486
chr13	60470000	60480000	60610000	60620000	chr13	45540000	45550000	45680000	45690000	0.0365645631102507
chr13	19250000	19260000	19260000	19270000	chr13	3770000	3780000	3780000	3790000	0.0148011880934263
chr13	40040000	40050000	40690000	40700000	chr13	24870000	24880000	25520000	25530000	0.000548042013375416
chr13	39390000	39400000	39610000	39620000	chr13	24220000	24230000	24440000	24450000	0.0346253664714196
chr13	28680000	28690000	28790000	28800000	chr13	13410000	13420000	13520000	13530000	0.0248898798039692
chr13	40080000	40090000	40680000	40690000	chr13	24910000	24920000	25510000	25520000	0.00167061786716152
chr13	60480000	60490000	60610000	60620000	chr13	45550000	45560000	45680000	45690000	0.00827194289516883
chr13	51450000	51460000	51580000	51590000	chr13	36500000	36510000	36630000	36640000	0.0465735189486997
chr13	22800000	22810000	23010000	23020000	chr13	7400000	7410000	7620000	7630000	0.0241503556600215
chr13	112050000	112060000	112060000	112070000	chr13	9.8e+07	98010000	98010000	98020000	0.0165140936931392
chr13	40070000	40080000	40690000	40700000	chr13	24900000	24910000	25520000	25530000	0.000300822016812691
chr13	39940000	39950000	40680000	40690000	chr13	24770000	24780000	25510000	25520000	0.000367554261511312
chr13	40060000	40070000	40680000	40690000	chr13	24890000	24900000	25510000	25520000	0.00034309657406079
chr13	36290000	36300000	36340000	36350000	chr13	21050000	21060000	21100000	21110000	0.0461735902201512
chr13	26990000	2.7e+07	27360000	27370000	chr13	11660000	11670000	12040000	12050000	0.0404483172018391
chr13	34570000	34580000	35150000	35160000	chr13	19340000	19350000	19930000	19940000	0.0161327342782435
chr13	101130000	101140000	101470000	101480000	chr13	86870000	86880000	87210000	87220000	0.0439289141267799
chr13	39780000	39790000	40690000	40700000	chr13	24600000	24610000	25520000	25530000	0.000448498917478815
chr13	93030000	93040000	94360000	94370000	chr13	78680000	78690000	80020000	80030000	0.0492206790836471
chr13	39770000	39780000	40680000	40690000	chr13	24590000	24600000	25510000	25520000	0.000271295715736393
chr13	40070000	40080000	40670000	40680000	chr13	24900000	24910000	25500000	25510000	0.000428776034812904
chr13	40110000	40120000	40680000	40690000	chr13	24940000	24950000	25510000	25520000	0.000299955440219065
chr13	39760000	39770000	40680000	40690000	chr13	24580000	24590000	25510000	25520000	0.000299197212470019
chr13	112620000	112630000	112870000	112880000	chr13	98570000	98580000	98820000	98830000	0.000708293577811447
chr13	39780000	39790000	40680000	40690000	chr13	24600000	24610000	25510000	25520000	0.000224767834641174
chr13	79680000	79690000	81020000	81030000	chr13	65100000	65110000	66460000	66470000	0.0474542733466131
chr13	39930000	39940000	40680000	40690000	chr13	24750000	24760000	25510000	25520000	0.000236524223963877
chr10	83420000	83430000	83870000	83880000	chr10	84660000	84670000	85110000	85120000	0.0326794146070611
chr13	40010000	40020000	40720000	40730000	chr13	24850000	24860000	25550000	25560000	0.000267884734262295
chr13	40140000	40150000	40680000	40690000	chr13	24970000	24980000	25510000	25520000	0.00028308154823635
chr13	86870000	86880000	87260000	87270000	chr13	72350000	72360000	72750000	72760000	0.0138066284095846
chr13	86860000	86870000	87270000	87280000	chr13	72340000	72350000	72760000	72770000	0.00891103685807552
chr13	39700000	39710000	40690000	40700000	chr13	24520000	24530000	25520000	25530000	0.000175504900599346
chr13	39040000	39050000	39680000	39690000	chr13	23860000	23870000	24500000	24510000	0.0188306723134186
chr13	39670000	39680000	40690000	40700000	chr13	24490000	24500000	25520000	25530000	0.000217423664916938
chr10	34650000	34660000	34980000	34990000	chr10	35710000	35720000	36040000	36050000	0.000846785591804443
chr13	40080000	40090000	40700000	40710000	chr13	24910000	24920000	25530000	25540000	0.000244350945859026
chr13	40090000	40100000	40690000	40700000	chr13	24920000	24930000	25520000	25530000	0.000974210238722729
chr13	111510000	111520000	112020000	112030000	chr13	97440000	97450000	97970000	97980000	0.0192238061429242
chr13	40060000	40070000	40690000	40700000	chr13	24890000	24900000	25520000	25530000	0.000434838367663816
chr13	46770000	46780000	47940000	47950000	chr13	31740000	31750000	32930000	32940000	0.0160372364224775
chr13	92900000	92910000	94200000	94210000	chr13	78550000	78560000	79860000	79870000	0.0370171965349039
chr13	30130000	30140000	30340000	30350000	chr13	14880000	14890000	15090000	15100000	0.00375340740696645
chr13	19260000	19270000	19280000	19290000	chr13	3780000	3790000	3790000	3800000	0.00662859386209562
chr13	69530000	69540000	69870000	69880000	chr13	54700000	54710000	55060000	55070000	0.0450898905452384
chr13	113230000	113240000	113250000	113260000	chr13	99200000	99210000	99220000	99230000	0.0326794146070611
chr13	39700000	39710000	40720000	40730000	chr13	24520000	24530000	25550000	25560000	0.00113876801442584
chr13	66050000	66060000	67240000	67250000	chr13	51160000	51170000	52340000	52350000	0.00597515019896898
chr10	87530000	87540000	87730000	87740000	chr10	88750000	88760000	88950000	88960000	0.00278346892081438
chr13	76040000	76050000	76900000	76910000	chr13	61390000	61400000	62250000	62260000	0.015616978780286
chr13	50090000	50100000	51060000	51070000	chr13	35130000	35140000	36110000	36120000	0.0414249437775858
chr13	39700000	39710000	40680000	40690000	chr13	24520000	24530000	25510000	25520000	0.000517799188250087
chr13	40080000	40090000	40690000	40700000	chr13	24910000	24920000	25520000	25530000	0.00239850452761955
chr13	45390000	45400000	45400000	45410000	chr13	30310000	30320000	30320000	30330000	0.0300484704130984
chr13	105520000	105530000	107170000	107180000	chr13	91300000	91310000	92950000	92960000	0.0175288094438693
chr13	18930000	18940000	19010000	19020000	chr13	3450000	3460000	3520000	3530000	0.0085167197248463
chr13	113170000	113180000	113200000	113210000	chr13	99140000	99150000	99170000	99180000	0.0467533958994394
chr13	53780000	53790000	55210000	55220000	chr13	38740000	38750000	40180000	40190000	0.0339251295169003
chr10	132450000	132460000	132570000	132580000	chr10	134580000	134590000	134710000	134720000	0.00406487000333301
chr10	99910000	99920000	100020000	100030000	chr10	101340000	101350000	101450000	101460000	0.00142603429674749
chr10	87530000	87540000	87650000	87660000	chr10	88750000	88760000	88870000	88880000	0.00374806192929355
chr10	58950000	58960000	59180000	59190000	chr10	59770000	59780000	6e+07	60010000	0.0486836546057815
chr13	105440000	105450000	107150000	107160000	chr13	91220000	91230000	92930000	92940000	0.0151053137533618
chr13	19260000	19270000	19310000	19320000	chr13	3780000	3790000	3820000	3830000	0.00854487790415152
chr13	19260000	19270000	19300000	19310000	chr13	3780000	3790000	3810000	3820000	0.00206942893962385
chr13	101540000	101550000	101550000	101560000	chr13	87280000	87290000	87290000	87300000	0.0147910763056457
chr14	36500000	36510000	36650000	36660000	chr14	20470000	20480000	20620000	20630000	0.0410849339817783
chr14	76910000	76920000	77050000	77060000	chr14	61480000	61490000	61630000	61640000	0.000189371863331295
chr14	76870000	76880000	77050000	77060000	chr14	61430000	61440000	61630000	61640000	0.000203226500327482
chr14	76910000	76920000	77020000	77030000	chr14	61480000	61490000	61600000	61610000	0.000454892980511707
chr14	76910000	76920000	77040000	77050000	chr14	61480000	61490000	61620000	61630000	0.000317894007172095
chr14	76910000	76920000	77060000	77070000	chr14	61480000	61490000	61640000	61650000	0.000357980303601302
chr14	53510000	53520000	54330000	54340000	chr14	37690000	37700000	38510000	38520000	0.000320426691864312
chr14	76880000	76890000	77050000	77060000	chr14	61440000	61450000	61630000	61640000	0.000315521821521471
chr14	76910000	76920000	77030000	77040000	chr14	61480000	61490000	61610000	61620000	0.000359701065648486
chr14	73070000	73080000	73110000	73120000	chr14	57590000	57600000	57640000	57650000	0.00193773438299237
chr14	76950000	76960000	77030000	77040000	chr14	61530000	61540000	61610000	61620000	0.000611309155874399
chr14	53530000	53540000	54330000	54340000	chr14	37710000	37720000	38510000	38520000	0.000173364513586861
chr14	76910000	76920000	77070000	77080000	chr14	61480000	61490000	61650000	61660000	0.000315521821521471
chr14	76920000	76930000	77030000	77040000	chr14	61490000	61500000	61610000	61620000	0.00231363597302754
chr14	76920000	76930000	77050000	77060000	chr14	61490000	61500000	61630000	61640000	0.000263154826830761
chr14	76950000	76960000	77050000	77060000	chr14	61530000	61540000	61630000	61640000	0.00311049660233254
chr14	73090000	73100000	73110000	73120000	chr14	57610000	57620000	57640000	57650000	0.00234934014743493
chr14	53540000	53550000	54330000	54340000	chr14	37720000	37730000	38510000	38520000	0.000172056130273466
chr14	95550000	95560000	95990000	9.6e+07	chr14	80700000	80710000	81160000	81170000	0.0460144374372987
chr14	53430000	53440000	54330000	54340000	chr14	37610000	37620000	38510000	38520000	0.000263667907998539
chr14	53530000	53540000	54170000	54180000	chr14	37710000	37720000	38350000	38360000	0.000279776501138854
chr14	53450000	53460000	54330000	54340000	chr14	37630000	37640000	38510000	38520000	0.000186634588608715
chr14	76910000	76920000	77080000	77090000	chr14	61480000	61490000	61660000	61670000	0.0011251444410289
chr14	76940000	76950000	77040000	77050000	chr14	61520000	61530000	61620000	61630000	0.000990553552495128
chr14	53520000	53530000	54320000	54330000	chr14	37700000	37710000	38500000	38510000	0.000159546705698267
chr14	76960000	76970000	77050000	77060000	chr14	61540000	61550000	61630000	61640000	0.0007377707838091
chr14	76950000	76960000	77020000	77030000	chr14	61530000	61540000	61600000	61610000	0.000990542079421573
chr14	76940000	76950000	77060000	77070000	chr14	61520000	61530000	61640000	61650000	0.000692468767592411
chr14	53500000	53510000	54330000	54340000	chr14	37680000	37690000	38510000	38520000	0.000146817298441575
chr14	76940000	76950000	77020000	77030000	chr14	61520000	61530000	61600000	61610000	0.000689453686666739
chr14	53520000	53530000	54180000	54190000	chr14	37700000	37710000	38360000	38370000	0.000229259642354247
chr14	53530000	53540000	54320000	54330000	chr14	37710000	37720000	38500000	38510000	0.000158091163314982
chr14	76870000	76880000	77030000	77040000	chr14	61430000	61440000	61610000	61620000	0.00145719560620869
chr14	53520000	53530000	54190000	54200000	chr14	37700000	37710000	38370000	38380000	0.00112122282532088
chr14	76860000	76870000	77050000	77060000	chr14	61420000	61430000	61630000	61640000	0.000663135002103119
chr14	53410000	53420000	54330000	54340000	chr14	37590000	37600000	38510000	38520000	0.000218099680193456
chr14	76920000	76930000	77020000	77030000	chr14	61490000	61500000	61600000	61610000	0.00190309562914717
chr14	76930000	76940000	77040000	77050000	chr14	61510000	61520000	61620000	61630000	0.00147784258568012
chr14	76910000	76920000	7.7e+07	77010000	chr14	61480000	61490000	61580000	61590000	0.00374018760599335
chr14	76940000	76950000	77030000	77040000	chr14	61520000	61530000	61610000	61620000	0.000993725358048631
chr14	76940000	76950000	77050000	77060000	chr14	61520000	61530000	61630000	61640000	0.00156662783693689
chr14	100900000	100910000	101620000	101630000	chr14	86140000	86150000	86870000	86880000	0.0181135813507291
chr14	73080000	73090000	73110000	73120000	chr14	57600000	57610000	57640000	57650000	0.0039118613374295
chr14	95550000	95560000	96080000	96090000	chr14	80700000	80710000	81240000	81250000	0.0341732212456218
chr14	76910000	76920000	77010000	77020000	chr14	61480000	61490000	61590000	61600000	0.00265960049747423
chr14	76920000	76930000	77040000	77050000	chr14	61490000	61500000	61620000	61630000	0.000724101480202051
chr14	53400000	53410000	54330000	54340000	chr14	37580000	37590000	38510000	38520000	0.000194692180943924
chr14	53520000	53530000	54330000	54340000	chr14	37700000	37710000	38510000	38520000	0.000181705276291809
chr14	62160000	62170000	63180000	63190000	chr14	46470000	46480000	47510000	47520000	0.0458654095547322
chr14	76920000	76930000	76950000	76960000	chr14	61490000	61500000	61530000	61540000	0.0096734641824363
chr14	53530000	53540000	54180000	54190000	chr14	37710000	37720000	38360000	38370000	0.000418236565419143
chr14	76890000	76900000	77050000	77060000	chr14	61450000	61460000	61630000	61640000	0.00066347354815935
chr14	73110000	73120000	73120000	73130000	chr14	57640000	57650000	57650000	57660000	0.0124288809955618
chr14	76880000	76890000	77040000	77050000	chr14	61440000	61450000	61620000	61630000	0.00068709178163584
chr14	53540000	53550000	54320000	54330000	chr14	37720000	37730000	38500000	38510000	0.000224767834641174
chr14	53490000	53500000	54330000	54340000	chr14	37670000	37680000	38510000	38520000	0.000365975698113946
chr14	53490000	53500000	54300000	54310000	chr14	37670000	37680000	38480000	38490000	0.000391747994164541
chr14	76930000	76940000	77060000	77070000	chr14	61510000	61520000	61640000	61650000	0.00201855500382161
chr14	76920000	76930000	76940000	76950000	chr14	61490000	61500000	61520000	61530000	0.00845366018297116
chr14	89190000	89200000	89900000	89910000	chr14	74010000	74020000	74720000	74730000	0.0392197596380732
chr14	53430000	53440000	54320000	54330000	chr14	37610000	37620000	38500000	38510000	0.000482750745307837
chr14	53650000	53660000	54330000	54340000	chr14	37830000	37840000	38510000	38520000	0.000299845279467511
chr14	53530000	53540000	54300000	54310000	chr14	37710000	37720000	38480000	38490000	0.000224767834641174
chr14	76860000	76870000	77040000	77050000	chr14	61420000	61430000	61620000	61630000	0.000742981800060848
chr14	53400000	53410000	54350000	54360000	chr14	37580000	37590000	38530000	38540000	0.000399782781297613
chr14	53410000	53420000	54350000	54360000	chr14	37590000	37600000	38530000	38540000	0.000190597173745448
chr14	76960000	76970000	77060000	77070000	chr14	61540000	61550000	61640000	61650000	0.00907308620174535
chr14	61900000	61910000	63280000	63290000	chr14	46210000	46220000	47610000	47620000	0.0196802286515384
chr14	53570000	53580000	54330000	54340000	chr14	37750000	37760000	38510000	38520000	0.000270314654585138
chr14	53440000	53450000	54330000	54340000	chr14	37620000	37630000	38510000	38520000	0.000171122236373511
chr14	76870000	76880000	77040000	77050000	chr14	61430000	61440000	61620000	61630000	0.000815616373245352
chr14	53520000	53530000	54310000	54320000	chr14	37700000	37710000	38490000	38500000	0.000222338751525961
chr14	53530000	53540000	54270000	54280000	chr14	37710000	37720000	38450000	38460000	0.000493505951846464
chr14	53320000	53330000	54330000	54340000	chr14	37500000	37510000	38510000	38520000	0.000389173920718816
chr14	95540000	95550000	96080000	96090000	chr14	80690000	80700000	81240000	81250000	0.0262496395875813
chr14	53510000	53520000	54310000	54320000	chr14	37690000	37700000	38490000	38500000	0.000172056130273466
chr14	53440000	53450000	54320000	54330000	chr14	37620000	37630000	38500000	38510000	0.000367292984987947
chr14	62150000	62160000	63170000	63180000	chr14	46460000	46470000	47500000	47510000	0.0310545900352891
chr14	37990000	3.8e+07	38180000	38190000	chr14	21980000	21990000	22170000	22180000	0.0233607027861633
chr14	53540000	53550000	54220000	54230000	chr14	37720000	37730000	38400000	38410000	0.00025681379263705
chr14	76920000	76930000	77060000	77070000	chr14	61490000	61500000	61640000	61650000	0.000803047512829443
chr14	36640000	36650000	36940000	36950000	chr14	20610000	20620000	20920000	20930000	0.0210154426256199
chr14	53510000	53520000	54170000	54180000	chr14	37690000	37700000	38350000	38360000	0.000182010383697783
chr14	62210000	62220000	63260000	63270000	chr14	46530000	46540000	47590000	47600000	0.0341891780406496
chr14	89210000	89220000	89950000	89960000	chr14	74030000	74040000	74770000	74780000	0.0126825309222965
chr14	76960000	76970000	77010000	77020000	chr14	61540000	61550000	61590000	61600000	0.0334015968827529
chr14	53550000	53560000	54330000	54340000	chr14	37730000	37740000	38510000	38520000	0.000227012716614715
chr14	53510000	53520000	54280000	54290000	chr14	37690000	37700000	38460000	38470000	0.000280988066093795
chr14	53480000	53490000	54310000	54320000	chr14	37660000	37670000	38490000	38500000	0.000508653517441294
chr14	53520000	53530000	54170000	54180000	chr14	37700000	37710000	38350000	38360000	0.000415192492816492
chr14	76960000	76970000	77030000	77040000	chr14	61540000	61550000	61610000	61620000	0.00157121096843914
chr14	76960000	76970000	77040000	77050000	chr14	61540000	61550000	61620000	61630000	0.00308654520538229
chr14	53590000	53600000	54330000	54340000	chr14	37770000	37780000	38510000	38520000	0.000613630029217186
chr14	53520000	53530000	54240000	54250000	chr14	37700000	37710000	38420000	38430000	0.000271674978163564
chr14	53490000	53500000	54350000	54360000	chr14	37670000	37680000	38530000	38540000	0.000267884734262295
chr14	53450000	53460000	54250000	54260000	chr14	37630000	37640000	38430000	38440000	0.000315784742198836
chr14	76960000	76970000	77020000	77030000	chr14	61540000	61550000	61600000	61610000	0.00294361660923325
chr14	76930000	76940000	77050000	77060000	chr14	61510000	61520000	61630000	61640000	0.000742913771643282
chr14	76890000	76900000	77040000	77050000	chr14	61450000	61460000	61620000	61630000	0.00425096266110209
chr14	53540000	53550000	54170000	54180000	chr14	37720000	37730000	38350000	38360000	0.000304420306740685
chr14	102520000	102530000	102580000	102590000	chr14	87800000	87810000	87860000	87870000	0.00632735932039583
chr14	53530000	53540000	54310000	54320000	chr14	37710000	37720000	38490000	38500000	0.000527413055976176
chr14	53530000	53540000	54190000	54200000	chr14	37710000	37720000	38370000	38380000	0.000224767834641174
chr14	65410000	65420000	65820000	65830000	chr14	49780000	49790000	50190000	50200000	0.0476548642764031
chr14	53440000	53450000	54310000	54320000	chr14	37620000	37630000	38490000	38500000	0.000224767834641174
chr14	53460000	53470000	54170000	54180000	chr14	37640000	37650000	38350000	38360000	0.000576985707654578
chr14	53520000	53530000	54300000	54310000	chr14	37700000	37710000	38480000	38490000	0.000612683500944521
chr14	53500000	53510000	54310000	54320000	chr14	37680000	37690000	38490000	38500000	0.000208494143206421
chr14	80980000	80990000	81150000	81160000	chr14	65630000	65640000	65790000	65800000	0.0197635338237057
chr14	53490000	53500000	54320000	54330000	chr14	37670000	37680000	38500000	38510000	0.000236524223963877
chr14	53520000	53530000	54150000	54160000	chr14	37700000	37710000	38330000	38340000	0.000273620423919579
chr14	53540000	53550000	54210000	54220000	chr14	37720000	37730000	38390000	38400000	0.000317409027538577
chr14	53660000	53670000	54330000	54340000	chr14	37840000	37850000	38510000	38520000	0.000403972505341149
chr14	62270000	62280000	63270000	63280000	chr14	46590000	46600000	47600000	47610000	0.0230340828135328
chr14	76910000	76920000	76990000	7.7e+07	chr14	61480000	61490000	61570000	61580000	0.00646863043842158
chr14	53490000	53500000	54310000	54320000	chr14	37670000	37680000	38490000	38500000	0.000316504335494329
chr14	53500000	53510000	54350000	54360000	chr14	37680000	37690000	38530000	38540000	0.000255546657474742
chr14	76870000	76880000	77020000	77030000	chr14	61430000	61440000	61600000	61610000	0.00128980790116969
chr14	53540000	53550000	54300000	54310000	chr14	37720000	37730000	38480000	38490000	0.000254175581656346
chr10	23980000	23990000	24500000	24510000	chr10	24840000	24850000	25370000	25380000	0.0483739471850578
chr14	53440000	53450000	54300000	54310000	chr14	37620000	37630000	38480000	38490000	0.000368210787690018
chr14	53510000	53520000	54320000	54330000	chr14	37690000	37700000	38500000	38510000	0.000600695079633111
chr14	53530000	53540000	54280000	54290000	chr14	37710000	37720000	38460000	38470000	0.000279776501138854
chr14	73060000	73070000	73110000	73120000	chr14	57580000	57590000	57640000	57650000	0.00448897979841898
chr14	53670000	53680000	54330000	54340000	chr14	37850000	37860000	38510000	38520000	0.00040257554846165
chr14	53530000	53540000	54350000	54360000	chr14	37710000	37720000	38530000	38540000	0.000845293668162375
chr14	38710000	38720000	38860000	38870000	chr14	22710000	22720000	22860000	22870000	0.0359590825887177
chr10	67950000	67960000	68200000	68210000	chr10	68950000	68960000	69200000	69210000	0.00114571133812402
chr14	76850000	76860000	77050000	77060000	chr14	61410000	61420000	61630000	61640000	0.00287995829454089
chr14	65190000	65200000	65820000	65830000	chr14	49560000	49570000	50190000	50200000	0.0302330444414651
chr14	76870000	76880000	7.7e+07	77010000	chr14	61430000	61440000	61580000	61590000	0.00284440498995636
chr14	49660000	49670000	49780000	49790000	chr14	33760000	33770000	33890000	33900000	0.00405973952218712
chr14	31500000	31510000	32470000	32480000	chr14	15310000	15320000	16290000	16300000	0.0477042774580328
chr14	76990000	7.7e+07	77020000	77030000	chr14	61570000	61580000	61600000	61610000	0.0137211138268771
chr14	76930000	76940000	77030000	77040000	chr14	61510000	61520000	61610000	61620000	0.0015351542762732
chr14	76930000	76940000	77020000	77030000	chr14	61510000	61520000	61600000	61610000	0.00158752497467811
chr14	53550000	53560000	54170000	54180000	chr14	37730000	37740000	38350000	38360000	0.000263613465071493
chr14	65210000	65220000	65820000	65830000	chr14	49580000	49590000	50190000	50200000	0.0122293406324927
chr14	65420000	65430000	65820000	65830000	chr14	49790000	49800000	50190000	50200000	0.0274483586090928
chr14	76880000	76890000	77010000	77020000	chr14	61440000	61450000	61590000	61600000	0.00195920131239925
chr14	49670000	49680000	49780000	49790000	chr14	33770000	33780000	33890000	33900000	0.00328023830133701
chr14	53410000	53420000	54310000	54320000	chr14	37590000	37600000	38490000	38500000	0.000278718291813689
chr14	81990000	8.2e+07	82680000	82690000	chr14	66710000	66720000	67390000	67400000	0.0161927107310758
chr14	7.7e+07	77010000	77020000	77030000	chr14	61580000	61590000	61600000	61610000	0.0251854971404587
chr14	76940000	76950000	77010000	77020000	chr14	61520000	61530000	61590000	61600000	0.00552973408582949
chr14	53550000	53560000	54160000	54170000	chr14	37730000	37740000	38340000	38350000	0.000828404040064912
chr10	15850000	15860000	16790000	16800000	chr10	16630000	16640000	17590000	17600000	0.00939184303903086
chr14	53450000	53460000	54220000	54230000	chr14	37630000	37640000	38400000	38410000	0.000315521821521471
chr14	53360000	53370000	54330000	54340000	chr14	37540000	37550000	38510000	38520000	0.000269440293873307
chr14	53560000	53570000	54320000	54330000	chr14	37740000	37750000	38500000	38510000	0.00040384341991927
chr14	76950000	76960000	7.7e+07	77010000	chr14	61530000	61540000	61580000	61590000	0.00808825515700467
chr14	53500000	53510000	54130000	54140000	chr14	37680000	37690000	38310000	38320000	0.000299480011287572
chr14	49650000	49660000	49830000	49840000	chr14	33750000	33760000	33950000	33960000	0.00148242994682585
chr14	76920000	76930000	77080000	77090000	chr14	61490000	61500000	61660000	61670000	0.00189897708246395
chr14	76870000	76880000	76910000	76920000	chr14	61430000	61440000	61480000	61490000	0.015901067662758
chr14	53450000	53460000	54300000	54310000	chr14	37630000	37640000	38480000	38490000	0.000545682707538153
chr14	62250000	62260000	63080000	63090000	chr14	46570000	46580000	47420000	47430000	0.0236877568609903
chr14	86970000	86980000	87610000	87620000	chr14	71770000	71780000	72400000	72410000	0.00809841252255351
chr14	53500000	53510000	54320000	54330000	chr14	37680000	37690000	38500000	38510000	0.000431109876933447
chr14	7.7e+07	77010000	77010000	77020000	chr14	61580000	61590000	61590000	61600000	0.0478783083405407
chr14	53530000	53540000	54250000	54260000	chr14	37710000	37720000	38430000	38440000	0.00056081812697907
chr14	53540000	53550000	54290000	54300000	chr14	37720000	37730000	38470000	38480000	0.000443825031373468
chr14	98190000	98200000	98920000	98930000	chr14	83410000	83420000	84140000	84150000	0.0331057449705561
chr14	53470000	53480000	54310000	54320000	chr14	37650000	37660000	38490000	38500000	0.00035611370020082
chr14	53470000	53480000	54330000	54340000	chr14	37650000	37660000	38510000	38520000	0.00215809879101267
chr14	53510000	53520000	54300000	54310000	chr14	37690000	37700000	38480000	38490000	0.000809325824644983
chr14	62120000	62130000	63230000	63240000	chr14	46430000	46440000	47560000	47570000	0.0152329227673839
chr14	53510000	53520000	54290000	54300000	chr14	37690000	37700000	38470000	38480000	0.000414204771769185
chr14	49730000	49740000	49750000	49760000	chr14	33830000	33840000	33850000	33860000	0.0312928446714505
chr14	62330000	62340000	63090000	63100000	chr14	46650000	46660000	47430000	47440000	0.0351654359964074
chr14	49650000	49660000	49770000	49780000	chr14	33750000	33760000	33880000	33890000	0.00356218307629801
chr14	62050000	62060000	63290000	63300000	chr14	46360000	46370000	47620000	47630000	0.044643108102866
chr14	67830000	67840000	68890000	68900000	chr14	52220000	52230000	53280000	53290000	0.00553224423676484
chr14	49690000	49700000	49750000	49760000	chr14	33790000	33800000	33850000	33860000	0.00915257616985066
chr14	76880000	76890000	7.7e+07	77010000	chr14	61440000	61450000	61580000	61590000	0.00506526845948751
chr14	53410000	53420000	54360000	54370000	chr14	37590000	37600000	38540000	38550000	0.000417960866354346
chr14	69620000	69630000	69720000	69730000	chr14	54080000	54090000	54180000	54190000	0.0259270326632918
chr14	53530000	53540000	54240000	54250000	chr14	37710000	37720000	38420000	38430000	0.000506845234908863
chr14	53530000	53540000	54260000	54270000	chr14	37710000	37720000	38440000	38450000	0.000405381173059608
chr14	53350000	53360000	54360000	54370000	chr14	37530000	37540000	38540000	38550000	0.000419771409631017
chr14	65180000	65190000	66080000	66090000	chr14	49550000	49560000	50450000	50460000	0.0301122538997328
chr14	76950000	76960000	77060000	77070000	chr14	61530000	61540000	61640000	61650000	0.00386901923599841
chr14	53550000	53560000	54190000	54200000	chr14	37730000	37740000	38370000	38380000	0.000411969869950339
chr14	76880000	76890000	77030000	77040000	chr14	61440000	61450000	61610000	61620000	0.00248081200910867
chr10	72340000	72350000	72350000	72360000	chr10	73470000	73480000	73480000	73490000	0.0226651962833082
chr14	76960000	76970000	7.7e+07	77010000	chr14	61540000	61550000	61580000	61590000	0.016440245554369
chr14	53430000	53440000	54350000	54360000	chr14	37610000	37620000	38530000	38540000	0.00126768000159654
chr14	53520000	53530000	54350000	54360000	chr14	37700000	37710000	38530000	38540000	0.00028308154823635
chr14	53380000	53390000	54220000	54230000	chr14	37560000	37570000	38400000	38410000	0.000282464231190937
chr14	76970000	76980000	7.7e+07	77010000	chr14	61550000	61560000	61580000	61590000	0.0411449337001129
chr14	53570000	53580000	54350000	54360000	chr14	37750000	37760000	38530000	38540000	0.000337808082875852
chr14	19900000	19910000	19950000	19960000	chr14	3630000	3640000	3680000	3690000	0.00444605001741865
chr14	53550000	53560000	54310000	54320000	chr14	37730000	37740000	38490000	38500000	0.00026126062905186
chr14	76920000	76930000	77010000	77020000	chr14	61490000	61500000	61590000	61600000	0.00458322727209211
chr14	76890000	76900000	77020000	77030000	chr14	61450000	61460000	61600000	61610000	0.00941061477758539
chr14	6.2e+07	62010000	63310000	63320000	chr14	46310000	46320000	47640000	47650000	0.0103569741747792
chr14	76970000	76980000	77020000	77030000	chr14	61550000	61560000	61600000	61610000	0.0174259389178554
chr14	53430000	53440000	54310000	54320000	chr14	37610000	37620000	38490000	38500000	0.000315521821521471
chr14	38710000	38720000	38850000	38860000	chr14	22710000	22720000	22850000	22860000	0.0231754543029393
chr14	53460000	53470000	54320000	54330000	chr14	37640000	37650000	38500000	38510000	0.00084233916643025
chr14	49660000	49670000	49800000	49810000	chr14	33760000	33770000	33910000	33920000	0.00521326017367561
chr14	76940000	76950000	76990000	7.7e+07	chr14	61520000	61530000	61570000	61580000	0.0169934299135666
chr10	91020000	91030000	91240000	91250000	chr10	92320000	92330000	92550000	92560000	0.00097533960360766
chr14	61860000	61870000	63270000	63280000	chr14	46170000	46180000	47600000	47610000	0.0173557117513577
chr10	99850000	99860000	100040000	100050000	chr10	101280000	101290000	101470000	101480000	0.00143395199342548
chr14	61980000	61990000	63280000	63290000	chr14	46290000	46300000	47610000	47620000	0.0429441134351825
chr14	97410000	97420000	99240000	99250000	chr14	82630000	82640000	84460000	84470000	0.0354568241994178
chr14	23340000	23350000	23410000	23420000	chr14	7090000	7100000	7160000	7170000	0.0461194300053924
chr14	73120000	73130000	73130000	73140000	chr14	57650000	57660000	57660000	57670000	0.0117060576180681
chr14	69200000	69210000	69220000	69230000	chr14	53610000	53620000	53650000	53660000	0.0452147977855633
chr14	104190000	104200000	104350000	104360000	chr14	89540000	89550000	89700000	89710000	0.011417333624487
chr14	37950000	37960000	38180000	38190000	chr14	21940000	21950000	22170000	22180000	0.0489549730024061
chr10	34660000	34670000	34960000	34970000	chr10	35720000	35730000	36020000	36030000	0.00110921267500681
chr15	75020000	75030000	75200000	75210000	chr15	56020000	56030000	56210000	56220000	0.0372216516540966
chr15	36870000	36880000	37100000	37110000	chr15	17230000	17240000	17460000	17470000	0.0389431436288962
chr15	42060000	42070000	42130000	42140000	chr15	22610000	22620000	22680000	22690000	0.023772084178471
chr15	74600000	74610000	74610000	74620000	chr15	55600000	55610000	55610000	55620000	0.0277529224772687
chr15	43890000	43900000	44060000	44070000	chr15	24480000	24490000	24650000	24660000	0.0018456189564685
chr15	63280000	63290000	63400000	63410000	chr15	44100000	44110000	44220000	44230000	0.0292795499234734
chr15	43900000	43910000	44070000	44080000	chr15	24490000	24500000	24660000	24670000	0.000667190565335035
chr15	43900000	43910000	44060000	44070000	chr15	24490000	24500000	24650000	24660000	0.000527413055976176
chr15	64160000	64170000	64380000	64390000	chr15	4.5e+07	45010000	45220000	45230000	0.0491164112739429
chr15	43920000	43930000	44060000	44070000	chr15	24510000	24520000	24650000	24660000	0.00116213073874116
chr15	64160000	64170000	64350000	64360000	chr15	4.5e+07	45010000	45190000	45200000	0.0482929969234671
chr15	41860000	41870000	41880000	41890000	chr15	22410000	22420000	22430000	22440000	0.0435412740934266
chr15	41840000	41850000	41850000	41860000	chr15	22390000	22400000	22400000	22410000	0.0169915552889329
chr15	43900000	43910000	44050000	44060000	chr15	24490000	24500000	24640000	24650000	0.00218656531306078
chr15	43910000	43920000	44060000	44070000	chr15	24500000	24510000	24650000	24660000	0.000894543407875856
chr15	41850000	41860000	41880000	41890000	chr15	22400000	22410000	22430000	22440000	0.0212945532472486
chr15	41850000	41860000	41890000	41900000	chr15	22400000	22410000	22440000	22450000	0.009280440814023
chr15	41830000	41840000	41880000	41890000	chr15	22380000	22390000	22430000	22440000	0.00253584010980572
chr15	41810000	41820000	41890000	41900000	chr15	22360000	22370000	22440000	22450000	0.00340262297736632
chr15	43890000	43900000	44070000	44080000	chr15	24480000	24490000	24660000	24670000	0.00116633345770867
chr15	41830000	41840000	41840000	41850000	chr15	22380000	22390000	22390000	22400000	0.0204203963249253
chr15	41770000	41780000	41800000	41810000	chr15	22310000	22320000	22350000	22360000	0.0204920126941268
chr15	62840000	62850000	63030000	63040000	chr15	43660000	43670000	43850000	43860000	0.0290718529461911
chr15	43910000	43920000	44050000	44060000	chr15	24500000	24510000	24640000	24650000	0.00133724657839536
chr15	41830000	41840000	41850000	41860000	chr15	22380000	22390000	22400000	22410000	0.0118386687896806
chr15	41770000	41780000	41810000	41820000	chr15	22310000	22320000	22360000	22370000	0.0395418683024109
chr15	41830000	41840000	41890000	41900000	chr15	22380000	22390000	22440000	22450000	0.00726644659161339
chr15	99310000	99320000	99710000	99720000	chr15	80340000	80350000	80740000	80750000	0.0468579329040399
chr15	41840000	41850000	41890000	41900000	chr15	22390000	22400000	22440000	22450000	0.00513429604713318
chr15	89750000	89760000	89820000	89830000	chr15	70520000	70530000	70590000	70600000	0.00267006251070709
chr15	43900000	43910000	44040000	44050000	chr15	24490000	24500000	24630000	24640000	0.00193773438299237
chr15	41760000	41770000	41810000	41820000	chr15	22300000	22310000	22360000	22370000	0.0213879601095071
chr15	41840000	41850000	41880000	41890000	chr15	22390000	22400000	22430000	22440000	0.00473769173548308
chr10	15930000	15940000	16520000	16530000	chr10	16720000	16730000	17320000	17330000	0.0488426799370639
chr15	41860000	41870000	41890000	41900000	chr15	22410000	22420000	22440000	22450000	0.00869713403725104
chr15	100340000	100350000	100600000	100610000	chr15	81410000	81420000	81660000	81670000	0.0168833911200428
chr15	41840000	41850000	41860000	41870000	chr15	22390000	22400000	22410000	22420000	0.0154698123424735
chr15	43870000	43880000	44060000	44070000	chr15	24460000	24470000	24650000	24660000	0.00104729096661547
chr15	62070000	62080000	62300000	62310000	chr15	42910000	42920000	43130000	43140000	0.0249874907146504
chr15	92100000	92110000	92370000	92380000	chr15	72940000	72950000	73210000	73220000	0.0405002190785429
chr15	78630000	78640000	78710000	78720000	chr15	59640000	59650000	59720000	59730000	0.000348195187603171
chr15	41790000	41800000	41810000	41820000	chr15	22340000	22350000	22360000	22370000	0.0172626596033888
chr15	41880000	41890000	41890000	41900000	chr15	22430000	22440000	22440000	22450000	0.0409780585757015
chr15	43910000	43920000	44070000	44080000	chr15	24500000	24510000	24660000	24670000	0.00198808639826782
chr15	41840000	41850000	41870000	41880000	chr15	22390000	22400000	22420000	22430000	0.00309673825385097
chr15	75380000	75390000	75600000	75610000	chr15	56370000	56380000	56600000	56610000	0.0192707434416078
chr15	83250000	83260000	83540000	83550000	chr15	64210000	64220000	64490000	64500000	0.0433704608168343
chr15	41810000	41820000	41870000	41880000	chr15	22360000	22370000	22420000	22430000	0.0073726930893521
chr15	58070000	58080000	58190000	58200000	chr15	38890000	38900000	39010000	39020000	0.0362823291761516
chr15	43930000	43940000	44050000	44060000	chr15	24520000	24530000	24640000	24650000	0.00269241064597325
chr15	41840000	41850000	41900000	41910000	chr15	22390000	22400000	22450000	22460000	0.015436548600407
chr15	41770000	41780000	41820000	41830000	chr15	22310000	22320000	22370000	22380000	0.00611286619755503
chr15	64200000	64210000	64380000	64390000	chr15	45040000	45050000	45220000	45230000	0.0241568481767055
chr15	41850000	41860000	41870000	41880000	chr15	22400000	22410000	22420000	22430000	0.0323179168678482
chr15	43900000	43910000	44020000	44030000	chr15	24490000	24500000	24610000	24620000	0.00419385293824809
chr15	41810000	41820000	41860000	41870000	chr15	22360000	22370000	22410000	22420000	0.00787797684259348
chr10	91020000	91030000	91250000	91260000	chr10	92320000	92330000	92560000	92570000	0.00041557091435566
chr15	41820000	41830000	41860000	41870000	chr15	22370000	22380000	22410000	22420000	0.0209242662680854
chr15	41820000	41830000	41880000	41890000	chr15	22370000	22380000	22430000	22440000	0.00539152977899686
chr15	41770000	41780000	41890000	41900000	chr15	22310000	22320000	22440000	22450000	0.00460793893717521
chr15	96370000	96380000	96410000	96420000	chr15	77290000	77300000	77330000	77340000	0.0282316970114886
chr10	99900000	99910000	100010000	100020000	chr10	101330000	101340000	101440000	101450000	0.001025946247603
chr10	99930000	99940000	99990000	1e+08	chr10	101360000	101370000	101420000	101430000	0.0103564052075963
chr15	41770000	41780000	41900000	41910000	chr15	22310000	22320000	22450000	22460000	0.00531344432163821
chr15	41820000	41830000	41870000	41880000	chr15	22370000	22380000	22420000	22430000	0.00214181625983093
chr15	62770000	62780000	63020000	63030000	chr15	43590000	43600000	43840000	43850000	0.0454364103145446
chr15	43930000	43940000	44060000	44070000	chr15	24520000	24530000	24650000	24660000	0.003501631071579
chr15	78620000	78630000	78710000	78720000	chr15	59630000	59640000	59720000	59730000	0.00123651926514474
chr15	78010000	78020000	78110000	78120000	chr15	59010000	59020000	59110000	59120000	0.0240528768988792
chr15	96340000	96350000	96400000	96410000	chr15	77260000	77270000	77320000	77330000	0.0324995636152991
chr15	78080000	78090000	78180000	78190000	chr15	59080000	59090000	59180000	59190000	0.04847485956801
chr15	41830000	41840000	41860000	41870000	chr15	22380000	22390000	22410000	22420000	0.0157742275462399
chr15	78640000	78650000	78710000	78720000	chr15	59650000	59660000	59720000	59730000	0.000977798242403581
chr15	43920000	43930000	44040000	44050000	chr15	24510000	24520000	24630000	24640000	0.00400749824537547
chr15	54780000	54790000	54790000	54800000	chr15	35530000	35540000	35540000	35550000	0.0374599243879068
chr15	67440000	67450000	67770000	67780000	chr15	48400000	48410000	48720000	48730000	0.0191917322278104
chr15	41830000	41840000	41900000	41910000	chr15	22380000	22390000	22450000	22460000	0.0124860948197863
chr15	41850000	41860000	41900000	41910000	chr15	22400000	22410000	22450000	22460000	0.0108713767498345
chr10	99870000	99880000	100030000	100040000	chr10	101300000	101310000	101460000	101470000	0.00283652154297367
chr15	24690000	24700000	24700000	24710000	chr15	5660000	5670000	5670000	5680000	0.0307323726810488
chr15	89760000	89770000	89820000	89830000	chr15	70530000	70540000	70590000	70600000	0.0461282856305371
chr15	43890000	43900000	44040000	44050000	chr15	24480000	24490000	24630000	24640000	0.0019431214399411
chr15	36300000	36310000	37900000	37910000	chr15	16660000	16670000	18280000	18290000	0.0358076630787655
chr15	100260000	100270000	100270000	100280000	chr15	81330000	81340000	81340000	81350000	0.0481548884789393
chr16	24040000	24050000	24500000	24510000	chr16	23470000	23480000	23950000	23960000	0.0221715141213525
chr16	24040000	24050000	24490000	24500000	chr16	23470000	23480000	23940000	23950000	0.0111147592101093
chr16	2750000	2760000	2760000	2770000	chr16	2970000	2980000	2980000	2990000	0.00338240343853422
chr16	2.2e+07	22010000	22180000	22190000	chr16	21560000	21570000	21740000	21750000	0.0160673911209497
chr16	3e+06	3010000	3010000	3020000	chr16	3270000	3280000	3280000	3290000	0.00952679341459499
chr16	70260000	70270000	70550000	70560000	chr16	61150000	61160000	61450000	61460000	0.019671377724817
chr16	18830000	18840000	18850000	18860000	chr16	18390000	18400000	18410000	18420000	0.00986903300509007
chr16	77680000	77690000	77970000	77980000	chr16	68730000	68740000	69030000	69040000	0.0399679158161941
chr16	11400000	11410000	11710000	11720000	chr16	11800000	11810000	12130000	12140000	0.0318328773196986
chr16	3150000	3160000	3180000	3190000	chr16	3420000	3430000	3450000	3460000	0.00866138348209627
chr16	87580000	87590000	87630000	87640000	chr16	78880000	78890000	78930000	78940000	0.00207540306161629
chr16	3030000	3040000	3040000	3050000	chr16	3300000	3310000	3310000	3320000	0.0122504641338546
chr16	18830000	18840000	18840000	18850000	chr16	18390000	18400000	18400000	18410000	0.00524872288583034
chr16	75790000	75800000	76640000	76650000	chr16	66800000	66810000	67660000	67670000	0.00612661519330759
chr16	77670000	77680000	77970000	77980000	chr16	68720000	68730000	69030000	69040000	0.0486676044709714
chr16	3090000	3100000	3120000	3130000	chr16	3360000	3370000	3390000	3400000	0.0144080947107299
chr16	20830000	20840000	21080000	21090000	chr16	20410000	20420000	20660000	20670000	0.000787762306786574
chr16	18800000	18810000	18850000	18860000	chr16	18370000	18380000	18410000	18420000	0.00172765292572107
chr16	46490000	46500000	46500000	46510000	chr16	36900000	36910000	36910000	36920000	0.0184394187569964
chr16	2020000	2030000	2170000	2180000	chr16	2220000	2230000	2370000	2380000	0.0169604749270004
chr16	87590000	87600000	87630000	87640000	chr16	78890000	78900000	78930000	78940000	0.0178041861559176
chr16	6010000	6020000	6640000	6650000	chr16	6360000	6370000	7e+06	7010000	0.0256908506899835
chr16	11250000	11260000	11320000	11330000	chr16	11650000	11660000	11720000	11730000	0.02826442204677
chr16	3240000	3250000	3250000	3260000	chr16	3500000	3510000	3510000	3520000	0.048077490517663
chr16	88190000	88200000	88310000	88320000	chr16	79500000	79510000	79620000	79630000	0.0209753809265153
chr16	2750000	2760000	2770000	2780000	chr16	2970000	2980000	2990000	3e+06	0.0269350787967562
chr16	18800000	18810000	18840000	18850000	chr16	18370000	18380000	18400000	18410000	0.00457880175286682
chr16	8640000	8650000	8890000	8900000	chr16	9030000	9040000	9280000	9290000	0.00333601248161892
chr16	31450000	31460000	31700000	31710000	chr16	30360000	30370000	30630000	30640000	0.0107006710019118
chr16	3050000	3060000	3110000	3120000	chr16	3320000	3330000	3380000	3390000	0.0029238564906445
chr16	3030000	3040000	3050000	3060000	chr16	3300000	3310000	3320000	3330000	0.0169906174487394
chr16	24040000	24050000	24450000	24460000	chr16	23470000	23480000	23900000	23910000	0.0136238683844554
chr16	3130000	3140000	3140000	3150000	chr16	3400000	3410000	3410000	3420000	0.0273208661269704
chr16	3060000	3070000	3090000	3100000	chr16	3330000	3340000	3360000	3370000	0.0201407878129308
chr16	29730000	29740000	29740000	29750000	chr16	28710000	28720000	28720000	28730000	0.025853424429268
chr16	3050000	3060000	3120000	3130000	chr16	3320000	3330000	3390000	3400000	0.00182521173553912
chr16	3200000	3210000	3430000	3440000	chr16	3470000	3480000	3690000	3700000	0.00323698844053388
chr16	3100000	3110000	3120000	3130000	chr16	3370000	3380000	3390000	3400000	0.0145903948793428
chr16	77700000	77710000	77970000	77980000	chr16	68760000	68770000	69030000	69040000	0.0199038927802067
chr16	28880000	28890000	28920000	28930000	chr16	28450000	28460000	28510000	28520000	0.0456183676178224
chr16	3060000	3070000	3110000	3120000	chr16	3330000	3340000	3380000	3390000	0.00222213720249213
chr16	20830000	20840000	21070000	21080000	chr16	20410000	20420000	20650000	20660000	0.00319137613841787
chr16	18790000	18800000	18800000	18810000	chr16	18360000	18370000	18370000	18380000	0.0239274188898371
chr16	20830000	20840000	21100000	21110000	chr16	20410000	20420000	20680000	20690000	0.000691941256701603
chr16	1820000	1830000	1940000	1950000	chr16	2020000	2030000	2140000	2150000	0.0148114557210606
chr16	3030000	3040000	3090000	3100000	chr16	3300000	3310000	3360000	3370000	0.00922789895034773
chr16	87770000	87780000	87850000	87860000	chr16	79080000	79090000	79160000	79170000	0.0016342480008226
chr16	2080000	2090000	2170000	2180000	chr16	2290000	2300000	2370000	2380000	0.00568251903705709
chr16	3080000	3090000	3090000	3100000	chr16	3350000	3360000	3360000	3370000	0.0145985127268672
chr16	2980000	2990000	3010000	3020000	chr16	3250000	3260000	3280000	3290000	0.0109738130321244
chr16	31460000	31470000	31710000	31720000	chr16	30370000	30380000	30640000	30650000	0.0412002619783994
chr16	4650000	4660000	4670000	4680000	chr16	4930000	4940000	4970000	4980000	0.00853232096526599
chr16	3200000	3210000	3410000	3420000	chr16	3470000	3480000	3670000	3680000	0.00900429008259717
chr16	52070000	52080000	52620000	52630000	chr16	42650000	42660000	43220000	43230000	0.0403267240370099
chr16	3080000	3090000	3120000	3130000	chr16	3350000	3360000	3390000	3400000	0.00716182267855879
chr16	3040000	3050000	3120000	3130000	chr16	3310000	3320000	3390000	3400000	0.0055841790181864
chr16	4650000	4660000	4680000	4690000	chr16	4930000	4940000	4980000	4990000	0.0327756827179967
chr16	30400000	30410000	30610000	30620000	chr16	29300000	29310000	29510000	29520000	0.0456629111468009
chr16	3050000	3060000	3080000	3090000	chr16	3320000	3330000	3350000	3360000	0.00934940614991505
chr16	3100000	3110000	3110000	3120000	chr16	3370000	3380000	3380000	3390000	0.0474261363664014
chr16	3090000	3100000	3130000	3140000	chr16	3360000	3370000	3400000	3410000	0.00910928082875364
chr16	3230000	3240000	3300000	3310000	chr16	3490000	3500000	3560000	3570000	0.0071118649630076
chr16	2990000	3e+06	3010000	3020000	chr16	3260000	3270000	3280000	3290000	0.0232448217405983
chr16	3230000	3240000	3250000	3260000	chr16	3490000	3500000	3510000	3520000	0.0246279804701149
chr16	3190000	3200000	3200000	3210000	chr16	3460000	3470000	3470000	3480000	0.0461191635706092
chr16	83930000	83940000	84040000	84050000	chr16	75110000	75120000	75230000	75240000	0.00435276736959285
chr16	2760000	2770000	2770000	2780000	chr16	2980000	2990000	2990000	3e+06	0.0248427960162837
chr16	3060000	3070000	3130000	3140000	chr16	3330000	3340000	3400000	3410000	0.00662636411301708
chr16	20830000	20840000	21090000	21100000	chr16	20410000	20420000	20670000	20680000	0.000995571718053669
chr16	87770000	87780000	87840000	87850000	chr16	79080000	79090000	79150000	79160000	0.00466490135408113
chr16	87570000	87580000	87630000	87640000	chr16	78870000	78880000	78930000	78940000	0.0120420328686684
chr16	30340000	30350000	30350000	30360000	chr16	29240000	29250000	29250000	29260000	0.0485900056286283
chr16	3240000	3250000	3260000	3270000	chr16	3500000	3510000	3520000	3530000	0.0268432368574614
chr16	1830000	1840000	1840000	1850000	chr16	2030000	2040000	2040000	2050000	0.0349288668228069
chr16	3050000	3060000	3090000	3100000	chr16	3320000	3330000	3360000	3370000	0.00329701133320782
chr16	18790000	18800000	18850000	18860000	chr16	18360000	18370000	18410000	18420000	0.0058347953344594
chr16	2730000	2740000	2740000	2750000	chr16	2950000	2960000	2960000	2970000	0.027900709886972
chr16	87700000	87710000	87710000	87720000	chr16	79010000	79020000	79020000	79030000	0.0203592608366995
chr16	3090000	3100000	3110000	3120000	chr16	3360000	3370000	3380000	3390000	0.0473738395544256
chr16	29720000	29730000	29730000	29740000	chr16	28700000	28710000	28710000	28720000	0.0263150324284967
chr16	2690000	2700000	2710000	2720000	chr16	2910000	2920000	2930000	2940000	0.0123443321589395
chr16	74430000	74440000	74440000	74450000	chr16	65370000	65380000	65380000	65390000	0.0253429174116963
chr16	31450000	31460000	31710000	31720000	chr16	30360000	30370000	30640000	30650000	0.00243110635325189
chr16	3200000	3210000	3220000	3230000	chr16	3470000	3480000	3480000	3490000	0.0233834377656407
chr16	87580000	87590000	87650000	87660000	chr16	78880000	78890000	78950000	78960000	0.00661275543026745
chr10	8190000	8200000	9190000	9200000	chr10	8450000	8460000	9450000	9460000	0.00240767187393741
chr16	3200000	3210000	3380000	3390000	chr16	3470000	3480000	3640000	3650000	0.00166384347683969
chr16	2720000	2730000	2730000	2740000	chr16	2940000	2950000	2950000	2960000	0.0362182437695408
chr10	77980000	77990000	78010000	78020000	chr10	79240000	79250000	79270000	79280000	0.0127845935955663
chr16	87580000	87590000	87640000	87650000	chr16	78880000	78890000	78940000	78950000	0.00373185402880248
chr16	3040000	3050000	3050000	3060000	chr16	3310000	3320000	3320000	3330000	0.0409203601471469
chr16	2070000	2080000	2170000	2180000	chr16	2280000	2290000	2370000	2380000	0.0187793715892236
chr16	29740000	29750000	29780000	29790000	chr16	28720000	28730000	28760000	28770000	0.00714367179462137
chr16	70590000	70600000	70610000	70620000	chr16	61490000	61500000	61510000	61520000	0.0419968151437488
chr16	61470000	61480000	62130000	62140000	chr16	52210000	52220000	52870000	52880000	0.0182389935626014
chr16	1820000	1830000	1950000	1960000	chr16	2020000	2030000	2150000	2160000	0.00471389402281097
chr16	3200000	3210000	3270000	3280000	chr16	3470000	3480000	3530000	3540000	0.00928029495841707
chr16	2970000	2980000	3010000	3020000	chr16	3240000	3250000	3280000	3290000	0.00657051587818556
chr16	9230000	9240000	1e+07	10010000	chr16	9620000	9630000	10390000	10400000	0.0158974756419938
chr16	28950000	28960000	28960000	28970000	chr16	27940000	27950000	27950000	27960000	0.0117190282085781
chr16	3050000	3060000	3130000	3140000	chr16	3320000	3330000	3400000	3410000	0.00510940856363386
chr16	87720000	87730000	87730000	87740000	chr16	79030000	79040000	79040000	79050000	0.0392356837683552
chr10	15800000	15810000	16770000	16780000	chr10	16580000	16590000	17570000	17580000	0.0114459050331474
chr16	2690000	2700000	2700000	2710000	chr16	2910000	2920000	2920000	2930000	0.0111194238837125
chr16	20830000	20840000	21110000	21120000	chr16	20410000	20420000	20690000	20700000	0.000901471443859005
chr10	75440000	75450000	77090000	77100000	chr10	76680000	76690000	78350000	78360000	0.0344728460560268
chr16	71190000	71200000	71280000	71290000	chr16	62120000	62130000	62200000	62210000	0.0374585854227922
chr16	2720000	2730000	2740000	2750000	chr16	2940000	2950000	2960000	2970000	0.0196220702863824
chr16	9270000	9280000	10520000	10530000	chr16	9660000	9670000	10920000	10930000	0.0468483438766706
chr16	87700000	87710000	87720000	87730000	chr16	79010000	79020000	79030000	79040000	0.0301620985890546
chr16	3250000	3260000	3310000	3320000	chr16	3510000	3520000	3570000	3580000	0.00913766513507482
chr16	3240000	3250000	3380000	3390000	chr16	3500000	3510000	3640000	3650000	0.00354662167923015
chr16	3240000	3250000	3370000	3380000	chr16	3500000	3510000	3630000	3640000	0.00261326348065657
chr16	3050000	3060000	3100000	3110000	chr16	3320000	3330000	3370000	3380000	0.00646092129653815
chr16	53940000	53950000	55020000	55030000	chr16	44550000	44560000	45640000	45650000	0.0443573049873549
chr16	3220000	3230000	3380000	3390000	chr16	3480000	3490000	3640000	3650000	0.00520158735833468
chr16	3040000	3050000	3100000	3110000	chr16	3310000	3320000	3370000	3380000	0.0109738130321244
chr16	3240000	3250000	3440000	3450000	chr16	3500000	3510000	3700000	3710000	0.00151616218619223
chr16	25310000	25320000	26590000	26600000	chr16	24810000	24820000	26100000	26110000	0.019479050575463
chr16	3190000	3200000	3250000	3260000	chr16	3460000	3470000	3510000	3520000	0.00418518891530691
chr16	3060000	3070000	3100000	3110000	chr16	3330000	3340000	3370000	3380000	0.0174748905682322
chr16	18840000	18850000	18850000	18860000	chr16	18400000	18410000	18410000	18420000	0.0471344746901998
chr16	3060000	3070000	3080000	3090000	chr16	3330000	3340000	3350000	3360000	0.0118986945353834
chr16	3250000	3260000	3390000	3400000	chr16	3510000	3520000	3650000	3660000	0.00242907000987249
chr16	77680000	77690000	77940000	77950000	chr16	68730000	68740000	6.9e+07	69010000	0.0340646766747117
chr16	67520000	67530000	67630000	67640000	chr16	58400000	58410000	58510000	58520000	0.0440763279853617
chr16	3040000	3050000	3080000	3090000	chr16	3310000	3320000	3350000	3360000	0.0164423970310351
chr16	22700000	22710000	22760000	22770000	chr16	22120000	22130000	22180000	22190000	0.0136998178801951
chr16	3040000	3050000	3110000	3120000	chr16	3310000	3320000	3380000	3390000	0.0104150731649811
chr16	28980000	28990000	28990000	2.9e+07	chr16	27970000	27980000	27980000	27990000	0.0107376607235696
chr16	31190000	31200000	31330000	31340000	chr16	30100000	30110000	30230000	30240000	0.0358920919739737
chr16	78940000	78950000	80500000	80510000	chr16	7e+07	70010000	71580000	71590000	0.0419778773178987
chr16	22880000	22890000	23060000	23070000	chr16	22300000	22310000	22480000	22490000	0.0408673049956602
chr16	20400000	20410000	20710000	20720000	chr16	19980000	19990000	20270000	20280000	0.0197551869650559
chr16	3190000	3200000	3230000	3240000	chr16	3460000	3470000	3490000	3500000	0.0107261482639794
chr10	99920000	99930000	100010000	100020000	chr10	101350000	101360000	101440000	101450000	0.00748456545049144
chr16	2030000	2040000	2170000	2180000	chr16	2230000	2240000	2370000	2380000	0.000655934665315069
chr16	3190000	3200000	3220000	3230000	chr16	3460000	3470000	3480000	3490000	0.0246807946065592
chr16	2040000	2050000	2170000	2180000	chr16	2240000	2250000	2370000	2380000	0.0220196332464618
chr16	3250000	3260000	3380000	3390000	chr16	3510000	3520000	3640000	3650000	0.00258079511254419
chr16	3050000	3060000	3140000	3150000	chr16	3320000	3330000	3410000	3420000	0.00656851109481269
chr16	29750000	29760000	29780000	29790000	chr16	28730000	28740000	28760000	28770000	0.0295325038662613
chr16	3240000	3250000	3270000	3280000	chr16	3500000	3510000	3530000	3540000	0.0310346726645634
chr16	28130000	28140000	28150000	28160000	chr16	27680000	27690000	27700000	27710000	0.0459331560495795
chr16	78700000	78710000	80450000	80460000	chr16	69760000	69770000	71530000	71540000	0.0301056242458661
chr16	3080000	3090000	3130000	3140000	chr16	3350000	3360000	3400000	3410000	0.0148583274382597
chr16	58770000	58780000	60180000	60190000	chr16	49480000	49490000	50900000	50910000	0.0459653931036749
chr16	3200000	3210000	3230000	3240000	chr16	3470000	3480000	3490000	3500000	0.0220446362656111
chr16	1830000	1840000	1950000	1960000	chr16	2030000	2040000	2150000	2160000	0.0125840698194124
chr16	2.9e+07	29010000	29010000	29020000	chr16	27990000	2.8e+07	2.8e+07	28010000	0.0471427468468111
chr16	4780000	4790000	4800000	4810000	chr16	5080000	5090000	5110000	5120000	0.0300284466015343
chr16	28990000	2.9e+07	2.9e+07	29010000	chr16	27980000	27990000	27990000	2.8e+07	0.0194967336444477
chr16	46540000	46550000	46560000	46570000	chr16	36950000	36960000	36980000	36990000	0.0498044608283319
chr16	25460000	25470000	27070000	27080000	chr16	24960000	24970000	26590000	26600000	0.00028708730066259
chr16	28950000	28960000	28970000	28980000	chr16	27940000	27950000	27960000	27970000	0.0432309947191472
chr16	84930000	84940000	84970000	84980000	chr16	76140000	76150000	76180000	76190000	0.0460398539009322
chr16	29720000	29730000	29780000	29790000	chr16	28700000	28710000	28760000	28770000	0.0151919009406457
chr16	25490000	25500000	27090000	27100000	chr16	24990000	2.5e+07	26610000	26620000	0.00145270375815546
chr16	2.9e+07	29010000	29020000	29030000	chr16	27990000	2.8e+07	28010000	28020000	0.0313102550030788
chr10	15870000	15880000	16580000	16590000	chr10	16650000	16660000	17380000	17390000	0.0393689802324095
chr16	1340000	1350000	1360000	1370000	chr16	1500000	1510000	1540000	1550000	0.00506526845948751
chr17	49860000	49870000	49990000	5e+07	chr17	48980000	48990000	49100000	49110000	0.0444578839608439
chr17	61390000	61400000	61450000	61460000	chr17	60740000	60750000	60800000	60810000	0.0229537628489954
chr17	48910000	48920000	49040000	49050000	chr17	8750000	8760000	8900000	8910000	0.0326045407250151
chr17	43360000	43370000	43480000	43490000	chr17	14130000	14140000	14260000	14270000	0.0488975821661826
chr17	28610000	28620000	28700000	28710000	chr17	28470000	28480000	28570000	28580000	0.0428276368633063
chr17	8120000	8130000	8180000	8190000	chr17	48490000	48500000	48550000	48560000	0.0177127049400528
chr17	8180000	8190000	8220000	8230000	chr17	48450000	48460000	48490000	48500000	0.011853474749358
chr17	73250000	73260000	73350000	73360000	chr17	72720000	72730000	72820000	72830000	0.00598238126770715
chr17	73310000	73320000	73360000	73370000	chr17	72780000	72790000	72830000	72840000	0.0107639558875171
chr17	42840000	42850000	42920000	42930000	chr17	14640000	14650000	14720000	14730000	0.00140152857185683
chr17	42840000	42850000	42910000	42920000	chr17	14650000	14660000	14720000	14730000	0.000663135002103119
chr17	42840000	42850000	42940000	42950000	chr17	14620000	14630000	14720000	14730000	0.000417970290441431
chr17	68920000	68930000	69220000	69230000	chr17	68340000	68350000	68640000	68650000	0.0353935249480902
chr17	46950000	46960000	46960000	46970000	chr17	10750000	10760000	10760000	10770000	0.0439289141267799
chr17	59910000	59920000	60030000	60040000	chr17	59250000	59260000	59370000	59380000	0.00348573122759816
chr17	42870000	42880000	42920000	42930000	chr17	14640000	14650000	14690000	14700000	0.00426937003411306
chr17	49310000	49320000	49370000	49380000	chr17	8490000	8500000	8550000	8560000	0.00298295193073347
chr17	8120000	8130000	8170000	8180000	chr17	48500000	48510000	48550000	48560000	0.0110442686470804
chr17	33770000	33780000	33940000	33950000	chr17	23290000	23300000	23460000	23470000	0.045318961016718
chr17	42830000	42840000	42940000	42950000	chr17	14620000	14630000	14730000	14740000	0.000656274987971311
chr17	31010000	31020000	31200000	31210000	chr17	26310000	26320000	26510000	26520000	0.0457588927183837
chr17	42830000	42840000	42950000	42960000	chr17	14610000	14620000	14730000	14740000	0.000714602279852055
chr17	49290000	49300000	49400000	49410000	chr17	8450000	8460000	8570000	8580000	0.00358743710860135
chr17	73250000	73260000	73340000	73350000	chr17	72720000	72730000	72810000	72820000	0.00361563867369118
chr17	42830000	42840000	42920000	42930000	chr17	14640000	14650000	14730000	14740000	0.00198251335531793
chr17	82690000	82700000	82750000	82760000	chr17	82520000	82530000	82580000	82590000	0.0231007893458004
chr17	49550000	49560000	49700000	49710000	chr17	48670000	48680000	48810000	48820000	0.005697364061595
chr17	70760000	70770000	71080000	71090000	chr17	70180000	70190000	70500000	70510000	0.0340294513792716
chr17	42860000	42870000	42920000	42930000	chr17	14640000	14650000	14700000	14710000	0.00282467871175727
chr17	8190000	8200000	8210000	8220000	chr17	48460000	48470000	48480000	48490000	0.0110095633151911
chr17	60990000	6.1e+07	61390000	61400000	chr17	60340000	60350000	60740000	60750000	0.0416132752119482
chr17	8190000	8200000	8200000	8210000	chr17	48470000	48480000	48480000	48490000	0.011917650363163
chr17	41480000	41490000	41650000	41660000	chr17	15970000	15980000	16140000	16150000	0.00833470752084772
chr17	72730000	72740000	73190000	73200000	chr17	72180000	72190000	72660000	72670000	0.00618230278033462
chr17	49310000	49320000	49400000	49410000	chr17	8450000	8460000	8550000	8560000	0.000662365083719563
chr17	73260000	73270000	73340000	73350000	chr17	72730000	72740000	72810000	72820000	0.00434867725769827
chr17	67730000	67740000	67930000	67940000	chr17	67130000	67140000	67340000	67350000	0.00195110659574479
chr17	42840000	42850000	42900000	42910000	chr17	14660000	14670000	14720000	14730000	0.00642993225682794
chr17	67910000	67920000	67930000	67940000	chr17	67320000	67330000	67340000	67350000	0.0133319495170557
chr17	49320000	49330000	49360000	49370000	chr17	8500000	8510000	8540000	8550000	0.00940555536036406
chr17	46900000	46910000	46910000	46920000	chr17	10800000	10810000	10810000	10820000	0.0186922205085171
chr17	74890000	74900000	74900000	74910000	chr17	74380000	74390000	74390000	74400000	0.00545474180183668
chr17	4810000	4820000	4870000	4880000	chr17	5e+06	5010000	5080000	5090000	0.0436022402161729
chr17	69540000	69550000	70600000	70610000	chr17	68970000	68980000	70020000	70030000	0.0301900136436058
chr17	73260000	73270000	73350000	73360000	chr17	72730000	72740000	72820000	72830000	0.00306350667514181
chr17	42860000	42870000	42940000	42950000	chr17	14620000	14630000	14700000	14710000	0.000990553552495128
chr17	8200000	8210000	8210000	8220000	chr17	48460000	48470000	48470000	48480000	0.0128337407718666
chr17	67890000	67900000	67930000	67940000	chr17	67300000	67310000	67340000	67350000	0.00198554542736369
chr17	8180000	8190000	8210000	8220000	chr17	48460000	48470000	48490000	48500000	0.0148591664271668
chr17	49300000	49310000	49400000	49410000	chr17	8450000	8460000	8560000	8570000	0.0017702238178173
chr17	49310000	49320000	49360000	49370000	chr17	8500000	8510000	8550000	8560000	0.00317944641163403
chr17	67900000	67910000	67920000	67930000	chr17	67310000	67320000	67330000	67340000	0.0126968519273225
chr17	42840000	42850000	42890000	42900000	chr17	14670000	14680000	14720000	14730000	0.0181686049351043
chr17	66280000	66290000	66670000	66680000	chr17	65660000	65670000	66070000	66080000	0.0165069812126189
chr17	42840000	42850000	42950000	42960000	chr17	14610000	14620000	14720000	14730000	0.00127731282595768
chr17	67350000	67360000	67710000	67720000	chr17	66760000	66770000	67110000	67120000	0.0376254578821333
chr17	41590000	41600000	41650000	41660000	chr17	15970000	15980000	16030000	16040000	0.0129024334697513
chr17	8170000	8180000	8180000	8190000	chr17	48490000	48500000	48500000	48510000	0.0345840536176114
chr17	65450000	65460000	65980000	65990000	chr17	64810000	64820000	65350000	65360000	0.0390457608571435
chr17	64540000	64550000	64640000	64650000	chr17	64040000	64050000	64140000	64150000	0.00485154186859156
chr17	80290000	80300000	80370000	80380000	chr17	79940000	79950000	80020000	80030000	0.00401032801322717
chr17	67900000	67910000	67940000	67950000	chr17	67310000	67320000	67350000	67360000	0.0032980308090337
chr17	1260000	1270000	1510000	1520000	chr17	1260000	1270000	1510000	1520000	0.00115767528382554
chr10	15860000	15870000	16610000	16620000	chr10	16640000	16650000	17410000	17420000	0.0165226939652876
chr17	67910000	67920000	67940000	67950000	chr17	67320000	67330000	67350000	67360000	0.00930425573344163
chr17	67890000	67900000	67940000	67950000	chr17	67300000	67310000	67350000	67360000	0.00734232615490625
chr17	50540000	50550000	50700000	50710000	chr17	49660000	49670000	49820000	49830000	0.0197635338237057
chr17	42850000	42860000	42940000	42950000	chr17	14620000	14630000	14710000	14720000	0.00133307157254745
chr17	81600000	81610000	81620000	81630000	chr17	81350000	81360000	81390000	81400000	0.0278308397899071
chr17	49320000	49330000	49370000	49380000	chr17	8490000	8500000	8540000	8550000	0.0030859630401771
chr17	63070000	63080000	63410000	63420000	chr17	62520000	62530000	62870000	62880000	0.0453523396998766
chr17	66280000	66290000	66630000	66640000	chr17	65660000	65670000	66030000	66040000	0.0234595783783509
chr17	42830000	42840000	42960000	42970000	chr17	14600000	14610000	14730000	14740000	0.00455396704608326
chr17	59910000	59920000	60040000	60050000	chr17	59250000	59260000	59380000	59390000	0.00330558361300236
chr17	64530000	64540000	64640000	64650000	chr17	64030000	64040000	64140000	64150000	0.00299876421906434
chr17	5780000	5790000	6070000	6080000	chr17	6010000	6020000	6310000	6320000	0.0238581984819589
chr17	80290000	80300000	80320000	80330000	chr17	79940000	79950000	79970000	79980000	0.0464942762216704
chr17	46950000	46960000	46970000	46980000	chr17	10740000	10750000	10760000	10770000	0.0221180091154086
chr17	5250000	5260000	5320000	5330000	chr17	5480000	5490000	5550000	5560000	0.00785049286457497
chr10	120920000	120930000	121720000	121730000	chr10	122770000	122780000	123570000	123580000	0.0376727507957629
chr17	8180000	8190000	8200000	8210000	chr17	48470000	48480000	48490000	48500000	0.0478633411046272
chr17	44800000	44810000	44820000	44830000	chr17	12710000	12720000	12750000	12760000	0.00876918932252539
chr17	48570000	48580000	48750000	48760000	chr17	9060000	9070000	9250000	9260000	0.0328447863055528
chr17	35660000	35670000	35740000	35750000	chr17	21440000	21450000	21520000	21530000	0.0296675860587602
chr17	42850000	42860000	42910000	42920000	chr17	14650000	14660000	14710000	14720000	0.00189291467701546
chr17	81590000	81600000	81620000	81630000	chr17	81340000	81350000	81390000	81400000	0.0465735189486997
chr17	42830000	42840000	42980000	42990000	chr17	14580000	14590000	14730000	14740000	0.00176809027332072
chr17	42860000	42870000	42910000	42920000	chr17	14650000	14660000	14700000	14710000	0.00629974831589445
chr17	5210000	5220000	5230000	5240000	chr17	5440000	5450000	5460000	5470000	0.0463369247206901
chr17	31100000	31110000	31200000	31210000	chr17	26310000	26320000	26410000	26420000	0.0040186073104204
chr17	35650000	35660000	35740000	35750000	chr17	21440000	21450000	21530000	21540000	0.0295178670847404
chr17	8130000	8140000	8180000	8190000	chr17	48490000	48500000	48540000	48550000	0.0192384650041053
chr17	73270000	73280000	73340000	73350000	chr17	72740000	72750000	72810000	72820000	0.00678791640520828
chr17	5520000	5530000	6380000	6390000	chr17	5750000	5760000	6610000	6620000	0.0435598584595718
chr17	42820000	42830000	42940000	42950000	chr17	14620000	14630000	14740000	14750000	0.00410684424216333
chr17	44790000	44800000	44820000	44830000	chr17	12710000	12720000	12760000	12770000	0.0160193684073986
chr17	4840000	4850000	4860000	4870000	chr17	5030000	5040000	5070000	5080000	0.0163533788702354
chr17	63090000	63100000	63410000	63420000	chr17	62540000	62550000	62870000	62880000	0.047802478623799
chr17	8160000	8170000	8170000	8180000	chr17	48500000	48510000	48510000	48520000	0.0461194300053924
chr17	67880000	67890000	67930000	67940000	chr17	67290000	67300000	67340000	67350000	0.00762573857217828
chr17	5250000	5260000	5300000	5310000	chr17	5480000	5490000	5530000	5540000	0.0121110047756351
chr17	59750000	59760000	60030000	60040000	chr17	59070000	59080000	59370000	59380000	0.000907531055876685
chr17	42870000	42880000	42910000	42920000	chr17	14650000	14660000	14690000	14700000	0.00805190908660428
chr17	80290000	80300000	80340000	80350000	chr17	79940000	79950000	79990000	8e+07	0.00869348057398558
chr17	42850000	42860000	42920000	42930000	chr17	14640000	14650000	14710000	14720000	0.00488585642500646
chr17	42830000	42840000	42910000	42920000	chr17	14650000	14660000	14730000	14740000	0.00601232406145796
chr17	42850000	42860000	42870000	42880000	chr17	14690000	14700000	14710000	14720000	0.0194570447353143
chr17	67890000	67900000	67900000	67910000	chr17	67300000	67310000	67310000	67320000	0.0263791179632866
chr17	41880000	41890000	41910000	41920000	chr17	15680000	15690000	15720000	15730000	0.0187222519114735
chr17	16980000	16990000	17140000	17150000	chr17	40480000	40490000	40650000	40660000	0.0406874782020894
chr17	49290000	49300000	49370000	49380000	chr17	8490000	8500000	8570000	8580000	0.00576164640746119
chr17	67960000	67970000	67970000	67980000	chr17	67370000	67380000	67380000	67390000	0.0408729160334882
chr17	67900000	67910000	67950000	67960000	chr17	67310000	67320000	67360000	67370000	0.0130936072703737
chr17	42870000	42880000	42940000	42950000	chr17	14620000	14630000	14690000	14700000	0.0118084346538965
chr17	42840000	42850000	42860000	42870000	chr17	14700000	14710000	14720000	14730000	0.0255362831904699
chr17	80220000	80230000	80290000	80300000	chr17	79870000	79880000	79940000	79950000	0.0110115514538225
chr17	73240000	73250000	73350000	73360000	chr17	72710000	72720000	72820000	72830000	0.00386085879757002
chr17	42840000	42850000	42870000	42880000	chr17	14690000	14700000	14720000	14730000	0.0346001481190846
chr17	80300000	80310000	80350000	80360000	chr17	79950000	79960000	8e+07	80010000	0.00870519469211348
chr17	69600000	69610000	70560000	70570000	chr17	69030000	69040000	69980000	69990000	0.0127845935955663
chr17	80200000	80210000	80290000	80300000	chr17	79850000	79860000	79940000	79950000	0.00627691190787233
chr17	80300000	80310000	80360000	80370000	chr17	79950000	79960000	80010000	80020000	0.0119867567214137
chr17	42860000	42870000	42950000	42960000	chr17	14610000	14620000	14700000	14710000	0.00319528838935752
chr17	82680000	82690000	82770000	82780000	chr17	82510000	82520000	82600000	82610000	0.00473055323392451
chr17	32110000	32120000	32120000	32130000	chr17	25100000	25110000	25110000	25120000	0.0291953175585725
chr17	42840000	42850000	42980000	42990000	chr17	14580000	14590000	14720000	14730000	0.00895491654136928
chr17	46940000	46950000	46990000	4.7e+07	chr17	10720000	10730000	10770000	10780000	0.00655989978886552
chr17	35200000	35210000	35210000	35220000	chr17	21980000	21990000	21990000	2.2e+07	0.0356866575007641
chr17	41590000	41600000	41600000	41610000	chr17	16020000	16030000	16030000	16040000	0.0117502525966864
chr17	8260000	8270000	8290000	8300000	chr17	48370000	48380000	48410000	48420000	0.0427127769719724
chr17	21520000	21530000	21540000	21550000	chr17	35310000	35320000	35330000	35340000	0.0235730632209102
chr17	82690000	82700000	82770000	82780000	chr17	82520000	82530000	82600000	82610000	0.00447473147486222
chr17	80280000	80290000	80330000	80340000	chr17	79930000	79940000	79980000	79990000	0.0153566345003403
chr10	15270000	15280000	15280000	15290000	chr10	16030000	16040000	16040000	16050000	0.0402151520637158
chr17	79840000	79850000	79900000	79910000	chr17	79470000	79480000	79530000	79540000	0.0429430396810454
chr17	49300000	49310000	49370000	49380000	chr17	8490000	8500000	8560000	8570000	0.00662263126449026
chr17	73300000	73310000	73350000	73360000	chr17	72770000	72780000	72820000	72830000	0.0276588697987765
chr17	5090000	5100000	5180000	5190000	chr17	5320000	5330000	5410000	5420000	0.00194431907726653
chr17	49330000	49340000	49370000	49380000	chr17	8490000	8500000	8530000	8540000	0.0395715787401518
chr17	49320000	49330000	49340000	49350000	chr17	8520000	8530000	8540000	8550000	0.046604604988549
chr17	35200000	35210000	35540000	35550000	chr17	21640000	21650000	21990000	2.2e+07	0.000705277672984561
chr17	67970000	67980000	68030000	68040000	chr17	67380000	67390000	67450000	67460000	0.0215864198433303
chr17	41590000	41600000	41630000	41640000	chr17	15990000	1.6e+07	16030000	16040000	0.0391629450507712
chr17	64580000	64590000	64640000	64650000	chr17	64080000	64090000	64140000	64150000	0.00965193988479187
chr17	67920000	67930000	67940000	67950000	chr17	67330000	67340000	67350000	67360000	0.0226159937014161
chr17	64550000	64560000	64650000	64660000	chr17	64050000	64060000	64150000	64160000	0.00501332762273063
chr17	35380000	35390000	35420000	35430000	chr17	21760000	21770000	21800000	21810000	0.017593314608817
chr17	80460000	80470000	80500000	80510000	chr17	80110000	80120000	80170000	80180000	0.0419631797111134
chr17	67850000	67860000	67890000	67900000	chr17	67260000	67270000	67300000	67310000	0.0148363751862782
chr17	67900000	67910000	67930000	67940000	chr17	67310000	67320000	67340000	67350000	0.0165337229353412
chr17	5260000	5270000	5320000	5330000	chr17	5490000	5500000	5550000	5560000	0.0130863344147174
chr17	29410000	29420000	29430000	29440000	chr17	27710000	27720000	27740000	27750000	0.00330558361300236
chr17	42850000	42860000	42950000	42960000	chr17	14610000	14620000	14710000	14720000	0.0133155177110273
chr10	104650000	104660000	104910000	104920000	chr10	106150000	106160000	106410000	106420000	0.0219583584864441
chr17	67890000	67900000	67950000	67960000	chr17	67300000	67310000	67360000	67370000	0.0220403151302899
chr17	46950000	46960000	46990000	4.7e+07	chr17	10720000	10730000	10760000	10770000	0.0145141764554752
chr18	42400000	42410000	43420000	43430000	chr18	39600000	39610000	40630000	40640000	0.0478663509387417
chr18	27350000	27360000	27600000	27610000	chr18	24440000	24450000	24700000	24710000	0.0485037300503716
chr18	42410000	42420000	43460000	43470000	chr18	39610000	39620000	40670000	40680000	0.0364237180914541
chr18	63510000	63520000	63840000	63850000	chr18	60990000	6.1e+07	61320000	61330000	0.000183231368435308
chr18	63510000	63520000	63830000	63840000	chr18	60990000	6.1e+07	61310000	61320000	0.0003742297839799
chr18	5870000	5880000	6210000	6220000	chr18	11820000	11830000	12160000	12170000	0.0384888731659317
chr18	5870000	5880000	6190000	6200000	chr18	11840000	11850000	12160000	12170000	0.0374599243879068
chr18	40550000	40560000	41390000	41400000	chr18	37730000	37740000	38570000	38580000	0.0391331729359165
chr18	59980000	59990000	60550000	60560000	chr18	57410000	57420000	5.8e+07	58010000	0.021915518562161
chr18	63510000	63520000	63820000	63830000	chr18	60990000	6.1e+07	61300000	61310000	0.00159932174920333
chr18	13710000	13720000	13720000	13730000	chr18	4180000	4190000	4190000	4200000	0.0343850310605092
chr18	42410000	42420000	43440000	43450000	chr18	39610000	39620000	40650000	40660000	0.0212263185609832
chr18	42420000	42430000	43420000	43430000	chr18	39620000	39630000	40630000	40640000	0.0245283838250123
chr18	64090000	64100000	64400000	64410000	chr18	61560000	61570000	61880000	61890000	0.00102081230401392
chr18	64030000	64040000	64410000	64420000	chr18	61500000	61510000	61890000	61900000	0.000296227264879778
chr18	63520000	63530000	63840000	63850000	chr18	6.1e+07	61010000	61320000	61330000	0.000359571422516068
chr18	63530000	63540000	63840000	63850000	chr18	61010000	61020000	61320000	61330000	0.000419771409631017
chr18	64100000	64110000	64330000	64340000	chr18	61570000	61580000	61800000	61810000	0.000847145118324055
chr18	40440000	40450000	41390000	41400000	chr18	37620000	37630000	38570000	38580000	0.0280218133238657
chr18	64030000	64040000	64930000	64940000	chr18	61500000	61510000	62410000	62420000	0.000726244043570631
chr18	48460000	48470000	48660000	48670000	chr18	45700000	45710000	45900000	45910000	0.0439853379523318
chr18	63500000	63510000	63840000	63850000	chr18	60980000	60990000	61320000	61330000	0.000599751246991916
chr18	42380000	42390000	43380000	43390000	chr18	39580000	39590000	40590000	40600000	0.0198779212236514
chr18	63510000	63520000	63850000	63860000	chr18	60990000	6.1e+07	61330000	61340000	0.00039490794125907
chr18	64030000	64040000	64400000	64410000	chr18	61500000	61510000	61880000	61890000	0.000767143901912433
chr18	64090000	64100000	64330000	64340000	chr18	61560000	61570000	61800000	61810000	0.000429976094101983
chr18	62620000	62630000	62960000	62970000	chr18	60100000	60110000	60430000	60440000	0.0408203823953691
chr18	23270000	23280000	23280000	23290000	chr18	20350000	20360000	20360000	20370000	0.0410996203589989
chr18	64010000	64020000	65200000	65210000	chr18	61480000	61490000	62680000	62690000	0.000483547341270677
chr18	44240000	44250000	45400000	45410000	chr18	41470000	41480000	42640000	42650000	0.0323161288467371
chr18	59980000	59990000	60410000	60420000	chr18	57410000	57420000	57860000	57870000	0.00166053665448105
chr18	62550000	62560000	62980000	62990000	chr18	60030000	60040000	60450000	60460000	0.0063280275450307
chr18	63520000	63530000	63570000	63580000	chr18	6.1e+07	61010000	61050000	61060000	0.0033210506089258
chr18	63520000	63530000	63830000	63840000	chr18	6.1e+07	61010000	61310000	61320000	0.00102607108447379
chr18	63590000	63600000	63840000	63850000	chr18	61070000	61080000	61320000	61330000	0.000928003043109863
chr18	64010000	64020000	64410000	64420000	chr18	61480000	61490000	61890000	61900000	0.000362639818624162
chr18	64040000	64050000	64400000	64410000	chr18	61510000	61520000	61880000	61890000	0.000607187873073788
chr18	42420000	42430000	43540000	43550000	chr18	39620000	39630000	40750000	40760000	0.0368318012094
chr18	64040000	64050000	64360000	64370000	chr18	61510000	61520000	61830000	61840000	0.000584352070931498
chr18	7340000	7350000	8470000	8480000	chr18	9530000	9540000	10650000	10660000	0.0293331828969113
chr18	64090000	64100000	64320000	64330000	chr18	61560000	61570000	61790000	61800000	0.000596318747762472
chr18	64050000	64060000	64320000	64330000	chr18	61520000	61530000	61790000	61800000	0.000733989228004629
chr18	59980000	59990000	60470000	60480000	chr18	57410000	57420000	57920000	57930000	0.0185222068422793
chr18	43960000	43970000	45370000	45380000	chr18	41180000	41190000	42610000	42620000	0.0482767869010464
chr18	43640000	43650000	44330000	44340000	chr18	40850000	40860000	41560000	41570000	0.0427712271157554
chr18	6540000	6550000	6750000	6760000	chr18	11270000	11280000	11480000	11490000	0.0436628938160044
chr18	64030000	64040000	64320000	64330000	chr18	61500000	61510000	61790000	61800000	0.00112151137681671
chr18	2330000	2340000	2540000	2550000	chr18	15480000	15490000	15700000	15710000	0.0249732855490549
chr10	67920000	67930000	68200000	68210000	chr10	68910000	68920000	69200000	69210000	0.000752671390307949
chr18	64100000	64110000	64320000	64330000	chr18	61570000	61580000	61790000	61800000	0.000864253828235862
chr18	59990000	6e+07	60410000	60420000	chr18	57420000	57430000	57860000	57870000	0.0134706896788576
chr18	63520000	63530000	63580000	63590000	chr18	6.1e+07	61010000	61060000	61070000	0.00500564624981262
chr18	63580000	63590000	63840000	63850000	chr18	61060000	61070000	61320000	61330000	0.00103219998466356
chr18	64030000	64040000	65210000	65220000	chr18	61500000	61510000	62690000	62700000	0.0003028834768853
chr18	59970000	59980000	60560000	60570000	chr18	57400000	57410000	58010000	58020000	0.0204295813727414
chr18	63520000	63530000	63810000	63820000	chr18	6.1e+07	61010000	61290000	61300000	0.000976342177650397
chr18	64020000	64030000	65190000	65200000	chr18	61490000	61500000	62670000	62680000	0.00102599641630906
chr18	26820000	26830000	27310000	27320000	chr18	23910000	23920000	24400000	24410000	0.0320655974749341
chr18	64050000	64060000	64400000	64410000	chr18	61520000	61530000	61880000	61890000	0.00116448958559372
chr18	63570000	63580000	63840000	63850000	chr18	61050000	61060000	61320000	61330000	0.00241321385513766
chr18	64080000	64090000	64410000	64420000	chr18	61550000	61560000	61890000	61900000	0.000506653208298857
chr18	64020000	64030000	65440000	65450000	chr18	61490000	61500000	62920000	62930000	0.000282867623169321
chr18	64010000	64020000	65340000	65350000	chr18	61480000	61490000	62820000	62830000	0.000203226500327482
chr18	64010000	64020000	65460000	65470000	chr18	61480000	61490000	62940000	62950000	0.000254892841710587
chr18	64020000	64030000	64330000	64340000	chr18	61490000	61500000	61800000	61810000	0.000996147034444935
chr18	64030000	64040000	64330000	64340000	chr18	61500000	61510000	61800000	61810000	0.00149314739017475
chr18	63530000	63540000	63830000	63840000	chr18	61010000	61020000	61310000	61320000	0.00108729397349749
chr18	64010000	64020000	65110000	65120000	chr18	61480000	61490000	62590000	62600000	0.000264323867901266
chr18	64070000	64080000	64410000	64420000	chr18	61540000	61550000	61890000	61900000	0.000729405732232438
chr18	64040000	64050000	64340000	64350000	chr18	61510000	61520000	61810000	61820000	0.000614559767359816
chr10	90740000	90750000	90860000	90870000	chr10	92030000	92040000	92150000	92160000	0.0163164979980297
chr18	63520000	63530000	63850000	63860000	chr18	6.1e+07	61010000	61330000	61340000	0.00236852797295133
chr18	63510000	63520000	63580000	63590000	chr18	60990000	6.1e+07	61060000	61070000	0.00348638052125962
chr18	64040000	64050000	64330000	64340000	chr18	61510000	61520000	61800000	61810000	0.00109962924159898
chr10	59240000	59250000	59620000	59630000	chr10	60060000	60070000	60460000	60470000	0.020244340351098
chr18	72730000	72740000	73870000	73880000	chr18	70450000	70460000	71600000	71610000	0.032743412635579
chr18	71130000	71140000	72550000	72560000	chr18	68800000	68810000	70240000	70250000	0.0471526386358838
chr18	64010000	64020000	65520000	65530000	chr18	61480000	61490000	6.3e+07	63010000	0.000256232526514195
chr18	64010000	64020000	65600000	65610000	chr18	61480000	61490000	63090000	63100000	0.000267072709364395
chr18	51650000	51660000	52910000	52920000	chr18	48960000	48970000	50230000	50240000	0.0370269811302597
chr18	64020000	64030000	65210000	65220000	chr18	61490000	61500000	62690000	62700000	0.000246469006152505
chr18	64020000	64030000	65610000	65620000	chr18	61490000	61500000	63100000	63110000	0.00027928093423266
chr18	63510000	63520000	63560000	63570000	chr18	60990000	6.1e+07	61040000	61050000	0.0134060643339718
chr18	64100000	64110000	64350000	64360000	chr18	61570000	61580000	61820000	61830000	0.00188385741800208
chr18	63500000	63510000	63580000	63590000	chr18	60980000	60990000	61060000	61070000	0.0107261482639794
chr19	45430000	45440000	45470000	45480000	chr19	47540000	47550000	47580000	47590000	0.0201296383297605
chr19	14570000	14580000	14680000	14690000	chr19	15500000	15510000	15630000	15640000	0.00028658168836557
chr19	47960000	47970000	48100000	48110000	chr19	50050000	50060000	50200000	50210000	0.000237535867581644
chr19	47490000	47500000	47690000	47700000	chr19	49620000	49630000	49830000	49840000	0.00068985837542061
chr19	47510000	47520000	47690000	47700000	chr19	49640000	49650000	49830000	49840000	0.00102179550637351
chr19	19360000	19370000	19490000	19500000	chr19	20470000	20480000	20610000	20620000	0.000258561740880702
chr19	47430000	47440000	47690000	47700000	chr19	49560000	49570000	49830000	49840000	0.000563992884244605
chr19	45420000	45430000	45470000	45480000	chr19	47530000	47540000	47580000	47590000	0.0403783173309843
chr19	47440000	47450000	47690000	47700000	chr19	49570000	49580000	49830000	49840000	0.000218099680193456
chr19	19370000	19380000	19490000	19500000	chr19	20480000	20490000	20610000	20620000	0.000899428797222725
chr19	10120000	10130000	10130000	10140000	chr19	10650000	10660000	10660000	10670000	0.00587030662039639
chr19	19350000	19360000	19490000	19500000	chr19	20450000	20460000	20610000	20620000	0.000507736462138879
chr19	47970000	47980000	48100000	48110000	chr19	50060000	50070000	50200000	50210000	0.000374694702148732
chr19	10150000	10160000	10160000	10170000	chr19	10680000	10690000	10690000	10700000	0.00360857500386143
chr19	38400000	38410000	38440000	38450000	chr19	40380000	40390000	40420000	40430000	0.00554292512716829
chr19	47440000	47450000	47700000	47710000	chr19	49570000	49580000	49840000	49850000	0.000526681344234224
chr19	10150000	10160000	10170000	10180000	chr19	10680000	10690000	10700000	10710000	0.00151551280975855
chr19	14570000	14580000	14690000	14700000	chr19	15500000	15510000	15640000	15650000	0.00115999868625635
chr19	47230000	47240000	47240000	47250000	chr19	49350000	49360000	49370000	49380000	0.0122226676481655
chr19	47430000	47440000	47700000	47710000	chr19	49560000	49570000	49840000	49850000	0.000329359066602728
chr19	10140000	10150000	10170000	10180000	chr19	10670000	10680000	10700000	10710000	0.000759527782630023
chr19	38390000	38400000	38440000	38450000	chr19	40370000	40380000	40420000	40430000	0.00645939693960284
chr19	36120000	36130000	36170000	36180000	chr19	38070000	38080000	38120000	38130000	0.00127884354732618
chr19	47050000	47060000	47060000	47070000	chr19	49180000	49190000	49190000	49200000	0.00416803929216106
chr19	10140000	10150000	10160000	10170000	chr19	10670000	10680000	10690000	10700000	0.00129959394437929
chr19	47450000	47460000	47700000	47710000	chr19	49580000	49590000	49840000	49850000	0.00146664893531547
chr19	47480000	47490000	47690000	47700000	chr19	49610000	49620000	49830000	49840000	0.000580424533806487
chr19	19410000	19420000	19470000	19480000	chr19	20530000	20540000	20590000	20600000	0.00100725479388356
chr19	46390000	46400000	46500000	46510000	chr19	48480000	48490000	48610000	48620000	0.0243463944098601
chr19	42680000	42690000	42690000	42700000	chr19	44630000	44640000	44640000	44650000	0.00305559566505175
chr19	19530000	19540000	19640000	19650000	chr19	20650000	20660000	20760000	20770000	0.000763562013722221
chr19	47510000	47520000	47700000	47710000	chr19	49640000	49650000	49840000	49850000	0.000602851641366041
chr19	19370000	19380000	19480000	19490000	chr19	20480000	20490000	20600000	20610000	0.000596744059652889
chr19	19350000	19360000	19480000	19490000	chr19	20450000	20460000	20600000	20610000	0.00049813016456557
chr19	47500000	47510000	47690000	47700000	chr19	49630000	49640000	49830000	49840000	0.000352134820994686
chr19	47430000	47440000	47710000	47720000	chr19	49560000	49570000	49850000	49860000	0.00035611370020082
chr19	36120000	36130000	36160000	36170000	chr19	38070000	38080000	38110000	38120000	0.00335448889569778
chr19	47160000	47170000	47200000	47210000	chr19	49290000	49300000	49330000	49340000	0.00147156467933503
chr19	47540000	47550000	47690000	47700000	chr19	49670000	49680000	49830000	49840000	0.000659479613282555
chr19	10130000	10140000	10160000	10170000	chr19	10660000	10670000	10690000	10700000	0.00181306239246303
chr19	49170000	49180000	49190000	49200000	chr19	51390000	51400000	51410000	51420000	0.0119887422523641
chr19	47530000	47540000	47680000	47690000	chr19	49660000	49670000	49820000	49830000	0.000679309720705512
chr19	10130000	10140000	10140000	10150000	chr19	10660000	10670000	10670000	10680000	0.00366639225481134
chr19	47750000	47760000	47760000	47770000	chr19	49890000	49900000	49900000	49910000	0.00721316481474323
chr19	19470000	19480000	19480000	19490000	chr19	20590000	20600000	20600000	20610000	0.0472464245167416
chr19	19410000	19420000	19490000	19500000	chr19	20530000	20540000	20610000	20620000	0.00973806492958538
chr19	47960000	47970000	48110000	48120000	chr19	50050000	50060000	50210000	50220000	0.000369849721230071
chr19	19400000	19410000	19470000	19480000	chr19	20520000	20530000	20590000	20600000	0.00151254698560668
chr19	47760000	47770000	47780000	47790000	chr19	49900000	49910000	49920000	49930000	0.00524157869604394
chr19	47710000	47720000	47740000	47750000	chr19	49850000	49860000	49880000	49890000	0.0190593006747965
chr19	19360000	19370000	19500000	19510000	chr19	20470000	20480000	20620000	20630000	0.000662230096502132
chr19	47500000	47510000	47680000	47690000	chr19	49630000	49640000	49820000	49830000	0.000961749171259398
chr19	10140000	10150000	10180000	10190000	chr19	10670000	10680000	10710000	10720000	0.000905982606249181
chr19	47160000	47170000	47170000	47180000	chr19	49290000	49300000	49300000	49310000	0.00847649890085945
chr19	19400000	19410000	19490000	19500000	chr19	20520000	20530000	20610000	20620000	0.00192886358623755
chr19	38450000	38460000	38500000	38510000	chr19	40430000	40440000	40480000	40490000	0.00310380161176906
chr19	47140000	47150000	47200000	47210000	chr19	49270000	49280000	49330000	49340000	0.000996152873346264
chr19	19350000	19360000	19500000	19510000	chr19	20450000	20460000	20620000	20630000	0.00058004038503322
chr19	46390000	46400000	46490000	46500000	chr19	48480000	48490000	48600000	48610000	0.0383043437731925
chr19	47510000	47520000	47670000	47680000	chr19	49640000	49650000	49810000	49820000	0.000541568258232221
chr19	47440000	47450000	47740000	47750000	chr19	49570000	49580000	49880000	49890000	0.00035611370020082
chr19	47500000	47510000	47700000	47710000	chr19	49630000	49640000	49840000	49850000	0.000517799188250087
chr19	19360000	19370000	19480000	19490000	chr19	20470000	20480000	20600000	20610000	0.0006579045260286
chr19	19550000	19560000	19620000	19630000	chr19	20670000	20680000	20740000	20750000	0.00758111487757394
chr19	10120000	10130000	10180000	10190000	chr19	10650000	10660000	10710000	10720000	0.0018298902529981
chr19	47180000	47190000	47190000	47200000	chr19	49310000	49320000	49310000	49320000	0.00720173453237823
chr19	47480000	47490000	47700000	47710000	chr19	49610000	49620000	49840000	49850000	0.000319356753850496
chr19	47760000	47770000	47770000	47780000	chr19	49900000	49910000	49910000	49920000	0.0401343111272259
chr19	19340000	19350000	19500000	19510000	chr19	20440000	20450000	20620000	20630000	0.000552844953650709
chr19	19540000	19550000	19640000	19650000	chr19	20660000	20670000	20760000	20770000	0.000815616373245352
chr19	47510000	47520000	47710000	47720000	chr19	49640000	49650000	49850000	49860000	0.000778931155989198
chr19	49080000	49090000	49200000	49210000	chr19	51300000	51310000	51420000	51430000	0.00416751899968247
chr19	920000	930000	950000	960000	chr19	870000	880000	9e+05	910000	0.0157875431494814
chr19	10130000	10140000	10150000	10160000	chr19	10660000	10670000	10680000	10690000	0.0040011014527448
chr19	19400000	19410000	19480000	19490000	chr19	20520000	20530000	20600000	20610000	0.0012694456977164
chr19	12050000	12060000	12140000	12150000	chr19	12730000	12740000	12830000	12840000	0.0451079939382646
chr19	19550000	19560000	19610000	19620000	chr19	20670000	20680000	20730000	20740000	0.00645507483167559
chr19	47070000	47080000	47090000	47100000	chr19	49200000	49210000	49220000	49230000	0.0056585897463073
chr19	10190000	10200000	10240000	10250000	chr19	10720000	10730000	10770000	10780000	0.00115760292354183
chr19	28240000	28250000	28320000	28330000	chr19	3e+07	30010000	30080000	30090000	0.0269187232556446
chr19	47490000	47500000	47700000	47710000	chr19	49620000	49630000	49840000	49850000	0.000426952144910273
chr19	19370000	19380000	19500000	19510000	chr19	20480000	20490000	20620000	20630000	0.00132805566869788
chr19	47170000	47180000	47200000	47210000	chr19	49300000	49310000	49330000	49340000	0.00403959866867392
chr19	49250000	49260000	49320000	49330000	chr19	51470000	51480000	51540000	51550000	0.000750170061479429
chr19	14610000	14620000	14680000	14690000	chr19	15550000	15560000	15630000	15640000	0.00198669470175807
chr19	19460000	19470000	19470000	19480000	chr19	20580000	20590000	20590000	20600000	0.0326794146070611
chr19	10150000	10160000	10180000	10190000	chr19	10680000	10690000	10710000	10720000	0.00333601248161892
chr19	19360000	19370000	19470000	19480000	chr19	20470000	20480000	20590000	20600000	0.000911445588047892
chr19	49150000	49160000	49190000	49200000	chr19	51370000	51380000	51410000	51420000	0.0090658699814679
chr19	47080000	47090000	47090000	47100000	chr19	49210000	49220000	49220000	49230000	0.0267975040505318
chr19	47460000	47470000	47700000	47710000	chr19	49590000	49600000	49840000	49850000	0.000334671509280869
chr19	19550000	19560000	19640000	19650000	chr19	20670000	20680000	20760000	20770000	0.00327431129188181
chr19	38230000	38240000	38370000	38380000	chr19	40190000	40200000	40350000	40360000	0.000628275328578522
chr19	47450000	47460000	47690000	47700000	chr19	49580000	49590000	49830000	49840000	0.0003742297839799
chr19	49270000	49280000	49320000	49330000	chr19	51490000	51500000	51540000	51550000	0.0014876182932201
chr19	14570000	14580000	14670000	14680000	chr19	15500000	15510000	15620000	15630000	0.000742981800060848
chr19	14560000	14570000	14680000	14690000	chr19	15490000	15500000	15630000	15640000	0.00202428792252481
chr19	38410000	38420000	38440000	38450000	chr19	40390000	40400000	40420000	40430000	0.00976394478757135
chr19	49090000	49100000	49200000	49210000	chr19	51310000	51320000	51420000	51430000	0.000757435015651512
chr19	36120000	36130000	36180000	36190000	chr19	38070000	38080000	38130000	38140000	0.00285112116641958
chr19	39470000	39480000	39530000	39540000	chr19	41480000	41490000	41540000	41550000	0.00100725479388356
chr19	47060000	47070000	47100000	47110000	chr19	49190000	49200000	49230000	49240000	0.00892591857110488
chr19	10130000	10140000	10170000	10180000	chr19	10660000	10670000	10700000	10710000	0.00128642899250332
chr19	47520000	47530000	47690000	47700000	chr19	49650000	49660000	49830000	49840000	0.000611309155874399
chr19	38400000	38410000	38430000	38440000	chr19	40380000	40390000	40410000	40420000	0.0321873439820158
chr19	49250000	49260000	49310000	49320000	chr19	51470000	51480000	51530000	51540000	0.0010582450261858
chr19	10170000	10180000	10240000	10250000	chr19	10700000	10710000	10770000	10780000	0.00565788160880526
chr19	36130000	36140000	36170000	36180000	chr19	38080000	38090000	38120000	38130000	0.00371665002982895
chr19	22810000	22820000	22820000	22830000	chr19	23770000	23780000	23780000	23790000	0.012455371562331
chr19	38230000	38240000	38380000	38390000	chr19	40190000	40200000	40360000	40370000	0.00261088109773098
chr19	30700000	30710000	32230000	32240000	chr19	32550000	32560000	34090000	34100000	0.0117291965477673
chr19	19440000	19450000	19470000	19480000	chr19	20560000	20570000	20590000	20600000	0.0321059737891937
chr19	36110000	36120000	36160000	36170000	chr19	38060000	38070000	38110000	38120000	0.0307040650309935
chr19	10120000	10130000	10160000	10170000	chr19	10650000	10660000	10690000	10700000	0.00163529266464222
chr19	47070000	47080000	47100000	47110000	chr19	49200000	49210000	49230000	49240000	0.014581351829669
chr19	10140000	10150000	10150000	10160000	chr19	10670000	10680000	10680000	10690000	0.0083708374882071
chr19	49120000	49130000	49200000	49210000	chr19	51340000	51350000	51420000	51430000	0.00294086887340511
chr19	47440000	47450000	47710000	47720000	chr19	49570000	49580000	49850000	49860000	0.000363023144504303
chr19	36130000	36140000	36160000	36170000	chr19	38080000	38090000	38110000	38120000	0.00733324217924031
chr19	47150000	47160000	47170000	47180000	chr19	49280000	49290000	49300000	49310000	0.0105592061979868
chr19	47140000	47150000	47150000	47160000	chr19	49270000	49280000	49280000	49290000	0.0149601935408815
chr19	19390000	19400000	19490000	19500000	chr19	20510000	20520000	20610000	20620000	0.00160547808207525
chr19	10180000	10190000	10240000	10250000	chr19	10710000	10720000	10770000	10780000	0.00251937202783298
chr19	47150000	47160000	47200000	47210000	chr19	49280000	49290000	49330000	49340000	0.00143325853919562
chr19	49260000	49270000	49290000	49300000	chr19	51480000	51490000	51510000	51520000	0.00777415866652909
chr19	38400000	38410000	38450000	38460000	chr19	40380000	40390000	40430000	40440000	0.00864034878086184
chr19	49260000	49270000	49300000	49310000	chr19	51480000	51490000	51520000	51530000	0.00706862169472664
chr19	47080000	47090000	47100000	47110000	chr19	49210000	49220000	49230000	49240000	0.0135011059187371
chr19	5050000	5060000	5150000	5160000	chr19	5250000	5260000	5350000	5360000	0.00155507350815374
chr19	47060000	47070000	47080000	47090000	chr19	49190000	49200000	49210000	49220000	0.00694097238167578
chr19	49150000	49160000	49200000	49210000	chr19	51370000	51380000	51420000	51430000	0.00947870366608849
chr19	39470000	39480000	39520000	39530000	chr19	41480000	41490000	41530000	41540000	0.00669716077659238
chr19	47510000	47520000	47680000	47690000	chr19	49640000	49650000	49820000	49830000	0.000757617424602909
chr19	49270000	49280000	49310000	49320000	chr19	51490000	51500000	51530000	51540000	0.0035952804638198
chr19	47490000	47500000	47680000	47690000	chr19	49620000	49630000	49820000	49830000	0.00116493344774074
chr19	19540000	19550000	19630000	19640000	chr19	20660000	20670000	20750000	20760000	0.00093364306266246
chr19	49260000	49270000	49310000	49320000	chr19	51480000	51490000	51530000	51540000	0.00349203846127267
chr19	10200000	10210000	10220000	10230000	chr19	10730000	10740000	10750000	10760000	0.0105247582799393
chr19	49240000	49250000	49310000	49320000	chr19	51460000	51470000	51530000	51540000	0.00106405237133354
chr19	49090000	49100000	49210000	49220000	chr19	51310000	51320000	51430000	51440000	0.000801501891393844
chr19	47970000	47980000	48110000	48120000	chr19	50060000	50070000	50210000	50220000	0.00111311318991493
chr19	14610000	14620000	14650000	14660000	chr19	15550000	15560000	15600000	15610000	0.014958976375836
chr19	49240000	49250000	49320000	49330000	chr19	51460000	51470000	51540000	51550000	0.00305239814246018
chr19	47080000	47090000	47140000	47150000	chr19	49210000	49220000	49270000	49280000	0.0105035042333896
chr19	47480000	47490000	47710000	47720000	chr19	49610000	49620000	49850000	49860000	0.000849292492125437
chr19	47430000	47440000	47730000	47740000	chr19	49560000	49570000	49870000	49880000	0.000668606367072365
chr19	49100000	49110000	49200000	49210000	chr19	51320000	51330000	51420000	51430000	0.00174262850401419
chr19	5650000	5660000	5670000	5680000	chr19	5890000	5900000	5920000	5930000	0.0257174301814588
chr19	47960000	47970000	48120000	48130000	chr19	50050000	50060000	50220000	50230000	0.000994396480706101
chr19	47970000	47980000	48060000	48070000	chr19	50060000	50070000	50150000	50160000	0.00311246251110848
chr19	47540000	47550000	47670000	47680000	chr19	49670000	49680000	49810000	49820000	0.00133857413596862
chr19	47080000	47090000	47130000	47140000	chr19	49210000	49220000	49260000	49270000	0.017662254777641
chr10	99930000	99940000	100030000	100040000	chr10	101360000	101370000	101460000	101470000	0.0092261407820609
chr19	47960000	47970000	48150000	48160000	chr19	50050000	50060000	50250000	50260000	0.0046353873307559
chr19	47530000	47540000	47670000	47680000	chr19	49660000	49670000	49810000	49820000	0.00264464065790738
chr19	10980000	10990000	11100000	11110000	chr19	11580000	11590000	11710000	11720000	0.0448113426068173
chr19	14360000	14370000	14400000	14410000	chr19	15280000	15290000	15320000	15330000	0.0235228182839979
chr19	19420000	19430000	19470000	19480000	chr19	20540000	20550000	20590000	20600000	0.00287242290975129
chr19	10160000	10170000	10240000	10250000	chr19	10690000	10700000	10770000	10780000	0.0129420575926747
chr19	47470000	47480000	47700000	47710000	chr19	49600000	49610000	49840000	49850000	0.00160022260055857
chr19	49340000	49350000	49350000	49360000	chr19	51560000	51570000	51570000	51580000	0.0169855790781416
chr19	5070000	5080000	5150000	5160000	chr19	5270000	5280000	5350000	5360000	0.00853245678840885
chr19	19540000	19550000	19620000	19630000	chr19	20660000	20670000	20740000	20750000	0.00159864605235987
chr19	49300000	49310000	49310000	49320000	chr19	51520000	51530000	51530000	51540000	0.024562912992212
chr19	47520000	47530000	47670000	47680000	chr19	49650000	49660000	49810000	49820000	0.000908939513169475
chr19	47980000	47990000	48060000	48070000	chr19	50070000	50080000	50150000	50160000	0.00387429157502271
chr19	19530000	19540000	19630000	19640000	chr19	20650000	20660000	20750000	20760000	0.00182663512937963
chr19	47450000	47460000	47710000	47720000	chr19	49580000	49590000	49850000	49860000	0.000419180703369628
chr19	1070000	1080000	1170000	1180000	chr19	1040000	1050000	1130000	1140000	0.0153389720839704
chr19	47530000	47540000	47690000	47700000	chr19	49660000	49670000	49830000	49840000	0.0036273152993579
chr19	47090000	47100000	47100000	47110000	chr19	49220000	49230000	49230000	49240000	0.0456708189260109
chr19	49250000	49260000	49330000	49340000	chr19	51470000	51480000	51550000	51560000	0.00539249501522911
chr19	47060000	47070000	47070000	47080000	chr19	49190000	49200000	49200000	49210000	0.0129533314793648
chr19	16770000	16780000	16820000	16830000	chr19	17720000	17730000	17770000	17780000	0.011716846821326
chr19	19410000	19420000	19480000	19490000	chr19	20530000	20540000	20600000	20610000	0.0027989287050529
chr19	49250000	49260000	49290000	49300000	chr19	51470000	51480000	51510000	51520000	0.032774992395818
chr19	47470000	47480000	47690000	47700000	chr19	49600000	49610000	49830000	49840000	0.00143016358331934
chr19	32970000	32980000	33090000	33100000	chr19	34860000	34870000	34980000	34990000	0.00405678895971937
chr19	47490000	47500000	47710000	47720000	chr19	49620000	49630000	49850000	49860000	0.00136144335913718
chr19	47520000	47530000	47680000	47690000	chr19	49650000	49660000	49820000	49830000	0.000753648794135044
chr19	10160000	10170000	10170000	10180000	chr19	10690000	10700000	10700000	10710000	0.0196093927071477
chr19	10120000	10130000	10150000	10160000	chr19	10650000	10660000	10680000	10690000	0.00492718550868988
chr19	47510000	47520000	47620000	47630000	chr19	49640000	49650000	49760000	49770000	0.00463570542358361
chr19	19500000	19510000	19510000	19520000	chr19	20620000	20630000	20630000	20640000	0.0208847815120511
chr19	10110000	10120000	10120000	10130000	chr19	10640000	10650000	10650000	10660000	0.0181076488385118
chr19	47460000	47470000	47710000	47720000	chr19	49590000	49600000	49850000	49860000	0.000651062646472487
chr19	10160000	10170000	10180000	10190000	chr19	10690000	10700000	10710000	10720000	0.0055901705812289
chr19	47810000	47820000	47860000	47870000	chr19	49950000	49960000	5e+07	50010000	0.00280915343156593
chr19	19390000	19400000	19480000	19490000	chr19	20510000	20520000	20600000	20610000	0.00218780371979045
chr19	49260000	49270000	49330000	49340000	chr19	51480000	51490000	51550000	51560000	0.00227767156376909
chr19	38240000	38250000	38380000	38390000	chr19	40200000	40210000	40360000	40370000	0.000992149206902322
chr19	39480000	39490000	39530000	39540000	chr19	41490000	41500000	41540000	41550000	0.00930686519079598
chr19	47520000	47530000	47700000	47710000	chr19	49650000	49660000	49840000	49850000	0.000837483673888673
chr19	12210000	12220000	12490000	12500000	chr19	12900000	12910000	13190000	13200000	0.000973673345447411
chr19	49220000	49230000	49320000	49330000	chr19	51440000	51450000	51540000	51550000	0.00170244231421535
chr19	16750000	16760000	16900000	16910000	chr19	17700000	17710000	17850000	17860000	0.00230062391768361
chr19	47460000	47470000	47690000	47700000	chr19	49590000	49600000	49830000	49840000	0.000697581861740329
chr19	47510000	47520000	47650000	47660000	chr19	49640000	49650000	49790000	49800000	0.0018849030275883
chr19	47490000	47500000	47670000	47680000	chr19	49620000	49630000	49810000	49820000	0.000714378666560673
chr19	10200000	10210000	10210000	10220000	chr19	10730000	10740000	10740000	10750000	0.0224325817213188
chr19	47440000	47450000	47680000	47690000	chr19	49570000	49580000	49820000	49830000	0.00217592814860297
chr19	31090000	31100000	32230000	32240000	chr19	32940000	32950000	34090000	34100000	0.0198699250436685
chr19	30820000	30830000	32190000	32200000	chr19	32670000	32680000	34050000	34060000	0.018479376446961
chr19	19370000	19380000	19470000	19480000	chr19	20480000	20490000	20590000	20600000	0.00136826920530446
chr19	49310000	49320000	49320000	49330000	chr19	51530000	51540000	51540000	51550000	0.0443631078382726
chr19	44680000	44690000	44810000	44820000	chr19	46770000	46780000	46900000	46910000	0.037843781404327
chr19	10190000	10200000	10230000	10240000	chr19	10720000	10730000	10760000	10770000	0.00627522159916658
chr19	47430000	47440000	47680000	47690000	chr19	49560000	49570000	49820000	49830000	0.000551934170396495
chr19	12450000	12460000	12460000	12470000	chr19	13150000	13160000	13160000	13170000	0.0249463531842044
chr19	47970000	47980000	48040000	48050000	chr19	50060000	50070000	50130000	50140000	0.00197967016090073
chr19	47480000	47490000	47740000	47750000	chr19	49610000	49620000	49880000	49890000	0.000639783677837394
chr19	49270000	49280000	49300000	49310000	chr19	51490000	51500000	51520000	51530000	0.00514462783489055
chr19	19530000	19540000	19620000	19630000	chr19	20650000	20660000	20740000	20750000	0.00629935363562272
chr19	49250000	49260000	49260000	49270000	chr19	51470000	51480000	51480000	51490000	0.0272068644902874
chr19	14600000	14610000	14640000	14650000	chr19	15540000	15550000	15590000	15600000	0.022826511959368
chr19	19420000	19430000	19480000	19490000	chr19	20540000	20550000	20600000	20610000	0.00446594325436241
chr19	19340000	19350000	19490000	19500000	chr19	20440000	20450000	20610000	20620000	0.0021344982454745
chr19	10140000	10150000	10190000	10200000	chr19	10670000	10680000	10720000	10730000	0.0169915552889329
chr19	49280000	49290000	49290000	49300000	chr19	51500000	51510000	51510000	51520000	0.0290589208045844
chr19	10140000	10150000	10250000	10260000	chr19	10670000	10680000	10780000	10790000	0.00648363205332146
chr19	39510000	39520000	39530000	39540000	chr19	41520000	41530000	41540000	41550000	0.0374564781929997
chr19	47480000	47490000	47720000	47730000	chr19	49610000	49620000	49860000	49870000	0.000972472897839393
chr19	10120000	10130000	10140000	10150000	chr19	10650000	10660000	10670000	10680000	0.00721316481474323
chr19	12400000	12410000	12410000	12420000	chr19	13100000	13110000	13110000	13120000	0.0182265464099083
chr19	19570000	19580000	19610000	19620000	chr19	20690000	20700000	20730000	20740000	0.00297376418774813
chr19	49250000	49260000	49300000	49310000	chr19	51470000	51480000	51520000	51530000	0.00470993475695565
chr19	47210000	47220000	47220000	47230000	chr19	49340000	49350000	49340000	49350000	0.0143827813837068
chr19	16760000	16770000	16900000	16910000	chr19	17710000	17720000	17850000	17860000	0.00188373921115029
chr19	16780000	16790000	16830000	16840000	chr19	17730000	17740000	17780000	17790000	0.00295306041288589
chr19	10120000	10130000	10170000	10180000	chr19	10650000	10660000	10700000	10710000	0.0041623241847455
chr19	47500000	47510000	47660000	47670000	chr19	49630000	49640000	49800000	49810000	0.00126223093879543
chr19	47870000	47880000	47890000	47900000	chr19	50010000	50020000	50030000	50040000	0.0177234638323906
chr19	47970000	47980000	48120000	48130000	chr19	50060000	50070000	50220000	50230000	0.0025956120488944
chr19	47270000	47280000	47380000	47390000	chr19	49390000	49400000	49500000	49510000	0.00415894086540528
chr19	47150000	47160000	47160000	47170000	chr19	49280000	49290000	49290000	49300000	0.0213288127728444
chr19	55890000	55900000	55910000	55920000	chr19	58330000	58340000	58370000	58380000	0.0364283789970117
chr19	31310000	31320000	32220000	32230000	chr19	33160000	33170000	34080000	34090000	0.0320044399851613
chr19	19560000	19570000	19640000	19650000	chr19	20680000	20690000	20760000	20770000	0.00239850452761955
chr19	49100000	49110000	49220000	49230000	chr19	51320000	51330000	51440000	51450000	0.00610323367063428
chr19	47070000	47080000	47080000	47090000	chr19	49200000	49210000	49210000	49220000	0.0220969888912832
chr19	49180000	49190000	49190000	49200000	chr19	51400000	51410000	51410000	51420000	0.0161726604129072
chr19	47500000	47510000	47670000	47680000	chr19	49630000	49640000	49810000	49820000	0.000868007786703099
chr19	16730000	16740000	16750000	16760000	chr19	17680000	17690000	17700000	17710000	0.0407058955712049
chr19	10170000	10180000	10180000	10190000	chr19	10700000	10710000	10710000	10720000	0.0386538225034907
chr19	47810000	47820000	47850000	47860000	chr19	49950000	49960000	49990000	5e+07	0.0133382257265701
chr19	49300000	49310000	49320000	49330000	chr19	51520000	51530000	51540000	51550000	0.00868558903895329
chr19	47980000	47990000	48100000	48110000	chr19	50070000	50080000	50200000	50210000	0.00120552031966743
chr19	16770000	16780000	16830000	16840000	chr19	17720000	17730000	17780000	17790000	0.00209013586986146
chr19	47440000	47450000	47720000	47730000	chr19	49570000	49580000	49860000	49870000	0.00105188816408929
chr19	36140000	36150000	36160000	36170000	chr19	38090000	38100000	38110000	38120000	0.00907152498967681
chr19	16780000	16790000	16810000	16820000	chr19	17730000	17740000	17760000	17770000	0.0290891738171198
chr19	49280000	49290000	49300000	49310000	chr19	51500000	51510000	51520000	51530000	0.0210632268906693
chr19	49280000	49290000	49320000	49330000	chr19	51500000	51510000	51540000	51550000	0.0167544584080559
chr19	49220000	49230000	49300000	49310000	chr19	51440000	51450000	51520000	51530000	0.00321152229671831
chr19	47620000	47630000	47650000	47660000	chr19	49760000	49770000	49790000	49800000	0.0162082386133752
chr19	47080000	47090000	47200000	47210000	chr19	49210000	49220000	49330000	49340000	0.00264242792383463
chr19	16740000	16750000	16970000	16980000	chr19	17690000	17700000	17930000	17940000	0.000571939085306165
chr19	49130000	49140000	49200000	49210000	chr19	51350000	51360000	51420000	51430000	0.00584119915889876
chr19	23110000	23120000	23240000	23250000	chr19	24020000	24030000	24160000	24170000	0.0396119334928993
chr19	47960000	47970000	48140000	48150000	chr19	50050000	50060000	50240000	50250000	0.00180150124358773
chr19	49260000	49270000	49320000	49330000	chr19	51480000	51490000	51540000	51550000	0.00203685355114665
chr19	19580000	19590000	19640000	19650000	chr19	20700000	20710000	20760000	20770000	0.0106294004865159
chr19	23110000	23120000	23210000	23220000	chr19	24020000	24030000	24130000	24140000	0.0239061351342845
chr19	19340000	19350000	19510000	19520000	chr19	20440000	20450000	20630000	20640000	0.00131250981388069
chr19	49240000	49250000	49290000	49300000	chr19	51460000	51470000	51510000	51520000	0.00604713460179406
chr19	19550000	19560000	19630000	19640000	chr19	20670000	20680000	20750000	20760000	0.00671998579514159
chr19	47520000	47530000	47640000	47650000	chr19	49650000	49660000	49780000	49790000	0.00221753900589501
chr19	5360000	5370000	5510000	5520000	chr19	5570000	5580000	5710000	5720000	0.00116718538543016
chr19	14610000	14620000	14670000	14680000	chr19	15550000	15560000	15620000	15630000	0.0395504881979811
chr19	38400000	38410000	38500000	38510000	chr19	40380000	40390000	40480000	40490000	0.00406282913683931
chr19	47420000	47430000	47700000	47710000	chr19	49550000	49560000	49840000	49850000	0.00308643755524155
chr19	10190000	10200000	10220000	10230000	chr19	10720000	10730000	10750000	10760000	0.0173058455562522
chr19	38220000	38230000	38380000	38390000	chr19	40180000	40190000	40360000	40370000	0.00131744418887358
chr19	45200000	45210000	45230000	45240000	chr19	47300000	47310000	47350000	47360000	0.0307227237333986
chr19	47070000	47080000	47140000	47150000	chr19	49200000	49210000	49270000	49280000	0.00214076821099062
chr19	19530000	19540000	19610000	19620000	chr19	20650000	20660000	20730000	20740000	0.00469671908310867
chr19	47070000	47080000	47170000	47180000	chr19	49200000	49210000	49300000	49310000	0.00451603661444841
chr19	5040000	5050000	5150000	5160000	chr19	5240000	5250000	5350000	5360000	0.00249056221765108
chr19	10130000	10140000	10180000	10190000	chr19	10660000	10670000	10710000	10720000	0.00453152489562739
chr19	19550000	19560000	19600000	19610000	chr19	20670000	20680000	20720000	20730000	0.00805926903550136
chr19	47490000	47500000	47660000	47670000	chr19	49620000	49630000	49800000	49810000	0.000941482989846761
chr19	47430000	47440000	47660000	47670000	chr19	49560000	49570000	49800000	49810000	0.000849302456875947
chr19	19580000	19590000	19600000	19610000	chr19	20700000	20710000	20720000	20730000	0.0451999565663761
chr19	38450000	38460000	38490000	38500000	chr19	40430000	40440000	40470000	40480000	0.0164850425826191
chr19	47970000	47980000	48130000	48140000	chr19	50060000	50070000	50230000	50240000	0.00117450061641755
chr19	10200000	10210000	10240000	10250000	chr19	10730000	10740000	10770000	10780000	0.00614902255544164
chr19	47810000	47820000	47840000	47850000	chr19	49950000	49960000	49980000	49990000	0.0182997142486815
chr19	47800000	47810000	47850000	47860000	chr19	49940000	49950000	49990000	5e+07	0.00258632857535644
chr19	47520000	47530000	47660000	47670000	chr19	49650000	49660000	49800000	49810000	0.00371316904873009
chr19	39440000	39450000	39530000	39540000	chr19	41450000	41460000	41540000	41550000	0.00649110600092654
chr19	47510000	47520000	47660000	47670000	chr19	49640000	49650000	49800000	49810000	0.00262860611826199
chr19	49220000	49230000	49310000	49320000	chr19	51440000	51450000	51530000	51540000	0.00264067630153199
chr19	10190000	10200000	10210000	10220000	chr19	10720000	10730000	10740000	10750000	0.0415476430077627
chr19	47970000	47980000	48150000	48160000	chr19	50060000	50070000	50250000	50260000	0.00452656466358654
chr19	19350000	19360000	19520000	19530000	chr19	20450000	20460000	20640000	20650000	0.0036493648481722
chr19	10180000	10190000	10230000	10240000	chr19	10710000	10720000	10760000	10770000	0.00776032763258945
chr19	47550000	47560000	47650000	47660000	chr19	49680000	49690000	49790000	49800000	0.00417115088088049
chr19	49100000	49110000	49190000	49200000	chr19	51320000	51330000	51410000	51420000	0.00375554058855668
chr19	47980000	47990000	48050000	48060000	chr19	50070000	50080000	50140000	50150000	0.00224160533184947
chr19	52340000	52350000	52450000	52460000	chr19	54640000	54650000	54760000	54770000	0.0474414618761986
chr19	19580000	19590000	19610000	19620000	chr19	20700000	20710000	20730000	20740000	0.0187426781092647
chr19	47980000	47990000	48020000	48030000	chr19	50070000	50080000	50110000	50120000	0.0137699791169243
chr19	49240000	49250000	49260000	49270000	chr19	51460000	51470000	51480000	51490000	0.0385333314998906
chr19	14600000	14610000	14660000	14670000	chr19	15540000	15550000	15610000	15620000	0.00511999606053657
chr19	47530000	47540000	47720000	47730000	chr19	49660000	49670000	49860000	49870000	0.00252477593455324
chr19	47530000	47540000	47660000	47670000	chr19	49660000	49670000	49800000	49810000	0.00217615160489511
chr19	49240000	49250000	49300000	49310000	chr19	51460000	51470000	51520000	51530000	0.00459542633349968
chr19	5060000	5070000	5150000	5160000	chr19	5260000	5270000	5350000	5360000	0.00269673982596173
chr19	47580000	47590000	47680000	47690000	chr19	49710000	49720000	49820000	49830000	0.00414749462149275
chr19	47090000	47100000	47130000	47140000	chr19	49220000	49230000	49260000	49270000	0.0129068695687183
chr19	49270000	49280000	49330000	49340000	chr19	51490000	51500000	51550000	51560000	0.0189834634782775
chr19	10720000	10730000	10740000	10750000	chr19	11280000	11290000	11320000	11330000	0.032609207127205
chr19	15080000	15090000	15140000	15150000	chr19	16040000	16050000	16100000	16110000	0.00813425423227035
chr19	47560000	47570000	47690000	47700000	chr19	49690000	49700000	49830000	49840000	0.00252171546359306
chr10	99920000	99930000	99970000	99980000	chr10	101350000	101360000	101400000	101410000	0.0345487065889009
chr19	15720000	15730000	15730000	15740000	chr19	16680000	16690000	16690000	16700000	0.0472172913338647
chr19	14640000	14650000	14660000	14670000	chr19	15590000	15600000	15610000	15620000	0.0110213352008661
chr19	47060000	47070000	47090000	47100000	chr19	49190000	49200000	49220000	49230000	0.0184306671940795
chr19	47450000	47460000	47730000	47740000	chr19	49580000	49590000	49870000	49880000	0.000625809175179844
chr19	49140000	49150000	49200000	49210000	chr19	51360000	51370000	51420000	51430000	0.0123391507958882
chr19	47500000	47510000	47710000	47720000	chr19	49630000	49640000	49850000	49860000	0.00107046333280737
chr19	53980000	53990000	54020000	54030000	chr19	56340000	56350000	56380000	56390000	0.0317438844539841
chr19	16760000	16770000	16890000	16900000	chr19	17710000	17720000	17840000	17850000	0.00308089329488476
chr19	47420000	47430000	47710000	47720000	chr19	49550000	49560000	49850000	49860000	0.000582182718678889
chr19	49120000	49130000	49180000	49190000	chr19	51340000	51350000	51400000	51410000	0.00455873157700146
chr19	49240000	49250000	49330000	49340000	chr19	51460000	51470000	51550000	51560000	0.0078764233493776
chr19	10210000	10220000	10220000	10230000	chr19	10740000	10750000	10750000	10760000	0.0401095586250357
chr19	16760000	16770000	16950000	16960000	chr19	17710000	17720000	17900000	17910000	0.00169420231396611
chr19	47960000	47970000	48050000	48060000	chr19	50050000	50060000	50140000	50150000	0.0147174676842026
chr19	30800000	30810000	32170000	32180000	chr19	32650000	32660000	34030000	34040000	0.00145270375815546
chr19	5790000	5800000	5900000	5910000	chr19	6040000	6050000	6160000	6170000	0.0306937428036596
chr19	49270000	49280000	49290000	49300000	chr19	51490000	51500000	51510000	51520000	0.0359578350137602
chr19	5640000	5650000	5670000	5680000	chr19	5880000	5890000	5920000	5930000	0.0396877218570959
chr19	15900000	15910000	15940000	15950000	chr19	16830000	16840000	16870000	16880000	0.0403116281114244
chr19	47540000	47550000	47660000	47670000	chr19	49670000	49680000	49800000	49810000	0.00514692263705707
chr19	47620000	47630000	47690000	47700000	chr19	49760000	49770000	49830000	49840000	0.00493641153524584
chr19	47620000	47630000	47670000	47680000	chr19	49760000	49770000	49810000	49820000	0.00797970972059956
chr19	47970000	47980000	48050000	48060000	chr19	50060000	50070000	50140000	50150000	0.00513689986537675
chr19	47660000	47670000	47680000	47690000	chr19	49800000	49810000	49820000	49830000	0.0151023784580069
chr19	6160000	6170000	6300000	6310000	chr19	6440000	6450000	6580000	6590000	0.00264556802399289
chr19	19540000	19550000	19610000	19620000	chr19	20660000	20670000	20730000	20740000	0.010945019832494
chr19	49140000	49150000	49210000	49220000	chr19	51360000	51370000	51430000	51440000	0.00822547553523098
chr19	47050000	47060000	47070000	47080000	chr19	49180000	49190000	49200000	49210000	0.0186081294089367
chr19	47800000	47810000	47860000	47870000	chr19	49940000	49950000	5e+07	50010000	0.0049145566212166
chr19	47610000	47620000	47690000	47700000	chr19	49750000	49760000	49830000	49840000	0.00583017652551249
chr19	47530000	47540000	47700000	47710000	chr19	49660000	49670000	49840000	49850000	0.0043095882413638
chr19	30990000	3.1e+07	32030000	32040000	chr19	32840000	32850000	33880000	33890000	0.00969644211543071
chr19	14650000	14660000	14670000	14680000	chr19	15600000	15610000	15620000	15630000	0.026320678919496
chr19	47820000	47830000	47840000	47850000	chr19	49960000	49970000	49980000	49990000	0.0457394818414533
chr19	47530000	47540000	47620000	47630000	chr19	49660000	49670000	49760000	49770000	0.00574472838704625
chr19	47570000	47580000	47670000	47680000	chr19	49700000	49710000	49810000	49820000	0.00374018760599335
chr19	40820000	40830000	40830000	40840000	chr19	42870000	42880000	42880000	42890000	0.00453862782850403
chr19	49250000	49260000	49270000	49280000	chr19	51470000	51480000	51490000	51500000	0.0315161508844724
chr19	16770000	16780000	16970000	16980000	chr19	17720000	17730000	17930000	17940000	0.00160547808207525
chr19	47250000	47260000	47270000	47280000	chr19	49370000	49380000	49390000	49400000	0.0407534760342012
chr19	14570000	14580000	14660000	14670000	chr19	15500000	15510000	15610000	15620000	0.00336728840273316
chr19	52350000	52360000	52450000	52460000	chr19	54650000	54660000	54760000	54770000	0.00923232667318848
chr19	47480000	47490000	47670000	47680000	chr19	49610000	49620000	49810000	49820000	0.00376878038893333
chr19	19370000	19380000	19510000	19520000	chr19	20480000	20490000	20630000	20640000	0.00258632857535644
chr19	47970000	47980000	48030000	48040000	chr19	50060000	50070000	50120000	50130000	0.00974639694207861
chr19	12190000	12200000	12420000	12430000	chr19	12880000	12890000	13120000	13130000	0.0007170160587359
chr19	47610000	47620000	47680000	47690000	chr19	49750000	49760000	49820000	49830000	0.0058633337110166
chr19	8410000	8420000	8430000	8440000	chr19	8800000	8810000	8840000	8850000	0.0252904891044828
chr19	6900000	6910000	6950000	6960000	chr19	7250000	7260000	7300000	7310000	0.039092241396787
chr19	47570000	47580000	47690000	47700000	chr19	49700000	49710000	49830000	49840000	0.00474419319285173
chr19	19570000	19580000	19590000	19600000	chr19	20690000	20700000	20710000	20720000	0.0269683895599795
chr19	55880000	55890000	55910000	55920000	chr19	58320000	58330000	58370000	58380000	0.0393246476990435
chr19	16780000	16790000	17050000	17060000	chr19	17730000	17740000	18010000	18020000	0.00110576555005213
chr19	10150000	10160000	10250000	10260000	chr19	10680000	10690000	10780000	10790000	0.00564890404846918
chr19	16770000	16780000	17010000	17020000	chr19	17720000	17730000	17970000	17980000	0.00327297640142548
chr19	6290000	6300000	6340000	6350000	chr19	6570000	6580000	6620000	6630000	0.00508474119946745
chr19	47540000	47550000	47650000	47660000	chr19	49670000	49680000	49790000	49800000	0.00258830600751951
chr19	53840000	53850000	54020000	54030000	chr19	56190000	56200000	56380000	56390000	0.00125811453030049
chr19	19550000	19560000	19590000	19600000	chr19	20670000	20680000	20710000	20720000	0.0145141764554752
chr19	47520000	47530000	47650000	47660000	chr19	49650000	49660000	49790000	49800000	0.00212743803265381
chr19	47090000	47100000	47150000	47160000	chr19	49220000	49230000	49280000	49290000	0.0148011880934263
chr19	39490000	39500000	39530000	39540000	chr19	41500000	41510000	41540000	41550000	0.0170335583286761
chr19	49240000	49250000	49270000	49280000	chr19	51460000	51470000	51490000	51500000	0.0332908108521423
chr19	39500000	39510000	39530000	39540000	chr19	41510000	41520000	41540000	41550000	0.0286390905508976
chr19	47550000	47560000	47670000	47680000	chr19	49680000	49690000	49810000	49820000	0.00300256747762895
chr19	47620000	47630000	47640000	47650000	chr19	49760000	49770000	49780000	49790000	0.0387831663833512
chr19	49290000	49300000	49320000	49330000	chr19	51510000	51520000	51540000	51550000	0.0178763879384501
chr19	19560000	19570000	19600000	19610000	chr19	20680000	20690000	20720000	20730000	0.0260107787241601
chr19	47820000	47830000	47860000	47870000	chr19	49960000	49970000	5e+07	50010000	0.0140287079989394
chr19	22470000	22480000	22880000	22890000	chr19	23430000	23440000	23840000	23850000	0.0161804065361591
chr19	16770000	16780000	16860000	16870000	chr19	17720000	17730000	17810000	17820000	0.00341550617454025
chr19	14450000	14460000	14460000	14470000	chr19	15370000	15380000	15380000	15390000	0.0433627359614121
chr19	6280000	6290000	6300000	6310000	chr19	6560000	6570000	6580000	6590000	0.0282094711710746
chr19	22800000	22810000	22810000	22820000	chr19	23760000	23770000	23770000	23780000	0.0118537484672208
chr19	8720000	8730000	8970000	8980000	chr19	9270000	9280000	9500000	9510000	0.0497968424962211
chr19	49250000	49260000	49280000	49290000	chr19	51470000	51480000	51500000	51510000	0.0219572978303672
chr19	47530000	47540000	47650000	47660000	chr19	49660000	49670000	49790000	49800000	0.00356289132504291
chr19	5110000	5120000	5150000	5160000	chr19	5310000	5320000	5350000	5360000	0.0114847028618766
chr19	47470000	47480000	47720000	47730000	chr19	49600000	49610000	49860000	49870000	0.00169502723091272
chr19	14600000	14610000	14650000	14660000	chr19	15540000	15550000	15600000	15610000	0.00727424738714911
chr19	47880000	47890000	47890000	47900000	chr19	50020000	50030000	50030000	50040000	0.049713982306634
chr19	14600000	14610000	14670000	14680000	chr19	15540000	15550000	15620000	15630000	0.00983287831855274
chr19	19560000	19570000	19610000	19620000	chr19	20680000	20690000	20730000	20740000	0.0166192291349948
chr19	12230000	12240000	12420000	12430000	chr19	12920000	12930000	13120000	13130000	0.00115788476487045
chr19	49150000	49160000	49210000	49220000	chr19	51370000	51380000	51430000	51440000	0.0105430024134758
chr19	42640000	42650000	42700000	42710000	chr19	44600000	44610000	44650000	44660000	0.0185911171316646
chr19	47960000	47970000	48040000	48050000	chr19	50050000	50060000	50130000	50140000	0.00554524066039
chr19	39460000	39470000	39530000	39540000	chr19	41470000	41480000	41540000	41550000	0.0110368977462378
chr19	12410000	12420000	12420000	12430000	chr19	13110000	13120000	13120000	13130000	0.0295404309237304
chr19	36210000	36220000	36240000	36250000	chr19	38170000	38180000	38200000	38210000	0.0405667088358143
chr19	10180000	10190000	10220000	10230000	chr19	10710000	10720000	10750000	10760000	0.0130433708628548
chr19	47050000	47060000	47090000	47100000	chr19	49180000	49190000	49220000	49230000	0.00547198028178576
chr19	14630000	14640000	14670000	14680000	chr19	15580000	15590000	15620000	15630000	0.0183107385656006
chr19	19560000	19570000	19580000	19590000	chr19	20680000	20690000	20700000	20710000	0.0263489387503472
chr19	49100000	49110000	49210000	49220000	chr19	51320000	51330000	51430000	51440000	0.00406487000333301
chr19	8410000	8420000	8440000	8450000	chr19	8800000	8810000	8850000	8860000	0.0324873014366297
chr19	56420000	56430000	56500000	56510000	chr19	58930000	58940000	59010000	59020000	0.0235456801556496
chr19	47550000	47560000	47680000	47690000	chr19	49680000	49690000	49820000	49830000	0.0051522128578469
chr19	30840000	30850000	32260000	32270000	chr19	32690000	32700000	34120000	34130000	0.0320304580180077
chr19	10160000	10170000	10230000	10240000	chr19	10690000	10700000	10760000	10770000	0.0180482906614572
chr19	15840000	15850000	15920000	15930000	chr19	16770000	16780000	16850000	16860000	0.0285676503508236
chr19	47080000	47090000	47160000	47170000	chr19	49210000	49220000	49290000	49300000	0.0145796194342402
chr19	43310000	43320000	43320000	43330000	chr19	45350000	45360000	45360000	45370000	0.0221661356240357
chr19	47800000	47810000	47840000	47850000	chr19	49940000	49950000	49980000	49990000	0.0170899629195825
chr19	14710000	14720000	14740000	14750000	chr19	15660000	15670000	15690000	15700000	0.0409361714778767
chr19	12180000	12190000	12400000	12410000	chr19	12870000	12880000	13100000	13110000	0.00130534860751211
chr19	47960000	47970000	48020000	48030000	chr19	50050000	50060000	50110000	50120000	0.0108743676111182
chr19	10930000	10940000	10970000	10980000	chr19	11520000	11530000	11570000	11580000	0.0491158146516891
chr19	14640000	14650000	14670000	14680000	chr19	15590000	15600000	15620000	15630000	0.0412258812693325
chr19	47980000	47990000	48030000	48040000	chr19	50070000	50080000	50120000	50130000	0.0158463651422655
chr19	18520000	18530000	18560000	18570000	chr19	19590000	19600000	19640000	19650000	0.0185984538080745
chr19	12220000	12230000	12400000	12410000	chr19	12910000	12920000	13100000	13110000	0.00223829051100229
chr19	39590000	39600000	39660000	39670000	chr19	41570000	41580000	41630000	41640000	0.00324784681374197
chr1	109770000	109780000	109980000	109990000	chr1	126170000	126180000	126380000	126390000	0.000158091163314982
chr1	156140000	156150000	156220000	156230000	chr1	134260000	134270000	134350000	134360000	0.000234750844162392
chr1	42910000	42920000	43070000	43080000	chr1	42360000	42370000	42540000	42550000	0.0195865972140013
chr1	220880000	220890000	220890000	220900000	chr1	199990000	2e+08	2e+08	200010000	0.0159215327261322
chr1	109770000	109780000	109970000	109980000	chr1	126180000	126190000	126380000	126390000	0.00026620772886321
chr1	19110000	19120000	19140000	19150000	chr1	18080000	18090000	18130000	18140000	0.0255888639131337
chr1	156140000	156150000	156210000	156220000	chr1	134260000	134270000	134340000	134350000	0.000505822588871075
chr1	109780000	109790000	109980000	109990000	chr1	126170000	126180000	126370000	126380000	0.000273620423919579
chr1	27390000	27400000	27600000	27610000	chr1	26510000	26520000	26720000	26730000	0.000369509489839466
chr1	156140000	156150000	156230000	156240000	chr1	134260000	134270000	134360000	134370000	0.000453905400985246
chr1	156080000	156090000	156120000	156130000	chr1	134200000	134210000	134240000	134250000	0.0156741598257153
chr1	47430000	47440000	50410000	50420000	chr1	47030000	47040000	49990000	5e+07	0.0343005925849133
chr1	48100000	48110000	48200000	48210000	chr1	47700000	47710000	47800000	47810000	0.038134069793803
chr1	19120000	19130000	19140000	19150000	chr1	18090000	18100000	18130000	18140000	0.0206917931418371
chr1	27550000	27560000	27600000	27610000	chr1	26670000	26680000	26720000	26730000	0.00216892319517185
chr1	109780000	109790000	109970000	109980000	chr1	126180000	126190000	126370000	126380000	0.000325229538605152
chr1	156150000	156160000	156220000	156230000	chr1	134270000	134280000	134350000	134360000	0.000536229334458714
chr1	11070000	11080000	11230000	11240000	chr1	10520000	10530000	10690000	10700000	0.00429627798280833
chr1	27610000	27620000	27660000	27670000	chr1	26730000	26740000	26780000	26790000	0.00176856208940069
chr1	27560000	27570000	27600000	27610000	chr1	26680000	26690000	26720000	26730000	0.00608149297258934
chr1	27410000	27420000	27600000	27610000	chr1	26530000	26540000	26720000	26730000	0.000348514713662576
chr1	11040000	11050000	11050000	11060000	chr1	10490000	10500000	10500000	10510000	0.0124807104340352
chr1	34460000	34470000	34590000	34600000	chr1	33790000	33800000	33910000	33920000	0.0261261134938109
chr1	185730000	185740000	186210000	186220000	chr1	164390000	164400000	164870000	164880000	0.0300527451378417
chr1	109770000	109780000	109920000	109930000	chr1	126230000	126240000	126380000	126390000	0.000490306761469523
chr1	72290000	72300000	72350000	72360000	chr1	72340000	72350000	72410000	72420000	0.00532493155676989
chr1	62530000	62540000	62740000	62750000	chr1	62410000	62420000	62640000	62650000	0.0423299686493498
chr1	156270000	156280000	156310000	156320000	chr1	134400000	134410000	134440000	134450000	0.00144375565477101
chr1	109790000	109800000	109980000	109990000	chr1	126170000	126180000	126360000	126370000	0.000753648794135044
chr1	156250000	156260000	156260000	156270000	chr1	134380000	134390000	134390000	134400000	0.0119348155797969
chr1	156150000	156160000	156210000	156220000	chr1	134270000	134280000	134340000	134350000	0.00146232653522925
chr1	185720000	185730000	186240000	186250000	chr1	164380000	164390000	164900000	164910000	0.0495983757636716
chr1	27410000	27420000	27610000	27620000	chr1	26530000	26540000	26730000	26740000	0.000511553453666706
chr1	185810000	185820000	186200000	186210000	chr1	164470000	164480000	164860000	164870000	0.00583215511714551
chr1	11030000	11040000	11050000	11060000	chr1	10480000	10490000	10500000	10510000	0.0238599420152612
chr1	156260000	156270000	156300000	156310000	chr1	134390000	134400000	134430000	134440000	0.00169963524883103
chr1	156260000	156270000	156310000	156320000	chr1	134390000	134400000	134440000	134450000	0.00178592940254921
chr1	156130000	156140000	156220000	156230000	chr1	134250000	134260000	134350000	134360000	0.00065966824356712
chr1	156250000	156260000	156270000	156280000	chr1	134380000	134390000	134400000	134410000	0.00395630598641344
chr1	24700000	24710000	24820000	24830000	chr1	23900000	23910000	24020000	24030000	0.00149594217888921
chr1	11080000	11090000	11200000	11210000	chr1	10530000	10540000	10660000	10670000	0.046294651056236
chr1	156250000	156260000	156310000	156320000	chr1	134380000	134390000	134440000	134450000	0.00088858425579845
chr1	156140000	156150000	156240000	156250000	chr1	134260000	134270000	134370000	134380000	0.000744258556187256
chr1	156290000	156300000	156300000	156310000	chr1	134420000	134430000	134430000	134440000	0.0124215184951221
chr1	156150000	156160000	156230000	156240000	chr1	134270000	134280000	134360000	134370000	0.00404168223332396
chr1	109770000	109780000	1.1e+08	110010000	chr1	126150000	126160000	126380000	126390000	0.000696053992281452
chr1	109770000	109780000	109990000	1.1e+08	chr1	126160000	126170000	126380000	126390000	0.000833373031307946
chr1	29690000	29700000	30110000	30120000	chr1	28900000	28910000	29320000	29330000	0.00431888557019993
chr1	235510000	235520000	235730000	235740000	chr1	214590000	214600000	214820000	214830000	0.0387818010833896
chr1	109760000	109770000	109980000	109990000	chr1	126170000	126180000	126390000	126400000	0.00294361660923325
chr1	109270000	109280000	109400000	109410000	chr1	109770000	109780000	109900000	109910000	0.00384484444488375
chr1	205790000	205800000	205900000	205910000	chr1	184690000	184700000	184800000	184810000	0.00147706906606834
chr1	109800000	109810000	109970000	109980000	chr1	126180000	126190000	126350000	126360000	0.00117208462544515
chr1	11070000	11080000	11210000	11220000	chr1	10520000	10530000	10670000	10680000	0.000662902989904181
chr1	10660000	10670000	10940000	10950000	chr1	10110000	10120000	10390000	10400000	0.0460644629271415
chr1	156160000	156170000	156220000	156230000	chr1	134280000	134290000	134350000	134360000	0.00134178836288393
chr1	27410000	27420000	27520000	27530000	chr1	26530000	26540000	26640000	26650000	0.00530387746373161
chr1	109770000	109780000	110010000	110020000	chr1	126140000	126150000	126380000	126390000	0.000762145495336865
chr1	156090000	156100000	156220000	156230000	chr1	134210000	134220000	134350000	134360000	0.00645824990654856
chr1	65230000	65240000	65690000	65700000	chr1	65150000	65160000	65630000	65640000	0.0197260067366444
chr1	27420000	27430000	27600000	27610000	chr1	26540000	26550000	26720000	26730000	0.001738125150272
chr1	156230000	156240000	156270000	156280000	chr1	134360000	134370000	134400000	134410000	0.0158323820204144
chr1	156240000	156250000	156250000	156260000	chr1	134370000	134380000	134380000	134390000	0.0189542121401263
chr1	156300000	156310000	156310000	156320000	chr1	134430000	134440000	134440000	134450000	0.0197635338237057
chr1	156270000	156280000	156300000	156310000	chr1	134400000	134410000	134430000	134440000	0.0106184602419959
chr1	156260000	156270000	156270000	156280000	chr1	134390000	134400000	134400000	134410000	0.0130936072703737
chr1	109270000	109280000	109390000	109400000	chr1	109770000	109780000	109890000	109900000	0.00997685559679313
chr1	185750000	185760000	186200000	186210000	chr1	164410000	164420000	164860000	164870000	0.0440051520308222
chr1	172070000	172080000	172400000	172410000	chr1	150420000	150430000	150770000	150780000	0.0215765637356695
chr1	11070000	11080000	11240000	11250000	chr1	10520000	10530000	10700000	10710000	0.000787349984037747
chr1	235130000	235140000	235440000	235450000	chr1	214200000	214210000	214520000	214530000	0.000636143275222437
chr1	27410000	27420000	27510000	27520000	chr1	26530000	26540000	26630000	26640000	0.000964241532730604
chr1	205790000	205800000	205910000	205920000	chr1	184690000	184700000	184810000	184820000	0.00356340515324581
chr1	21700000	21710000	21760000	21770000	chr1	20800000	20810000	20860000	20870000	0.010546741139023
chr1	156230000	156240000	156240000	156250000	chr1	134360000	134370000	134370000	134380000	0.0284009627160343
chr1	156230000	156240000	156250000	156260000	chr1	134360000	134370000	134380000	134390000	0.0447755210243808
chr1	235500000	235510000	235730000	235740000	chr1	214580000	214590000	214820000	214830000	0.022145724307074
chr1	27570000	27580000	27600000	27610000	chr1	26690000	26700000	26720000	26730000	0.012269187532795
chr1	17920000	17930000	18580000	18590000	chr1	16870000	16880000	17550000	17560000	0.00498040584381735
chr1	156130000	156140000	156210000	156220000	chr1	134250000	134260000	134340000	134350000	0.00154954146030426
chr1	27560000	27570000	27590000	27600000	chr1	26680000	26690000	26710000	26720000	0.00546914053235172
chr1	27570000	27580000	27590000	27600000	chr1	26690000	26700000	26710000	26720000	0.00514505084110968
chr1	11060000	11070000	11210000	11220000	chr1	10510000	10520000	10670000	10680000	0.00336776891610987
chr1	156190000	156200000	156210000	156220000	chr1	134320000	134330000	134340000	134350000	0.0174326833403548
chr1	166120000	166130000	166430000	166440000	chr1	144350000	144360000	144660000	144670000	0.0414843060260359
chr1	27550000	27560000	27590000	27600000	chr1	26670000	26680000	26710000	26720000	0.00702118716190604
chr1	156310000	156320000	156330000	156340000	chr1	134440000	134450000	134460000	134470000	0.013206877193136
chr1	235150000	235160000	235420000	235430000	chr1	214220000	214230000	214500000	214510000	0.000686730401261873
chr1	27610000	27620000	27650000	27660000	chr1	26730000	26740000	26770000	26780000	0.00577739055165864
chr1	27390000	27400000	27590000	27600000	chr1	26510000	26520000	26710000	26720000	0.00169538619777924
chr1	27600000	27610000	27660000	27670000	chr1	26720000	26730000	26780000	26790000	0.00306350667514181
chr1	156140000	156150000	156250000	156260000	chr1	134260000	134270000	134380000	134390000	0.00142415000511234
chr1	205790000	205800000	205980000	205990000	chr1	184690000	184700000	184880000	184890000	0.00146803090511448
chr1	185730000	185740000	186190000	186200000	chr1	164390000	164400000	164850000	164860000	0.0403416234360856
chr1	27400000	27410000	27610000	27620000	chr1	26520000	26530000	26730000	26740000	0.000415432853643197
chr1	109790000	109800000	109960000	109970000	chr1	126190000	126200000	126360000	126370000	0.00325891571492737
chr1	27610000	27620000	27640000	27650000	chr1	26730000	26740000	26760000	26770000	0.0227716067541865
chr1	109780000	109790000	109910000	109920000	chr1	126240000	126250000	126370000	126380000	0.000601546028322203
chr1	156300000	156310000	156330000	156340000	chr1	134430000	134440000	134460000	134470000	0.00888062949171453
chr1	223690000	223700000	223750000	223760000	chr1	202790000	202800000	202850000	202860000	0.00585465099638441
chr1	11070000	11080000	11200000	11210000	chr1	10520000	10530000	10660000	10670000	0.0033210506089258
chr1	27530000	27540000	27600000	27610000	chr1	26650000	26660000	26720000	26730000	0.00400173081754369
chr1	112930000	112940000	113050000	113060000	chr1	1.23e+08	123010000	123130000	123140000	0.0257579205275693
chr1	112910000	112920000	113050000	113060000	chr1	1.23e+08	123010000	123150000	123160000	0.0116127272914772
chr1	27400000	27410000	27600000	27610000	chr1	26520000	26530000	26720000	26730000	0.00221434264301794
chr1	215130000	215140000	215510000	215520000	chr1	194150000	194160000	194530000	194540000	0.0370659111248057
chr1	156240000	156250000	156260000	156270000	chr1	134370000	134380000	134390000	134400000	0.00748555586767897
chr1	109260000	109270000	109390000	109400000	chr1	109760000	109770000	109890000	109900000	0.00303716591927409
chr1	11070000	11080000	11110000	11120000	chr1	10520000	10530000	10570000	10580000	0.0122648479612885
chr1	27410000	27420000	27560000	27570000	chr1	26530000	26540000	26680000	26690000	0.000863091178043737
chr1	27430000	27440000	27530000	27540000	chr1	26550000	26560000	26650000	26660000	0.00360259337897028
chr1	156290000	156300000	156330000	156340000	chr1	134420000	134430000	134460000	134470000	0.00627691190787233
chr1	226640000	226650000	226830000	226840000	chr1	205680000	205690000	205870000	205880000	0.0135582906229129
chr1	109770000	109780000	109960000	109970000	chr1	126190000	126200000	126380000	126390000	0.000694429164688702
chr1	83590000	83600000	83850000	83860000	chr1	84020000	84030000	84280000	84290000	0.0138437049566142
chr1	11060000	11070000	11200000	11210000	chr1	10510000	10520000	10660000	10670000	0.00161291508557223
chr1	155960000	155970000	156040000	156050000	chr1	134070000	134080000	134160000	134170000	0.00873818735496132
chr1	24720000	24730000	24820000	24830000	chr1	23920000	23930000	24020000	24030000	0.00695344945404338
chr1	118150000	118160000	119240000	119250000	chr1	116530000	116540000	117640000	117650000	0.00868558903895329
chr1	109780000	109790000	109920000	109930000	chr1	126230000	126240000	126370000	126380000	0.00202333939310892
chr1	27390000	27400000	27610000	27620000	chr1	26510000	26520000	26730000	26740000	0.00194938127460632
chr1	27390000	27400000	27660000	27670000	chr1	26510000	26520000	26780000	26790000	0.000839160190596848
chr1	11020000	11030000	11080000	11090000	chr1	10470000	10480000	10530000	10540000	0.00665419391371495
chr1	24710000	24720000	24810000	24820000	chr1	23910000	23920000	24010000	24020000	0.00644294426147404
chr1	156090000	156100000	156230000	156240000	chr1	134210000	134220000	134360000	134370000	0.00463596703499775
chr1	118190000	118200000	1.19e+08	119010000	chr1	116760000	116770000	117590000	117600000	0.000282019138446904
chr1	109770000	109780000	109930000	109940000	chr1	126220000	126230000	126380000	126390000	0.00232591372767303
chr1	27410000	27420000	27580000	27590000	chr1	26530000	26540000	26700000	26710000	0.000834451654001608
chr1	214680000	214690000	215590000	215600000	chr1	193700000	193710000	194610000	194620000	0.043867345855322
chr1	27620000	27630000	27640000	27650000	chr1	26740000	26750000	26760000	26770000	0.0310041917267342
chr1	109790000	109800000	109970000	109980000	chr1	126180000	126190000	126360000	126370000	0.00178751618671636
chr1	214640000	214650000	215540000	215550000	chr1	193660000	193670000	194560000	194570000	0.0127662322729992
chr1	11070000	11080000	11250000	11260000	chr1	10520000	10530000	10710000	10720000	0.000878963712644493
chr1	152270000	152280000	152280000	152290000	chr1	130310000	130320000	130320000	130330000	0.0157821142520243
chr1	185740000	185750000	186150000	186160000	chr1	164400000	164410000	164820000	164830000	0.00870364071605037
chr1	156260000	156270000	156330000	156340000	chr1	134390000	134400000	134460000	134470000	0.00322428656390486
chr1	205780000	205790000	205900000	205910000	chr1	184680000	184690000	184800000	184810000	0.00314531967691515
chr1	27410000	27420000	27540000	27550000	chr1	26530000	26540000	26660000	26670000	0.00200963139437649
chr1	109790000	109800000	109990000	1.1e+08	chr1	126160000	126170000	126360000	126370000	0.00153954986505712
chr1	24700000	24710000	24810000	24820000	chr1	23900000	23910000	24010000	24020000	0.00244964800272723
chr1	109790000	109800000	109940000	109950000	chr1	126210000	126220000	126360000	126370000	0.00351672813047359
chr1	235140000	235150000	235430000	235440000	chr1	214210000	214220000	214510000	214520000	0.000361491105549578
chr1	156160000	156170000	156210000	156220000	chr1	134280000	134290000	134340000	134350000	0.00881304772936322
chr1	11070000	11080000	11120000	11130000	chr1	10520000	10530000	10580000	10590000	0.00828360873337371
chr1	24710000	24720000	24820000	24830000	chr1	23910000	23920000	24020000	24030000	0.00222648182746561
chr1	24640000	24650000	24660000	24670000	chr1	23840000	23850000	23860000	23870000	0.0469645470199465
chr1	109270000	109280000	109380000	109390000	chr1	109770000	109780000	109880000	109890000	0.0112046004996846
chr1	205780000	205790000	205910000	205920000	chr1	184680000	184690000	184810000	184820000	0.00359675136946043
chr1	156090000	156100000	156210000	156220000	chr1	134210000	134220000	134340000	134350000	0.00422608961724597
chr1	38410000	38420000	38420000	38430000	chr1	37800000	37810000	37810000	37820000	0.0186266469702213
chr1	109800000	109810000	109890000	109900000	chr1	126260000	126270000	126350000	126360000	0.00421651400058041
chr1	48680000	48690000	50190000	50200000	chr1	48270000	48280000	49770000	49780000	0.0162353938343788
chr1	156160000	156170000	156230000	156240000	chr1	134280000	134290000	134360000	134370000	0.00340273973649289
chr1	205800000	205810000	205910000	205920000	chr1	184700000	184710000	184810000	184820000	0.00360783842376242
chr1	27420000	27430000	27500000	27510000	chr1	26540000	26550000	26620000	26630000	0.00587030662039639
chr1	156290000	156300000	156310000	156320000	chr1	134420000	134430000	134440000	134450000	0.0238293266196083
chr1	21680000	21690000	21740000	21750000	chr1	20780000	20790000	20840000	20850000	0.00576281941840243
chr1	157950000	157960000	158110000	158120000	chr1	136090000	136100000	136250000	136260000	0.0253439650527408
chr1	27400000	27410000	27550000	27560000	chr1	26520000	26530000	26670000	26680000	0.000990222033453073
chr1	46490000	46500000	46540000	46550000	chr1	46110000	46120000	46160000	46170000	0.0390149714199709
chr1	241600000	241610000	241840000	241850000	chr1	220800000	220810000	221050000	221060000	0.0476629694416536
chr1	109800000	109810000	109930000	109940000	chr1	126220000	126230000	126350000	126360000	0.00393423983913766
chr1	223700000	223710000	223750000	223760000	chr1	202800000	202810000	202850000	202860000	0.00692253877501745
chr1	90110000	90120000	90580000	90590000	chr1	90580000	90590000	91050000	91060000	0.044356894295445
chr1	27580000	27590000	27590000	27600000	chr1	26700000	26710000	26710000	26720000	0.0412792434559802
chr1	156130000	156140000	156230000	156240000	chr1	134250000	134260000	134360000	134370000	0.00491930304196636
chr1	223700000	223710000	223740000	223750000	chr1	202800000	202810000	202840000	202850000	0.0101071013105998
chr1	70680000	70690000	71040000	71050000	chr1	70730000	70740000	71090000	71100000	0.0385482332601667
chr1	27400000	27410000	27530000	27540000	chr1	26520000	26530000	26650000	26660000	0.00319867679130297
chr1	48580000	48590000	50320000	50330000	chr1	48170000	48180000	49900000	49910000	0.0447417354291517
chr10	87530000	87540000	87660000	87670000	chr10	88750000	88760000	88880000	88890000	0.00395370782474183
chr1	83910000	83920000	84770000	84780000	chr1	84340000	84350000	85190000	85200000	0.000316504335494329
chr1	166160000	166170000	166430000	166440000	chr1	144390000	144400000	144660000	144670000	0.0482548579339532
chr1	109810000	109820000	109970000	109980000	chr1	126180000	126190000	126340000	126350000	0.003968728499393
chr1	83900000	83910000	84760000	84770000	chr1	84330000	84340000	85180000	85190000	0.000335547386346345
chr1	109760000	109770000	109970000	109980000	chr1	126180000	126190000	126390000	126400000	0.00134751943261528
chr1	14100000	14110000	15040000	15050000	chr1	13210000	13220000	14170000	14180000	0.0476548642764031
chr1	109780000	109790000	109990000	1.1e+08	chr1	126160000	126170000	126370000	126380000	0.00266469629928209
chr1	83900000	83910000	84420000	84430000	chr1	84330000	84340000	84840000	84850000	0.000419180703369628
chr1	2180000	2190000	2330000	2340000	chr1	1360000	1370000	1530000	1540000	0.0368379470969068
chr1	235150000	235160000	235430000	235440000	chr1	214220000	214230000	214510000	214520000	0.000576810569397477
chr1	185780000	185790000	186190000	186200000	chr1	164440000	164450000	164850000	164860000	0.00381728404720705
chr1	109780000	109790000	1.1e+08	110010000	chr1	126150000	126160000	126370000	126380000	0.00188990028295125
chr1	235510000	235520000	235790000	235800000	chr1	214590000	214600000	214880000	214890000	0.0192397261295311
chr1	109790000	109800000	109910000	109920000	chr1	126240000	126250000	126360000	126370000	0.00309436296720909
chr1	223710000	223720000	223750000	223760000	chr1	202810000	202820000	202850000	202860000	0.0136114610238743
chr1	156100000	156110000	156220000	156230000	chr1	134220000	134230000	134350000	134360000	0.00309782747920835
chr1	235150000	235160000	235440000	235450000	chr1	214220000	214230000	214520000	214530000	0.000607187873073788
chr1	93580000	93590000	93850000	93860000	chr1	94120000	94130000	94380000	94390000	0.0383020480217925
chr1	156270000	156280000	156330000	156340000	chr1	134400000	134410000	134460000	134470000	0.00639855217190411
chr1	27420000	27430000	27540000	27550000	chr1	26540000	26550000	26660000	26670000	0.00321170762855317
chr1	11060000	11070000	11240000	11250000	chr1	10510000	10520000	10700000	10710000	0.00128800552545073
chr1	28790000	28800000	28880000	28890000	chr1	27970000	27980000	28070000	28080000	0.0190227010883739
chr10	93710000	93720000	93810000	93820000	chr10	95110000	95120000	95210000	95220000	0.0444086403962485
chr1	65250000	65260000	65670000	65680000	chr1	65180000	65190000	65610000	65620000	0.00194878885957491
chr1	62530000	62540000	62720000	62730000	chr1	62410000	62420000	62620000	62630000	0.00235776918840327
chr1	153680000	153690000	153690000	153700000	chr1	131750000	131760000	131760000	131770000	0.0355771265557212
chr1	223710000	223720000	223740000	223750000	chr1	202810000	202820000	202840000	202850000	0.0183107385656006
chr1	27410000	27420000	27590000	27600000	chr1	26530000	26540000	26710000	26720000	0.00106146140560737
chr1	21850000	21860000	21950000	21960000	chr1	20960000	20970000	21060000	21070000	0.035996424546902
chr1	83890000	83900000	84750000	84760000	chr1	84320000	84330000	85170000	85180000	0.000263392799489554
chr1	93570000	93580000	93850000	93860000	chr1	94110000	94120000	94380000	94390000	0.0121561980911961
chr1	27350000	27360000	27380000	27390000	chr1	26460000	26470000	26500000	26510000	0.0377109668940596
chr1	27420000	27430000	27510000	27520000	chr1	26540000	26550000	26630000	26640000	0.00550053155034849
chr1	40080000	40090000	40260000	40270000	chr1	39490000	39500000	39670000	39680000	0.0436324853067217
chr1	24710000	24720000	24840000	24850000	chr1	23910000	23920000	24030000	24040000	0.00383865403372507
chr1	152060000	152070000	152090000	152100000	chr1	130050000	130060000	130100000	130110000	0.0193737426034064
chr1	83910000	83920000	84760000	84770000	chr1	84340000	84350000	85180000	85190000	0.000224767834641174
chr1	109780000	109790000	110010000	110020000	chr1	126140000	126150000	126370000	126380000	0.00170130686209174
chr1	27400000	27410000	27540000	27550000	chr1	26520000	26530000	26660000	26670000	0.00271985984541473
chr1	24700000	24710000	24840000	24850000	chr1	23900000	23910000	24030000	24040000	0.00343492056349364
chr1	27410000	27420000	27550000	27560000	chr1	26530000	26540000	26670000	26680000	0.0042206060698998
chr1	235130000	235140000	235430000	235440000	chr1	214200000	214210000	214510000	214520000	0.000883359719681256
chr1	27400000	27410000	27580000	27590000	chr1	26520000	26530000	26700000	26710000	0.00244514879476672
chr1	27400000	27410000	27510000	27520000	chr1	26520000	26530000	26630000	26640000	0.00501755122111665
chr1	21710000	21720000	21750000	21760000	chr1	20810000	20820000	20850000	20860000	0.01506522723218
chr1	223690000	223700000	223740000	223750000	chr1	202790000	202800000	202840000	202850000	0.0116437508772105
chr1	83900000	83910000	84750000	84760000	chr1	84330000	84340000	85170000	85180000	0.000845082071408554
chr1	27530000	27540000	27590000	27600000	chr1	26650000	26660000	26710000	26720000	0.0134325984727255
chr1	27540000	27550000	27600000	27610000	chr1	26660000	26670000	26720000	26730000	0.0117660065063142
chr1	106050000	106060000	107080000	107090000	chr1	106680000	106690000	107720000	107730000	0.0246807946065592
chr1	205800000	205810000	205900000	205910000	chr1	184700000	184710000	184800000	184810000	0.00392792379810862
chr1	156240000	156250000	156300000	156310000	chr1	134370000	134380000	134430000	134440000	0.00562272385502316
chr1	29460000	29470000	30700000	30710000	chr1	28670000	28680000	29910000	29920000	0.00900495011539291
chr1	11060000	11070000	11120000	11130000	chr1	10510000	10520000	10580000	10590000	0.00623079800300311
chr1	156250000	156260000	156330000	156340000	chr1	134380000	134390000	134460000	134470000	0.00571399222708314
chr1	45510000	45520000	45580000	45590000	chr1	45060000	45070000	45150000	45160000	0.0119299304991811
chr1	109800000	109810000	109950000	109960000	chr1	126200000	126210000	126350000	126360000	0.00319376240458288
chr1	155950000	155960000	156040000	156050000	chr1	134060000	134070000	134160000	134170000	0.00833253243014575
chr1	156280000	156290000	156330000	156340000	chr1	134410000	134420000	134460000	134470000	0.0393431086700126
chr1	68620000	68630000	69720000	69730000	chr1	68660000	68670000	69760000	69770000	0.0376680075966941
chr1	109780000	109790000	109930000	109940000	chr1	126220000	126230000	126370000	126380000	0.0052016561150636
chr1	226060000	226070000	226100000	226110000	chr1	205070000	205080000	205120000	205130000	0.0437244928054046
chr1	7.6e+07	76010000	77120000	77130000	chr1	76110000	76120000	77230000	77240000	0.0222948307616974
chr1	152580000	152590000	152630000	152640000	chr1	130630000	130640000	130690000	130700000	0.0213212301359689
chr1	80800000	80810000	82450000	82460000	chr1	80960000	80970000	82630000	82640000	0.0423481486930255
chr1	27620000	27630000	27660000	27670000	chr1	26740000	26750000	26780000	26790000	0.0235246929124493
chr1	109800000	109810000	109910000	109920000	chr1	126240000	126250000	126350000	126360000	0.00532862739027522
chr1	48600000	48610000	50340000	50350000	chr1	48190000	48200000	49920000	49930000	0.00423008060221906
chr1	156130000	156140000	156240000	156250000	chr1	134250000	134260000	134370000	134380000	0.00791334919303019
chr1	83910000	83920000	84120000	84130000	chr1	84340000	84350000	84540000	84550000	0.00156662783693689
chr1	27420000	27430000	27490000	27500000	chr1	26540000	26550000	26610000	26620000	0.0212115117690499
chr1	27430000	27440000	27490000	27500000	chr1	26550000	26560000	26610000	26620000	0.0131835038436997
chr1	27410000	27420000	27530000	27540000	chr1	26530000	26540000	26650000	26660000	0.00753676134356016
chr1	2130000	2140000	3650000	3660000	chr1	1300000	1310000	2800000	2810000	0.0257032457424964
chr1	109780000	109790000	109960000	109970000	chr1	126190000	126200000	126370000	126380000	0.0227349644382246
chr1	24710000	24720000	24770000	24780000	chr1	23910000	23920000	23970000	23980000	0.0144011470516851
chr1	152660000	152670000	152770000	152780000	chr1	130720000	130730000	130830000	130840000	0.04847485956801
chr1	27430000	27440000	27520000	27530000	chr1	26550000	26560000	26640000	26650000	0.0066651818168045
chr1	55340000	55350000	56800000	56810000	chr1	55110000	55120000	56570000	56580000	0.0199107394642696
chr1	218340000	218350000	219780000	219790000	chr1	197380000	197390000	198840000	198850000	0.0278966632907935
chr10	99910000	99920000	99990000	1e+08	chr10	101340000	101350000	101420000	101430000	0.00247107125325204
chr1	21690000	21700000	21740000	21750000	chr1	20790000	20800000	20840000	20850000	0.0194967336444477
chr1	228290000	228300000	228340000	228350000	chr1	207330000	207340000	207380000	207390000	0.0467212959526421
chr1	32430000	32440000	32610000	32620000	chr1	31740000	31750000	31940000	31950000	0.0339669640860556
chr1	153360000	153370000	153400000	153410000	chr1	131430000	131440000	131470000	131480000	0.00783360507749597
chr1	207060000	207070000	207520000	207530000	chr1	185950000	185960000	186420000	186430000	0.000483547341270677
chr1	156240000	156250000	156270000	156280000	chr1	134370000	134380000	134400000	134410000	0.0217548359752038
chr1	11060000	11070000	11080000	11090000	chr1	10510000	10520000	10530000	10540000	0.0289306280280772
chr1	21650000	21660000	21980000	21990000	chr1	20750000	20760000	21090000	21100000	0.00039623969733939
chr1	21820000	21830000	21850000	21860000	chr1	20930000	20940000	20960000	20970000	0.0349373138454712
chr1	55460000	55470000	56700000	56710000	chr1	55230000	55240000	56470000	56480000	0.0480629734409529
chr1	1380000	1390000	1490000	1500000	chr1	570000	580000	690000	7e+05	0.002424141482945
chr1	27400000	27410000	27500000	27510000	chr1	26520000	26530000	26620000	26630000	0.0154583514378485
chr10	64050000	64060000	65410000	65420000	chr10	64940000	64950000	66290000	66300000	0.0359280246558865
chr10	7870000	7880000	9310000	9320000	chr10	8130000	8140000	9570000	9580000	0.0232789117924871
chr10	91020000	91030000	91260000	91270000	chr10	92320000	92330000	92570000	92580000	0.0018172401591902
chr1	27400000	27410000	27490000	27500000	chr1	26520000	26530000	26610000	26620000	0.00768203776217293
chr10	38130000	38140000	38140000	38150000	chr10	39300000	39310000	39310000	39320000	0.00903012603483995
chr20	35710000	35720000	35720000	35730000	chr20	37150000	37160000	37160000	37170000	0.000571939085306165
chr20	35710000	35720000	35730000	35740000	chr20	37150000	37160000	37170000	37180000	0.000973673345447411
chr20	35700000	35710000	35720000	35730000	chr20	37140000	37150000	37160000	37170000	0.000652691176371514
chr20	35700000	35710000	35730000	35740000	chr20	37140000	37150000	37170000	37180000	0.00229532741887389
chr20	35720000	35730000	35730000	35740000	chr20	37160000	37170000	37170000	37180000	0.00129959394437929
chr20	35700000	35710000	35710000	35720000	chr20	37140000	37150000	37150000	37160000	0.00107563325785239
chr20	16800000	16810000	17440000	17450000	chr20	16760000	16770000	17410000	17420000	0.0396119334928993
chr20	31560000	31570000	31610000	31620000	chr20	32930000	32940000	32980000	32990000	0.000320426691864312
chr20	4250000	4260000	4590000	4600000	chr20	4130000	4140000	4480000	4490000	0.0484381395012385
chr20	62010000	62020000	62120000	62130000	chr20	64090000	64100000	64210000	64220000	0.000477370548113829
chr20	31570000	31580000	31610000	31620000	chr20	32940000	32950000	32980000	32990000	0.00188469942451941
chr20	31560000	31570000	31600000	31610000	chr20	32930000	32940000	32970000	32980000	0.00107343540143686
chr20	21800000	21810000	22090000	22100000	chr20	21900000	21910000	22200000	22210000	0.0278667268364191
chr20	35140000	35150000	35270000	35280000	chr20	36590000	36600000	36720000	36730000	0.0067374807921548
chr20	45010000	45020000	45090000	45100000	chr20	46680000	46690000	46760000	46770000	0.0143231350280932
chr20	21500000	21510000	21700000	21710000	chr20	21600000	21610000	21800000	21810000	0.0157011962838688
chr20	22350000	22360000	22670000	22680000	chr20	22470000	22480000	22790000	22800000	0.0330031483325862
chr20	33460000	33470000	33650000	33660000	chr20	34850000	34860000	35040000	35050000	0.000330610386589502
chr20	31630000	31640000	31720000	31730000	chr20	3.3e+07	33010000	33090000	33100000	0.00881197940691516
chr20	3920000	3930000	4080000	4090000	chr20	3790000	3800000	3940000	3950000	0.0358507681565767
chr20	62010000	62020000	62130000	62140000	chr20	64090000	64100000	64220000	64230000	0.000836459782140649
chr20	62060000	62070000	62110000	62120000	chr20	64140000	64150000	64200000	64210000	0.0103902838859275
chr20	62060000	62070000	62120000	62130000	chr20	64140000	64150000	64210000	64220000	0.00130903297875861
chr20	31570000	31580000	31600000	31610000	chr20	32940000	32950000	32970000	32980000	0.00431109388575787
chr20	10660000	10670000	11540000	11550000	chr20	10520000	10530000	11420000	11430000	0.0132067979052049
chr20	62070000	62080000	62110000	62120000	chr20	64150000	64160000	64200000	64210000	0.00233689111648908
chr20	62040000	62050000	62120000	62130000	chr20	64120000	64130000	64210000	64220000	0.0256904027203059
chr20	62020000	62030000	62120000	62130000	chr20	64100000	64110000	64210000	64220000	0.00128998572786271
chr20	31660000	31670000	31720000	31730000	chr20	33030000	33040000	33090000	33100000	0.00133276920279753
chr20	33440000	33450000	33660000	33670000	chr20	34830000	34840000	35050000	35060000	0.00143005519493625
chr20	33440000	33450000	33650000	33660000	chr20	34830000	34840000	35040000	35050000	0.000469170932561136
chr20	31460000	31470000	31500000	31510000	chr20	32830000	32840000	32860000	32870000	0.00189897708246395
chr20	62010000	62020000	62140000	62150000	chr20	64090000	64100000	64230000	64240000	0.013674988140726
chr20	31660000	31670000	31710000	31720000	chr20	33030000	33040000	33080000	33090000	0.00445540066217156
chr20	33440000	33450000	33640000	33650000	chr20	34830000	34840000	35030000	35040000	0.000559203592681723
chr20	31580000	31590000	31600000	31610000	chr20	32950000	32960000	32970000	32980000	0.0204271276934785
chr20	31450000	31460000	31500000	31510000	chr20	32820000	32830000	32860000	32870000	0.00491461399969697
chr20	31490000	31500000	31500000	31510000	chr20	32850000	32860000	32860000	32870000	0.0256906838629578
chr20	33420000	33430000	33650000	33660000	chr20	34810000	34820000	35040000	35050000	0.00178370376717052
chr20	33460000	33470000	33640000	33650000	chr20	34850000	34860000	35030000	35040000	0.000488066357084247
chr20	10640000	10650000	11540000	11550000	chr20	10500000	10510000	11420000	11430000	0.0186074663334744
chr20	31460000	31470000	31490000	31500000	chr20	32830000	32840000	32850000	32860000	0.00604497929224944
chr20	62020000	62030000	62130000	62140000	chr20	64100000	64110000	64220000	64230000	0.00060493620723089
chr20	31560000	31570000	31620000	31630000	chr20	32930000	32940000	32990000	3.3e+07	0.00286604984153935
chr20	33440000	33450000	33620000	33630000	chr20	34830000	34840000	35010000	35020000	0.00142113981762444
chr20	35630000	35640000	35640000	35650000	chr20	37070000	37080000	37080000	37090000	0.0363147401557329
chr20	31460000	31470000	31480000	31490000	chr20	32830000	32840000	32840000	32850000	0.00688545399884175
chr20	35750000	35760000	35760000	35770000	chr20	37190000	37200000	37200000	37210000	0.0339669640860556
chr20	41970000	41980000	43400000	43410000	chr20	43580000	43590000	45030000	45040000	0.0423859357220693
chr20	35700000	35710000	35740000	35750000	chr20	37140000	37150000	37180000	37190000	0.0113461013090624
chr20	50630000	50640000	50740000	50750000	chr20	52400000	52410000	52510000	52520000	0.0408018637846538
chr20	62030000	62040000	62120000	62130000	chr20	64110000	64120000	64210000	64220000	0.00171419915592239
chr20	33400000	33410000	33650000	33660000	chr20	34790000	34800000	35040000	35050000	0.00077765148633687
chr20	33460000	33470000	33660000	33670000	chr20	34850000	34860000	35050000	35060000	0.0163533788702354
chr20	31640000	31650000	31720000	31730000	chr20	33010000	33020000	33090000	33100000	0.00179082082785839
chr20	63690000	63700000	63700000	63710000	chr20	65880000	65890000	65890000	65900000	0.0286806547517548
chr20	31650000	31660000	31720000	31730000	chr20	33020000	33030000	33090000	33100000	0.00428775921406112
chr20	35740000	35750000	35760000	35770000	chr20	37180000	37190000	37200000	37210000	0.0227716067541865
chr20	33410000	33420000	33650000	33660000	chr20	34800000	34810000	35040000	35050000	0.000543564350693005
chr20	33460000	33470000	33600000	33610000	chr20	34850000	34860000	34990000	3.5e+07	0.00529818806143653
chr20	62010000	62020000	62150000	62160000	chr20	64090000	64100000	64240000	64250000	0.00188827966944214
chr20	31560000	31570000	31630000	31640000	chr20	32930000	32940000	3.3e+07	33010000	0.00284429858089469
chr20	31480000	31490000	31490000	31500000	chr20	32840000	32850000	32850000	32860000	0.0324696745010486
chr20	31430000	31440000	31440000	31450000	chr20	32800000	32810000	32810000	32820000	0.0294419941861184
chr20	46030000	46040000	46320000	46330000	chr20	47730000	47740000	48020000	48030000	0.023260647113244
chr20	32770000	32780000	32790000	32800000	chr20	34130000	34140000	34150000	34160000	0.0328662504460856
chr20	62060000	62070000	62140000	62150000	chr20	64140000	64150000	64230000	64240000	0.00197512135999454
chr20	57590000	57600000	58220000	58230000	chr20	59580000	59590000	60230000	60240000	0.0473308257981007
chr20	44930000	44940000	44940000	44950000	chr20	46590000	46600000	46610000	46620000	0.0161562127784187
chr20	37650000	37660000	37900000	37910000	chr20	39190000	39200000	39440000	39450000	0.0357914754525019
chr20	52250000	52260000	53100000	53110000	chr20	54100000	54110000	54950000	54960000	0.0248942909186067
chr20	33390000	33400000	33640000	33650000	chr20	34780000	34790000	35030000	35040000	0.00412778111804113
chr20	33410000	33420000	33640000	33650000	chr20	34800000	34810000	35030000	35040000	0.000737381115889768
chr20	62060000	62070000	62130000	62140000	chr20	64140000	64150000	64220000	64230000	0.0158999414998961
chr20	50620000	50630000	50740000	50750000	chr20	52390000	52400000	52510000	52520000	0.0435715280563199
chr20	33410000	33420000	33660000	33670000	chr20	34800000	34810000	35050000	35060000	0.00157156561383523
chr20	33460000	33470000	33620000	33630000	chr20	34850000	34860000	35010000	35020000	0.00104854474657937
chr20	62010000	62020000	62170000	62180000	chr20	64090000	64100000	64260000	64270000	0.00119663560640819
chr20	63700000	63710000	63950000	63960000	chr20	65890000	65900000	66160000	66170000	0.00146507217479301
chr20	10670000	10680000	11540000	11550000	chr20	10530000	10540000	11420000	11430000	0.0430292924107746
chr20	33420000	33430000	33640000	33650000	chr20	34810000	34820000	35030000	35040000	0.00142538195774185
chr20	63670000	63680000	63680000	63690000	chr20	65860000	65870000	65870000	65880000	0.0304714866047574
chr20	59060000	59070000	59440000	59450000	chr20	61080000	61090000	61480000	61490000	0.0118588146251108
chr20	31660000	31670000	31700000	31710000	chr20	33030000	33040000	33070000	33080000	0.0133768670540483
chr20	31410000	31420000	31440000	31450000	chr20	32780000	32790000	32810000	32820000	0.0209606343041325
chr20	31570000	31580000	31590000	31600000	chr20	32940000	32950000	32960000	32970000	0.0248898798039692
chr20	63660000	63670000	63670000	63680000	chr20	65850000	65860000	65860000	65870000	0.021967014985718
chr20	4.5e+07	45010000	45090000	45100000	chr20	46670000	46680000	46760000	46770000	0.0447338905659843
chr20	33680000	33690000	33720000	33730000	chr20	35070000	35080000	35100000	35110000	0.0147790376933738
chr20	35800000	35810000	35860000	35870000	chr20	37250000	37260000	37310000	37320000	0.00497371468782318
chr20	33490000	33500000	33650000	33660000	chr20	34880000	34890000	35040000	35050000	0.00244998069138234
chr20	33440000	33450000	33630000	33640000	chr20	34830000	34840000	35020000	35030000	0.00375694104841007
chr20	63700000	63710000	63730000	63740000	chr20	65890000	65900000	65920000	65930000	0.0106724021399191
chr20	31390000	31400000	31450000	31460000	chr20	32760000	32770000	32820000	32830000	0.00789632260855627
chr20	31400000	31410000	31440000	31450000	chr20	32770000	32780000	32810000	32820000	0.0120137708280204
chr20	35810000	35820000	35820000	35830000	chr20	37260000	37270000	37270000	37280000	0.0481397394589655
chr20	31450000	31460000	31490000	31500000	chr20	32820000	32830000	32850000	32860000	0.00765811813694721
chr20	33670000	33680000	33680000	33690000	chr20	35060000	35070000	35070000	35080000	0.0277251792169302
chr20	31320000	31330000	31450000	31460000	chr20	32690000	32700000	32820000	32830000	0.00224811809020638
chr20	56050000	56060000	56060000	56070000	chr20	5.8e+07	58010000	58010000	58020000	0.0412775951440879
chr20	33490000	33500000	33660000	33670000	chr20	34880000	34890000	35050000	35060000	0.00297943301381328
chr20	33430000	33440000	33650000	33660000	chr20	34820000	34830000	35040000	35050000	0.0037671187465483
chr20	16790000	16800000	17200000	17210000	chr20	16750000	16760000	17160000	17170000	0.0481887300482588
chr20	50620000	50630000	50780000	50790000	chr20	52390000	52400000	52560000	52570000	0.0475051015960332
chr20	35780000	35790000	35830000	35840000	chr20	37220000	37230000	37280000	37290000	0.0134303163151532
chr20	33420000	33430000	33660000	33670000	chr20	34810000	34820000	35050000	35060000	0.0011624802956875
chr20	63660000	63670000	63680000	63690000	chr20	65850000	65860000	65870000	65880000	0.0228491771226447
chr20	35810000	35820000	35840000	35850000	chr20	37260000	37270000	37290000	37300000	0.0297115512594557
chr20	33680000	33690000	33710000	33720000	chr20	35070000	35080000	35090000	35100000	0.036023563577996
chr20	33460000	33470000	33610000	33620000	chr20	34850000	34860000	3.5e+07	35010000	0.00468715992883626
chr20	33490000	33500000	33550000	33560000	chr20	34880000	34890000	34940000	34950000	0.0162866727285107
chr20	33470000	33480000	33620000	33630000	chr20	34860000	34870000	35010000	35020000	0.00295306041288589
chr20	31440000	31450000	31500000	31510000	chr20	32810000	32820000	32860000	32870000	0.00825198339575969
chr20	35810000	35820000	35880000	35890000	chr20	37260000	37270000	37330000	37340000	0.00629935363562272
chr20	44980000	44990000	45090000	45100000	chr20	46650000	46660000	46760000	46770000	0.0326713927984686
chr20	33470000	33480000	33640000	33650000	chr20	34860000	34870000	35030000	35040000	0.00234987142280699
chr20	50620000	50630000	50760000	50770000	chr20	52390000	52400000	52540000	52550000	0.0156642683571996
chr20	35620000	35630000	35640000	35650000	chr20	37060000	37070000	37080000	37090000	0.0447877080320316
chr20	41730000	41740000	43380000	43390000	chr20	43340000	43350000	45010000	45020000	0.00800021669473008
chr20	41740000	41750000	43430000	43440000	chr20	43350000	43360000	45060000	45070000	0.0345290681844603
chr20	33500000	33510000	33640000	33650000	chr20	34890000	34900000	35030000	35040000	0.00332185101499702
chr20	33680000	33690000	33730000	33740000	chr20	35070000	35080000	35110000	35120000	0.0239295290147642
chr20	31670000	31680000	31710000	31720000	chr20	33040000	33050000	33080000	33090000	0.0188978501558428
chr20	35560000	35570000	35610000	35620000	chr20	3.7e+07	37010000	37050000	37060000	0.0171494783992594
chr20	33390000	33400000	33630000	33640000	chr20	34780000	34790000	35020000	35030000	0.00207240085770309
chr20	44920000	44930000	44950000	44960000	chr20	46570000	46580000	46620000	46630000	0.0130921013770178
chr20	35560000	35570000	35620000	35630000	chr20	3.7e+07	37010000	37060000	37070000	0.0132035804016299
chr20	31670000	31680000	31720000	31730000	chr20	33040000	33050000	33090000	33100000	0.0145088407330898
chr20	33510000	33520000	33610000	33620000	chr20	34900000	34910000	3.5e+07	35010000	0.00518650956974779
chr20	31410000	31420000	31490000	31500000	chr20	32780000	32790000	32850000	32860000	0.0083708374882071
chr20	31670000	31680000	31700000	31710000	chr20	33040000	33050000	33070000	33080000	0.0348945626998943
chr20	16870000	16880000	17410000	17420000	chr20	16830000	16840000	17380000	17390000	0.0275320406905069
chr20	54950000	54960000	56180000	56190000	chr20	56890000	56900000	58130000	58140000	0.0073320254899291
chr20	35820000	35830000	35850000	35860000	chr20	37270000	37280000	37300000	37310000	0.0366948532596053
chr20	35770000	35780000	35860000	35870000	chr20	37210000	37220000	37310000	37320000	0.00817416508444964
chr20	35810000	35820000	35830000	35840000	chr20	37260000	37270000	37280000	37290000	0.0461358687176442
chr20	33570000	33580000	33630000	33640000	chr20	34960000	34970000	35020000	35030000	0.0173828578642165
chr20	31480000	31490000	31500000	31510000	chr20	32840000	32850000	32860000	32870000	0.0477344281936585
chr20	35780000	35790000	35810000	35820000	chr20	37220000	37230000	37260000	37270000	0.0453923483647506
chr20	63690000	63700000	63740000	63750000	chr20	65880000	65890000	65930000	65940000	0.0177052649250048
chr20	41600000	41610000	43320000	43330000	chr20	43210000	43220000	44950000	44960000	0.0011419297614046
chr21	33520000	33530000	33560000	33570000	chr21	19960000	19970000	2e+07	20010000	0.001809741750285
chr21	25600000	25610000	25730000	25740000	chr21	11900000	11910000	12050000	12060000	0.020244340351098
chr21	33020000	33030000	33070000	33080000	chr21	19460000	19470000	19510000	19520000	0.000973960297540819
chr21	33520000	33530000	33570000	33580000	chr21	19960000	19970000	20010000	20020000	0.00099114080127907
chr21	33530000	33540000	33560000	33570000	chr21	19970000	19980000	2e+07	20010000	0.00276360764970846
chr21	33520000	33530000	33550000	33560000	chr21	19960000	19970000	19990000	2e+07	0.00254872655487073
chr21	33510000	33520000	33530000	33540000	chr21	19950000	19960000	19970000	19980000	0.00176391854705976
chr21	33920000	33930000	34340000	34350000	chr21	20360000	20370000	20790000	20800000	0.000122270976092582
chr21	33510000	33520000	33560000	33570000	chr21	19950000	19960000	2e+07	20010000	0.000527450138577182
chr21	33550000	33560000	33570000	33580000	chr21	19990000	2e+07	20010000	20020000	0.00282431771588283
chr21	33510000	33520000	33550000	33560000	chr21	19950000	19960000	19990000	2e+07	0.0019127410010561
chr21	33920000	33930000	34240000	34250000	chr21	20360000	20370000	20690000	20700000	0.00265023992739009
chr21	33030000	33040000	33120000	33130000	chr21	19470000	19480000	19560000	19570000	0.00308785991707186
chr21	33510000	33520000	33570000	33580000	chr21	19950000	19960000	20010000	20020000	0.00111925343015211
chr21	33020000	33030000	33120000	33130000	chr21	19460000	19470000	19560000	19570000	0.00197471092921159
chr21	33920000	33930000	34080000	34090000	chr21	20360000	20370000	20530000	20540000	0.00186827364221771
chr21	33530000	33540000	33550000	33560000	chr21	19970000	19980000	19990000	2e+07	0.00376196947445292
chr21	33910000	33920000	34350000	34360000	chr21	20350000	20360000	20800000	20810000	0.000251251614330267
chr21	33910000	33920000	34340000	34350000	chr21	20350000	20360000	20790000	20800000	0.000235619565228707
chr21	45990000	4.6e+07	46120000	46130000	chr21	32690000	32700000	32840000	32850000	0.0297923288832057
chr21	33530000	33540000	33570000	33580000	chr21	19970000	19980000	20010000	20020000	0.00332413385990572
chr21	33520000	33530000	33530000	33540000	chr21	19960000	19970000	19970000	19980000	0.012936004278158
chr21	44340000	44350000	44450000	44460000	chr21	30890000	30900000	3.1e+07	31010000	0.0132439612444582
chr21	33920000	33930000	34350000	34360000	chr21	20360000	20370000	20800000	20810000	0.000323026284478408
chr21	33930000	33940000	34340000	34350000	chr21	20370000	20380000	20790000	20800000	0.000598601435626948
chr21	33550000	33560000	33560000	33570000	chr21	19990000	2e+07	2e+07	20010000	0.0117720216509624
chr21	33920000	33930000	34060000	34070000	chr21	20360000	20370000	20510000	20520000	0.00277019589159249
chr21	44330000	44340000	44430000	44440000	chr21	30880000	30890000	30980000	30990000	0.00950879499727369
chr21	33030000	33040000	33060000	33070000	chr21	19470000	19480000	19500000	19510000	0.00465179222129299
chr21	33540000	33550000	33560000	33570000	chr21	19980000	19990000	2e+07	20010000	0.00883921151412973
chr21	33920000	33930000	34090000	34100000	chr21	20360000	20370000	20540000	20550000	0.0016660522052877
chr21	32850000	32860000	33120000	33130000	chr21	19290000	19300000	19560000	19570000	0.000794475396811019
chr21	33020000	33030000	33100000	33110000	chr21	19460000	19470000	19540000	19550000	0.0063819370926997
chr21	33510000	33520000	33520000	33530000	chr21	19950000	19960000	19960000	19970000	0.0103548741948654
chr21	40150000	40160000	40440000	40450000	chr21	26650000	26660000	26940000	26950000	0.0439384778352601
chr21	33030000	33040000	33110000	33120000	chr21	19470000	19480000	19550000	19560000	0.00225889155165188
chr21	33930000	33940000	34080000	34090000	chr21	20370000	20380000	20530000	20540000	0.00227088083474036
chr21	32980000	32990000	33170000	33180000	chr21	19420000	19430000	19610000	19620000	0.00116879010369041
chr21	33920000	33930000	34040000	34050000	chr21	20360000	20370000	20490000	20500000	0.00319137613841787
chr21	33560000	33570000	33570000	33580000	chr21	2e+07	20010000	20010000	20020000	0.0126052044031759
chr21	32940000	32950000	33180000	33190000	chr21	19380000	19390000	19620000	19630000	0.000641947544242869
chr21	32920000	32930000	33150000	33160000	chr21	19360000	19370000	19590000	19600000	0.00122979606580452
chr21	33900000	33910000	34340000	34350000	chr21	20340000	20350000	20790000	20800000	0.000482863162533928
chr21	46250000	46260000	46350000	46360000	chr21	3.3e+07	33010000	33100000	33110000	0.00294725318732832
chr21	33910000	33920000	34080000	34090000	chr21	20350000	20360000	20530000	20540000	0.000993044429830865
chr21	32920000	32930000	33180000	33190000	chr21	19360000	19370000	19620000	19630000	0.00127399689525219
chr21	33540000	33550000	33550000	33560000	chr21	19980000	19990000	19990000	2e+07	0.0266122427514351
chr21	33530000	33540000	33540000	33550000	chr21	19970000	19980000	19980000	19990000	0.0329384416406193
chr21	3.3e+07	33010000	33170000	33180000	chr21	19440000	19450000	19610000	19620000	0.00188562726957527
chr21	32840000	32850000	33180000	33190000	chr21	19280000	19290000	19620000	19630000	0.000327036683918742
chr21	33920000	33930000	34070000	34080000	chr21	20360000	20370000	20520000	20530000	0.00120950627822103
chr21	32900000	32910000	33170000	33180000	chr21	19340000	19350000	19610000	19620000	0.000621762277065387
chr21	39200000	39210000	39300000	39310000	chr21	25700000	25710000	25800000	25810000	0.00172019612385769
chr21	32880000	32890000	33170000	33180000	chr21	19320000	19330000	19610000	19620000	0.000527288145480076
chr21	44330000	44340000	44470000	44480000	chr21	30880000	30890000	31020000	31030000	0.044188850625386
chr21	32310000	32320000	32600000	32610000	chr21	18750000	18760000	19050000	19060000	0.0493735381117616
chr21	33930000	33940000	34060000	34070000	chr21	20370000	20380000	20510000	20520000	0.00302656298106967
chr21	32360000	32370000	32740000	32750000	chr21	18800000	18810000	19180000	19190000	0.000700675153415948
chr21	33520000	33530000	33540000	33550000	chr21	19960000	19970000	19980000	19990000	0.0116812742042748
chr21	33920000	33930000	34330000	34340000	chr21	20360000	20370000	20780000	20790000	0.000276795084444984
chr21	32990000	3.3e+07	33140000	33150000	chr21	19430000	19440000	19580000	19590000	0.00187000502262042
chr21	44280000	44290000	44290000	44300000	chr21	30830000	30840000	30840000	30850000	0.0410023950035053
chr21	32940000	32950000	33170000	33180000	chr21	19380000	19390000	19610000	19620000	0.000738694156151476
chr21	32930000	32940000	33180000	33190000	chr21	19370000	19380000	19620000	19630000	0.00148334235672523
chr21	33530000	33540000	33580000	33590000	chr21	19970000	19980000	20020000	20030000	0.00718226491498844
chr21	21680000	21690000	22790000	22800000	chr21	8200000	8210000	9300000	9310000	0.0254578323440662
chr21	33010000	33020000	33110000	33120000	chr21	19450000	19460000	19550000	19560000	0.00439463951572441
chr21	32680000	32690000	32720000	32730000	chr21	19120000	19130000	19160000	19170000	0.0172626596033888
chr21	33920000	33930000	34110000	34120000	chr21	20360000	20370000	20560000	20570000	0.00837024061720902
chr21	33920000	33930000	34320000	34330000	chr21	20360000	20370000	20770000	20780000	0.000783822956652042
chr21	32760000	32770000	33530000	33540000	chr21	19200000	19210000	19970000	19980000	0.000303345162914007
chr21	40470000	40480000	41070000	41080000	chr21	26970000	26980000	27560000	27570000	0.02377167044523
chr21	33540000	33550000	33570000	33580000	chr21	19980000	19990000	20010000	20020000	0.00596641052174098
chr21	33930000	33940000	34350000	34360000	chr21	20370000	20380000	20800000	20810000	0.000571939085306165
chr21	32940000	32950000	33120000	33130000	chr21	19380000	19390000	19560000	19570000	0.00253202052288695
chr21	34790000	34800000	35790000	35800000	chr21	21260000	21270000	22250000	22260000	0.0335772711971872
chr21	33010000	33020000	33120000	33130000	chr21	19450000	19460000	19560000	19570000	0.0028552220584544
chr21	32650000	32660000	32730000	32740000	chr21	19090000	19100000	19170000	19180000	0.00198692612483404
chr21	33010000	33020000	33150000	33160000	chr21	19450000	19460000	19590000	19600000	0.00280925161370087
chr21	33910000	33920000	34090000	34100000	chr21	20350000	20360000	20540000	20550000	0.00209975845247556
chr21	33990000	3.4e+07	3.4e+07	34010000	chr21	20430000	20440000	20440000	20450000	0.0422129806069627
chr21	32990000	3.3e+07	33170000	33180000	chr21	19430000	19440000	19610000	19620000	0.00138434589614495
chr21	33900000	33910000	34350000	34360000	chr21	20340000	20350000	20800000	20810000	0.000721764949183087
chr21	33640000	33650000	33700000	33710000	chr21	20080000	20090000	20140000	20150000	0.0159165817482905
chr21	32920000	32930000	33170000	33180000	chr21	19360000	19370000	19610000	19620000	0.00137670304919083
chr21	39220000	39230000	39300000	39310000	chr21	25720000	25730000	25800000	25810000	0.00474389201403385
chr21	46350000	46360000	46400000	46410000	chr21	33100000	33110000	33150000	33160000	0.0129198921011729
chr21	32650000	32660000	32710000	32720000	chr21	19090000	19100000	19150000	19160000	0.00655850739345025
chr21	32990000	3.3e+07	33120000	33130000	chr21	19430000	19440000	19560000	19570000	0.0026162066977491
chr21	33010000	33020000	33070000	33080000	chr21	19450000	19460000	19510000	19520000	0.0110349281417261
chr21	32880000	32890000	33180000	33190000	chr21	19320000	19330000	19620000	19630000	0.000607065572181485
chr21	32920000	32930000	33120000	33130000	chr21	19360000	19370000	19560000	19570000	0.0020386983603747
chr21	32320000	32330000	32750000	32760000	chr21	18760000	18770000	19190000	19200000	0.000532067634921926
chr21	33200000	33210000	33350000	33360000	chr21	19640000	19650000	19790000	19800000	0.00385382564201461
chr21	36060000	36070000	36090000	36100000	chr21	22520000	22530000	22550000	22560000	0.0378096046872693
chr21	32990000	3.3e+07	33180000	33190000	chr21	19430000	19440000	19620000	19630000	0.00122892435875333
chr21	39210000	39220000	39300000	39310000	chr21	25710000	25720000	25800000	25810000	0.00186782170346878
chr21	33200000	33210000	33380000	33390000	chr21	19640000	19650000	19820000	19830000	0.00131453070597746
chr21	33010000	33020000	33180000	33190000	chr21	19450000	19460000	19620000	19630000	0.00106058818548701
chr21	33640000	33650000	33710000	33720000	chr21	20080000	20090000	20150000	20160000	0.0150378447570717
chr21	39190000	39200000	39300000	39310000	chr21	25690000	25700000	25800000	25810000	0.00398065333755011
chr21	33550000	33560000	33580000	33590000	chr21	19990000	2e+07	20020000	20030000	0.0247057577810041
chr21	32980000	32990000	33180000	33190000	chr21	19420000	19430000	19620000	19630000	0.0020886439049099
chr21	46250000	46260000	46340000	46350000	chr21	3.3e+07	33010000	33090000	33100000	0.006232088015954
chr21	46280000	46290000	46320000	46330000	chr21	33030000	33040000	33070000	33080000	0.031656685446468
chr21	33040000	33050000	33120000	33130000	chr21	19480000	19490000	19560000	19570000	0.00337911441097242
chr21	32950000	32960000	33120000	33130000	chr21	19390000	19400000	19560000	19570000	0.00219914019127821
chr21	44250000	44260000	44290000	44300000	chr21	30800000	30810000	30840000	30850000	0.00551621914330465
chr21	39310000	39320000	39340000	39350000	chr21	25810000	25820000	25840000	25850000	0.0279668581417434
chr21	32360000	32370000	32750000	32760000	chr21	18800000	18810000	19190000	19200000	0.000981221804882478
chr21	33920000	33930000	34190000	34200000	chr21	20360000	20370000	20640000	20650000	0.000914106002794554
chr21	33210000	33220000	33350000	33360000	chr21	19650000	19660000	19790000	19800000	0.00266287126561468
chr21	26850000	26860000	27260000	27270000	chr21	13190000	13200000	13600000	13610000	0.0349288668228069
chr21	32340000	32350000	32740000	32750000	chr21	18780000	18790000	19180000	19190000	0.000732921347899374
chr21	2.1e+07	21010000	21690000	21700000	chr21	7500000	7510000	8210000	8220000	0.00175926508428464
chr21	33920000	33930000	34220000	34230000	chr21	20360000	20370000	20670000	20680000	0.000681927525302589
chr21	44260000	44270000	44290000	44300000	chr21	30810000	30820000	30840000	30850000	0.0233462131395695
chr21	32910000	32920000	33180000	33190000	chr21	19350000	19360000	19620000	19630000	0.00100013352296856
chr21	33050000	33060000	33110000	33120000	chr21	19490000	19500000	19550000	19560000	0.0139222211582013
chr21	39240000	39250000	39300000	39310000	chr21	25740000	25750000	25800000	25810000	0.00881567554334536
chr21	46340000	46350000	46400000	46410000	chr21	33090000	33100000	33150000	33160000	0.00752344662460677
chr21	33930000	33940000	34070000	34080000	chr21	20370000	20380000	20520000	20530000	0.00168869498008403
chr21	33040000	33050000	33060000	33070000	chr21	19480000	19490000	19500000	19510000	0.0221154318692952
chr21	39260000	39270000	39300000	39310000	chr21	25760000	25770000	25800000	25810000	0.0209550223596299
chr21	33940000	33950000	34060000	34070000	chr21	20380000	20390000	20510000	20520000	0.00329009806771035
chr21	33920000	33930000	34260000	34270000	chr21	20360000	20370000	20710000	20720000	0.000819977286668607
chr21	32980000	32990000	33160000	33170000	chr21	19420000	19430000	19600000	19610000	0.00278197604020904
chr21	3.3e+07	33010000	33160000	33170000	chr21	19440000	19450000	19600000	19610000	0.00205222610865392
chr21	33940000	33950000	34040000	34050000	chr21	20380000	20390000	20490000	20500000	0.00372853265272764
chr21	32450000	32460000	32590000	32600000	chr21	18890000	18900000	19040000	19050000	0.00115814007019391
chr21	33640000	33650000	33690000	33700000	chr21	20080000	20090000	20130000	20140000	0.0130931486813636
chr21	33200000	33210000	33360000	33370000	chr21	19640000	19650000	19800000	19810000	0.00444639796424117
chr21	33920000	33930000	34100000	34110000	chr21	20360000	20370000	20550000	20560000	0.00131744418887358
chr21	33940000	33950000	34070000	34080000	chr21	20380000	20390000	20520000	20530000	0.00330661213942292
chr21	32650000	32660000	32720000	32730000	chr21	19090000	19100000	19160000	19170000	0.0137520125749385
chr21	33920000	33930000	34230000	34240000	chr21	20360000	20370000	20680000	20690000	0.00200639126185216
chr21	33920000	33930000	34300000	34310000	chr21	20360000	20370000	20750000	20760000	0.000907076775771153
chr21	32650000	32660000	32750000	32760000	chr21	19090000	19100000	19190000	19200000	0.00586967911872482
chr21	14120000	14130000	14130000	14140000	chr21	530000	540000	540000	550000	0.00491180374163064
chr21	32740000	32750000	32760000	32770000	chr21	19180000	19190000	19200000	19210000	0.0105365550439859
chr21	14130000	14140000	14140000	14150000	chr21	540000	550000	550000	560000	0.00417084600009897
chr21	3.3e+07	33010000	33150000	33160000	chr21	19440000	19450000	19590000	19600000	0.00218558055210233
chr21	33230000	33240000	33400000	33410000	chr21	19670000	19680000	19840000	19850000	0.00141535709593292
chr21	32730000	32740000	32760000	32770000	chr21	19170000	19180000	19200000	19210000	0.0326794146070611
chr21	3.3e+07	33010000	33110000	33120000	chr21	19440000	19450000	19550000	19560000	0.00229547727825585
chr21	39230000	39240000	39300000	39310000	chr21	25730000	25740000	25800000	25810000	0.013617530204694
chr21	32350000	32360000	33550000	33560000	chr21	18790000	18800000	19990000	2e+07	0.000237788101608435
chr21	32870000	32880000	33180000	33190000	chr21	19310000	19320000	19620000	19630000	0.000855380349839534
chr21	44030000	44040000	44050000	44060000	chr21	30540000	30550000	30570000	30580000	0.0411821618890441
chr21	32940000	32950000	3.3e+07	33010000	chr21	19380000	19390000	19440000	19450000	0.011417333624487
chr21	14130000	14140000	14150000	14160000	chr21	540000	550000	560000	570000	0.0359439936833935
chr21	33070000	33080000	33110000	33120000	chr21	19510000	19520000	19550000	19560000	0.0196716589930005
chr21	39250000	39260000	39300000	39310000	chr21	25750000	25760000	25800000	25810000	0.0168833911200428
chr21	44640000	44650000	44740000	44750000	chr21	31190000	31200000	31300000	31310000	0.0494751856199377
chr21	32450000	32460000	32460000	32470000	chr21	18890000	18900000	18900000	18910000	0.031655144492359
chr22	45990000	4.6e+07	46110000	46120000	chr22	32770000	32780000	32890000	32900000	0.0449945158194845
chr22	31970000	31980000	32080000	32090000	chr22	18560000	18570000	18680000	18690000	0.00103877346005181
chr22	17820000	17830000	18070000	18080000	chr22	5030000	5040000	5280000	5290000	0.000357980303601302
chr22	17830000	17840000	18070000	18080000	chr22	5040000	5050000	5280000	5290000	0.000417970290441431
chr22	43990000	4.4e+07	44620000	44630000	chr22	30760000	30770000	31400000	31410000	0.00039509217236329
chr22	17830000	17840000	18060000	18070000	chr22	5040000	5050000	5270000	5280000	0.00125386857365149
chr22	50620000	50630000	50690000	50700000	chr22	37650000	37660000	37720000	37730000	0.00187363505807778
chr22	32660000	32670000	32790000	32800000	chr22	19240000	19250000	19370000	19380000	0.00128435850965096
chr22	4.4e+07	44010000	44620000	44630000	chr22	30770000	30780000	31400000	31410000	0.000207896714348054
chr22	31610000	31620000	31620000	31630000	chr22	18200000	18210000	18210000	18220000	0.00549867960956796
chr22	41640000	41650000	41650000	41660000	chr22	28300000	28310000	28310000	28320000	0.00594218616093818
chr22	32520000	32530000	32790000	32800000	chr22	19090000	19100000	19370000	19380000	0.000300756395319334
chr22	32650000	32660000	32790000	32800000	chr22	19230000	19240000	19370000	19380000	0.000602149721414842
chr22	24930000	24940000	25050000	25060000	chr22	11350000	11360000	11490000	11500000	0.000659891609358382
chr22	41650000	41660000	41880000	41890000	chr22	28310000	28320000	28540000	28550000	0.00131985371584667
chr22	24930000	24940000	25040000	25050000	chr22	11350000	11360000	11480000	11490000	0.00143395199342548
chr22	44020000	44030000	44620000	44630000	chr22	30790000	30800000	31400000	31410000	0.000624691423932632
chr22	44010000	44020000	44620000	44630000	chr22	30780000	30790000	31400000	31410000	0.00198465718940099
chr22	16770000	16780000	16910000	16920000	chr22	3950000	3960000	4090000	4100000	0.00139264558312069
chr22	17890000	17900000	18070000	18080000	chr22	5100000	5110000	5280000	5290000	0.000790470882268825
chr22	16780000	16790000	16910000	16920000	chr22	3960000	3970000	4090000	4100000	0.00110222133797018
chr22	17810000	17820000	18070000	18080000	chr22	5020000	5030000	5280000	5290000	0.000602149721414842
chr22	33010000	33020000	33120000	33130000	chr22	19590000	19600000	19700000	19710000	0.0152162590732207
chr22	34400000	34410000	35130000	35140000	chr22	20990000	2.1e+07	21720000	21730000	0.00882978535140175
chr22	31970000	31980000	32070000	32080000	chr22	18560000	18570000	18670000	18680000	0.00209675730575149
chr22	41690000	41700000	41790000	41800000	chr22	28350000	28360000	28450000	28460000	0.00196793381505031
chr22	31600000	31610000	31610000	31620000	chr22	18190000	18200000	18200000	18210000	0.0460229898139083
chr22	31970000	31980000	32060000	32070000	chr22	18560000	18570000	18660000	18670000	0.00376688109370242
chr22	43990000	4.4e+07	44630000	44640000	chr22	30760000	30770000	31410000	31420000	0.000337808082875852
chr22	17890000	17900000	18060000	18070000	chr22	5100000	5110000	5270000	5280000	0.000519059255298082
chr22	17850000	17860000	18070000	18080000	chr22	5060000	5070000	5280000	5290000	0.000600695079633111
chr22	17840000	17850000	18070000	18080000	chr22	5050000	5060000	5280000	5290000	0.000886064010480428
chr22	50620000	50630000	50700000	50710000	chr22	37650000	37660000	37730000	37740000	0.0048799964818584
chr22	24920000	24930000	25040000	25050000	chr22	11340000	11350000	11480000	11490000	0.00130534860751211
chr22	41640000	41650000	41880000	41890000	chr22	28300000	28310000	28540000	28550000	0.000870058339506053
chr22	41620000	41630000	41650000	41660000	chr22	28280000	28290000	28310000	28320000	0.00217592814860297
chr22	46370000	46380000	46530000	46540000	chr22	33150000	33160000	33320000	33330000	0.000630425903230376
chr22	41690000	41700000	41850000	41860000	chr22	28350000	28360000	28510000	28520000	0.00227767156376909
chr22	41620000	41630000	41640000	41650000	chr22	28280000	28290000	28300000	28310000	0.00583677611034787
chr22	31340000	31350000	31390000	31400000	chr22	17940000	17950000	17990000	1.8e+07	0.0162288174934867
chr22	30110000	30120000	30240000	30250000	chr22	16690000	16700000	16830000	16840000	0.0316037400802364
chr22	17900000	17910000	18060000	18070000	chr22	5110000	5120000	5270000	5280000	0.00143965191396844
chr22	33010000	33020000	33200000	33210000	chr22	19590000	19600000	19780000	19790000	0.000994396480706101
chr22	17840000	17850000	18060000	18070000	chr22	5050000	5060000	5270000	5280000	0.000760033336623525
chr22	17880000	17890000	18060000	18070000	chr22	5090000	5100000	5270000	5280000	0.000536521949079426
chr22	41690000	41700000	41910000	41920000	chr22	28350000	28360000	28570000	28580000	0.000530206547585069
chr22	32530000	32540000	32980000	32990000	chr22	19100000	19110000	19560000	19570000	0.000350813663240255
chr22	16780000	16790000	16830000	16840000	chr22	3960000	3970000	4010000	4020000	0.0106337881280473
chr22	17800000	17810000	18060000	18070000	chr22	5010000	5020000	5270000	5280000	0.00063496081465842
chr22	17900000	17910000	18070000	18080000	chr22	5110000	5120000	5280000	5290000	0.000814856000065698
chr22	43980000	43990000	44600000	44610000	chr22	30750000	30760000	31380000	31390000	0.000488066357084247
chr22	31560000	31570000	31610000	31620000	chr22	18160000	18170000	18200000	18210000	0.0219849213937599
chr22	41620000	41630000	41660000	41670000	chr22	28280000	28290000	28320000	28330000	0.0082650770132456
chr22	41690000	41700000	41800000	41810000	chr22	28350000	28360000	28460000	28470000	0.0041513370387358
chr22	31600000	31610000	31620000	31630000	chr22	18190000	18200000	18210000	18220000	0.0123918510605496
chr22	17830000	17840000	18050000	18060000	chr22	5040000	5050000	5260000	5270000	0.000579939186534831
chr22	43980000	43990000	44620000	44630000	chr22	30750000	30760000	31400000	31410000	0.000186634588608715
chr22	22320000	22330000	22330000	22340000	chr22	9780000	9790000	9790000	9800000	0.0136257872046543
chr22	17840000	17850000	18080000	18090000	chr22	5050000	5060000	5290000	5300000	0.000845293668162375
chr22	31580000	31590000	31600000	31610000	chr22	18180000	18190000	18190000	18200000	0.00927728427079074
chr22	44020000	44030000	44630000	44640000	chr22	30790000	30800000	31410000	31420000	0.000203226500327482
chr22	41600000	41610000	41610000	41620000	chr22	28260000	28270000	28270000	28280000	0.0238204314239633
chr22	16800000	16810000	16830000	16840000	chr22	3980000	3990000	4010000	4020000	0.0171761528620382
chr22	17850000	17860000	18060000	18070000	chr22	5060000	5070000	5270000	5280000	0.00103162187418538
chr22	31350000	31360000	31390000	31400000	chr22	17950000	17960000	17990000	1.8e+07	0.00752415537004267
chr22	24920000	24930000	25050000	25060000	chr22	11340000	11350000	11490000	11500000	0.000845293668162375
chr22	41640000	41650000	41660000	41670000	chr22	28300000	28310000	28320000	28330000	0.00605098111849926
chr22	24930000	24940000	25020000	25030000	chr22	11350000	11360000	11460000	11470000	0.0037135388550248
chr22	4.4e+07	44010000	44600000	44610000	chr22	30770000	30780000	31380000	31390000	0.000200171506610488
chr22	17860000	17870000	18070000	18080000	chr22	5070000	5080000	5280000	5290000	0.000853663381000389
chr22	17880000	17890000	18070000	18080000	chr22	5090000	5100000	5280000	5290000	0.00366016550429583
chr22	35670000	35680000	36110000	36120000	chr22	22270000	22280000	22710000	22720000	0.0449429085680842
chr22	33020000	33030000	33200000	33210000	chr22	19600000	19610000	19780000	19790000	0.000949947795577862
chr22	31910000	31920000	31920000	31930000	chr22	18500000	18510000	18510000	18520000	0.0379444109650407
chr22	17830000	17840000	18080000	18090000	chr22	5040000	5050000	5290000	5300000	0.00107343540143686
chr22	46370000	46380000	46520000	46530000	chr22	33150000	33160000	33310000	33320000	0.0216923425278188
chr22	25460000	25470000	25770000	25780000	chr22	11980000	11990000	12290000	12300000	0.0416270721313163
chr22	17860000	17870000	18060000	18070000	chr22	5070000	5080000	5270000	5280000	0.000723705961498135
chr22	41690000	41700000	41740000	41750000	chr22	28350000	28360000	28400000	28410000	0.0181792806158278
chr22	16780000	16790000	16820000	16830000	chr22	3960000	3970000	4e+06	4010000	0.0293331828969113
chr22	17870000	17880000	18070000	18080000	chr22	5080000	5090000	5280000	5290000	0.000803047512829443
chr22	50580000	50590000	50690000	50700000	chr22	37610000	37620000	37720000	37730000	0.00399081263213689
chr22	32530000	32540000	32820000	32830000	chr22	19100000	19110000	19400000	19410000	0.000816453352137976
chr22	31830000	31840000	31960000	31970000	chr22	18420000	18430000	18550000	18560000	0.00191753353805064
chr22	17820000	17830000	18080000	18090000	chr22	5030000	5040000	5290000	5300000	0.000641947544242869
chr22	43970000	43980000	44620000	44630000	chr22	30740000	30750000	31400000	31410000	0.000357980303601302
chr22	17800000	17810000	18070000	18080000	chr22	5010000	5020000	5280000	5290000	0.000560262511987795
chr22	34400000	34410000	35080000	35090000	chr22	20990000	2.1e+07	21670000	21680000	0.0390311055295587
chr22	41690000	41700000	41890000	41900000	chr22	28350000	28360000	28550000	28560000	0.000807455138062203
chr10	57650000	57660000	58060000	58070000	chr10	58450000	58460000	58860000	58870000	0.040090886794156
chr22	32540000	32550000	32790000	32800000	chr22	19110000	19120000	19370000	19380000	0.00063059738062839
chr22	17820000	17830000	18090000	18100000	chr22	5030000	5040000	5300000	5310000	0.000536397839129499
chr22	43990000	4.4e+07	44600000	44610000	chr22	30760000	30770000	31380000	31390000	0.000256734515567099
chr22	41700000	41710000	41840000	41850000	chr22	28360000	28370000	28500000	28510000	0.003879487055683
chr22	43970000	43980000	44630000	44640000	chr22	30740000	30750000	31410000	31420000	0.000260973947359253
chr22	41700000	41710000	41790000	41800000	chr22	28360000	28370000	28450000	28460000	0.00603885172146767
chr22	34340000	34350000	35150000	35160000	chr22	20930000	20940000	21740000	21750000	0.0128442043895362
chr22	21590000	21600000	21610000	21620000	chr22	7990000	8e+06	8020000	8030000	0.0386980573406104
chr22	24930000	24940000	25060000	25070000	chr22	11350000	11360000	11500000	11510000	0.00252830374751922
chr22	32530000	32540000	32790000	32800000	chr22	19100000	19110000	19370000	19380000	0.00170732363054518
chr22	34820000	34830000	34830000	34840000	chr22	21410000	21420000	21420000	21430000	0.0246858305587839
chr22	43990000	4.4e+07	44340000	44350000	chr22	30760000	30770000	31110000	31120000	0.000518131149148169
chr22	4.4e+07	44010000	44630000	44640000	chr22	30770000	30780000	31410000	31420000	0.000718566325260251
chr22	41640000	41650000	41870000	41880000	chr22	28300000	28310000	28530000	28540000	0.00153056866702702
chr22	17880000	17890000	18050000	18060000	chr22	5090000	5100000	5260000	5270000	0.00146610460571401
chr22	3.3e+07	33010000	33200000	33210000	chr22	19580000	19590000	19780000	19790000	0.00158703567000907
chr22	31560000	31570000	31600000	31610000	chr22	18160000	18170000	18190000	18200000	0.0106664856288645
chr22	50620000	50630000	50670000	50680000	chr22	37650000	37660000	37700000	37710000	0.00404557191671297
chr22	50570000	50580000	50690000	50700000	chr22	37600000	37610000	37720000	37730000	0.00549867960956796
chr22	41550000	41560000	41600000	41610000	chr22	28210000	28220000	28260000	28270000	0.0204780087256819
chr22	27420000	27430000	27810000	27820000	chr22	13950000	13960000	14330000	14340000	0.0461358687176442
chr22	41660000	41670000	41870000	41880000	chr22	28320000	28330000	28530000	28540000	0.000618992015829907
chr22	31420000	31430000	31430000	31440000	chr22	18020000	18030000	18030000	18040000	0.0230939171682004
chr22	32670000	32680000	32790000	32800000	chr22	19250000	19260000	19370000	19380000	0.00504594932420011
chr22	43990000	4.4e+07	44330000	44340000	chr22	30760000	30770000	31100000	31110000	0.000779149176062493
chr22	41690000	41700000	41760000	41770000	chr22	28350000	28360000	28420000	28430000	0.0109467932656647
chr22	17820000	17830000	18060000	18070000	chr22	5030000	5040000	5270000	5280000	0.00327086753432531
chr22	41700000	41710000	41800000	41810000	chr22	28360000	28370000	28460000	28470000	0.00294092988319403
chr22	31580000	31590000	31610000	31620000	chr22	18180000	18190000	18200000	18210000	0.0304329037472485
chr22	4.4e+07	44010000	44330000	44340000	chr22	30770000	30780000	31100000	31110000	0.000823952387197967
chr22	29110000	29120000	29130000	29140000	chr22	15670000	15680000	15710000	15720000	0.00870351586024068
chr22	43980000	43990000	44630000	44640000	chr22	30750000	30760000	31410000	31420000	0.00103845479237421
chr22	44010000	44020000	44650000	44660000	chr22	30780000	30790000	31430000	31440000	0.00116888500776088
chr22	31860000	31870000	31930000	31940000	chr22	18450000	18460000	18520000	18530000	0.00477024934510566
chr22	4.4e+07	44010000	44340000	44350000	chr22	30770000	30780000	31110000	31120000	0.000962170037641883
chr22	41650000	41660000	41890000	41900000	chr22	28310000	28320000	28550000	28560000	0.00100300491064199
chr22	32520000	32530000	32820000	32830000	chr22	19090000	19100000	19400000	19410000	0.00127643497029208
chr22	41690000	41700000	41780000	41790000	chr22	28350000	28360000	28440000	28450000	0.00453492679831931
chr22	41690000	41700000	41770000	41780000	chr22	28350000	28360000	28430000	28440000	0.00907152498967681
chr22	17870000	17880000	18060000	18070000	chr22	5080000	5090000	5270000	5280000	0.00475657436166
chr22	33010000	33020000	33190000	33200000	chr22	19590000	19600000	19770000	19780000	0.00192254602526294
chr22	41700000	41710000	41750000	41760000	chr22	28360000	28370000	28410000	28420000	0.00971789070358599
chr22	41690000	41700000	41870000	41880000	chr22	28350000	28360000	28530000	28540000	0.00180500297043206
chr22	31430000	31440000	31450000	31460000	chr22	18030000	18040000	18050000	18060000	0.0421586257483732
chr22	42930000	42940000	42960000	42970000	chr22	29670000	29680000	29720000	29730000	0.0399679158161941
chr22	41590000	41600000	41600000	41610000	chr22	28250000	28260000	28260000	28270000	0.0289252435069073
chr22	41700000	41710000	41860000	41870000	chr22	28360000	28370000	28520000	28530000	0.0043132037539726
chr22	31560000	31570000	31580000	31590000	chr22	18160000	18170000	18180000	18190000	0.0203953896162036
chr22	31850000	31860000	31950000	31960000	chr22	18440000	18450000	18540000	18550000	0.00514440623285473
chr22	31850000	31860000	31940000	31950000	chr22	18440000	18450000	18530000	18540000	0.00773088315307064
chr22	32650000	32660000	32800000	32810000	chr22	19230000	19240000	19380000	19390000	0.00242031777541304
chr22	41650000	41660000	41660000	41670000	chr22	28310000	28320000	28320000	28330000	0.0239714467729009
[truncated: 7,662 more rows]
