# Supplementary material for: Reorganization of 3D genome structure may contribute to gene regulatory evolution in primates
Source: PLoS Genet. 2019 Jul 19;15(7):e1008278. doi: 10.1371/journal.pgen.1008278 (PMC6668850; doi:10.1371/journal.pgen.1008278)
Supplement: S11 Table — (TXT) [file pgen.1008278.s031.txt]

chr1	x1	x2	chr2	y1	y2	color	score	uVarScore	lVarScore	upSign	loSign
chr9	99160000	100220000	chr9	99160000	100220000	255,255,0	1.2624766354996388	0.06421414472156262	0.1356480507761072	0.943046820405311	0.616701607267645
chr9	134170000	135730000	chr9	134170000	135730000	255,255,0	0.8289788739156928	0.09657783781969556	0.10315386082142455	0.5025965595585848	0.7054527750730283
chr9	96780000	97610000	chr9	96780000	97610000	255,255,0	0.717721821950081	0.10687058434405261	0.09285789625952329	0.503968253968254	0.5311791383219955
chr9	29780000	31900000	chr9	29780000	31900000	255,255,0	1.135195400437983	0.059150068317592855	0.1398321686697659	0.7935990125198378	0.6341033327455475
chr9	70640000	70900000	chr9	70640000	70900000	255,255,0	0.6280697267537767	0.06751077811694818	0.12945605051130887	0.6648351648351648	0.5
chr9	89400000	90880000	chr9	89400000	90880000	255,255,0	1.1079290173512635	0.09614933300430872	0.10045434087868185	0.7881081081081082	0.5064864864864865
chr9	137850000	138120000	chr9	137850000	138120000	255,255,0	1.130634133756683	0.01500325359277185	0.18150171214581856	0.8010204081632653	0.7806122448979592
chr9	101440000	101560000	chr9	101440000	101560000	255,255,0	0.7013026322043854	0.13151619227688915	0.06468348909134719	0.5	0.5
chr9	12990000	14780000	chr9	12990000	14780000	255,255,0	1.4994941512374398	0.09755913277766465	0.09815482049315472	0.8077777777777778	0.7788888888888889
chr9	69040000	69400000	chr9	69040000	69400000	255,255,0	1.130127296027266	0.03996719296390077	0.15435811960488616	0.861842105263158	0.7116634178037686
chr9	69690000	69930000	chr9	69690000	69930000	255,255,0	1.2257154617616697	0.03866511812414217	0.15477681487687978	0.7756410256410257	0.8653846153846154
chr9	95150000	96680000	chr9	95150000	96680000	255,255,0	0.9111563878658777	0.0833837283761185	0.1076898904202911	0.6490133243379996	0.5548996458087367
chr9	75130000	76710000	chr9	75130000	76710000	255,255,0	1.1999116653535538	0.09480564668129124	0.09614378883446449	0.7865506329113924	0.6412974683544304
chr9	70330000	70610000	chr9	70330000	70610000	255,255,0	1.4404056166590662	0.12736885787685753	0.061241394355429773	0.7904761904761904	0.9
chr9	124870000	126570000	chr9	124870000	126570000	255,255,0	1.3595119744817183	0.1025470381984746	0.08550561683944286	0.7580027359781122	0.8448700410396717
chr9	12700000	14790000	chr9	12700000	14790000	255,255,0	1.5244401925039	0.08821245395449043	0.0987955726019222	0.8405442176870749	0.8002721088435374
chr9	29780000	32360000	chr9	29780000	32360000	255,255,0	1.4345316705243492	0.07732575854229636	0.10627034769672311	0.7103160405485986	0.9166368515205725
chr9	68330000	69030000	chr9	68330000	69030000	255,255,0	1.693003692940088	0.07106628596426334	0.10820045803333633	0.9238095238095239	0.7714285714285715
chr9	101590000	102490000	chr9	101590000	102490000	255,255,0	1.1258116270636935	0.14635588653345777	0.0236670942597726	0.9251207729468599	0.5125603864734299
chr9	123380000	124360000	chr9	123380000	124360000	255,255,0	1.5448740287977107	0.07457778900991027	0.09459077665157564	0.8951020408163265	0.8306122448979592
chr9	7790000	8350000	chr9	7790000	8350000	255,255,0	1.2220960286867661	0.14366206898665618	0.024365308363582305	0.8017241379310345	0.8140394088669951
chr9	13020000	14440000	chr9	13020000	14440000	255,255,0	1.5457029560863587	0.10148931845269091	0.06634428295267703	0.7705399061032864	0.9062989045383412
chr9	33340000	34370000	chr9	33340000	34370000	255,255,0	1.01951963452152	0.09305029148193092	0.07366104605043915	0.6697485207100592	0.694896449704142
chr9	87940000	88110000	chr9	87940000	88110000	255,255,0	0.8495602093074692	0.022607672404021322	0.14297986992864323	0.6666666666666666	0.5308641975308642
chr9	81520000	83040000	chr9	81520000	83040000	255,255,0	0.9900816779046169	0.05842125497140029	0.10627709170196425	0.5428913192071088	0.7563226247436774
chr9	101590000	103190000	chr9	101590000	103190000	255,255,0	1.246396617668438	0.11791594444308773	0.045154602684140295	0.9457708235661823	0.5873456790123457
chr9	68570000	69020000	chr9	68570000	69020000	255,255,0	1.4510154547431506	0.12364556025297452	0.03557653365603808	0.8412098298676749	0.9489603024574669
chr9	114400000	115550000	chr9	114400000	115550000	255,255,0	0.9917647461947882	0.06966301435676407	0.08535900720942635	0.7220570749108205	0.6215814506539834
chr9	129820000	131040000	chr9	129820000	131040000	255,255,0	0.7269637787960112	0.08586019452643014	0.06765245751431202	0.5259122157588577	0.5534108937070333
chr9	9980000	12660000	chr9	9980000	12660000	255,255,0	1.7496831982097047	0.07823956829521778	0.07231979920892001	0.8804864566058596	0.9288004422332781
chr9	131530000	132980000	chr9	131530000	132980000	255,255,0	1.124529518156482	0.07365492348152604	0.07491798215347595	0.699943704259711	0.8166635391255395
chr9	137550000	138190000	chr9	137550000	138190000	255,255,0	1.7349501095967246	0.061409969371669884	0.0856438747085938	0.853219696969697	0.9109848484848485
chr9	27660000	29810000	chr9	27660000	29810000	255,255,0	1.0617460859892731	0.09094845881795247	0.05587621362258964	0.757416002246957	0.571976647206005
chr9	90890000	92050000	chr9	90890000	92050000	255,255,0	1.4269997794365095	0.06139944865868899	0.08208084846963545	0.8068381063705435	0.8477498538866161
chr9	134450000	135700000	chr9	134450000	135700000	255,255,0	0.8615737101112595	0.050143199462358616	0.09285187384504945	0.5225497606449987	0.6797682035777274
chr9	15830000	17500000	chr9	15830000	17500000	255,255,0	1.6303106496384716	0.0787480979905697	0.06351718435940296	0.8864795918367347	0.8414115646258503
chr9	93670000	94250000	chr9	93670000	94250000	255,255,0	0.9642440652529025	0.06636801313769485	0.0753796066331908	0.6816091954022988	0.6057471264367816
chr9	117580000	119420000	chr9	117580000	119420000	255,255,0	1.114708095538854	0.06703945269428029	0.07373743067080842	0.8656607534587899	0.5593341980706885
chr9	72250000	73060000	chr9	72250000	73060000	255,255,0	0.8169389904428699	0.06084309168886416	0.0795108180785248	0.6341463414634146	0.5020820939916716
chr9	114660000	115550000	chr9	114660000	115550000	255,255,0	1.1703945802491773	0.08691727269775118	0.053254488150029755	0.5659259259259259	0.899753086419753
chr9	71790000	73060000	chr9	71790000	73060000	255,255,0	0.7376617117849459	0.05657384574920071	0.07852350749109785	0.503662109375	0.548583984375
chr9	88260000	88540000	chr9	88260000	88540000	255,255,0	1.2827463076604992	0.10086377383412715	0.03215552451729653	0.6571428571428571	0.9
chr9	113260000	114340000	chr9	113260000	114340000	255,255,0	1.3276364117301398	0.07297338048050299	0.05986428801786671	0.8341719665793741	0.8396277590722035
chr9	112080000	112840000	chr9	112080000	112840000	255,255,0	1.1701283472032955	0.056616432032086064	0.07534527603111216	0.6174089068825911	0.8724696356275303
chr9	72030000	73060000	chr9	72030000	73060000	255,255,0	0.9024393972097419	0.057858807680256905	0.07378622834093539	0.5943047337278107	0.6416420118343196
chr9	21170000	22230000	chr9	21170000	22230000	255,255,0	1.2118266761632932	0.06378454511567569	0.06739834705407147	0.8403214535290007	0.6467505241090147
chr9	125390000	126490000	chr9	125390000	126490000	255,255,0	1.5109209318587005	0.062456426546564525	0.06685156026448916	0.8860389610389611	0.8801948051948052
chr9	33030000	33260000	chr9	33030000	33260000	255,255,0	1.4219271950895975	0.07488105798112044	0.053692707772063294	0.8541666666666666	0.7569444444444444
chr9	129820000	130680000	chr9	129820000	130680000	255,255,0	1.0569677785072764	0.05978161851960624	0.06720265385757516	0.8017970401691332	0.611522198731501
chr9	111650000	112890000	chr9	111650000	112890000	255,255,0	1.572219543078512	0.05939507200964439	0.06692614153503607	0.8676395289298515	0.9288274449564772
chr9	128160000	129070000	chr9	128160000	129070000	255,255,0	1.230681798418804	0.0476614051239069	0.07823657958613517	0.8227788279773157	0.747164461247637
chr9	70730000	71260000	chr9	70730000	71260000	255,255,0	1.0876816919854044	0.09418875077992213	0.03165923446404438	0.5020576131687243	0.8861454046639232
chr9	105810000	107190000	chr9	105810000	107190000	255,255,0	1.5870004336466164	0.06839445366092423	0.05727232120624509	0.9161490683229814	0.9165631469979296
chr9	75160000	76340000	chr9	75160000	76340000	255,255,0	1.5722657851131348	0.05910777697871783	0.06641663174991831	0.9268361581920904	0.8211864406779661
chr9	134450000	135580000	chr9	134450000	135580000	255,255,0	0.8187755002488857	0.045254297445671665	0.07928536214326833	0.5096952908587258	0.6974453678054786
chr9	28120000	29810000	chr9	28120000	29810000	255,255,0	0.9642746731457168	0.07971877799222934	0.043606535918709124	0.5363771644978121	0.7178914829872424
chr9	84350000	85620000	chr9	84350000	85620000	255,255,0	1.7408688168097926	0.04807541137532595	0.07511271797047833	0.941162109375	0.854248046875
chr9	73180000	74750000	chr9	73180000	74750000	255,255,0	1.655486325880847	0.06833260588322118	0.05461134767579759	0.8572344175612883	0.9495273193398494
chr9	350000	800000	chr9	350000	800000	255,255,0	1.2004940884501598	0.0619858180160711	0.0608279999136393	0.6294896030245747	0.8733459357277883
chr9	113680000	114320000	chr9	113680000	114320000	255,255,0	1.0798460026503673	0.048307205349402714	0.07274800190904297	0.7178030303030303	0.7357954545454546
chr9	1010000	1630000	chr9	1010000	1630000	255,255,0	1.1735434070566564	0.06365943623261178	0.05683315030115986	0.8417338709677419	0.5050403225806451
chr9	130700000	130860000	chr9	130700000	130860000	255,255,0	1.1418440443561688	0.07901654991605386	0.04144544957676613	0.7083333333333334	0.7083333333333334
chr9	20470000	21000000	chr9	20470000	21000000	255,255,0	0.8733854850373772	0.02509014698613184	0.09448460480202375	0.50480109739369	0.6200274348422496
chr9	36790000	37410000	chr9	36790000	37410000	255,255,0	1.5220159907425863	0.064415571795045	0.05275124208860582	0.8014112903225806	0.9284274193548387
chr9	99160000	100010000	chr9	99160000	100010000	255,255,0	1.4737612200469783	0.057926295102532055	0.05718798486370895	0.955110870740941	0.8577609518658734
chr9	4720000	5710000	chr9	4720000	5710000	255,255,0	1.3905518877704717	0.05912003972251531	0.05518152056281159	0.7004	0.902
chr9	1030000	1870000	chr9	1030000	1870000	255,255,0	1.1844999848535327	0.06521865391168277	0.049013560207140795	0.8045404208194906	0.624031007751938
chr9	35950000	36740000	chr9	35950000	36740000	255,255,0	0.9346348707568792	0.0531957712063732	0.06002675414197098	0.585625	0.671875
chr9	95190000	96230000	chr9	95190000	96230000	255,255,0	1.4039588417571953	0.04829855964217514	0.06481878861590941	0.8368465372292357	0.8831948133745926
chr9	132260000	132400000	chr9	132260000	132400000	255,255,0	0.8524309318866213	0.06463728379270375	0.048352479974488764	0.625	0.5178571428571429
chr9	10270000	11340000	chr9	10270000	11340000	255,255,0	0.8755995068272392	0.08310660653677904	0.0290764493693486	0.5778463648834019	0.5723593964334706
chr9	129630000	129810000	chr9	129630000	129810000	255,255,0	1.2254133192194594	0.060005105117904994	0.05169462745056648	0.7537037037037038	0.7290123456790123
chr9	17520000	19040000	chr9	17520000	19040000	255,255,0	1.2874417797638973	0.06280794253101606	0.048627762813934085	0.6772043745727956	0.8653874269005848
chr9	32370000	32990000	chr9	32370000	32990000	255,255,0	1.3877332691261945	0.060129287715453984	0.05098711024727326	0.6381048387096774	0.9485887096774194
chr9	81690000	81870000	chr9	81690000	81870000	255,255,0	0.9831722541808066	0.008698409882414333	0.09852796213205792	0.7666666666666667	0.6777777777777778
chr9	19460000	21140000	chr9	19460000	21140000	255,255,0	1.7277356834508548	0.05221577665373528	0.05467246143795085	0.9021008403361345	0.938515406162465
chr9	119490000	120370000	chr9	119490000	120370000	255,255,0	1.702452584872018	0.041706609105870124	0.06480343526264104	0.9065656565656566	0.9712121212121212
chr9	2120000	2800000	chr9	2120000	2800000	255,255,0	1.8201430425135157	0.053497419434830246	0.05286008910440393	0.9252100840336135	0.9352941176470588
chr9	122090000	122360000	chr9	122090000	122360000	255,255,0	1.521380946736043	0.049790134347721116	0.055968613856804295	0.8928571428571429	0.8622448979591837
chr9	120590000	121180000	chr9	120590000	121180000	255,255,0	1.4020635554684704	0.05808134468582091	0.04756707511044554	0.9228772710418984	0.7878383388950686
chr9	2840000	4350000	chr9	2840000	4350000	255,255,0	1.434032383733468	0.053998628502456514	0.051548559757174914	0.8672091412742382	0.8055747922437673
chr9	94010000	94230000	chr9	94010000	94230000	255,255,0	1.3899318396139915	0.0461182663907789	0.05904717764253209	0.8409090909090909	0.7954545454545454
chr9	114080000	114320000	chr9	114080000	114320000	255,255,0	1.480441496754424	0.04544377758822005	0.058187160803949395	0.8525641025641025	0.8653846153846154
chr9	132410000	132580000	chr9	132410000	132580000	255,255,0	1.1768954348755112	0.05524493526687457	0.04788466770569076	0.7407407407407407	0.7407407407407407
chr9	27310000	27550000	chr9	27310000	27550000	255,255,0	1.5570719435384213	0.050841244173817565	0.0522347980423746	0.8464209401709402	0.859775641025641
chr9	25920000	26680000	chr9	25920000	26680000	255,255,0	1.0164632825929465	0.04213282287675952	0.060702010583034496	0.7456140350877193	0.5931174089068826
chr9	89330000	89560000	chr9	89330000	89560000	255,255,0	1.6533039503071207	0.06346012852757729	0.03863196557560461	0.8402777777777778	0.8541666666666666
chr9	98050000	98780000	chr9	98050000	98780000	255,255,0	1.692516145363345	0.05333047434094415	0.04846878184662873	0.8575602629656683	0.9422936449963477
chr9	129120000	129620000	chr9	129120000	129620000	255,255,0	1.847555355223414	0.046616431373210254	0.054959862697074716	0.9646153846153847	0.9175531376518219
chr9	77270000	78290000	chr9	77270000	78290000	255,255,0	1.5209935839814879	0.059869415267073636	0.041661954333405804	0.7650829562594268	0.9619155354449472
chr9	97680000	97900000	chr9	97680000	97900000	255,255,0	1.3409324847982966	0.05545152702610623	0.04579725040618436	0.8257575757575758	0.7803030303030303
chr9	22290000	23520000	chr9	22290000	23520000	255,255,0	1.3570973710077396	0.06045106465510253	0.04065145422678098	0.8930801248699272	0.7463579604578564
chr9	74760000	75100000	chr9	74760000	75100000	255,255,0	1.6241270566281283	0.04235617749578782	0.058310981800284045	0.9117647058823529	0.9052287581699346
chr9	126870000	127430000	chr9	126870000	127430000	255,255,0	1.5563572926800031	0.05706447370665724	0.042833107585882074	0.8977832512315271	0.9100985221674877
chr9	81560000	81880000	chr9	81560000	81880000	255,255,0	0.892663313694466	0.01808512705272266	0.08169939255684938	0.7582451840385277	0.5091911764705883
chr9	122870000	123360000	chr9	122870000	123360000	255,255,0	1.4936337494751426	0.06075851674002983	0.038907648008246226	0.8416	0.8928
chr9	89580000	90110000	chr9	89580000	90110000	255,255,0	1.8467313698981271	0.059876318504891474	0.03898180688198019	0.9355281207133059	0.9465020576131687
chr9	34660000	35630000	chr9	34660000	35630000	255,255,0	1.6992615180252841	0.046611041801118025	0.05194102144367593	0.9496043315285297	0.9021241149521033
chr9	133510000	134020000	chr9	133510000	134020000	255,255,0	0.8774813284400328	0.04360096343016373	0.054411896962258545	0.6997041420118343	0.5931952662721893
chr9	34380000	34630000	chr9	34380000	34630000	255,255,0	1.512304829584345	0.03388911538191863	0.06400133281932363	0.863905325443787	0.863905325443787
chr9	129820000	130430000	chr9	129820000	130430000	255,255,0	1.2716853186931674	0.057258511870148326	0.04062736946018373	0.886576482830385	0.7887617065556711
chr9	86380000	87320000	chr9	86380000	87320000	255,255,0	1.8687105274534996	0.04591802372759102	0.0511628198484933	0.9782801418439716	0.9277482269503546
chr9	136340000	136710000	chr9	136340000	136710000	255,255,0	1.3331918117693977	0.04403771249173453	0.05270409708888309	0.8718836565096952	0.8377192982456141
chr9	122400000	122810000	chr9	122400000	122810000	255,255,0	1.7564805339168537	0.05263429802981309	0.04398305191528151	0.8934240362811792	0.9523809523809523
chr9	90900000	91710000	chr9	90900000	91710000	255,255,0	1.757021694035481	0.030210960273133358	0.06639821701224075	0.9720404521118382	0.9351576442593694
chr9	136480000	136700000	chr9	136480000	136700000	255,255,0	1.0505324360042487	0.0423548244527908	0.054179535256072886	0.5681818181818182	0.8409090909090909
chr9	90210000	90870000	chr9	90210000	90870000	255,255,0	1.8426048614099684	0.05497628082042799	0.04142532045225697	0.9099821746880571	0.9563279857397504
chr9	91730000	92090000	chr9	91730000	92090000	255,255,0	1.5852020552882031	0.03937682134355133	0.057007205097631825	0.9152046783625731	0.8976608187134503
chr9	97410000	97620000	chr9	97410000	97620000	255,255,0	1.391440599946694	0.03676535234881033	0.05916321481825998	0.8264462809917356	0.8264462809917356
chr9	104770000	105440000	chr9	104770000	105440000	255,255,0	1.779571231010702	0.036373487163262164	0.059217928658261254	0.9801038062283737	0.9593425605536332
chr9	107400000	108810000	chr9	107400000	108810000	255,255,0	1.8334604763854463	0.04433433816653981	0.050396844637754096	0.9740130926403492	0.966523276700823
chr9	92950000	93640000	chr9	92950000	93640000	255,255,0	0.8116866087320833	0.05320599580462253	0.04088692581917807	0.5110204081632653	0.6122448979591837
chr9	77010000	77170000	chr9	77010000	77170000	255,255,0	1.1048601280404688	0.05501375790319836	0.03899307977051128	0.7083333333333334	0.6527777777777778
chr9	100600000	100940000	chr9	100600000	100940000	255,255,0	1.8560954829915037	0.029875294061715796	0.06391772395232609	0.9313725490196079	0.9313725490196079
chr9	820000	1010000	chr9	820000	1010000	255,255,0	1.2936717237133157	0.027705764872116824	0.06602610267371341	0.79	0.79
chr9	133520000	134140000	chr9	133520000	134140000	255,255,0	0.7942635339173298	0.04564391970718205	0.04794921170248829	0.6824596774193549	0.5030241935483871
chr9	96850000	97120000	chr9	96850000	97120000	255,255,0	1.4061661608827762	0.05272263943254485	0.03858180723876718	0.8418367346938775	0.8316326530612245
chr9	11380000	12650000	chr9	11380000	12650000	255,255,0	1.3777220725508523	0.034286140640885754	0.05679166268058827	0.615478515625	0.948974609375
chr9	35110000	35270000	chr9	35110000	35270000	255,255,0	1.055175555305051	0.07324071046963265	0.017689329970783027	0.7083333333333334	0.625
chr9	123400000	124020000	chr9	123400000	124020000	255,255,0	1.6389621805657655	0.043858821414325636	0.0468931977095044	0.9477594953173778	0.9355651664932362
chr9	132360000	132970000	chr9	132360000	132970000	255,255,0	1.2273568386270424	0.051964213501688616	0.0373352644470015	0.7325702393340271	0.9198751300728408
chr9	136730000	137250000	chr9	136730000	137250000	255,255,0	1.2453374037748461	0.03647018633762497	0.05277973011912304	0.8817663817663818	0.7934472934472935
chr9	13340000	14070000	chr9	13340000	14070000	255,255,0	1.0417947821939124	0.04894174016312039	0.03992522929898204	0.7976625273922571	0.5346968590211834
chr9	114390000	114650000	chr9	114390000	114650000	255,255,0	1.4698810738830141	0.049234401618886287	0.03948009784848605	0.8846153846153846	0.8626373626373627
chr9	69030000	69210000	chr9	69030000	69210000	255,255,0	1.1564349489792711	0.0648589009068857	0.023638490558839736	0.7666666666666667	0.7222222222222222
chr9	109530000	110170000	chr9	109530000	110170000	255,255,0	1.2438722854997881	0.037948843064885746	0.050514356586234446	0.84375	0.8096590909090909
chr9	14810000	15660000	chr9	14810000	15660000	255,255,0	1.1770495074975713	0.04359336128323253	0.04428821473007327	0.5516495402920497	0.8988642509464575
chr9	131760000	132250000	chr9	131760000	132250000	255,255,0	1.5580895680673872	0.05867949958035604	0.02899751965715988	0.9344	0.9568
chr9	131100000	131520000	chr9	131100000	131520000	255,255,0	1.1727691847733013	0.04356560838599635	0.04319538136366298	0.7727272727272727	0.8333333333333334
chr9	134020000	134160000	chr9	134020000	134160000	255,255,0	0.8470081227045374	0.03332563542058272	0.05288810903547467	0.5892857142857143	0.5892857142857143
chr9	124060000	124360000	chr9	124060000	124360000	255,255,0	1.4696401824608079	0.03719149064376848	0.04895320684248905	0.8958333333333334	0.9041666666666667
chr9	133160000	133330000	chr9	133160000	133330000	255,255,0	1.0847096801351297	0.03131804869710519	0.054765259561043986	0.691358024691358	0.7407407407407407
chr9	131540000	131740000	chr9	131540000	131740000	255,255,0	1.2240924459514426	0.04190862688728399	0.043885031114414885	0.7909090909090909	0.7909090909090909
chr9	137280000	137530000	chr9	137280000	137530000	255,255,0	1.2125182573841435	0.0511301855405967	0.03450264538770284	0.7928994082840237	0.8165680473372781
chr9	124510000	124750000	chr9	124510000	124750000	255,255,0	1.345946157365809	0.04647881528887271	0.03854867465863242	0.8012820512820513	0.8525641025641025
chr9	94630000	95120000	chr9	94630000	95120000	255,255,0	1.5192637571866512	0.0497048297640256	0.035237249779299984	0.864	0.9632
chr9	22460000	23100000	chr9	22460000	23100000	255,255,0	1.1080610883863298	0.05612935114862133	0.028804689551622766	0.8304924242424242	0.6240530303030303
chr9	76760000	76990000	chr9	76760000	76990000	255,255,0	1.3997021849570501	0.049131798836923535	0.035161488603745794	0.8541666666666666	0.8402777777777778
chr9	2850000	3000000	chr9	2850000	3000000	255,255,0	0.9818806509477602	0.07711061506472316	0.00680278769625716	0.671875	0.546875
chr9	89040000	89300000	chr9	89040000	89300000	255,255,0	1.6842613176757504	0.025802007925120163	0.05755620872509032	0.8846153846153846	0.8736263736263736
chr9	22280000	22450000	chr9	22280000	22450000	255,255,0	1.2133520822537651	0.0392634874802565	0.04385794444828142	0.7407407407407407	0.7407407407407407
chr9	2280000	2620000	chr9	2280000	2620000	255,255,0	0.99014996709831	0.0375437764164952	0.045563209784483	0.5	0.8464052287581699
chr9	83170000	83600000	chr9	83170000	83600000	255,255,0	1.4382302298020857	0.04780238993354634	0.03523869869276934	0.8119834710743802	0.9070247933884298
chr9	133350000	133490000	chr9	133350000	133490000	255,255,0	0.8901942475729105	0.047227445383484216	0.035755058029429146	0.625	0.5892857142857143
chr9	116150000	116580000	chr9	116150000	116580000	255,255,0	1.4803900494474314	0.020993113314142234	0.06193326356448617	0.9235537190082644	0.8863636363636364
chr9	116690000	117470000	chr9	116690000	117470000	255,255,0	1.543092811420388	0.031207771305692356	0.05110494630429302	0.9544871794871795	0.8839743589743589
chr9	33600000	33740000	chr9	33600000	33740000	255,255,0	0.8604351782354627	0.03137514176717449	0.05073359251060311	0.5892857142857143	0.5892857142857143
chr9	76740000	77250000	chr9	76740000	77250000	255,255,0	0.820841207525504	0.043861126352584656	0.038223742726405954	0.6540627218934911	0.5019396449704141
chr9	82080000	82500000	chr9	82080000	82500000	255,255,0	1.132798746871032	0.058177582812887325	0.023855861645827876	0.8073593073593074	0.7597402597402597
chr9	110630000	111340000	chr9	110630000	111340000	255,255,0	1.5903816426087583	0.039211582276887695	0.04259942165939784	0.9096891534391534	0.963260582010582
chr9	37900000	38400000	chr9	37900000	38400000	255,255,0	1.6254672258393925	0.02733483861164035	0.054423124158346076	0.9615384615384616	0.94
chr9	129160000	129360000	chr9	129160000	129360000	255,255,0	0.9682704127153295	0.07492376738663675	0.006643713831789292	0.8090909090909091	0.5181818181818182
chr9	116710000	116870000	chr9	116710000	116870000	255,255,0	0.9932779515597656	0.06012696831108667	0.021322761051822365	0.7083333333333334	0.5972222222222222
chr9	115580000	116670000	chr9	115580000	116670000	255,255,0	1.661795283827249	0.0386421998930892	0.04254260282590824	0.9606611570247934	0.9507438016528925
chr9	92120000	92300000	chr9	92120000	92300000	255,255,0	0.8359021276385772	0.040972714999991014	0.039926216193850554	0.6333333333333333	0.5
chr9	126920000	127190000	chr9	126920000	127190000	255,255,0	1.4207836268857568	0.054383616262854206	0.026426663115199908	0.8928571428571429	0.8724489795918368
chr9	93670000	93980000	chr9	93670000	93980000	255,255,0	1.4450836723032445	0.039931848916494345	0.04054789898246576	0.89453125	0.84765625
chr9	17520000	18210000	chr9	17520000	18210000	255,255,0	1.4288044365720278	0.04731216929757552	0.033064065194469014	0.8538775510204082	0.8734693877551021
chr9	5790000	6520000	chr9	5790000	6520000	255,255,0	1.4397853109077123	0.041544115491301825	0.0383084552379291	0.9218407596785975	0.7728268809349891
chr9	128770000	129070000	chr9	128770000	129070000	255,255,0	1.0094994647325322	0.015459664971599682	0.06436158246210773	0.5760213559256622	0.7857476565610537
chr9	32370000	32570000	chr9	32370000	32570000	255,255,0	1.3316178657204825	0.04005138834137231	0.03966437618335436	0.7909090909090909	0.8090909090909091
chr9	5140000	5620000	chr9	5140000	5620000	255,255,0	1.2610847841925596	0.025868606721496212	0.053591833724729906	0.7383333333333333	0.8316666666666667
chr9	111360000	111590000	chr9	111360000	111590000	255,255,0	1.2127346469453257	0.04900830671238621	0.030337951350515382	0.8402777777777778	0.6875
chr9	36350000	36730000	chr9	36350000	36730000	255,255,0	1.2486880274254601	0.03985645481177473	0.039437828202484065	0.7921052631578948	0.8447368421052631
chr9	28610000	29770000	chr9	28610000	29770000	255,255,0	1.0129040329410801	0.03611807770317075	0.04304098689736585	0.602217622506336	0.7280879372611828
chr9	83930000	84320000	chr9	83930000	84320000	255,255,0	1.803328783826253	0.03484840352803417	0.04409491691172654	0.9175	0.9475
chr9	123070000	123350000	chr9	123070000	123350000	255,255,0	1.4192013268071726	0.03441461868022945	0.04450675024278897	0.8714285714285714	0.9
chr9	106280000	106940000	chr9	106280000	106940000	255,255,0	0.8080441365122446	0.025151851456238432	0.053205196706731434	0.517825311942959	0.7121212121212122
chr9	32580000	32980000	chr9	32580000	32980000	255,255,0	1.7094392017650688	0.034212410969462426	0.044119119293029696	0.9261904761904762	0.9452380952380952
chr9	76390000	76710000	chr9	76390000	76710000	255,255,0	1.4992630643448421	0.04556296288260003	0.032732184402292225	0.9007352941176471	0.9154411764705882
chr9	130450000	130680000	chr9	130450000	130680000	255,255,0	1.3508642473941352	0.03490956767533197	0.043341484524400675	0.8402777777777778	0.8541666666666666
chr9	127930000	128110000	chr9	127930000	128110000	255,255,0	1.191661303343098	0.03799497526868219	0.04024903960188318	0.7666666666666667	0.7666666666666667
chr9	104110000	104740000	chr9	104110000	104740000	255,255,0	1.276199181070199	0.038449536020825674	0.039697119052512664	0.7177734375	0.9326171875
chr9	108880000	109510000	chr9	108880000	109510000	255,255,0	1.2926176304647123	0.03914107992860652	0.03887266456718741	0.9471426347239302	0.7446995317377731
chr9	37470000	37840000	chr9	37470000	37840000	255,255,0	1.4718021489197541	0.046387178663397144	0.03108894491558216	0.9418282548476454	0.8476454293628809
chr9	122840000	123040000	chr9	122840000	123040000	255,255,0	1.1753631363492667	0.06109153784547139	0.016310507264489727	0.8090909090909091	0.6818181818181818
chr9	32820000	32960000	chr9	32820000	32960000	255,255,0	0.8238721168838761	0.00445259081536549	0.07256022758061582	0.5178571428571429	0.625
chr9	136360000	136480000	chr9	136360000	136480000	255,255,0	0.7053847195821558	0.04642183100866838	0.030322914349746134	0.5	0.5
chr9	21170000	21790000	chr9	21170000	21790000	255,255,0	1.7808878274170408	0.04451859985036555	0.03207802699239179	0.9485887096774194	0.9445564516129032
chr9	129450000	129610000	chr9	129450000	129610000	255,255,0	0.9362288076484777	0.011257740740505883	0.06530327488301052	0.5138888888888888	0.7083333333333334
chr9	121530000	122020000	chr9	121530000	122020000	255,255,0	1.640712018286861	0.036647923360136725	0.03979008899738645	0.9472	0.96
chr9	113410000	113670000	chr9	113410000	113670000	255,255,0	1.3113011026726746	0.033738183143586356	0.04265821423977523	0.7967032967032966	0.8736263736263736
chr9	96680000	96840000	chr9	96680000	96840000	255,255,0	1.0853860794193575	0.03488122245350505	0.04124978949263758	0.6805555555555556	0.7083333333333334
chr9	19050000	19450000	chr9	19050000	19450000	255,255,0	1.893540837487324	0.041163991261816746	0.03484884295035223	0.9452380952380952	0.9261904761904762
chr9	96330000	96670000	chr9	96330000	96670000	255,255,0	1.4086664742022859	0.035236123856401486	0.04062814130387632	0.8529411764705882	0.8921568627450981
chr9	130690000	131040000	chr9	130690000	131040000	255,255,0	1.1172850168069246	0.04002546190473459	0.03580455638697168	0.8487654320987654	0.6512345679012346
chr9	94280000	94530000	chr9	94280000	94530000	255,255,0	0.8493640248563301	0.042119864812447755	0.03310619263455489	0.630104161572693	0.5757249743263729
chr9	111740000	112070000	chr9	111740000	112070000	255,255,0	1.4207544962292773	0.05277315660951415	0.022347873713230312	0.9065743944636678	0.9134948096885813
chr9	75190000	75860000	chr9	75190000	75860000	255,255,0	1.6476001812096623	0.04676776012651285	0.027799492311747	0.9679930795847751	0.9160899653979239
chr9	21180000	21450000	chr9	21180000	21450000	255,255,0	1.3836491144320413	0.055472138643948565	0.01881621861999893	0.8826530612244898	0.8112244897959183
chr9	90290000	90630000	chr9	90290000	90630000	255,255,0	1.0629938643933554	0.04410122194679629	0.029744965168583458	0.7222222222222222	0.8529411764705882
chr9	34670000	35050000	chr9	34670000	35050000	255,255,0	1.61233968765302	0.037719516897804256	0.03548112875672499	0.9394736842105263	0.8868421052631579
chr9	125200000	125380000	chr9	125200000	125380000	255,255,0	1.1915999330956826	0.016241889850342014	0.05679764810910626	0.7666666666666667	0.7666666666666667
chr9	133770000	134000000	chr9	133770000	134000000	255,255,0	1.3046968786482402	0.02700187906530492	0.04551062150041964	0.8402777777777778	0.8541666666666666
chr9	78390000	79250000	chr9	78390000	79250000	255,255,0	1.2575327829006386	0.04354021118461063	0.02895736932747849	0.9476744186046512	0.5294980680906904
chr9	104140000	104380000	chr9	104140000	104380000	255,255,0	1.298711847246619	0.039783260454126945	0.03228895601209572	0.8525641025641025	0.8653846153846154
chr9	17070000	17470000	chr9	17070000	17470000	255,255,0	1.7824796378208558	0.03362208341244827	0.03841079520447621	0.9452380952380952	0.95
chr9	127450000	127920000	chr9	127450000	127920000	255,255,0	1.4747212311438247	0.02826613424553065	0.04364587343489999	0.9600694444444444	0.8524305555555556
chr9	137040000	137240000	chr9	137040000	137240000	255,255,0	1.0401591953316713	0.01608242035869883	0.05582634425987029	0.6636363636363637	0.7909090909090909
chr9	78390000	79140000	chr9	78390000	79140000	255,255,0	1.2355170310487735	0.043455274282053646	0.028410885518863328	0.935595567867036	0.5394736842105263
chr9	117610000	118500000	chr9	117610000	118500000	255,255,0	1.2527675477844	0.046753297134992045	0.02438035728238172	0.9116049382716049	0.7298765432098765
chr9	85800000	86340000	chr9	85800000	86340000	255,255,0	1.47237602842061	0.03593192249404975	0.03475452694489217	0.7817460317460317	0.9298941798941799
chr9	114680000	115010000	chr9	114680000	115010000	255,255,0	1.3372001722725897	0.036697465794935435	0.03364085704201715	0.8650519031141869	0.8719723183391004
chr9	9320000	9940000	chr9	9320000	9940000	255,255,0	1.532309960988246	0.03582098122637699	0.03410394644646239	0.8155241935483871	0.9546370967741935
chr9	37900000	38080000	chr9	37900000	38080000	255,255,0	1.1176826466755494	0.05221656337883257	0.017564720374156	0.7666666666666667	0.6777777777777778
chr9	15450000	15630000	chr9	15450000	15630000	255,255,0	1.1473630817550258	0.03340801300631328	0.03620018649311889	0.7222222222222222	0.7444444444444445
chr9	133020000	133340000	chr9	133020000	133340000	255,255,0	1.2715436301970162	0.02819598768049751	0.04116841166556144	0.8713235294117647	0.8492647058823529
chr9	23820000	24830000	chr9	23820000	24830000	255,255,0	0.7853240881130058	0.0415084660687894	0.027835045573119933	0.5805459438677432	0.5451749327181853
chr9	77790000	78240000	chr9	77790000	78240000	255,255,0	1.3214480380433162	0.023122166792969447	0.04618796527910815	0.831758034026465	0.8620037807183365
chr9	86030000	86280000	chr9	86030000	86280000	255,255,0	1.3721424877441901	0.019028128715493135	0.05012871593465003	0.863905325443787	0.8402366863905325
chr9	20350000	21130000	chr9	20350000	21130000	255,255,0	1.455125610575816	0.033253330205886	0.035651277120240354	0.6519230769230769	0.9737179487179487
chr9	17520000	17790000	chr9	17520000	17790000	255,255,0	1.5789810481802062	0.04444498790570686	0.024402443240277225	0.8928571428571429	0.8724489795918368
chr9	35100000	35590000	chr9	35100000	35590000	255,255,0	1.4832873061530105	0.0301861834927582	0.038585867513352134	0.9376	0.8896
chr9	115280000	115510000	chr9	115280000	115510000	255,255,0	1.0581995896562018	0.006262386640114121	0.062339436406195686	0.5208333333333334	0.8541666666666666
chr9	93140000	93310000	chr9	93140000	93310000	255,255,0	1.1228327093817296	0.024683642044260067	0.04258457327656448	0.7080246913580246	0.7537037037037038
chr9	1060000	1410000	chr9	1060000	1410000	255,255,0	1.486601913294977	0.04432568383672458	0.022910347155112844	0.9166666666666666	0.8240740740740741
chr9	98830000	98990000	chr9	98830000	98990000	255,255,0	0.9740808135459093	0.05907738222207101	0.008018566839830583	0.7083333333333334	0.5972222222222222
chr9	92320000	92630000	chr9	92320000	92630000	255,255,0	1.4363048534944902	0.036461561063147005	0.030628481705711058	0.87109375	0.90234375
chr9	118560000	119360000	chr9	118560000	119360000	255,255,0	1.204924489495779	0.0301522838540258	0.036741030888818804	0.6786585365853659	0.9041454081632654
chr9	121200000	121460000	chr9	121200000	121460000	255,255,0	1.2661284946984095	0.026202331912146812	0.04045190141732527	0.8626373626373627	0.7747252747252747
chr9	72280000	72830000	chr9	72280000	72830000	255,255,0	1.5775819030597547	0.0318944793424919	0.03474268185554652	0.9247448979591837	0.9426020408163265
chr9	109890000	110160000	chr9	109890000	110160000	255,255,0	1.37441887163653	0.025530527226434993	0.04078464528420522	0.8724489795918368	0.8928571428571429
chr9	90900000	91420000	chr9	90900000	91420000	255,255,0	1.3919912051706431	0.030604239656585208	0.03561507317137366	0.9586894586894587	0.6937321937321937
chr9	15170000	15640000	chr9	15170000	15640000	255,255,0	1.1472031410074566	0.027557008950106068	0.038292909932346075	0.6059027777777778	0.8802083333333334
chr9	20590000	21130000	chr9	20590000	21130000	255,255,0	1.231552638947496	0.02815894139553298	0.03719376017713176	0.510678739721546	0.9535314786503848
chr9	98300000	98770000	chr9	98300000	98770000	255,255,0	1.4775832804015765	0.03354329944116792	0.03176662722535181	0.9357638888888888	0.953125
chr9	75240000	75560000	chr9	75240000	75560000	255,255,0	1.2591729418862112	0.0490603405708355	0.01573389259197743	0.9213815789473685	0.6847587719298245
chr9	3700000	4290000	chr9	3700000	4290000	255,255,0	1.2990225994084996	0.024126395755069543	0.03978004509918953	0.7877777777777778	0.8611111111111112
chr9	117050000	117450000	chr9	117050000	117450000	255,255,0	1.3292662281526302	0.015213022756600938	0.04848939304403793	0.85	0.9214285714285714
chr9	19630000	19910000	chr9	19630000	19910000	255,255,0	1.1877057238813182	0.03759395713773661	0.025818787738372068	0.5380952380952381	0.9
chr9	132650000	132960000	chr9	132650000	132960000	255,255,0	1.097280338933896	0.03100060222442643	0.03235156156057237	0.69140625	0.86328125
chr9	18810000	19030000	chr9	18810000	19030000	255,255,0	1.2958019516733426	0.010730814564248906	0.052557483752345535	0.7651515151515151	0.8409090909090909
chr9	115040000	115540000	chr9	115040000	115540000	255,255,0	1.5954350945330278	0.025091070760889733	0.038129005620021805	0.9153846153846154	0.9584615384615385
chr9	85810000	86010000	chr9	85810000	86010000	255,255,0	1.0015183097291012	0.04199018883695439	0.02118085829636388	0.6454545454545455	0.5818181818181818
chr9	14440000	14620000	chr9	14440000	14620000	255,255,0	1.060583326813715	0.05186786519792434	0.0112405267959738	0.7666666666666667	0.5444444444444444
chr9	5440000	5590000	chr9	5440000	5590000	255,255,0	1.0593374496253896	0.026303676065390358	0.036654787093623444	0.671875	0.671875
chr9	84390000	84660000	chr9	84390000	84660000	255,255,0	1.5673765656830805	0.04677858855229963	0.016112057447591185	0.8928571428571429	0.8826530612244898
chr9	135960000	136300000	chr9	135960000	136300000	255,255,0	1.0244237003331376	0.03203702383572638	0.03085312573760602	0.7352941176470589	0.7287581699346405
chr9	2850000	3200000	chr9	2850000	3200000	255,255,0	1.6964950490009243	0.041165355185606656	0.02158220960861716	0.9351851851851852	0.9166666666666666
chr9	33480000	33770000	chr9	33480000	33770000	255,255,0	0.9017184485243688	0.028214855766941226	0.03408430465795026	0.64	0.64
chr9	129840000	130080000	chr9	129840000	130080000	255,255,0	1.276816062441902	0.03783877468725044	0.024328819077356657	0.8653846153846154	0.8269230769230769
chr9	38410000	38610000	chr9	38410000	38610000	255,255,0	1.162430832158723	0.027522473191046455	0.034629208534272926	0.7909090909090909	0.7545454545454545
chr9	72840000	73180000	chr9	72840000	73180000	255,255,0	1.3194077998323646	0.032634458753314374	0.029454270645741472	0.8790849673202614	0.8202614379084967
chr9	9980000	10270000	chr9	9980000	10270000	255,255,0	1.4966754024843427	0.040381134480155706	0.021680370683395914	0.9066666666666666	0.8888888888888888
chr9	89590000	89910000	chr9	89590000	89910000	255,255,0	1.2463893831450912	0.03426052911774516	0.027522117498421723	0.9227941176470589	0.5919117647058824
chr9	104790000	105150000	chr9	104790000	105150000	255,255,0	1.2700930799307946	0.05079683040991867	0.01085590830715822	0.9385964912280702	0.7046783625730995
chr9	98800000	99150000	chr9	98800000	99150000	255,255,0	1.6551293633801207	0.03161182815575431	0.03002986081244377	0.9290123456790124	0.9228395061728395
chr9	89920000	90100000	chr9	89920000	90100000	255,255,0	1.1615158630340758	0.010560117914712662	0.051034439450761804	0.6777777777777778	0.7666666666666667
chr9	99170000	99800000	chr9	99170000	99800000	255,255,0	1.2708235567348072	0.047410246708274956	0.01395469794667492	0.9423828125	0.5592592592592592
chr9	87330000	87660000	chr9	87330000	87660000	255,255,0	1.6633898077047484	0.026061529677080197	0.035285137181090276	0.9273356401384083	0.9204152249134948
chr9	27710000	28070000	chr9	27710000	28070000	255,255,0	1.3398543090361148	0.04232647161757816	0.01850599906918412	0.8742690058479532	0.8918128654970761
chr9	21840000	21960000	chr9	21840000	21960000	255,255,0	0.7178119279148625	0.049649110115078436	0.011168169844334717	0.5	0.5
chr9	4370000	4700000	chr9	4370000	4700000	255,255,0	1.3537676009905417	0.03496814992568968	0.02574109272036324	0.8650519031141869	0.8235294117647058
chr9	104460000	104740000	chr9	104460000	104740000	255,255,0	1.2882884435633528	0.016281226661461024	0.044346703888996836	0.7952380952380952	0.9
chr9	135960000	136120000	chr9	135960000	136120000	255,255,0	1.0098440825673538	0.04019996647460687	0.02010588123000571	0.7083333333333334	0.7083333333333334
chr9	29240000	29710000	chr9	29240000	29710000	255,255,0	1.444260451048404	0.018960198952663182	0.041274443246646336	0.9235507246376812	0.8827083333333333
chr9	127210000	127430000	chr9	127210000	127430000	255,255,0	1.3148619841402303	0.021027031949821265	0.03914671519692142	0.7954545454545454	0.8409090909090909
chr9	33910000	34320000	chr9	33910000	34320000	255,255,0	1.2020527463361135	0.02986258206114896	0.030090176604532927	0.8390022675736961	0.8117913832199547
chr9	88590000	89000000	chr9	88590000	89000000	255,255,0	1.514695078406272	0.03412832884226866	0.02544217365342405	0.8866213151927438	0.9160997732426304
chr9	126500000	126800000	chr9	126500000	126800000	255,255,0	1.1865192443674566	0.023762667829136976	0.03562111503204962	0.7791666666666667	0.8375
chr9	93340000	93570000	chr9	93340000	93570000	255,255,0	1.2108960618904603	0.028654769402519764	0.030667487095512383	0.7847222222222222	0.8263888888888888
chr9	14440000	14780000	chr9	14440000	14780000	255,255,0	1.608730161929687	0.03252068048255782	0.02616365761528243	0.9313725490196079	0.8986928104575164
chr9	117620000	118150000	chr9	117620000	118150000	255,255,0	1.2002283662963928	0.044874368593541186	0.01378873174744484	0.8998628257887518	0.7654320987654321
chr9	124880000	125380000	chr9	124880000	125380000	255,255,0	1.5504258387659906	0.030877335948034573	0.02751492902946126	0.9276923076923077	0.9307692307692308
chr9	18230000	19030000	chr9	18230000	19030000	255,255,0	1.6873778780824444	0.02766324351309353	0.03072234890169842	0.900609756097561	0.973780487804878
chr9	12690000	13000000	chr9	12690000	13000000	255,255,0	1.5847030765938959	0.036654745596333554	0.021623567292682555	0.91796875	0.90234375
chr9	136760000	136960000	chr9	136760000	136960000	255,255,0	1.0281851389842451	0.04367770189403121	0.014570098665540572	0.8090909090909091	0.6454545454545455
chr9	115590000	116120000	chr9	115590000	116120000	255,255,0	1.495736948967279	0.03736542811761967	0.020842381217414947	0.9574759945130316	0.8641975308641975
chr9	18240000	18440000	chr9	18240000	18440000	255,255,0	1.2517130672201258	0.04411317439658789	0.013875405262627028	0.8090909090909091	0.7545454545454545
chr9	110220000	110620000	chr9	110220000	110620000	255,255,0	1.132569071246547	0.03364573353945225	0.024031499763175777	0.7880952380952381	0.830952380952381
chr9	111030000	111310000	chr9	111030000	111310000	255,255,0	1.269435580726088	0.009473774742047497	0.04813860719901639	0.7666666666666667	0.9
chr9	25020000	25840000	chr9	25020000	25840000	255,255,0	1.1914739439928186	0.026608906679627668	0.03093980667797265	0.8228803716608595	0.7938443670150988
chr9	1900000	2110000	chr9	1900000	2110000	255,255,0	1.2517014044360177	0.022752367246316664	0.034787848785465925	0.7603305785123967	0.8264462809917356
chr9	34670000	34880000	chr9	34670000	34880000	255,255,0	1.0844284522458014	0.048168589175708654	0.009138082282529556	0.8264462809917356	0.5785123966942148
chr9	77430000	77750000	chr9	77430000	77750000	255,255,0	1.5332184605245667	0.03274333876503939	0.024419222623145317	0.9227941176470589	0.9154411764705882
chr9	116700000	117010000	chr9	116700000	117010000	255,255,0	1.1299246702956434	0.044810619097288534	0.012251054472092675	0.87109375	0.62109375
chr9	29810000	30780000	chr9	29810000	30780000	255,255,0	1.412539809780799	0.030773146536704488	0.026148169846480135	0.9645980841316119	0.8129945855893378
chr9	89600000	89780000	chr9	89600000	89780000	255,255,0	1.0466835294301085	0.04898323291119768	0.00785455487227722	0.7537037037037038	0.5092592592592593
chr9	98060000	98280000	chr9	98060000	98280000	255,255,0	1.307698485570075	0.029535918302366668	0.027250634324238326	0.8409090909090909	0.8409090909090909
chr9	127450000	127720000	chr9	127450000	127720000	255,255,0	1.3003659381468067	0.037222592955667544	0.019182784136722492	0.8928571428571429	0.7806122448979592
chr9	36770000	36990000	chr9	36770000	36990000	255,255,0	1.212034883484276	0.027691545210181606	0.028632475279558214	0.8106060606060606	0.7803030303030303
chr9	128250000	128550000	chr9	128250000	128550000	255,255,0	0.9283465138684157	0.037180032313743006	0.0191189430019817	0.7958442982456141	0.5211293859649122
chr9	87330000	87510000	chr9	87330000	87510000	255,255,0	1.0706127163088626	0.04602337572652468	0.0100842122421053	0.7666666666666667	0.5
chr9	109550000	109850000	chr9	109550000	109850000	255,255,0	1.1493197912684006	0.037128989171156826	0.01870067346267959	0.8958333333333334	0.7164772727272727
chr9	74100000	74690000	chr9	74100000	74690000	255,255,0	1.27093738542177	0.017663621379450316	0.03816334148517116	0.8211111111111111	0.8522222222222222
chr9	135080000	135420000	chr9	135080000	135420000	255,255,0	1.428109095971546	0.022572324664221738	0.032913802731879674	0.9248366013071896	0.9183006535947712
chr9	93810000	93970000	chr9	93810000	93970000	255,255,0	0.8831217664768645	0.007568016141010535	0.04742790906753502	0.5138888888888888	0.7083333333333334
chr9	113700000	114040000	chr9	113700000	114040000	255,255,0	1.4244660215631564	0.033166227349790064	0.021693504026279856	0.9183006535947712	0.9248366013071896
chr9	120380000	120570000	chr9	120380000	120570000	255,255,0	1.1543221487216189	0.032123413068419426	0.022580649902497703	0.77	0.77
chr9	17810000	18210000	chr9	17810000	18210000	255,255,0	1.553820004153012	0.026271106305216535	0.028416148234708255	0.8976190476190476	0.9404761904761905
chr9	15840000	16140000	chr9	15840000	16140000	255,255,0	1.4136452252155984	0.03286423530117069	0.021812949789985436	0.9041666666666667	0.8875
chr9	133510000	133730000	chr9	133510000	133730000	255,255,0	1.2041559374691537	0.03234089422509403	0.022221274366081525	0.8257575757575758	0.8409090909090909
chr9	134170000	134440000	chr9	134170000	134440000	255,255,0	1.3397274150222511	0.02925764145607443	0.025122534169232727	0.8724489795918368	0.8724489795918368
chr9	23650000	23830000	chr9	23650000	23830000	255,255,0	1.1215858272714616	0.021932529400549843	0.03236319575291495	0.7444444444444445	0.7222222222222222
chr9	87680000	87870000	chr9	87680000	87870000	255,255,0	1.1088333475987389	0.02982846457660788	0.02439864754756817	0.79	0.65
chr9	133030000	133150000	chr9	133030000	133150000	255,255,0	0.6817999110331021	0.032575341850706194	0.02158017082351807	0.5	0.5
chr9	21810000	22250000	chr9	21810000	22250000	255,255,0	1.410342385097438	0.027594064709113506	0.026153062048363374	0.8873517786561265	0.8952569169960475
chr9	590000	780000	chr9	590000	780000	255,255,0	1.142568379211347	0.021523444486409533	0.032158563845674046	0.71	0.77
chr9	2630000	2830000	chr9	2630000	2830000	255,255,0	1.085608635543176	0.007436390814430526	0.04616364484320301	0.5545454545454546	0.8090909090909091
chr9	20940000	21130000	chr9	20940000	21130000	255,255,0	1.0884075009733012	0.009668290251544304	0.04333940519251939	0.67	0.79
chr9	131120000	131340000	chr9	131120000	131340000	255,255,0	0.9347272807918836	0.031930871422723835	0.02101464976683352	0.7803030303030303	0.5984848484848485
chr9	105860000	106260000	chr9	105860000	106260000	255,255,0	1.3050366226659882	0.03649738052283702	0.016427622278610443	0.9261904761904762	0.8833333333333333
chr9	112420000	112700000	chr9	112420000	112700000	255,255,0	1.2671918901138262	0.02191682870112202	0.030402864033064705	0.861904761904762	0.861904761904762
chr9	1440000	1620000	chr9	1440000	1620000	255,255,0	1.0877306820953516	0.02324846735859202	0.029035753718351383	0.7666666666666667	0.6777777777777778
chr9	103370000	104090000	chr9	103370000	104090000	255,255,0	1.0375663668664068	0.02553760303284794	0.026419830265053103	0.7785285285285285	0.765015015015015
chr9	78410000	78770000	chr9	78410000	78770000	255,255,0	1.0145870031789832	0.04173022107405806	0.010128574212844344	0.8450292397660819	0.5233918128654971
chr9	36200000	36350000	chr9	36200000	36350000	255,255,0	0.9177469473590372	0.01954627055030733	0.03225176080157571	0.640625	0.640625
chr9	107450000	107840000	chr9	107450000	107840000	255,255,0	1.1991220812867152	0.04242747110832307	0.009180591848684116	0.9375	0.7175
chr9	71280000	71750000	chr9	71280000	71750000	255,255,0	1.1621698951244404	0.02844643689359741	0.023133218051539405	0.8420138888888888	0.6996527777777778
chr9	118820000	119360000	chr9	118820000	119360000	255,255,0	1.271045144032351	0.023704860451112423	0.02763520045770948	0.7023809523809523	0.966931216931217
chr9	73200000	73600000	chr9	73200000	73600000	255,255,0	1.470655958847916	0.026025787733339786	0.02502607010833645	0.930952380952381	0.9214285714285714
chr9	119530000	119970000	chr9	119530000	119970000	255,255,0	1.0172191317637282	0.04050532008241767	0.010170654604882059	0.9031620553359684	0.5
chr9	12480000	12660000	chr9	12480000	12660000	255,255,0	1.1439293362615364	0.011254490446744002	0.039354301389299046	0.7666666666666667	0.7444444444444445
chr9	72030000	72260000	chr9	72030000	72260000	255,255,0	1.3167880365784057	0.025946427268483632	0.024651840931285807	0.8263888888888888	0.8541666666666666
chr9	35930000	36230000	chr9	35930000	36230000	255,255,0	0.6933099285134592	0.01950299310934081	0.031093814804625888	0.5041666666666667	0.5458333333333333
chr9	130100000	130380000	chr9	130100000	130380000	255,255,0	1.198202820720629	0.02171578187635393	0.02865372079301342	0.8523809523809524	0.8428571428571429
chr9	26670000	26870000	chr9	26670000	26870000	255,255,0	1.1358211574518993	0.022232368392134633	0.02813454894351193	0.7727272727272727	0.7363636363636363
chr9	96020000	96210000	chr9	96020000	96210000	255,255,0	1.1230571341983207	0.01935917118916374	0.030939102954806647	0.79	0.73
chr9	124900000	125170000	chr9	124900000	125170000	255,255,0	1.2747941527900613	0.03371307589375672	0.016546148071832342	0.8826530612244898	0.8520408163265306
chr9	99000000	99140000	chr9	99000000	99140000	255,255,0	0.8277932109908301	0.005767647109086126	0.04441903036192485	0.5178571428571429	0.625
chr9	71000000	71240000	chr9	71000000	71240000	255,255,0	1.2696129149929258	0.01688449649658495	0.033225369593926773	0.75	0.8653846153846154
chr9	19470000	19910000	chr9	19470000	19910000	255,255,0	1.7802392128227242	0.03142541157373718	0.018658463690199883	0.9545454545454546	0.9545454545454546
chr9	85620000	85790000	chr9	85620000	85790000	255,255,0	1.0488475668796697	0.017596462010358832	0.03222448054054847	0.6419753086419753	0.7407407407407407
chr9	126000000	126490000	chr9	126000000	126490000	255,255,0	1.128084225597859	0.01776418698594096	0.03181145836696467	0.7328	0.8608
chr9	27020000	27270000	chr9	27020000	27270000	255,255,0	1.281030217231995	0.023839279332193396	0.025570564082022594	0.8402366863905325	0.863905325443787
chr9	8480000	8900000	chr9	8480000	8900000	255,255,0	1.4162141026719823	0.02077976101097892	0.027705977742505397	0.9112554112554112	0.8896103896103896
chr9	23120000	23510000	chr9	23120000	23510000	255,255,0	1.2210403185015273	0.011493087553226321	0.03694550574976843	0.7975	0.8675
chr9	92660000	92800000	chr9	92660000	92800000	255,255,0	0.8548239417302432	0.02479715996715469	0.023585096172725403	0.625	0.5535714285714286
chr9	25960000	26320000	chr9	25960000	26320000	255,255,0	1.4549020759031641	0.030253124523730107	0.018045601719876875	0.9269005847953217	0.9152046783625731
chr9	100310000	100590000	chr9	100310000	100590000	255,255,0	1.2882890934718854	0.020616400151106978	0.02758051788616396	0.838095238095238	0.9
chr9	15200000	15420000	chr9	15200000	15420000	255,255,0	1.3116952842864704	0.02289801467762237	0.024435301997569672	0.8409090909090909	0.8106060606060606
chr9	90750000	90880000	chr9	90750000	90880000	255,255,0	0.8034305724255612	0.005890067701538448	0.04131345657382895	0.5714285714285714	0.5714285714285714
chr9	135790000	135950000	chr9	135790000	135950000	255,255,0	0.9704124167971853	0.024058754581983227	0.023097566202491433	0.6805555555555556	0.7083333333333334
chr9	112090000	112360000	chr9	112090000	112360000	255,255,0	1.4162814862072397	0.025303246791903877	0.021813676591383738	0.8928571428571429	0.8928571428571429
chr9	100020000	100260000	chr9	100020000	100260000	255,255,0	1.228766688894308	0.019244297101750782	0.02712950538656049	0.8653846153846154	0.8525641025641025
chr9	82630000	82970000	chr9	82630000	82970000	255,255,0	1.189327889599415	0.019530904236485694	0.026823040095318024	0.6633986928104575	0.8660130718954249
chr9	80280000	80580000	chr9	80280000	80580000	255,255,0	1.331279424922367	0.027487472579026773	0.018749158656478287	0.8279792526428854	0.877105828480977
chr9	134450000	134680000	chr9	134450000	134680000	255,255,0	1.0989112340699103	0.025214253343339453	0.020921326722914337	0.8125	0.7569444444444444
chr9	72350000	72590000	chr9	72350000	72590000	255,255,0	1.2177080977586283	0.03546657386539661	0.010587505108553311	0.8441468253968254	0.8225198412698413
chr9	134780000	135040000	chr9	134780000	135040000	255,255,0	1.1472299145793996	0.021826967766079772	0.024154148612914234	0.7967032967032966	0.8406593406593407
chr9	31110000	31800000	chr9	31110000	31800000	255,255,0	1.1880473465327086	0.02415098853238246	0.021674730219777533	0.72	0.9387755102040817
chr9	31820000	32350000	chr9	31820000	32350000	255,255,0	1.421753149707024	0.01833189117579151	0.02741901722482072	0.9190672153635117	0.9245541838134431
chr9	21460000	21790000	chr9	21460000	21790000	255,255,0	1.2847985600128102	0.01584303912694926	0.029593214384230918	0.7681660899653979	0.8996539792387543
chr9	6050000	6320000	chr9	6050000	6320000	255,255,0	1.2886843007524076	0.022659771081205815	0.022699695367277034	0.8316326530612245	0.8520408163265306
chr9	38080000	38380000	chr9	38080000	38380000	255,255,0	1.073467022240823	0.017696749896050544	0.027390923629658004	0.5625	0.8875
chr9	27570000	27710000	chr9	27570000	27710000	255,255,0	0.8589555533772553	0.03414190783025773	0.01086023202329064	0.625	0.5535714285714286
chr9	98540000	98750000	chr9	98540000	98750000	255,255,0	1.0703858912708841	0.006860229739607543	0.03785093420614301	0.6446280991735537	0.8264462809917356
chr9	71800000	72020000	chr9	71800000	72020000	255,255,0	1.2877866272530327	0.02050097424206783	0.023992232244653827	0.8257575757575758	0.8409090909090909
chr9	9790000	9940000	chr9	9790000	9940000	255,255,0	0.8844365501090795	0.008163031574663217	0.036157428384363206	0.515625	0.671875
chr9	14090000	14400000	chr9	14090000	14400000	255,255,0	1.3926593094059418	0.01404733908171904	0.029988574150924485	0.88671875	0.90234375
chr9	137560000	137800000	chr9	137560000	137800000	255,255,0	1.0798695673404866	0.029366985491289507	0.014420529409208223	0.8653846153846154	0.6346153846153846
chr9	130880000	131040000	chr9	130880000	131040000	255,255,0	0.8643900054698699	0.023030476575221857	0.020712229036758796	0.5694444444444444	0.7083333333333334
chr9	131350000	131510000	chr9	131350000	131510000	255,255,0	0.9202746304911453	0.012057263200936813	0.03128001827924374	0.625	0.7083333333333334
chr9	123390000	123530000	chr9	123390000	123530000	255,255,0	0.8427273768590554	0.03285011188956402	0.009946086316685719	0.625	0.5892857142857143
chr9	110420000	110620000	chr9	110420000	110620000	255,255,0	1.0929731842821098	0.014691021532522941	0.027808320781701576	0.7	0.8090909090909091
chr9	136130000	136290000	chr9	136130000	136290000	255,255,0	0.7819415223554187	0.011629270094961416	0.03070686852639834	0.5138888888888888	0.6527777777777778
chr9	83650000	83910000	chr9	83650000	83910000	255,255,0	1.215156094286991	0.01946422930333913	0.02278870629651987	0.8076923076923077	0.7747252747252747
chr9	105160000	105420000	chr9	105160000	105420000	255,255,0	1.0735717865098218	0.008501517828391179	0.03351887467332927	0.6758241758241759	0.8846153846153846
chr9	99810000	100010000	chr9	99810000	100010000	255,255,0	1.1135649360473656	0.021655400047561044	0.019964291634407084	0.7909090909090909	0.7909090909090909
chr9	5790000	6040000	chr9	5790000	6040000	255,255,0	1.1086307777991014	0.02208330659944103	0.01952111441655077	0.8520710059171598	0.7100591715976331
chr9	120750000	120950000	chr9	120750000	120950000	255,255,0	1.0416019254067053	0.022980677902819803	0.018495081218846146	0.7727272727272727	0.7181818181818181
chr9	120590000	120730000	chr9	120590000	120730000	255,255,0	0.8670772215677156	0.02619379314260021	0.015226645545637137	0.625	0.625
chr9	22000000	22240000	chr9	22000000	22240000	255,255,0	1.1170943159086901	0.01661178454876808	0.024799972054645507	0.6858974358974359	0.8269230769230769
chr9	127740000	127920000	chr9	127740000	127920000	255,255,0	1.059509664174247	0.016497490433887308	0.02439277663588362	0.7222222222222222	0.7666666666666667
chr9	92330000	92470000	chr9	92330000	92470000	255,255,0	0.8499725177607176	0.03626114287637206	0.004300292393636293	0.625	0.5892857142857143
chr9	105580000	105830000	chr9	105580000	105830000	255,255,0	1.0903818173953985	0.019695072400608	0.02079819114120072	0.7810650887573964	0.8520710059171598
chr9	79570000	80150000	chr9	79570000	80150000	255,255,0	0.9781730370132816	0.01711985405247206	0.023358559010058656	0.6126436781609196	0.7298850574712644
chr9	91430000	91690000	chr9	91430000	91690000	255,255,0	1.2234605123319529	0.009768626675886065	0.029960697789436386	0.8076923076923077	0.8626373626373627
chr9	116150000	116350000	chr9	116150000	116350000	255,255,0	0.9099321057654918	0.03170719379604319	0.008003151179553072	0.7587121212121213	0.5299242424242424
chr9	1670000	1860000	chr9	1670000	1860000	255,255,0	1.1129881750225785	0.018718102986548482	0.020973115520277738	0.71	0.77
chr9	126260000	126490000	chr9	126260000	126490000	255,255,0	1.0580606268417379	0.0133456666444597	0.026066551834237416	0.7569444444444444	0.7847222222222222
chr9	100310000	100470000	chr9	100310000	100470000	255,255,0	0.7679981763764139	0.025182038731626687	0.014154080796043602	0.6527777777777778	0.5138888888888888
chr9	86410000	86620000	chr9	86410000	86620000	255,255,0	1.1227011104199818	0.02845722080752469	0.010795247540652982	0.7933884297520661	0.6942148760330579
chr9	5170000	5420000	chr9	5170000	5420000	255,255,0	1.152344947375696	0.018374270340970736	0.020508856736337493	0.8402366863905325	0.7337278106508875
chr9	72600000	72820000	chr9	72600000	72820000	255,255,0	1.2728021076720735	0.009841714664544046	0.028779417232990115	0.8106060606060606	0.8409090909090909
chr9	102580000	103120000	chr9	102580000	103120000	255,255,0	0.9110682620598961	0.01824590064393693	0.020321236539264133	0.6997354497354498	0.7076719576719577
chr9	3230000	3450000	chr9	3230000	3450000	255,255,0	1.3046447576773574	0.02085339247001016	0.017624884707025036	0.8409090909090909	0.8409090909090909
chr9	120120000	120350000	chr9	120120000	120350000	255,255,0	1.1516388524904297	0.007196647692993942	0.03072823317824047	0.7569444444444444	0.8541666666666666
chr9	107170000	107360000	chr9	107170000	107360000	255,255,0	0.9135847599957644	0.007905653769009252	0.029808108690445007	0.57	0.79
chr9	13420000	13710000	chr9	13420000	13710000	255,255,0	1.3294008851574732	0.024935106364625162	0.012669528062165484	0.88	0.8444444444444444
chr9	10320000	10730000	chr9	10320000	10730000	255,255,0	0.7727894657303177	0.021930606225430388	0.015546596006876636	0.6079674293960009	0.5347866419294991
chr9	87100000	87310000	chr9	87100000	87310000	255,255,0	1.1000993397318664	0.006799334329608765	0.030652650201691833	0.6446280991735537	0.8264462809917356
chr9	370000	560000	chr9	370000	560000	255,255,0	1.1284249980582566	0.025993231396519774	0.011425833713481087	0.79	0.77
chr9	125400000	125950000	chr9	125400000	125950000	255,255,0	1.4770081649070683	0.022007405718873996	0.015346198769093489	0.9706632653061225	0.9043367346938775
chr9	128270000	128450000	chr9	128270000	128450000	255,255,0	0.9045640972447916	0.019734287386770816	0.017560012284659986	0.7222222222222222	0.6111111111111112
chr9	17810000	18050000	chr9	17810000	18050000	255,255,0	1.0084150424628866	0.01705497666655062	0.01964237503380085	0.8653846153846154	0.5064102564102564
chr9	75880000	76310000	chr9	75880000	76310000	255,255,0	1.2664795597378573	0.015198546198607957	0.021347450349790215	0.878099173553719	0.8491735537190083
chr9	93680000	93800000	chr9	93680000	93800000	255,255,0	0.694788944239779	0.030749313193646925	0.005771111467349032	0.5	0.5
chr9	10830000	11320000	chr9	10830000	11320000	255,255,0	1.087875961459107	0.017764037243873484	0.01874077361950739	0.7232	0.8096
chr9	35750000	35900000	chr9	35750000	35900000	255,255,0	0.9260805704512569	0.021065865545012646	0.015376144631682874	0.671875	0.671875
chr9	135510000	135780000	chr9	135510000	135780000	255,255,0	0.9510120417042739	0.019255463668945982	0.017067894667971678	0.7806122448979592	0.6479591836734694
chr9	73670000	74080000	chr9	73670000	74080000	255,255,0	1.5294996201789361	0.02041075659689444	0.01580154926886529	0.9387755102040817	0.9478458049886621
chr9	84680000	84950000	chr9	84680000	84950000	255,255,0	1.3093093057968819	0.021297190983427014	0.014864720283958424	0.8214285714285714	0.8826530612244898
chr9	124100000	124240000	chr9	124100000	124240000	255,255,0	0.7648582902221173	0.027136999135502292	0.009008524322867894	0.625	0.5178571428571429
chr9	117470000	117610000	chr9	117470000	117610000	255,255,0	0.8160527372849873	0.020066238642348178	0.016052252482972963	0.5892857142857143	0.625
chr9	71280000	71570000	chr9	71280000	71570000	255,255,0	1.0991975302675652	0.025444471623533773	0.010410000784910393	0.8691477272727273	0.5898169191919191
chr9	28770000	29200000	chr9	28770000	29200000	255,255,0	1.3764993476879246	0.019716535823125422	0.015935554161533	0.9070247933884298	0.9318181818181818
chr9	108570000	108760000	chr9	108570000	108760000	255,255,0	0.8366254937774864	0.009414761162562943	0.02607919889894705	0.57	0.75
chr9	19930000	20340000	chr9	19930000	20340000	255,255,0	1.489766999685981	0.02005119009451506	0.015394355774890324	0.9478458049886621	0.9160997732426304
chr9	119370000	119530000	chr9	119370000	119530000	255,255,0	0.8903123729241447	0.024471912472125136	0.010037548573997173	0.7083333333333334	0.625
chr9	22480000	22770000	chr9	22480000	22770000	255,255,0	1.184628128390879	0.02150062317130852	0.01291215884185782	0.8355555555555556	0.8177777777777778
chr9	14820000	15140000	chr9	14820000	15140000	255,255,0	1.2136199093458535	0.0191907729893087	0.014921964349468554	0.9080882352941176	0.7463235294117647
chr9	79710000	80150000	chr9	79710000	80150000	255,255,0	1.016310422929308	0.015867312958367265	0.018138411649795863	0.5474308300395256	0.8478260869565217
chr9	79570000	79720000	chr9	79570000	79720000	255,255,0	0.9373060648000868	0.019899461967995198	0.014029974978137075	0.671875	0.640625
chr9	78420000	78580000	chr9	78420000	78580000	255,255,0	0.8156788902298704	0.027272133069141332	0.006615600600098699	0.6527777777777778	0.5416666666666666
chr9	4750000	4990000	chr9	4750000	4990000	255,255,0	1.2162431850166229	0.01784744814604132	0.016012100691191102	0.8653846153846154	0.8012820512820513
chr9	87520000	87650000	chr9	87520000	87650000	255,255,0	0.7941881604545682	0.00421442998379815	0.02855198494953093	0.5306122448979592	0.5714285714285714
chr9	108870000	109100000	chr9	108870000	109100000	255,255,0	0.9410901889287007	0.02290931570699651	0.009521486613396132	0.8541666666666666	0.5763888888888888
chr9	117230000	117420000	chr9	117230000	117420000	255,255,0	0.9514362362153193	0.00512341276271466	0.02693247716155807	0.61	0.79
chr9	23840000	24240000	chr9	23840000	24240000	255,255,0	1.2741468689904378	0.01772744402929735	0.01423715324045556	0.8928571428571429	0.8690476190476191
chr9	36590000	36730000	chr9	36590000	36730000	255,255,0	0.7958938912937232	0.015431398622854984	0.016479760629943656	0.5892857142857143	0.5892857142857143
chr9	9360000	9600000	chr9	9360000	9600000	255,255,0	1.098597958325815	0.01789795391149314	0.013873461222839015	0.8269230769230769	0.7115384615384616
chr9	101590000	101720000	chr9	101590000	101720000	255,255,0	0.7135393059388158	0.019862178764949327	0.011734104799683311	0.5714285714285714	0.5306122448979592
chr9	5620000	5770000	chr9	5620000	5770000	255,255,0	0.8043401623991817	0.020644570305474744	0.009438390076679105	0.546875	0.609375
chr9	26360000	26650000	chr9	26360000	26650000	255,255,0	1.0202880777415095	0.01430849680040995	0.01531511798419282	0.7911111111111111	0.6666666666666666
chr9	35460000	35590000	chr9	35460000	35590000	255,255,0	0.7359587807742292	0.012563317530660851	0.016776648385836812	0.5306122448979592	0.5714285714285714
chr9	10330000	10580000	chr9	10330000	10580000	255,255,0	0.9559532569960676	0.018519014155604346	0.009755681730362474	0.7455621301775148	0.6390532544378699
chr9	115880000	116110000	chr9	115880000	116110000	255,255,0	0.9590907878518202	0.007034081734567554	0.02095399367953006	0.5763888888888888	0.8263888888888888
chr9	84790000	84950000	chr9	84790000	84950000	255,255,0	0.9210388128378075	0.009224501086760515	0.018188886548387656	0.5416666666666666	0.7083333333333334
chr9	75930000	76110000	chr9	75930000	76110000	255,255,0	0.6931718631998363	0.022651836789378578	0.004423628551556031	0.5666666666666667	0.5
chr9	77210000	77400000	chr9	77210000	77400000	255,255,0	0.9393112693617709	0.010591930270706056	0.01610489794104418	0.61	0.77
chr9	95170000	95490000	chr9	95170000	95490000	255,255,0	1.0506702702439288	0.014811100841809553	0.011802899500469907	0.8713235294117647	0.6507352941176471
chr9	16590000	16880000	chr9	16590000	16880000	255,255,0	0.9777989007424516	0.006353077525571029	0.01993501510032912	0.5866666666666667	0.8266666666666667
chr9	24320000	24610000	chr9	24320000	24610000	255,255,0	1.0618551363012871	0.013344194221581843	0.012607033919977209	0.7822222222222223	0.8088888888888889
chr9	98310000	98520000	chr9	98310000	98520000	255,255,0	1.0154854816491374	0.01871088136670203	0.007191276672327832	0.8264462809917356	0.6611570247933884
chr9	75590000	75860000	chr9	75590000	75860000	255,255,0	1.0741787763932908	0.007819681987156858	0.017936962849976174	0.6275510204081632	0.8826530612244898
chr9	9010000	9300000	chr9	9010000	9300000	255,255,0	0.9711207386257779	0.015971752668348826	0.009701738426724367	0.7466666666666667	0.6844444444444444
chr9	118580000	118790000	chr9	118580000	118790000	255,255,0	1.0167422560557138	0.015881645010857	0.009657727215946982	0.8099173553719008	0.743801652892562
chr9	22810000	23090000	chr9	22810000	23090000	255,255,0	1.2189505980207573	0.011401251277954473	0.014028493802808732	0.8714285714285714	0.8714285714285714
chr9	6550000	6750000	chr9	6550000	6750000	255,255,0	0.7029442353280194	0.00834197919950687	0.017035808532033868	0.5181818181818182	0.5363636363636364
chr9	86630000	86940000	chr9	86630000	86940000	255,255,0	0.7776248593919979	0.016331498897112964	0.008488116997992519	0.62890625	0.55859375
chr9	38090000	38270000	chr9	38090000	38270000	255,255,0	0.6968233538649921	0.010751161930255397	0.014062427054975391	0.5222222222222223	0.5666666666666667
chr9	79120000	79250000	chr9	79120000	79250000	255,255,0	0.6969560605915512	0.017028801444429163	0.007647593800025922	0.5306122448979592	0.5306122448979592
chr9	23850000	24030000	chr9	23850000	24030000	255,255,0	0.880011194009533	0.019149266054527048	0.005347279484664368	0.7666666666666667	0.5222222222222223
chr9	33780000	33910000	chr9	33780000	33910000	255,255,0	0.7187513249795983	0.016663012701055448	0.007752857061911533	0.5714285714285714	0.5306122448979592
chr9	84980000	85250000	chr9	84980000	85250000	255,255,0	1.0292976966937055	0.012451058862310346	0.011924987316087831	0.7704081632653061	0.7193877551020408
chr9	33920000	34100000	chr9	33920000	34100000	255,255,0	0.971349846493121	0.01724770554282693	0.006960680703763144	0.7444444444444445	0.7
chr9	36050000	36190000	chr9	36050000	36190000	255,255,0	0.7116545733658486	0.005461408144459216	0.018521132244084793	0.5178571428571429	0.5892857142857143
chr9	27720000	27880000	chr9	27720000	27880000	255,255,0	0.8584625626644837	0.017696169932619226	0.006211954293348604	0.6805555555555556	0.5972222222222222
chr9	79140000	79430000	chr9	79140000	79430000	255,255,0	0.7221190407806194	0.01234947931425922	0.010429351379418217	0.5866666666666667	0.5333333333333333
chr9	81540000	81660000	chr9	81540000	81660000	255,255,0	0.7403686566856221	0.013154032054947123	0.00952602418000381	0.5625	0.5089285714285714
chr9	6820000	7040000	chr9	6820000	7040000	255,255,0	1.0807144268298048	0.011425670772334796	0.011191002310507129	0.7651515151515151	0.7954545454545454
chr9	13100000	13330000	chr9	13100000	13330000	255,255,0	0.8643397074200878	0.009582661094617403	0.012998835126489063	0.5069444444444444	0.7986111111111112
chr9	80600000	80890000	chr9	80600000	80890000	255,255,0	0.9398756983830199	0.012004897027366335	0.010380178459516913	0.8266666666666667	0.5244444444444445
chr9	126000000	126250000	chr9	126000000	126250000	255,255,0	0.8526577779446594	0.014771815848395823	0.007610046805113293	0.7928994082840237	0.5443786982248521
chr9	118170000	118500000	chr9	118170000	118500000	255,255,0	1.0713502246599518	0.009058541466917274	0.013234665803975053	0.7958477508650519	0.8373702422145328
chr9	16700000	16870000	chr9	16700000	16870000	255,255,0	0.9366803717388887	0.006181335393417649	0.015786015711155506	0.6419753086419753	0.7407407407407407
chr9	95740000	95910000	chr9	95740000	95910000	255,255,0	0.7115202105268454	0.011923137942760046	0.009927813387019827	0.5603061224489796	0.5303061224489796
chr9	106290000	106550000	chr9	106290000	106550000	255,255,0	1.0207933921674917	0.011665903786695624	0.010022099284051282	0.8626373626373627	0.7307692307692307
chr9	92820000	92940000	chr9	92820000	92940000	255,255,0	0.6472472741305767	0.015425257082829177	0.006038144308461736	0.5	0.5
chr9	15660000	15820000	chr9	15660000	15820000	255,255,0	0.8466773543339101	0.010838629774950467	0.010370605534709835	0.625	0.625
chr9	110650000	110830000	chr9	110650000	110830000	255,255,0	0.8078670146941147	0.016689519511020774	0.004480923264397817	0.7361111111111112	0.5161111111111112
chr9	103150000	103340000	chr9	103150000	103340000	255,255,0	0.7885893886220047	0.011390518060376187	0.00973528967401804	0.63	0.65
chr9	78890000	79110000	chr9	78890000	79110000	255,255,0	0.9792177276489447	0.008902772828272393	0.012064632391097257	0.6590909090909091	0.8106060606060606
chr9	115070000	115230000	chr9	115070000	115230000	255,255,0	0.8147253591845969	0.0163979182627916	0.004415914196722487	0.7491666666666668	0.5319444444444444
chr9	117940000	118100000	chr9	117940000	118100000	255,255,0	0.6861774668711982	0.004522898007375131	0.0161807206359791	0.5416666666666666	0.5694444444444444
chr9	83190000	83320000	chr9	83190000	83320000	255,255,0	0.7608209800514545	0.014576578870765265	0.006042429688799389	0.5714285714285714	0.5714285714285714
chr9	106630000	106850000	chr9	106630000	106850000	255,255,0	0.9307448233770846	0.007960521298085171	0.01258855278693419	0.7045454545454546	0.7651515151515151
chr9	16180000	16410000	chr9	16180000	16410000	255,255,0	0.9418933629836321	0.014494189479576432	0.006045910468166497	0.8263888888888888	0.5625
chr9	97220000	97390000	chr9	97220000	97390000	255,255,0	0.788906720175113	0.010604674982214408	0.009703205545239164	0.6172839506172839	0.5925925925925926
chr9	10850000	11120000	chr9	10850000	11120000	255,255,0	0.8672613403305867	0.011177987159276249	0.008199786366496611	0.7806122448979592	0.5153061224489796
chr9	101780000	101960000	chr9	101780000	101960000	255,255,0	0.8192509150516136	0.009539298759779902	0.009366375329523073	0.6555555555555556	0.6777777777777778
chr9	85280000	85470000	chr9	85280000	85470000	255,255,0	0.7474612139900474	0.011077827249943419	0.007741182929378122	0.6170454545454546	0.5069444444444444
chr9	3530000	3700000	chr9	3530000	3700000	255,255,0	0.8925419250253014	0.00966463526978864	0.009014996587923568	0.691358024691358	0.6666666666666666
chr9	74620000	74750000	chr9	74620000	74750000	255,255,0	0.6835550784785318	0.004609466683625562	0.013906093415560808	0.5306122448979592	0.5306122448979592
chr9	125760000	125920000	chr9	125760000	125920000	255,255,0	0.7829317461100058	0.0050375186439474366	0.013230315449324168	0.5138888888888888	0.7083333333333334
chr9	107890000	108270000	chr9	107890000	108270000	255,255,0	0.6706724266126626	0.009211849192363758	0.009017165014173555	0.5054905782975958	0.6169265756985055
chr9	9610000	9780000	chr9	9610000	9780000	255,255,0	0.8294128539075042	0.00882257530060337	0.00894333165761226	0.5925925925925926	0.6666666666666666
chr9	30800000	31100000	chr9	30800000	31100000	255,255,0	0.9078376110263601	0.008819869415097522	0.008780569792205213	0.7125	0.7208333333333333
chr9	95340000	95480000	chr9	95340000	95480000	255,255,0	0.7072506376504261	0.0053802810999463435	0.012065807673920284	0.5105820105820106	0.5925925925925926
chr9	13760000	14050000	chr9	13760000	14050000	255,255,0	0.8150492804590148	0.006733286009321085	0.010340777120510002	0.5511111111111111	0.7111111111111111
chr9	99600000	99790000	chr9	99600000	99790000	255,255,0	0.8033782873784757	0.0037910558301650944	0.013230654499271459	0.55	0.7
chr9	6340000	6510000	chr9	6340000	6510000	255,255,0	0.7855157090355338	0.009644995533021096	0.007370091233893425	0.6419753086419753	0.5679012345679012
chr9	107000000	107150000	chr9	107000000	107150000	255,255,0	0.713242148151396	0.010661606793912759	0.006251696901646627	0.640625	0.515625
chr9	71600000	71780000	chr9	71600000	71780000	255,255,0	0.9858857451580716	0.004903823690157755	0.011343063350535056	0.7222222222222222	0.7666666666666667
chr9	95510000	95710000	chr9	95510000	95710000	255,255,0	0.8909442155345844	0.009146084718987375	0.0067710282956368485	0.7909090909090909	0.5909090909090909
chr9	125590000	125750000	chr9	125590000	125750000	255,255,0	0.7014874756080142	0.009269154152205975	0.006133500592916508	0.6438131313131312	0.5069444444444444
chr9	79740000	79950000	chr9	79740000	79950000	255,255,0	0.8856175372450571	0.008892002160943532	0.006287606383854214	0.6776859504132231	0.6611570247933884
chr9	20350000	20600000	chr9	20350000	20600000	255,255,0	0.9083445160133321	0.007238017943760911	0.007411394778216663	0.7692307692307693	0.650887573964497
chr9	28210000	28410000	chr9	28210000	28410000	255,255,0	0.7981976764230576	0.007617179274708735	0.006730891945764271	0.618452380952381	0.6398809523809523
chr9	24840000	25010000	chr9	24840000	25010000	255,255,0	0.7341280409472534	0.006049307182636473	0.0073730894075510305	0.5925925925925926	0.5679012345679012
chr9	74380000	74580000	chr9	74380000	74580000	255,255,0	0.7239133972527579	0.004957625181588639	0.0079308377892296	0.5	0.6636363636363637
chr9	115710000	115850000	chr9	115710000	115850000	255,255,0	0.6721977394991501	0.0060762354449531	0.005075987935551232	0.5178571428571429	0.5892857142857143
chr10	79520000	80220000	chr10	79520000	80220000	255,255,0	0.8798080075713304	0.20712608312682002	0.1491859527688763	0.7309523809523809	0.6492063492063492
chr10	119710000	120900000	chr10	119710000	120900000	255,255,0	0.7376976003603988	0.12420497375395081	0.0752815696751592	0.5036111111111111	0.5630555555555555
chr10	132340000	133300000	chr10	132340000	133300000	255,255,0	1.261888230928513	0.09396169268582377	0.10540937371734765	0.5097789115646258	0.9523809523809523
chr10	104410000	105770000	chr10	104410000	105770000	255,255,0	1.0137067624042921	0.10292239327720262	0.09610829082244668	0.7602054184845293	0.5037569311612113
chr10	89240000	90870000	chr10	89240000	90870000	255,255,0	0.9671768226159709	0.10688793692064244	0.09133435351014518	0.5391136228435455	0.6554134443783463
chr10	77390000	77660000	chr10	77390000	77660000	255,255,0	0.9670799283328599	0.008854521707148334	0.1885075023187242	0.6377551020408163	0.7602040816326531
chr10	50950000	52580000	chr10	50950000	52580000	255,255,0	1.3932432101310108	0.11061816089142083	0.08516880986745451	0.7673050127158721	0.85365312874528
chr10	19370000	20890000	chr10	19370000	20890000	255,255,0	1.1046261411717888	0.11102920758352607	0.08236389314013823	0.5015379357484621	0.8494531784005468
chr10	33140000	35010000	chr10	33140000	35010000	255,255,0	1.1736258060168754	0.10570270550588923	0.08722411066142133	0.7011090991398823	0.7773879583521955
chr10	50260000	50900000	chr10	50260000	50900000	255,255,0	1.0957064524360418	0.10952425023406519	0.0832737930474857	0.7367424242424242	0.7367424242424242
chr10	114830000	116510000	chr10	114830000	116510000	255,255,0	0.9849102406042887	0.0956137794653416	0.09571328641907006	0.5413165266106442	0.7130252100840336
chr10	87530000	87770000	chr10	87530000	87770000	255,255,0	1.1755568420713085	0.1449765599894361	0.045222140331741184	0.7206959706959707	0.7509496676163343
chr10	47080000	47290000	chr10	47080000	47290000	255,255,0	0.9587481531869083	0.1510150422095979	0.03517752346227893	0.5702479338842975	0.8099173553719008
chr10	27520000	27720000	chr10	27520000	27720000	255,255,0	0.9148640908895577	0.16423126471228783	0.020626977031135883	0.5363636363636364	0.8090909090909091
chr10	104360000	106240000	chr10	104360000	106240000	255,255,0	1.4471607100303072	0.09859570628546666	0.08473579516716406	0.8836506159014558	0.725531914893617
chr10	115420000	116540000	chr10	115420000	116540000	255,255,0	0.9073541256756374	0.07748184467197618	0.10467938667113644	0.50031328320802	0.643170426065163
chr10	43640000	44920000	chr10	43640000	44920000	255,255,0	1.7137672646478705	0.05071411631141676	0.13084637837877183	0.9516826923076923	0.9040865384615384
chr10	48650000	49530000	chr10	48650000	49530000	255,255,0	1.3741595743765123	0.11154725511107358	0.06838418529489258	0.8656565656565657	0.8796399669206687
chr10	68330000	69100000	chr10	68330000	69100000	255,255,0	0.9924468544261575	0.06576683305598385	0.11204512535101178	0.8270874424720579	0.5009861932938856
chr10	27420000	27720000	chr10	27420000	27720000	255,255,0	1.441081974071529	0.1601736764411265	0.01744937084255887	0.8875	0.8791666666666667
chr10	26680000	27100000	chr10	26680000	27100000	255,255,0	1.0806348933301284	0.032256071090325696	0.14490020887930305	0.7121212121212122	0.7987012987012987
chr10	50970000	52020000	chr10	50970000	52020000	255,255,0	1.2347006950645563	0.08971382492359309	0.08683876065921897	0.8628325644447765	0.6663112174711795
chr10	70430000	71830000	chr10	70430000	71830000	255,255,0	0.9764455513394614	0.07312102219735156	0.10273913019154488	0.5885311871227364	0.7382293762575453
chr10	50970000	52290000	chr10	50970000	52290000	255,255,0	1.4776771117128593	0.10030619525123487	0.07544833779738983	0.8296079106573759	0.8937357413391543
chr10	42780000	43470000	chr10	42780000	43470000	255,255,0	0.9865439537754512	0.12338161567919327	0.052064207940373156	0.5804081632653061	0.7689795918367347
chr10	48310000	48640000	chr10	48310000	48640000	255,255,0	0.8557422024273731	0.15834869414414243	0.01619316107062383	0.6332179930795848	0.7058823529411765
chr10	123000000	124440000	chr10	123000000	124440000	255,255,0	0.7737977842661344	0.0845733592756278	0.08982249065430692	0.57058599695586	0.5542237442922374
chr10	80600000	82080000	chr10	80600000	82080000	255,255,0	1.0670401703322616	0.1131625004030627	0.054701436740231674	0.8252252252252252	0.5695495495495495
chr10	27740000	28390000	chr10	27740000	28390000	255,255,0	1.3890157668687282	0.1104850245242392	0.05703882920268602	0.8025711662075299	0.9146005509641874
chr10	86930000	87120000	chr10	86930000	87120000	255,255,0	0.8962279645234918	0.03848164431416272	0.12791608477767943	0.71	0.5
chr10	132160000	133300000	chr10	132160000	133300000	255,255,0	1.7342102217461477	0.06362042995866765	0.09880299050047459	0.9222625529340592	0.9621899576527526
chr10	84550000	86380000	chr10	84550000	86380000	255,255,0	1.6623473786991152	0.067128317814102	0.09475247248258084	0.8822069943289225	0.9263941398865785
chr10	125840000	127870000	chr10	125840000	127870000	255,255,0	1.2486429488987227	0.07781189530874089	0.08047367978485054	0.8717800845828527	0.6744521337946944
chr10	78030000	79340000	chr10	78030000	79340000	255,255,0	1.7770236759855953	0.04781370756447895	0.10737326503264166	0.9928833792470156	0.8886210590756045
chr10	46030000	46210000	chr10	46030000	46210000	255,255,0	0.7128163752929827	0.036499585545269254	0.11830327794437372	0.5888888888888889	0.5
chr10	49780000	49940000	chr10	49780000	49940000	255,255,0	0.6607184362206981	0.017450595504659702	0.13533472244666517	0.5416666666666666	0.5138888888888888
chr10	101240000	101780000	chr10	101240000	101780000	255,255,0	0.7629645081709624	0.07408927984341407	0.07837396329261721	0.5304232804232805	0.533068783068783
chr10	101140000	101780000	chr10	101140000	101780000	255,255,0	1.0499847106739866	0.06724424878657459	0.08376985223071585	0.7206439393939394	0.6354166666666666
chr10	58390000	60060000	chr10	58390000	60060000	255,255,0	0.8789145461507513	0.07646847076997175	0.07410938930294336	0.6696428571428571	0.5871598639455783
chr10	75280000	77130000	chr10	75280000	77130000	255,255,0	1.6908289270036423	0.05995026511107282	0.09034777832999968	0.9478552433807377	0.9360619724823679
chr10	52780000	55510000	chr10	52780000	55510000	255,255,0	1.5160177707547982	0.07125575325601186	0.07864078734978792	0.9419255154776494	0.7818210879641962
chr10	33170000	34640000	chr10	33170000	34640000	255,255,0	1.3681428599401495	0.0719386364776137	0.0779070049413371	0.837655222790358	0.8219503287070855
chr10	90730000	90870000	chr10	90730000	90870000	255,255,0	1.0906595957820548	0.05996517957368459	0.08936282320254361	0.625	0.625
chr10	115150000	116430000	chr10	115150000	116430000	255,255,0	1.2686835987274114	0.06993169417803168	0.07450006040448665	0.6713942307692308	0.8362980769230769
chr10	36890000	37790000	chr10	36890000	37790000	255,255,0	1.2543198683503092	0.05295590232667566	0.0891008876798589	0.9333333333333333	0.6545893719806763
chr10	106600000	108570000	chr10	106600000	108570000	255,255,0	1.1582737776856986	0.07876296256062852	0.0630024390202838	0.8347935133649419	0.5765740740740741
chr10	13590000	14950000	chr10	13590000	14950000	255,255,0	1.2605068846826715	0.06338679460261717	0.0779009146342331	0.801150895140665	0.7738704177323104
chr10	50320000	50740000	chr10	50320000	50740000	255,255,0	1.1028368691456942	0.06894975406385613	0.07165781816371802	0.7137249827467218	0.7931023858818891
chr10	111030000	112140000	chr10	111030000	112140000	255,255,0	1.5524506031108949	0.05547532428328402	0.08319505289352463	0.8706448039742213	0.9092905254206947
chr10	63990000	66200000	chr10	63990000	66200000	255,255,0	1.2087919101893232	0.06906239361307531	0.06919406787742091	0.9297946595243892	0.5793360928496064
chr10	84140000	84580000	chr10	84140000	84580000	255,255,0	0.788713301464861	0.0755659186843651	0.06250990090507141	0.5355731225296443	0.5395256916996047
chr10	17790000	18470000	chr10	17790000	18470000	255,255,0	0.7204247603288323	0.046954152413118344	0.08919279887436726	0.5050420168067227	0.5218487394957984
chr10	87820000	88560000	chr10	87820000	88560000	255,255,0	1.4285786197483372	0.08813433462996353	0.04746262976861984	0.9210526315789473	0.8442389758179232
chr10	70890000	71820000	chr10	70890000	71820000	255,255,0	1.0750343311651682	0.057389566911431475	0.07674207099310904	0.5862381167949299	0.8356722498868266
chr10	117470000	118480000	chr10	117470000	118480000	255,255,0	1.5410644242248623	0.04810378807028401	0.0860203191448696	0.8888888888888888	0.8565936178392926
chr10	93360000	93510000	chr10	93360000	93510000	255,255,0	1.1659736285884537	0.069576170696821	0.06285792457123716	0.640625	0.671875
chr10	27410000	28400000	chr10	27410000	28400000	255,255,0	1.8406974695786595	0.07898447738680081	0.051632551161612805	0.9664	0.9532
chr10	36890000	37270000	chr10	36890000	37270000	255,255,0	1.043627238132171	0.10450702471078377	0.02574732789482634	0.8763157894736842	0.5052631578947369
chr10	78040000	78210000	chr10	78040000	78210000	255,255,0	0.992316083687458	0.1141827484969809	0.015644070439352974	0.7407407407407407	0.5679012345679012
chr10	60790000	62250000	chr10	60790000	62250000	255,255,0	0.9122787518583404	0.04885776397917821	0.07902606072833472	0.630877452795261	0.6532765642354683
chr10	9320000	11350000	chr10	9320000	11350000	255,255,0	1.7182968348030732	0.044890446176701654	0.08230164000595908	0.9481930026912726	0.9125336409073433
chr10	69210000	70140000	chr10	69210000	70140000	255,255,0	0.6912410814027545	0.08023290281366441	0.04687358487756409	0.552286102308737	0.5006790402897239
chr10	101150000	101570000	chr10	101150000	101570000	255,255,0	1.3154196899319612	0.08217493313017322	0.044715646053595307	0.7121212121212122	0.8766233766233766
chr10	77150000	77750000	chr10	77150000	77750000	255,255,0	1.8496093715164101	0.03347068771688866	0.09272936461686077	0.975268817204301	0.9344086021505377
chr10	30690000	31810000	chr10	30690000	31810000	255,255,0	1.5750789407550922	0.05842959391393293	0.06734779081484629	0.9370300751879699	0.8618421052631579
chr10	93060000	93510000	chr10	93060000	93510000	255,255,0	1.024879770848179	0.058872270171069434	0.06524459752345864	0.5746691871455577	0.7032136105860114
chr10	112460000	113580000	chr10	112460000	113580000	255,255,0	1.8221759596562	0.060064963042715525	0.06341039671548662	0.9470551378446115	0.9031954887218046
chr10	68360000	68980000	chr10	68360000	68980000	255,255,0	1.4075596596698432	0.048044786354286995	0.0742604337074739	0.9284274193548387	0.78125
chr10	1730000	3060000	chr10	1730000	3060000	255,255,0	1.5964888067410996	0.0837283978568915	0.03823244166524725	0.787703274671419	0.9721541546001337
chr10	82110000	84100000	chr10	82110000	84100000	255,255,0	1.2788837997795528	0.059042796032488326	0.060999689726736916	0.6451	0.9185
chr10	116610000	117180000	chr10	116610000	117180000	255,255,0	1.3370994343171154	0.08023661723225024	0.039324745793233085	0.6302021403091558	0.9108204518430439
chr10	92840000	93520000	chr10	92840000	93520000	255,255,0	1.2490366515138764	0.05993147751979604	0.059551589599232846	0.5974789915966386	0.8445378151260504
chr10	128160000	130100000	chr10	128160000	130100000	255,255,0	1.606120498359268	0.05349363280448649	0.06390741962840696	0.9479276246581106	0.9050073637702504
chr10	98420000	99310000	chr10	98420000	99310000	255,255,0	1.8678239651879815	0.05353746225198944	0.06379845899460737	0.9295791245791246	0.9488712522045856
chr10	23140000	24560000	chr10	23140000	24560000	255,255,0	1.3229270962973738	0.07041653880326759	0.04602675833810599	0.7572378716744914	0.8894757433489828
chr10	132810000	133290000	chr10	132810000	133290000	255,255,0	1.0829166469875515	0.028070657954051236	0.08798833672146383	0.535	0.905
chr10	58760000	59610000	chr10	58760000	59610000	255,255,0	0.8825564274997314	0.0661342536107176	0.04980200710933601	0.6003244997295836	0.6445476998339972
chr10	30360000	30630000	chr10	30360000	30630000	255,255,0	1.4657170482342332	0.047311341776504506	0.06626209796701538	0.8928571428571429	0.8520408163265306
chr10	62430000	63140000	chr10	62430000	63140000	255,255,0	1.486526088510937	0.054843901602480066	0.05868457237014557	0.8865740740740741	0.8804012345679012
chr10	89240000	89400000	chr10	89240000	89400000	255,255,0	1.1763003263848932	0.07179036986898943	0.041724995633349	0.7083333333333334	0.7083333333333334
chr10	69210000	69400000	chr10	69210000	69400000	255,255,0	1.2275658401351222	0.04885424848957265	0.06187000149156946	0.79	0.77
chr10	21980000	23090000	chr10	21980000	23090000	255,255,0	1.46872493821146	0.050719156659563516	0.05991151988131743	0.8306760204081632	0.9129464285714286
chr10	18660000	19800000	chr10	18660000	19800000	255,255,0	1.107123305834623	0.06490529438517731	0.045605748848152494	0.8666061705989111	0.520952380952381
chr10	58400000	59610000	chr10	58400000	59610000	255,255,0	0.9894337887779652	0.05644867395840912	0.05402266368006761	0.7772104273044881	0.5788826958494029
chr10	130190000	131880000	chr10	130190000	131880000	255,255,0	1.6844911201385804	0.04273492804652396	0.06705538254317431	0.9752249134948097	0.9316262975778546
chr10	73810000	74120000	chr10	73810000	74120000	255,255,0	1.4527506618363764	0.05166472698597077	0.0580829339332265	0.87109375	0.91015625
chr10	129000000	129980000	chr10	129000000	129980000	255,255,0	1.1671199402979118	0.02672599401544031	0.08271129930621948	0.7604081632653061	0.8044897959183673
chr10	6410000	7490000	chr10	6410000	7490000	255,255,0	1.342497429120166	0.05783702150462361	0.05056004356198063	0.7956228956228957	0.895959595959596
chr10	110120000	110290000	chr10	110120000	110290000	255,255,0	1.1996932027617715	0.03403356854652325	0.07390898397176243	0.6666666666666666	0.7407407407407407
chr10	99780000	100180000	chr10	99780000	100180000	255,255,0	1.5558458851585475	0.07317037353840034	0.03428906093253686	0.8738095238095238	0.9071428571428571
chr10	101580000	101790000	chr10	101580000	101790000	255,255,0	1.4810896992317306	0.047262412373803464	0.05990822729533668	0.8264462809917356	0.8264462809917356
chr10	90890000	91740000	chr10	90890000	91740000	255,255,0	1.127412761033939	0.05622008161517549	0.04980667082802391	0.6992969172525689	0.7247160627366144
chr10	73170000	73740000	chr10	73170000	73740000	255,255,0	1.3860474799821134	0.04205082624364971	0.06396211431519974	0.8775267538644471	0.8775267538644471
chr10	52030000	52240000	chr10	52030000	52240000	255,255,0	1.3691520399925468	0.043990249789454317	0.06134633125179889	0.8264462809917356	0.8264462809917356
chr10	13600000	14490000	chr10	13600000	14490000	255,255,0	1.1100899652398066	0.04869212965875394	0.056342006845614905	0.9046913580246914	0.5175308641975309
chr10	93690000	94520000	chr10	93690000	94520000	255,255,0	1.4077496928029256	0.052653611467653266	0.05184049060830552	0.7851473922902494	0.8747165532879818
chr10	72350000	73090000	chr10	72350000	73090000	255,255,0	1.6910566517555776	0.03907172221958616	0.06501451163423622	0.9722617354196301	0.9110953058321479
chr10	74190000	75230000	chr10	74190000	75230000	255,255,0	1.8710606042968259	0.05683999911512844	0.046608537704887376	0.9648040638606676	0.9851233671988389
chr10	30720000	31490000	chr10	30720000	31490000	255,255,0	1.398967235704733	0.05183672321821137	0.05160634942889618	0.9309664694280079	0.7915844838921762
chr10	102710000	103370000	chr10	102710000	103370000	255,255,0	1.7306311641297336	0.03700881800411995	0.0660643269011672	0.9491978609625669	0.8885918003565062
chr10	15140000	15800000	chr10	15140000	15800000	255,255,0	0.8927477291946367	0.04654998221324594	0.05579826617488634	0.5071301247771836	0.7370766488413547
chr10	95390000	95610000	chr10	95390000	95610000	255,255,0	1.442242715547796	0.04014614164513393	0.06048346423854181	0.8106060606060606	0.8257575757575758
chr10	103550000	103880000	chr10	103550000	103880000	255,255,0	0.9729836453431621	0.05528681813918967	0.04502454128463332	0.5121107266435986	0.7335640138408305
chr10	12210000	13100000	chr10	12210000	13100000	255,255,0	1.7362582729232487	0.05592698842279059	0.04319810909693203	0.931358024691358	0.957037037037037
chr10	79350000	79500000	chr10	79350000	79500000	255,255,0	0.9820865908428958	0.04788035071605248	0.05117160364105801	0.671875	0.640625
chr10	110310000	110560000	chr10	110310000	110560000	255,255,0	1.6601049362984042	0.051422315718914674	0.04754425171625051	0.8727810650887574	0.8757396449704142
chr10	28620000	29400000	chr10	28620000	29400000	255,255,0	1.7298636249056436	0.05106073572750969	0.046930822384563836	0.9570512820512821	0.9286826268969126
chr10	64020000	64690000	chr10	64020000	64690000	255,255,0	1.276085401908701	0.08144417447608315	0.01628880534761455	0.9316608996539792	0.7673010380622838
chr10	49580000	49760000	chr10	49580000	49760000	255,255,0	1.0364676008397795	0.06187547865624152	0.03558233908450822	0.7666666666666667	0.6111111111111112
chr10	21010000	21960000	chr10	21010000	21960000	255,255,0	1.4681295622323085	0.06846690362958086	0.02890640772687683	0.7934027777777778	0.9587673611111112
chr10	13150000	13330000	chr10	13150000	13330000	255,255,0	1.149372183940683	0.06506403198516006	0.03182878493423134	0.7666666666666667	0.7444444444444445
chr10	75360000	76040000	chr10	75360000	76040000	255,255,0	1.079939605194911	0.07286541303576022	0.023561852817473222	0.8932773109243698	0.5033613445378151
chr10	78750000	79260000	chr10	78750000	79260000	255,255,0	1.1215882219955304	0.014184771881484076	0.08127088608820959	0.7026627218934911	0.8683431952662722
chr10	103080000	103350000	chr10	103080000	103350000	255,255,0	1.005768663616384	0.027907479067582296	0.06718905985679116	0.6554112554112554	0.6415584415584416
chr10	109870000	110270000	chr10	109870000	110270000	255,255,0	1.4649389042350787	0.03421475180358055	0.06039091434734849	0.930952380952381	0.7357142857142858
chr10	119180000	119520000	chr10	119180000	119520000	255,255,0	1.6304127668863977	0.05139176168426493	0.042968559947309914	0.9052287581699346	0.9313725490196079
chr10	75300000	76310000	chr10	75300000	76310000	255,255,0	1.2840280081224447	0.05731559398344449	0.03685631180415678	0.9434832756632064	0.6566705113417917
chr10	35600000	36860000	chr10	35600000	36860000	255,255,0	1.7758148070655828	0.05349358455024772	0.04002006449549006	0.9689980158730159	0.9754464285714286
chr10	81050000	81850000	chr10	81050000	81850000	255,255,0	1.143001841733982	0.0506534138398886	0.04274498173381974	0.6987423780487805	0.8241234756097561
chr10	89780000	90710000	chr10	89780000	90710000	255,255,0	1.7787402653364128	0.03690878195128594	0.05502809508801049	0.958804889090086	0.8972385694884563
chr10	103700000	103880000	chr10	103700000	103880000	255,255,0	1.1561801785109305	0.036496874790671166	0.05439514332123076	0.6777777777777778	0.7222222222222222
chr10	120920000	121910000	chr10	120920000	121910000	255,255,0	1.7310253839112537	0.03301380755470429	0.057776849847622685	0.9652000000000001	0.9412
chr10	95660000	95880000	chr10	95660000	95880000	255,255,0	1.3685590227749571	0.052838775229970575	0.03751657985612494	0.8409090909090909	0.7651515151515151
chr10	78040000	78670000	chr10	78040000	78670000	255,255,0	1.447330656066777	0.07474714556150308	0.015379413552477513	0.9599609375	0.7744140625
chr10	3170000	4780000	chr10	3170000	4780000	255,255,0	1.9008052338487011	0.0372663487501837	0.05206666355899037	0.9861301630848957	0.9669257735101356
chr10	76570000	77000000	chr10	76570000	77000000	255,255,0	1.2983265662619183	0.023556584099484197	0.06555887535181099	0.9070247933884298	0.8822314049586777
chr10	84250000	84540000	chr10	84250000	84540000	255,255,0	1.4107279340766317	0.04883475598185118	0.04025193750293252	0.88	0.8622222222222222
chr10	69510000	69650000	chr10	69510000	69650000	255,255,0	0.7756624283566528	0.04650907416000487	0.042576556949235546	0.5557851239669421	0.5723140495867769
chr10	67790000	68330000	chr10	67790000	68330000	255,255,0	1.6555091010329162	0.04563632902321901	0.04335532804016662	0.958994708994709	0.9457671957671958
chr10	101820000	102100000	chr10	101820000	102100000	255,255,0	1.6463269743063524	0.04359963429142283	0.04525299605128444	0.9	0.8904761904761904
chr10	68770000	68950000	chr10	68770000	68950000	255,255,0	1.060651050110526	0.0415518280555463	0.047167057570857554	0.6777777777777778	0.7444444444444445
chr10	4810000	5400000	chr10	4810000	5400000	255,255,0	1.7160752482918398	0.03486210742853485	0.053726796493247186	0.9544444444444444	0.9544444444444444
chr10	97030000	97220000	chr10	97030000	97220000	255,255,0	1.2981753086865009	0.05302291897572518	0.03531073472724447	0.79	0.75
chr10	20890000	21960000	chr10	20890000	21960000	255,255,0	1.4930047379532185	0.0568132575555349	0.03146815456324323	0.8467078189300411	0.9523319615912208
chr10	52800000	53830000	chr10	52800000	53830000	255,255,0	1.3400074711406063	0.05716142041903688	0.030714420796849475	0.9641272189349113	0.6172337278106509
chr10	102160000	102370000	chr10	102160000	102370000	255,255,0	1.3646158905606556	0.05461305607481945	0.03317812410156272	0.8264462809917356	0.7603305785123967
chr10	122270000	122450000	chr10	122270000	122450000	255,255,0	1.105197994442509	0.051817703044603536	0.03595737391128621	0.7222222222222222	0.7
chr10	73420000	73730000	chr10	73420000	73730000	255,255,0	1.073550092371575	0.023443327755459223	0.06426015391494488	0.61328125	0.84765625
chr10	124980000	125740000	chr10	124980000	125740000	255,255,0	1.4946147953220543	0.03448559947490744	0.053011210730618014	0.9237516869095816	0.9035087719298246
chr10	7810000	9300000	chr10	7810000	9300000	255,255,0	1.8329150707113633	0.05918399994561291	0.028232489353944623	0.9607111111111111	0.9912888888888889
chr10	119920000	120870000	chr10	119920000	120870000	255,255,0	1.5004059397396934	0.0483884992335005	0.03888233670198968	0.9032118055555556	0.8719618055555556
chr10	69420000	70130000	chr10	69420000	70130000	255,255,0	0.9016753633713058	0.054710654258166555	0.0324770432393494	0.5933641975308642	0.7368827160493827
chr10	90900000	91270000	chr10	90900000	91270000	255,255,0	1.603713291444584	0.05078718300631774	0.03626916582477596	0.8698060941828255	0.9085872576177285
chr10	21060000	21490000	chr10	21060000	21490000	255,255,0	0.737961033807967	0.05875628557304256	0.028216020865821312	0.5392561983471075	0.5516528925619835
chr10	60800000	61840000	chr10	60800000	61840000	255,255,0	1.2397203014888654	0.03479059651279996	0.052122121445559146	0.86037805626884	0.8036835715083175
chr10	5430000	5660000	chr10	5430000	5660000	255,255,0	1.3745409093582912	0.04164667953438145	0.04494494884056972	0.8541666666666666	0.8263888888888888
chr10	29470000	30320000	chr10	29470000	30320000	255,255,0	1.101646678382668	0.038778249150108315	0.04736158810763246	0.7723093564088697	0.7160627366143861
chr10	63170000	63810000	chr10	63170000	63810000	255,255,0	1.8798106296816965	0.03178128165536942	0.05413750138467904	0.9763257575757576	0.9668560606060606
chr10	49400000	49520000	chr10	49400000	49520000	255,255,0	0.733925746213389	0.02209944184453381	0.0637590671063601	0.5	0.5
chr10	15850000	16800000	chr10	15850000	16800000	255,255,0	1.7891259091391714	0.049098246237648996	0.03670076961668374	0.9697334884751774	0.9640357195626477
chr10	108810000	109860000	chr10	108810000	109860000	255,255,0	1.3818920255004845	0.03811818860400158	0.047545737148884215	0.8643645425418298	0.7554138239435497
chr10	52610000	52780000	chr10	52610000	52780000	255,255,0	1.1280357105562786	0.023308421943095722	0.06143177646758116	0.7160493827160493	0.7407407407407407
chr10	115690000	116410000	chr10	115690000	116410000	255,255,0	1.548331497272215	0.03525070659064872	0.049433903828565384	0.8626126126126126	0.9512012012012012
chr10	52290000	52570000	chr10	52290000	52570000	255,255,0	1.363360530407505	0.04586592351026306	0.03877251358116199	0.9	0.7952380952380952
chr10	102750000	103070000	chr10	102750000	103070000	255,255,0	0.9061647027438988	0.04979549378820153	0.03458469410920946	0.6875	0.5183823529411765
chr10	96360000	97030000	chr10	96360000	97030000	255,255,0	1.3412465721358027	0.038044791386691104	0.045066730555101325	0.8416955017301038	0.8313148788927336
chr10	86680000	86910000	chr10	86680000	86910000	255,255,0	1.4484410873182778	0.03909106150103378	0.043624696285028214	0.8541666666666666	0.8541666666666666
chr10	99380000	99710000	chr10	99380000	99710000	255,255,0	1.4862648095762057	0.039923211098633234	0.04272799833515113	0.8832924836601307	0.8680964052287582
chr10	89240000	89760000	chr10	89240000	89760000	255,255,0	1.2630420969403713	0.03826522944539472	0.04417544607406463	0.8002746438746439	0.8118000000000001
chr10	19800000	20830000	chr10	19800000	20830000	255,255,0	1.6300582241230828	0.03879604525594331	0.04352809310330069	0.9286242603550295	0.9737426035502958
chr10	92050000	92440000	chr10	92050000	92440000	255,255,0	1.6617391861538966	0.04068253264867383	0.04150940950002402	0.9425	0.9325
chr10	97030000	97360000	chr10	97030000	97360000	255,255,0	0.931963744659436	0.05239296816190557	0.029445393974702517	0.6366782006920415	0.6228373702422145
chr10	2880000	3060000	chr10	2880000	3060000	255,255,0	1.0406295597396804	0.02055647170334017	0.06122536591554373	0.6555555555555556	0.7444444444444445
chr10	42850000	43100000	chr10	42850000	43100000	255,255,0	1.3860488034865874	0.04333863744194433	0.03628502499099112	0.8757396449704142	0.8520710059171598
chr10	48940000	49390000	chr10	48940000	49390000	255,255,0	0.7061480529672625	0.02512564072339494	0.05425650355011229	0.5330812854442344	0.502835538752363
chr10	97750000	98390000	chr10	97750000	98390000	255,255,0	1.4373460086195022	0.04825840088483996	0.030791699453630875	0.9232954545454546	0.7679924242424242
chr10	13160000	13590000	chr10	13160000	13590000	255,255,0	1.2983281768234485	0.04355790228778053	0.035260857651103775	0.8161157024793388	0.8409090909090909
chr10	7500000	7770000	chr10	7500000	7770000	255,255,0	1.3149255493806589	0.03993770653840775	0.03880237116857649	0.8214285714285714	0.8622448979591837
chr10	58300000	58770000	chr10	58300000	58770000	255,255,0	0.670894489769068	0.041948030176060316	0.036538327421734414	0.515625	0.515625
chr10	95130000	95640000	chr10	95130000	95640000	255,255,0	1.011761698642725	0.03230510615292103	0.04602283904053467	0.5192307692307693	0.7973372781065089
chr10	68410000	68710000	chr10	68410000	68710000	255,255,0	1.2829423492142333	0.06485315789042795	0.01314297777483172	0.8625	0.8708333333333333
chr10	89010000	89210000	chr10	89010000	89210000	255,255,0	1.25219752463387	0.030873159409813562	0.04660043042118611	0.7363636363636363	0.8090909090909091
chr10	23140000	23300000	chr10	23140000	23300000	255,255,0	1.0643640631680706	0.05161458988287139	0.025857618250843366	0.7083333333333334	0.7083333333333334
chr10	60650000	60770000	chr10	60650000	60770000	255,255,0	0.706719431592868	0.012745845563549059	0.06437331394866569	0.5	0.5
chr10	51000000	51380000	chr10	51000000	51380000	255,255,0	1.466785633345506	0.05369089727244347	0.02336215816024652	0.9184210526315789	0.9131578947368421
chr10	32380000	33160000	chr10	32380000	33160000	255,255,0	1.0649422703299396	0.03653413817626869	0.040498200094521535	0.8211538461538461	0.6647435897435897
chr10	71880000	72340000	chr10	71880000	72340000	255,255,0	1.1777090864608066	0.03285544041764353	0.044059636530195484	0.625	0.9402173913043478
chr10	28410000	28610000	chr10	28410000	28610000	255,255,0	1.1467851263166748	0.03672800196209073	0.04013908675222108	0.6818181818181818	0.7909090909090909
chr10	11780000	12160000	chr10	11780000	12160000	255,255,0	0.8998021150437816	0.03825898622622184	0.03839506575675808	0.5236842105263158	0.7131578947368421
chr10	70200000	70370000	chr10	70200000	70370000	255,255,0	1.0722596904730775	0.036502466958065034	0.040140484211808526	0.7196969696969697	0.7567340067340067
chr10	66960000	67520000	chr10	66960000	67520000	255,255,0	1.472571323899051	0.02099924359861896	0.05494108490184804	0.9568965517241379	0.9470443349753694
chr10	36230000	36810000	chr10	36230000	36810000	255,255,0	1.1671659932593574	0.01696898398090197	0.058484451532089365	0.5045977011494253	0.9413793103448276
chr10	113680000	114130000	chr10	113680000	114130000	255,255,0	1.555513346786876	0.038713110878529966	0.036514950938797516	0.9603024574669187	0.8846880907372401
chr10	15420000	15770000	chr10	15420000	15770000	255,255,0	1.5135507031139064	0.029568200611857637	0.04565937989042379	0.9104938271604939	0.9228395061728395
chr10	72080000	72340000	chr10	72080000	72340000	255,255,0	1.4006850971873555	0.020908923243014327	0.05407292525137386	0.8516483516483516	0.8846153846153846
chr10	100540000	100900000	chr10	100540000	100900000	255,255,0	1.6514659529611273	0.038017139263186894	0.036480301452907954	0.9327485380116959	0.9152046783625731
chr10	22550000	23080000	chr10	22550000	23080000	255,255,0	1.5580958623707453	0.02778953883822681	0.046373420312796704	0.8998628257887518	0.9547325102880658
chr10	97440000	97640000	chr10	97440000	97640000	255,255,0	1.2039955791573973	0.03206762565450535	0.04187881484155569	0.7181818181818181	0.7909090909090909
chr10	127870000	128070000	chr10	127870000	128070000	255,255,0	1.2518354955256068	0.029972906542103453	0.04353507957100357	0.8090909090909091	0.8090909090909091
chr10	109870000	110110000	chr10	109870000	110110000	255,255,0	1.3873675536810237	0.0474154501746164	0.026029622398583536	0.8653846153846154	0.7884615384615384
chr10	50760000	50970000	chr10	50760000	50970000	255,255,0	0.9880897036172023	0.04739173424412879	0.026040449556755073	0.5785123966942148	0.8264462809917356
chr10	96360000	96560000	chr10	96360000	96560000	255,255,0	1.2596015756115175	0.04156107479804115	0.031703461574957216	0.7909090909090909	0.7909090909090909
chr10	128210000	128930000	chr10	128210000	128930000	255,255,0	1.480533910946395	0.04821295017646962	0.024678945002632964	0.9527027027027027	0.8385885885885885
chr10	91750000	92000000	chr10	91750000	92000000	255,255,0	1.3098324483534944	0.033689437002677694	0.03917700801259852	0.8284023668639053	0.7810650887573964
chr10	63250000	63450000	chr10	63250000	63450000	255,255,0	0.8714738107984686	0.06935810581966266	0.003493411329811286	0.7909090909090909	0.5
chr10	24380000	24520000	chr10	24380000	24520000	255,255,0	0.8282135719403563	0.012543519992617205	0.05998239698126552	0.5178571428571429	0.625
chr10	102150000	102640000	chr10	102150000	102640000	255,255,0	1.5296593658276783	0.034686895225892356	0.03757983574205706	0.9344	0.8608
chr10	112140000	112440000	chr10	112140000	112440000	255,255,0	1.2153466663086234	0.034226767215910336	0.03803779159995535	0.7708333333333334	0.7875
chr10	8900000	9240000	chr10	8900000	9240000	255,255,0	1.0398822374760397	0.008083602237808948	0.06384837911786512	0.5130718954248366	0.8660130718954249
chr10	4820000	5040000	chr10	4820000	5040000	255,255,0	1.1966124612940066	0.05728515599710016	0.014602233339649783	0.8409090909090909	0.6590909090909091
chr10	5930000	6400000	chr10	5930000	6400000	255,255,0	1.2274421755823712	0.03953389178941667	0.0316328147879027	0.8107638888888888	0.8246527777777778
chr10	60800000	60980000	chr10	60800000	60980000	255,255,0	1.1137087099704384	0.05238124580508338	0.018559725729905885	0.7666666666666667	0.7444444444444445
chr10	18680000	19320000	chr10	18680000	19320000	255,255,0	1.5078047387312261	0.0446490874792769	0.026041742306770137	0.9725378787878788	0.9109848484848485
chr10	123010000	123160000	chr10	123010000	123160000	255,255,0	0.8940895551401133	0.045437116572526595	0.025236574806438126	0.640625	0.578125
chr10	71300000	71740000	chr10	71300000	71740000	255,255,0	1.492446308382361	0.02560444353376387	0.04484680548927247	0.950592885375494	0.9110671936758893
chr10	70550000	70870000	chr10	70550000	70870000	255,255,0	1.3439393940606825	0.03736926978061873	0.03294428778054154	0.8272058823529411	0.9080882352941176
chr10	112150000	112310000	chr10	112150000	112310000	255,255,0	1.0725813261719122	0.04707136433152742	0.02319726153158219	0.7083333333333334	0.6805555555555556
chr10	35630000	35790000	chr10	35630000	35790000	255,255,0	0.9023388008087525	0.06105344721500991	0.008645807633713155	0.7083333333333334	0.5416666666666666
chr10	11500000	11760000	chr10	11500000	11760000	255,255,0	1.4106584925763084	0.0411767797166053	0.028411280955797272	0.8846153846153846	0.8626373626373627
chr10	35230000	35570000	chr10	35230000	35570000	255,255,0	1.2919030613841858	0.03424026189109439	0.03531972262407013	0.7156862745098039	0.9313725490196079
chr10	75110000	75230000	chr10	75110000	75230000	255,255,0	0.7020803620844529	0.01656274989879762	0.052864741614277906	0.5	0.5
chr10	52830000	53190000	chr10	52830000	53190000	255,255,0	1.4603568589146687	0.05228457984373511	0.01685469579162667	0.9269005847953217	0.9035087719298246
chr10	57670000	58150000	chr10	57670000	58150000	255,255,0	1.3000705594535862	0.02452210685212372	0.04461427933449466	0.8283333333333334	0.8916666666666667
chr10	89420000	89580000	chr10	89420000	89580000	255,255,0	1.0614218438812035	0.035455278178700575	0.03327403297569588	0.7083333333333334	0.6805555555555556
chr10	72360000	72560000	chr10	72360000	72560000	255,255,0	1.068700201311024	0.061020091469313864	0.007540371194194526	0.8090909090909091	0.6090909090909091
chr10	103920000	104260000	chr10	103920000	104260000	255,255,0	1.3332470883715999	0.037330039667861546	0.03120969962725781	0.7679738562091504	0.8856209150326797
chr10	26710000	26880000	chr10	26710000	26880000	255,255,0	1.0480168146734845	0.03536368517812111	0.03300210673937782	0.7160493827160493	0.691358024691358
chr10	83390000	84030000	chr10	83390000	84030000	255,255,0	1.268536957621957	0.016465983035905834	0.05179412556789734	0.7660984848484849	0.9119318181818182
chr10	117200000	117450000	chr10	117200000	117450000	255,255,0	1.3913128427952768	0.04090454112814826	0.026479539036556123	0.863905325443787	0.8402366863905325
chr10	102910000	103070000	chr10	102910000	103070000	255,255,0	1.0099971985002836	0.028441724395969	0.03882248395170805	0.5972222222222222	0.7083333333333334
chr10	31820000	32020000	chr10	31820000	32020000	255,255,0	1.232884479376593	0.04395171398448869	0.022966735572011475	0.8090909090909091	0.8090909090909091
chr10	119660000	119890000	chr10	119660000	119890000	255,255,0	1.1954133910702698	0.03188059527699649	0.03486349720621425	0.8227205882352941	0.7040441176470589
chr10	119030000	119170000	chr10	119030000	119170000	255,255,0	0.951662310108676	0.04846334752619667	0.018248979384367984	0.625	0.625
chr10	125850000	126760000	chr10	125850000	126760000	255,255,0	1.4536323164534894	0.03614056957469702	0.030553478691137427	0.974952741020794	0.7575614366729678
chr10	23130000	23700000	chr10	23130000	23700000	255,255,0	1.367861797858882	0.04051546733057565	0.02601034966609555	0.9464922711058263	0.7728894173602854
chr10	93080000	93340000	chr10	93080000	93340000	255,255,0	1.5278860003498194	0.03189396993147539	0.03441632121674712	0.8846153846153846	0.8846153846153846
chr10	63850000	64020000	chr10	63850000	64020000	255,255,0	1.0498694887119928	0.0322474242684506	0.03405585205333651	0.7160493827160493	0.7407407407407407
chr10	10690000	11340000	chr10	10690000	11340000	255,255,0	0.8190731280204906	0.0180971160515944	0.048200110107137754	0.5114784205693297	0.6740128558310376
chr10	80660000	81020000	chr10	80660000	81020000	255,255,0	1.4468636643902608	0.036876793326098056	0.029119237748679166	0.9035087719298246	0.8859649122807017
chr10	100280000	100520000	chr10	100280000	100520000	255,255,0	1.416789064970128	0.030584273468347814	0.035295289647566855	0.8273809523809523	0.8630952380952381
chr10	23950000	24550000	chr10	23950000	24550000	255,255,0	1.2674529262364458	0.033982351492939114	0.03184962059414728	0.603225806451613	0.9623655913978495
chr10	114270000	114450000	chr10	114270000	114450000	255,255,0	1.0940365757227672	0.03882699045893602	0.02689766188730873	0.7	0.7
chr10	16820000	17250000	chr10	16820000	17250000	255,255,0	1.7434576930869201	0.03533049582391745	0.030238230218539552	0.9566115702479339	0.9566115702479339
chr10	58780000	59210000	chr10	58780000	59210000	255,255,0	1.0721686339411565	0.03468477758401198	0.030656732823967414	0.6301652892561983	0.8657024793388429
chr10	810000	1050000	chr10	810000	1050000	255,255,0	1.3023398328660958	0.018649907741028482	0.04665108365600948	0.8269230769230769	0.8653846153846154
chr10	86150000	86370000	chr10	86150000	86370000	255,255,0	1.317422263347525	0.013801485934150627	0.0512589371715749	0.8409090909090909	0.8409090909090909
chr10	35080000	35580000	chr10	35080000	35580000	255,255,0	1.3455095377129669	0.03244718121502693	0.032379615558832314	0.78	0.943076923076923
chr10	106680000	107180000	chr10	106680000	107180000	255,255,0	1.440356885501898	0.03829770313940721	0.026389074332665984	0.9011384615384616	0.906
chr10	89590000	89750000	chr10	89590000	89750000	255,255,0	0.9402189292100126	0.015599536847702664	0.04902575782168063	0.5416666666666666	0.7083333333333334
chr10	13630000	14180000	chr10	13630000	14180000	255,255,0	1.341387435124238	0.04381397480778228	0.02078150331013387	0.8482142857142857	0.9145408163265306
chr10	29000000	29320000	chr10	29000000	29320000	255,255,0	1.0625671068445746	0.009242728450749459	0.05480675836113916	0.7095588235294118	0.8272058823529411
chr10	86390000	86640000	chr10	86390000	86640000	255,255,0	1.441851791322005	0.03537190449606978	0.028656318399919598	0.8757396449704142	0.8757396449704142
chr10	130220000	130530000	chr10	130220000	130530000	255,255,0	0.9008184526395548	0.053854807398052804	0.010118584953260571	0.7416130514705883	0.5116038602941176
chr10	24580000	25080000	chr10	24580000	25080000	255,255,0	1.6065429358104475	0.03484244031056194	0.028736181179662826	0.9646153846153847	0.9184615384615384
chr10	130220000	130670000	chr10	130220000	130670000	255,255,0	0.9455787391853343	0.05063221206902088	0.01265929273359983	0.7323008040935672	0.5622167397660819
chr10	127680000	127850000	chr10	127680000	127850000	255,255,0	1.0205952509856906	0.02661837737495784	0.036634285891213356	0.6419753086419753	0.7407407407407407
chr10	98450000	98710000	chr10	98450000	98710000	255,255,0	1.4225492461061169	0.03860035158325578	0.024351331168462553	0.8846153846153846	0.8296703296703297
chr10	31820000	32340000	chr10	31820000	32340000	255,255,0	1.0026527859359224	0.03450582785325546	0.028395793008550968	0.7136752136752137	0.7336182336182336
chr10	74240000	74720000	chr10	74240000	74720000	255,255,0	1.1353356736120077	0.05464010119681276	0.00821755419548356	0.955	0.5383333333333333
chr10	80350000	80610000	chr10	80350000	80610000	255,255,0	1.1118938235646572	0.03185548212413131	0.03063791394316002	0.7039508110936682	0.7883307169021454
chr10	123010000	123560000	chr10	123010000	123560000	255,255,0	1.563243103017997	0.03845802105605467	0.023921060933074847	0.9272959183673469	0.9553571428571429
chr10	24200000	24540000	chr10	24200000	24540000	255,255,0	1.1533917017714863	0.022193695120766938	0.040163636725057184	0.5588235294117647	0.9183006535947712
chr10	14960000	15120000	chr10	14960000	15120000	255,255,0	0.9859994213365362	0.030036983487387474	0.03231521119026387	0.6805555555555556	0.6805555555555556
chr10	25710000	26290000	chr10	25710000	26290000	255,255,0	1.598628135687748	0.030064120725929233	0.032221182235765644	0.9505747126436782	0.9551724137931035
chr10	59620000	60060000	chr10	59620000	60060000	255,255,0	1.2915979067767975	0.02615440210178789	0.03598373764057072	0.8754940711462451	0.8478260869565217
chr10	116790000	117170000	chr10	116790000	117170000	255,255,0	1.5963557773091932	0.031152613016499353	0.030958672045164254	0.9026315789473685	0.9447368421052632
chr10	7820000	8470000	chr10	7820000	8470000	255,255,0	1.1444193403318157	0.045987260522073414	0.015993106234038268	0.8962350780532599	0.6446280991735537
chr10	60070000	60220000	chr10	60070000	60220000	255,255,0	0.8743838262542132	0.04301165382236186	0.018893874615542094	0.671875	0.609375
chr10	12900000	13080000	chr10	12900000	13080000	255,255,0	0.9956920070807915	0.0077625382080056355	0.054102792166768665	0.6333333333333333	0.7666666666666667
chr10	94620000	95110000	chr10	94620000	95110000	255,255,0	1.6919211619472325	0.027693223756820595	0.03394467900294111	0.9568	0.88
chr10	124480000	124900000	chr10	124480000	124900000	255,255,0	0.7359750239215088	0.023504538246994847	0.03797887643809426	0.5822510822510822	0.5086580086580087
chr10	21990000	22220000	chr10	21990000	22220000	255,255,0	1.3022295014589411	0.039349422665524436	0.02208141211446457	0.8541666666666666	0.7847222222222222
chr10	26320000	26550000	chr10	26320000	26550000	255,255,0	1.2997524481201772	0.036681580036115075	0.024734778079886485	0.8541666666666666	0.8541666666666666
chr10	114530000	114800000	chr10	114530000	114800000	255,255,0	0.8876495460100431	0.02582007812355827	0.03517916636841209	0.5884395424836601	0.650531045751634
chr10	12710000	13090000	chr10	12710000	13090000	255,255,0	1.426459186612484	0.015345745173026996	0.04560009102515522	0.8710526315789474	0.9236842105263158
chr10	58940000	59200000	chr10	58940000	59200000	255,255,0	1.2931615001588161	0.027605543854426026	0.03317109673383481	0.8186813186813187	0.8846153846153846
chr10	125370000	125710000	chr10	125370000	125710000	255,255,0	1.2940208862087759	0.015019642845286413	0.045697759247768616	0.7875816993464052	0.9248366013071896
chr10	129970000	130180000	chr10	129970000	130180000	255,255,0	1.152251169926722	0.011698866705258604	0.048761563422106385	0.7603305785123967	0.8099173553719008
chr10	61880000	62250000	chr10	61880000	62250000	255,255,0	1.33503010711234	0.028181857085927367	0.0321921266369047	0.9085872576177285	0.8864265927977839
chr10	12250000	12680000	chr10	12250000	12680000	255,255,0	1.5450493336663835	0.04456281210117155	0.01547274046070346	0.9524793388429752	0.9400826446280992
chr10	17880000	18220000	chr10	17880000	18220000	255,255,0	1.3870605511458436	0.027955853886512894	0.03197440671748508	0.8921568627450981	0.9248366013071896
chr10	43660000	44310000	chr10	43660000	44310000	255,255,0	1.3192332954734072	0.0396374636640133	0.020059736225939824	0.9641873278236914	0.6978879706152433
chr10	22720000	22980000	chr10	22720000	22980000	255,255,0	0.9923374101942214	0.010413625809248287	0.04923890358684725	0.6098901098901099	0.8186813186813187
chr10	114270000	114810000	chr10	114270000	114810000	255,255,0	1.1454776555143402	0.029343120196553343	0.030217083916390226	0.7870370370370371	0.7420634920634921
chr10	100730000	100880000	chr10	100730000	100880000	255,255,0	0.9536941113676657	0.021152058292894085	0.038238640718838604	0.578125	0.671875
chr10	69740000	69940000	chr10	69740000	69940000	255,255,0	0.9198820590573503	0.027161100964681228	0.03216862580236158	0.5545454545454546	0.7545454545454545
chr10	44510000	44860000	chr10	44510000	44860000	255,255,0	1.254590235567202	0.016097127260211706	0.04310539362875254	0.8240740740740741	0.8981481481481481
chr10	70410000	70550000	chr10	70410000	70550000	255,255,0	0.7720562014326455	0.025913995946719115	0.03319883390187225	0.625	0.5178571428571429
chr10	18320000	18540000	chr10	18320000	18540000	255,255,0	0.8867357134602389	0.01255506337755748	0.046533592223329076	0.7651515151515151	0.6590909090909091
chr10	104360000	104620000	chr10	104360000	104620000	255,255,0	1.3251768015349978	0.03813177594744371	0.020925776232345414	0.7747252747252747	0.8846153846153846
chr10	114850000	115130000	chr10	114850000	115130000	255,255,0	1.4936431897026992	0.03145284405471542	0.027508431596006078	0.9	0.9
chr10	94320000	94540000	chr10	94320000	94540000	255,255,0	1.3048143396894745	0.02242499161560555	0.03652817006110462	0.7954545454545454	0.8257575757575758
chr10	440000	790000	chr10	440000	790000	255,255,0	1.241579019149815	0.031176721520981165	0.027481404278094076	0.7376543209876543	0.9228395061728395
chr10	77160000	77380000	chr10	77160000	77380000	255,255,0	1.0433699958383893	0.05279787970427541	0.0056751292605035815	0.8409090909090909	0.6136363636363636
chr10	125720000	125840000	chr10	125720000	125840000	255,255,0	0.7266600240558277	0.032851312190839546	0.02555840635548116	0.5	0.5
chr10	34650000	34980000	chr10	34650000	34980000	255,255,0	1.492474994489922	0.0253972651574369	0.03277014753638076	0.9273356401384083	0.9204152249134948
chr10	105780000	106190000	chr10	105780000	106190000	255,255,0	1.1160206295150066	0.025443912408863012	0.03253802328448082	0.7392290249433107	0.7482993197278912
chr10	64040000	64400000	chr10	64040000	64400000	255,255,0	1.1353989752813536	0.04799415897389056	0.00996769748106339	0.9210526315789473	0.716374269005848
chr10	122010000	122250000	chr10	122010000	122250000	255,255,0	0.7644742941768526	0.019043999057641977	0.03877705888577754	0.6197191697191697	0.5064102564102564
chr10	14520000	14830000	chr10	14520000	14830000	255,255,0	1.456528380084483	0.026861964339565073	0.03092151798811467	0.91015625	0.91015625
chr10	59830000	60050000	chr10	59830000	60050000	255,255,0	1.2204076774866175	0.020704292454792467	0.036949883895866176	0.7954545454545454	0.8409090909090909
chr10	34660000	34810000	chr10	34660000	34810000	255,255,0	0.9006840909713365	0.0501962765741437	0.007386422616708326	0.671875	0.578125
chr10	123580000	123960000	chr10	123580000	123960000	255,255,0	1.4742143053050456	0.03311302048527347	0.024425135534092784	0.8710526315789474	0.9236842105263158
chr10	15170000	15390000	chr10	15170000	15390000	255,255,0	1.255194397309669	0.021450987551627755	0.03604560795824184	0.8409090909090909	0.8409090909090909
chr10	13350000	13580000	chr10	13350000	13580000	255,255,0	1.331781992833771	0.020182545165055424	0.036833528709911564	0.8541666666666666	0.8541666666666666
chr10	91300000	91740000	chr10	91300000	91740000	255,255,0	1.4407506043769591	0.029289400978856753	0.027644395695896634	0.8517786561264822	0.9268774703557312
chr10	113170000	113580000	chr10	113170000	113580000	255,255,0	1.4291333052633666	0.018411649372742492	0.03840624573330073	0.8888888888888888	0.9115646258503401
chr10	1100000	1700000	chr10	1100000	1700000	255,255,0	1.35426051789733	0.03432992554232542	0.022374317501733784	0.9408602150537635	0.7903225806451613
chr10	60090000	60780000	chr10	60090000	60780000	255,255,0	1.2547472880971275	0.03019298546801659	0.026505592090596164	0.803265306122449	0.8979591836734694
chr10	55660000	56130000	chr10	55660000	56130000	255,255,0	1.1617155345979784	0.028873410037955724	0.027614947437794093	0.8559027777777778	0.7760416666666666
chr10	132180000	132640000	chr10	132180000	132640000	255,255,0	1.0455612146258801	0.036612246912298946	0.019693599377078083	0.9039855072463768	0.5778985507246377
chr10	97750000	98110000	chr10	97750000	98110000	255,255,0	1.3422891411254305	0.03269967619608022	0.02343148250668256	0.8918128654970761	0.804093567251462
chr10	13610000	13770000	chr10	13610000	13770000	255,255,0	0.982022263280505	0.031625303354970845	0.02446325589902537	0.6805555555555556	0.6805555555555556
chr10	62830000	63150000	chr10	62830000	63150000	255,255,0	1.2540371501881535	0.01580210558521306	0.039981439455980095	0.6360294117647058	0.9227941176470589
chr10	28230000	28390000	chr10	28230000	28390000	255,255,0	0.9345662524364494	0.022712946053587334	0.03291616105967653	0.5972222222222222	0.7083333333333334
chr10	70900000	71280000	chr10	70900000	71280000	255,255,0	1.4808875352680044	0.024067833607647637	0.0314820875205051	0.9289473684210526	0.9184210526315789
chr10	120920000	121490000	chr10	120920000	121490000	255,255,0	1.247486044124436	0.02555336763695501	0.029880727481399527	0.9750297265160524	0.5731272294887039
chr10	28640000	28980000	chr10	28640000	28980000	255,255,0	1.436745968419507	0.04260270880541436	0.012639057152927048	0.9313725490196079	0.8790849673202614
chr10	16550000	16790000	chr10	16550000	16790000	255,255,0	1.3176168389383272	0.008566506983717942	0.04665966490251397	0.8397435897435898	0.8653846153846154
chr10	9330000	9600000	chr10	9330000	9600000	255,255,0	1.3378111871430522	0.04426634472782537	0.010809468707727362	0.8928571428571429	0.7704081632653061
chr10	131440000	131870000	chr10	131440000	131870000	255,255,0	1.0692805202834648	0.025076413059432683	0.029984787718937256	0.5433884297520661	0.9318181818181818
chr10	93530000	93680000	chr10	93530000	93680000	255,255,0	1.0185894262430102	0.037142304672557816	0.017634077680706014	0.671875	0.671875
chr10	51510000	52000000	chr10	51510000	52000000	255,255,0	1.1632912109233051	0.026851080196639864	0.02745450019211111	0.752	0.8768
chr10	128260000	128520000	chr10	128260000	128520000	255,255,0	1.1939047920192687	0.0427302956740019	0.01136576852336885	0.8736263736263736	0.7637362637362637
chr10	20860000	21040000	chr10	20860000	21040000	255,255,0	1.0615252622805462	0.04309480362388214	0.010937737398435505	0.7666666666666667	0.7
chr10	92880000	93060000	chr10	92880000	93060000	255,255,0	1.2146818255370777	0.01995857632938762	0.03361219258335091	0.7666666666666667	0.7666666666666667
chr10	131890000	132150000	chr10	131890000	132150000	255,255,0	1.2883013803049166	0.031831417720992794	0.021736747924577374	0.8736263736263736	0.8626373626373627
chr10	62590000	62810000	chr10	62590000	62810000	255,255,0	1.1669312924697506	0.032345824502676465	0.021152156597388297	0.8106060606060606	0.8257575757575758
chr10	59240000	59600000	chr10	59240000	59600000	255,255,0	1.442556409677267	0.02249553991922329	0.030957589790321045	0.9118959679901508	0.9145121575869498
chr10	75400000	75640000	chr10	75400000	75640000	255,255,0	1.1711425256177967	0.040299035964104404	0.013074697671951508	0.8525641025641025	0.8141025641025641
chr10	119930000	120350000	chr10	119930000	120350000	255,255,0	1.354248434319821	0.033987533554256044	0.019321490626445427	0.9155844155844156	0.7857142857142857
chr10	5740000	5920000	chr10	5740000	5920000	255,255,0	0.932824491381376	0.030802451518921116	0.022494237370024144	0.6111111111111112	0.7222222222222222
chr10	109460000	109850000	chr10	109460000	109850000	255,255,0	1.2063942476399043	0.011188114067108821	0.04195800644517529	0.8438802083333333	0.7599677158999193
chr10	122730000	122970000	chr10	122730000	122970000	255,255,0	1.2760057324625689	0.01957364918037191	0.03351797264989044	0.8397435897435898	0.8525641025641025
chr10	101290000	101550000	chr10	101290000	101550000	255,255,0	1.2931384165355677	0.027216372430346164	0.025801480189642165	0.8406593406593407	0.8516483516483516
chr10	116630000	116780000	chr10	116630000	116780000	255,255,0	0.9450680138150447	0.021513790602313437	0.031184053538956757	0.609375	0.671875
chr10	15420000	15570000	chr10	15420000	15570000	255,255,0	0.8751511512843895	0.047991036573473755	0.0046316269453909025	0.671875	0.578125
chr10	122120000	122260000	chr10	122120000	122260000	255,255,0	0.8226854813861202	0.011382470437511082	0.04121443539631838	0.5535714285714286	0.625
chr10	73240000	73400000	chr10	73240000	73400000	255,255,0	0.7947896086292692	0.03499281688016851	0.01756318520691625	0.6527777777777778	0.5138888888888888
chr10	21530000	21960000	chr10	21530000	21960000	255,255,0	1.0520417800326873	0.02762152323058476	0.024701927748254984	0.5103305785123967	0.9111570247933884
chr10	29460000	29970000	chr10	29460000	29970000	255,255,0	1.0945006708952991	0.030369112924580305	0.021947737700177737	0.9304733727810651	0.5813609467455622
chr10	119940000	120200000	chr10	119940000	120200000	255,255,0	1.2290331683210896	0.03811964629726791	0.014148004706756794	0.8846153846153846	0.7307692307692307
chr10	120400000	120870000	chr10	120400000	120870000	255,255,0	1.3419080304079531	0.01750842169374353	0.0347276432474863	0.7892134661835749	0.9361035628019324
chr10	60090000	60430000	chr10	60090000	60430000	255,255,0	1.0681886092152293	0.03348366994418667	0.018668352413681966	0.761437908496732	0.7810457516339869
chr10	90290000	90580000	chr10	90290000	90580000	255,255,0	1.2492505741579805	0.016424307904828885	0.03548301045535661	0.8026822916666667	0.9000607638888889
chr10	120930000	121160000	chr10	120930000	121160000	255,255,0	1.07059455727833	0.04265607785004952	0.009131540425650793	0.8541666666666666	0.5625
chr10	68990000	69170000	chr10	68990000	69170000	255,255,0	1.0683861356251136	0.02871004088615614	0.02295145714794755	0.7666666666666667	0.7222222222222222
chr10	66200000	66940000	chr10	66200000	66940000	255,255,0	1.0345533370435214	0.021459934599443516	0.029964614556881056	0.7887624466571835	0.7389758179231863
chr10	95990000	96340000	chr10	95990000	96340000	255,255,0	1.349410577456683	0.024584401109465415	0.026715395076118628	0.8672839506172839	0.8549382716049383
chr10	118550000	119020000	chr10	118550000	119020000	255,255,0	1.5567278057032654	0.03221631277499132	0.01902855288564173	0.8940972222222222	0.9635416666666666
chr10	118560000	118740000	chr10	118560000	118740000	255,255,0	1.0828889775316966	0.034730820269497684	0.0163992953981379	0.7444444444444445	0.7222222222222222
chr10	3180000	3760000	chr10	3180000	3760000	255,255,0	1.5563299812746747	0.034880611523280425	0.016151551008948408	0.9758620689655172	0.8011494252873563
chr10	1100000	1370000	chr10	1100000	1370000	255,255,0	1.0729605584664785	0.034659997228202136	0.016001222972872924	0.8622448979591837	0.6071428571428571
chr10	110610000	110910000	chr10	110610000	110910000	255,255,0	1.1036147768772873	0.026481923743348346	0.023999340756426367	0.7458333333333333	0.7708333333333334
chr10	75240000	75380000	chr10	75240000	75380000	255,255,0	0.8283961005248422	0.02984125280529495	0.020561698381774237	0.5892857142857143	0.625
chr10	124990000	125150000	chr10	124990000	125150000	255,255,0	1.0515130451235155	0.0317103107986632	0.018614355747546395	0.7083333333333334	0.7083333333333334
chr10	43180000	43460000	chr10	43180000	43460000	255,255,0	1.1448981857898952	0.02227877292274595	0.027367407311664718	0.7285714285714285	0.8714285714285714
chr10	89790000	90140000	chr10	89790000	90140000	255,255,0	1.5754818536662731	0.030716219186157967	0.018647740494713884	0.9351851851851852	0.8919753086419753
chr10	97900000	98080000	chr10	97900000	98080000	255,255,0	1.0594915013184902	0.019132648705194072	0.030134701605432218	0.6555555555555556	0.7444444444444445
chr10	34460000	34640000	chr10	34460000	34640000	255,255,0	0.915797408695717	0.006075703045117838	0.043135787055616645	0.5444444444444444	0.7666666666666667
chr10	4370000	4770000	chr10	4370000	4770000	255,255,0	1.3312685604829333	0.01132738589234416	0.037770828995573796	0.7642857142857142	0.9404761904761905
chr10	19380000	19780000	chr10	19380000	19780000	255,255,0	1.2525376388779987	0.02556098531193586	0.02352929588594524	0.8261904761904761	0.8738095238095238
chr10	6220000	6400000	chr10	6220000	6400000	255,255,0	1.094368415319034	0.01406962478130645	0.0348545946240736	0.7222222222222222	0.7666666666666667
chr10	106260000	106610000	chr10	106260000	106610000	255,255,0	1.0384166787443925	0.021787562820949888	0.026863006901366088	0.5030864197530864	0.8734567901234568
chr10	82130000	82780000	chr10	82130000	82780000	255,255,0	0.9516261915729851	0.029744717294122376	0.018904614834391136	0.82277318640955	0.5472910927456383
chr10	25240000	25680000	chr10	25240000	25680000	255,255,0	1.2606964706865937	0.026955621187178667	0.02152821767388728	0.8201581027667985	0.9031620553359684
chr10	111060000	111320000	chr10	111060000	111320000	255,255,0	1.1441738799473522	0.030906407904616434	0.017459533056872333	0.8736263736263736	0.6538461538461539
chr10	22330000	22530000	chr10	22330000	22530000	255,255,0	0.9760788748732313	0.023121323420173957	0.025090707396527426	0.6454545454545455	0.7727272727272727
chr10	123980000	124390000	chr10	123980000	124390000	255,255,0	1.5346094604374696	0.025313540714953092	0.022847679549550318	0.9478458049886621	0.9342403628117913
chr10	133130000	133280000	chr10	133130000	133280000	255,255,0	0.7662108438982695	0.029024551195860532	0.019075530912048243	0.640625	0.515625
chr10	14190000	14490000	chr10	14190000	14490000	255,255,0	1.4302953670902925	0.01960207536225103	0.027854218010605294	0.9125	0.9125
chr10	58160000	58390000	chr10	58160000	58390000	255,255,0	1.0169114882809598	0.031435961105318794	0.0156008666540128	0.7708333333333334	0.6875
chr10	115150000	115660000	chr10	115150000	115660000	255,255,0	0.8744295079973504	0.027657690667640216	0.019222317520687184	0.599112426035503	0.6730769230769231
chr10	118270000	118460000	chr10	118270000	118460000	255,255,0	1.051406141559267	0.022445055220037945	0.024356267147921964	0.77	0.67
chr10	29990000	30290000	chr10	29990000	30290000	255,255,0	1.3373818607995596	0.017343708630261793	0.02938644499146223	0.8791666666666667	0.9125
chr10	111730000	112090000	chr10	111730000	112090000	255,255,0	1.1344758399188306	0.01755410269576529	0.029074429695565	0.7631578947368421	0.7923976608187134
chr10	17600000	17740000	chr10	17600000	17740000	255,255,0	0.8603260267992431	0.02769016164153803	0.01888847631730805	0.625	0.5892857142857143
chr10	21750000	21960000	chr10	21750000	21960000	255,255,0	1.1954139199071117	0.00907276193534116	0.03749270395376539	0.7933884297520661	0.8264462809917356
chr10	69960000	70130000	chr10	69960000	70130000	255,255,0	0.9493256793248888	0.02842607289310512	0.018063066213057807	0.6666666666666666	0.7407407407407407
chr10	35080000	35220000	chr10	35080000	35220000	255,255,0	0.7954880357581773	0.024808921137571584	0.02153682667251585	0.5535714285714286	0.625
chr10	15880000	16090000	chr10	15880000	16090000	255,255,0	1.1082497987196924	0.034818500457117985	0.01124921830985948	0.8264462809917356	0.6942148760330579
chr10	30780000	31020000	chr10	30780000	31020000	255,255,0	1.131519759700377	0.038551819538881885	0.007327787894934693	0.8653846153846154	0.7884615384615384
chr10	20570000	20780000	chr10	20570000	20780000	255,255,0	0.931629970991731	0.00608473830212738	0.0397680643770921	0.5099862258953167	0.8261019283746557
chr10	130680000	131300000	chr10	130680000	131300000	255,255,0	0.8218645586060169	0.0253047136069565	0.020406484476209345	0.5569556451612903	0.7207661290322581
chr10	35620000	35990000	chr10	35620000	35990000	255,255,0	1.2217187313510676	0.0342683412711412	0.011351700396544718	0.9307479224376731	0.6980609418282548
chr10	59620000	59810000	chr10	59620000	59810000	255,255,0	1.0690489417090996	0.030933290309079098	0.014196464327282828	0.79	0.69
chr10	105940000	106180000	chr10	105940000	106180000	255,255,0	1.2263114939355364	0.018815546509907605	0.02629689223567254	0.8141025641025641	0.8397435897435898
chr10	84560000	84750000	chr10	84560000	84750000	255,255,0	1.1034038468117333	0.028387109463693855	0.016652612209063555	0.77	0.79
chr10	67540000	67780000	chr10	67540000	67780000	255,255,0	1.0633550946932062	0.018512660812064395	0.02625059102205797	0.7884615384615384	0.7756410256410257
chr10	21270000	21480000	chr10	21270000	21480000	255,255,0	1.2500296577102412	0.02069750069102793	0.0240407711086634	0.8264462809917356	0.8264462809917356
chr10	60440000	60780000	chr10	60440000	60780000	255,255,0	1.2412924563179581	0.016502753868806185	0.028197661247149314	0.7941176470588235	0.9052287581699346
chr10	79060000	79220000	chr10	79060000	79220000	255,255,0	0.7758342201523079	0.015593182111193376	0.02909223779086555	0.5972222222222222	0.5694444444444444
chr10	43480000	43640000	chr10	43480000	43640000	255,255,0	0.8882467108747536	0.018284670917001485	0.025888766528056148	0.5694444444444444	0.6805555555555556
chr10	106380000	106600000	chr10	106380000	106600000	255,255,0	1.2453851726765406	0.015233601635976018	0.02890254829043576	0.7954545454545454	0.8409090909090909
chr10	36590000	36770000	chr10	36590000	36770000	255,255,0	0.8624763475322192	0.006055516938490865	0.03805802230066991	0.5666666666666667	0.7666666666666667
chr10	104640000	104930000	chr10	104640000	104930000	255,255,0	1.3461977787566162	0.018464030044431035	0.025563066478741653	0.88	0.8533333333333334
chr10	7830000	8030000	chr10	7830000	8030000	255,255,0	1.1464391453832414	0.028242376718854247	0.015744700244642515	0.7909090909090909	0.8090909090909091
chr10	95130000	95360000	chr10	95130000	95360000	255,255,0	1.2443452036150702	0.02341200456876468	0.02055836031360129	0.8263888888888888	0.8263888888888888
chr10	58400000	58760000	chr10	58400000	58760000	255,255,0	1.0738417734391277	0.02623636371483006	0.017588722798622995	0.6929824561403509	0.8567251461988304
chr10	96190000	96330000	chr10	96190000	96330000	255,255,0	0.8628492996039788	0.011110003855822996	0.03263551055819811	0.5535714285714286	0.625
chr10	25720000	25870000	chr10	25720000	25870000	255,255,0	0.8837448562632524	0.03540648611099285	0.008190743746384753	0.671875	0.609375
chr10	11780000	11990000	chr10	11780000	11990000	255,255,0	1.1581192047569147	0.028952260603086075	0.014475915453168418	0.8099173553719008	0.7603305785123967
chr10	61290000	61730000	chr10	61290000	61730000	255,255,0	1.305280627409489	0.014959603612158916	0.02833444160269545	0.8952569169960475	0.9426877470355731
chr10	7200000	7420000	chr10	7200000	7420000	255,255,0	0.9374736264841016	0.013661211722633371	0.02959180046922582	0.5833333333333334	0.75
chr10	97760000	97890000	chr10	97760000	97890000	255,255,0	0.806244584921523	0.024620308504282276	0.018575202931254618	0.5714285714285714	0.5306122448979592
chr10	31520000	31800000	chr10	31520000	31800000	255,255,0	1.2458179079261513	0.01677448818725208	0.025342840945737827	0.861904761904762	0.8714285714285714
chr10	72880000	73080000	chr10	72880000	73080000	255,255,0	1.056339808783075	0.020038515457338077	0.022064908207966506	0.7727272727272727	0.7909090909090909
chr10	60800000	61270000	chr10	60800000	61270000	255,255,0	1.306168000988919	0.025613474536088726	0.016149387529825393	0.9253472222222222	0.8559027777777778
chr10	123410000	123550000	chr10	123410000	123550000	255,255,0	0.8091322582379228	0.004229997246741052	0.03723792838212022	0.5535714285714286	0.625
chr10	81420000	81830000	chr10	81420000	81830000	255,255,0	1.1918076454932862	0.018063121752745364	0.023338523991029342	0.6984126984126984	0.9342403628117913
chr10	1110000	1230000	chr10	1110000	1230000	255,255,0	0.6603204731371077	0.034803829486454864	0.0064962130285692934	0.5	0.5
chr10	124520000	124740000	chr10	124520000	124740000	255,255,0	1.243330652245475	0.019805943175154946	0.021296932933342075	0.8106060606060606	0.8409090909090909
chr10	62030000	62260000	chr10	62030000	62260000	255,255,0	0.8878669016539359	0.013325885192229733	0.02739704738264881	0.5636363636363637	0.7534465534465535
chr10	81070000	81380000	chr10	81070000	81380000	255,255,0	1.2196631355540841	0.022999957251253804	0.01768733247447933	0.86328125	0.83203125
chr10	32220000	32370000	chr10	32220000	32370000	255,255,0	0.8284814067113111	0.015522038717926685	0.02510934413943377	0.578125	0.640625
chr10	8510000	9300000	chr10	8510000	9300000	255,255,0	1.3659330338853473	0.01675024250425561	0.023569610471680214	0.655625	0.986875
chr10	21530000	21730000	chr10	21530000	21730000	255,255,0	1.2010958036281172	0.025394280115900406	0.014856794374081772	0.8090909090909091	0.8090909090909091
chr10	19400000	19640000	chr10	19400000	19640000	255,255,0	1.102287102299653	0.01721819084644749	0.022638087262445268	0.8653846153846154	0.75
chr10	32780000	33170000	chr10	32780000	33170000	255,255,0	1.0162863918889737	0.01704091587798644	0.022518307889700065	0.6125	0.8775
chr10	6420000	6670000	chr10	6420000	6670000	255,255,0	1.244426095833423	0.021135673751936028	0.018269539763026796	0.8402366863905325	0.863905325443787
chr10	121740000	121910000	chr10	121740000	121910000	255,255,0	1.0529365626879357	0.015936251421971654	0.023280503334936767	0.7407407407407407	0.7407407407407407
chr10	43670000	43860000	chr10	43670000	43860000	255,255,0	0.994617046588756	0.032647576638604195	0.006229475217334357	0.79	0.61
chr10	66970000	67300000	chr10	66970000	67300000	255,255,0	1.0154582158414804	0.023939367970858452	0.014756469230620625	0.9273356401384083	0.5051903114186851
chr10	132180000	132370000	chr10	132180000	132370000	255,255,0	0.9588797917876981	0.02410301141336761	0.014544377413102902	0.79	0.61
chr10	32040000	32210000	chr10	32040000	32210000	255,255,0	1.0040900449040442	0.020045569217546445	0.01841922776122081	0.7407407407407407	0.7160493827160493
chr10	32390000	32760000	chr10	32390000	32760000	255,255,0	1.1539563076524781	0.019540957644162776	0.018870949997170226	0.9085872576177285	0.7368421052631579
chr10	5090000	5330000	chr10	5090000	5330000	255,255,0	0.7772102567271133	0.013197181755904595	0.02477443689510438	0.5705128205128205	0.6217948717948718
chr10	25520000	25680000	chr10	25520000	25680000	255,255,0	0.8580304205386091	0.006117690922136346	0.031727374043456755	0.5138888888888888	0.7083333333333334
chr10	53210000	53590000	chr10	53210000	53590000	255,255,0	1.31682304963326	0.019796491883783185	0.017778189447270665	0.8552631578947368	0.9184210526315789
chr10	24200000	24360000	chr10	24200000	24360000	255,255,0	0.9744529573349578	0.02549835029094044	0.012040228398307498	0.7083333333333334	0.7083333333333334
chr10	4510000	4700000	chr10	4510000	4700000	255,255,0	0.6999875368618909	0.005764598327239297	0.031722344804753264	0.5180194805194805	0.5810064935064936
chr10	87840000	88120000	chr10	87840000	88120000	255,255,0	1.1323373886737236	0.029469142955921457	0.007944476363064917	0.8904761904761904	0.6523809523809524
chr10	57870000	58060000	chr10	57870000	58060000	255,255,0	0.8526879283997729	0.0055645134889435515	0.03175339155410592	0.57	0.73
chr10	66740000	66920000	chr10	66740000	66920000	255,255,0	0.8828585501098565	0.004829146518480921	0.03204025926058898	0.5	0.7666666666666667
chr10	92460000	92640000	chr10	92460000	92640000	255,255,0	1.1063537502971568	0.018438135130363263	0.01840259679845891	0.7444444444444445	0.7666666666666667
chr10	122560000	122710000	chr10	122560000	122710000	255,255,0	0.6310573050153216	0.015566172872794585	0.021046995779281024	0.515625	0.515625
chr10	118810000	119020000	chr10	118810000	119020000	255,255,0	1.1787745682894988	0.006806352979176745	0.029693171178687333	0.7603305785123967	0.8264462809917356
chr10	29600000	29750000	chr10	29600000	29750000	255,255,0	0.7789614176364432	0.020951237710024762	0.015390088327205507	0.6418555402930403	0.5298477564102564
chr10	6680000	7120000	chr10	6680000	7120000	255,255,0	0.8873510402238376	0.02209531085851474	0.014226335452659606	0.808300395256917	0.5158102766798419
chr10	66630000	66930000	chr10	66630000	66930000	255,255,0	1.2317239961234283	0.011057171670319589	0.02522301801754044	0.8291666666666667	0.9125
chr10	120210000	120360000	chr10	120210000	120360000	255,255,0	0.8548876165928518	0.017181394508720475	0.019090527936300335	0.6015625	0.671875
chr10	82150000	82380000	chr10	82150000	82380000	255,255,0	1.1696614686935025	0.021985903596825646	0.014161386729780574	0.8402777777777778	0.8263888888888888
chr10	107350000	107810000	chr10	107350000	107810000	255,255,0	1.2046188307452745	0.023944490800309817	0.012190443013858958	0.8387681159420289	0.8568840579710145
chr10	71870000	72060000	chr10	71870000	72060000	255,255,0	0.9026322700444345	0.019163486554918722	0.01695773421940375	0.63	0.77
chr10	17270000	17420000	chr10	17270000	17420000	255,255,0	0.8833720573161128	0.02864746484650263	0.00724956354127086	0.671875	0.640625
chr10	48970000	49170000	chr10	48970000	49170000	255,255,0	1.0318328543848088	0.021580320520320814	0.014001118365188098	0.7727272727272727	0.7363636363636363
chr10	72680000	72850000	chr10	72680000	72850000	255,255,0	0.9179636678584533	0.008618779511526323	0.02695090278781429	0.6063034188034189	0.7683678500986193
chr10	81850000	82100000	chr10	81850000	82100000	255,255,0	1.2396258291589413	0.019540767366701593	0.016019791163491913	0.8520710059171598	0.863905325443787
chr10	56410000	56830000	chr10	56410000	56830000	255,255,0	0.9257670148998138	0.018414285696817554	0.017104738999230998	0.7510822510822511	0.6515151515151515
chr10	113210000	113400000	chr10	113210000	113400000	255,255,0	0.8194711451815566	0.030503743580870532	0.004765029299579138	0.71	0.51
chr10	115800000	116120000	chr10	115800000	116120000	255,255,0	0.7590864766136755	0.023065702637982816	0.012127330088441654	0.6213235294117647	0.5110294117647058
chr10	26890000	27070000	chr10	26890000	27070000	255,255,0	1.0160467641071493	0.018883525048668907	0.016284659155878962	0.7666666666666667	0.7222222222222222
chr10	11300000	11480000	chr10	11300000	11480000	255,255,0	0.940924583056005	0.010000976300139275	0.025140442279829055	0.7	0.7
chr10	112960000	113130000	chr10	112960000	113130000	255,255,0	0.9954398113665093	0.009649028680211905	0.025121646945222162	0.6419753086419753	0.7407407407407407
chr10	132450000	132630000	chr10	132450000	132630000	255,255,0	0.9438077480738842	0.019426542591656402	0.01526102456854472	0.6555555555555556	0.7444444444444445
chr10	17280000	17590000	chr10	17280000	17590000	255,255,0	0.8417085239360002	0.019930323294767134	0.014699337382461096	0.71484375	0.55859375
chr10	22570000	22720000	chr10	22570000	22720000	255,255,0	0.8231813893101259	0.024244343483036765	0.010347265922411	0.671875	0.546875
chr10	131610000	131870000	chr10	131610000	131870000	255,255,0	1.1675208492076323	0.012373635350091935	0.022140837825118276	0.7527472527472527	0.8846153846153846
chr10	60240000	60430000	chr10	60240000	60430000	255,255,0	1.0650110305274456	0.01325839189332197	0.020673452193529722	0.78	0.79
chr10	19810000	20040000	chr10	19810000	20040000	255,255,0	1.054777549144571	0.027785779967161625	0.006145269307727186	0.8541666666666666	0.6319444444444444
chr10	98240000	98420000	chr10	98240000	98420000	255,255,0	1.0071618081216234	0.005333931132405182	0.028258204794178586	0.6555555555555556	0.7666666666666667
chr10	53300000	53480000	chr10	53300000	53480000	255,255,0	0.8014897523707709	0.019847536889031313	0.013420528301770936	0.713888888888889	0.526010101010101
chr10	42550000	42770000	chr10	42550000	42770000	255,255,0	0.9718333080604622	0.010491343316852881	0.02268574061224024	0.5984848484848485	0.8257575757575758
chr10	84780000	85150000	chr10	84780000	85150000	255,255,0	0.862058058808155	0.02320707546485916	0.009754520663503692	0.7811634349030471	0.5429362880886427
chr10	92670000	92840000	chr10	92670000	92840000	255,255,0	0.9913764003390868	0.02167278434458878	0.010773018032574935	0.7160493827160493	0.691358024691358
chr10	34310000	34640000	chr10	34310000	34640000	255,255,0	1.2503626213578496	0.009064351641074032	0.023176719088189718	0.8650519031141869	0.9065743944636678
chr10	34820000	34970000	chr10	34820000	34970000	255,255,0	0.7859421665227457	0.0040628497940511064	0.02803443567691019	0.515625	0.671875
chr10	6540000	6660000	chr10	6540000	6660000	255,255,0	0.6490177395817699	0.0024372311529078164	0.029532164117527626	0.5	0.5
chr10	129030000	129330000	chr10	129030000	129330000	255,255,0	1.259883703585587	0.021117321241649223	0.010802726373964885	0.9125	0.8625
chr10	129810000	129960000	chr10	129810000	129960000	255,255,0	0.7192977763300518	0.0083661984058057	0.023542264049822407	0.6390625	0.5078125
chr10	9990000	10670000	chr10	9990000	10670000	255,255,0	0.7670201993242309	0.015058693414646069	0.016741047646645024	0.4445378151260504	0.7504201680672269
chr10	96620000	96820000	chr10	96620000	96820000	255,255,0	1.120073719768632	0.021857780974729707	0.009785889121139528	0.8090909090909091	0.7727272727272727
chr10	124760000	124970000	chr10	124760000	124970000	255,255,0	1.0298055565087534	0.012375862169754864	0.018795033540943182	0.6446280991735537	0.8264462809917356
chr10	76050000	76300000	chr10	76050000	76300000	255,255,0	1.1529380556557984	0.012951078717081958	0.01812853933580956	0.8165680473372781	0.8757396449704142
chr10	76320000	76540000	chr10	76320000	76540000	255,255,0	1.0714670433553208	0.018090815297526645	0.012315145206562864	0.8257575757575758	0.7803030303030303
chr10	60990000	61270000	chr10	60990000	61270000	255,255,0	0.8904641498127793	0.0168319270305195	0.013474515099634304	0.5857142857142857	0.8142857142857143
chr10	23510000	23690000	chr10	23510000	23690000	255,255,0	0.981175702674066	0.012655759284026007	0.01743603723432463	0.7	0.7444444444444445
chr10	67300000	67510000	chr10	67300000	67510000	255,255,0	0.9701610282191273	0.007893224217358469	0.022088029602946722	0.6446280991735537	0.8099173553719008
chr10	5940000	6080000	chr10	5940000	6080000	255,255,0	0.8287094434974331	0.01870014406639816	0.011209040779084552	0.625	0.5892857142857143
chr10	108560000	108780000	chr10	108560000	108780000	255,255,0	1.059088234261677	0.014034989399922565	0.015834238052913827	0.7045454545454546	0.8106060606060606
chr10	96830000	97010000	chr10	96830000	97010000	255,255,0	0.8396900631114954	0.009812963345525668	0.01999330512314302	0.5347222222222222	0.6819444444444445
chr10	37470000	37750000	chr10	37470000	37750000	255,255,0	1.0840781472028491	0.012380641755687496	0.01735191457551436	0.7476190476190476	0.8714285714285714
chr10	23990000	24190000	chr10	23990000	24190000	255,255,0	1.0849935047358008	0.015096424866729796	0.014626566399964576	0.7727272727272727	0.7909090909090909
chr10	1390000	1680000	chr10	1390000	1680000	255,255,0	1.0486954663456747	0.011881377975856536	0.017823945944628793	0.7111111111111111	0.8533333333333334
chr10	81600000	81830000	chr10	81600000	81830000	255,255,0	1.0348034699975628	0.007787507648440035	0.021859548776791568	0.6041666666666666	0.8541666666666666
chr10	44870000	44990000	chr10	44870000	44990000	255,255,0	0.6675155916317113	0.014839719259614815	0.014747745613846966	0.5	0.5
chr10	62260000	62410000	chr10	62260000	62410000	255,255,0	0.8048873736916564	0.01693155112244407	0.012631479144946866	0.671875	0.578125
chr10	58520000	58740000	chr10	58520000	58740000	255,255,0	0.9803909397053905	0.013631199061297368	0.015362766389478526	0.6287878787878788	0.8106060606060606
chr10	91540000	91740000	chr10	91540000	91740000	255,255,0	0.8746386821198113	0.007887564135755282	0.02104376232108387	0.5181818181818182	0.7363636363636363
chr10	124230000	124390000	chr10	124230000	124390000	255,255,0	0.8217806432788606	0.005027620069698994	0.023885570737613333	0.5138888888888888	0.7083333333333334
chr10	17440000	17590000	chr10	17440000	17590000	255,255,0	0.8147565167306279	0.010045514816601951	0.01877014794396266	0.640625	0.578125
chr10	48660000	48940000	chr10	48660000	48940000	255,255,0	1.1084869629780452	0.016010320999765418	0.012532015820027772	0.8809523809523809	0.7380952380952381
chr10	111370000	111630000	chr10	111370000	111630000	255,255,0	1.1256183000023277	0.011286751707417667	0.016881479987614544	0.8406593406593407	0.7857142857142857
chr10	1240000	1370000	chr10	1240000	1370000	255,255,0	0.7178814152598811	0.007441156515752637	0.02063013745528387	0.5306122448979592	0.5714285714285714
chr10	128570000	128870000	chr10	128570000	128870000	255,255,0	0.8786915647595703	0.008101378149301602	0.01993363016737601	0.6208333333333333	0.7375
chr10	54000000	54410000	chr10	54000000	54410000	255,255,0	1.0215833773544127	0.014336367562131181	0.013694399819392519	0.7120181405895691	0.8344671201814059
chr10	117550000	117710000	chr10	117550000	117710000	255,255,0	0.8470020923533207	0.0189257051156909	0.008936818696596308	0.7083333333333334	0.5416666666666666
chr10	105750000	105930000	chr10	105750000	105930000	255,255,0	0.8831876616674471	0.017397264707441806	0.010405881616530704	0.7222222222222222	0.5888888888888889
chr10	21060000	21260000	chr10	21060000	21260000	255,255,0	0.980281863819133	0.013801168123222778	0.013758566487785492	0.7727272727272727	0.7
chr10	25090000	25230000	chr10	25090000	25230000	255,255,0	0.8147419579868707	0.016636090292529652	0.01088723199072535	0.625	0.625
chr10	55080000	55260000	chr10	55080000	55260000	255,255,0	0.9050408703634462	0.012348500183262997	0.015150769313865237	0.6777777777777778	0.7222222222222222
chr10	98790000	99030000	chr10	98790000	99030000	255,255,0	0.9596962691586717	0.018260354928225947	0.009198942174787214	0.75	0.6474358974358975
chr10	115150000	115330000	chr10	115150000	115330000	255,255,0	0.9401982273176686	0.02074880807181221	0.0066275218707887665	0.7444444444444445	0.6111111111111112
chr10	118050000	118240000	chr10	118050000	118240000	255,255,0	0.9375497350898512	0.005243817794557166	0.021877648524602868	0.57	0.79
chr10	58780000	58930000	chr10	58780000	58930000	255,255,0	0.8928851065612127	0.016655202466984643	0.010126531644621845	0.671875	0.671875
chr10	33010000	33150000	chr10	33010000	33150000	255,255,0	0.780688411734835	0.0082896141017085	0.018331329320956484	0.5535714285714286	0.625
chr10	116420000	116600000	chr10	116420000	116600000	255,255,0	0.8580713044360642	0.017513626271686532	0.00900670369424134	0.7	0.5888888888888889
chr10	2080000	2360000	chr10	2080000	2360000	255,255,0	1.0410132779512669	0.015970095884233218	0.010486778941268688	0.8333333333333334	0.719047619047619
chr10	55290000	55630000	chr10	55290000	55630000	255,255,0	0.7625559027122749	0.011099798797296367	0.014900685534908541	0.5255555555555556	0.6749673202614379
chr10	33330000	33620000	chr10	33330000	33620000	255,255,0	0.9538472361596037	0.01998744424006743	0.005794509592987987	0.8977777777777778	0.5155555555555555
chr10	115430000	115660000	chr10	115430000	115660000	255,255,0	0.8714202136242126	0.010053101502644435	0.015255795275598949	0.6041666666666666	0.7152777777777778
chr10	44050000	44310000	chr10	44050000	44310000	255,255,0	0.8459669423795697	0.00832923753673093	0.016832826624958587	0.5659340659340659	0.7527472527472527
chr10	12710000	12890000	chr10	12710000	12890000	255,255,0	0.8999938028950396	0.01980412959430814	0.005092221780220107	0.7666666666666667	0.5666666666666667
chr10	113920000	114100000	chr10	113920000	114100000	255,255,0	1.0235626797953068	0.009037294209276138	0.015562889838780805	0.7	0.7666666666666667
chr10	108840000	109130000	chr10	108840000	109130000	255,255,0	1.02380562669176	0.014706086451693717	0.009724518926027886	0.8355555555555556	0.6844444444444444
chr10	6680000	6900000	chr10	6680000	6900000	255,255,0	0.7504061655109728	0.018882499807853555	0.005483310525062765	0.6724116161616162	0.5125631313131314
chr10	11040000	11280000	chr10	11040000	11280000	255,255,0	1.0667482511409854	0.011240881318469575	0.013035616703429412	0.8141025641025641	0.7884615384615384
chr10	23320000	23500000	chr10	23320000	23500000	255,255,0	0.9158825932381538	0.01369799055213158	0.01051016095501206	0.7444444444444445	0.6555555555555556
chr10	121480000	121690000	chr10	121480000	121690000	255,255,0	0.9753820691223951	0.011687723208986874	0.012353055895272531	0.7768595041322314	0.6942148760330579
chr10	1740000	2020000	chr10	1740000	2020000	255,255,0	0.9270673472169805	0.01240003716331933	0.011545691668186477	0.7857142857142857	0.6333333333333333
chr10	108210000	108540000	chr10	108210000	108540000	255,255,0	0.9333604347675439	0.0112479754004385	0.012622074474926723	0.6366782006920415	0.7612456747404844
chr10	132650000	132810000	chr10	132650000	132810000	255,255,0	0.8404044294388885	0.012346958877145972	0.01141689945291465	0.7083333333333334	0.5972222222222222
chr10	66220000	66560000	chr10	66220000	66560000	255,255,0	1.0046502933578974	0.012836502528428273	0.010849731087973253	0.8790849673202614	0.6764705882352942
chr10	53610000	53820000	chr10	53610000	53820000	255,255,0	1.006802314832075	0.013143449877196664	0.010420168156325476	0.7933884297520661	0.7272727272727273
chr10	8060000	8240000	chr10	8060000	8240000	255,255,0	0.9089741927387773	0.0180238911231429	0.005445910115854896	0.7444444444444445	0.6333333333333333
chr10	105490000	105690000	chr10	105490000	105690000	255,255,0	0.9385460663599006	0.006182408584620186	0.017272855353650994	0.5363636363636364	0.8090909090909091
chr10	82790000	82960000	chr10	82790000	82960000	255,255,0	0.8386780335429789	0.012775680981535259	0.010624007358245554	0.6666666666666666	0.6172839506172839
chr10	16110000	16300000	chr10	16110000	16300000	255,255,0	0.8931909910299317	0.014911577258425054	0.008400479926752961	0.77	0.59
chr10	99040000	99210000	chr10	99040000	99210000	255,255,0	0.8626472871392872	0.00833682484497937	0.014491718087474062	0.6172839506172839	0.691358024691358
chr10	62430000	62580000	chr10	62430000	62580000	255,255,0	0.7976718378399557	0.010093797789474614	0.012461829156928856	0.671875	0.609375
chr10	82420000	82770000	chr10	82420000	82770000	255,255,0	0.8737579360770364	0.011280404375828957	0.0099044326910275	0.6018518518518519	0.7623456790123457
chr10	88560000	88810000	chr10	88560000	88810000	255,255,0	0.7962156265117419	0.007641120667813738	0.013141860201555867	0.6863905325443787	0.5798816568047337
chr10	29760000	29970000	chr10	29760000	29970000	255,255,0	0.9203934404527937	0.008071250307691812	0.012556609725852156	0.628099173553719	0.8099173553719008
chr10	96010000	96170000	chr10	96010000	96170000	255,255,0	0.8498048481628027	0.013788154167176832	0.00683653168418525	0.7083333333333334	0.5694444444444444
chr10	25260000	25510000	chr10	25260000	25510000	255,255,0	0.7608134167750067	0.010741001657070174	0.009695286539713448	0.7100591715976331	0.5088757396449705
chr10	31320000	31490000	chr10	31320000	31490000	255,255,0	0.8167934800913901	0.00857547544187943	0.011837848608092096	0.5679012345679012	0.7160493827160493
chr10	3780000	4150000	chr10	3780000	4150000	255,255,0	0.849144019573952	0.010656418733894566	0.009599032134737309	0.7202216066481995	0.6426592797783933
chr10	121180000	121460000	chr10	121180000	121460000	255,255,0	1.0017131697815405	0.009219164960836083	0.010913920100649864	0.7571428571428571	0.7952380952380952
chr10	19020000	19230000	chr10	19020000	19230000	255,255,0	0.66197345981559	0.0076097041073888184	0.012444791457472761	0.5188746438746439	0.5445156695156694
chr10	23730000	23960000	chr10	23730000	23960000	255,255,0	0.8026421472415209	0.011356648264186288	0.008539363786313335	0.6736111111111112	0.5902777777777778
chr10	57080000	57310000	chr10	57080000	57310000	255,255,0	1.0782670352374655	0.008066681692370374	0.011722228047535584	0.8125	0.8402777777777778
chr10	129360000	129690000	chr10	129360000	129690000	255,255,0	0.7803342528484702	0.00851473175784412	0.011253246392253585	0.6180593101211073	0.6240876405709342
chr10	10690000	10950000	chr10	10690000	10950000	255,255,0	0.875439564263683	0.010439153283578858	0.009250861403805183	0.7967032967032966	0.5879120879120879
chr10	57340000	57540000	chr10	57340000	57540000	255,255,0	0.9090346569110784	0.010613215576880233	0.009000682904968704	0.7909090909090909	0.6272727272727273
chr10	126600000	126750000	chr10	126600000	126750000	255,255,0	0.7478785197476744	0.008377629984545543	0.011091326592290122	0.546875	0.609375
chr10	83860000	84010000	chr10	83860000	84010000	255,255,0	0.7428066796729145	0.008177507353232718	0.011213214375066742	0.578125	0.578125
chr10	57700000	57850000	chr10	57700000	57850000	255,255,0	0.7512447317406155	0.013351519746976036	0.004855744270481169	0.640625	0.546875
chr10	126150000	126390000	chr10	126150000	126390000	255,255,0	0.7259185524768209	0.006415398274557357	0.01161577828915947	0.5192307692307693	0.6474358974358975
chr10	116120000	116270000	chr10	116120000	116270000	255,255,0	0.7874496224468861	0.0055827474019789335	0.012037661466859003	0.578125	0.640625
chr10	127200000	127430000	chr10	127200000	127430000	255,255,0	0.8978230038162813	0.009601963210756693	0.007625250231762619	0.7291666666666666	0.6875
chr10	88400000	88550000	chr10	88400000	88550000	255,255,0	0.8475808776926514	0.0065501196472476896	0.01023739381777404	0.671875	0.640625
chr10	125160000	125350000	chr10	125160000	125350000	255,255,0	0.9950891493111771	0.01065858371833028	0.006012601447953757	0.77	0.77
chr10	109170000	109430000	chr10	109170000	109430000	255,255,0	0.7509119802780465	0.00784900361106929	0.008581979658819995	0.532967032967033	0.6538461538461539
chr10	74820000	75010000	chr10	74820000	75010000	255,255,0	0.8382784779680894	0.00516527680399532	0.01091384357359627	0.69	0.69
chr10	44160000	44280000	chr10	44160000	44280000	255,255,0	0.6137307381829814	0.0015566063277807276	0.014342324703075468	0.5	0.5
chr10	2610000	2820000	chr10	2610000	2820000	255,255,0	0.8572560182288171	0.005971306043346068	0.00953749161092078	0.6611570247933884	0.743801652892562
chr10	106190000	106360000	chr10	106190000	106360000	255,255,0	0.7579209462406418	0.010803462214216759	0.004468587351766395	0.6666666666666666	0.5185185185185185
chr10	112790000	112940000	chr10	112790000	112940000	255,255,0	0.766159853428195	0.004668689986208328	0.010333145344672726	0.515625	0.671875
chr10	82990000	83160000	chr10	82990000	83160000	255,255,0	0.8191248036749609	0.008988621450550684	0.005863037068306683	0.691358024691358	0.5925925925925926
chr10	78470000	78650000	chr10	78470000	78650000	255,255,0	0.7353004830697122	0.0040999008815875565	0.009269757929170666	0.5222222222222223	0.7
chr10	6910000	7110000	chr10	6910000	7110000	255,255,0	0.7373275348771379	0.005001098733611093	0.008075664046956667	0.5363636363636364	0.6818181818181818
chr10	36090000	36280000	chr10	36090000	36280000	255,255,0	0.6930187645952158	0.005935661653967868	0.005543290559634095	0.55	0.63
chr10	115930000	116110000	chr10	115930000	116110000	255,255,0	0.8144914222056538	0.0062718118791556315	0.004876451387432214	0.7	0.6111111111111112
chr10	34090000	34250000	chr10	34090000	34250000	255,255,0	0.7158851048560017	0.0032730869728489222	0.0023338457795583512	0.6527777777777778	0.5972222222222222
chr11	24440000	25130000	chr11	24440000	25130000	255,255,0	1.0656882277916262	0.018804046750345166	0.19209427497263923	0.8212244897959183	0.6579591836734694
chr11	134580000	134770000	chr11	134580000	134770000	255,255,0	1.2141383360522364	0.007292660532153845	0.1926634298879375	0.65	0.73
chr11	95930000	96300000	chr11	95930000	96300000	255,255,0	0.7606043244112597	0.07543242480833859	0.12384846182150047	0.5096952908587258	0.5263157894736842
chr11	71110000	71250000	chr11	71110000	71250000	255,255,0	0.8622995490095903	0.19294182259902315	0.006185375264329564	0.625	0.5178571428571429
chr11	3450000	3640000	chr11	3450000	3640000	255,255,0	0.9679642573136145	0.13177222978731049	0.06611249092313179	0.5797222222222222	0.7352777777777778
chr11	25430000	25680000	chr11	25430000	25680000	255,255,0	1.0023812394451335	0.18510753044356792	0.012593237053933639	0.6627218934911243	0.7692307692307693
chr11	36900000	39210000	chr11	36900000	39210000	255,255,0	1.1927303601439105	0.10561209198535695	0.08953312728922996	0.8300395738111659	0.5001683824906857
chr11	36680000	39380000	chr11	36680000	39380000	255,255,0	1.310043038186475	0.09654230367643984	0.09805576923067338	0.8770697167755991	0.5563725490196079
chr11	103620000	106070000	chr11	103620000	106070000	255,255,0	1.428465542784069	0.1293730702353725	0.06407508223539451	0.7064577962852799	0.9158569634476833
chr11	90460000	91270000	chr11	90460000	91270000	255,255,0	0.9589995525675119	0.16679641406712298	0.0249672512992967	0.5568114217727543	0.8637715645449138
chr11	34160000	35430000	chr11	34160000	35430000	255,255,0	1.0251274176947334	0.11217508661107475	0.07827699341672928	0.545166015625	0.717529296875
chr11	103160000	106070000	chr11	103160000	106070000	255,255,0	1.5009096515636005	0.10060651471637802	0.08902856074950768	0.8468755864139613	0.8487521110902608
chr11	37400000	39370000	chr11	37400000	39370000	255,255,0	1.0178146978739755	0.10799647364154577	0.0807309852268813	0.7333945515763698	0.5068870523415978
chr11	7470000	7690000	chr11	7470000	7690000	255,255,0	1.052659789856437	0.02182722157079532	0.16577703112636133	0.7651515151515151	0.75
chr11	96440000	99050000	chr11	96440000	99050000	255,255,0	1.0758308434021238	0.08880771877511079	0.09609434050130146	0.8172600664296953	0.6233319736612085
chr11	36800000	38970000	chr11	36800000	38970000	255,255,0	1.2207165122647743	0.09848868468220895	0.08595000490077936	0.8376399292988805	0.534130123726959
chr11	12040000	13380000	chr11	12040000	13380000	255,255,0	0.9691505025258125	0.09939678267142465	0.08454455147155104	0.5195346795434592	0.7473661106233538
chr11	25330000	25730000	chr11	25330000	25730000	255,255,0	1.5265362575490224	0.1594762397051791	0.024381344715287245	0.9142857142857143	0.85
chr11	129850000	130910000	chr11	129850000	130910000	255,255,0	0.9280770500612786	0.08850529311692137	0.09384499659295463	0.5733752620545073	0.6781970649895178
chr11	6710000	7770000	chr11	6710000	7770000	255,255,0	1.3473776947127323	0.054103658529018425	0.1273000213986643	0.8717679944095038	0.8948287910552062
chr11	55940000	56180000	chr11	55940000	56180000	255,255,0	1.1213491153175512	0.03527231590994362	0.14548116396721367	0.7678901627218935	0.7248058431952662
chr11	36860000	38850000	chr11	36860000	38850000	255,255,0	1.0934070762818164	0.1066154830169678	0.07165759660787119	0.7967	0.5014644862094215
chr11	8160000	8600000	chr11	8160000	8600000	255,255,0	1.1355600398446335	0.15041849890334535	0.026927700071689875	0.8596837944664032	0.808300395256917
chr11	54540000	55720000	chr11	54540000	55720000	255,255,0	1.7323854533264755	0.05908774530351846	0.1176663863052348	0.942090395480226	0.8663841807909605
chr11	90200000	91280000	chr11	90200000	91280000	255,255,0	1.3447209534302498	0.14313156066667193	0.03314987403753579	0.857912457912458	0.8346801346801347
chr11	8140000	8960000	chr11	8140000	8960000	255,255,0	1.1758496188954741	0.13179079613381023	0.040613776097579386	0.8792102206736353	0.7357723577235772
chr11	12280000	13360000	chr11	12280000	13360000	255,255,0	1.1535736848444977	0.07465908488330872	0.0974517051889744	0.8138047138047138	0.6367003367003367
chr11	69240000	69660000	chr11	69240000	69660000	255,255,0	1.2217099818963564	0.1317728622393497	0.039946626666168064	0.6341991341991342	0.9127930892636775
chr11	50030000	50790000	chr11	50030000	50790000	255,255,0	1.240656574861091	0.07397170856609067	0.09702213556927353	0.5	0.8967611336032388
chr11	56870000	57090000	chr11	56870000	57090000	255,255,0	1.1417849194907101	0.15334424678566527	0.01722926821439299	0.8181818181818182	0.5681818181818182
chr11	2170000	2420000	chr11	2170000	2420000	255,255,0	1.0991853318110993	0.12163392523492866	0.048238255956990723	0.8047337278106509	0.8047337278106509
chr11	46380000	47440000	chr11	46380000	47440000	255,255,0	1.0856088647956996	0.08249757925692848	0.08518442690891438	0.592290222007203	0.7889923668225555
chr11	121240000	122570000	chr11	121240000	122570000	255,255,0	1.1645099219480426	0.10345452236556538	0.06406722207492715	0.5212365520946628	0.8914274107950153
chr11	61260000	61420000	chr11	61260000	61420000	255,255,0	0.9442450606238209	0.10073770086641248	0.06616542120867358	0.5972222222222222	0.7083333333333334
chr11	126540000	128020000	chr11	126540000	128020000	255,255,0	0.858382251398375	0.09568663454876501	0.06960359790760538	0.6362162162162163	0.5021621621621621
chr11	114710000	116710000	chr11	114710000	116710000	255,255,0	1.2886710826094976	0.0855508127407426	0.07772759053097852	0.6523762376237624	0.8477227722772277
chr11	117330000	118350000	chr11	117330000	118350000	255,255,0	0.9954093129934213	0.08380277107096942	0.07862781928208595	0.6896681749622926	0.520739064856712
chr11	93780000	94960000	chr11	93780000	94960000	255,255,0	1.0526971595055339	0.0751362817573655	0.08724044095159636	0.8714689265536724	0.5228813559322034
chr11	20630000	22180000	chr11	20630000	22180000	255,255,0	1.2107286868457514	0.06310309526578341	0.0905791328913266	0.7071304223202957	0.6935912189076746
chr11	15230000	16730000	chr11	15230000	16730000	255,255,0	1.5305656559279455	0.08365475530467947	0.07001666015936131	0.761578947368421	0.9391228070175439
chr11	13460000	14490000	chr11	13460000	14490000	255,255,0	0.9644250303436079	0.07897338627885003	0.07252875107899324	0.5384615384615384	0.7703402366863905
chr11	13460000	14260000	chr11	13460000	14260000	255,255,0	0.9033788138500917	0.07212786014298009	0.07846684191681823	0.5103658536585366	0.7140243902439024
chr11	68920000	69080000	chr11	68920000	69080000	255,255,0	0.9424515648328422	0.018139871414720926	0.1314833498619051	0.7083333333333334	0.6805555555555556
chr11	128030000	128670000	chr11	128030000	128670000	255,255,0	0.9690240918270726	0.05369126987061831	0.09527297695682399	0.7566287878787878	0.5123106060606061
chr11	46620000	47400000	chr11	46620000	47400000	255,255,0	1.1717603518119137	0.06383950753686252	0.08503979514326247	0.7724358974358975	0.7083333333333334
chr11	116750000	117150000	chr11	116750000	117150000	255,255,0	1.618051779538289	0.06256341370653667	0.08517925586703376	0.9023809523809524	0.7928571428571428
chr11	59700000	60750000	chr11	59700000	60750000	255,255,0	1.126190726986708	0.053821412200330515	0.09385529173197654	0.6415094339622641	0.8540405838376647
chr11	31330000	32030000	chr11	31330000	32030000	255,255,0	0.8597989119830449	0.07737893943583746	0.061441824683477544	0.5023809523809524	0.6214285714285714
chr11	34500000	35420000	chr11	34500000	35420000	255,255,0	1.4943787828677957	0.0782764665524944	0.058438145794551366	0.7590194264569843	0.8876040703052729
chr11	13730000	14480000	chr11	13730000	14480000	255,255,0	1.226414332125425	0.06471697857658938	0.07146321949461108	0.7102333262305561	0.8359347254776617
chr11	32690000	33800000	chr11	32690000	33800000	255,255,0	1.0029166014337476	0.058398648360367955	0.07744821054996959	0.6992984693877551	0.5985331632653061
chr11	41450000	43310000	chr11	41450000	43310000	255,255,0	1.3260536405011139	0.062149822545538844	0.07319775107153559	0.5813315030885381	0.9450926561427591
chr11	61820000	62560000	chr11	61820000	62560000	255,255,0	1.1035379293755079	0.06876177474287702	0.06559907587046254	0.751778093883357	0.7574679943100996
chr11	14260000	14500000	chr11	14260000	14500000	255,255,0	1.5562570291768694	0.06671220855920192	0.0640549247013774	0.859775641025641	0.859775641025641
chr11	70450000	70770000	chr11	70450000	70770000	255,255,0	1.6654397923837627	0.04467311748272623	0.08574223436626936	0.9203814338235294	0.9093520220588236
chr11	60920000	61200000	chr11	60920000	61200000	255,255,0	1.251656832217881	0.04850697951737548	0.08182899169264063	0.861904761904762	0.8
chr11	87340000	87950000	chr11	87340000	87950000	255,255,0	0.8914918556692503	0.06189892504051947	0.067314543482486	0.6854551652373606	0.509866996782566
chr11	3830000	4090000	chr11	3830000	4090000	255,255,0	1.4268846567970195	0.05617449020626408	0.07229599484329713	0.8846153846153846	0.8736263736263736
chr11	10890000	11890000	chr11	10890000	11890000	255,255,0	1.3675765163940663	0.058603854402347444	0.06897445348590456	0.8478575650118203	0.7961086933161401
chr11	62890000	63030000	chr11	62890000	63030000	255,255,0	0.8820937401975817	0.07889626497271787	0.048475341171850386	0.625	0.5535714285714286
chr11	67810000	67990000	chr11	67810000	67990000	255,255,0	1.0098816909706485	0.05429578554978945	0.07245880270348222	0.6030864197530864	0.730246913580247
chr11	26280000	27500000	chr11	26280000	27500000	255,255,0	1.3705984269837495	0.07277170594423596	0.053625216294031525	0.7094130089899524	0.8897408778424114
chr11	119480000	120160000	chr11	119480000	120160000	255,255,0	1.629880768559657	0.06278461365362498	0.06288505874311887	0.8394957983193277	0.9016806722689076
chr11	26700000	27500000	chr11	26700000	27500000	255,255,0	1.1178536811847994	0.06066553005919438	0.06401917483413216	0.5028256989886972	0.8230984785901971
chr11	131690000	133060000	chr11	131690000	133060000	255,255,0	1.1268621828868262	0.06326696687763043	0.06132381268547811	0.711615206889309	0.754043268220962
chr11	3660000	3800000	chr11	3660000	3800000	255,255,0	0.8781138942348097	0.04801244570816844	0.07505625664423395	0.625	0.625
chr11	128970000	129770000	chr11	128970000	129770000	255,255,0	1.4467619366489808	0.056313425525214705	0.06673284506862084	0.8920731707317073	0.723899920632498
chr11	131000000	131530000	chr11	131000000	131530000	255,255,0	1.6507308725257261	0.062033674242924	0.06075211128244834	0.9272976680384087	0.9218106995884774
chr11	22850000	24400000	chr11	22850000	24400000	255,255,0	1.746792461815223	0.04700818736675999	0.075387611808801	0.9797830374753451	0.856344510190664
chr11	81580000	82700000	chr11	81580000	82700000	255,255,0	1.51239885261542	0.06846971787885417	0.05289037101802317	0.8549498746867168	0.8536967418546366
chr11	92930000	93700000	chr11	92930000	93700000	255,255,0	1.3651510150633515	0.056125112367920366	0.0648712038192133	0.740302432610125	0.9020381328073636
chr11	125680000	125880000	chr11	125680000	125880000	255,255,0	1.4012378097695088	0.04406686859365849	0.07640010319743284	0.7363636363636363	0.8090909090909091
chr11	60330000	60670000	chr11	60330000	60670000	255,255,0	1.3147294460944359	0.04389287384434981	0.07656156533167131	0.8237315759637188	0.8686534509637188
chr11	36280000	36490000	chr11	36280000	36490000	255,255,0	1.5683549054778652	0.06050383939496798	0.059716863329694725	0.8264462809917356	0.8264462809917356
chr11	31070000	32250000	chr11	31070000	32250000	255,255,0	1.6660919937436285	0.053543935313446506	0.06567097726970147	0.8912262971621534	0.9162310052600818
chr11	69690000	70210000	chr11	69690000	70210000	255,255,0	1.222027279298843	0.05763600896438173	0.06098547439065677	0.801994301994302	0.7962962962962963
chr11	99790000	100980000	chr11	99790000	100980000	255,255,0	0.9525552763028882	0.054398950907564234	0.06400567625331258	0.6613888888888889	0.6858333333333333
chr11	106080000	107450000	chr11	106080000	107450000	255,255,0	1.5383281140633773	0.048092205355137835	0.07029095573188981	0.9178743961352657	0.8796471329552615
chr11	87350000	87830000	chr11	87350000	87830000	255,255,0	0.950962016964182	0.055189896440620625	0.06309245925293344	0.7483333333333333	0.5083333333333333
chr11	58620000	59490000	chr11	58620000	59490000	255,255,0	0.7627931970149684	0.056057001003637516	0.06073005691047869	0.6338736199201316	0.5549185021422406
chr11	97240000	99020000	chr11	97240000	99020000	255,255,0	0.9263630958192779	0.06782815399102635	0.04882586874872664	0.6982521847690387	0.6152276295133438
chr11	62380000	62550000	chr11	62380000	62550000	255,255,0	1.1474437135177613	0.05013390521259642	0.06553764753948352	0.7407407407407407	0.7407407407407407
chr11	61830000	62370000	chr11	61830000	62370000	255,255,0	0.9724788728062794	0.052871260033347675	0.06276567800271116	0.8373015873015873	0.5145502645502645
chr11	65350000	65520000	chr11	65350000	65520000	255,255,0	1.0822090844069998	0.04069666897339562	0.07481536740886621	0.691358024691358	0.7160493827160493
chr11	79680000	81260000	chr11	79680000	81260000	255,255,0	1.661386101315732	0.05099238567556576	0.06429060449883783	0.8985759493670886	0.8906645569620253
chr11	104220000	106030000	chr11	104220000	106030000	255,255,0	1.6169077377184649	0.06011552279205647	0.05449224999179331	0.8989782500771513	0.9344235129949416
chr11	35470000	36270000	chr11	35470000	36270000	255,255,0	1.865803905131823	0.04624230011322433	0.06830615711085197	0.948170731707317	0.9615853658536585
chr11	47860000	48150000	chr11	47860000	48150000	255,255,0	1.6289803413725787	0.049184939255927235	0.06507680164605709	0.893154761904762	0.90625
chr11	115300000	116260000	chr11	115300000	116260000	255,255,0	0.7557758700464479	0.0405952142200235	0.07265377756858439	0.529562606292517	0.5017228245464853
chr11	129890000	130150000	chr11	129890000	130150000	255,255,0	1.493698454975866	0.06733070408363212	0.04543841692128403	0.8846153846153846	0.8846153846153846
chr11	110440000	111440000	chr11	110440000	111440000	255,255,0	1.4649023743030063	0.039470008052786554	0.07317663067005784	0.7129411764705882	0.8945098039215686
chr11	128130000	128860000	chr11	128130000	128860000	255,255,0	1.5235919987764461	0.055717974256063146	0.056548210792707665	0.8093498904309715	0.9130752373995618
chr11	43460000	44050000	chr11	43460000	44050000	255,255,0	0.9635538532383476	0.06192052455667828	0.05003010490685664	0.7922222222222223	0.5055555555555555
chr11	117370000	118100000	chr11	117370000	118100000	255,255,0	1.5203051266292378	0.06689767575236066	0.04448428140351442	0.8517165814463111	0.8721694667640614
chr11	67620000	68000000	chr11	67620000	68000000	255,255,0	0.9537629304805366	0.04854536521224678	0.060689545396088354	0.6342105263157894	0.7289473684210527
chr11	125900000	126250000	chr11	125900000	126250000	255,255,0	1.773602198274661	0.04504786699834051	0.06407080255116873	0.9290123456790124	0.9104938271604939
chr11	19030000	20120000	chr11	19030000	20120000	255,255,0	1.3486581735831702	0.052114601746608175	0.05618295744783587	0.7795041322314049	0.8350413223140496
chr11	17360000	17540000	chr11	17360000	17540000	255,255,0	1.209178332095802	0.05753723697581778	0.0507585655635516	0.7444444444444445	0.7666666666666667
chr11	94540000	94960000	chr11	94540000	94960000	255,255,0	1.4131222696110624	0.04843410750838534	0.05913345697117431	0.854978354978355	0.9199134199134199
chr11	66370000	67330000	chr11	66370000	67330000	255,255,0	1.1727551437007322	0.042032827989207114	0.06546268107005987	0.8711734693877551	0.7232142857142857
chr11	121640000	122550000	chr11	121640000	122550000	255,255,0	1.6960498044580987	0.04588761744366443	0.06121072688490922	0.9362003780718336	0.9031190926275993
chr11	112200000	113290000	chr11	112200000	113290000	255,255,0	1.8773124769548255	0.05788500403590019	0.049184705427590736	0.9434710743801653	0.9454545454545454
chr11	15950000	16620000	chr11	15950000	16620000	255,255,0	1.6184813046328475	0.03896274762472292	0.06753449227324099	0.8901384083044983	0.9541522491349481
chr11	5090000	5910000	chr11	5090000	5910000	255,255,0	0.9325484014871634	0.057216655145176605	0.0484830809366302	0.5743321718931476	0.8252032520325203
chr11	124890000	125440000	chr11	124890000	125440000	255,255,0	1.5435020533355344	0.05153578921497992	0.054093456150463376	0.8405612244897959	0.9017857142857143
chr11	111530000	112080000	chr11	111530000	112080000	255,255,0	1.5045027468729533	0.058570372670520635	0.04666303291938756	0.7844387755102041	0.9068877551020408
chr11	27610000	29340000	chr11	27610000	29340000	255,255,0	1.861807104561164	0.05366067691627824	0.05107664320072958	0.9464922711058263	0.9202694335261947
chr11	71590000	71780000	chr11	71590000	71780000	255,255,0	1.2094383875698402	0.05909735058559766	0.0455517507376363	0.73	0.71
chr11	30330000	30920000	chr11	30330000	30920000	255,255,0	1.6857422197685779	0.05573351270406692	0.048643454707740424	0.7945519713261648	0.9551792114695341
chr11	16770000	17070000	chr11	16770000	17070000	255,255,0	1.5995025909883407	0.0643514484794312	0.03952038491103668	0.9041666666666667	0.9125
chr11	85860000	86300000	chr11	85860000	86300000	255,255,0	1.457453786591631	0.04663891268042382	0.057052157508691664	0.7608695652173914	0.9110671936758893
chr11	57110000	57290000	chr11	57110000	57290000	255,255,0	1.0605785234646317	0.03380231366848497	0.06987472783644041	0.7222222222222222	0.7666666666666667
chr11	83830000	84530000	chr11	83830000	84530000	255,255,0	1.156587220240009	0.03973537272929986	0.06339043172597525	0.9007936507936508	0.5436507936507936
chr11	111260000	111440000	chr11	111260000	111440000	255,255,0	1.2881544646072705	0.05039888063133868	0.0516944295691318	0.7666666666666667	0.7444444444444445
chr11	120480000	121190000	chr11	120480000	121190000	255,255,0	0.9265084776464212	0.050604226083007034	0.05075989029533074	0.6689814814814815	0.6026234567901234
chr11	123620000	124630000	chr11	123620000	124630000	255,255,0	1.5060576020665364	0.04569417480404514	0.055344804515073676	0.9119569396386006	0.8189158016147635
chr11	93830000	94500000	chr11	93830000	94500000	255,255,0	1.62642341997992	0.05753853047157281	0.043470057956301905	0.9420415224913494	0.9108996539792388
chr11	103150000	104200000	chr11	103150000	104200000	255,255,0	1.2961370817089888	0.055597717370353336	0.04505340997372957	0.9054263412575979	0.6995734609654154
chr11	86430000	86850000	chr11	86430000	86850000	255,255,0	1.5941025816228467	0.05343484221235259	0.04648717677243128	0.8852813852813853	0.9069264069264069
chr11	123070000	123260000	chr11	123070000	123260000	255,255,0	1.321557973967472	0.05746271775713138	0.04205368437861806	0.79	0.77
chr11	80160000	81250000	chr11	80160000	81250000	255,255,0	1.1772806322297058	0.03647081200027797	0.06215406575738788	0.5117355371900827	0.883305785123967
chr11	133890000	134160000	chr11	133890000	134160000	255,255,0	1.4546329711903496	0.05322756951607799	0.04442031634748926	0.8928571428571429	0.8316326530612245
chr11	19930000	20110000	chr11	19930000	20110000	255,255,0	1.411274895454884	0.039118657419685204	0.0584521369166075	0.7666666666666667	0.7666666666666667
chr11	120330000	121190000	chr11	120330000	121190000	255,255,0	1.3408721980230198	0.048210525645163343	0.048465232946904684	0.8937632135306554	0.6876321353065539
chr11	131530000	131680000	chr11	131530000	131680000	255,255,0	0.9585588442969013	0.032467547806674116	0.06377262468582276	0.578125	0.671875
chr11	9590000	10750000	chr11	9590000	10750000	255,255,0	1.4505522643032946	0.05817567978890961	0.037992366511912484	0.8980128579777907	0.9640561075394506
chr11	17350000	18000000	chr11	17350000	18000000	255,255,0	0.9266518301211641	0.05208458256971979	0.04399193539246854	0.527089072543618	0.7658402203856749
chr11	12950000	13370000	chr11	12950000	13370000	255,255,0	1.1659056107229178	0.058064320884068196	0.03791863239236925	0.79004329004329	0.7077922077922078
chr11	77190000	77610000	chr11	77190000	77610000	255,255,0	1.5654932041210154	0.05114987302139562	0.04464510448422351	0.8506493506493507	0.9069264069264069
chr11	27350000	27490000	chr11	27350000	27490000	255,255,0	0.9758015076714365	0.015672015914438297	0.0797410185675505	0.5535714285714286	0.625
chr11	69690000	69890000	chr11	69690000	69890000	255,255,0	1.095458392863959	0.06910317034318561	0.025783333799758838	0.7491606404958677	0.6632231404958677
chr11	63990000	64170000	chr11	63990000	64170000	255,255,0	1.1685324937446815	0.04546342178811312	0.04934800919149093	0.7444444444444445	0.7666666666666667
chr11	75590000	76690000	chr11	75590000	76690000	255,255,0	1.4231450296057155	0.053591717675616796	0.04117143922459705	0.8340909090909091	0.8730519480519481
chr11	29390000	30190000	chr11	29390000	30190000	255,255,0	1.7785710243263175	0.04410369982718493	0.05048684776157561	0.9676829268292683	0.926219512195122
chr11	12050000	12280000	chr11	12050000	12280000	255,255,0	1.4202737849140292	0.0385144340158443	0.0560758522849458	0.8541666666666666	0.8541666666666666
chr11	14520000	15210000	chr11	14520000	15210000	255,255,0	1.341563750738509	0.04401518093943646	0.05038875984177457	0.9224489795918367	0.7346938775510204
chr11	63760000	64220000	chr11	63760000	64220000	255,255,0	1.0584960481037253	0.03927321167744115	0.05441187839565839	0.8206521739130435	0.657608695652174
chr11	71930000	72570000	chr11	71930000	72570000	255,255,0	0.9416665740216137	0.045951089099318825	0.04672839754661103	0.6808712121212122	0.5767045454545454
chr11	11920000	12280000	chr11	11920000	12280000	255,255,0	1.1386461690605003	0.04971954098127814	0.042411155376807924	0.5116959064327485	0.9093567251461988
chr11	61870000	62110000	chr11	61870000	62110000	255,255,0	1.3132361795271894	0.057748190809463196	0.03413027677531849	0.8397435897435898	0.8653846153846154
chr11	93230000	93660000	chr11	93230000	93660000	255,255,0	1.5925613369651574	0.03073778830752666	0.06109601463840719	0.9276859504132231	0.9442148760330579
chr11	88100000	88540000	chr11	88100000	88540000	255,255,0	1.11398980420543	0.07081527556069803	0.021014270258418608	0.6067193675889329	0.8992094861660079
chr11	20190000	20360000	chr11	20190000	20360000	255,255,0	1.2646253358249133	0.04394391327603618	0.0471799041496432	0.6840277777777777	0.7743055555555556
chr11	20130000	20610000	chr11	20130000	20610000	255,255,0	0.9336758025780038	0.0477309971878882	0.04312560516052778	0.5683333333333334	0.6883333333333334
chr11	71930000	72460000	chr11	71930000	72460000	255,255,0	1.0027200983051727	0.04060101740932782	0.05012233133932079	0.7242798353909465	0.5925925925925926
chr11	75260000	75400000	chr11	75260000	75400000	255,255,0	0.9846249248490421	0.048521303791681375	0.04212436621021333	0.625	0.625
chr11	65140000	65560000	chr11	65140000	65560000	255,255,0	0.9000305134352313	0.022853085687162905	0.06777960799267028	0.5562770562770563	0.7337662337662337
chr11	62890000	63750000	chr11	62890000	63750000	255,255,0	1.8183171723694702	0.035849525532329785	0.05474885883487146	0.983615221987315	0.9571881606765328
chr11	33810000	34040000	chr11	33810000	34040000	255,255,0	1.2088572791540408	0.04124772547888572	0.049051256684311706	0.7430555555555556	0.7569444444444444
chr11	68030000	68210000	chr11	68030000	68210000	255,255,0	1.0856331767211516	0.058552622452760356	0.03171818641854041	0.7666666666666667	0.7
chr11	43870000	44070000	chr11	43870000	44070000	255,255,0	1.2858048178636512	0.04057743636132817	0.04965569970973381	0.8090909090909091	0.7909090909090909
chr11	72840000	73160000	chr11	72840000	73160000	255,255,0	1.611895551203042	0.042688031412679114	0.047392741426441704	0.9061274509803922	0.8840686274509804
chr11	113870000	114260000	chr11	113870000	114260000	255,255,0	1.597538483415939	0.05008650549837135	0.03917922568225188	0.7775	0.9225
chr11	128980000	129340000	chr11	128980000	129340000	255,255,0	1.4330308369209486	0.05383259655526809	0.035104320258111305	0.8742690058479532	0.8625730994152047
chr11	130430000	130890000	chr11	130430000	130890000	255,255,0	1.7420365566451372	0.036334419472985255	0.05191438490070521	0.927536231884058	0.9619565217391305
chr11	107990000	108670000	chr11	107990000	108670000	255,255,0	1.251036762902885	0.03488708677444332	0.05328662040578466	0.8394957983193277	0.7873949579831933
chr11	95150000	95770000	chr11	95150000	95770000	255,255,0	1.800134404418058	0.055206362069563086	0.03259063209757335	0.9485887096774194	0.9747983870967742
chr11	111560000	111850000	chr11	111560000	111850000	255,255,0	1.5042235527880443	0.05697341488323718	0.030292796390826437	0.8533333333333334	0.88
chr11	121290000	121620000	chr11	121290000	121620000	255,255,0	1.6691678723394747	0.040093003879972194	0.04691002372985592	0.8996539792387543	0.9273356401384083
chr11	122860000	123050000	chr11	122860000	123050000	255,255,0	1.3271566199226514	0.03452684052113782	0.052316403001071154	0.75	0.79
chr11	122580000	123050000	chr11	122580000	123050000	255,255,0	1.23965458372154	0.04930306996820155	0.037373091121239016	0.8315972222222222	0.7482638888888888
chr11	22300000	22820000	chr11	22300000	22820000	255,255,0	1.6480772281586935	0.047087625019070184	0.03955564712526405	0.801994301994302	0.9529914529914529
chr11	124640000	124860000	chr11	124640000	124860000	255,255,0	1.4191118853801339	0.04144357460896786	0.04431034684514422	0.8409090909090909	0.8257575757575758
chr11	59180000	59470000	chr11	59180000	59470000	255,255,0	1.3002703113907117	0.034635211976469155	0.05024558592814876	0.9066666666666666	0.8622222222222222
chr11	78420000	78570000	chr11	78420000	78570000	255,255,0	0.9953206921901042	0.01649007190527982	0.06804090664579557	0.578125	0.671875
chr11	70260000	70430000	chr11	70260000	70430000	255,255,0	1.1721227466074895	0.03603859652908968	0.04829847167622506	0.691358024691358	0.7160493827160493
chr11	81620000	82250000	chr11	81620000	82250000	255,255,0	1.649078999971835	0.050720974856363704	0.03340346304675372	0.9482421875	0.9287109375
chr11	12660000	12900000	chr11	12660000	12900000	255,255,0	1.4178907687184055	0.023656602190127156	0.05941420784191273	0.8397435897435898	0.8653846153846154
chr11	122580000	122840000	chr11	122580000	122840000	255,255,0	1.3395362344847261	0.05243508595415	0.03040588027455718	0.8846153846153846	0.7417582417582418
chr11	126420000	126990000	chr11	126420000	126990000	255,255,0	1.3100720435763429	0.06570803236834044	0.017034740163809667	0.7919143876337693	0.896551724137931
chr11	12290000	12910000	chr11	12290000	12910000	255,255,0	1.6254697454394318	0.03997018580465922	0.04191900481099217	0.9465725806451613	0.9405241935483871
chr11	123060000	123570000	chr11	123060000	123570000	255,255,0	1.483426961758963	0.03460199580799342	0.04716616678186833	0.886094674556213	0.9068047337278107
chr11	84720000	85590000	chr11	84720000	85590000	255,255,0	1.531781778910419	0.05074939009752086	0.03083427872330069	0.8682851239669421	0.9447314049586777
chr11	10530000	10730000	chr11	10530000	10730000	255,255,0	0.988887653158222	0.011531265786936397	0.06987966929863973	0.5	0.7545454545454545
chr11	129370000	129750000	chr11	129370000	129750000	255,255,0	1.5316304768923994	0.02435696744864476	0.056963544439058086	0.9130436288088642	0.8641346153846154
chr11	61440000	61770000	chr11	61440000	61770000	255,255,0	1.398628019177656	0.05118035221109865	0.029960520941411842	0.903114186851211	0.9134948096885813
chr11	107540000	107720000	chr11	107540000	107720000	255,255,0	1.1173201536077233	0.05136576268621025	0.029622573170632285	0.7666666666666667	0.6555555555555556
chr11	86930000	87300000	chr11	86930000	87300000	255,255,0	1.7415328011671523	0.038508968187600745	0.042131925190731695	0.9307479224376731	0.9307479224376731
chr11	90250000	90470000	chr11	90250000	90470000	255,255,0	1.138714696336696	0.060066199760484384	0.020450580840236696	0.8033459595959596	0.7894570707070707
chr11	34140000	34490000	chr11	34140000	34490000	255,255,0	1.3936569298617698	0.04249363811988348	0.03797715498098607	0.8487654320987654	0.8549382716049383
chr11	108690000	109810000	chr11	108690000	109810000	255,255,0	1.3647791866841503	0.04362435412315842	0.03637037923588246	0.9273658111170524	0.7139603817235396
chr11	84380000	84540000	chr11	84380000	84540000	255,255,0	1.1437898399803959	0.04393458600591643	0.035954510759970394	0.7083333333333334	0.7083333333333334
chr11	45850000	46340000	chr11	45850000	46340000	255,255,0	1.3547025878441818	0.03913754184824522	0.040122634968614485	0.9344	0.7968
chr11	15260000	15800000	chr11	15260000	15800000	255,255,0	1.4516050078343588	0.04223197431723211	0.03694517102100804	0.9404761904761905	0.8505291005291006
chr11	78190000	78570000	chr11	78190000	78570000	255,255,0	1.586610399087978	0.039862478701130605	0.03918801565151542	0.8447368421052631	0.9289473684210526
chr11	65620000	66040000	chr11	65620000	66040000	255,255,0	1.4102135291251223	0.048410129417013115	0.030499580321365335	0.8896103896103896	0.8852813852813853
chr11	44920000	45100000	chr11	44920000	45100000	255,255,0	1.2148563962824381	0.048518136996112	0.03029229748570368	0.7666666666666667	0.7666666666666667
chr11	20640000	21530000	chr11	20640000	21530000	255,255,0	1.514220831791481	0.04671786317926584	0.03205845682062001	0.9046442687747036	0.8657334211682037
chr11	43310000	43470000	chr11	43310000	43470000	255,255,0	0.9165321259018987	0.060930846013193124	0.01767396466937749	0.7083333333333334	0.5138888888888888
chr11	65660000	65840000	chr11	65660000	65840000	255,255,0	1.1030607486698787	0.058610234231803504	0.01997717289049193	0.7666666666666667	0.7444444444444445
chr11	100580000	100940000	chr11	100580000	100940000	255,255,0	1.6464055729282574	0.03430228082597997	0.044187900965599075	0.9327485380116959	0.9327485380116959
chr11	15080000	15220000	chr11	15080000	15220000	255,255,0	0.8855916356095123	0.020695802608619064	0.057724742872125576	0.5892857142857143	0.625
chr11	124400000	124610000	chr11	124400000	124610000	255,255,0	1.3620245772811757	0.03478459582843582	0.04322803537805088	0.8099173553719008	0.8264462809917356
chr11	69920000	70190000	chr11	69920000	70190000	255,255,0	1.469128694989632	0.030561261188671626	0.04738214280397984	0.8928571428571429	0.8928571428571429
chr11	89440000	89620000	chr11	89440000	89620000	255,255,0	1.0106316902757029	0.010831681394374524	0.067051763037225	0.6598765432098765	0.7197530864197531
chr11	102010000	102680000	chr11	102010000	102680000	255,255,0	0.87599848017312	0.03201244605225875	0.04562980823685069	0.551038062283737	0.6773356401384083
chr11	73400000	73660000	chr11	73400000	73660000	255,255,0	1.5169201852999525	0.04910920420572229	0.028482377381001872	0.8626373626373627	0.8846153846153846
chr11	42720000	43300000	chr11	42720000	43300000	255,255,0	1.6097486206626526	0.03712947477904657	0.04029397659999412	0.8885057471264368	0.9758620689655172
chr11	4610000	5010000	chr11	4610000	5010000	255,255,0	1.364866448342454	0.04411181386404919	0.033248261241484514	0.9214285714285714	0.9166666666666666
chr11	118630000	119000000	chr11	118630000	119000000	255,255,0	1.5907138924988544	0.04157698849452576	0.035744316884136124	0.8919667590027701	0.9196675900277008
chr11	5970000	6360000	chr11	5970000	6360000	255,255,0	1.2722581258439034	0.04152431247885825	0.03578330339147259	0.9125	0.8725
chr11	120330000	120490000	chr11	120330000	120490000	255,255,0	1.116091325846567	0.03998405328219981	0.03731310868110381	0.7083333333333334	0.7083333333333334
chr11	10810000	11010000	chr11	10810000	11010000	255,255,0	0.8684822156518301	0.06639493144198119	0.01082836779250065	0.6629370629370629	0.5324425574425575
chr11	12940000	13170000	chr11	12940000	13170000	255,255,0	1.3499352584374722	0.056119178617171694	0.021060202653328627	0.8541666666666666	0.8125
chr11	78600000	79680000	chr11	78600000	79680000	255,255,0	1.3755164683569747	0.0493063972892767	0.027862204199227553	0.9356272467166024	0.7091500007655883
chr11	13750000	14250000	chr11	13750000	14250000	255,255,0	1.6269194738870083	0.036171585136399176	0.040987635592942606	0.9461538461538461	0.9461538461538461
chr11	122210000	122520000	chr11	122210000	122520000	255,255,0	1.5314248146395917	0.02354834119656439	0.05359911347053156	0.91015625	0.90234375
chr11	117400000	117800000	chr11	117400000	117800000	255,255,0	1.554776639515493	0.058530421267273924	0.018466052925955476	0.9214285714285714	0.9023809523809524
chr11	114280000	114700000	chr11	114280000	114700000	255,255,0	1.6157657928879274	0.034439290157891767	0.04237313986463152	0.9329004329004329	0.8852813852813853
chr11	40300000	41230000	chr11	40300000	41230000	255,255,0	1.240114333143253	0.028871531140067366	0.04791183712297938	0.9071978270710729	0.6437301946582163
chr11	78620000	78780000	chr11	78620000	78780000	255,255,0	0.9811014466659258	0.06747350024729114	0.009226826108420497	0.7083333333333334	0.5694444444444444
chr11	57810000	58550000	chr11	57810000	58550000	255,255,0	1.500575778839174	0.047478989941412836	0.028632147903909805	0.9395448079658606	0.965149359886202
chr11	44610000	44910000	chr11	44610000	44910000	255,255,0	1.3860298861623463	0.04020409232277124	0.035903256581091364	0.8625	0.8708333333333333
chr11	45350000	45790000	chr11	45350000	45790000	255,255,0	1.6651397443785818	0.02711113330634657	0.048829656627635665	0.950592885375494	0.9466403162055336
chr11	73390000	73940000	chr11	73390000	73940000	255,255,0	1.1237594732635996	0.050855404485633054	0.024988706600704	0.8201530612244898	0.5956632653061225
chr11	68020000	68450000	chr11	68020000	68450000	255,255,0	1.009414802883422	0.051352165239206354	0.024379067629264915	0.7458677685950413	0.7252066115702479
chr11	9150000	9500000	chr11	9150000	9500000	255,255,0	1.2147930548605008	0.02501710112135204	0.05013506047400669	0.9166666666666666	0.7808641975308642
chr11	27170000	27500000	chr11	27170000	27500000	255,255,0	1.6239780541297715	0.029660232421608215	0.04547538279768287	0.8927335640138409	0.9065743944636678
chr11	95820000	96420000	chr11	95820000	96420000	255,255,0	1.9112655774553131	0.04207940016876299	0.03275237761784994	0.9709677419354839	0.9688172043010753
chr11	84370000	84710000	chr11	84370000	84710000	255,255,0	0.6867457937666217	0.04110600529200184	0.03369514145039944	0.5	0.5065359477124183
chr11	117810000	117950000	chr11	117810000	117950000	255,255,0	0.8718268465688246	0.05584117061958613	0.018951218380929245	0.5892857142857143	0.5178571428571429
chr11	34540000	34900000	chr11	34540000	34900000	255,255,0	1.6257241638469742	0.04626875271641703	0.028235813697269824	0.9269005847953217	0.9385964912280702
chr11	76160000	76320000	chr11	76160000	76320000	255,255,0	1.1147123308029896	0.03947051315186616	0.034866179371615805	0.7083333333333334	0.7083333333333334
chr11	103190000	103620000	chr11	103190000	103620000	255,255,0	1.3586263120586	0.053580601664629135	0.020714031350988163	0.8119834710743802	0.9111570247933884
chr11	120170000	120320000	chr11	120170000	120320000	255,255,0	0.9336160177925605	0.0255357196340893	0.04873673721334123	0.6197916666666667	0.6171875
chr11	62570000	62870000	chr11	62570000	62870000	255,255,0	1.223706003017829	0.03665893326605514	0.037344872998337164	0.6958333333333333	0.8958333333333334
chr11	67630000	67790000	chr11	67630000	67790000	255,255,0	1.0191460273851352	0.03382360327715808	0.04008753938873958	0.7083333333333334	0.7083333333333334
chr11	130220000	130420000	chr11	130220000	130420000	255,255,0	1.3404803595015906	0.037226624681479595	0.03650485004976009	0.7840909090909092	0.825
chr11	57320000	57660000	chr11	57320000	57660000	255,255,0	1.3408549212838645	0.031017411616478363	0.042361384580568484	0.9183006535947712	0.8790849673202614
chr11	46900000	47150000	chr11	46900000	47150000	255,255,0	1.460299719894892	0.032718250647654754	0.040592631323448675	0.8757396449704142	0.8757396449704142
chr11	41460000	42540000	chr11	41460000	42540000	255,255,0	1.3982561353615133	0.02931746399042058	0.04388807472128965	0.9377104377104377	0.8993265993265993
chr11	75420000	75570000	chr11	75420000	75570000	255,255,0	0.9987489368421665	0.037071955778480534	0.03608820133981989	0.609375	0.671875
chr11	62150000	62350000	chr11	62150000	62350000	255,255,0	1.1669954479867188	0.033893476721008856	0.038759660018240966	0.8090909090909091	0.8090909090909091
chr11	37650000	38810000	chr11	37650000	38810000	255,255,0	1.3462778973631981	0.03910405274597353	0.033324155692225986	0.8161893629456458	0.9038573933372296
chr11	93880000	94160000	chr11	93880000	94160000	255,255,0	1.2631857220136031	0.05926049460262689	0.013114370776116723	0.8904761904761904	0.8333333333333334
chr11	82900000	83180000	chr11	82900000	83180000	255,255,0	1.410774632440204	0.0249535248130505	0.04699995878708055	0.861904761904762	0.8904761904761904
chr11	77650000	78010000	chr11	77650000	78010000	255,255,0	1.5326915211029715	0.03320310091532083	0.03848367730141122	0.9269005847953217	0.8976608187134503
chr11	44930000	45330000	chr11	44930000	45330000	255,255,0	0.9936902448652309	0.03805751951423754	0.033307696866953826	0.6928571428571428	0.7595238095238095
chr11	96460000	96800000	chr11	96460000	96800000	255,255,0	1.3176772690522807	0.05563742602879135	0.01567148023410129	0.9293540945790081	0.6404267589388697
chr11	36530000	36780000	chr11	36530000	36780000	255,255,0	1.186305217519819	0.04897946219153977	0.022145200900535338	0.8165680473372781	0.6982248520710059
chr11	109940000	110430000	chr11	109940000	110430000	255,255,0	1.0292300784800013	0.034593215341287994	0.03640154953754453	0.5312	0.8128
chr11	133070000	133850000	chr11	133070000	133850000	255,255,0	1.912104132560203	0.021599525617112647	0.049211363400113506	0.9839743589743589	0.9762820512820513
chr11	133560000	133830000	chr11	133560000	133830000	255,255,0	1.2763422548130317	0.013140415015585029	0.05763596330139789	0.75	0.8826530612244898
chr11	68580000	68890000	chr11	68580000	68890000	255,255,0	1.092041305991071	0.030961666752146233	0.039414734872816944	0.80859375	0.76171875
chr11	34920000	35400000	chr11	34920000	35400000	255,255,0	1.8100955281127997	0.025565818336541618	0.044621101973748634	0.955	0.9616666666666667
chr11	44760000	44900000	chr11	44760000	44900000	255,255,0	0.885349383568572	0.013065134768121402	0.05686606335962005	0.5892857142857143	0.625
chr11	101430000	101840000	chr11	101430000	101840000	255,255,0	1.5571230308323232	0.028363241074993772	0.04151337863848274	0.9433106575963719	0.9342403628117913
chr11	130650000	130850000	chr11	130650000	130850000	255,255,0	1.0452662809773812	0.003892962602816609	0.06518764912081676	0.6272727272727273	0.8090909090909091
chr11	110780000	111240000	chr11	110780000	111240000	255,255,0	1.1632614358767706	0.020245528952150132	0.048165273732338795	0.6684782608695652	0.8713768115942029
chr11	30940000	31080000	chr11	30940000	31080000	255,255,0	0.8768858149998571	0.046195050993899714	0.02219366001483476	0.625	0.5535714285714286
chr11	40130000	40290000	chr11	40130000	40290000	255,255,0	1.1653286994004721	0.024909795647953606	0.04347883891876121	0.7083333333333334	0.7083333333333334
chr11	116280000	116710000	chr11	116280000	116710000	255,255,0	1.7190535271686376	0.0206453417188215	0.04753537201746194	0.9152892561983471	0.9483471074380165
chr11	16920000	17070000	chr11	16920000	17070000	255,255,0	0.9395703949062015	0.011606189786010608	0.05614183983859118	0.640625	0.671875
chr11	17730000	17980000	chr11	17730000	17980000	255,255,0	1.321384364326158	0.02675533574608606	0.040965986399439436	0.8284023668639053	0.8757396449704142
chr11	66680000	66840000	chr11	66680000	66840000	255,255,0	0.9910528556733114	0.03303183381425231	0.03466592229143552	0.7083333333333334	0.6805555555555556
chr11	89080000	89400000	chr11	89080000	89400000	255,255,0	1.0452342595600697	0.045312108305061966	0.02223536305357071	0.8566176470588235	0.5036764705882353
chr11	99800000	100560000	chr11	99800000	100560000	255,255,0	1.2478031728252976	0.029201146879590356	0.03819755318461436	0.9143049932523617	0.771255060728745
chr11	118130000	118580000	chr11	118130000	118580000	255,255,0	1.1392318329691362	0.030922368511073585	0.03610901140590431	0.6994328922495274	0.7939508506616257
chr11	17560000	17990000	chr11	17560000	17990000	255,255,0	1.3115877435050995	0.03211896935689781	0.03477925023121384	0.8161157024793388	0.8987603305785123
chr11	49220000	49520000	chr11	49220000	49520000	255,255,0	1.316519765068183	0.033773721094008474	0.033066872230871666	0.8958333333333334	0.8625
chr11	16610000	16750000	chr11	16610000	16750000	255,255,0	0.8501489875685655	0.03195602130390529	0.0346382343154163	0.5892857142857143	0.5892857142857143
chr11	116510000	116700000	chr11	116510000	116700000	255,255,0	1.1507427555485015	0.007744836517519218	0.05866161673873638	0.67	0.79
chr11	63760000	63950000	chr11	63760000	63950000	255,255,0	1.1265499791266078	0.03835233745374633	0.02799361079596461	0.77	0.79
chr11	119330000	119470000	chr11	119330000	119470000	255,255,0	0.947802052957467	0.044211301394529924	0.022109684080261136	0.5892857142857143	0.625
chr11	32010000	32180000	chr11	32010000	32180000	255,255,0	1.1195197142075897	0.029392001425379795	0.03691530233289071	0.7160493827160493	0.7407407407407407
chr11	66370000	67040000	chr11	66370000	67040000	255,255,0	1.0913414605363352	0.03373110319280162	0.03248271351009084	0.9195501730103807	0.5648788927335641
chr11	44090000	44540000	chr11	44090000	44540000	255,255,0	1.2063395813057225	0.03320275366888048	0.0329361259048045	0.8771266540642723	0.7334593572778828
chr11	113300000	113750000	chr11	113300000	113750000	255,255,0	1.753910052587245	0.026763184857103856	0.03935065984338698	0.945179584120983	0.9149338374291115
chr11	20390000	20620000	chr11	20390000	20620000	255,255,0	1.4509352612745285	0.02779458997313701	0.038270554500467485	0.8541666666666666	0.8541666666666666
chr11	31070000	31370000	chr11	31070000	31370000	255,255,0	0.9924739294467391	0.05383546554938642	0.012221048645504542	0.6791666666666667	0.6958333333333333
chr11	93670000	93820000	chr11	93670000	93820000	255,255,0	0.909754869029882	0.03026437594644936	0.035736999628093145	0.640625	0.671875
chr11	19060000	19540000	chr11	19060000	19540000	255,255,0	1.0219605005220693	0.035543223480161375	0.03033478146057682	0.7483333333333333	0.7128288740245262
chr11	28540000	29330000	chr11	28540000	29330000	255,255,0	1.3910665554032504	0.021483443623213364	0.044364817256303715	0.709375	0.9453317554557124
chr11	21560000	22160000	chr11	21560000	22160000	255,255,0	1.1759269308149114	0.02432670972001615	0.04134941717702395	0.6956989247311828	0.8311827956989247
chr11	74440000	74580000	chr11	74440000	74580000	255,255,0	0.8968202499367541	0.0221161812439618	0.04352213191767538	0.5535714285714286	0.625
chr11	96450000	97150000	chr11	96450000	97150000	255,255,0	1.50285167127008	0.033094677333330214	0.03199790186843074	0.976984126984127	0.8293650793650794
chr11	9590000	9750000	chr11	9590000	9750000	255,255,0	0.9337221975798028	0.030978839911972963	0.033999804456500665	0.6527777777777778	0.7083333333333334
chr11	47610000	47840000	chr11	47610000	47840000	255,255,0	1.0163204879477117	0.015196334285711524	0.04969058777069485	0.5486111111111112	0.8125
chr11	13190000	13370000	chr11	13190000	13370000	255,255,0	1.1330083638971247	0.02949473221092056	0.03535535197440269	0.7666666666666667	0.7666666666666667
chr11	108360000	108660000	chr11	108360000	108660000	255,255,0	1.4678176692409752	0.02658809293496253	0.038220485431186474	0.8708333333333333	0.9125
chr11	107520000	107920000	chr11	107520000	107920000	255,255,0	1.131142007835991	0.04288831937444389	0.021722859926099715	0.75	0.7880952380952381
chr11	110200000	110430000	chr11	110200000	110430000	255,255,0	1.3719472147212803	0.02648064848634662	0.037938647392410194	0.7584498834498834	0.8467365967365967
chr11	126300000	126430000	chr11	126300000	126430000	255,255,0	0.80316935145755	0.049942774828459296	0.014442044190722559	0.5714285714285714	0.5306122448979592
chr11	75120000	75250000	chr11	75120000	75250000	255,255,0	0.7884236935989208	0.014558622767557245	0.04963795473945686	0.5306122448979592	0.5306122448979592
chr11	5110000	5390000	chr11	5110000	5390000	255,255,0	1.2721192092392262	0.03517134202570539	0.028656107856039226	0.9	0.8809523809523809
chr11	128650000	128850000	chr11	128650000	128850000	255,255,0	1.2200464043341264	0.016130521791746233	0.04719533765277355	0.8090909090909091	0.7909090909090909
chr11	84560000	84720000	chr11	84560000	84720000	255,255,0	1.0907226267246373	0.024448418380981468	0.03874979706938596	0.6805555555555556	0.7083333333333334
chr11	46230000	46370000	chr11	46230000	46370000	255,255,0	0.7944299974359252	0.01996648247944767	0.04322578017508039	0.5178571428571429	0.625
chr11	6370000	6690000	chr11	6370000	6690000	255,255,0	1.2302764497203666	0.022875632822983043	0.03972620859850132	0.8492647058823529	0.8786764705882353
chr11	46380000	46610000	chr11	46380000	46610000	255,255,0	1.2753082247459895	0.037202530871875764	0.025328440417152147	0.8402777777777778	0.8125
chr11	119040000	119320000	chr11	119040000	119320000	255,255,0	1.3846310726240858	0.032011515770458424	0.030508289023661872	0.8523809523809524	0.8523809523809524
chr11	59810000	60220000	chr11	59810000	60220000	255,255,0	1.17357346469581	0.035155112886508105	0.027299989475551623	0.8571428571428571	0.8752834467120182
chr11	74210000	74890000	chr11	74210000	74890000	255,255,0	0.8321739941526989	0.02368268124088861	0.03877053945761194	0.5184873949579832	0.6697478991596638
chr11	58600000	59160000	chr11	58600000	59160000	255,255,0	1.3457098732868682	0.029620981564201287	0.032827950389463414	0.9224137931034483	0.9051724137931034
chr11	66050000	66250000	chr11	66050000	66250000	255,255,0	1.1074325135005254	0.030654147139026186	0.03163842391596663	0.7909090909090909	0.7727272727272727
chr11	88560000	88900000	chr11	88560000	88900000	255,255,0	1.213276215641292	0.0170762334280197	0.04500740569996138	0.9117647058823529	0.6830065359477124
chr11	69440000	69640000	chr11	69440000	69640000	255,255,0	1.1293190713873953	0.00799737226864184	0.05382438246403498	0.7545454545454545	0.8090909090909091
chr11	14520000	14890000	chr11	14520000	14890000	255,255,0	1.560749970507934	0.038957746617499456	0.022507936317111468	0.9418282548476454	0.8975069252077562
chr11	83250000	83810000	chr11	83250000	83810000	255,255,0	1.7508860007443283	0.03957211219923937	0.021670672018237358	0.9273399014778325	0.9618226600985221
chr11	92090000	92900000	chr11	92090000	92900000	255,255,0	1.3669023093675499	0.024824768680793433	0.0364083777790221	0.9066032123735871	0.9161213563355146
chr11	39400000	40140000	chr11	39400000	40140000	255,255,0	1.3286092532382154	0.02204739880844952	0.039096372411051364	0.864153627311522	0.8627311522048364
chr11	59540000	59690000	chr11	59540000	59690000	255,255,0	0.8099692519590307	0.04075760347187613	0.02024607015477865	0.671875	0.546875
chr11	133130000	133540000	chr11	133130000	133540000	255,255,0	1.0389625599172885	0.045320526469877116	0.015632875653824832	0.8486640559625456	0.5045108833148783
chr11	76700000	77040000	chr11	76700000	77040000	255,255,0	1.4418236305395014	0.03186597591742081	0.029050229694665544	0.8856209150326797	0.8856209150326797
chr11	100990000	101390000	chr11	100990000	101390000	255,255,0	1.4461568631382344	0.034632437998643115	0.026256020263348	0.9071428571428571	0.9071428571428571
chr11	95830000	96010000	chr11	95830000	96010000	255,255,0	0.9593759107816211	0.05299909961152259	0.007823491859951109	0.7666666666666667	0.6333333333333333
chr11	118370000	118590000	chr11	118370000	118590000	255,255,0	1.2908501881876133	0.02268035389598841	0.03790826577072441	0.7954545454545454	0.8106060606060606
chr11	6730000	7050000	chr11	6730000	7050000	255,255,0	1.2328634372090612	0.03770080796725184	0.02269753369379758	0.8860294117647058	0.8713235294117647
chr11	63470000	63630000	chr11	63470000	63630000	255,255,0	0.967783223601653	0.019458677200477822	0.04060828240029719	0.7083333333333334	0.7083333333333334
chr11	10390000	10740000	chr11	10390000	10740000	255,255,0	1.5722024396594672	0.01772970724966877	0.04227509026418297	0.9166666666666667	0.9228395061728395
chr11	64350000	64730000	chr11	64350000	64730000	255,255,0	1.4938994326734294	0.031500270360953736	0.02849582804027398	0.9394736842105263	0.9394736842105263
chr11	19560000	19910000	chr11	19560000	19910000	255,255,0	1.2614392708792734	0.025065054311347805	0.0347630762069164	0.8549382716049383	0.7808641975308642
chr11	32310000	32650000	chr11	32310000	32650000	255,255,0	1.3843486045730453	0.027535860197456588	0.03210813977527319	0.9313725490196079	0.7875816993464052
chr11	85640000	85840000	chr11	85640000	85840000	255,255,0	1.2514495529837095	0.03418558455831766	0.025425285998197884	0.8090909090909091	0.7727272727272727
chr11	22860000	23530000	chr11	22860000	23530000	255,255,0	1.4185537889487196	0.04131313556392305	0.01812364884283547	0.9472318339100346	0.7188581314878892
chr11	4620000	4820000	chr11	4620000	4820000	255,255,0	0.9713810135927693	0.04919008855273556	0.010047568064515911	0.8090909090909091	0.6090909090909091
chr11	134340000	134560000	chr11	134340000	134560000	255,255,0	1.098201476494268	0.0427956690813701	0.016276499350156327	0.7954545454545454	0.7348484848484849
chr11	33360000	33690000	chr11	33360000	33690000	255,255,0	1.5066162547201731	0.021861127667426886	0.03719419443302016	0.9204152249134948	0.8996539792387543
chr11	114770000	114930000	chr11	114770000	114930000	255,255,0	1.0671212718817753	0.048796373119974354	0.010236152701786783	0.7083333333333334	0.6805555555555556
chr11	102710000	103050000	chr11	102710000	103050000	255,255,0	1.5151518108832915	0.025231689283780334	0.03370784269327015	0.9052287581699346	0.9248366013071896
chr11	87450000	87710000	chr11	87450000	87710000	255,255,0	1.1734412694283383	0.046097673541315894	0.012721738567453438	0.7967032967032966	0.8186813186813187
chr11	18030000	18760000	chr11	18030000	18760000	255,255,0	1.1917969593840603	0.03194016632869659	0.026821090484145743	0.7888970051132214	0.8663257852447042
chr11	132420000	133060000	chr11	132420000	133060000	255,255,0	1.4499115449522373	0.030541670247367696	0.028130722735151104	0.8570075757575758	0.9706439393939394
chr11	67060000	67240000	chr11	67060000	67240000	255,255,0	1.0384046770441633	0.02156535849700046	0.03703517233200414	0.7444444444444445	0.7222222222222222
chr11	27700000	28040000	chr11	27700000	28040000	255,255,0	1.4260582660383943	0.04021781798590238	0.01827158475859965	0.8921568627450981	0.8921568627450981
chr11	65860000	66020000	chr11	65860000	66020000	255,255,0	0.8776623120159919	0.022347784291894136	0.03608301388100578	0.5972222222222222	0.7083333333333334
chr11	106130000	106610000	chr11	106130000	106610000	255,255,0	1.414531984137918	0.041231412525994215	0.017011804421493235	0.9583333333333334	0.835
chr11	75260000	75570000	chr11	75260000	75570000	255,255,0	0.918109889498752	0.02891179783047943	0.02908053238333592	0.69140625	0.62109375
chr11	6230000	6360000	chr11	6230000	6360000	255,255,0	0.7267608723436123	0.02253237750260009	0.035453822754742584	0.5714285714285714	0.5306122448979592
chr11	123290000	123490000	chr11	123290000	123490000	255,255,0	1.1194048480086356	0.024155044111835965	0.03360837127240734	0.7363636363636363	0.7727272727272727
chr11	47170000	47400000	chr11	47170000	47400000	255,255,0	1.2264415856675455	0.03424343401625027	0.02304491164990101	0.8125	0.8263888888888888
chr11	75890000	76140000	chr11	75890000	76140000	255,255,0	1.429770453575298	0.02822745501740774	0.02894194318714717	0.863905325443787	0.8757396449704142
chr11	99050000	99730000	chr11	99050000	99730000	255,255,0	1.4586739594353246	0.026236615515757622	0.030834427100669498	0.9638655462184874	0.8696340218330323
chr11	57680000	57810000	chr11	57680000	57810000	255,255,0	0.6944048442766451	0.027137289997945103	0.029812025704025854	0.5306122448979592	0.5306122448979592
chr11	117810000	118080000	chr11	117810000	118080000	255,255,0	1.2847652725589531	0.030276654009915846	0.026557736499631376	0.8112244897959183	0.8418367346938775
chr11	14910000	15230000	chr11	14910000	15230000	255,255,0	1.2982105564025133	0.019032728498596843	0.03767528797561717	0.8051470588235294	0.9007352941176471
chr11	26740000	27150000	chr11	26740000	27150000	255,255,0	1.5713813592275017	0.030290992189281205	0.026380483554949694	0.9387755102040817	0.9206349206349206
chr11	112280000	112570000	chr11	112280000	112570000	255,255,0	1.2236656624458893	0.0408468436051234	0.015681129851490824	0.8444444444444444	0.7911111111111111
chr11	114760000	115300000	chr11	114760000	115300000	255,255,0	1.3314399860786408	0.039851372240223004	0.0164304956076017	0.8293650793650794	0.8664021164021164
chr11	120500000	120930000	chr11	120500000	120930000	255,255,0	1.450021462726626	0.029281833283957143	0.02675621564852783	0.9400826446280992	0.8657024793388429
chr11	29430000	29780000	chr11	29430000	29780000	255,255,0	1.18447197843757	0.04596032927717045	0.009825333015061711	0.9011069340016709	0.5835571070533476
chr11	123730000	124030000	chr11	123730000	124030000	255,255,0	1.3319921542032231	0.04325320811930111	0.012529679339086983	0.8625	0.8625
chr11	76200000	76680000	chr11	76200000	76680000	255,255,0	0.9989431309453345	0.032540436021717814	0.023079696318348046	0.5683333333333334	0.825
chr11	86630000	86820000	chr11	86630000	86820000	255,255,0	1.0695459154236362	0.011272255014961891	0.044306214364177365	0.69	0.77
chr11	123590000	123720000	chr11	123590000	123720000	255,255,0	0.7843419580967502	0.020182094436798866	0.03524021495589581	0.5714285714285714	0.5306122448979592
chr11	72250000	72430000	chr11	72250000	72430000	255,255,0	1.1875588642718498	0.02206301654676402	0.03334818183813827	0.7444444444444445	0.7666666666666667
chr11	16400000	16600000	chr11	16400000	16600000	255,255,0	1.060604477527738	0.011962651454127093	0.04336456619746193	0.6454545454545455	0.8090909090909091
chr11	22590000	22820000	chr11	22590000	22820000	255,255,0	1.147826822475885	0.009852267508875478	0.04542024350394727	0.5069444444444444	0.8541666666666666
chr11	45110000	45330000	chr11	45110000	45330000	255,255,0	1.2744493657400522	0.01771879766712496	0.03755218004531696	0.8257575757575758	0.8257575757575758
chr11	27170000	27330000	chr11	27170000	27330000	255,255,0	1.0084929281555417	0.04531901935769361	0.009863200159579592	0.7083333333333334	0.625
chr11	17560000	17720000	chr11	17560000	17720000	255,255,0	1.0128883077489041	0.03297540448815768	0.022080050375883002	0.7083333333333334	0.7083333333333334
chr11	30340000	30590000	chr11	30340000	30590000	255,255,0	1.392935069232209	0.041169795098767226	0.01386403582305911	0.8757396449704142	0.8284023668639053
chr11	120500000	120660000	chr11	120500000	120660000	255,255,0	1.0333688975666182	0.044771607607238514	0.00998373763802742	0.7083333333333334	0.6805555555555556
chr11	44100000	44280000	chr11	44100000	44280000	255,255,0	1.1138384046517964	0.03672761486482434	0.018004452918508475	0.7666666666666667	0.7444444444444445
chr11	78620000	79100000	chr11	78620000	79100000	255,255,0	1.6580745843902727	0.03643543545566075	0.018046604087441395	0.945	0.9416666666666667
chr11	113530000	113730000	chr11	113530000	113730000	255,255,0	1.156309738688703	0.010067480672987949	0.044384930640706755	0.7181818181818181	0.7909090909090909
chr11	31800000	31970000	chr11	31800000	31970000	255,255,0	1.0700285367392168	0.03243456832249439	0.02201430839802919	0.7160493827160493	0.7160493827160493
chr11	102330000	102510000	chr11	102330000	102510000	255,255,0	1.0592290042208927	0.03817609121029929	0.01589961531908315	0.7666666666666667	0.6555555555555556
chr11	116740000	116860000	chr11	116740000	116860000	255,255,0	0.7314316448734993	0.046473408718431315	0.007429318459819691	0.5	0.5
chr11	83830000	84330000	chr11	83830000	84330000	255,255,0	1.648296146201782	0.019782917479652107	0.03397078348748209	0.9646153846153847	0.9
chr11	95520000	95760000	chr11	95520000	95760000	255,255,0	1.0786543082229443	0.00644920890614084	0.047212440845075226	0.5576923076923077	0.8653846153846154
chr11	18100000	18270000	chr11	18100000	18270000	255,255,0	1.0136540934124085	0.03480336710890614	0.01863548953342643	0.7407407407407407	0.691358024691358
chr11	83290000	83500000	chr11	83290000	83500000	255,255,0	1.1791005430207528	0.04620636659294028	0.0069830302041248744	0.8264462809917356	0.7603305785123967
chr11	111870000	112070000	chr11	111870000	112070000	255,255,0	1.2145687317228298	0.02419098262959663	0.028953199483811094	0.7545454545454545	0.7909090909090909
chr11	36940000	37400000	chr11	36940000	37400000	255,255,0	1.3389508306363915	0.031442961233178926	0.02151922764738637	0.8242753623188406	0.9039855072463768
chr11	45920000	46110000	chr11	45920000	46110000	255,255,0	1.0595678560838293	0.036930306851511094	0.01600010860629797	0.79	0.69
chr11	8180000	8350000	chr11	8180000	8350000	255,255,0	0.9569050124611479	0.03088703325097377	0.02197222688448747	0.7407407407407407	0.691358024691358
chr11	121650000	122100000	chr11	121650000	122100000	255,255,0	1.5314843370134974	0.028391837550813037	0.023979450222331763	0.9603024574669187	0.782608695652174
chr11	92910000	93190000	chr11	92910000	93190000	255,255,0	1.2897998637414374	0.027741338221060063	0.024625166677103995	0.9	0.8142857142857143
chr11	21860000	22140000	chr11	21860000	22140000	255,255,0	1.3059017594597027	0.01939494159719846	0.03277706064993706	0.7666666666666667	0.8904761904761904
chr11	7090000	7440000	chr11	7090000	7440000	255,255,0	1.1301162170932935	0.0276214109999057	0.024382647995882616	0.9290123456790124	0.7314814814814815
chr11	5980000	6220000	chr11	5980000	6220000	255,255,0	0.9789052341987471	0.030015752178494393	0.02177456211351986	0.8269230769230769	0.6474358974358975
chr11	44320000	44540000	chr11	44320000	44540000	255,255,0	1.2154005394523173	0.017196808232630187	0.03455742608436621	0.8409090909090909	0.8106060606060606
chr11	118140000	118350000	chr11	118140000	118350000	255,255,0	1.284509424062953	0.03207810226361746	0.01922120062114612	0.7768595041322314	0.8099173553719008
chr11	30660000	30920000	chr11	30660000	30920000	255,255,0	1.208989105713358	0.010952345561757976	0.040165734408728976	0.6538461538461539	0.8736263736263736
chr11	58910000	59150000	chr11	58910000	59150000	255,255,0	1.1850583239684997	0.01633750629644809	0.03463006309532997	0.8269230769230769	0.8653846153846154
chr11	131690000	132140000	chr11	131690000	132140000	255,255,0	1.4511684879696873	0.029119097164738983	0.021843154888435357	0.941398865784499	0.8695652173913043
chr11	103660000	104210000	chr11	103660000	104210000	255,255,0	1.3440988002511802	0.024211435558367266	0.026746915344785155	0.8431122448979592	0.9349489795918368
chr11	26290000	26680000	chr11	26290000	26680000	255,255,0	1.5517651102616092	0.023124369724749516	0.027405643777050404	0.9225	0.9075
chr11	57820000	58070000	chr11	57820000	58070000	255,255,0	1.0300087479984892	0.04036948570817531	0.010144866907857462	0.8284023668639053	0.7455621301775148
chr11	91410000	92060000	chr11	91410000	92060000	255,255,0	0.9711505874319792	0.021939472751492193	0.02850515621116803	0.5895316804407713	0.8264462809917356
chr11	43580000	43850000	chr11	43580000	43850000	255,255,0	1.257856310162603	0.029932579196065623	0.020452648186476283	0.8826530612244898	0.8418367346938775
chr11	94180000	94440000	chr11	94180000	94440000	255,255,0	0.9200098106038196	0.01265119333490857	0.037517812472248044	0.5769230769230769	0.7857142857142857
chr11	76550000	76690000	chr11	76550000	76690000	255,255,0	0.8905520953560644	0.01617639334857405	0.033914579713484785	0.5892857142857143	0.625
chr11	5450000	5890000	chr11	5450000	5890000	255,255,0	1.1419308227042224	0.0178963511159628	0.03210651219036645	0.8043478260869565	0.8913043478260869
chr11	102310000	102670000	chr11	102310000	102670000	255,255,0	1.2872536477932734	0.02771315284304915	0.022265021902358392	0.8216374269005848	0.8801169590643275
chr11	25970000	26270000	chr11	25970000	26270000	255,255,0	1.481883512272957	0.020978813903935918	0.02873459130218209	0.8791666666666667	0.9125
chr11	58640000	58890000	chr11	58640000	58890000	255,255,0	1.1618869111619727	0.036443770471438736	0.013226552045056225	0.863905325443787	0.7810650887573964
chr11	58300000	58510000	chr11	58300000	58510000	255,255,0	1.0025903623832118	0.006778448259532341	0.04270125026341136	0.6611570247933884	0.8264462809917356
chr11	64780000	65090000	chr11	64780000	65090000	255,255,0	1.3602200491277077	0.02618598850696094	0.02325784125688264	0.91796875	0.88671875
chr11	97420000	98210000	chr11	97420000	98210000	255,255,0	0.8617562384139454	0.02935911326614027	0.019873653337331106	0.695625	0.601875
chr11	63040000	63240000	chr11	63040000	63240000	255,255,0	1.0396878508175158	0.03234762735629844	0.01671196906972525	0.7909090909090909	0.7545454545454545
chr11	127470000	128010000	chr11	127470000	128010000	255,255,0	1.5101222003170136	0.01831372489458037	0.030581787407238326	0.9351851851851852	0.9484126984126984
chr11	17210000	17350000	chr11	17210000	17350000	255,255,0	0.787167450972024	0.016214787296389324	0.03242649358168082	0.5892857142857143	0.5178571428571429
chr11	22850000	23060000	chr11	22850000	23060000	255,255,0	1.0650496405166896	0.036398163081617765	0.012171692820269834	0.8264462809917356	0.5785123966942148
chr11	6370000	6500000	chr11	6370000	6500000	255,255,0	0.7064996637713378	0.03531010976250161	0.013234353420380193	0.5714285714285714	0.5306122448979592
chr11	19560000	19740000	chr11	19560000	19740000	255,255,0	1.038290201989501	0.03492652690349102	0.01356121277440508	0.7666666666666667	0.6555555555555556
chr11	60760000	60900000	chr11	60760000	60900000	255,255,0	0.7455646081690466	0.019302464556760806	0.029080916106664717	0.5892857142857143	0.5178571428571429
chr11	33120000	33340000	chr11	33120000	33340000	255,255,0	1.3146171568873581	0.02438931891531816	0.023968834119020566	0.8409090909090909	0.8409090909090909
chr11	131690000	131890000	chr11	131690000	131890000	255,255,0	1.0959699360032231	0.037679730372003395	0.01062871544423129	0.7909090909090909	0.7363636363636363
chr11	134170000	134320000	chr11	134170000	134320000	255,255,0	0.8691693723048337	0.0171868335015026	0.030830132482243477	0.640625	0.609375
chr11	23560000	24210000	chr11	23560000	24210000	255,255,0	0.7622240137359411	0.016952466024421187	0.030767367644067213	0.5032139577594124	0.5913682277318641
chr11	11380000	11780000	chr11	11380000	11780000	255,255,0	1.2373656258527737	0.017560256566363185	0.029706053584988956	0.75	0.9261904761904762
chr11	82710000	82890000	chr11	82710000	82890000	255,255,0	1.077862949968965	0.030868934199715328	0.016355758119731383	0.7537037037037038	0.6611111111111111
chr11	34360000	34490000	chr11	34360000	34490000	255,255,0	0.8202161763489282	0.014761970029560716	0.03216699318432347	0.5306122448979592	0.5714285714285714
chr11	29820000	30140000	chr11	29820000	30140000	255,255,0	0.8797726372650762	0.008102875619643825	0.03865989491160683	0.5183823529411765	0.7830882352941176
chr11	76330000	76680000	chr11	76330000	76680000	255,255,0	1.038257644577905	0.019144490757909024	0.027580694351740133	0.7129629629629629	0.7253086419753086
chr11	100330000	100540000	chr11	100330000	100540000	255,255,0	1.0591153093091406	0.009962739807757708	0.03675609018964873	0.6115702479338843	0.8099173553719008
chr11	17080000	17200000	chr11	17080000	17200000	255,255,0	0.7074373616288099	0.031958024880433394	0.014751280753532894	0.5	0.5
chr11	85460000	85580000	chr11	85460000	85580000	255,255,0	0.7160320394201152	0.010974846147265321	0.03572883809858006	0.5	0.5
chr11	8370000	8570000	chr11	8370000	8570000	255,255,0	1.06839804678242	0.015476483758355516	0.029633052199375273	0.7727272727272727	0.8090909090909091
chr11	33530000	33680000	chr11	33530000	33680000	255,255,0	0.9034203748999763	0.008834213398496712	0.03625953925610754	0.546875	0.671875
chr11	102030000	102270000	chr11	102030000	102270000	255,255,0	1.2906853778984786	0.022521505612316153	0.02253324434805662	0.8397435897435898	0.8653846153846154
chr11	41220000	41440000	chr11	41220000	41440000	255,255,0	1.1896546522192764	0.019857953309751986	0.025131819750348935	0.8257575757575758	0.8257575757575758
chr11	95160000	95420000	chr11	95160000	95420000	255,255,0	1.0792877829467158	0.036720515880018234	0.00782752145303894	0.8736263736263736	0.5989010989010989
chr11	81650000	81960000	chr11	81650000	81960000	255,255,0	1.0833220953413654	0.035597555881412515	0.0087572406094489	0.90234375	0.55859375
chr11	113300000	113520000	chr11	113300000	113520000	255,255,0	1.239569212800394	0.03557178259032859	0.00874453333990427	0.8409090909090909	0.7045454545454546
chr11	66860000	67030000	chr11	66860000	67030000	255,255,0	1.01755023352714	0.0238681184086261	0.020275411080674106	0.7407407407407407	0.7407407407407407
chr11	86440000	86600000	chr11	86440000	86600000	255,255,0	0.8958031609451322	0.030553153038201802	0.01350765066946745	0.6527777777777778	0.5972222222222222
chr11	101850000	102010000	chr11	101850000	102010000	255,255,0	0.9261611899422544	0.021629650853009434	0.02238428161307669	0.6527777777777778	0.625
chr11	40310000	40730000	chr11	40310000	40730000	255,255,0	1.2645241893064842	0.02733300675838815	0.016516246817572706	0.8527623170480314	0.8693568336425479
chr11	74910000	75250000	chr11	74910000	75250000	255,255,0	1.3283229095831963	0.02030254985458159	0.023429803240271246	0.9052287581699346	0.8660130718954249
chr11	22160000	22310000	chr11	22160000	22310000	255,255,0	0.9303586809774675	0.026649397894576647	0.01683988489834204	0.671875	0.578125
chr11	35480000	35600000	chr11	35480000	35600000	255,255,0	0.7017377128768363	0.03230352641074193	0.011108946343722665	0.5	0.5
chr11	12310000	12580000	chr11	12310000	12580000	255,255,0	1.1810657330382002	0.03363904042318036	0.009479661549450362	0.8818027210884354	0.6991496598639456
chr11	71970000	72230000	chr11	71970000	72230000	255,255,0	0.8573061334888337	0.03077440182935655	0.012132483435053402	0.6868131868131868	0.554945054945055
chr11	81260000	81530000	chr11	81260000	81530000	255,255,0	1.2752443453182243	0.015177677227304245	0.027259168748639834	0.8675431711145998	0.831043956043956
chr11	82300000	82690000	chr11	82300000	82690000	255,255,0	1.45472926127171	0.019257258060977084	0.023066877223735446	0.9075	0.9275
chr11	98420000	99010000	chr11	98420000	99010000	255,255,0	1.3241166206811408	0.020734869555773652	0.021404096662949013	0.8433333333333334	0.9611111111111111
chr11	105880000	106070000	chr11	105880000	106070000	255,255,0	1.1563209220038297	0.016704156196966184	0.025306595142803763	0.77	0.79
chr11	91550000	92060000	chr11	91550000	92060000	255,255,0	1.011660846624851	0.02049028210902626	0.02126477852351237	0.5281065088757396	0.9393491124260355
chr11	8690000	8900000	chr11	8690000	8900000	255,255,0	0.8092050600780301	0.02983881566626021	0.01184674391094781	0.6354166666666667	0.6284722222222222
chr11	13470000	13700000	chr11	13470000	13700000	255,255,0	1.1754440142876854	0.019306529889129176	0.022355629232467637	0.7986111111111112	0.8541666666666666
chr11	117420000	117620000	chr11	117420000	117620000	255,255,0	1.1189102675878182	0.03573987414067363	0.005698746954721585	0.8090909090909091	0.7363636363636363
chr11	7090000	7340000	chr11	7090000	7340000	255,255,0	0.9397515819290254	0.02778985966729068	0.01363397157298907	0.8757396449704142	0.5325443786982249
chr11	106710000	107030000	chr11	106710000	107030000	255,255,0	1.2548575568130587	0.021889815648339833	0.01953362673519398	0.8639705882352942	0.8713235294117647
chr11	19260000	19540000	chr11	19260000	19540000	255,255,0	1.3159728798197248	0.02204967519191979	0.019317422199285644	0.8523809523809524	0.9
chr11	68220000	68450000	chr11	68220000	68450000	255,255,0	1.1079788715960097	0.017735547248927064	0.023613088328704415	0.7986111111111112	0.7986111111111112
chr11	107050000	107420000	chr11	107050000	107420000	255,255,0	0.7299173595670215	0.02186951138326048	0.019107636355042812	0.5041551246537396	0.6149584487534626
chr11	108680000	108890000	chr11	108680000	108890000	255,255,0	1.1695072249589793	0.031296299380097425	0.009662745419868191	0.8264462809917356	0.7933884297520661
chr11	66490000	66670000	chr11	66490000	66670000	255,255,0	0.95188616189407	0.020166041368363308	0.02019436114888365	0.7222222222222222	0.7
chr11	26520000	26660000	chr11	26520000	26660000	255,255,0	0.7826701369410927	0.010344271883408649	0.030013801634915627	0.5178571428571429	0.5892857142857143
chr11	13760000	13940000	chr11	13760000	13940000	255,255,0	1.0190371963383593	0.03250986656405139	0.007110669454962424	0.7444444444444445	0.7
chr11	124930000	125080000	chr11	124930000	125080000	255,255,0	0.7644012660781392	0.02524652673680951	0.014280243991369658	0.578125	0.515625
chr11	113120000	113280000	chr11	113120000	113280000	255,255,0	0.8896836295470772	0.004928778325824007	0.034320989513556985	0.5138888888888888	0.6805555555555556
chr11	19750000	19910000	chr11	19750000	19910000	255,255,0	0.9328635147621344	0.00979505091105768	0.029409932484343933	0.5694444444444444	0.7083333333333334
chr11	115330000	115500000	chr11	115330000	115500000	255,255,0	1.0740249803400355	0.02824868315116636	0.010854373553165299	0.7407407407407407	0.691358024691358
chr11	22320000	22540000	chr11	22320000	22540000	255,255,0	1.1173321919366819	0.025588854219831203	0.013273386785737744	0.7954545454545454	0.7348484848484849
chr11	26290000	26490000	chr11	26290000	26490000	255,255,0	1.0775819208053594	0.03142026075636545	0.007161779792104247	0.8090909090909091	0.5909090909090909
chr11	94970000	95140000	chr11	94970000	95140000	255,255,0	0.9149130427210451	0.013039949249849084	0.025499546254888303	0.6419753086419753	0.691358024691358
chr11	29160000	29330000	chr11	29160000	29330000	255,255,0	1.0050252972453027	0.00761607978686879	0.030622398770195063	0.6419753086419753	0.7407407407407407
chr11	92130000	92560000	chr11	92130000	92560000	255,255,0	1.175234473956258	0.022069228910416322	0.016121219504507157	0.9111570247933884	0.7954545454545454
chr11	31090000	31230000	chr11	31090000	31230000	255,255,0	0.8413085348379554	0.024020203356579648	0.014140245603091874	0.5892857142857143	0.5892857142857143
chr11	32800000	33080000	chr11	32800000	33080000	255,255,0	1.0408730978555072	0.021991997486409436	0.016058692940306558	0.7380952380952381	0.7476190476190476
chr11	103670000	103920000	chr11	103670000	103920000	255,255,0	1.088367493837918	0.02667723007593155	0.010921333699124857	0.8284023668639053	0.6982248520710059
chr11	15820000	15970000	chr11	15820000	15970000	255,255,0	0.8398265218524765	0.021205805065594226	0.015984408576564482	0.671875	0.546875
chr11	128480000	128630000	chr11	128480000	128630000	255,255,0	0.9106861690323678	0.010363399583356078	0.026359776547869383	0.671875	0.640625
chr11	8970000	9140000	chr11	8970000	9140000	255,255,0	0.9308941407016731	0.014797281031714384	0.021288985173230586	0.7160493827160493	0.7160493827160493
chr11	20640000	21100000	chr11	20640000	21100000	255,255,0	1.2005451263113955	0.02524179512563246	0.010822730233383572	0.9438405797101449	0.5996376811594203
chr11	74240000	74590000	chr11	74240000	74590000	255,255,0	1.0462196308549796	0.014642675682034464	0.021383984883683496	0.6388888888888888	0.8364197530864198
chr11	42030000	42520000	chr11	42030000	42520000	255,255,0	0.9588186900059004	0.010155970776442435	0.02571688457653387	0.5216	0.88
chr11	83530000	83810000	chr11	83530000	83810000	255,255,0	1.2712299489924286	0.006675354684697527	0.029122081807690103	0.6904761904761905	0.9
chr11	110450000	110710000	chr11	110450000	110710000	255,255,0	1.127233271348679	0.02458484046629321	0.010999863089833702	0.8516483516483516	0.6648351648351648
chr11	124060000	124360000	chr11	124060000	124360000	255,255,0	1.1544665801565084	0.015529776751071728	0.019657948937485195	0.8458333333333333	0.7875
chr11	78210000	78410000	chr11	78210000	78410000	255,255,0	1.0861439693841677	0.021125574154725213	0.014058433957749618	0.7909090909090909	0.7181818181818181
chr11	74610000	74880000	chr11	74610000	74880000	255,255,0	1.1007598698624501	0.016281341526471826	0.0185555426367359	0.75	0.8010204081632653
chr11	79700000	80150000	chr11	79700000	80150000	255,255,0	1.4040268061483752	0.02138157987662541	0.013211244610682935	0.9300567107750473	0.8506616257088847
chr11	11620000	11780000	chr11	11620000	11780000	255,255,0	0.9307090502425212	0.0056549956719375875	0.02867307359132131	0.625	0.7083333333333334
chr11	115320000	115680000	chr11	115320000	115680000	255,255,0	1.1933373705984662	0.018940728949830385	0.015314531433865648	0.9035087719298246	0.716374269005848
chr11	9760000	9990000	chr11	9760000	9990000	255,255,0	0.9205071535387308	0.021868936016961993	0.012153909073573494	0.8125	0.6180555555555556
chr11	38840000	39360000	chr11	38840000	39360000	255,255,0	1.1321271705680176	0.01803172055033049	0.015986244397587304	0.7934472934472935	0.8133903133903134
chr11	84760000	85000000	chr11	84760000	85000000	255,255,0	1.169444243449125	0.02092658540212121	0.012887177163409085	0.8397435897435898	0.7884615384615384
chr11	88300000	88540000	chr11	88300000	88540000	255,255,0	1.1849241380918558	0.012152138162027551	0.021388926141570022	0.75	0.8653846153846154
chr11	108030000	108320000	chr11	108030000	108320000	255,255,0	1.0859872342426438	0.015551133336759799	0.017930150926159752	0.7822222222222223	0.7822222222222223
chr11	71450000	71570000	chr11	71450000	71570000	255,255,0	0.7070273626477621	0.01778653490026475	0.01561845435567163	0.5	0.5
chr11	40910000	41190000	chr11	40910000	41190000	255,255,0	1.1032421921690698	0.017988670436607415	0.0153021414838595	0.719047619047619	0.8714285714285714
chr11	26750000	26990000	chr11	26750000	26990000	255,255,0	0.9875866003868586	0.022426777854698047	0.010543509865828185	0.839505191777919	0.5323426573426573
chr11	47430000	47590000	chr11	47430000	47590000	255,255,0	0.807306946337135	0.019718059929087584	0.013224080835223877	0.625	0.5694444444444444
chr11	88910000	89070000	chr11	88910000	89070000	255,255,0	0.8237064634359961	0.011777673701676988	0.021100186514673124	0.5416666666666666	0.6527777777777778
chr11	20640000	20870000	chr11	20640000	20870000	255,255,0	0.9933099214456518	0.025725153140502804	0.0066549117169739744	0.8541666666666666	0.5208333333333334
chr11	116310000	116500000	chr11	116310000	116500000	255,255,0	1.0702302584044658	0.024033903423348456	0.008196935422799907	0.79	0.69
chr11	79180000	79650000	chr11	79180000	79650000	255,255,0	1.1092935784729292	0.011678721115505025	0.020484351278502164	0.7346874999999999	0.8298220973782772
chr11	76340000	76520000	chr11	76340000	76520000	255,255,0	1.0800015325899972	0.020635473929915896	0.011368852352198644	0.7444444444444445	0.7666666666666667
chr11	19060000	19240000	chr11	19060000	19240000	255,255,0	1.0554031816801324	0.01772044217460523	0.013829105362541762	0.7666666666666667	0.7666666666666667
chr11	18810000	19040000	chr11	18810000	19040000	255,255,0	1.0345511595771595	0.016361824623738377	0.014792684404362075	0.7152777777777778	0.7986111111111112
chr11	109950000	110160000	chr11	109950000	110160000	255,255,0	1.1445059422382482	0.014754242803755951	0.015889616870107776	0.7768595041322314	0.7933884297520661
chr11	117630000	117790000	chr11	117630000	117790000	255,255,0	0.8833614683112194	0.0037861686408805764	0.02652975927878088	0.5694444444444444	0.6805555555555556
chr11	33360000	33520000	chr11	33360000	33520000	255,255,0	0.8697371974032808	0.025900353709714483	0.004201548676900899	0.7083333333333334	0.5138888888888888
chr11	120960000	121210000	chr11	120960000	121210000	255,255,0	1.103915702265684	0.010760613489836444	0.019205172130214165	0.8281558185404339	0.7655325443786982
chr11	131910000	132120000	chr11	131910000	132120000	255,255,0	1.0546315714592047	0.012569884230210706	0.017314028659626682	0.6942148760330579	0.8264462809917356
chr11	21130000	21510000	chr11	21130000	21510000	255,255,0	1.113337928774308	0.011571222334202408	0.018308593529472096	0.6763157894736842	0.881578947368421
chr11	55710000	55880000	chr11	55710000	55880000	255,255,0	0.6954926924893633	0.015220805422046046	0.014248826957345744	0.5432098765432098	0.5925925925925926
chr11	31640000	31780000	chr11	31640000	31780000	255,255,0	0.8356571898180285	0.009219727124066438	0.020108284573346794	0.625	0.5892857142857143
chr11	32440000	32600000	chr11	32440000	32600000	255,255,0	0.8509006327995985	0.009617805519702875	0.01939282941375656	0.5694444444444444	0.6805555555555556
chr11	99100000	99280000	chr11	99100000	99280000	255,255,0	0.7713899800777985	0.02352739384280188	0.005460425731986511	0.6777777777777778	0.5444444444444444
chr11	127010000	127400000	chr11	127010000	127400000	255,255,0	0.9397706617105741	0.012211407021195457	0.016537244424076166	0.6975	0.7125
chr11	92590000	92890000	chr11	92590000	92890000	255,255,0	1.0805303611013497	0.00946447255543711	0.019265813446760947	0.7291666666666666	0.8708333333333333
chr11	59930000	60210000	chr11	59930000	60210000	255,255,0	0.8039276025933169	0.010828986701096943	0.01789236479596701	0.5095238095238095	0.7857142857142857
chr11	73690000	73930000	chr11	73690000	73930000	255,255,0	1.2410428249401309	0.01231075296022946	0.01570533585340253	0.8397435897435898	0.8653846153846154
chr11	102520000	102670000	chr11	102520000	102670000	255,255,0	0.8174798385810271	0.008120964557374682	0.0197344926023598	0.546875	0.671875
chr11	127850000	128000000	chr11	127850000	128000000	255,255,0	0.803787632698349	0.008369830743491392	0.019449342731419936	0.515625	0.671875
chr11	104250000	104520000	chr11	104250000	104520000	255,255,0	1.1270999014563619	0.0186693451842687	0.009051600364268112	0.8316326530612245	0.8112244897959183
chr11	46650000	46880000	chr11	46650000	46880000	255,255,0	0.9492570807223978	0.011458931577926088	0.01614269456544586	0.7708333333333334	0.6875
chr11	37430000	37640000	chr11	37430000	37640000	255,255,0	1.040724904351161	0.016546425910403617	0.010636587963345151	0.7768595041322314	0.7272727272727273
chr11	65120000	65310000	chr11	65120000	65310000	255,255,0	0.9671626701318929	0.014722452853269681	0.012159473423968396	0.79	0.71
chr11	11030000	11200000	chr11	11030000	11200000	255,255,0	0.8783592570463414	0.014160891375115416	0.012503103969528766	0.7407407407407407	0.5925925925925926
chr11	119480000	119630000	chr11	119480000	119630000	255,255,0	0.8981118420379088	0.011876955184362454	0.014021644721255715	0.640625	0.640625
chr11	115960000	116210000	chr11	115960000	116210000	255,255,0	0.8742633870727935	0.00931383894871536	0.01637491297494099	0.6153846153846154	0.6745562130177515
chr11	92200000	92380000	chr11	92200000	92380000	255,255,0	0.8252403883640911	0.016792484555052854	0.008716393413002574	0.7398956278763971	0.5266888560157791
chr11	15640000	15790000	chr11	15640000	15790000	255,255,0	0.8614225491595997	0.00893641086315495	0.015434541074689709	0.671875	0.640625
chr11	105610000	105850000	chr11	105610000	105850000	255,255,0	1.1656100581955053	0.009957966766039168	0.014175840432997536	0.8269230769230769	0.8397435897435898
chr11	31390000	31630000	chr11	31390000	31630000	255,255,0	0.8254478790555899	0.012392847105923354	0.011395700338725558	0.5961538461538461	0.6730769230769231
chr11	104570000	104880000	chr11	104570000	104880000	255,255,0	1.1244772203919904	0.01325415948571642	0.010412368674110897	0.86328125	0.80078125
chr11	117230000	117370000	chr11	117230000	117370000	255,255,0	0.7776460030977235	0.011693295408794468	0.011566198050509104	0.5717857142857143	0.5974999999999999
chr11	73950000	74160000	chr11	73950000	74160000	255,255,0	0.8956168023665299	0.013884966719553561	0.008858076976380193	0.743801652892562	0.5785123966942148
chr11	90920000	91250000	chr11	90920000	91250000	255,255,0	0.8342622063313632	0.008774794188692848	0.01291438840645346	0.5397923875432526	0.8027681660899654
chr11	132170000	132400000	chr11	132170000	132400000	255,255,0	0.8345468819831154	0.013733323398602563	0.0078015950126462145	0.7430555555555556	0.5625
chr11	39920000	40110000	chr11	39920000	40110000	255,255,0	0.8852921718239589	0.006508966579316491	0.014397190490772236	0.55	0.77
chr11	28540000	28680000	chr11	28540000	28680000	255,255,0	0.7458169575786767	0.00965788150444919	0.010621992374044624	0.5535714285714286	0.5535714285714286
chr11	28720000	28860000	chr11	28720000	28860000	255,255,0	0.7772458161500359	0.013202282344183138	0.0066133004683465064	0.6488095238095238	0.5337301587301587
chr11	96820000	97130000	chr11	96820000	97130000	255,255,0	0.8270810774173405	0.00810512617001189	0.01125821619747406	0.50390625	0.82421875
chr11	82910000	83060000	chr11	82910000	83060000	255,255,0	0.7867130454901345	0.011806232339283143	0.007126402284242911	0.671875	0.515625
chr11	21580000	21800000	chr11	21580000	21800000	255,255,0	0.8627925389809378	0.01126942306691468	0.00750470105416259	0.7732920925228618	0.5253630984400215
chr11	115510000	115670000	chr11	115510000	115670000	255,255,0	0.8297530179824236	0.008633307808664888	0.00962064766765292	0.5972222222222222	0.625
chr11	112590000	112780000	chr11	112590000	112780000	255,255,0	0.8996172483892235	0.01255235511468962	0.005357079841213606	0.75	0.57
chr11	109480000	109700000	chr11	109480000	109700000	255,255,0	0.7964106925222811	0.007037515794461225	0.009724195109520328	0.5164835164835164	0.7418081918081918
chr11	28090000	28300000	chr11	28090000	28300000	255,255,0	0.8669591418466202	0.010177567501627363	0.006572521798369724	0.743801652892562	0.5785123966942148
chr11	25770000	25950000	chr11	25770000	25950000	255,255,0	0.7492251177160847	0.007451515271503866	0.009231531775391984	0.5666666666666667	0.6111111111111112
chr11	63270000	63440000	chr11	63270000	63440000	255,255,0	0.6792925428125356	0.007945493989521296	0.008629081981847033	0.5679012345679012	0.5679012345679012
chr11	37940000	38260000	chr11	37940000	38260000	255,255,0	0.7388649089871584	0.007831446062698241	0.008608108855723596	0.6286764705882353	0.5330882352941176
chr11	107050000	107270000	chr11	107050000	107270000	255,255,0	0.8762707530667654	0.011234239080819372	0.004655679810290032	0.8409090909090909	0.5075757575757576
chr11	35620000	35810000	chr11	35620000	35810000	255,255,0	0.8168806246541799	0.008011214518813932	0.007370317986213758	0.61	0.65
chr11	92390000	92550000	chr11	92390000	92550000	255,255,0	0.759398278711394	0.004625283127027882	0.010646473014724659	0.5416666666666666	0.6805555555555556
chr11	107780000	107920000	chr11	107780000	107920000	255,255,0	0.7244241690366504	0.005169987304221612	0.009887351707135736	0.5337301587301587	0.6111111111111112
chr11	28340000	28520000	chr11	28340000	28520000	255,255,0	0.657537539234594	0.006113939805710858	0.008284839598249358	0.5666666666666667	0.5
chr11	128290000	128450000	chr11	128290000	128450000	255,255,0	0.7770896792001107	0.006909310402248201	0.007386361593904867	0.5416666666666666	0.6805555555555556
chr11	79200000	79360000	chr11	79200000	79360000	255,255,0	0.7196639720227334	0.008166391790099325	0.00449945075925008	0.6527777777777778	0.5138888888888888
chr11	126440000	126580000	chr11	126440000	126580000	255,255,0	0.6869368095835421	0.005758811728241664	0.0066082181127549875	0.5535714285714286	0.5535714285714286
chr11	112960000	113110000	chr11	112960000	113110000	255,255,0	0.776736521447013	0.005863707700444865	0.0056631844836423206	0.609375	0.609375
chr11	13950000	14090000	chr11	13950000	14090000	255,255,0	0.6785585043353939	0.008701400813511628	0.00268927158789729	0.5892857142857143	0.5178571428571429
chr11	11400000	11580000	chr11	11400000	11580000	255,255,0	0.8364791817877311	0.005641141347622596	0.005025518612860006	0.7222222222222222	0.6333333333333333
chr11	112800000	112940000	chr11	112800000	112940000	255,255,0	0.7198429492108359	0.0053394213184091936	0.005121295166359381	0.5892857142857143	0.5535714285714286
chr11	21150000	21320000	chr11	21150000	21320000	255,255,0	0.7249335842620531	0.006646722289092117	0.0036172899622818845	0.6419753086419753	0.5185185185185185
chr11	120680000	120800000	chr11	120680000	120800000	255,255,0	0.5958967923904427	0.004253857544981939	0.0025297868260441385	0.5	0.5
chr12	29450000	30520000	chr12	29450000	30520000	255,255,0	1.1898346990231623	0.06556186072627218	0.13427413184247358	0.9008916323731139	0.7170781893004116
chr12	72240000	74420000	chr12	72240000	74420000	255,255,0	1.5500953072258103	0.10982728380447115	0.0899637410080601	0.8489724930630961	0.8359458744116066
chr12	123610000	123750000	chr12	123610000	123750000	255,255,0	0.828298348753395	0.0254563420288204	0.17391314969721802	0.5892857142857143	0.5892857142857143
chr12	58550000	58810000	chr12	58550000	58810000	255,255,0	0.9408241345531366	0.012175941409535058	0.18667970036449455	0.7967032967032966	0.6483516483516484
chr12	67310000	68760000	chr12	67310000	68760000	255,255,0	0.6854080537339895	0.0918214826992445	0.10692165980209462	0.5078227622443234	0.503350570600902
chr12	123970000	124900000	chr12	123970000	124900000	255,255,0	1.5540006042939365	0.13795761605149448	0.06024767181046442	0.7840651878678135	0.9560887279311906
chr12	130040000	130220000	chr12	130040000	130220000	255,255,0	0.8469625423445252	0.05131100472786343	0.14639764344280634	0.7666666666666667	0.5111111111111111
chr12	54590000	55680000	chr12	54590000	55680000	255,255,0	1.5088293682345322	0.10832993258368115	0.0893523886828968	0.7345454545454545	0.8978512396694215
chr12	31340000	32340000	chr12	31340000	32340000	255,255,0	1.3709071167251057	0.10784644051284864	0.08943215803218946	0.9415686274509804	0.7509803921568627
chr12	58090000	58320000	chr12	58090000	58320000	255,255,0	1.382326887473272	0.1799409128812089	0.01526041980028265	0.7777777777777778	0.8402777777777778
chr12	28200000	28490000	chr12	28200000	28490000	255,255,0	0.941160450306068	0.18438038022439543	0.00784796039190059	0.8	0.72
chr12	52870000	53010000	chr12	52870000	53010000	255,255,0	0.9575850712639836	0.0891997843489136	0.102651473738891	0.5892857142857143	0.625
chr12	113950000	115930000	chr12	113950000	115930000	255,255,0	1.424763905816639	0.11324227936388456	0.07826451808991439	0.7384848484848485	0.8645454545454545
chr12	31450000	31630000	chr12	31450000	31630000	255,255,0	0.9503360816186701	0.1300880202153132	0.061333712663092455	0.6111111111111112	0.7666666666666667
chr12	25160000	26910000	chr12	25160000	26910000	255,255,0	0.9168720499081253	0.09611514328274831	0.09342620187273418	0.6974431818181818	0.6419163223140496
chr12	59160000	59390000	chr12	59160000	59390000	255,255,0	1.0949252878678706	0.1730454776828584	0.01623260160176858	0.7361111111111112	0.7986111111111112
chr12	28110000	28980000	chr12	28110000	28980000	255,255,0	1.3753169160754406	0.1301695288308287	0.057172175035478195	0.8217975206611571	0.9395661157024794
chr12	125520000	126050000	chr12	125520000	126050000	255,255,0	1.0867223619819741	0.023971618025612356	0.16102205881534248	0.6886145404663924	0.8587105624142661
chr12	115950000	116930000	chr12	115950000	116930000	255,255,0	1.341008306789937	0.059995616549060715	0.12250321750408855	0.9342857142857143	0.5759183673469388
chr12	75460000	76870000	chr12	75460000	76870000	255,255,0	0.8152452261062875	0.09170316767742132	0.09014900407299031	0.6050386828010316	0.5034715334259076
chr12	7140000	8080000	chr12	7140000	8080000	255,255,0	1.1471565445137841	0.10702388380502453	0.07354442246253376	0.7655141843971631	0.675531914893617
chr12	10580000	10730000	chr12	10580000	10730000	255,255,0	0.8132620876042747	0.01751314980277733	0.16153749023890668	0.5524553571428572	0.6484375
chr12	19680000	21190000	chr12	19680000	21190000	255,255,0	0.7962764360842967	0.10173200985470478	0.07716719179081702	0.5832756232686981	0.5893351800554016
chr12	29380000	30840000	chr12	29380000	30840000	255,255,0	1.5288336782424499	0.07134370881199548	0.10657144866560664	0.8880044427989634	0.9368752313957793
chr12	122790000	123760000	chr12	122790000	123760000	255,255,0	1.045218692337342	0.04941929162032803	0.1280038834494489	0.592253227821741	0.7988338192419825
chr12	260000	420000	chr12	260000	420000	255,255,0	0.7855923275270873	0.14759105505807268	0.02531457850233931	0.6805555555555556	0.5138888888888888
chr12	124030000	124310000	chr12	124030000	124310000	255,255,0	1.5355695207028526	0.126203939444978	0.04313517937093532	0.8715873015873016	0.9033333333333333
chr12	6980000	8080000	chr12	6980000	8080000	255,255,0	1.1716204644506085	0.09771487984304483	0.07040467642546475	0.8146103896103896	0.685064935064935
chr12	30840000	31110000	chr12	30840000	31110000	255,255,0	1.5779169748320814	0.04987527817868853	0.11474587302075423	0.8622448979591837	0.8826530612244898
chr12	82450000	84860000	chr12	82450000	84860000	255,255,0	1.4702079750145844	0.07888856130915278	0.0855478850454515	0.8625776927805477	0.8185233249095007
chr12	130880000	131540000	chr12	130880000	131540000	255,255,0	0.8618571295913229	0.06242457982747368	0.09925706673244387	0.7566844919786097	0.5962566844919787
chr12	94120000	95530000	chr12	94120000	95530000	255,255,0	0.8672767499710035	0.08486249314797131	0.07644848031427186	0.5197381471930173	0.6699067645308471
chr12	63090000	64400000	chr12	63090000	64400000	255,255,0	1.0261726293428766	0.07156520085562697	0.0891931050064349	0.5401744719926538	0.7869605142332415
chr12	71940000	74420000	chr12	71940000	74420000	255,255,0	1.7499687842967084	0.0712076606322824	0.08830877723293074	0.9389677419354838	0.8643225806451613
chr12	31650000	32330000	chr12	31650000	32330000	255,255,0	1.397830609967352	0.11162344099844818	0.04740017719696857	0.9369747899159664	0.915126050420168
chr12	71970000	74010000	chr12	71970000	74010000	255,255,0	1.6932727189857402	0.07305868359510703	0.08563627464988327	0.9241385874738245	0.8516086046068913
chr12	27000000	27700000	chr12	27000000	27700000	255,255,0	1.035694666025162	0.04776941486303182	0.10898516040274647	0.6595238095238095	0.8222222222222222
chr12	119660000	120280000	chr12	119660000	120280000	255,255,0	0.8504420329013195	0.08746405969739753	0.06885457071555856	0.6280241935483871	0.501008064516129
chr12	8490000	9050000	chr12	8490000	9050000	255,255,0	0.9654966185365428	0.06546801833294583	0.08892790618380411	0.7746305418719212	0.5357142857142857
chr12	104130000	105100000	chr12	104130000	105100000	255,255,0	1.7316892625015385	0.09954900274894307	0.053677853213515425	0.8354852144939608	0.9720949604331528
chr12	21650000	22470000	chr12	21650000	22470000	255,255,0	1.0183876524336055	0.09719400924832004	0.053128530622978676	0.7032520325203252	0.7688734030197445
chr12	16010000	18030000	chr12	16010000	18030000	255,255,0	1.1845338747995697	0.07454853268751481	0.07547991396805849	0.7477188895360124	0.8081573043206218
chr12	15010000	15950000	chr12	15010000	15950000	255,255,0	0.8185914427780002	0.08298711132996632	0.06630400029022218	0.5013297872340425	0.6600177304964538
chr12	59390000	60490000	chr12	59390000	60490000	255,255,0	0.7933454452041555	0.12057815127055134	0.025746375676473723	0.6386363636363637	0.5405844155844156
chr12	22670000	24830000	chr12	22670000	24830000	255,255,0	1.4239730255904008	0.0788919510313236	0.0674229499062311	0.8364763846415223	0.9271151885830785
chr12	130030000	130320000	chr12	130030000	130320000	255,255,0	1.4418698277040443	0.04403006762018516	0.1019621149129642	0.8888888888888888	0.8977777777777778
chr12	75480000	76580000	chr12	75480000	76580000	255,255,0	1.146811849861254	0.06606686887507035	0.07677535454280271	0.810064935064935	0.6139610389610389
chr12	57250000	57450000	chr12	57250000	57450000	255,255,0	1.4826859621748363	0.06884482958333749	0.07349892937694719	0.8090909090909091	0.8090909090909091
chr12	101410000	101750000	chr12	101410000	101750000	255,255,0	1.5658239097240592	0.09838197271244875	0.04360052737978044	0.9313725490196079	0.8529411764705882
chr12	124340000	124860000	chr12	124340000	124860000	255,255,0	1.4200297875822372	0.05379898281228156	0.08643113990166361	0.8936298076923077	0.8511173433048433
chr12	46060000	47010000	chr12	46060000	47010000	255,255,0	1.206233125886985	0.0828008558482384	0.05733565275160908	0.8216145833333334	0.75390625
chr12	64780000	66120000	chr12	64780000	66120000	255,255,0	1.4388065935446614	0.07873673019034533	0.060335395279081855	0.8413081650570676	0.8360403863037752
chr12	31340000	32720000	chr12	31340000	32720000	255,255,0	1.6835388535430678	0.08655738469417179	0.051500761807228734	0.9583850931677018	0.9608695652173913
chr12	31340000	31640000	chr12	31340000	31640000	255,255,0	1.6940064560443824	0.09242838547727061	0.04409948293893798	0.9125	0.9041666666666667
chr12	47840000	48650000	chr12	47840000	48650000	255,255,0	1.164214471586249	0.06881725758318409	0.0675125015513593	0.6377156454491374	0.8720999405116002
chr12	53680000	54430000	chr12	53680000	54430000	255,255,0	1.064541735630082	0.06958026356996258	0.06671212494849262	0.6627423822714681	0.7555401662049861
chr12	118380000	119660000	chr12	118380000	119660000	255,255,0	1.4817173017586116	0.07144985472796708	0.06294685356373214	0.7896634615384616	0.8743121767937945
chr12	85950000	88030000	chr12	85950000	88030000	255,255,0	1.6369722456685283	0.07713534887738169	0.05570748061151892	0.8173076923076923	0.9569309824684686
chr12	49340000	49540000	chr12	49340000	49540000	255,255,0	1.2098970289034994	0.06749385215405443	0.06521393626870253	0.7545454545454545	0.7909090909090909
chr12	125720000	126050000	chr12	125720000	126050000	255,255,0	1.0621839397063129	0.011067144480300604	0.11998858717983191	0.615916955017301	0.916955017301038
chr12	120300000	120480000	chr12	120300000	120480000	255,255,0	1.0022660237863703	0.07194302544345682	0.05845989806424258	0.6833333333333333	0.6265432098765432
chr12	45990000	47690000	chr12	45990000	47690000	255,255,0	1.589183802562107	0.06677465740057148	0.06235412496353332	0.9117647058823529	0.9437756497948017
chr12	8240000	8390000	chr12	8240000	8390000	255,255,0	0.8701030172827255	0.04833012228133157	0.07939149720536766	0.609375	0.59375
chr12	53760000	53920000	chr12	53760000	53920000	255,255,0	1.1482300714610743	0.05936839158296342	0.06814442135984561	0.7083333333333334	0.7083333333333334
chr12	11500000	12030000	chr12	11500000	12030000	255,255,0	1.8095937817076186	0.09712531950333303	0.030132776153698138	0.9218106995884774	0.9574759945130316
chr12	128960000	130020000	chr12	128960000	130020000	255,255,0	1.3453172534401114	0.04804343034075888	0.078392199414136	0.8703703703703703	0.9245283018867925
chr12	69740000	70720000	chr12	69740000	70720000	255,255,0	1.499781598023546	0.07999288120519438	0.04604200722102289	0.8657142857142858	0.8526530612244898
chr12	126760000	127370000	chr12	126760000	127370000	255,255,0	1.1733870943577815	0.09953382065788396	0.02521855185088817	0.8699271592091571	0.8054110301768991
chr12	14720000	15910000	chr12	14720000	15910000	255,255,0	1.137419244705573	0.060321715088763966	0.06398794241955955	0.8247222222222222	0.6858333333333333
chr12	50080000	51370000	chr12	50080000	51370000	255,255,0	0.9515182871713663	0.055218925224038595	0.06824618729490942	0.7763313609467456	0.5297041420118344
chr12	121290000	122190000	chr12	121290000	122190000	255,255,0	0.7563615876084728	0.06541870802622587	0.05600009495289826	0.5	0.6082125603864734
chr12	54690000	55100000	chr12	54690000	55100000	255,255,0	1.2478327079680485	0.06722704285369745	0.054109854938410556	0.8117913832199547	0.7664399092970522
chr12	440000	560000	chr12	440000	560000	255,255,0	0.7379218572202564	0.0569875730470422	0.06429181392709005	0.5	0.5
chr12	101910000	102820000	chr12	101910000	102820000	255,255,0	1.5156627784586054	0.08014602773497925	0.040551239735685946	0.8246691871455577	0.9390359168241966
chr12	96540000	98410000	chr12	96540000	98410000	255,255,0	1.757471309419089	0.06795659610102794	0.05247014229501941	0.9499773653236758	0.9387636491611525
chr12	98540000	99000000	chr12	98540000	99000000	255,255,0	1.0548214405142646	0.07196509328683498	0.04817918667219194	0.5271739130434783	0.8134057971014492
chr12	10210000	10780000	chr12	10210000	10780000	255,255,0	1.8014223758169097	0.043814518441581254	0.0762897115940967	0.8537455410225921	0.9357907253269917
chr12	12830000	14170000	chr12	12830000	14170000	255,255,0	1.4278359425499267	0.06660770110819439	0.05326798970432506	0.8766461808604039	0.8843283582089553
chr12	5120000	5890000	chr12	5120000	5890000	255,255,0	1.3026061411807803	0.05857056384426812	0.061276587258885185	0.7850098619329389	0.8994082840236687
chr12	32750000	34020000	chr12	32750000	34020000	255,255,0	1.7147949479782025	0.04209622456282114	0.07751991957767895	0.975830078125	0.96533203125
chr12	132910000	133260000	chr12	132910000	133260000	255,255,0	1.834269963610934	0.057715047576458456	0.06061385459533608	0.9166666666666666	0.9351851851851852
chr12	91360000	92670000	chr12	91360000	92670000	255,255,0	1.7890562700372241	0.06647700405529079	0.051742179707948754	0.9395051917779191	0.9690100303736667
chr12	120570000	121020000	chr12	120570000	121020000	255,255,0	0.938600298725555	0.06086220721064663	0.05734696019137116	0.718336483931947	0.5822306238185255
chr12	62410000	62810000	chr12	62410000	62810000	255,255,0	0.9831659961593231	0.06903772629879518	0.04910675356440804	0.6166666666666667	0.7214285714285714
chr12	102890000	103560000	chr12	102890000	103560000	255,255,0	1.738233381996907	0.0454152098085753	0.0715150821973671	0.9541522491349481	0.9247404844290658
chr12	54050000	54200000	chr12	54050000	54200000	255,255,0	1.0817378353024407	0.05625814371980098	0.06028813524966274	0.5646306818181819	0.7563920454545454
chr12	82500000	83820000	chr12	82500000	83820000	255,255,0	1.2144295124811921	0.06634634886333834	0.04967847735891009	0.8934871099050203	0.5723654454997739
chr12	105400000	106210000	chr12	105400000	106210000	255,255,0	1.8232526689069268	0.06455296392937399	0.05108415646001874	0.9565734681737061	0.9375371802498513
chr12	130390000	130750000	chr12	130390000	130750000	255,255,0	1.448065855531166	0.08909340244454722	0.026294196189144498	0.9210526315789473	0.9385964912280702
chr12	10290000	10580000	chr12	10290000	10580000	255,255,0	1.217795218965803	0.04224344541887704	0.07313943218982148	0.812389770723104	0.8278533635676493
chr12	53040000	53660000	chr12	53040000	53660000	255,255,0	1.0596690825757356	0.048110417493864494	0.06630193161914102	0.8659274193548387	0.5252016129032258
chr12	106350000	106940000	chr12	106350000	106940000	255,255,0	1.839475279312686	0.057611132495493544	0.056607963001849115	0.9544444444444444	0.9544444444444444
chr12	115190000	115770000	chr12	115190000	115770000	255,255,0	1.1211385550990345	0.011116895192968388	0.1029989466063215	0.6563218390804598	0.8448275862068966
chr12	18120000	19490000	chr12	18120000	19490000	255,255,0	1.539068525142854	0.04794576415194299	0.06518698123115158	0.952320940978786	0.86746481831548
chr12	64450000	64760000	chr12	64450000	64760000	255,255,0	1.5319074657289353	0.05476203505459595	0.05826812396442457	0.84765625	0.90234375
chr12	57520000	57740000	chr12	57520000	57740000	255,255,0	1.4358072397163402	0.04724453781116342	0.06516161509861809	0.8409090909090909	0.8257575757575758
chr12	85070000	85950000	chr12	85070000	85950000	255,255,0	1.1536718866403293	0.05869701192230578	0.05357336996294995	0.7025252525252526	0.7712121212121212
chr12	18130000	19320000	chr12	18130000	19320000	255,255,0	1.445000631884387	0.04668454597231539	0.06408175330076764	0.9536111111111111	0.8009575923392613
chr12	54220000	54380000	chr12	54220000	54380000	255,255,0	1.1612868411249528	0.06255345825942238	0.04782263735573426	0.7083333333333334	0.7083333333333334
chr12	77990000	79380000	chr12	77990000	79380000	255,255,0	1.404044432583516	0.06413827281846533	0.046186594437747475	0.8075510204081633	0.8788506743330655
chr12	131110000	131540000	chr12	131110000	131540000	255,255,0	0.8607630132922935	0.031491894363854335	0.07880701524944402	0.6797520661157025	0.6673553719008265
chr12	56750000	56990000	chr12	56750000	56990000	255,255,0	1.4819888365400478	0.053260256790928884	0.056819322171726416	0.8653846153846154	0.8525641025641025
chr12	52110000	53000000	chr12	52110000	53000000	255,255,0	1.8734027329969791	0.05978475371490011	0.05026227531784305	0.9441975308641976	0.9590123456790124
chr12	14190000	14470000	chr12	14190000	14470000	255,255,0	1.375415422924048	0.06421687975762488	0.045610304183929695	0.8809523809523809	0.8428571428571429
chr12	37260000	38310000	chr12	37260000	38310000	255,255,0	1.6829144994137613	0.02598700890351302	0.08296343020784244	0.9733001067995728	0.8031327874688501
chr12	53510000	53680000	chr12	53510000	53680000	255,255,0	1.134779610910496	0.05357311275563026	0.05477109397323894	0.7160493827160493	0.7160493827160493
chr12	120570000	121230000	chr12	120570000	121230000	255,255,0	1.3846772849114333	0.06327978336723576	0.04487621209501777	0.8222056202160009	0.9376507287406941
chr12	82640000	83410000	chr12	82640000	83410000	255,255,0	1.2465731367827542	0.07914033904508957	0.028751274233583736	0.8310322156476002	0.7363576594345825
chr12	84860000	85050000	chr12	84860000	85050000	255,255,0	1.3623035861229429	0.053181811589172096	0.0542246803554447	0.79	0.79
chr12	81620000	82350000	chr12	81620000	82350000	255,255,0	1.6903406303794504	0.056034681763391186	0.051185665989682216	0.9130752373995618	0.9700511322132944
chr12	60520000	62230000	chr12	60520000	62230000	255,255,0	1.2974681465705746	0.056672590364053484	0.050424989111837404	0.5923472147106544	0.9684964845862628
chr12	8530000	8930000	chr12	8530000	8930000	255,255,0	1.2570964149197832	0.06293327767117772	0.04389592679819061	0.7738095238095238	0.888095238095238
chr12	22470000	22670000	chr12	22470000	22670000	255,255,0	1.1865464269100956	0.06764145543645023	0.03850087201088932	0.8090909090909091	0.8090909090909091
chr12	32740000	32930000	chr12	32740000	32930000	255,255,0	1.1386479514147134	0.07673674142848169	0.02882768778866692	0.79	0.79
chr12	63820000	64250000	chr12	63820000	64250000	255,255,0	1.4808345703409531	0.04671743491860986	0.05834915980449748	0.9194214876033058	0.890495867768595
chr12	80350000	81310000	chr12	80350000	81310000	255,255,0	1.421432507100629	0.050776910835888325	0.05425232644264569	0.8176020408163265	0.8626700680272109
chr12	116980000	117150000	chr12	116980000	117150000	255,255,0	1.0928123054305092	0.031032887882644418	0.07396156284133257	0.6172839506172839	0.7407407407407407
chr12	107100000	107640000	chr12	107100000	107640000	255,255,0	1.7417259793987663	0.0586209880099294	0.04589938517967734	0.9325396825396826	0.9457671957671958
chr12	114610000	115920000	chr12	114610000	115920000	255,255,0	1.71847399300718	0.049917318497418886	0.05406824284802325	0.920495662184943	0.9507849869111742
chr12	44240000	44940000	chr12	44240000	44940000	255,255,0	1.1080302393156745	0.06363633881629754	0.039715221290311464	0.5182539682539683	0.957936507936508
chr12	2010000	2670000	chr12	2010000	2670000	255,255,0	1.4016644891168637	0.05429535742940969	0.04845397598344159	0.8618538324420677	0.9081996434937611
chr12	45120000	45960000	chr12	45120000	45960000	255,255,0	1.3232150850996347	0.05916653669229949	0.04322867554317433	0.7270210409745294	0.9529346622369879
chr12	72320000	73430000	chr12	72320000	73430000	255,255,0	1.1162935710340642	0.06895498390221895	0.03276473368609216	0.9220363256249245	0.5035331255283179
chr12	49060000	49610000	chr12	49060000	49610000	255,255,0	0.7960761962863141	0.04631281123650729	0.055306807015609	0.5905612244897959	0.5993249828021097
chr12	118160000	118370000	chr12	118160000	118370000	255,255,0	1.454535526164753	0.042960610757374035	0.05837548886950744	0.8099173553719008	0.8264462809917356
chr12	77040000	77940000	chr12	77040000	77940000	255,255,0	1.6100653675699115	0.049210739860808234	0.051499872529345014	0.9309178743961353	0.8797101449275362
chr12	24960000	25160000	chr12	24960000	25160000	255,255,0	1.1630625389278437	0.04661625605966485	0.05292591763303961	0.7727272727272727	0.7727272727272727
chr12	70730000	71600000	chr12	70730000	71600000	255,255,0	1.1255008358667422	0.03143531103541819	0.06740976573631813	0.65650826446281	0.7835743801652892
chr12	41250000	42050000	chr12	41250000	42050000	255,255,0	1.2502148381828024	0.05231198720586207	0.04652997438694576	0.8495017846519928	0.8427944675788221
chr12	55710000	56070000	chr12	55710000	56070000	255,255,0	1.486595277451306	0.05848988830834423	0.04030418539749192	0.9210526315789473	0.8333333333333334
chr12	51390000	51810000	chr12	51390000	51810000	255,255,0	1.469047125455246	0.03504254625962111	0.06367386492899482	0.9285714285714286	0.8722943722943723
chr12	64790000	65250000	chr12	64790000	65250000	255,255,0	1.5041497756448652	0.05148668577006418	0.04546368179356276	0.9184782608695652	0.8496376811594203
chr12	55160000	55640000	chr12	55160000	55640000	255,255,0	1.7502311958865975	0.037470534634163055	0.05856689728070469	0.9483333333333334	0.9516666666666667
chr12	66140000	67260000	chr12	66140000	67260000	255,255,0	1.10107562253754	0.05476044811399985	0.04094090607011455	0.6826441102756893	0.7941729323308271
chr12	12080000	12750000	chr12	12080000	12750000	255,255,0	1.302846816712162	0.044515759791417836	0.051065915438539	0.736159169550173	0.9195501730103807
chr12	117860000	118030000	chr12	117860000	118030000	255,255,0	1.1907728796375905	0.05070978922190751	0.04361170658264309	0.7407407407407407	0.7160493827160493
chr12	94120000	94970000	chr12	94120000	94970000	255,255,0	1.1451134799914924	0.04277548862091288	0.05118913170516496	0.8848025959978366	0.6143861546782045
chr12	113980000	114160000	chr12	113980000	114160000	255,255,0	1.1949524229086101	0.07447632008161761	0.019343185803852976	0.7666666666666667	0.6777777777777778
chr12	70580000	70720000	chr12	70580000	70720000	255,255,0	0.9722881771825143	0.03072468945650176	0.0629835552507573	0.625	0.625
chr12	6550000	6860000	chr12	6550000	6860000	255,255,0	1.1141855685736892	0.04424419402054641	0.04914710739002978	0.73828125	0.75390625
chr12	113430000	113930000	chr12	113430000	113930000	255,255,0	1.7035269996050233	0.049572740805415294	0.04326567168453194	0.9030769230769231	0.936923076923077
chr12	111460000	112440000	chr12	111460000	112440000	255,255,0	1.0908023194154963	0.04741229312710259	0.04514905303137696	0.7604081632653061	0.6942857142857143
chr12	19680000	20620000	chr12	19680000	20620000	255,255,0	1.375048081862054	0.053872584630692805	0.03866898277900285	0.9206560283687943	0.8488475177304965
chr12	74670000	75330000	chr12	74670000	75330000	255,255,0	1.5669134954823458	0.03661860513779311	0.055781014344572055	0.9527629233511586	0.8814616755793226
chr12	43940000	44940000	chr12	43940000	44940000	255,255,0	1.6198484769704018	0.04847488695453142	0.04391304819723074	0.9690196078431372	0.9611764705882353
chr12	1630000	1790000	chr12	1630000	1790000	255,255,0	0.9818204652402839	0.05683147805995516	0.034577767931002444	0.7083333333333334	0.5972222222222222
chr12	1800000	1950000	chr12	1800000	1950000	255,255,0	0.9667264898723795	0.043681300840417665	0.0477198162968641	0.640625	0.640625
chr12	113970000	114530000	chr12	113970000	114530000	255,255,0	1.7357555511166778	0.033395405800068556	0.057766618820923626	0.9618226600985221	0.8854679802955665
chr12	62370000	63070000	chr12	62370000	63070000	255,255,0	1.4099140571700568	0.06207544356530706	0.02889277985625842	0.8690476190476191	0.8674603174603175
chr12	8080000	8230000	chr12	8080000	8230000	255,255,0	0.9901594511982248	0.046883545544616156	0.043688860374847954	0.640625	0.671875
chr12	56170000	56630000	chr12	56170000	56630000	255,255,0	1.228554157196409	0.05403052778865457	0.03582607311818717	0.7554347826086957	0.8641304347826086
chr12	99020000	99800000	chr12	99020000	99800000	255,255,0	1.3607129461490264	0.04706881869054408	0.04271873688567064	0.9057692307692308	0.783974358974359
chr12	32350000	32690000	chr12	32350000	32690000	255,255,0	1.5298402256053065	0.030259262298947126	0.05907467816141848	0.9313725490196079	0.9313725490196079
chr12	49610000	49750000	chr12	49610000	49750000	255,255,0	0.8360578828784445	0.058454694534410934	0.030821070440122847	0.5892857142857143	0.5892857142857143
chr12	47020000	47680000	chr12	47020000	47680000	255,255,0	1.3898025823194189	0.04075625502677127	0.048272342817938935	0.8279857397504456	0.9474153297682709
chr12	52130000	52350000	chr12	52130000	52350000	255,255,0	1.3269003724881456	0.05360621282491326	0.03519837379005361	0.8409090909090909	0.8257575757575758
chr12	107920000	108510000	chr12	107920000	108510000	255,255,0	1.8510740986728513	0.05410498640169112	0.03400668456317052	0.9277777777777778	0.9722222222222222
chr12	22080000	22410000	chr12	22080000	22410000	255,255,0	1.3332905346866113	0.028630952098590748	0.05923899331141019	0.9134948096885813	0.8373702422145328
chr12	16900000	18020000	chr12	16900000	18020000	255,255,0	1.3107669073461528	0.04000362695797046	0.04784354445912975	0.7697368421052632	0.918859649122807
chr12	38320000	39270000	chr12	38320000	39270000	255,255,0	1.436423218487814	0.047568925866396106	0.03965651544179194	0.9674479166666666	0.8957314207335789
chr12	122630000	122780000	chr12	122630000	122780000	255,255,0	0.8452871852309254	0.03495782125423138	0.05203905033036676	0.546875	0.609375
chr12	70730000	71750000	chr12	70730000	71750000	255,255,0	1.1480325332541743	0.03077130292148299	0.05606234331136892	0.5395927601809954	0.8895173453996983
chr12	6050000	6300000	chr12	6050000	6300000	255,255,0	1.2669805816796091	0.044649297632189056	0.042134007045293104	0.8284023668639053	0.8165680473372781
chr12	89530000	90940000	chr12	89530000	90940000	255,255,0	1.5714830720046005	0.03938906762614196	0.04720804585037547	0.8581630628843483	0.9502082920055545
chr12	6970000	7180000	chr12	6970000	7180000	255,255,0	1.2436146720574806	0.0358365886915776	0.050655138995026674	0.7933884297520661	0.8264462809917356
chr12	34040000	34710000	chr12	34040000	34710000	255,255,0	1.8893695649675046	0.051052368838223616	0.03524369290597429	0.948961937716263	0.9645328719723183
chr12	79390000	80270000	chr12	79390000	80270000	255,255,0	1.6034319170441986	0.03730476995287707	0.04864523315728593	0.9661616161616161	0.8176767676767677
chr12	108560000	108820000	chr12	108560000	108820000	255,255,0	1.184230057638734	0.06125367444286137	0.02461233062331193	0.8186813186813187	0.6318681318681318
chr12	38100000	38310000	chr12	38100000	38310000	255,255,0	1.03140411777991	0.03318631876979515	0.05262455311150313	0.5619834710743802	0.8264462809917356
chr12	115960000	116690000	chr12	115960000	116690000	255,255,0	1.903238957066582	0.03957643517675935	0.04587446563740419	0.9773557341124909	0.9554419284149014
chr12	12810000	13230000	chr12	12810000	13230000	255,255,0	1.4676510428847291	0.04966450099335559	0.035744051556789225	0.9199134199134199	0.9112554112554112
chr12	105200000	105390000	chr12	105200000	105390000	255,255,0	1.2185503475027324	0.04249310293453888	0.042526462989653596	0.71	0.79
chr12	50080000	50750000	chr12	50080000	50750000	255,255,0	0.8941144276171257	0.04568484812425675	0.03918440927483737	0.7430795847750865	0.5302768166089965
chr12	6320000	6490000	chr12	6320000	6490000	255,255,0	1.0978685873408163	0.04354304912382473	0.040933910233453934	0.7407407407407407	0.691358024691358
chr12	21250000	21480000	chr12	21250000	21480000	255,255,0	1.0589232149860957	0.04463636132336002	0.039426035227175804	0.7708333333333334	0.7152777777777778
chr12	91770000	92650000	chr12	91770000	92650000	255,255,0	1.3123887897123787	0.042835370149490404	0.04103203112291401	0.6186868686868687	0.9631313131313132
chr12	112490000	112980000	chr12	112490000	112980000	255,255,0	1.5590572379458663	0.0353823810001693	0.0484633067120083	0.9472	0.9216
chr12	69320000	69580000	chr12	69320000	69580000	255,255,0	1.3703246705264507	0.03780446426358562	0.04588741077086969	0.8296703296703297	0.8846153846153846
chr12	63090000	63650000	chr12	63090000	63650000	255,255,0	1.169244103866511	0.029970776454820033	0.05322105483922824	0.8805418719211823	0.6761083743842364
chr12	26090000	26710000	chr12	26090000	26710000	255,255,0	0.7549759804290133	0.04054193440875238	0.042630237116900276	0.6401209677419355	0.5151209677419355
chr12	117190000	117850000	chr12	117190000	117850000	255,255,0	1.8665338647054055	0.0327748108051964	0.050200266663239956	0.9777183600713012	0.9652406417112299
chr12	53040000	53500000	chr12	53040000	53500000	255,255,0	1.3890524137709996	0.03659525424598936	0.046310453511948055	0.9329710144927537	0.7916666666666666
chr12	4330000	4540000	chr12	4330000	4540000	255,255,0	1.273257556734397	0.05057395235945367	0.03218718261541072	0.8264462809917356	0.7933884297520661
chr12	78150000	78580000	chr12	78150000	78580000	255,255,0	1.4735936984775715	0.057083834253624066	0.025492239860732957	0.8822314049586777	0.9276859504132231
chr12	7640000	7820000	chr12	7640000	7820000	255,255,0	1.075092450997352	0.056142369144763504	0.02638590603309495	0.7666666666666667	0.6777777777777778
chr12	76590000	77010000	chr12	76590000	77010000	255,255,0	1.3209510655146364	0.042986152470478406	0.03945865486863692	0.7510822510822511	0.8852813852813853
chr12	132140000	132610000	chr12	132140000	132610000	255,255,0	1.5612002528577174	0.03422408798582843	0.04810833557717831	0.9565972222222222	0.9427083333333334
chr12	122820000	122970000	chr12	122820000	122970000	255,255,0	0.9693046326305119	0.050615434889924725	0.031602349006650626	0.671875	0.671875
chr12	96020000	96520000	chr12	96020000	96520000	255,255,0	1.5318771444936152	0.05042727482206341	0.03173898237400952	0.8138461538461539	0.9492307692307692
chr12	105700000	106150000	chr12	105700000	106150000	255,255,0	1.2680643447855404	0.02328180009458513	0.05844235454200988	0.722117202268431	0.9489603024574669
chr12	42570000	43350000	chr12	42570000	43350000	255,255,0	1.5257464826689742	0.04266596905878467	0.03896831398602946	0.9057692307692308	0.9673076923076923
chr12	132630000	132880000	chr12	132630000	132880000	255,255,0	1.2679588883042383	0.04076843506011285	0.040851467244126194	0.8757396449704142	0.8402366863905325
chr12	16030000	16880000	chr12	16030000	16880000	255,255,0	1.1030736021671381	0.05020468946488882	0.031328033696918174	0.7463493780421849	0.7809626825310979
chr12	68680000	68840000	chr12	68680000	68840000	255,255,0	1.0219873431944295	0.03392537161517154	0.047461202464868235	0.7083333333333334	0.6805555555555556
chr12	107680000	107910000	chr12	107680000	107910000	255,255,0	1.2223045283453766	0.04303742693923432	0.03830903599785085	0.7847222222222222	0.7708333333333334
chr12	94130000	94310000	chr12	94130000	94310000	255,255,0	1.0870084577192212	0.06856554320586472	0.012706884447189079	0.7666666666666667	0.5666666666666667
chr12	98690000	99000000	chr12	98690000	99000000	255,255,0	1.5071537833141966	0.04049300856076253	0.04073318408393406	0.85546875	0.91796875
chr12	3290000	3810000	chr12	3290000	3810000	255,255,0	1.5249113303233854	0.05044192048789234	0.030712098108625185	0.9074074074074074	0.9501424501424501
chr12	47700000	47850000	chr12	47700000	47850000	255,255,0	0.87280381651979	0.05880312614895929	0.02187941273881281	0.671875	0.546875
chr12	15550000	15880000	chr12	15550000	15880000	255,255,0	1.4399041520689755	0.031388463079715545	0.04926133660851853	0.9273356401384083	0.9204152249134948
chr12	14810000	15000000	chr12	14810000	15000000	255,255,0	1.1577277670058055	0.05069683824976337	0.029781962410807106	0.77	0.77
chr12	64260000	64400000	chr12	64260000	64400000	255,255,0	0.8938759445890206	0.027682860498298066	0.052255252491320646	0.625	0.5535714285714286
chr12	124940000	125140000	chr12	124940000	125140000	255,255,0	1.262001278076059	0.03588026245740772	0.04395674625982077	0.7995454545454546	0.7904545454545455
chr12	65290000	66110000	chr12	65290000	66110000	255,255,0	1.685170599404658	0.04741750732147487	0.032286019242429825	0.9552845528455285	0.9680603948896632
chr12	29020000	29330000	chr12	29020000	29330000	255,255,0	1.3542252028970245	0.03701051365230859	0.042603240198313325	0.87109375	0.90234375
chr12	92730000	93430000	chr12	92730000	93430000	255,255,0	1.8693574482615019	0.044999607519037865	0.03436709309224373	0.9468253968253968	0.9785714285714285
chr12	44950000	45130000	chr12	44950000	45130000	255,255,0	1.157953573525467	0.037228326780583715	0.04210856659170267	0.7666666666666667	0.7666666666666667
chr12	89010000	89510000	chr12	89010000	89510000	255,255,0	1.8101156341853764	0.03149920342462714	0.04771936227417639	0.9663461538461539	0.9323717948717949
chr12	4100000	4280000	chr12	4100000	4280000	255,255,0	1.1108260352484938	0.011544914036530188	0.0668116058095981	0.7	0.7666666666666667
chr12	93510000	93790000	chr12	93510000	93790000	255,255,0	1.248007114278391	0.06424325456214622	0.014070955176712844	0.8904761904761904	0.680952380952381
chr12	3870000	4290000	chr12	3870000	4290000	255,255,0	1.6703718935647878	0.03867832970204518	0.03951960862967652	0.9502164502164502	0.9502164502164502
chr12	39300000	40140000	chr12	39300000	40140000	255,255,0	0.8042776458347516	0.038036392953580855	0.03968873002004895	0.7203765227021041	0.5365448504983389
chr12	118970000	119650000	chr12	118970000	119650000	255,255,0	1.4881143933165693	0.026150121463803813	0.05152140754613295	0.8798319327731092	0.8964721737751704
chr12	9730000	10160000	chr12	9730000	10160000	255,255,0	1.327076010087249	0.04595498890707539	0.030935603026531783	0.890495867768595	0.8698347107438017
chr12	96030000	96230000	chr12	96030000	96230000	255,255,0	1.2743466408050195	0.04517137644431132	0.031715907736427865	0.8090909090909091	0.8090909090909091
chr12	115980000	116260000	chr12	115980000	116260000	255,255,0	1.5734648160134836	0.056171281858401145	0.02053426385765325	0.9	0.8809523809523809
chr12	63660000	63810000	chr12	63660000	63810000	255,255,0	0.877151280557587	0.03684530546930727	0.03977158134927336	0.515625	0.671875
chr12	48200000	48630000	chr12	48200000	48630000	255,255,0	1.4557006608012628	0.022877773955886485	0.05362102706856872	0.9235537190082644	0.9194214876033058
chr12	118400000	118840000	chr12	118400000	118840000	255,255,0	1.3532033514994608	0.03746391170724139	0.03898892440270842	0.9308300395256917	0.733201581027668
chr12	43400000	43900000	chr12	43400000	43900000	255,255,0	1.39227795775327	0.03908112834668928	0.03735125656420524	0.9184615384615384	0.86
chr12	115770000	115940000	chr12	115770000	115940000	255,255,0	1.1463597913708967	0.01616698283201889	0.05998809534157509	0.7160493827160493	0.7407407407407407
chr12	7190000	7630000	chr12	7190000	7630000	255,255,0	1.6792240279590531	0.053653474177773386	0.02235488163003016	0.9466403162055336	0.958498023715415
chr12	43750000	43910000	chr12	43750000	43910000	255,255,0	0.986686682406593	0.029995021250616913	0.04599347491985242	0.6805555555555556	0.7083333333333334
chr12	39300000	40310000	chr12	39300000	40310000	255,255,0	0.8107882294875642	0.03989768590031363	0.035612341895464195	0.667435601691657	0.6113033448673587
chr12	32750000	33370000	chr12	32750000	33370000	255,255,0	1.072072247279625	0.05161808990520933	0.023889628033005372	0.9183467741935484	0.5231854838709677
chr12	25190000	25390000	chr12	25190000	25390000	255,255,0	1.1440516042108562	0.041483818538168835	0.03398917307530977	0.7909090909090909	0.7727272727272727
chr12	12360000	12720000	chr12	12360000	12720000	255,255,0	1.5469765194741132	0.01997785279784789	0.05467645612959085	0.9327485380116959	0.9385964912280702
chr12	51400000	51530000	chr12	51400000	51530000	255,255,0	0.8236679715296655	0.06050983555037946	0.01410811705505938	0.5714285714285714	0.5714285714285714
chr12	9070000	9280000	chr12	9070000	9280000	255,255,0	1.1426356428885032	0.03176917836340522	0.042839482177562505	0.7933884297520661	0.7768595041322314
chr12	4340000	4800000	chr12	4340000	4800000	255,255,0	1.1482754229784395	0.04604634702100367	0.028349277464971116	0.7663043478260869	0.8170289855072463
chr12	62580000	62790000	chr12	62580000	62790000	255,255,0	1.352314815093839	0.035160361162057216	0.03920872687982377	0.8099173553719008	0.8264462809917356
chr12	122820000	123230000	chr12	122820000	123230000	255,255,0	0.9158633420961941	0.04628057963915353	0.027986782320746164	0.6587816944959801	0.6789837146980005
chr12	11560000	11710000	chr12	11560000	11710000	255,255,0	0.815122146439831	0.06821465355411002	0.0054644987694554975	0.640625	0.515625
chr12	38320000	38900000	chr12	38320000	38900000	255,255,0	1.1157263065261036	0.038624425516764954	0.034840667725811486	0.9620689655172414	0.5643678160919541
chr12	25420000	26060000	chr12	25420000	26060000	255,255,0	1.369791700427665	0.04313615489899947	0.030283017359074682	0.8626893939393939	0.9554924242424242
chr12	27400000	27690000	chr12	27400000	27690000	255,255,0	1.368060032521515	0.03258435324701958	0.04077841776354649	0.8977777777777778	0.9066666666666666
chr12	53320000	53490000	chr12	53320000	53490000	255,255,0	0.8414560591100247	0.030725005272878036	0.04227461344621645	0.5	0.6333333333333333
chr12	76610000	76800000	chr12	76610000	76800000	255,255,0	1.2416105081134357	0.04399404435012888	0.028953331250014425	0.79	0.77
chr12	78600000	79370000	chr12	78600000	79370000	255,255,0	1.205867813831233	0.03233447800638184	0.04012153562608502	0.62853385930309	0.9092446365221372
chr12	45480000	45930000	chr12	45480000	45930000	255,255,0	0.9660881607972983	0.028571723958780756	0.043882832733401586	0.502835538752363	0.8393194706994329
chr12	22700000	23180000	chr12	22700000	23180000	255,255,0	1.288249007601476	0.04024028088385126	0.03206561385418229	0.9116666666666666	0.8516666666666667
chr12	117190000	117360000	chr12	117190000	117360000	255,255,0	1.1022200854083204	0.06024142889608031	0.012061326080281376	0.7407407407407407	0.7160493827160493
chr12	88070000	89000000	chr12	88070000	89000000	255,255,0	1.7721334157712174	0.042051945329980744	0.03003702974806763	0.971480307831598	0.9307378904481666
chr12	68850000	69100000	chr12	68850000	69100000	255,255,0	1.3583650019177829	0.046865834320325594	0.02513078867198372	0.863905325443787	0.8402366863905325
chr12	52590000	52860000	chr12	52590000	52860000	255,255,0	1.231863204160038	0.014165408999082401	0.05769450116434241	0.7193877551020408	0.8928571428571429
chr12	93480000	94100000	chr12	93480000	94100000	255,255,0	1.9152845650076107	0.04227281199358107	0.029392054351200653	0.9768145161290323	0.9606854838709677
chr12	67330000	67990000	chr12	67330000	67990000	255,255,0	1.6499269947863993	0.027489870510549158	0.04401310189568769	0.9670231729055259	0.9278074866310161
chr12	97520000	98400000	chr12	97520000	98400000	255,255,0	1.1049759542673265	0.029840386730190335	0.04123885810087033	0.5085858585858586	0.9146464646464646
chr12	1630000	1980000	chr12	1630000	1980000	255,255,0	1.2481687579796428	0.03359656300037804	0.037402124700492013	0.8549382716049383	0.7746913580246914
chr12	3070000	3280000	chr12	3070000	3280000	255,255,0	1.262278754412667	0.029535531482715843	0.04130095259209715	0.8264462809917356	0.8099173553719008
chr12	120580000	120730000	chr12	120580000	120730000	255,255,0	0.9648141798988816	0.03521340092930042	0.035589079332295874	0.671875	0.640625
chr12	2820000	3040000	chr12	2820000	3040000	255,255,0	1.2570169600892216	0.040911828602634134	0.029611731674274624	0.8106060606060606	0.8409090909090909
chr12	50470000	50740000	chr12	50470000	50740000	255,255,0	1.3032550982448994	0.037905682384739264	0.03253849025380069	0.8112244897959183	0.8622448979591837
chr12	50770000	51360000	chr12	50770000	51360000	255,255,0	0.9792886834616084	0.03534798531214973	0.034721103807743015	0.5633333333333334	0.8122222222222222
chr12	102940000	103290000	chr12	102940000	103290000	255,255,0	1.1651083389192256	0.05623866883590145	0.013534760161610933	0.904320987654321	0.6203703703703703
chr12	68330000	68640000	chr12	68330000	68640000	255,255,0	1.3652326044775211	0.02438635957193902	0.044904282314218696	0.88671875	0.89453125
chr12	53040000	53310000	chr12	53040000	53310000	255,255,0	1.223204819047317	0.04243191902823523	0.026421828569729033	0.8928571428571429	0.5867346938775511
chr12	90960000	91120000	chr12	90960000	91120000	255,255,0	1.0123743591973091	0.057752020013048924	0.011055894602121148	0.7083333333333334	0.625
chr12	12990000	13230000	chr12	12990000	13230000	255,255,0	1.0921114655203885	0.02164307639001215	0.047059702169133744	0.5705128205128205	0.8653846153846154
chr12	108560000	109090000	chr12	108560000	109090000	255,255,0	1.5515445961752408	0.04325247388457745	0.025087261222844978	0.9218106995884774	0.9218106995884774
chr12	85460000	85910000	chr12	85460000	85910000	255,255,0	1.567997189744053	0.02879122404336487	0.03951072351335763	0.9338374291115312	0.945179584120983
chr12	95550000	95840000	chr12	95550000	95840000	255,255,0	1.3849189033983333	0.03308335166432805	0.03515618340304359	0.9066666666666666	0.8711111111111111
chr12	118420000	118640000	chr12	118420000	118640000	255,255,0	1.2755952924091223	0.050746132879130795	0.017298572638197455	0.8409090909090909	0.7348484848484849
chr12	87270000	88010000	chr12	87270000	88010000	255,255,0	1.6135536488776938	0.022953027785979782	0.04492726228168337	0.8570412517780939	0.9779516358463727
chr12	77720000	77940000	chr12	77720000	77940000	255,255,0	1.3475735262819315	0.028709456358379418	0.038873833719775056	0.8409090909090909	0.8257575757575758
chr12	110890000	111310000	chr12	110890000	111310000	255,255,0	1.6161277713202278	0.023890329430575133	0.04341660506301842	0.9285714285714286	0.9502164502164502
chr12	109580000	109790000	chr12	109580000	109790000	255,255,0	1.1114379984724923	0.03621393096557016	0.031087054943093672	0.6954166666666667	0.7829166666666667
chr12	110050000	110430000	chr12	110050000	110430000	255,255,0	1.1718844450787824	0.03253877204410381	0.03475574208685838	0.8605263157894737	0.7026315789473684
chr12	15270000	15520000	chr12	15270000	15520000	255,255,0	1.3364451998166613	0.029523957691963323	0.03774227184018916	0.8402366863905325	0.863905325443787
chr12	104170000	104350000	chr12	104170000	104350000	255,255,0	1.18386417496157	0.02975510898121557	0.0374335398424559	0.7666666666666667	0.7666666666666667
chr12	112170000	112410000	chr12	112170000	112410000	255,255,0	1.3242798871515147	0.019924970567694426	0.04725777029956291	0.8525641025641025	0.8653846153846154
chr12	66720000	67230000	chr12	66720000	67230000	255,255,0	0.9436958498698701	0.023116547115467297	0.0439916630649068	0.5044378698224852	0.764792899408284
chr12	24050000	24790000	chr12	24050000	24790000	255,255,0	1.5536037717014337	0.023442180543397376	0.0434898133652632	0.9580369843527738	0.9736842105263158
chr12	108230000	108500000	chr12	108230000	108500000	255,255,0	1.3020017036609217	0.008755352313897955	0.0575056442759212	0.6581632653061225	0.8928571428571429
chr12	121470000	121680000	chr12	121470000	121680000	255,255,0	1.224015786134624	0.031201559411633613	0.034957608491984	0.8102617079889807	0.7861570247933884
chr12	4830000	5100000	chr12	4830000	5100000	255,255,0	1.0839201947210677	0.035786878316248855	0.0300346571443006	0.8112244897959183	0.6887755102040817
chr12	45160000	45400000	chr12	45160000	45400000	255,255,0	1.3180135874659364	0.0380972104519775	0.027692506815323994	0.8653846153846154	0.8653846153846154
chr12	47700000	48180000	chr12	47700000	48180000	255,255,0	1.1719817946413071	0.034197327826935825	0.031201775741572426	0.9483333333333334	0.615
chr12	116710000	117150000	chr12	116710000	117150000	255,255,0	1.4355827004807016	0.029279895392855443	0.03610361493628464	0.8754940711462451	0.8913043478260869
chr12	21690000	22030000	chr12	21690000	22030000	255,255,0	1.3750403925182348	0.03985043716087282	0.025508631858741554	0.9183006535947712	0.9248366013071896
chr12	88080000	88520000	chr12	88080000	88520000	255,255,0	1.2844873862462358	0.05235080156039107	0.012970785154022122	0.9347826086956522	0.5988142292490118
chr12	91150000	91340000	chr12	91150000	91340000	255,255,0	1.1217356314297526	0.011020101581503306	0.054278993349356486	0.65	0.79
chr12	2680000	2800000	chr12	2680000	2800000	255,255,0	0.6989921899348956	0.03381365188076184	0.031222564297010695	0.5	0.5
chr12	34040000	34260000	chr12	34040000	34260000	255,255,0	1.0057948586953347	0.04965043472611794	0.014576363017154141	0.8409090909090909	0.5984848484848485
chr12	1100000	1600000	chr12	1100000	1600000	255,255,0	1.530131562494384	0.03140333352728977	0.03254844389276007	0.936923076923077	0.9553846153846154
chr12	50770000	51020000	chr12	50770000	51020000	255,255,0	1.3030851679682298	0.03280561514798322	0.03098528374880133	0.8757396449704142	0.8520710059171598
chr12	70730000	70860000	chr12	70730000	70860000	255,255,0	0.8380930548568488	0.05034635103926506	0.013252364644596133	0.5714285714285714	0.5714285714285714
chr12	95020000	95510000	chr12	95020000	95510000	255,255,0	1.337645247479014	0.035390834674331614	0.02815121216068104	0.8736	0.8544
chr12	20630000	21190000	chr12	20630000	21190000	255,255,0	1.2374020040350562	0.026684837310297124	0.03675713964550521	0.8780788177339901	0.8682266009852216
chr12	7640000	8030000	chr12	7640000	8030000	255,255,0	1.3565678208060488	0.024697437174648534	0.03843855928816406	0.9375	0.885
chr12	42090000	42380000	chr12	42090000	42380000	255,255,0	1.1597028720366322	0.03283834883176118	0.030092093601834402	0.8711111111111111	0.7733333333333333
chr12	30630000	30820000	chr12	30630000	30820000	255,255,0	0.7947495440340393	0.014036974483670564	0.048875220536177766	0.51	0.71
chr12	132410000	132600000	chr12	132410000	132600000	255,255,0	1.020402252109879	0.013422971774906745	0.04934494911343977	0.69	0.77
chr12	48500000	48630000	chr12	48500000	48630000	255,255,0	0.7366657185069282	0.016473015532159685	0.04610696308142064	0.5306122448979592	0.5714285714285714
chr12	100340000	100550000	chr12	100340000	100550000	255,255,0	1.1986668684639232	0.03419729894574795	0.028152752529079707	0.7768595041322314	0.8264462809917356
chr12	23230000	24010000	chr12	23230000	24010000	255,255,0	1.1827478861793557	0.036871007427244806	0.025310246158226565	0.775	0.8993589743589744
chr12	39710000	40310000	chr12	39710000	40310000	255,255,0	0.6588635814865351	0.02799886434610974	0.03388833970404596	0.5408602150537635	0.5365591397849462
chr12	107120000	107390000	chr12	107120000	107390000	255,255,0	1.1332516149092833	0.04811639998500655	0.013679263927985756	0.8928571428571429	0.6071428571428571
chr12	98010000	98390000	chr12	98010000	98390000	255,255,0	1.2452665692882179	0.01953015517858307	0.04206626048068929	0.6973684210526315	0.8868421052631579
chr12	102510000	102770000	chr12	102510000	102770000	255,255,0	1.2461757049587887	0.010754229507664435	0.05074301700301852	0.8626373626373627	0.8296703296703297
chr12	125170000	125430000	chr12	125170000	125430000	255,255,0	1.312648537126377	0.034379275464782075	0.026992282718930727	0.8846153846153846	0.8626373626373627
chr12	6720000	6840000	chr12	6720000	6840000	255,255,0	0.6986070449398853	0.019293361506324415	0.04171334420281909	0.5	0.5
chr12	15980000	16370000	chr12	15980000	16370000	255,255,0	0.9821696596652818	0.030979242331327157	0.02981682328561769	0.7275	0.6925
chr12	71400000	71750000	chr12	71400000	71750000	255,255,0	0.790196123814031	0.02283183474155894	0.03778624510449341	0.5277777777777778	0.6388888888888888
chr12	40330000	40930000	chr12	40330000	40930000	255,255,0	1.0634918903085435	0.024569807437637183	0.03584762987105898	0.6935483870967742	0.8806451612903226
chr12	79400000	79780000	chr12	79400000	79780000	255,255,0	1.3313044092639845	0.039176235593125955	0.021105481320561954	0.9324792243767313	0.6609361518550474
chr12	13990000	14160000	chr12	13990000	14160000	255,255,0	1.0694293759558806	0.014306643332167995	0.04579008202486699	0.7407407407407407	0.7407407407407407
chr12	570000	880000	chr12	570000	880000	255,255,0	1.259511332715936	0.03240891792200884	0.0276633198408877	0.87109375	0.83203125
chr12	54970000	55140000	chr12	54970000	55140000	255,255,0	0.871738354616288	0.03190395899458727	0.028079770545732168	0.5925925925925926	0.691358024691358
chr12	29520000	29900000	chr12	29520000	29900000	255,255,0	1.1834936179884035	0.04223901649020617	0.017521343351929206	0.9289473684210526	0.7394736842105263
chr12	124340000	124520000	chr12	124340000	124520000	255,255,0	0.9010306138297512	0.04679151087739468	0.012945844755063114	0.7192708333333333	0.5300347222222221
chr12	119670000	120090000	chr12	119670000	120090000	255,255,0	1.5748281315013566	0.02536119625928948	0.03423293263926919	0.9545454545454546	0.8679653679653679
chr12	90150000	90930000	chr12	90150000	90930000	255,255,0	1.433633834508942	0.02241163190877738	0.03682969702633712	0.8070512820512821	0.9685897435897436
chr12	106590000	106910000	chr12	106590000	106910000	255,255,0	1.3435369633825558	0.011951997448395996	0.047199360895818665	0.8566176470588235	0.9154411764705882
chr12	49060000	49270000	chr12	49060000	49270000	255,255,0	0.9086895250604669	0.029317945607766252	0.029511380321847344	0.5289256198347108	0.7768595041322314
chr12	98170000	98390000	chr12	98170000	98390000	255,255,0	1.1997141615152183	0.013967379180692047	0.04481437962799678	0.7348484848484849	0.8409090909090909
chr12	61560000	61990000	chr12	61560000	61990000	255,255,0	1.2510314002272833	0.014750002184412615	0.04353937372063031	0.890495867768595	0.8863636363636364
chr12	39120000	39280000	chr12	39120000	39280000	255,255,0	0.9539334404049611	0.016552010449567462	0.04165544652111604	0.7083333333333334	0.7083333333333334
chr12	96250000	96520000	chr12	96250000	96520000	255,255,0	1.316196172516353	0.017472800218261465	0.040704028182509344	0.7397959183673469	0.8928571428571429
chr12	124780000	124910000	chr12	124780000	124910000	255,255,0	0.7742514378106853	0.02282926007528801	0.034916202048045644	0.5714285714285714	0.5306122448979592
chr12	109250000	109410000	chr12	109250000	109410000	255,255,0	0.9441947190829254	0.018322708164530608	0.03940147880324296	0.6527777777777778	0.6527777777777778
chr12	90950000	91350000	chr12	90950000	91350000	255,255,0	1.6897909945837144	0.03417850137309869	0.02343212382247009	0.9452380952380952	0.9404761904761905
chr12	33420000	34020000	chr12	33420000	34020000	255,255,0	1.4209721095554837	0.01671321344041951	0.040729244135939924	0.9064516129032258	0.9709677419354839
chr12	48040000	48180000	chr12	48040000	48180000	255,255,0	0.7777777175211922	0.011187642912712572	0.04625375096757884	0.5178571428571429	0.625
chr12	75510000	76030000	chr12	75510000	76030000	255,255,0	1.8133373394477212	0.0361705204086637	0.021197561109709634	0.9672364672364673	0.9643874643874644
chr12	94540000	94940000	chr12	94540000	94940000	255,255,0	1.4182858036167085	0.01862534417474221	0.038384323876916995	0.9261904761904762	0.8690476190476191
chr12	132150000	132400000	chr12	132150000	132400000	255,255,0	1.0220676517763336	0.04221588094045928	0.014773974431562796	0.8757396449704142	0.5680473372781065
chr12	80400000	80760000	chr12	80400000	80760000	255,255,0	1.389842237445437	0.03822099575653747	0.018623901101482036	0.8976608187134503	0.9093567251461988
chr12	9990000	10150000	chr12	9990000	10150000	255,255,0	0.925182169660639	0.01748000377296833	0.039189531900876595	0.625	0.7083333333333334
chr12	92150000	92640000	chr12	92150000	92640000	255,255,0	1.0647892961692882	0.012566156416151886	0.04398637373074571	0.5024	0.9056
chr12	52380000	52550000	chr12	52380000	52550000	255,255,0	1.0297021218495654	0.03489930141122265	0.021471750576921755	0.7407407407407407	0.6666666666666666
chr12	76830000	77010000	chr12	76830000	77010000	255,255,0	1.092437894357813	0.014503426458205921	0.0418450337778636	0.7222222222222222	0.7666666666666667
chr12	17660000	18000000	chr12	17660000	18000000	255,255,0	1.2438622432837787	0.022946595198206216	0.03313291368534954	0.8137254901960784	0.8856209150326797
chr12	27020000	27340000	chr12	27020000	27340000	255,255,0	1.150581586559607	0.028513277165931043	0.027398391314235493	0.8272058823529411	0.8345588235294118
chr12	107410000	107620000	chr12	107410000	107620000	255,255,0	1.1503629851225212	0.011628289341506778	0.044142644968128475	0.6942148760330579	0.8264462809917356
chr12	103320000	103540000	chr12	103320000	103540000	255,255,0	1.20655039973859	0.014972259438157786	0.04070506879416655	0.7954545454545454	0.8106060606060606
chr12	16160000	16360000	chr12	16160000	16360000	255,255,0	1.1227426112202958	0.023214846121708148	0.032315881952474604	0.7363636363636363	0.8090909090909091
chr12	71990000	72290000	chr12	71990000	72290000	255,255,0	1.3979913377911002	0.029015059411330903	0.02622873738428834	0.8708333333333333	0.9125
chr12	127400000	127680000	chr12	127400000	127680000	255,255,0	1.4070584010823528	0.02903597770763898	0.025870588389736007	0.9	0.9
chr12	9740000	9940000	chr12	9740000	9940000	255,255,0	1.036663868925088	0.039610958507539235	0.014920955677618912	0.7909090909090909	0.7
chr12	7830000	8020000	chr12	7830000	8020000	255,255,0	0.8992360432461599	0.0196214914753119	0.03473018353698368	0.51	0.77
chr12	113180000	113420000	chr12	113180000	113420000	255,255,0	1.237602869746289	0.02401081780863678	0.03033677239965006	0.7756410256410257	0.8525641025641025
chr12	74110000	74330000	chr12	74110000	74330000	255,255,0	1.1240698310983197	0.02359469865849203	0.03066494465218949	0.8106060606060606	0.7348484848484849
chr12	77970000	78140000	chr12	77970000	78140000	255,255,0	1.0820249021813966	0.02770595033183238	0.026431411276071147	0.7160493827160493	0.7160493827160493
chr12	67350000	67640000	chr12	67350000	67640000	255,255,0	1.1842563830930066	0.040147915615141805	0.013915528501057668	0.8177777777777778	0.7733333333333333
chr12	99030000	99340000	chr12	99030000	99340000	255,255,0	1.489408795779333	0.03420281255621105	0.01984102005155325	0.91015625	0.90234375
chr12	93830000	94100000	chr12	93830000	94100000	255,255,0	1.284309849859689	0.01060798567472283	0.04331832329903293	0.6683673469387755	0.8928571428571429
chr12	51050000	51360000	chr12	51050000	51360000	255,255,0	1.3181567605280033	0.02008104138586434	0.03365158134219022	0.86328125	0.88671875
chr12	63400000	63650000	chr12	63400000	63650000	255,255,0	0.7029799971393619	0.011463861319231102	0.04202848912537221	0.5325443786982249	0.5443786982248521
chr12	83830000	84500000	chr12	83830000	84500000	255,255,0	1.16990042524312	0.022119099492205474	0.03134140673276768	0.8589965397923875	0.7603806228373703
chr12	85070000	85440000	chr12	85070000	85440000	255,255,0	1.3062419400839906	0.03328396341254476	0.019163400812822966	0.8088642659279779	0.9085872576177285
chr12	82380000	82640000	chr12	82380000	82640000	255,255,0	1.0435504178821013	0.02176911503003344	0.030653617499029708	0.7527472527472527	0.7087912087912088
chr12	129570000	129910000	chr12	129570000	129910000	255,255,0	1.0582478314678985	0.011249394404786875	0.0409150778383954	0.6895424836601307	0.8725490196078431
chr12	110470000	110880000	chr12	110470000	110880000	255,255,0	1.0449010858031975	0.029480108467731022	0.022650472371217412	0.7290249433106576	0.7619047619047619
chr12	117660000	117840000	chr12	117660000	117840000	255,255,0	1.0672378519047823	0.013295766035110568	0.03878602785093706	0.6333333333333333	0.7666666666666667
chr12	84520000	84840000	chr12	84520000	84840000	255,255,0	1.4562971026382714	0.02658593422628397	0.025482112518655495	0.9080882352941176	0.9007352941176471
chr12	2050000	2280000	chr12	2050000	2280000	255,255,0	1.3094496313924828	0.03259661576515428	0.01934386577620415	0.8541666666666666	0.8541666666666666
chr12	87850000	88010000	chr12	87850000	88010000	255,255,0	0.8714015338539982	0.00518159579136491	0.04632191175990312	0.5138888888888888	0.7083333333333334
chr12	12060000	12340000	chr12	12060000	12340000	255,255,0	1.4276999912936383	0.029895988290632725	0.021577760406018776	0.9	0.8904761904761904
chr12	120100000	120280000	chr12	120100000	120280000	255,255,0	0.7112890261318193	0.019421583603358536	0.03131474379530698	0.5222222222222223	0.5
chr12	116270000	116680000	chr12	116270000	116680000	255,255,0	1.374296780721711	0.019922404750499792	0.030526095593078784	0.8344671201814059	0.9342403628117913
chr12	66140000	66680000	chr12	66140000	66680000	255,255,0	1.3915395237578168	0.029709519015876595	0.02071112783446937	0.9351851851851852	0.8425925925925926
chr12	114640000	115170000	chr12	114640000	115170000	255,255,0	1.0552149272644495	0.041049054969931956	0.009302503564855149	0.8587105624142661	0.6227709190672154
chr12	96560000	96970000	chr12	96560000	96970000	255,255,0	1.661088114113717	0.03275547902341153	0.017415262356903827	0.9478458049886621	0.9523809523809523
chr12	128240000	128400000	chr12	128240000	128400000	255,255,0	0.8365623055586571	0.03343320721352865	0.016586353551190786	0.6805555555555556	0.5138888888888888
chr12	76060000	76370000	chr12	76060000	76370000	255,255,0	1.3457940688453611	0.02585935221674801	0.024078723440114788	0.91796875	0.79296875
chr12	26090000	26370000	chr12	26090000	26370000	255,255,0	1.3067593703107327	0.029574284195559686	0.020216611729251543	0.9	0.8809523809523809
chr12	124560000	124760000	chr12	124560000	124760000	255,255,0	1.136334443612832	0.01299276738798398	0.036768270832229555	0.7727272727272727	0.8090909090909091
chr12	94130000	94530000	chr12	94130000	94530000	255,255,0	1.6714424554849647	0.03224628476473357	0.017369377962848667	0.9404761904761905	0.95
chr12	4560000	4780000	chr12	4560000	4780000	255,255,0	1.1608074652466092	0.018422522068720595	0.031105778688396493	0.7651515151515151	0.8409090909090909
chr12	79130000	79370000	chr12	79130000	79370000	255,255,0	1.2562927875795151	0.01602553682712852	0.03325242960529842	0.8141025641025641	0.8397435897435898
chr12	3640000	3810000	chr12	3640000	3810000	255,255,0	1.0002543010678684	0.010870573028340656	0.03819584833077398	0.691358024691358	0.7407407407407407
chr12	56120000	56280000	chr12	56120000	56280000	255,255,0	0.9485483596650689	0.031937193890251	0.017070595886266724	0.7083333333333334	0.625
chr12	62010000	62210000	chr12	62010000	62210000	255,255,0	1.1793998708472482	0.01573544484424213	0.03327179538978314	0.7909090909090909	0.8090909090909091
chr12	47410000	47640000	chr12	47410000	47640000	255,255,0	0.9147853631328209	0.00841586171562459	0.04051230251958581	0.7152777777777778	0.6597222222222222
chr12	44760000	44920000	chr12	44760000	44920000	255,255,0	0.9179682711218267	0.01200210082443372	0.03678261870903453	0.625	0.7083333333333334
chr12	95860000	96020000	chr12	95860000	96020000	255,255,0	0.9904923639414508	0.01652050951686644	0.03215599040587456	0.7083333333333334	0.6527777777777778
chr12	39300000	39690000	chr12	39300000	39690000	255,255,0	1.1393931818709144	0.027982596723741496	0.020228255415245217	0.9154003267973856	0.7129493464052288
chr12	109110000	109420000	chr12	109110000	109420000	255,255,0	1.249365729376215	0.01816354962963384	0.029912663994948574	0.85546875	0.82421875
chr12	46370000	46670000	chr12	46370000	46670000	255,255,0	1.331084797002	0.03383087646962249	0.014226739438990499	0.9041666666666667	0.9041666666666667
chr12	99380000	99640000	chr12	99380000	99640000	255,255,0	1.153753011797006	0.022870603764058056	0.025041153610850974	0.8516483516483516	0.7307692307692307
chr12	68020000	68310000	chr12	68020000	68310000	255,255,0	1.0630247395086632	0.030193604610385005	0.01769046328821828	0.8088888888888889	0.7022222222222222
chr12	96990000	97130000	chr12	96990000	97130000	255,255,0	0.8548280207686056	0.04003038339856853	0.007853166193406383	0.625	0.5535714285714286
chr12	121840000	122200000	chr12	121840000	122200000	255,255,0	1.1957830309146378	0.025853101744112192	0.02198517984274688	0.7573099415204678	0.8859649122807017
chr12	77070000	77400000	chr12	77070000	77400000	255,255,0	1.0626694228719367	0.03937027231865303	0.00817097369075723	0.8927335640138409	0.532871972318339
chr12	5450000	5800000	chr12	5450000	5800000	255,255,0	0.7053323797051139	0.018296294253057496	0.029110443337124398	0.6080246913580247	0.5030864197530864
chr12	127710000	128080000	chr12	127710000	128080000	255,255,0	1.0945952095703475	0.02101365742702059	0.02622431457214098	0.8698060941828255	0.703601108033241
chr12	75330000	75490000	chr12	75330000	75490000	255,255,0	1.0289580354516112	0.011662282249867872	0.03556647559094116	0.7083333333333334	0.7083333333333334
chr12	55180000	55430000	chr12	55180000	55430000	255,255,0	1.0465191245642926	0.03617220729684878	0.010939761174605945	0.8757396449704142	0.5680473372781065
chr12	2340000	2620000	chr12	2340000	2620000	255,255,0	1.180413225813375	0.013982373539228779	0.03295112098753397	0.8047619047619048	0.8809523809523809
chr12	70390000	70720000	chr12	70390000	70720000	255,255,0	0.9777942279420083	0.018659222958519482	0.028048364246980748	0.5865051903114187	0.7958477508650519
chr12	31660000	31980000	chr12	31660000	31980000	255,255,0	1.2667610996751728	0.03398024779769615	0.01269023730914496	0.9154411764705882	0.8713235294117647
chr12	40610000	40920000	chr12	40610000	40920000	255,255,0	1.3288011470050378	0.02012798800060866	0.026536996264286544	0.86328125	0.91015625
chr12	112510000	112690000	chr12	112510000	112690000	255,255,0	0.9001457290949787	0.04103519840131427	0.005495389912770701	0.7444444444444445	0.5444444444444444
chr12	56320000	56460000	chr12	56320000	56460000	255,255,0	0.9034843518352274	0.01908828119894288	0.0271692705033051	0.625	0.625
chr12	119430000	119650000	chr12	119430000	119650000	255,255,0	1.1242138267464008	0.011815283984868436	0.03425926382401212	0.7045454545454546	0.7803030303030303
chr12	111370000	111680000	chr12	111370000	111680000	255,255,0	0.9873276239227661	0.03305470064434216	0.012908751313952714	0.76171875	0.64453125
chr12	39750000	40120000	chr12	39750000	40120000	255,255,0	0.9859132485572875	0.01997140787929104	0.025965308090944002	0.814404432132964	0.7257617728531855
chr12	122330000	122470000	chr12	122330000	122470000	255,255,0	0.697781951279044	0.014424100445824935	0.03149596721660948	0.5178571428571429	0.5178571428571429
chr12	29540000	29770000	chr12	29540000	29770000	255,255,0	1.1294523614012941	0.033884563302844825	0.011862668411512418	0.8541666666666666	0.7152777777777778
chr12	24590000	24790000	chr12	24590000	24790000	255,255,0	1.0396737559232219	0.008424738642084326	0.03721624849626677	0.7363636363636363	0.8090909090909091
chr12	20930000	21170000	chr12	20930000	21170000	255,255,0	1.0517555490364385	0.013872676956026928	0.031498110159341466	0.75	0.8141025641025641
chr12	40940000	41240000	chr12	40940000	41240000	255,255,0	1.2965773967538219	0.02340418191677955	0.021881560434114947	0.8958333333333334	0.8958333333333334
chr12	5180000	5420000	chr12	5180000	5420000	255,255,0	1.2321696480724098	0.029589962917604462	0.015687426522692942	0.8397435897435898	0.8653846153846154
chr12	38910000	39100000	chr12	38910000	39100000	255,255,0	1.0645147125690726	0.02515681714906333	0.01988289417149889	0.79	0.79
chr12	80800000	81270000	chr12	80800000	81270000	255,255,0	1.3235448662963814	0.013040504810716867	0.03194639908373324	0.8315972222222222	0.9392361111111112
chr12	38330000	38630000	chr12	38330000	38630000	255,255,0	1.1927869252860437	0.03421352696023949	0.010627187491238187	0.9041666666666667	0.7958333333333333
chr12	39970000	40110000	chr12	39970000	40110000	255,255,0	0.7360288373083649	0.013698100151918021	0.030928878033723607	0.5535714285714286	0.625
chr12	48710000	48990000	chr12	48710000	48990000	255,255,0	0.6643385873455396	0.021037534771683505	0.023551022510875978	0.528061224489796	0.5358843537414966
chr12	16380000	16870000	chr12	16380000	16870000	255,255,0	1.208787677679084	0.019619789432410138	0.024823164588393024	0.7808	0.928
chr12	28590000	28870000	chr12	28590000	28870000	255,255,0	1.0326983275927488	0.010750899464468009	0.0335410954717873	0.7476190476190476	0.8333333333333334
chr12	69130000	69270000	chr12	69130000	69270000	255,255,0	0.7539077319366854	0.017256366274363673	0.026941388236901048	0.5178571428571429	0.5892857142857143
chr12	43970000	44270000	chr12	43970000	44270000	255,255,0	1.1088056847361534	0.03394277059272342	0.009720947158012671	0.9125	0.7041666666666667
chr12	5900000	6040000	chr12	5900000	6040000	255,255,0	0.858347754001872	0.020837241423357	0.022799083029243532	0.625	0.625
chr12	131900000	132120000	chr12	131900000	132120000	255,255,0	0.8938522973299505	0.015627626083617164	0.027670042968521363	0.5594863469863469	0.8038503163503163
chr12	110470000	110630000	chr12	110470000	110630000	255,255,0	0.9426106015475773	0.02675717617975893	0.016337147622173927	0.7083333333333334	0.625
chr12	40130000	40310000	chr12	40130000	40310000	255,255,0	0.9590244994599916	0.025955905222145158	0.017088635412347584	0.7	0.7666666666666667
chr12	81630000	82010000	chr12	81630000	82010000	255,255,0	1.17759589066472	0.030019800039109784	0.012800785755717676	0.9026315789473685	0.6921052631578948
[truncated: 9,299 more rows]
