# Supplementary material for: Reorganization of 3D genome structure may contribute to gene regulatory evolution in primates
Source: PLoS Genet. 2019 Jul 19;15(7):e1008278. doi: 10.1371/journal.pgen.1008278 (PMC6668850; doi:10.1371/journal.pgen.1008278)
Supplement: S12 Table — (TXT) [file pgen.1008278.s032.txt]

chr1	x1	x2	chr2	y1	y2	color	score	uVarScore	lVarScore	upSign	loSign
chr10	43340000	44060000	chr10	43340000	44060000	255,255,0	0.9470089003070233	0.23642376827893047	0.3906795353088156	0.6824324324324325	0.6584084084084084
chr10	38340000	39650000	chr10	38340000	39650000	255,255,0	0.8665710716708801	0.30568283704907495	0.23200593510515993	0.4634986225895317	0.6873278236914601
chr10	6420000	7740000	chr10	6420000	7740000	255,255,0	0.7772093014560542	0.11567807533802645	0.08427280050631708	0.5018091361374943	0.6239258254183627
chr10	1890000	3180000	chr10	1890000	3180000	255,255,0	1.3046548986375448	0.12197124641659628	0.07795556147021487	0.6411834319526627	0.925207100591716
chr10	6130000	7740000	chr10	6130000	7740000	255,255,0	0.9419995479675655	0.10179023542206647	0.09797462606603935	0.7918000304831581	0.5028196921201037
chr10	28300000	29130000	chr10	28300000	29130000	255,255,0	0.9593034115646051	0.06195426275211039	0.13765445385934333	0.8006451363671483	0.5252217509040578
chr10	36320000	36640000	chr10	36320000	36640000	255,255,0	1.3192708911650013	0.165193191664806	0.034047266129482806	0.7830882352941176	0.9227941176470589
chr10	51140000	51510000	chr10	51140000	51510000	255,255,0	1.2368850856756923	0.1598868955435128	0.03933808527078124	0.8310249307479224	0.8587257617728532
chr10	50360000	50550000	chr10	50360000	50550000	255,255,0	1.2573891966673258	0.10964806441145411	0.0893759010795222	0.73	0.79
chr10	36890000	37970000	chr10	36890000	37970000	255,255,0	1.3387726530004196	0.11850590909283985	0.08047172241359801	0.5747474747474748	0.9417508417508418
chr10	106190000	107360000	chr10	106190000	107360000	255,255,0	0.892743383234123	0.10672078016521584	0.09176175322773546	0.5826678157617543	0.5489945417983337
chr10	124820000	126280000	chr10	124820000	126280000	255,255,0	0.96581288074287	0.0874927417735812	0.11095456459282982	0.6952980377637912	0.6338393187708257
chr10	108290000	110350000	chr10	108290000	110350000	255,255,0	0.8992553341761023	0.11329297641495217	0.08513230031576424	0.6317214339059	0.5500373412994772
chr10	49900000	50110000	chr10	49900000	50110000	255,255,0	1.2808219716506262	0.051633776419339666	0.14647236069711786	0.8264462809917356	0.7933884297520661
chr10	46890000	47130000	chr10	46890000	47130000	255,255,0	0.7572036099021111	0.09683697627384662	0.10123980881741979	0.6324458527583527	0.6074309804778555
chr10	81770000	83300000	chr10	81770000	83300000	255,255,0	1.2463219207043403	0.1351838085043	0.06288720150626559	0.8336987687637039	0.5827289593523359
chr10	73480000	74300000	chr10	73480000	74300000	255,255,0	1.4046630142689116	0.09483414911196658	0.10290868841476353	0.9250871080139372	0.756678281068525
chr10	118340000	119090000	chr10	118340000	119090000	255,255,0	0.9776954619223136	0.08058598783945638	0.11709988002786599	0.731994459833795	0.5367036011080333
chr10	94240000	94970000	chr10	94240000	94970000	255,255,0	0.8700906680304745	0.07406359832547754	0.12355354765990073	0.5047634199296249	0.6218171079666925
chr10	100150000	100710000	chr10	100150000	100710000	255,255,0	1.2026165146428935	0.09093147485702585	0.10612883527949274	0.6711822660098522	0.874384236453202
chr10	126350000	126820000	chr10	126350000	126820000	255,255,0	0.6415205979525811	0.12428001116453101	0.07269300907855192	0.5815972222222222	0.5711805555555556
chr10	51040000	51560000	chr10	51040000	51560000	255,255,0	1.42426003623417	0.10490418077065536	0.08931849352208221	0.8875347750521771	0.6761004846602674
chr10	48010000	48360000	chr10	48010000	48360000	255,255,0	1.5060042020178979	0.14157025352254232	0.05154877436572544	0.8672839506172839	0.9290123456790124
chr10	132720000	133980000	chr10	132720000	133980000	255,255,0	1.217741460042867	0.0833724113379889	0.10950686723628944	0.5746527777777778	0.9094742063492064
chr10	64880000	67130000	chr10	64880000	67130000	255,255,0	1.2322299575571491	0.09050096746009578	0.1007290066499806	0.9216853316626205	0.635445218889498
chr10	132340000	133990000	chr10	132340000	133990000	255,255,0	1.4623379936864118	0.08667420568534687	0.10380698878579098	0.7697779068079547	0.9236463928001162
chr10	59340000	60680000	chr10	59340000	60680000	255,255,0	0.8179890198265831	0.09741137622138218	0.09260942880069314	0.6470588235294118	0.5190956979806848
chr10	91020000	91880000	chr10	91020000	91880000	255,255,0	1.4438751924625497	0.07547249132368058	0.1142810863760651	0.9096194503171248	0.7198731501057083
chr10	108100000	110350000	chr10	108100000	110350000	255,255,0	1.1394682978394552	0.08254807903174566	0.1049376165170279	0.8345211058031169	0.5777273083248492
chr10	76520000	78390000	chr10	76520000	78390000	255,255,0	1.644228798262468	0.09445268423049924	0.09235941970762801	0.9273879583521956	0.9125495501953799
chr10	2190000	2920000	chr10	2190000	2920000	255,255,0	0.9348825164708594	0.03912991436461026	0.1472969087672511	0.8130021913805697	0.5441928414901388
chr10	71560000	73010000	chr10	71560000	73010000	255,255,0	0.8720056241715046	0.08261999811901685	0.10356781221265542	0.5847250891349222	0.6474010133233252
chr10	126660000	126810000	chr10	126660000	126810000	255,255,0	0.5738751396513763	0.08822288178115552	0.09644477023556958	0.5625	0.5
chr10	15970000	16150000	chr10	15970000	16150000	255,255,0	0.9586865061916692	0.14293236727335554	0.0411594818569314	0.5555555555555556	0.7666666666666667
chr10	50980000	51710000	chr10	50980000	51710000	255,255,0	1.6006992919131378	0.062329245335500105	0.1214550716956037	0.9444850255661067	0.743608473338203
chr10	102680000	103220000	chr10	102680000	103220000	255,255,0	0.7057786626867206	0.09391001540140421	0.08968924339836705	0.5013227513227513	0.5013227513227513
chr10	91430000	91850000	chr10	91430000	91850000	255,255,0	0.894232731081173	0.022943605901566192	0.16033986749587506	0.6038961038961039	0.7424242424242424
chr10	134310000	134490000	chr10	134310000	134490000	255,255,0	0.8623763311154803	0.1601599124881967	0.0229438240030712	0.7111111111111111	0.5444444444444444
chr10	51740000	53080000	chr10	51740000	53080000	255,255,0	1.550771138387292	0.09394284506542366	0.08806860162798968	0.9133011413520632	0.8915715539947322
chr10	59200000	60910000	chr10	59200000	60910000	255,255,0	0.9999901033362604	0.08192063479032208	0.09780027600660404	0.7379664683612763	0.6508923742563548
chr10	35740000	35980000	chr10	35740000	35980000	255,255,0	1.1896306981196654	0.044031543701826506	0.1353575122074427	0.7878637566137566	0.6556752330561855
chr10	900000	1070000	chr10	900000	1070000	255,255,0	1.0160478155319845	0.12556406758317976	0.05368697225793706	0.6790123456790124	0.6790123456790124
chr10	45470000	46790000	chr10	45470000	46790000	255,255,0	1.4842511348975487	0.07554819300772603	0.10357834274722988	0.9283129805517866	0.8837630031659882
chr10	89030000	89810000	chr10	89030000	89810000	255,255,0	1.5508824980319211	0.12402334962007289	0.05482550425647684	0.8576923076923076	0.8346153846153846
chr10	4960000	5850000	chr10	4960000	5850000	255,255,0	1.2473095953059574	0.07787512495679008	0.10021683373079532	0.8439506172839506	0.7427160493827161
chr10	88730000	89010000	chr10	88730000	89010000	255,255,0	1.4950506499749383	0.13372658734425244	0.04424259759197416	0.7476190476190476	0.9
chr10	106440000	107710000	chr10	106440000	107710000	255,255,0	1.0427891542608627	0.088820335628453	0.08863416404501878	0.699462890625	0.60546875
chr10	85410000	85850000	chr10	85410000	85850000	255,255,0	0.8468633383895272	0.09484141153673115	0.08075116144105367	0.5	0.5711462450592886
chr10	102580000	103230000	chr10	102580000	103230000	255,255,0	1.1401471074333047	0.07740481971673098	0.09637707438669361	0.758494031221304	0.6372819100091828
chr10	108290000	110140000	chr10	108290000	110140000	255,255,0	0.8299524937438257	0.11126374628550532	0.060688041064032826	0.6028442594519597	0.5047982425713955
chr10	132200000	133980000	chr10	132200000	133980000	255,255,0	1.6154779800900756	0.06462143469684789	0.1066617368990882	0.9089887640449438	0.9196004993757803
chr10	36170000	36660000	chr10	36170000	36660000	255,255,0	1.6420159169995898	0.13772875902613513	0.0319338403751816	0.944	0.9472
chr10	92010000	92170000	chr10	92010000	92170000	255,255,0	1.0424331222786725	0.08912160865530018	0.0803076279823263	0.5138888888888888	0.6527777777777778
chr10	22980000	23960000	chr10	22980000	23960000	255,255,0	1.1046310937420367	0.09274535628973052	0.07654207928772608	0.503265306122449	0.8395918367346938
chr10	64050000	64710000	chr10	64050000	64710000	255,255,0	1.6796611045434742	0.09616152228931651	0.07212158442297478	0.9278074866310161	0.9278074866310161
chr10	53600000	55340000	chr10	53600000	55340000	255,255,0	1.2317666388683879	0.08252123517504206	0.08575149214573159	0.9305120167189133	0.5812434691745036
chr10	61650000	63150000	chr10	61650000	63150000	255,255,0	0.9745101735456283	0.07291636904180178	0.09466796486775328	0.7528070175438597	0.6096491228070176
chr10	47460000	47670000	chr10	47460000	47670000	255,255,0	1.2230152824193543	0.024878557933910847	0.1425244342404235	0.8264462809917356	0.768595041322314
chr10	18410000	19150000	chr10	18410000	19150000	255,255,0	1.027787669894557	0.06175317693835661	0.1038687389987453	0.5213371266002845	0.7261735419630156
chr10	14000000	14900000	chr10	14000000	14900000	255,255,0	1.1696448724538109	0.05963289827706614	0.10595566538497275	0.8797101449275362	0.6019323671497585
chr10	36680000	37970000	chr10	36680000	37970000	255,255,0	1.7905167883421833	0.08994564954950096	0.0747884130873338	0.9628402366863905	0.9479289940828403
chr10	100430000	100690000	chr10	100430000	100690000	255,255,0	0.7496456374034595	0.055287074843053424	0.1089313999318501	0.5128909551986475	0.7432375316990701
chr10	53610000	54740000	chr10	53610000	54740000	255,255,0	1.1064763340639705	0.10380286211669792	0.059144370930492324	0.8975069252077562	0.5432440751000308
chr10	115320000	115810000	chr10	115320000	115810000	255,255,0	1.3535868516193057	0.06994665917227419	0.09217791093625695	0.8848	0.816
chr10	105130000	105770000	chr10	105130000	105770000	255,255,0	0.7389263347161146	0.10381054065934289	0.057574487954347206	0.5085227272727273	0.5009469696969697
chr10	81470000	81800000	chr10	81470000	81800000	255,255,0	1.2624752872686082	0.1305840536301051	0.02773303074934884	0.8062283737024222	0.7958477508650519
chr10	9570000	11630000	chr10	9570000	11630000	255,255,0	1.6949464514718144	0.04884020519728435	0.10719362031122376	0.9441747572815534	0.9001120238984317
chr10	94240000	94440000	chr10	94240000	94440000	255,255,0	0.9780677321464855	0.01995052944144051	0.13605453215712424	0.6818181818181818	0.6818181818181818
chr10	133440000	133980000	chr10	133440000	133980000	255,255,0	1.2822429355170928	0.015925947512763414	0.1388127167252723	0.7896825396825397	0.8796296296296297
chr10	57210000	58960000	chr10	57210000	58960000	255,255,0	1.076441185919303	0.07697039892610466	0.07703267026993244	0.5745092975206612	0.8704172477083034
chr10	6610000	7740000	chr10	6610000	7740000	255,255,0	0.9923621547687911	0.07684934723580751	0.07689370746378613	0.6343490304709142	0.7239150507848569
chr10	94040000	94920000	chr10	94040000	94920000	255,255,0	1.0725365343936735	0.060631117404828044	0.09275326234520016	0.5691919191919191	0.7575757575757576
chr10	1160000	1840000	chr10	1160000	1840000	255,255,0	1.2247468794707577	0.11002840836006439	0.04064141339419308	0.8873949579831932	0.6403361344537815
chr10	133750000	133970000	chr10	133750000	133970000	255,255,0	1.106016079504347	0.01117707224019429	0.1393568671055361	0.75	0.7803030303030303
chr10	45470000	46370000	chr10	45470000	46370000	255,255,0	1.1075526521492849	0.07116228287716092	0.07885314988867939	0.9371980676328503	0.5048309178743962
chr10	124850000	125430000	chr10	124850000	125430000	255,255,0	1.3338822576290303	0.09523734402435378	0.05397691211909947	0.8586206896551725	0.8908045977011494
chr10	31670000	32820000	chr10	31670000	32820000	255,255,0	1.494637315314544	0.067411752520883	0.08151129703138132	0.9200356718192628	0.8480975029726516
chr10	53080000	53590000	chr10	53080000	53590000	255,255,0	1.1733635354699166	0.06328848378627303	0.0847560792429881	0.8401255934700751	0.7217794747058961
chr10	112620000	113760000	chr10	112620000	113760000	255,255,0	1.3711413081405135	0.06080259443267294	0.08659077855494346	0.7722323049001815	0.8647912885662432
chr10	20130000	20530000	chr10	20130000	20530000	255,255,0	1.2835174443839692	0.10451454677886812	0.039841034397351274	0.7738095238095238	0.9119047619047619
chr10	74050000	74300000	chr10	74050000	74300000	255,255,0	0.8179370763463362	0.09713642547408705	0.04623350518177016	0.6686390532544378	0.6686390532544378
chr10	64050000	64600000	chr10	64050000	64600000	255,255,0	1.6444005699817412	0.03368610804495942	0.10891245102816233	0.9732142857142857	0.8303571428571429
chr10	9580000	10020000	chr10	9580000	10020000	255,255,0	1.0963921122071516	0.1228633864365768	0.01939991795050743	0.8794466403162056	0.5691699604743083
chr10	11770000	12310000	chr10	11770000	12310000	255,255,0	0.736857415763162	0.06344481911176954	0.07857978617047894	0.5013227513227513	0.5171957671957672
chr10	59200000	60450000	chr10	59200000	60450000	255,255,0	1.0377363443414485	0.061002166103408154	0.08030836469919347	0.7959183673469388	0.6492819349962207
chr10	134790000	134950000	chr10	134790000	134950000	255,255,0	0.7695732633952868	0.11668534171015393	0.024426366830080728	0.5694444444444444	0.5972222222222222
chr10	119240000	120260000	chr10	119240000	120260000	255,255,0	1.611679688186368	0.05363736341511227	0.08683204129699124	0.9038461538461539	0.888763197586727
chr10	23980000	25430000	chr10	23980000	25430000	255,255,0	1.2529063972046066	0.08885964860150188	0.050895179626630066	0.6800525426909364	0.8909739163069994
chr10	48960000	49870000	chr10	48960000	49870000	255,255,0	1.5022203752538361	0.043778721225927825	0.09587928673943058	0.9078449905482041	0.9324196597353497
chr10	91540000	91840000	chr10	91540000	91840000	255,255,0	1.2277234278493685	0.06250202414348398	0.07710388166760217	0.7791666666666667	0.8708333333333333
chr10	88260000	88440000	chr10	88260000	88440000	255,255,0	1.0051986784912583	0.03603194049849708	0.10327567348914361	0.6777777777777778	0.6388888888888888
chr10	100810000	101160000	chr10	100810000	101160000	255,255,0	1.5110177761366161	0.052484336383520125	0.0863147406778903	0.9166666666666666	0.8888888888888888
chr10	35130000	35700000	chr10	35130000	35700000	255,255,0	1.1378264864679202	0.019513089517233857	0.11879221884595664	0.7395957193816884	0.8858501783590963
chr10	135520000	135890000	chr10	135520000	135890000	255,255,0	1.64594791778986	0.07083419790713333	0.06679388353499427	0.6980609418282548	0.9279778393351801
chr10	12480000	13460000	chr10	12480000	13460000	255,255,0	1.7779207639550965	0.07854757556125042	0.05831075069633618	0.913469387755102	0.9326530612244898
chr10	28280000	29360000	chr10	28280000	29360000	255,255,0	1.6251892478243803	0.06707762953874738	0.06972647002196306	0.8842393633302724	0.9107607733175915
chr10	102580000	103010000	chr10	102580000	103010000	255,255,0	1.3973664052207124	0.09143229402160187	0.0437425285937649	0.7417355371900827	0.9152892561983471
chr10	130160000	132110000	chr10	130160000	132110000	255,255,0	1.6070833794596684	0.06003990256154679	0.07385413405671146	0.9498125780924614	0.8843190337359433
chr10	37140000	37960000	chr10	37140000	37960000	255,255,0	1.2132530740903902	0.0453225687843829	0.08822180999892171	0.5046457607433217	0.9308943089430894
chr10	94750000	94900000	chr10	94750000	94900000	255,255,0	1.2147173657459298	0.06822366980689527	0.06331710494590342	0.671875	0.671875
chr10	4970000	5590000	chr10	4970000	5590000	255,255,0	1.5490062377477691	0.061696908987757926	0.06811340378840339	0.938508064516129	0.8931451612903226
chr10	108130000	108320000	chr10	108130000	108320000	255,255,0	0.571912046670742	0.1137618432243171	0.015760634707509536	0.57	0.5
chr10	94450000	94910000	chr10	94450000	94910000	255,255,0	1.2134210141158968	0.06658481182069446	0.06219171669392688	0.7445652173913043	0.7228260869565217
chr10	47900000	48380000	chr10	47900000	48380000	255,255,0	1.7051208092827699	0.05636047223351709	0.07146076484160806	0.9514902777777778	0.7941819444444445
chr10	124090000	124790000	chr10	124090000	124790000	255,255,0	0.8588359044113678	0.07616766060817026	0.05140262535684008	0.5468253968253968	0.6515873015873016
chr10	59570000	60440000	chr10	59570000	60440000	255,255,0	1.0028613192256135	0.07432687046489023	0.052463498515645024	0.6523760330578512	0.7536157024793388
chr10	114100000	115220000	chr10	114100000	115220000	255,255,0	1.8414353632219913	0.05858713253362424	0.06777560179607253	0.9552005012531328	0.9075814536340853
chr10	67940000	68470000	chr10	67940000	68470000	255,255,0	1.385057837918953	0.0276851357762415	0.09799309253702537	0.9519890260631001	0.9176954732510288
chr10	22790000	23930000	chr10	22790000	23930000	255,255,0	1.4378163746386745	0.05446152509554293	0.07080616087225211	0.8145795523290986	0.895644283121597
chr10	79300000	80620000	chr10	79300000	80620000	255,255,0	1.8605680680283285	0.03420933274494681	0.0909753779484459	0.9920850293984622	0.9228855721393034
chr10	14930000	15250000	chr10	14930000	15250000	255,255,0	1.228260441268064	0.08367365202402528	0.041423371362586836	0.8235294117647058	0.8345588235294118
chr10	53410000	53600000	chr10	53410000	53600000	255,255,0	0.9484056513803742	0.05017907857721263	0.07473849164113425	0.62	0.7
chr10	59100000	59580000	chr10	59100000	59580000	255,255,0	0.6311533820969157	0.06817475753599311	0.055445261783736446	0.5109027777777777	0.5307362528344671
chr10	117460000	118140000	chr10	117460000	118140000	255,255,0	1.3300679887884792	0.05871805565906162	0.06474574727640045	0.7369747899159664	0.9100840336134454
chr10	77580000	78370000	chr10	77580000	78370000	255,255,0	1.1608840446984796	0.0384706857825074	0.08490162757460212	0.7	0.90375
chr10	120980000	121340000	chr10	120980000	121340000	255,255,0	1.5262612575809436	0.07632237433616663	0.04657872963312534	0.8542416966786714	0.9151994130985728
chr10	97900000	98580000	chr10	97900000	98580000	255,255,0	0.9201679709108017	0.04651319091206967	0.07605694047940394	0.5050420168067227	0.6495798319327731
chr10	26580000	27190000	chr10	26580000	27190000	255,255,0	1.4242074240069473	0.06235574986044015	0.06005753253961116	0.8886576482830385	0.9105098855359001
chr10	6890000	7740000	chr10	6890000	7740000	255,255,0	1.0345641525157823	0.04051611074271234	0.08174895079529931	0.693347755543537	0.7690643591130341
chr10	97700000	98740000	chr10	97700000	98740000	255,255,0	1.2958154530147779	0.06280783135279114	0.05862945468075695	0.5605950653120464	0.9317851959361393
chr10	75380000	76440000	chr10	75380000	76440000	255,255,0	1.8694366673993188	0.05828796940182823	0.06246947630769212	0.9661076170510132	0.9542278127183788
chr10	79040000	79290000	chr10	79040000	79290000	255,255,0	1.5387378454685203	0.05885645278252602	0.06180323920756098	0.8757396449704142	0.8757396449704142
chr10	111710000	111870000	chr10	111710000	111870000	255,255,0	1.1994340310325549	0.038154319617691966	0.08127442003162452	0.7083333333333334	0.7083333333333334
chr10	2230000	2480000	chr10	2230000	2480000	255,255,0	0.6559220452241201	0.07144574405484419	0.04631806185769681	0.7218934911242604	0.5029585798816568
chr10	92840000	93090000	chr10	92840000	93090000	255,255,0	1.0746802854922894	0.09295814090334083	0.02435498491359475	0.5798816568047337	0.8402366863905325
chr10	108130000	108800000	chr10	108130000	108800000	255,255,0	1.2382734037408905	0.05792973511489234	0.059298661723948376	0.8771626297577855	0.7621107266435986
chr10	74400000	74950000	chr10	74400000	74950000	255,255,0	1.3496457484999502	0.05470197819709233	0.06202442464316216	0.8227040816326531	0.8762755102040817
chr10	67510000	67890000	chr10	67510000	67890000	255,255,0	0.9635366624350996	0.015107503441862255	0.10075326287298617	0.6631578947368421	0.8236842105263158
chr10	59200000	59570000	chr10	59200000	59570000	255,255,0	0.9641261352469523	0.05270152993600396	0.06300452873065565	0.7119113573407202	0.8310249307479224
chr10	90470000	90630000	chr10	90470000	90630000	255,255,0	1.2570147665966862	0.07024828679427046	0.0453318957243363	0.724537037037037	0.6859567901234568
chr10	29580000	30360000	chr10	29580000	30360000	255,255,0	1.7172587313873142	0.06563745623318995	0.04975652642868636	0.9544871794871795	0.9326923076923077
chr10	45480000	46150000	chr10	45480000	46150000	255,255,0	1.155464184174598	0.08002370732923278	0.03530604840697732	0.921280276816609	0.6859861591695502
chr10	87470000	87680000	chr10	87470000	87680000	255,255,0	1.2290315348474117	0.039017076701324455	0.0755683609781288	0.7107438016528925	0.7933884297520661
chr10	19130000	19460000	chr10	19130000	19460000	255,255,0	0.8135253399758821	0.06369881076430314	0.05084741256071453	0.7031285190720911	0.6433324461006122
chr10	63420000	64020000	chr10	63420000	64020000	255,255,0	1.4910476034400397	0.06486618576985934	0.049482980631933016	0.8247311827956989	0.9365591397849462
chr10	31340000	31620000	chr10	31340000	31620000	255,255,0	1.432418107431209	0.04973878786223265	0.0643802868110778	0.861904761904762	0.8904761904761904
chr10	24800000	25320000	chr10	24800000	25320000	255,255,0	0.7616418541760559	0.0322788368497785	0.08176201190113676	0.5056980056980057	0.5227920227920227
chr10	75010000	75320000	chr10	75010000	75320000	255,255,0	1.51861507280441	0.05565874468504381	0.05826258882376051	0.89453125	0.90234375
chr10	82260000	83080000	chr10	82260000	83080000	255,255,0	1.0046486741962952	0.05949494565129645	0.052295636296886286	0.5743321718931476	0.7659698025551684
chr10	76540000	77550000	chr10	76540000	77550000	255,255,0	1.323124568675166	0.0603092869033553	0.0507963050329687	0.9473279507881583	0.6658977316416763
chr10	118150000	118330000	chr10	118150000	118330000	255,255,0	0.7236576457382842	0.04423483710448282	0.06616692714578068	0.6555555555555556	0.5888888888888889
chr10	70060000	70480000	chr10	70060000	70480000	255,255,0	0.8092607001951636	0.05490899856743843	0.05498313891648731	0.6168831168831169	0.5606060606060606
chr10	16640000	17590000	chr10	16640000	17590000	255,255,0	1.7115548202634128	0.06221615359039989	0.04704104419434699	0.9561631944444444	0.9344618055555556
chr10	50590000	50970000	chr10	50590000	50970000	255,255,0	1.9167615261807773	0.05396028980157297	0.05507778694537668	0.9289473684210526	0.9394736842105263
chr10	3300000	4940000	chr10	3300000	4940000	255,255,0	1.8860298489851093	0.042085121684369176	0.0662248437634056	0.9801645606817514	0.9551866000587717
chr10	13520000	13990000	chr10	13520000	13990000	255,255,0	1.2759451179941217	0.061653995891215244	0.04630018770825578	0.7934027777777778	0.8038194444444444
chr10	103030000	103240000	chr10	103030000	103240000	255,255,0	1.4783262579655672	0.04782612248242829	0.05983000230446356	0.8264462809917356	0.8264462809917356
chr10	16170000	16570000	chr10	16170000	16570000	255,255,0	1.50570230168197	0.05836045617025984	0.048527124014199674	0.8976190476190476	0.9071428571428571
chr10	53670000	53990000	chr10	53670000	53990000	255,255,0	1.3632405491791806	0.06469873851641805	0.0416488204106885	0.9007352941176471	0.8933823529411765
chr10	31700000	32500000	chr10	31700000	32500000	255,255,0	1.5282776250405026	0.05252616333523813	0.053639245791677434	0.9591463414634146	0.8628048780487805
chr10	121740000	122680000	chr10	121740000	122680000	255,255,0	1.5561438856694112	0.06447922646628548	0.041436697374137105	0.9051418439716312	0.911790780141844
chr10	20600000	21630000	chr10	20600000	21630000	255,255,0	1.3373761528754766	0.06309879491405876	0.04273793558685432	0.6499630177514792	0.9619082840236687
chr10	104160000	104840000	chr10	104160000	104840000	255,255,0	1.7378230874879894	0.044548999209686135	0.06047568129549585	0.9369747899159664	0.8915966386554622
chr10	76600000	77280000	chr10	76600000	77280000	255,255,0	1.1887689321968273	0.07625484690727924	0.028597257437581975	0.9084033613445378	0.607563025210084
chr10	92200000	92580000	chr10	92200000	92580000	255,255,0	1.7297192929931087	0.046369074730053805	0.057953941886253246	0.9210526315789473	0.9289473684210526
chr10	110360000	111430000	chr10	110360000	111430000	255,255,0	1.6257878101751595	0.04409092639460288	0.05970426858903066	0.8439643347050755	0.9629629629629629
chr10	126380000	126610000	chr10	126380000	126610000	255,255,0	1.2964625230263729	0.03280165683551166	0.07096357725514763	0.8263888888888888	0.8402777777777778
chr10	80630000	80780000	chr10	80630000	80780000	255,255,0	1.0392298425516342	0.05510614671802882	0.0485167687395346	0.6484375	0.5859375
chr10	116840000	117330000	chr10	116840000	117330000	255,255,0	0.8824779837600517	0.02789730133762732	0.07534951274078047	0.688	0.6016
chr10	64910000	65580000	chr10	64910000	65580000	255,255,0	1.2889021629578628	0.08477132600714479	0.01795924919268624	0.9299307958477508	0.7811418685121108
chr10	103610000	103830000	chr10	103610000	103830000	255,255,0	1.4753619134347944	0.0638010591561608	0.03820225982612285	0.8409090909090909	0.8106060606060606
chr10	111450000	111860000	chr10	111450000	111860000	255,255,0	1.484810224185166	0.03740518135188908	0.06345372367342172	0.9365079365079365	0.7619047619047619
chr10	103270000	103550000	chr10	103270000	103550000	255,255,0	1.697130161285747	0.04650851952479573	0.053394185634350194	0.9	0.8904761904761904
chr10	21820000	22770000	chr10	21820000	22770000	255,255,0	1.4783943568800502	0.06836678024549156	0.031410457634306	0.7860243055555556	0.9631076388888888
chr10	99090000	99750000	chr10	99090000	99750000	255,255,0	1.6696169439916706	0.05248135821209768	0.04728929254947709	0.9357305244540999	0.8322183886288546
chr10	3350000	3550000	chr10	3350000	3550000	255,255,0	0.9243060180777095	0.08806775591902519	0.011305241708197853	0.7545454545454545	0.5
chr10	96670000	96900000	chr10	96670000	96900000	255,255,0	1.4313136362283634	0.040293972116868776	0.05879421454872974	0.8263888888888888	0.7986111111111112
chr10	50610000	50790000	chr10	50610000	50790000	255,255,0	1.065810396932532	0.08222477966598915	0.016818465548048486	0.7666666666666667	0.6333333333333333
chr10	54070000	54430000	chr10	54070000	54430000	255,255,0	1.1845493247804124	0.0633195476077539	0.03500292240900074	0.8216374269005848	0.8888888888888888
chr10	24140000	24550000	chr10	24140000	24550000	255,255,0	0.9581504884093599	0.0727114282542331	0.02507074039674525	0.562358276643991	0.8072562358276644
chr10	105030000	105370000	chr10	105030000	105370000	255,255,0	0.9567677155520237	0.05472087983039958	0.04244083109182193	0.5326797385620915	0.7026143790849673
chr10	67150000	67890000	chr10	67150000	67890000	255,255,0	1.037638401282503	0.04857699723211048	0.04856700756752484	0.7873399715504978	0.7802275960170697
chr10	95090000	95920000	chr10	95090000	95920000	255,255,0	1.5652544595526998	0.05513647452570103	0.041903152431673446	0.7987528344671202	0.9382086167800453
chr10	70290000	70470000	chr10	70290000	70470000	255,255,0	1.1729097294736213	0.04182750639704494	0.05468452477231729	0.7666666666666667	0.7444444444444445
chr10	124110000	124560000	chr10	124110000	124560000	255,255,0	1.1503335681601286	0.05339912487104735	0.04308891143123803	0.7939508506616257	0.7296786389413988
chr10	79300000	79470000	chr10	79300000	79470000	255,255,0	1.0783847760088299	0.0744946792929754	0.021856988963778592	0.7407407407407407	0.691358024691358
chr10	97300000	97670000	chr10	97300000	97670000	255,255,0	1.29585787701689	0.05503029504926556	0.04113743646285991	0.797645429362881	0.8190443213296399
chr10	57300000	57730000	chr10	57300000	57730000	255,255,0	0.8674367105427692	0.07137161231532482	0.024682236706233984	0.7107438016528925	0.6838842975206612
chr10	8060000	9560000	chr10	8060000	9560000	255,255,0	1.7811616391342424	0.06285190964041823	0.03273690344028524	0.9417543859649122	0.986140350877193
chr10	122770000	123760000	chr10	122770000	123760000	255,255,0	1.7319894078485485	0.03572372672094051	0.059737539201655754	0.9716	0.9372
chr10	96960000	97180000	chr10	96960000	97180000	255,255,0	1.3836705059321166	0.05496381551689908	0.04035439537941528	0.7954545454545454	0.8106060606060606
chr10	89140000	89610000	chr10	89140000	89610000	255,255,0	0.8968342091194071	0.06205777130591783	0.03311984983273872	0.7391771004378763	0.5278789280477123
chr10	84620000	85270000	chr10	84620000	85270000	255,255,0	1.363803820206888	0.025335304057738164	0.06981823762774125	0.8099173553719008	0.852157943067034
chr10	30450000	31310000	chr10	30450000	31310000	255,255,0	1.0168030095624052	0.04459613622204033	0.05035156029145522	0.6496828752642706	0.7453370918487198
chr10	111900000	112170000	chr10	111900000	112170000	255,255,0	1.6958955341702677	0.049763277568944775	0.04505105272642851	0.8928571428571429	0.8928571428571429
chr10	44360000	44530000	chr10	44360000	44530000	255,255,0	0.936572984726628	0.06800317888110056	0.026442598279679867	0.6419753086419753	0.7160493827160493
chr10	12540000	13040000	chr10	12540000	13040000	255,255,0	1.4880589469380814	0.06031970086767502	0.03395782971483061	0.9323076923076923	0.8507692307692307
chr10	78400000	79010000	chr10	78400000	79010000	255,255,0	1.7454946539573328	0.03449649396301685	0.05969834347477976	0.9729448491155047	0.9406867845993756
chr10	1170000	1450000	chr10	1170000	1450000	255,255,0	1.2481808925238815	0.06658565855072363	0.02731618469888982	0.8380952380952381	0.7857142857142857
chr10	69410000	69720000	chr10	69410000	69720000	255,255,0	1.2650489799436087	0.04667816628961436	0.046870876695768005	0.866796875	0.8235119047619048
chr10	74700000	74880000	chr10	74700000	74880000	255,255,0	1.082059816520997	0.031203743560154082	0.0621020649835827	0.7666666666666667	0.7
chr10	44650000	44900000	chr10	44650000	44900000	255,255,0	1.369351853689289	0.04888419412581632	0.044233402340540434	0.863905325443787	0.8757396449704142
chr10	113760000	114060000	chr10	113760000	114060000	255,255,0	1.1354061003782117	0.0370910850411515	0.05593048167255259	0.7291666666666666	0.7708333333333334
chr10	131020000	131990000	chr10	131020000	131990000	255,255,0	1.1742763677197519	0.02783107300517606	0.06460426832749372	0.700124947938359	0.8438150770512286
chr10	88010000	88240000	chr10	88010000	88240000	255,255,0	1.528204281120309	0.04760588354414724	0.04451654425507337	0.8541666666666666	0.8541666666666666
chr10	56570000	56930000	chr10	56570000	56930000	255,255,0	1.0110536336779354	0.02351453489355717	0.06850263904221299	0.7748538011695907	0.7514619883040936
chr10	91030000	91370000	chr10	91030000	91370000	255,255,0	1.5828335345475275	0.031393554955690406	0.059479284475641686	0.9248366013071896	0.8856209150326797
chr10	126900000	127640000	chr10	126900000	127640000	255,255,0	1.6175309021163857	0.04867977027765702	0.04192558991463008	0.9551920341394026	0.938122332859175
chr10	85520000	85800000	chr10	85520000	85800000	255,255,0	1.5434375135762406	0.047115198901398064	0.043177138258310765	0.8904761904761904	0.8714285714285714
chr10	107250000	107880000	chr10	107250000	107880000	255,255,0	0.7825371537270094	0.038561002274463935	0.051601622006960626	0.5947265625	0.5068359375
chr10	129470000	129860000	chr10	129470000	129860000	255,255,0	0.9191404403149595	0.047903565964269604	0.04209654102581013	0.7175	0.6925
chr10	93410000	93810000	chr10	93410000	93810000	255,255,0	1.7189112369310147	0.046463253026506265	0.043521469427488926	0.937358276643991	0.9163832199546484
chr10	7750000	7990000	chr10	7750000	7990000	255,255,0	1.286511688159776	0.042421098458886794	0.04730312223151874	0.8141025641025641	0.8012820512820513
chr10	103600000	104090000	chr10	103600000	104090000	255,255,0	1.5263114962115596	0.03919262141247537	0.05051220683264779	0.9312	0.8
chr10	104170000	104560000	chr10	104170000	104560000	255,255,0	1.1894642060476763	0.04774199339617097	0.041951404486348105	0.8625	0.6075
chr10	73480000	74020000	chr10	73480000	74020000	255,255,0	1.6030940079635558	0.02833466631836673	0.06115483293054702	0.9722222222222222	0.91005291005291
chr10	105190000	105360000	chr10	105190000	105360000	255,255,0	1.1680339929393972	0.03819204897894667	0.051198299508901965	0.6666666666666666	0.7407407407407407
chr10	9590000	9920000	chr10	9590000	9920000	255,255,0	1.2466239314590573	0.039066731389943876	0.04999193902858816	0.9273356401384083	0.6020761245674741
chr10	89920000	90460000	chr10	89920000	90460000	255,255,0	0.9841409393769807	0.04157887776966537	0.047182527548532645	0.5092592592592593	0.7076719576719577
chr10	64740000	64910000	chr10	64740000	64910000	255,255,0	1.0541129747518654	0.05309427876475183	0.03519390822880475	0.7407407407407407	0.7160493827160493
chr10	99790000	100090000	chr10	99790000	100090000	255,255,0	1.434713971762204	0.05486605409953951	0.032754595752900906	0.8958333333333334	0.8291666666666667
chr10	113770000	113930000	chr10	113770000	113930000	255,255,0	1.0656987285937696	0.05068070621244414	0.03612513128717003	0.7083333333333334	0.6527777777777778
chr10	114110000	114770000	chr10	114110000	114770000	255,255,0	1.6216222128984534	0.054802238359685285	0.03168769151050714	0.9634581105169341	0.9046345811051694
chr10	127770000	128550000	chr10	127770000	128550000	255,255,0	1.525785609583703	0.039843525214035835	0.04594312935132881	0.975	0.7955128205128205
chr10	101970000	102330000	chr10	101970000	102330000	255,255,0	1.6326531232947543	0.04195140532871258	0.043785572988740834	0.9327485380116959	0.8976608187134503
chr10	61660000	62710000	chr10	61660000	62710000	255,255,0	1.3275115586873727	0.03667502366525205	0.0489499505346242	0.9412602349590602	0.8166607333570666
chr10	4970000	5180000	chr10	4970000	5180000	255,255,0	1.1604923302294428	0.05919249764730078	0.024808925067309508	0.8264462809917356	0.6115702479338843
chr10	90480000	90970000	chr10	90480000	90970000	255,255,0	1.242998033494573	0.04498875506623434	0.038640016351613564	0.6453230769230769	0.8556615384615385
chr10	90650000	90810000	chr10	90650000	90810000	255,255,0	1.150940503211722	0.04203403386775538	0.041556105104283994	0.7083333333333334	0.6527777777777778
chr10	118540000	118930000	chr10	118540000	118930000	255,255,0	1.5977385441252965	0.04617224751097347	0.03617534302462774	0.8975	0.9275
chr10	90050000	90450000	chr10	90050000	90450000	255,255,0	1.2213726132996328	0.04391364489857824	0.03822384565882658	0.5738095238095238	0.8357142857142857
chr10	101710000	101960000	chr10	101710000	101960000	255,255,0	1.4793924488885173	0.03685228537503758	0.04509562460537711	0.863905325443787	0.8757396449704142
chr10	6270000	6610000	chr10	6270000	6610000	255,255,0	0.8633172011989868	0.03769715763246053	0.044190295593216126	0.5	0.7026143790849673
chr10	23980000	24150000	chr10	23980000	24150000	255,255,0	1.0093482835673395	0.055753732608917736	0.02605039954009556	0.691358024691358	0.6666666666666666
chr10	87720000	87960000	chr10	87720000	87960000	255,255,0	1.4841559251126908	0.04793241170405374	0.0337250541117247	0.8525641025641025	0.8653846153846154
chr10	121390000	121690000	chr10	121390000	121690000	255,255,0	1.4432078100447958	0.03448039779043655	0.046595959792687325	0.8951822916666667	0.9032552083333334
chr10	23370000	23900000	chr10	23370000	23900000	255,255,0	1.5725918966858512	0.027641747289154167	0.05325403750771629	0.9163237311385459	0.943758573388203
chr10	111450000	111700000	chr10	111450000	111700000	255,255,0	1.2829142755411762	0.049319486753700986	0.031032475427404383	0.8757396449704142	0.6863905325443787
chr10	98370000	98730000	chr10	98370000	98730000	255,255,0	1.032121719445835	0.046256587961165926	0.033580360823135376	0.5	0.7923976608187134
chr10	13500000	13690000	chr10	13500000	13690000	255,255,0	1.1463997351252413	0.052334821711305615	0.02712157547448056	0.75	0.73
chr10	81890000	82180000	chr10	81890000	82180000	255,255,0	1.3470288586845967	0.04059170882375895	0.03880356665436235	0.8480952380952381	0.8115873015873016
chr10	58950000	59190000	chr10	58950000	59190000	255,255,0	0.9227590205619327	0.032394107950598536	0.04677096927483286	0.8141025641025641	0.5192307692307693
chr10	104570000	104760000	chr10	104570000	104760000	255,255,0	1.230411923366221	0.02818696567192558	0.05034710563743214	0.77	0.77
chr10	53090000	53360000	chr10	53090000	53360000	255,255,0	1.2556499813103192	0.04175524746894449	0.036666594463329545	0.8826530612244898	0.7959183673469388
chr10	17640000	17880000	chr10	17640000	17880000	255,255,0	1.0840900014644166	0.06777807335628566	0.010332405345731202	0.8372377622377623	0.5032051282051282
chr10	94460000	94720000	chr10	94460000	94720000	255,255,0	1.5760134762944973	0.04674707879513865	0.03132110216904471	0.8846153846153846	0.8846153846153846
chr10	51790000	52180000	chr10	51790000	52180000	255,255,0	1.3987892910612412	0.056083010537292255	0.021465573154403783	0.9175	0.9175
chr10	49730000	49860000	chr10	49730000	49860000	255,255,0	0.7997052822488109	0.013637851880851185	0.06342120769904902	0.5714285714285714	0.5714285714285714
chr10	18660000	19070000	chr10	18660000	19070000	255,255,0	1.4512511897805978	0.029774953688986527	0.04671575059477642	0.8979591836734694	0.9342403628117913
chr10	23970000	24560000	chr10	23970000	24560000	255,255,0	1.3679836392583529	0.04860907685577792	0.027623572819235713	0.9166666666666666	0.7888888888888889
chr10	33410000	34190000	chr10	33410000	34190000	255,255,0	1.1742736499340665	0.03851584608728871	0.03760628313539465	0.9006410256410257	0.7032051282051283
chr10	86030000	86670000	chr10	86030000	86670000	255,255,0	1.047228140760057	0.05137721630565116	0.02463961732697551	0.8494318181818182	0.5350378787878788
chr10	73020000	73470000	chr10	73020000	73470000	255,255,0	1.1625144546117072	0.036420226412069864	0.0394182703033526	0.5708884688090737	0.9262759924385633
chr10	13070000	13450000	chr10	13070000	13450000	255,255,0	1.498581796528526	0.02606946397481942	0.04963979000785293	0.8710526315789474	0.9394736842105263
chr10	93110000	93350000	chr10	93110000	93350000	255,255,0	1.2863176300806618	0.035139959883074154	0.04048854759399914	0.7756410256410257	0.75
chr10	34350000	35060000	chr10	34350000	35060000	255,255,0	1.3502836115226389	0.046637992564562886	0.028678656522072472	0.9344135802469136	0.8773148148148148
chr10	118370000	118530000	chr10	118370000	118530000	255,255,0	1.0510264224713652	0.043931807912919424	0.03129533710668819	0.7083333333333334	0.6805555555555556
chr10	59590000	60030000	chr10	59590000	60030000	255,255,0	0.9286515814276988	0.04534882475739613	0.0298463304202517	0.5553359683794467	0.808300395256917
chr10	129870000	130080000	chr10	129870000	130080000	255,255,0	1.2103004794834609	0.03023763094292048	0.04465255565257775	0.7933884297520661	0.8099173553719008
chr10	52830000	53040000	chr10	52830000	53040000	255,255,0	1.2498273625563274	0.030451746775285463	0.04430785911661535	0.8264462809917356	0.8264462809917356
chr10	80040000	80520000	chr10	80040000	80520000	255,255,0	1.1713150905995302	0.014684972992622766	0.05910002102681661	0.6983333333333334	0.8983333333333333
chr10	90820000	90990000	chr10	90820000	90990000	255,255,0	1.0770164111394556	0.0197702096435848	0.053902898997478216	0.5825617283950617	0.724537037037037
chr10	124130000	124310000	chr10	124130000	124310000	255,255,0	1.0607623392520393	0.04558429489881216	0.027980936863801133	0.7444444444444445	0.6333333333333333
chr10	106540000	107220000	chr10	106540000	107220000	255,255,0	1.4552584396530515	0.03854142860109214	0.03490009659060314	0.8831932773109243	0.9184873949579831
chr10	99100000	99470000	chr10	99100000	99470000	255,255,0	1.3785176341586434	0.04484433799990947	0.028335579347884998	0.8642659279778393	0.7977839335180056
chr10	75440000	75910000	chr10	75440000	75910000	255,255,0	1.1701392366736547	0.06167129974591917	0.01147423028508108	0.9427083333333334	0.5920138888888888
chr10	73180000	73470000	chr10	73180000	73470000	255,255,0	1.385045153167241	0.028450065138839055	0.04463936414436215	0.8	0.9066666666666666
chr10	27530000	27970000	chr10	27530000	27970000	255,255,0	0.922599038055817	0.03588509837133984	0.03715695866534225	0.5592885375494071	0.7450592885375494
chr10	25470000	25970000	chr10	25470000	25970000	255,255,0	1.5454318713448973	0.04107434173843949	0.031112531282024125	0.9615384615384616	0.8753846153846154
chr10	32830000	33370000	chr10	32830000	33370000	255,255,0	0.9037483947330002	0.04069493232100836	0.031076115735604926	0.5648148148148148	0.7526455026455027
chr10	5620000	5840000	chr10	5620000	5840000	255,255,0	1.2973840592914334	0.039891884862653576	0.03181915623293305	0.8409090909090909	0.8257575757575758
chr10	97700000	97900000	chr10	97700000	97900000	255,255,0	1.309452142652534	0.04136232344509462	0.029957299218131013	0.7727272727272727	0.8090909090909091
chr10	130230000	130990000	chr10	130230000	130990000	255,255,0	1.4374360764911864	0.04965035372036744	0.021491394489988637	0.9278002699055331	0.8657219973009447
chr10	24580000	25420000	chr10	24580000	25420000	255,255,0	1.3258697109143962	0.038520738407204436	0.032582741025672296	0.7070874861572536	0.9473975636766334
chr10	29600000	29950000	chr10	29600000	29950000	255,255,0	1.3858273562008572	0.05066009518960893	0.020439693176252313	0.9351851851851852	0.8117283950617284
chr10	29360000	29570000	chr10	29360000	29570000	255,255,0	1.1507703106534286	0.031719180183896606	0.03920896986165484	0.6776859504132231	0.8264462809917356
chr10	77560000	77780000	chr10	77560000	77780000	255,255,0	1.0271268277748706	0.01593918582208924	0.05488974199796238	0.8257575757575758	0.7196969696969697
chr10	27220000	27470000	chr10	27220000	27470000	255,255,0	1.2366238225665396	0.04105964244835354	0.029742731929459594	0.8520710059171598	0.7928994082840237
chr10	13730000	13970000	chr10	13730000	13970000	255,255,0	1.359402628451476	0.030514461129282272	0.04022795691974006	0.8653846153846154	0.8653846153846154
chr10	11780000	12030000	chr10	11780000	12030000	255,255,0	1.4185892672305849	0.03833775996377922	0.032188351095659484	0.8757396449704142	0.8520710059171598
chr10	67620000	67880000	chr10	67620000	67880000	255,255,0	1.0205674469017496	0.047232808136079815	0.02325065263430802	0.5450778388278388	0.8985576923076923
chr10	90250000	90440000	chr10	90250000	90440000	255,255,0	1.2714227890755818	0.025529193895805137	0.04475236715092351	0.709090909090909	0.7995454545454546
chr10	71650000	71970000	chr10	71650000	71970000	255,255,0	1.4244950829862364	0.03851862498360108	0.031178863664112322	0.8713235294117647	0.9007352941176471
chr10	61510000	61630000	chr10	61510000	61630000	255,255,0	0.6967250078631927	0.00808982717697393	0.06160512466705566	0.5	0.5
chr10	32830000	33040000	chr10	32830000	33040000	255,255,0	1.2425144897233111	0.043860420836831754	0.025458962099215568	0.8099173553719008	0.8099173553719008
chr10	27570000	27740000	chr10	27570000	27740000	255,255,0	1.109740734632795	0.03542827373401426	0.03386696387207126	0.7160493827160493	0.7160493827160493
chr10	114800000	115230000	chr10	114800000	115230000	255,255,0	1.4031433152210528	0.02454039709100067	0.044121350111585536	0.8574380165289256	0.9276859504132231
chr10	105870000	106460000	chr10	105870000	106460000	255,255,0	0.7936179971026358	0.042300229166231065	0.026146905925312294	0.5411111111111111	0.6011111111111112
chr10	14010000	14170000	chr10	14010000	14170000	255,255,0	1.0657350320952594	0.03591487183833069	0.031690505228996066	0.7083333333333334	0.7083333333333334
chr10	94050000	94200000	chr10	94050000	94200000	255,255,0	0.969016836629667	0.02294619110913145	0.04452926725465302	0.640625	0.671875
chr10	71260000	71470000	chr10	71260000	71470000	255,255,0	1.1515146937641143	0.032254070034205946	0.03506551383012767	0.7603305785123967	0.8099173553719008
chr10	44990000	45290000	chr10	44990000	45290000	255,255,0	1.228846009012371	0.033708460685237515	0.03345079425099565	0.8291666666666667	0.8625
chr10	120320000	120790000	chr10	120320000	120790000	255,255,0	1.49290838550658	0.04007183671016335	0.026885840649884543	0.7746875	0.9506597222222222
chr10	52240000	52810000	chr10	52240000	52810000	255,255,0	1.0666994929652132	0.025625612943121746	0.040899384664828134	0.72294887039239	0.8038049940546967
chr10	6620000	6880000	chr10	6620000	6880000	255,255,0	1.3399471209516538	0.029788770562537717	0.03667920162121062	0.8626373626373627	0.8626373626373627
chr10	98370000	98560000	chr10	98370000	98560000	255,255,0	1.2906647717718278	0.040440153491740294	0.025952739122837326	0.79	0.77
chr10	35330000	35700000	chr10	35330000	35700000	255,255,0	1.045153742510867	0.012345137377248247	0.05395380732879004	0.631578947368421	0.9058171745152355
chr10	61670000	61850000	chr10	61670000	61850000	255,255,0	1.039609708996942	0.049459929237488126	0.016837954734280933	0.7444444444444445	0.6777777777777778
chr10	17620000	18040000	chr10	17620000	18040000	255,255,0	1.7699675270877275	0.03686618993420476	0.029278444302995504	0.9545454545454546	0.9329004329004329
chr10	29990000	30330000	chr10	29990000	30330000	255,255,0	1.135135093042444	0.0122365531758526	0.053845107754036475	0.7026143790849673	0.8660130718954249
chr10	46380000	46730000	chr10	46380000	46730000	255,255,0	1.237090545276904	0.013899224102798792	0.05199976608342999	0.8364197530864198	0.904320987654321
chr10	70800000	71220000	chr10	70800000	71220000	255,255,0	0.8338109700207743	0.03396512978037414	0.03187277046171223	0.5275515151515151	0.7072155844155844
chr10	6120000	6600000	chr10	6120000	6600000	255,255,0	1.2715337506402051	0.036155890470315935	0.029596412919413007	0.8616666666666667	0.8483333333333334
chr10	116530000	116810000	chr10	116530000	116810000	255,255,0	1.4914188965882433	0.03532457341263702	0.030062531125975622	0.8904761904761904	0.8904761904761904
chr10	62740000	63140000	chr10	62740000	63140000	255,255,0	1.3178274892434585	0.030256693475847876	0.03476536889477669	0.9166666666666666	0.8785714285714286
chr10	13260000	13440000	chr10	13260000	13440000	255,255,0	1.0538764216927017	0.009116492577957267	0.05588435200673787	0.6555555555555556	0.7666666666666667
chr10	115950000	116120000	chr10	115950000	116120000	255,255,0	1.0852738409917346	0.03816397778139569	0.02683145828478377	0.7160493827160493	0.691358024691358
chr10	60460000	60910000	chr10	60460000	60910000	255,255,0	1.2408636464111003	0.03484008002561316	0.029894334938547068	0.8260869565217391	0.8695652173913043
chr10	78260000	78380000	chr10	78260000	78380000	255,255,0	0.6856333490645607	0.013744651447535913	0.05070540387242226	0.5	0.5
chr10	60930000	61080000	chr10	60930000	61080000	255,255,0	0.9072195125810201	0.03773401475163806	0.026666829831463897	0.671875	0.609375
chr10	98780000	99010000	chr10	98780000	99010000	255,255,0	1.3594092084324685	0.028838382285461386	0.03553672948637099	0.8541666666666666	0.7708333333333334
chr10	70840000	71030000	chr10	70840000	71030000	255,255,0	1.0152428230780606	0.03426915260326478	0.030099729986418355	0.6500918273645546	0.7634986225895317
chr10	129690000	129850000	chr10	129690000	129850000	255,255,0	0.9488956900724265	0.02395635424984742	0.03998545544992514	0.6413001543209876	0.6359953703703703
chr10	72000000	72390000	chr10	72000000	72390000	255,255,0	1.535458613833438	0.02725238220467363	0.036630238611427196	0.9325	0.9325
chr10	121780000	122200000	chr10	121780000	122200000	255,255,0	1.3137060013023178	0.04298141358210256	0.02069133705214509	0.8809523809523809	0.841991341991342
chr10	72410000	72830000	chr10	72410000	72830000	255,255,0	1.4573905111503072	0.026427254185888593	0.037193525303616096	0.9458874458874459	0.9069264069264069
chr10	104380000	104550000	chr10	104380000	104550000	255,255,0	1.1209131438354691	0.026634951668735356	0.03669430540847077	0.7160493827160493	0.7407407407407407
chr10	115950000	116490000	chr10	115950000	116490000	255,255,0	1.1027315684599854	0.030209763248482194	0.032726017419819925	0.8214285714285714	0.6653439153439153
chr10	3310000	3820000	chr10	3310000	3820000	255,255,0	1.454565744787699	0.04338090105884035	0.01949285149728916	0.9600591715976331	0.7263313609467456
chr10	100220000	100410000	chr10	100220000	100410000	255,255,0	0.9697317776939183	0.018974246497914696	0.04389125442582667	0.7206122448979592	0.6995918367346938
chr10	67170000	67500000	chr10	67170000	67500000	255,255,0	0.9093933634450193	0.01709946640679218	0.04560720631068503	0.7958477508650519	0.6228373702422145
chr10	73480000	73690000	chr10	73480000	73690000	255,255,0	1.1102324738727942	0.05523068888042493	0.0071750272487608865	0.8264462809917356	0.6446280991735537
chr10	12050000	12280000	chr10	12050000	12280000	255,255,0	1.3302221718329772	0.03434942449199782	0.028003703556616015	0.8402777777777778	0.8263888888888888
chr10	75940000	76310000	chr10	75940000	76310000	255,255,0	0.9708078857173994	0.01198848538315428	0.049880024713722854	0.5650969529085873	0.853185595567867
chr10	25240000	25420000	chr10	25240000	25420000	255,255,0	1.092888883127685	0.01608303400208984	0.04561840434353712	0.6777777777777778	0.7666666666666667
chr10	111020000	111430000	chr10	111020000	111430000	255,255,0	1.2720793394036445	0.01652502757701664	0.04516340416438294	0.7029478458049887	0.9183673469387755
chr10	132210000	132740000	chr10	132210000	132740000	255,255,0	1.3638247937500685	0.03798744647495986	0.023442027496499714	0.9245541838134431	0.8340192043895748
chr10	85830000	86020000	chr10	85830000	86020000	255,255,0	1.2281387900717426	0.034321607074156435	0.027014971369348828	0.77	0.77
chr10	63700000	64020000	chr10	63700000	64020000	255,255,0	1.2831950980136235	0.014769912782028133	0.046301506960187866	0.6801470588235294	0.9227941176470589
chr10	60940000	61640000	chr10	60940000	61640000	255,255,0	1.1657392556078343	0.03215876491873601	0.028159744913400786	0.6992063492063492	0.9055555555555556
chr10	102170000	102310000	chr10	102170000	102310000	255,255,0	0.8966954220649243	0.021016673668257674	0.03875499180169618	0.5178571428571429	0.625
chr10	125440000	125830000	chr10	125440000	125830000	255,255,0	1.570841545042046	0.03907146092024624	0.02067766933133572	0.9075	0.9475
chr10	118950000	119190000	chr10	118950000	119190000	255,255,0	1.240321435302515	0.03894269119582519	0.020569649791652243	0.8397435897435898	0.7756410256410257
chr10	64930000	65290000	chr10	64930000	65290000	255,255,0	1.0671777615831401	0.050668701469894536	0.008791653331306916	0.9093567251461988	0.6403508771929824
chr10	105390000	105750000	chr10	105390000	105750000	255,255,0	1.294286836250793	0.030935762406203667	0.028460067308531012	0.716374269005848	0.8976608187134503
chr10	29190000	29350000	chr10	29190000	29350000	255,255,0	0.9874381609309929	0.020156238835610883	0.038782920815409884	0.6527777777777778	0.7083333333333334
chr10	47150000	47430000	chr10	47150000	47430000	255,255,0	1.255901994900499	0.03545795110241305	0.023479630193873294	0.8809523809523809	0.8714285714285714
chr10	28300000	28660000	chr10	28300000	28660000	255,255,0	1.145383286971727	0.03619267752216761	0.02261956038342243	0.7514619883040936	0.8625730994152047
chr10	122250000	122610000	chr10	122250000	122610000	255,255,0	1.2431346682424884	0.01491652016478607	0.04320962408922269	0.8801169590643275	0.868421052631579
chr10	76320000	76470000	chr10	76320000	76470000	255,255,0	0.924489515836606	0.017490817523313894	0.04061590441767483	0.671875	0.671875
chr10	22800000	23030000	chr10	22800000	23030000	255,255,0	1.3257753439763924	0.03685753446247131	0.020948357160353336	0.8541666666666666	0.8402777777777778
chr10	60450000	60670000	chr10	60450000	60670000	255,255,0	1.0735584984887825	0.041041900712665516	0.016634227557546663	0.8409090909090909	0.6742424242424242
chr10	116130000	116470000	chr10	116130000	116470000	255,255,0	1.0219796196041036	0.026207228957531626	0.031300077234530134	0.6633986928104575	0.7483660130718954
chr10	130270000	130530000	chr10	130270000	130530000	255,255,0	1.2150308113857622	0.04310411169284916	0.014338517605787382	0.8455651491365777	0.8463500784929356
chr10	135300000	135510000	chr10	135300000	135510000	255,255,0	1.0857837257301224	0.0238092602283893	0.03353503034275491	0.7272727272727273	0.7768595041322314
chr10	23140000	23350000	chr10	23140000	23350000	255,255,0	0.9926640731704306	0.03365855557386206	0.023486409755387766	0.6446280991735537	0.7768595041322314
chr10	79300000	79930000	chr10	79300000	79930000	255,255,0	1.3994569881742775	0.036615037953590446	0.020307945161687192	0.9755859375	0.7705078125
chr10	83350000	84000000	chr10	83350000	84000000	255,255,0	1.2493611681329795	0.03359839758446141	0.02330645820388457	0.8650137741046832	0.8099173553719008
chr10	16180000	16340000	chr10	16180000	16340000	255,255,0	0.9029509603899222	0.0461852857993877	0.010707679076537566	0.7083333333333334	0.5416666666666666
chr10	127640000	127760000	chr10	127640000	127760000	255,255,0	0.7305265889074203	0.028716424070247288	0.028060047791375876	0.5	0.5
chr10	6410000	6590000	chr10	6410000	6590000	255,255,0	1.0601007924986288	0.016528492316786124	0.04014346338928344	0.6555555555555556	0.7666666666666667
chr10	103880000	104090000	chr10	103880000	104090000	255,255,0	1.0039859159327085	0.019798277937296795	0.03685023513976734	0.6115702479338843	0.743801652892562
chr10	49600000	49860000	chr10	49600000	49860000	255,255,0	1.1978043894927155	0.0172988613938628	0.03913921902925217	0.7967032967032966	0.8626373626373627
chr10	17340000	17590000	chr10	17340000	17590000	255,255,0	1.3184353515970375	0.00999962529034553	0.046245134861138903	0.7810650887573964	0.8757396449704142
chr10	54450000	54690000	chr10	54450000	54690000	255,255,0	1.0340959917607533	0.03936243689071926	0.01660064804967479	0.8141025641025641	0.7628205128205128
chr10	105880000	106110000	chr10	105880000	106110000	255,255,0	1.2318181386628333	0.03617255040473667	0.01949675759621046	0.7708333333333334	0.8402777777777778
chr10	117110000	117310000	chr10	117110000	117310000	255,255,0	0.7792130583914435	0.007827829235993306	0.04778121725680004	0.6156286894923259	0.616956906729634
chr10	8080000	8290000	chr10	8080000	8290000	255,255,0	1.1552069771018236	0.03273751694688163	0.022781362911812125	0.7768595041322314	0.8099173553719008
chr10	135040000	135280000	chr10	135040000	135280000	255,255,0	1.2208286188897775	0.035168079133078796	0.020333063386571072	0.8269230769230769	0.8397435897435898
chr10	80340000	80500000	chr10	80340000	80500000	255,255,0	0.8789474721550831	0.016632726498997774	0.03866776303865763	0.5694444444444444	0.625
chr10	71500000	71640000	chr10	71500000	71640000	255,255,0	0.8703429060734367	0.021537906574873655	0.03373700032013029	0.625	0.625
chr10	78420000	78670000	chr10	78420000	78670000	255,255,0	1.0174466396459738	0.05074435212718076	0.004503091535089548	0.863905325443787	0.5088757396449705
chr10	58480000	58880000	chr10	58480000	58880000	255,255,0	1.1963134705285292	0.015160498082029964	0.04003814485127456	0.8023809523809524	0.8928571428571429
chr10	116230000	116400000	chr10	116230000	116400000	255,255,0	0.7936678392351411	0.024382202928559277	0.03062222797860109	0.5267857142857143	0.5806818181818182
chr10	86050000	86460000	chr10	86050000	86460000	255,255,0	1.0609385477293123	0.037334428905667384	0.017600720546518307	0.8571428571428571	0.6394557823129252
chr10	21040000	21630000	chr10	21040000	21630000	255,255,0	1.1239965114478525	0.022138293933302924	0.03260032553135907	0.5180824372759856	0.9529928315412186
chr10	36700000	36890000	chr10	36700000	36890000	255,255,0	0.9402509896186494	0.04674468549208963	0.007970151727847215	0.79	0.51
chr10	58950000	59090000	chr10	58950000	59090000	255,255,0	0.7251065738904519	0.04091458801986635	0.013501109256173673	0.5535714285714286	0.5178571428571429
chr10	63480000	63690000	chr10	63480000	63690000	255,255,0	1.1622772257565743	0.031582768610544654	0.022759376138287976	0.8099173553719008	0.7933884297520661
chr10	125850000	126080000	chr10	125850000	126080000	255,255,0	1.0768222551773006	0.04127925147879294	0.012982347125191251	0.8541666666666666	0.5208333333333334
chr10	9130000	9530000	chr10	9130000	9530000	255,255,0	1.1213305746877518	0.009157769538659937	0.04501638064925231	0.5023809523809524	0.9071428571428571
chr10	22300000	22760000	chr10	22300000	22760000	255,255,0	1.1436457644050662	0.027954397952197833	0.026193845071831492	0.6322463768115942	0.9112318840579711
chr10	30980000	31270000	chr10	30980000	31270000	255,255,0	1.2875815498680367	0.017538986376008203	0.03654444794601727	0.8533333333333334	0.88
chr10	82630000	83050000	chr10	82630000	83050000	255,255,0	1.086333152087204	0.020373146290621834	0.03357033373933611	0.6688311688311688	0.854978354978355
chr10	60060000	60430000	chr10	60060000	60430000	255,255,0	1.3632938098285505	0.01863970982765087	0.03466440993514519	0.9085872576177285	0.9196675900277008
chr10	120320000	120500000	chr10	120320000	120500000	255,255,0	1.0542556060711257	0.03555068303954423	0.017610114346453747	0.7666666666666667	0.6777777777777778
chr10	70050000	70240000	chr10	70050000	70240000	255,255,0	1.0607748395603604	0.036634266080290925	0.016310717712520094	0.77	0.71
chr10	113350000	113740000	chr10	113350000	113740000	255,255,0	0.969692356887282	0.017973567824287127	0.03452175114555031	0.6625	0.7275
chr10	14580000	14900000	chr10	14580000	14900000	255,255,0	1.2886190997579932	0.022173599303719913	0.030288043332084527	0.8639705882352942	0.8786764705882353
chr10	95700000	95920000	chr10	95700000	95920000	255,255,0	1.3553364162016308	0.017737324317610152	0.03446337358423053	0.8106060606060606	0.8409090909090909
chr10	18060000	18250000	chr10	18060000	18250000	255,255,0	1.0444606609913025	0.03937370664426383	0.012694270907196116	0.79	0.69
chr10	106130000	106430000	chr10	106130000	106430000	255,255,0	1.208722519764325	0.02499147878369936	0.027051358463482694	0.8375	0.8041666666666667
chr10	94920000	95080000	chr10	94920000	95080000	255,255,0	1.064301340592272	0.036944489463779415	0.015061957065204707	0.6527777777777778	0.7083333333333334
chr10	132000000	132190000	chr10	132000000	132190000	255,255,0	1.152663853140369	0.012734743541587677	0.039115239863602755	0.75	0.79
chr10	99100000	99240000	chr10	99100000	99240000	255,255,0	0.8152212845793751	0.027290745942794473	0.02429558872736656	0.5178571428571429	0.5535714285714286
chr10	14180000	14520000	chr10	14180000	14520000	255,255,0	1.1570749816857697	0.030962417695014288	0.020440877684332587	0.9052287581699346	0.696078431372549
chr10	107890000	108110000	chr10	107890000	108110000	255,255,0	1.2031666149701288	0.013838636842442676	0.03752655027921249	0.7954545454545454	0.8257575757575758
chr10	123850000	124090000	chr10	123850000	124090000	255,255,0	0.7210527424843824	0.019395155330763456	0.031497320201965065	0.5064102564102564	0.5448717948717948
chr10	132230000	132380000	chr10	132230000	132380000	255,255,0	0.8867604222038603	0.03749927510432746	0.013076752461238612	0.671875	0.578125
chr10	74430000	74600000	chr10	74430000	74600000	255,255,0	0.9128771275918564	0.031079826310246424	0.019141617244791062	0.7160493827160493	0.6172839506172839
chr10	33260000	33400000	chr10	33260000	33400000	255,255,0	0.7832556901888263	0.014630643708468933	0.03546111769688079	0.5535714285714286	0.5892857142857143
chr10	125850000	126260000	chr10	125850000	126260000	255,255,0	1.5705084559976	0.023895752472075288	0.02612883648324872	0.9297052154195011	0.9206349206349206
chr10	76490000	76630000	chr10	76490000	76630000	255,255,0	0.7810652589646028	0.023549125928780223	0.026104671756419156	0.5892857142857143	0.5535714285714286
chr10	127310000	127630000	chr10	127310000	127630000	255,255,0	1.1250947551753732	0.008441446845511376	0.04103150173604653	0.5845588235294118	0.9227941176470589
chr10	99480000	99710000	chr10	99480000	99710000	255,255,0	1.0042665057145472	0.01437027294412273	0.034958943990657916	0.5625	0.7847222222222222
chr10	107270000	107690000	chr10	107270000	107690000	255,255,0	1.1502306795305133	0.02490215078695468	0.024092308050808718	0.8073593073593074	0.7510822510822511
chr10	4490000	4930000	chr10	4490000	4930000	255,255,0	1.438707363902007	0.015179640389867154	0.03381384915825961	0.8873517786561265	0.9426877470355731
chr10	36690000	37130000	chr10	36690000	37130000	255,255,0	1.1575196112720878	0.032753300274103	0.0161118845423645	0.9189723320158103	0.6936758893280632
chr10	112670000	112830000	chr10	112670000	112830000	255,255,0	0.9110656491090108	0.036542169976185146	0.012182664521752798	0.6805555555555556	0.5416666666666666
chr10	96530000	96650000	chr10	96530000	96650000	255,255,0	0.7445162344283145	0.010699831367073195	0.03791776892604743	0.5	0.5
chr10	106130000	106300000	chr10	106130000	106300000	255,255,0	0.9426362898752263	0.03230916753662987	0.016285663304873285	0.7407407407407407	0.5432098765432098
chr10	97520000	97670000	chr10	97520000	97670000	255,255,0	0.9522409862060978	0.01476507184521843	0.03380986285200683	0.546875	0.671875
chr10	115590000	115780000	chr10	115590000	115780000	255,255,0	1.0262438385800072	0.030943834615790457	0.017539755689275287	0.73	0.77
chr10	22070000	22280000	chr10	22070000	22280000	255,255,0	1.2918632070158051	0.02360886347140205	0.024848745196668034	0.8264462809917356	0.8264462809917356
chr10	99250000	99430000	chr10	99250000	99430000	255,255,0	1.102082413428472	0.018450698558373467	0.029995091193549622	0.6777777777777778	0.7666666666666667
chr10	120520000	120790000	chr10	120520000	120790000	255,255,0	1.2985091730047202	0.01156678392674845	0.036836891429925606	0.7704081632653061	0.8928571428571429
chr10	31760000	32030000	chr10	31760000	32030000	255,255,0	1.0531447706906332	0.041112337745320665	0.007189471955332701	0.8826530612244898	0.6377551020408163
chr10	129150000	129370000	chr10	129150000	129370000	255,255,0	0.9890524719578813	0.023972704876921345	0.023964554613870356	0.7954545454545454	0.7045454545454546
chr10	59770000	60010000	chr10	59770000	60010000	255,255,0	1.2043413911955743	0.018831733658107433	0.02908021306549452	0.8269230769230769	0.8525641025641025
chr10	22560000	22760000	chr10	22560000	22760000	255,255,0	1.19954061895691	0.010159628932087751	0.03765052291343421	0.7727272727272727	0.8090909090909091
chr10	9290000	9460000	chr10	9290000	9460000	255,255,0	0.7505702180996835	0.004689047853363657	0.043076002333618836	0.5185185185185185	0.6666666666666666
chr10	55340000	55830000	chr10	55340000	55830000	255,255,0	0.7124699351467625	0.023241987439362954	0.024275233773094634	0.6112	0.5344
chr10	18060000	18400000	chr10	18060000	18400000	255,255,0	1.092240903777645	0.02772773379519481	0.019497842823076175	0.8202614379084967	0.7156862745098039
chr10	98580000	98740000	chr10	98580000	98740000	255,255,0	1.0487039693082238	0.018477036156655226	0.028681407699068386	0.7083333333333334	0.6805555555555556
chr10	122780000	123000000	chr10	122780000	123000000	255,255,0	1.063567348754472	0.03855455389342262	0.008382600448332899	0.8409090909090909	0.6136363636363636
chr10	76640000	76880000	chr10	76640000	76880000	255,255,0	1.1270102157562571	0.035259542090737006	0.011536249348475002	0.8653846153846154	0.7243589743589743
chr10	10250000	10950000	chr10	10250000	10950000	255,255,0	0.725746911650414	0.02879838148859891	0.01781767455552405	0.4023809523809524	0.7246031746031746
chr10	14730000	14890000	chr10	14730000	14890000	255,255,0	0.8964432931268145	0.007990354821267623	0.03810209414111307	0.5416666666666666	0.7083333333333334
chr10	61670000	62160000	chr10	61670000	62160000	255,255,0	1.1911571365069733	0.030980186398099144	0.015016081612376027	0.9199666666666666	0.7176333333333333
chr10	28450000	28660000	chr10	28450000	28660000	255,255,0	1.0178754904863938	0.02160389001836036	0.02435465445852194	0.628099173553719	0.8264462809917356
chr10	73840000	73990000	chr10	73840000	73990000	255,255,0	0.8466247611223019	0.010847632810767891	0.035099842978121146	0.546875	0.671875
chr10	55920000	56430000	chr10	55920000	56430000	255,255,0	1.0467797338211604	0.021544932402571944	0.024369888091014646	0.7588757396449705	0.7914201183431953
chr10	27760000	27940000	chr10	27760000	27940000	255,255,0	1.0947725985310364	0.02465290221195368	0.02117067457269782	0.7444444444444445	0.7666666666666667
chr10	124840000	124970000	chr10	124840000	124970000	255,255,0	0.7480359965064118	0.026779104553441048	0.0189687970091823	0.5306122448979592	0.5306122448979592
chr10	26590000	26750000	chr10	26590000	26750000	255,255,0	0.8936884225841283	0.035029894756227385	0.010713154658973689	0.6805555555555556	0.5972222222222222
chr10	13070000	13250000	chr10	13070000	13250000	255,255,0	0.9857988563349606	0.036524200784441324	0.009121072648499297	0.7444444444444445	0.6333333333333333
chr10	97920000	98340000	chr10	97920000	98340000	255,255,0	1.1427993190409813	0.024201100825222713	0.02126973458796368	0.6743454957740672	0.8451350237064523
chr10	8770000	9550000	chr10	8770000	9550000	255,255,0	1.263054077160627	0.01679774039154413	0.028589959012412014	0.5262820512820513	0.9775641025641025
chr10	45310000	45470000	chr10	45310000	45470000	255,255,0	0.8868318576220555	0.021476637238257767	0.023729575101603645	0.5694444444444444	0.7083333333333334
chr10	96010000	96390000	chr10	96010000	96390000	255,255,0	1.3222280937550202	0.025715688694704406	0.019485390153600513	0.9289473684210526	0.718421052631579
chr10	62180000	62610000	chr10	62180000	62610000	255,255,0	1.2248361738646538	0.014483121853999012	0.03057093836761178	0.8739669421487604	0.9028925619834711
chr10	60680000	60900000	chr10	60680000	60900000	255,255,0	1.150841559730281	0.0190498835354439	0.02589910198414798	0.7803030303030303	0.8409090909090909
chr10	59340000	59570000	chr10	59340000	59570000	255,255,0	0.785611802692402	0.033487392286141025	0.011243952317444402	0.5610119047619048	0.6721230158730158
chr10	60940000	61290000	chr10	60940000	61290000	255,255,0	0.9124687860727884	0.028562792360924363	0.015878211228703403	0.7253086419753086	0.6327160493827161
chr10	48640000	48830000	chr10	48640000	48830000	255,255,0	0.8452689100679851	0.022974323075945186	0.02118277366970652	0.75	0.53
chr10	32510000	32810000	chr10	32510000	32810000	255,255,0	1.2794740755486136	0.02037973580054541	0.023400922075508465	0.8708333333333333	0.9041666666666667
chr10	126910000	127060000	chr10	126910000	127060000	255,255,0	0.9438993039893786	0.028849885666270544	0.014477723368563473	0.671875	0.640625
chr10	22330000	22540000	chr10	22330000	22540000	255,255,0	1.2385444276176547	0.028432775875971206	0.014426661484044014	0.8264462809917356	0.8099173553719008
chr10	120030000	120230000	chr10	120030000	120230000	255,255,0	1.0815639876456584	0.019277709078032362	0.02347585504180885	0.8090909090909091	0.7
chr10	112210000	112340000	chr10	112210000	112340000	255,255,0	0.7532031137682615	0.033212423472302306	0.009442665894430661	0.5306122448979592	0.5306122448979592
chr10	96400000	96650000	chr10	96400000	96650000	255,255,0	1.1618971082944123	0.016454100585956255	0.026127038800312814	0.7455621301775148	0.8165680473372781
chr10	71040000	71200000	chr10	71040000	71200000	255,255,0	0.9583860034007493	0.02204021537902038	0.020520710726433314	0.6805555555555556	0.7083333333333334
chr10	89070000	89340000	chr10	89070000	89340000	255,255,0	1.1763159813010564	0.033699233306593926	0.008816899592259892	0.8928571428571429	0.6479591836734694
chr10	26110000	26560000	chr10	26110000	26560000	255,255,0	1.1529712664988172	0.01835604765040944	0.02390868673153946	0.8052930056710775	0.8431001890359168
chr10	112660000	112960000	chr10	112660000	112960000	255,255,0	1.147009530240774	0.025903210223903433	0.015932894654437122	0.8208333333333333	0.7375
chr10	33810000	34200000	chr10	33810000	34200000	255,255,0	0.931570094371383	0.01587599289269538	0.02540496828236946	0.5475	0.8475
chr10	61310000	61640000	chr10	61310000	61640000	255,255,0	1.2822042668715508	0.014142858517994648	0.02683087601767009	0.8442906574394463	0.9134948096885813
chr10	18420000	18610000	chr10	18420000	18610000	255,255,0	0.998253863453002	0.022101744495561355	0.018799211123942724	0.77	0.63
chr10	26390000	26560000	chr10	26390000	26560000	255,255,0	0.9916778121905254	0.010606538616546392	0.029990762683260917	0.691358024691358	0.7407407407407407
chr10	21650000	21840000	chr10	21650000	21840000	255,255,0	1.078936346412803	0.030085520204284052	0.010434159573937509	0.79	0.69
chr10	1880000	2170000	chr10	1880000	2170000	255,255,0	1.2086521574176035	0.015190477896114551	0.025241163073100967	0.88	0.8888888888888888
chr10	81470000	81610000	chr10	81470000	81610000	255,255,0	0.7676185432703272	0.03255707799142295	0.007842590108130796	0.5892857142857143	0.5178571428571429
chr10	1500000	1790000	chr10	1500000	1790000	255,255,0	1.1905244018598764	0.019651811687051025	0.020666883280799075	0.8533333333333334	0.8711111111111111
chr10	33070000	33230000	chr10	33070000	33230000	255,255,0	0.9763054038878749	0.021925353064558284	0.018090865328713977	0.7083333333333334	0.7083333333333334
chr10	48410000	48610000	chr10	48410000	48610000	255,255,0	1.0706422870671726	0.020214890954272972	0.019553636962578468	0.7909090909090909	0.7727272727272727
chr10	114590000	114760000	chr10	114590000	114760000	255,255,0	1.0692672595632007	0.008251699232077931	0.03126385787179892	0.7160493827160493	0.7407407407407407
chr10	108910000	109340000	chr10	108910000	109340000	255,255,0	1.2694061801248293	0.02339817847835219	0.016075226591279933	0.8574380165289256	0.890495867768595
chr10	48630000	48950000	chr10	48630000	48950000	255,255,0	1.0068606517858	0.020059493265417096	0.0191810884790689	0.8272058823529411	0.7169117647058824
chr10	123590000	123760000	chr10	123590000	123760000	255,255,0	1.0232144211085132	0.011639170267565408	0.027033331095463985	0.7407407407407407	0.7160493827160493
chr10	89620000	89780000	chr10	89620000	89780000	255,255,0	0.8381684600055188	0.008362095627304772	0.03019212614619445	0.6388888888888888	0.625
chr10	78740000	78890000	chr10	78740000	78890000	255,255,0	0.8895660977005045	0.011375164205540982	0.026351802834868064	0.640625	0.671875
chr10	49300000	49490000	chr10	49300000	49490000	255,255,0	1.0776533420963754	0.019297542070372542	0.018340653557691003	0.79	0.79
chr10	128550000	128720000	chr10	128550000	128720000	255,255,0	0.8646835907921773	0.018214015419960775	0.019293864350295495	0.6172839506172839	0.6419753086419753
chr10	6120000	6270000	chr10	6120000	6270000	255,255,0	0.8829456615862328	0.023698087254350256	0.01303828859127672	0.609375	0.671875
chr10	132790000	133390000	chr10	132790000	133390000	255,255,0	1.1996022756787803	0.02016714557911209	0.016104364825791265	0.8591397849462366	0.8548387096774194
chr10	45500000	45700000	chr10	45500000	45700000	255,255,0	0.8919124323053707	0.031412753190541695	0.004813187497325167	0.7909090909090909	0.5181818181818182
chr10	112350000	112510000	chr10	112350000	112510000	255,255,0	0.990741659104217	0.016516408682475055	0.019611772121962155	0.6805555555555556	0.7083333333333334
chr10	5900000	6100000	chr10	5900000	6100000	255,255,0	0.9334212386856452	0.015528454881285632	0.020571354079547126	0.6454545454545455	0.7181818181818181
chr10	51580000	51760000	chr10	51580000	51760000	255,255,0	1.0193949826875448	0.015361888620234472	0.020136185447809457	0.7444444444444445	0.7666666666666667
chr10	131790000	131980000	chr10	131790000	131980000	255,255,0	0.8626681807871867	0.013855836641009043	0.02140054725058108	0.71	0.57
chr10	11600000	11760000	chr10	11600000	11760000	255,255,0	0.8826980465187095	0.007637123576585525	0.027574719823005564	0.6527777777777778	0.6527777777777778
chr10	130560000	130880000	chr10	130560000	130880000	255,255,0	0.9925978058268254	0.010607122580117534	0.023621281329894713	0.7389705882352942	0.7757352941176471
chr10	7370000	7650000	chr10	7370000	7650000	255,255,0	0.9576446336191207	0.007931628908630896	0.02596974010475267	0.5857142857142857	0.8238095238095238
chr10	126090000	126250000	chr10	126090000	126250000	255,255,0	0.8923867310989747	0.0059765135813348675	0.02780476122242883	0.5694444444444444	0.7083333333333334
chr10	8310000	8690000	chr10	8310000	8690000	255,255,0	1.252952072548363	0.020868929015201765	0.01290408703590062	0.9342105263157895	0.8552631578947368
chr10	119320000	119470000	chr10	119320000	119470000	255,255,0	0.8425162869325619	0.021961254989564277	0.01169521313379657	0.671875	0.546875
chr10	107450000	107680000	chr10	107450000	107680000	255,255,0	1.0909423612109597	0.015383356441676405	0.018259941148143576	0.7139423076923077	0.8330662393162394
chr10	124410000	124550000	chr10	124410000	124550000	255,255,0	0.8225254002733312	0.01172402619876749	0.02189888620738334	0.5439285714285714	0.6696428571428572
chr10	73020000	73170000	chr10	73020000	73170000	255,255,0	0.8599888178775874	0.01399696280007497	0.01949288502421861	0.640625	0.671875
chr10	54850000	55280000	chr10	54850000	55280000	255,255,0	0.8735580593847212	0.018618179235844846	0.014692589280987874	0.5268595041322314	0.8202479338842975
chr10	33420000	33750000	chr10	33420000	33750000	255,255,0	1.0942063696573723	0.021976683841849837	0.011241616502918706	0.9065743944636678	0.6782006920415224
chr10	12840000	13010000	chr10	12840000	13010000	255,255,0	0.820202962308886	0.0071169551143224884	0.025799602213497433	0.5432098765432098	0.6666666666666666
chr10	30590000	30720000	chr10	30590000	30720000	255,255,0	0.7758879627654656	0.01880914696998466	0.014021211400847484	0.5645485466914039	0.6228354978354977
chr10	129480000	129650000	chr10	129480000	129650000	255,255,0	0.789143903000649	0.02705463703632373	0.0057144638530360345	0.691358024691358	0.5679012345679012
chr10	97320000	97460000	chr10	97320000	97460000	255,255,0	0.7988065483446156	0.021946223411048765	0.010778745047537503	0.5892857142857143	0.5178571428571429
chr10	114810000	115020000	chr10	114810000	115020000	255,255,0	1.034654084464652	0.026730636732211974	0.00577805722932094	0.8264462809917356	0.628099173553719
chr10	63150000	63310000	chr10	63150000	63310000	255,255,0	0.89906386640848	0.020719282759333185	0.011693633808710278	0.6527777777777778	0.6805555555555556
chr10	24850000	25050000	chr10	24850000	25050000	255,255,0	1.1550268790476599	0.019654307627958043	0.012476279757783943	0.8090909090909091	0.8090909090909091
chr10	124570000	124810000	chr10	124570000	124810000	255,255,0	1.2051129193487178	0.010168341867665538	0.021407570489048525	0.8141025641025641	0.8653846153846154
chr10	28120000	28280000	chr10	28120000	28280000	255,255,0	0.8487684110840688	0.01212987271240033	0.019354236865494718	0.625	0.6527777777777778
chr10	8320000	8490000	chr10	8320000	8490000	255,255,0	0.8765837553769615	0.026986109680464616	0.004162401672963418	0.7407407407407407	0.5432098765432098
chr10	12350000	12470000	chr10	12350000	12470000	255,255,0	0.6441962257061551	0.003239611486382342	0.02771929917966353	0.5	0.5
chr10	83360000	83600000	chr10	83360000	83600000	255,255,0	1.1468739412857594	0.01940260336552676	0.011365095003558388	0.8141025641025641	0.7884615384615384
chr10	121540000	121660000	chr10	121540000	121660000	255,255,0	0.6388039816495988	0.005447913620193166	0.024759081382251233	0.5	0.5
chr10	84020000	84220000	chr10	84020000	84220000	255,255,0	1.018661632938344	0.01840326733527483	0.011777440419896687	0.7545454545454545	0.7
chr10	3900000	4390000	chr10	3900000	4390000	255,255,0	0.9270884099649015	0.01607148351083808	0.013987531358501965	0.7392	0.6784
chr10	93820000	94000000	chr10	93820000	94000000	255,255,0	0.9537147614675292	0.01662469146652051	0.013258416537066511	0.6111111111111112	0.7222222222222222
chr10	23390000	23540000	chr10	23390000	23540000	255,255,0	0.848844013631963	0.021103067019186607	0.008679789835406869	0.671875	0.578125
chr10	131040000	131340000	chr10	131040000	131340000	255,255,0	1.2424064658232787	0.017738534812662243	0.011871162245562589	0.9041666666666667	0.8458333333333333
chr10	110410000	110690000	chr10	110410000	110690000	255,255,0	1.0300818323447	0.021090839595639024	0.008371378157417515	0.8238095238095238	0.680952380952381
chr10	16900000	17090000	chr10	16900000	17090000	255,255,0	0.9796904643858055	0.014224900217830114	0.014959197904681198	0.65	0.77
chr10	98170000	98320000	chr10	98170000	98320000	255,255,0	0.922872418753012	0.013349243746651957	0.01557672880580999	0.609375	0.671875
chr10	59590000	59760000	chr10	59590000	59760000	255,255,0	0.9233164617142204	0.01688276186581765	0.012042387343664885	0.7160493827160493	0.691358024691358
chr10	62930000	63130000	chr10	62930000	63130000	255,255,0	1.0021140558962687	0.009707024842130022	0.019035797972643258	0.7181818181818181	0.8090909090909091
chr10	132390000	132620000	chr10	132390000	132620000	255,255,0	0.6884479380981147	0.013697753201447595	0.014640935334356944	0.5208333333333334	0.5625
chr10	21860000	22050000	chr10	21860000	22050000	255,255,0	0.9961405110975513	0.014283275394701232	0.013882550573557636	0.73	0.75
chr10	16360000	16510000	chr10	16360000	16510000	255,255,0	0.795348654096181	0.0064012850451084504	0.021388889770621495	0.515625	0.671875
chr10	18260000	18400000	chr10	18260000	18400000	255,255,0	0.7930284872781976	0.004960737478171276	0.022804018737019652	0.5535714285714286	0.625
chr10	11320000	11570000	chr10	11320000	11570000	255,255,0	0.9954045098764848	0.012893871894141717	0.014753376337418597	0.8165680473372781	0.6745562130177515
chr10	127070000	127270000	chr10	127070000	127270000	255,255,0	0.9975991841377527	0.018888123560440014	0.008694847054043059	0.8090909090909091	0.6454545454545455
chr10	48970000	49240000	chr10	48970000	49240000	255,255,0	1.087541116021296	0.015852590813922512	0.011706322190265864	0.8622448979591837	0.7602040816326531
chr10	24380000	24550000	chr10	24380000	24550000	255,255,0	0.9688750889913594	0.00870589124150767	0.01872103650420509	0.691358024691358	0.7407407407407407
chr10	58170000	58470000	chr10	58170000	58470000	255,255,0	0.780732266515477	0.013941375720829301	0.01335207591965443	0.6791666666666667	0.5625
chr10	82280000	82600000	chr10	82280000	82600000	255,255,0	1.0975889887370498	0.017192423261089985	0.009951778705781447	0.8198529411764706	0.7977941176470589
chr10	77290000	77540000	chr10	77290000	77540000	255,255,0	1.1002729301585916	0.01135655306689537	0.01559783675206227	0.7692307692307693	0.8520710059171598
chr10	97940000	98140000	chr10	97940000	98140000	255,255,0	0.9984042195984122	0.015485924764050259	0.011299294832235076	0.8090909090909091	0.5909090909090909
chr10	107260000	107420000	chr10	107260000	107420000	255,255,0	0.8660387001735798	0.018470703394608528	0.00827742660115904	0.6805555555555556	0.5972222222222222
chr10	75460000	75600000	chr10	75460000	75600000	255,255,0	0.7517567848002715	0.023667608380047	0.0029368607165371078	0.625	0.5535714285714286
chr10	110110000	110340000	chr10	110110000	110340000	255,255,0	1.0018497087863574	0.010073355885721799	0.016384033585316315	0.6875	0.7847222222222222
chr10	116840000	117020000	chr10	116840000	117020000	255,255,0	0.9830623011835529	0.020140256750423836	0.006296861653670598	0.7666666666666667	0.6333333333333333
chr10	25070000	25220000	chr10	25070000	25220000	255,255,0	0.8677043083034952	0.015457089169349236	0.010786807019437548	0.640625	0.640625
chr10	32310000	32490000	chr10	32310000	32490000	255,255,0	0.9449942828033624	0.01030773179892725	0.015906082627917886	0.6777777777777778	0.7444444444444445
chr10	52500000	52770000	chr10	52500000	52770000	255,255,0	0.9646289346003611	0.007033111900609219	0.018940723491249187	0.6479591836734694	0.8214285714285714
chr10	72180000	72300000	chr10	72180000	72300000	255,255,0	0.6389141003424303	0.0045659990690091	0.020865315332827105	0.5	0.5
chr10	24580000	24820000	chr10	24580000	24820000	255,255,0	0.9185233208140189	0.01223499228859171	0.012908769230920873	0.7465277777777778	0.6535790598290598
chr10	25970000	26110000	chr10	25970000	26110000	255,255,0	0.6852620470884343	0.01348103365054453	0.011283292477636592	0.5178571428571429	0.5178571428571429
chr10	10970000	11250000	chr10	10970000	11250000	255,255,0	1.0605946984517955	0.011538802654612372	0.01253880368222115	0.8904761904761904	0.6904761904761905
chr10	54980000	55280000	chr10	54980000	55280000	255,255,0	0.933913218035006	0.010147523512593732	0.013874424765910935	0.6458333333333334	0.8125
chr10	112990000	113230000	chr10	112990000	113230000	255,255,0	0.9936589233659132	0.011089223401917408	0.012817047335082135	0.7884615384615384	0.6987179487179487
chr10	83080000	83320000	chr10	83080000	83320000	255,255,0	1.1110280840060363	0.011187280619933421	0.012499621202319188	0.8141025641025641	0.7756410256410257
chr10	61100000	61290000	chr10	61100000	61290000	255,255,0	1.0082644452342193	0.009417539503220313	0.014155507877690043	0.75	0.77
chr10	84870000	85110000	chr10	84870000	85110000	255,255,0	0.882317924243	0.007165998955561704	0.016217212534355575	0.5576923076923077	0.7628205128205128
chr10	83610000	83990000	chr10	83610000	83990000	255,255,0	0.9682070282515494	0.01060839339117323	0.012428533021139013	0.5657894736842105	0.8657894736842106
chr10	107700000	107870000	chr10	107700000	107870000	255,255,0	0.9696406351312641	0.011916075659256328	0.010670145673368622	0.7407407407407407	0.691358024691358
chr10	68250000	68410000	chr10	68250000	68410000	255,255,0	0.700315269412894	0.0038397203386216776	0.01812708293308384	0.5138888888888888	0.625
chr10	30740000	30960000	chr10	30740000	30960000	255,255,0	0.9522194652532581	0.008186979465171893	0.013160382638092813	0.7348484848484849	0.75
chr10	106570000	106780000	chr10	106570000	106780000	255,255,0	0.9615940499573277	0.014960562251192702	0.006266584396877706	0.8264462809917356	0.6115702479338843
chr10	57930000	58140000	chr10	57930000	58140000	255,255,0	0.9086205854955645	0.008903825227334126	0.01224573195888436	0.6611570247933884	0.7603305785123967
chr10	61880000	62110000	chr10	61880000	62110000	255,255,0	0.7714409439017882	0.010742044959860886	0.009503517526938869	0.5208333333333334	0.7291666666666666
chr10	109800000	110100000	chr10	109800000	110100000	255,255,0	0.7828124856682634	0.008746910565102298	0.010884308530061091	0.539453125	0.667578125
chr10	131480000	131740000	chr10	131480000	131740000	255,255,0	0.8471092486176044	0.01134527405203651	0.008061494147003955	0.5989010989010989	0.7417582417582418
chr10	35130000	35310000	chr10	35130000	35310000	255,255,0	0.7497161009681069	0.012371611866400945	0.005646928627015443	0.7	0.5
chr10	24180000	24340000	chr10	24180000	24340000	255,255,0	0.7596886677081682	0.012117597863229133	0.005346843664668271	0.5416666666666666	0.6527777777777778
chr10	128100000	128310000	chr10	128100000	128310000	255,255,0	0.8354691194629469	0.006396368179237525	0.01104637359407571	0.6942148760330579	0.628099173553719
chr10	86700000	86910000	chr10	86700000	86910000	255,255,0	0.8180942766883066	0.007474647699291551	0.009640310073230355	0.6611570247933884	0.5950413223140496
chr10	32070000	32290000	chr10	32070000	32290000	255,255,0	0.6602628514542057	0.006732140282968845	0.009994059027290298	0.5378787878787878	0.553030303030303
chr10	17120000	17310000	chr10	17120000	17310000	255,255,0	0.9272922806983802	0.006792975196980459	0.009494108422223611	0.73	0.71
chr10	34050000	34190000	chr10	34050000	34190000	255,255,0	0.7871913317963306	0.004884945874535979	0.01130312465756375	0.625	0.625
chr10	63320000	63470000	chr10	63320000	63470000	255,255,0	0.7024148360175911	0.006250785343806706	0.00916032596939673	0.578125	0.546875
chr10	63700000	63860000	chr10	63700000	63860000	255,255,0	0.7466032974372765	0.011717191395283402	0.0036900294507525304	0.6805555555555556	0.5138888888888888
chr10	26170000	26370000	chr10	26170000	26370000	255,255,0	0.6248644808410574	0.009635521945407283	0.005556981608036423	0.5	0.5
chr10	127920000	128060000	chr10	127920000	128060000	255,255,0	0.7410048026662259	0.007144984380272474	0.00743206254096274	0.5535714285714286	0.625
chr10	76900000	77130000	chr10	76900000	77130000	255,255,0	0.6575809298198849	0.007640657549155075	0.006623226643638456	0.5902777777777778	0.5069444444444444
chr10	133020000	133170000	chr10	133020000	133170000	255,255,0	0.6904634698959327	0.0054000212679593635	0.007309658810069504	0.578125	0.515625
chr10	123090000	123300000	chr10	123090000	123300000	255,255,0	0.7033710129333164	0.005251510088739563	0.005197589531102667	0.5454545454545454	0.6115702479338843
chr10	114380000	114570000	chr10	114380000	114570000	255,255,0	0.7647724587674438	0.0037514724464519887	0.004574631701611068	0.53	0.71
chr11	48470000	50600000	chr11	48470000	50600000	255,255,0	1.584116895051623	0.1938937036221864	0.10608549560368019	0.851777447812036	0.8810376452091886
chr11	53650000	55470000	chr11	53650000	55470000	255,255,0	1.501099320344696	0.07201518542115559	0.17004152316144094	0.9218824653607263	0.7998088867654085
chr11	55520000	56210000	chr11	55520000	56210000	255,255,0	0.7908260597830912	0.13250584067703047	0.10888462922111869	0.8391836734693877	0.5053061224489795
chr11	107730000	108220000	chr11	107730000	108220000	255,255,0	0.732788251443675	0.13486804651249137	0.0651003791404163	0.5104	0.7392
chr11	4340000	5710000	chr11	4340000	5710000	255,255,0	1.3340619659454946	0.11551879691353628	0.0838802672943742	0.8071833648393195	0.7290485192186515
chr11	117810000	118510000	chr11	117810000	118510000	255,255,0	1.2623444589505928	0.14055277494054008	0.05879481856130164	0.7777777777777778	0.7198412698412698
chr11	116960000	117120000	chr11	116960000	117120000	255,255,0	0.8842418455941019	0.004753793060142187	0.19454573219158283	0.5416666666666666	0.6666666666666666
chr11	34240000	35530000	chr11	34240000	35530000	255,255,0	1.1654825896938465	0.11500090969807052	0.08427654200812705	0.6537278106508876	0.7266272189349112
chr11	92180000	92990000	chr11	92180000	92990000	255,255,0	0.6705629707948126	0.05186543321638612	0.14731969754294524	0.5508625817965497	0.6704342653182629
chr11	107770000	108090000	chr11	107770000	108090000	255,255,0	0.7852150802761548	0.12039627014630358	0.07875297557736044	0.6801470588235294	0.5257352941176471
chr11	132260000	132460000	chr11	132260000	132460000	255,255,0	1.152223884534843	0.18411284898861568	0.014860190501814231	0.7727272727272727	0.7545454545454545
chr11	58410000	59270000	chr11	58410000	59270000	255,255,0	0.9331470446490969	0.10725468540770211	0.09141719134501435	0.7591572840355967	0.6868650972633503
chr11	121710000	123070000	chr11	121710000	123070000	255,255,0	1.1081341487190794	0.11514866123053877	0.0828397691305605	0.5520441552580111	0.8950278321047089
chr11	21790000	22040000	chr11	21790000	22040000	255,255,0	0.7658234855960488	0.053965070065510976	0.143256257176819	0.6706114398422091	0.7175824175824176
chr11	87490000	89200000	chr11	87490000	89200000	255,255,0	1.1159319002905899	0.08998936189821824	0.10693012198855453	0.816928069226609	0.5255681818181818
chr11	510000	680000	chr11	510000	680000	255,255,0	0.8200401197784875	0.11290347157140372	0.08278262040242086	0.619023569023569	0.6044332210998877
chr11	64460000	64760000	chr11	64460000	64760000	255,255,0	1.3826818743944915	0.15067743490465602	0.04254373938877737	0.8	0.8541666666666666
chr11	1680000	2170000	chr11	1680000	2170000	255,255,0	1.1058895244344802	0.12154855912163542	0.07057028281060072	0.5696	0.832
chr11	12890000	13070000	chr11	12890000	13070000	255,255,0	0.857096800310144	0.13492792143449217	0.057044051324532566	0.5888888888888889	0.6777777777777778
chr11	115700000	116600000	chr11	115700000	116600000	255,255,0	0.7082509949789724	0.058116424179734956	0.13370523130990095	0.5681159420289855	0.5280193236714976
chr11	36760000	39470000	chr11	36760000	39470000	255,255,0	1.380642697569774	0.09248369248362026	0.09870170011534961	0.9083044982698962	0.6130514705882353
chr11	70690000	70880000	chr11	70690000	70880000	255,255,0	1.1729505335426125	0.03312401356849049	0.15767735515786713	0.75	0.74
chr11	62690000	62870000	chr11	62690000	62870000	255,255,0	0.8805338989934152	0.12389559133023006	0.06678861343983353	0.5745110544217686	0.6790320294784581
chr11	7950000	8820000	chr11	7950000	8820000	255,255,0	1.1990350148289401	0.07542800802399569	0.11474358531009402	0.8367768595041323	0.6725206611570248
chr11	36980000	39470000	chr11	36980000	39470000	255,255,0	1.1220409693923514	0.11689036116869	0.07306622153617343	0.819136	0.5004220834036806
chr11	67890000	68050000	chr11	67890000	68050000	255,255,0	0.8688063290624901	0.10124586164147696	0.08725150194171416	0.6527777777777778	0.6527777777777778
chr11	46930000	47420000	chr11	46930000	47420000	255,255,0	0.9537746300344239	0.09341440121459171	0.09463375321749123	0.5024	0.7776
chr11	27610000	29400000	chr11	27610000	29400000	255,255,0	1.6423769339163774	0.09933037924775354	0.08863241370911014	0.8988901236092248	0.8720725748443585
chr11	109300000	110170000	chr11	109300000	110170000	255,255,0	1.0488706084065489	0.10970308143493968	0.07700789854173924	0.5821280991735537	0.8047520661157025
chr11	62340000	62520000	chr11	62340000	62520000	255,255,0	1.1944062899558014	0.04766620962859969	0.13837417173747715	0.7666666666666667	0.7444444444444445
chr11	83320000	84700000	chr11	83320000	84700000	255,255,0	0.8309018089634959	0.10727412589703797	0.07848574952777282	0.6060041407867495	0.5337474120082816
chr11	42960000	43490000	chr11	42960000	43490000	255,255,0	1.1869335252332511	0.08203635083822491	0.1023973305758012	0.6474622770919067	0.9163237311385459
chr11	114760000	115130000	chr11	114760000	115130000	255,255,0	0.944574879834738	0.10244802740355483	0.08062913615269854	0.6925089403350273	0.6795783926218708
chr11	46860000	47660000	chr11	46860000	47660000	255,255,0	0.9692925484031146	0.08079728822574422	0.09815923082974791	0.677439024390244	0.6701219512195122
chr11	114690000	115010000	chr11	114690000	115010000	255,255,0	1.0225057601100866	0.1243025480156692	0.05440947186019793	0.8198529411764706	0.6139705882352942
chr11	89260000	89760000	chr11	89260000	89760000	255,255,0	1.1861898823365993	0.033912236605449245	0.1445375270247458	0.94	0.6092307692307692
chr11	58690000	58910000	chr11	58690000	58910000	255,255,0	0.8388091919010356	0.04541897827002255	0.13230238328436095	0.6590909090909091	0.7348484848484849
chr11	66960000	67090000	chr11	66960000	67090000	255,255,0	0.6979807655329662	0.025608551359310942	0.1520420431768266	0.5714285714285714	0.5306122448979592
chr11	6520000	7800000	chr11	6520000	7800000	255,255,0	1.3203286931170477	0.08996453207566069	0.08660691422925693	0.7242788461538462	0.8427884615384615
chr11	58990000	59220000	chr11	58990000	59220000	255,255,0	0.9935967476387668	0.11146684100396688	0.06509369987415256	0.75	0.7083333333333334
chr11	37490000	39450000	chr11	37490000	39450000	255,255,0	1.0908188114101707	0.10468011300995987	0.06848800556984405	0.7637361035629434	0.6271062104119127
chr11	119090000	119470000	chr11	119090000	119470000	255,255,0	1.3796595706155084	0.07003978477335929	0.1031115447051624	0.8236842105263158	0.8578947368421053
chr11	97340000	99130000	chr11	97340000	99130000	255,255,0	0.8384347190967805	0.08135654411612583	0.09133589603223982	0.6507407407407407	0.594697283451634
chr11	135540000	135750000	chr11	135540000	135750000	255,255,0	1.219259252791895	0.027640094704234997	0.14343282562666482	0.628099173553719	0.8264462809917356
chr11	22100000	22760000	chr11	22100000	22760000	255,255,0	1.5263631881896806	0.09676985955872972	0.07405926810754837	0.7843137254901961	0.9402852049910874
chr11	12840000	13290000	chr11	12840000	13290000	255,255,0	0.9829008646679702	0.09194217474528506	0.07811442359409135	0.6975425330812854	0.6238185255198487
chr11	108990000	110190000	chr11	108990000	110190000	255,255,0	1.4760644297027055	0.07651826652911356	0.09352551673846773	0.9172131147540984	0.8407103825136611
chr11	1670000	1820000	chr11	1670000	1820000	255,255,0	0.7503085688442428	0.08448181935091018	0.08522256978479127	0.5504261363636364	0.5542140151515151
chr11	99980000	100740000	chr11	99980000	100740000	255,255,0	0.9640076560147682	0.08047409562022549	0.0882074019850198	0.8441295546558705	0.5951417004048583
chr11	32730000	33920000	chr11	32730000	33920000	255,255,0	1.0016471306793382	0.06230072304284675	0.10593112518099804	0.685	0.6427777777777778
chr11	67820000	68320000	chr11	67820000	68320000	255,255,0	0.7877225401108001	0.09577981553407189	0.0696070265698403	0.6476923076923077	0.5984615384615385
chr11	22790000	24410000	chr11	22790000	24410000	255,255,0	1.6043087264022868	0.09297841252532518	0.0721905901335528	0.9269798253538091	0.8453778982234267
chr11	21470000	22060000	chr11	21470000	22060000	255,255,0	1.116396304393172	0.08534601401642988	0.0785774728523179	0.7666666666666667	0.8111111111111111
chr11	8000000	8450000	chr11	8000000	8450000	255,255,0	1.2666907649290893	0.09738117219704213	0.06609110178941666	0.831758034026465	0.8147448015122873
chr11	58410000	58930000	chr11	58410000	58930000	255,255,0	1.2337688948116763	0.09124587840184989	0.07188204060233938	0.8646723646723646	0.8675213675213675
chr11	130750000	131470000	chr11	130750000	131470000	255,255,0	1.1562387964317882	0.0947195504741062	0.0656451343597905	0.6600620891161432	0.9059633958282607
chr11	93030000	93790000	chr11	93030000	93790000	255,255,0	1.2843010357010145	0.08826138374484936	0.07136186383724541	0.6072874493927125	0.9102564102564102
chr11	112570000	114170000	chr11	112570000	114170000	255,255,0	1.6500308431117956	0.06071763441870803	0.09876351128078217	0.953858024691358	0.784104938271605
chr11	15100000	16590000	chr11	15100000	16590000	255,255,0	1.7382428447813005	0.0885330881892944	0.07074183170677995	0.7896888888888889	0.9452444444444444
chr11	131610000	132090000	chr11	131610000	132090000	255,255,0	1.646222875156211	0.06317828933945979	0.09523979573331165	0.9483333333333334	0.9216666666666666
chr11	56230000	56550000	chr11	56230000	56550000	255,255,0	1.0151892677229541	0.06766187826211201	0.0906089061518605	0.8125	0.8272058823529411
chr11	800000	1510000	chr11	800000	1510000	255,255,0	1.5229339691118151	0.06730564566049838	0.09082842416707487	0.9220679012345679	0.7777777777777778
chr11	75600000	76720000	chr11	75600000	76720000	255,255,0	1.387729754761359	0.08762544598467104	0.06737983580043183	0.8280075187969925	0.8421052631578947
chr11	69800000	70280000	chr11	69800000	70280000	255,255,0	1.0014987832474067	0.08873762274077904	0.06264774897791713	0.5783333333333334	0.7616666666666667
chr11	99280000	99890000	chr11	99280000	99890000	255,255,0	1.179678477245155	0.07627387520239218	0.07490358054579793	0.8958589901477833	0.7110292980828695
chr11	122120000	123040000	chr11	122120000	123040000	255,255,0	1.4843246961840197	0.056335850676254934	0.09446313952158189	0.9051803885291397	0.8945420906567992
chr11	59500000	60610000	chr11	59500000	60610000	255,255,0	1.3174741694061587	0.06926764326276025	0.08068661111915898	0.735969387755102	0.8976403061224489
chr11	74910000	75290000	chr11	74910000	75290000	255,255,0	1.1183243179382636	0.06203333140159512	0.08785036066097625	0.8342105263157895	0.7868421052631579
chr11	65390000	65630000	chr11	65390000	65630000	255,255,0	1.214240964735807	0.06425891766548171	0.08508942981193862	0.7243589743589743	0.8141025641025641
chr11	132260000	132730000	chr11	132260000	132730000	255,255,0	1.4464115013298993	0.1084692019215554	0.039473236682642146	0.9340277777777778	0.8732638888888888
chr11	116710000	117140000	chr11	116710000	117140000	255,255,0	1.8099487138293984	0.02393428725595957	0.12373002967230762	0.9318181818181818	0.9173553719008265
chr11	93870000	95030000	chr11	93870000	95030000	255,255,0	1.1613720509138268	0.06722819284850948	0.08022457576451766	0.9050263004091175	0.5753945061367621
chr11	14380000	14750000	chr11	14380000	14750000	255,255,0	1.3124557527528187	0.08682579598019372	0.060503091660756445	0.8670360110803325	0.8282548476454293
chr11	69590000	70130000	chr11	69590000	70130000	255,255,0	1.1164104780734663	0.06958007731567138	0.07649986181981089	0.794973544973545	0.7023809523809523
chr11	42670000	42900000	chr11	42670000	42900000	255,255,0	0.6833187359714268	0.07697209215663686	0.06562472102529862	0.7013888888888888	0.5416666666666666
chr11	9470000	10620000	chr11	9470000	10620000	255,255,0	1.682321913033366	0.09256607853927673	0.04945898621072736	0.8641498216409037	0.9337098692033293
chr11	29480000	30270000	chr11	29480000	30270000	255,255,0	1.5700102609382394	0.07655778398481894	0.06528481717756357	0.910625	0.841875
chr11	73340000	73920000	chr11	73340000	73920000	255,255,0	1.1111263648280865	0.09251880473291133	0.04928249711866191	0.7942528735632184	0.7091954022988506
chr11	13580000	14320000	chr11	13580000	14320000	255,255,0	1.3016474801259705	0.05561432127605176	0.08610221621772032	0.8200568990042674	0.7617354196301565
chr11	62890000	63030000	chr11	62890000	63030000	255,255,0	0.9119174795918358	0.09411735910710914	0.04746290711038812	0.625	0.5892857142857143
chr11	65160000	65360000	chr11	65160000	65360000	255,255,0	0.8536508539643917	0.06398485004001336	0.07744575930357198	0.7272727272727273	0.6818181818181818
chr11	117650000	117800000	chr11	117650000	117800000	255,255,0	0.5756358634681298	0.017929518415695407	0.12319857766037184	0.53125	0.515625
chr11	99300000	99690000	chr11	99300000	99690000	255,255,0	0.7491733663480173	0.0918966057023557	0.04897418973591282	0.7625	0.5052631578947369
chr11	10810000	11720000	chr11	10810000	11720000	255,255,0	1.3534856666093595	0.07955677153156267	0.06107972555455787	0.6871455576559546	0.8653119092627599
chr11	77230000	77670000	chr11	77230000	77670000	255,255,0	1.539243627608076	0.07515477040751256	0.06473847098895597	0.7806324110671937	0.9071146245059288
chr11	87590000	88170000	chr11	87590000	88170000	255,255,0	0.8920142517517916	0.1061456014222446	0.03367984623810415	0.664367816091954	0.6068965517241379
chr11	107800000	107970000	chr11	107800000	107970000	255,255,0	0.9250211056264614	0.059029161893637896	0.08016153443483964	0.6666666666666666	0.5432098765432098
chr11	79760000	81390000	chr11	79760000	81390000	255,255,0	1.6139849125881085	0.05876789782128372	0.07931610815920959	0.8954491374182034	0.8444378346222486
chr11	84710000	86010000	chr11	84710000	86010000	255,255,0	0.9959282212680896	0.059957087088504765	0.0771530352208886	0.7634032634032634	0.5004662004662005
chr11	104490000	106250000	chr11	104490000	106250000	255,255,0	1.1138101481578913	0.06841708403483303	0.06721850313205355	0.6363636363636364	0.8448672114402451
chr11	28570000	29380000	chr11	28570000	29380000	255,255,0	1.2041942648836939	0.052175388597626084	0.08315295341129074	0.6103509815585961	0.9039209665943098
chr11	34600000	35510000	chr11	34600000	35510000	255,255,0	1.6029836834458	0.08036157431930574	0.05396014278618988	0.7944234404536862	0.9135160680529301
chr11	1140000	1520000	chr11	1140000	1520000	255,255,0	1.0626476755561347	0.04604982444025016	0.08807340487021749	0.5476894228324434	0.7850718281210272
chr11	92260000	92620000	chr11	92260000	92620000	255,255,0	0.8209741136162895	0.05036922006899449	0.0835291889571989	0.6508910616462105	0.7574544067679079
chr11	18860000	19950000	chr11	18860000	19950000	255,255,0	1.334317374242749	0.06897098736060882	0.06394646583622267	0.7953719008264463	0.7940495867768596
chr11	10680000	11770000	chr11	10680000	11770000	255,255,0	1.4721882232100965	0.054670495700136684	0.07798392715529204	0.8958677685950414	0.7444628099173554
chr11	43640000	44250000	chr11	43640000	44250000	255,255,0	0.9963612124121997	0.07415808357595591	0.057986418895642336	0.8012486992715921	0.5078043704474505
chr11	119940000	120630000	chr11	119940000	120630000	255,255,0	1.613995187555917	0.06907302592247905	0.06273337801352971	0.8881632653061224	0.9061224489795918
chr11	125440000	125960000	chr11	125440000	125960000	255,255,0	1.3329925192064467	0.0685960983439748	0.06307923002287141	0.7507122507122507	0.8846153846153846
chr11	14370000	15080000	chr11	14370000	15080000	255,255,0	1.1998566094718326	0.05694286687724784	0.07453845008618415	0.8302469135802469	0.7044753086419753
chr11	4090000	4350000	chr11	4090000	4350000	255,255,0	1.6178570356744495	0.07435332146293372	0.055935312824924976	0.8516483516483516	0.8626373626373627
chr11	9610000	10240000	chr11	9610000	10240000	255,255,0	1.5936796183143511	0.08619132462563003	0.04385110175075185	0.9150390625	0.9404296875
chr11	71460000	71840000	chr11	71460000	71840000	255,255,0	0.9950178315930278	0.07917886403980508	0.050053942440190125	0.618421052631579	0.7131578947368421
chr11	76730000	77090000	chr11	76730000	77090000	255,255,0	1.3473504568941772	0.057619034653273296	0.07082187533590067	0.8450292397660819	0.8654970760233918
chr11	73620000	73910000	chr11	73620000	73910000	255,255,0	0.6065969318781295	0.03444992348683305	0.0930057255419301	0.5022222222222222	0.6133333333333333
chr11	90150000	91290000	chr11	90150000	91290000	255,255,0	1.3941991816712995	0.07734032637351901	0.04861935709924991	0.9349667271627344	0.7782819116757411
chr11	4850000	5700000	chr11	4850000	5700000	255,255,0	1.1294721724533927	0.07096820447103272	0.05431304062911989	0.550027041644132	0.8501892915089238
chr11	71260000	71450000	chr11	71260000	71450000	255,255,0	0.7785139070432289	0.08329789395004905	0.041708928055225004	0.5996874999999999	0.5728125
chr11	1850000	2170000	chr11	1850000	2170000	255,255,0	1.1131821112502056	0.08110393542581501	0.04370853803963545	0.5257352941176471	0.8566176470588235
chr11	37520000	38890000	chr11	37520000	38890000	255,255,0	0.9826269494303103	0.07312711720581389	0.05145087415165301	0.6927116152068893	0.6634636383489845
chr11	91430000	92100000	chr11	91430000	92100000	255,255,0	0.6410269770834094	0.02917256076308135	0.09435122284150749	0.5916955017301038	0.5250865051903114
chr11	31090000	32300000	chr11	31090000	32300000	255,255,0	1.621191728131255	0.05561283610162511	0.06778185858962847	0.8498105059051648	0.9183016040895471
chr11	81710000	82830000	chr11	81710000	82830000	255,255,0	1.56748274931079	0.06857508099571466	0.05393250294319987	0.8587092731829574	0.8881578947368421
chr11	22800000	23480000	chr11	22800000	23480000	255,255,0	1.3274158954723143	0.07977156522522433	0.04255692157552314	0.9134453781512605	0.7504201680672269
chr11	74200000	74900000	chr11	74200000	74900000	255,255,0	0.6984720623382512	0.055331824633045035	0.06639552539738296	0.5563492063492064	0.5103174603174603
chr11	110800000	111820000	chr11	110800000	111820000	255,255,0	1.5470972985904936	0.044485879951199236	0.07643913823990872	0.871606334841629	0.8955505279034691
chr11	92650000	92980000	chr11	92650000	92980000	255,255,0	1.0308692632383865	0.055902075875376045	0.06450872329600657	0.8096885813148789	0.8408304498269896
chr11	62900000	63470000	chr11	62900000	63470000	255,255,0	1.3201328478524905	0.056750103280303665	0.06258800365366815	0.9488703923900119	0.6016646848989299
chr11	39460000	40270000	chr11	39460000	40270000	255,255,0	1.2331403681946889	0.05167180372129672	0.06716342106159366	0.810232004759072	0.828078524687686
chr11	35570000	36370000	chr11	35570000	36370000	255,255,0	1.8642476886805746	0.04803018881921467	0.07074697209524672	0.9408536585365853	0.9701219512195122
chr11	3570000	3710000	chr11	3570000	3710000	255,255,0	0.9413310279750173	0.044986791399550405	0.07378510798996477	0.5178571428571429	0.625
chr11	3740000	4000000	chr11	3740000	4000000	255,255,0	1.7461067407455788	0.05179628293520275	0.06670934366584824	0.8846153846153846	0.8846153846153846
chr11	36380000	36600000	chr11	36380000	36600000	255,255,0	1.5782318872659404	0.053328120249203165	0.06515577254033328	0.8409090909090909	0.8409090909090909
chr11	83970000	84700000	chr11	83970000	84700000	255,255,0	1.2219786351148925	0.042897721633902694	0.07554326186216975	0.8641344046749452	0.6829802775748721
chr11	26270000	27490000	chr11	26270000	27490000	255,255,0	1.3093044122425352	0.05841445933803996	0.059577521724901966	0.6821787414066631	0.8855103120042306
chr11	22220000	22760000	chr11	22220000	22760000	255,255,0	1.689603836676366	0.07369126630962892	0.04339178054361553	0.8227513227513228	0.966931216931217
chr11	112580000	113690000	chr11	112580000	113690000	255,255,0	1.7789667452778937	0.06136532455874927	0.05548614099014071	0.9403698979591837	0.9327168367346939
chr11	48150000	48450000	chr11	48150000	48450000	255,255,0	1.5969675905521448	0.04796792727284585	0.06875103866064591	0.8791666666666667	0.9125
chr11	130450000	130710000	chr11	130450000	130710000	255,255,0	1.3081555499304136	0.06796088879029324	0.048264481596810765	0.8516483516483516	0.8846153846153846
chr11	123070000	123550000	chr11	123070000	123550000	255,255,0	0.9606024404757891	0.05903995020951415	0.05711364802594716	0.7383333333333333	0.6116666666666667
chr11	17040000	17830000	chr11	17040000	17830000	255,255,0	0.7818808449880079	0.05764802603256943	0.058311357774341065	0.530625	0.546875
chr11	14120000	14350000	chr11	14120000	14350000	255,255,0	1.575447591020095	0.05434859736203709	0.06153151524935402	0.8541666666666666	0.8541666666666666
chr11	76350000	76710000	chr11	76350000	76710000	255,255,0	1.0219949205383791	0.05337087620586616	0.062446456282345054	0.7953216374269005	0.7397660818713451
chr11	94670000	94950000	chr11	94670000	94950000	255,255,0	1.2964793485706836	0.06310827276590936	0.052316106039684326	0.8333333333333334	0.8238095238095238
chr11	6840000	7490000	chr11	6840000	7490000	255,255,0	1.4779940340976472	0.06194082204350482	0.05239755597602866	0.8999081726354453	0.8503213957759412
chr11	69580000	69790000	chr11	69580000	69790000	255,255,0	1.338068636274754	0.07503552740647587	0.039213379535842245	0.8174242424242424	0.7977272727272727
chr11	108290000	108970000	chr11	108290000	108970000	255,255,0	1.3317912325233414	0.060643788934147125	0.05309816193043393	0.8512605042016806	0.8781512605042017
chr11	26680000	27490000	chr11	26680000	27490000	255,255,0	1.190574270390476	0.05852314000359742	0.055193534522887694	0.5306365258774539	0.8792385484830458
chr11	128670000	129430000	chr11	128670000	129430000	255,255,0	1.3025361585807582	0.05351116682009624	0.05984657205601114	0.800944669365722	0.8596720706363482
chr11	16630000	16910000	chr11	16630000	16910000	255,255,0	1.6325510103585037	0.06657020571253355	0.04663128042630005	0.9	0.8714285714285714
chr11	4380000	4810000	chr11	4380000	4810000	255,255,0	1.4443654970837612	0.07980956534630584	0.03325843082533739	0.8698347107438017	0.871900826446281
chr11	71480000	71640000	chr11	71480000	71640000	255,255,0	0.9433986917699482	0.07905740900869808	0.0339660261673997	0.7083333333333334	0.5972222222222222
chr11	129530000	130320000	chr11	129530000	130320000	255,255,0	1.4332866748481667	0.053706767961536755	0.05926372843608291	0.906875	0.890625
chr11	15840000	16470000	chr11	15840000	16470000	255,255,0	1.7108729347040705	0.03884159082764313	0.07394145510288525	0.9072265625	0.9560546875
chr11	2190000	2310000	chr11	2190000	2310000	255,255,0	0.8126189470923221	0.08928853613586175	0.02327623677213258	0.5	0.5
chr11	122130000	122600000	chr11	122130000	122600000	255,255,0	1.2395317681329558	0.06258120544197485	0.04977157875712123	0.9097222222222222	0.7586805555555556
chr11	119220000	119470000	chr11	119220000	119470000	255,255,0	1.0858680579861595	0.06973979694152489	0.04256536394036911	0.5207100591715976	0.863905325443787
chr11	60070000	60480000	chr11	60070000	60480000	255,255,0	1.417620317574356	0.033049278586792685	0.07914452912595785	0.9251700680272109	0.9160997732426304
chr11	124130000	125140000	chr11	124130000	125140000	255,255,0	1.4663152464660243	0.05506169398527935	0.05689804369903917	0.9111880046136102	0.8627450980392157
chr11	24690000	26260000	chr11	24690000	26260000	255,255,0	1.3034928815809796	0.05650795282890788	0.055343409940076776	0.7101426053517065	0.8860759493670886
chr11	111890000	112490000	chr11	111890000	112490000	255,255,0	1.4144065082277413	0.06184617846734955	0.049023973101855356	0.8010752688172043	0.8655913978494624
chr11	62890000	63770000	chr11	62890000	63770000	255,255,0	1.850260353953045	0.042328904399531075	0.06737354023220288	0.9803030303030303	0.9611111111111111
chr11	17200000	17370000	chr11	17200000	17370000	255,255,0	1.2592509264705178	0.055865077677226996	0.05362392699415587	0.7160493827160493	0.7407407407407407
chr11	7810000	7950000	chr11	7810000	7950000	255,255,0	0.9259138194237038	0.060140095419279206	0.0492422446702134	0.625	0.5535714285714286
chr11	78220000	78660000	chr11	78220000	78660000	255,255,0	1.649975694667722	0.07564050678764084	0.03331302897598734	0.8636363636363636	0.9545454545454546
chr11	72780000	73120000	chr11	72780000	73120000	255,255,0	1.585598083584076	0.0454200758894443	0.06343069298687384	0.8992748515528215	0.8765485497031056
chr11	64010000	64190000	chr11	64010000	64190000	255,255,0	1.1861229624009735	0.051159445423412095	0.0574826938854571	0.7666666666666667	0.7555555555555555
chr11	68970000	69560000	chr11	68970000	69560000	255,255,0	1.5511384904781602	0.05155165246775273	0.05695280258587922	0.9355747126436782	0.9203491676816891
chr11	120910000	121690000	chr11	120910000	121690000	255,255,0	1.0699273293357627	0.0584617545929212	0.049983387151067295	0.8467948717948718	0.6166666666666667
chr11	133000000	133670000	chr11	133000000	133670000	255,255,0	1.0910538272718142	0.03591078522120296	0.07215160095073331	0.7577854671280276	0.8987889273356401
chr11	28720000	28990000	chr11	28720000	28990000	255,255,0	0.6849114885166534	0.07422922564225416	0.03379708038987535	0.7193877551020408	0.5204081632653061
chr11	20510000	21420000	chr11	20510000	21420000	255,255,0	1.4493140209066362	0.06106333695518028	0.04640705486850795	0.8217548834278512	0.8824459147237975
chr11	83970000	84470000	chr11	83970000	84470000	255,255,0	1.4263517956163616	0.03368756882548765	0.07280225924977526	0.9092307692307692	0.8092307692307692
chr11	73340000	73600000	chr11	73340000	73600000	255,255,0	1.4473203929162297	0.04742859327888116	0.058590185285095145	0.8736263736263736	0.8516483516483516
chr11	123360000	123550000	chr11	123360000	123550000	255,255,0	1.2417732958116554	0.0429100666919926	0.06310339497151973	0.73	0.79
chr11	126090000	126410000	chr11	126090000	126410000	255,255,0	1.4225623706860697	0.05972546545316734	0.046257624730041	0.8566176470588235	0.8860294117647058
chr11	71890000	72370000	chr11	71890000	72370000	255,255,0	1.0405214338211306	0.04326450049691527	0.062278453980548834	0.7983333333333333	0.5516666666666666
chr11	76190000	76340000	chr11	76190000	76340000	255,255,0	1.0191115034774376	0.042307072133996114	0.06287590506088045	0.671875	0.671875
chr11	126430000	126740000	chr11	126430000	126740000	255,255,0	1.6495418962145618	0.04295649908252919	0.06129351261076521	0.91796875	0.89453125
chr11	106320000	107280000	chr11	106320000	107280000	255,255,0	1.6275168883362308	0.03805509293146134	0.06597581228672383	0.9732142857142857	0.9068877551020408
chr11	103400000	104480000	chr11	103400000	104480000	255,255,0	1.2508224607262322	0.0628223661534355	0.041099428468376345	0.9101010101010101	0.6461279461279461
chr11	34250000	34450000	chr11	34250000	34450000	255,255,0	1.4064369533721934	0.061861789400982775	0.04193871119331789	0.8090909090909091	0.8090909090909091
chr11	93310000	93740000	chr11	93310000	93740000	255,255,0	1.6090759556494743	0.04171944424322746	0.061635902168671985	0.9194214876033058	0.9483471074380165
chr11	111640000	111820000	chr11	111640000	111820000	255,255,0	1.2296294740079734	0.04861275705176134	0.054530282338878744	0.7666666666666667	0.7444444444444445
chr11	31100000	31860000	chr11	31100000	31860000	255,255,0	0.9966293838727032	0.05958365697012727	0.04316501142687109	0.7415654520917678	0.5121457489878543
chr11	71880000	72490000	chr11	71880000	72490000	255,255,0	0.9634131983592742	0.0477615369506735	0.05417100372918692	0.7471383975026015	0.5452653485952134
chr11	65680000	66140000	chr11	65680000	66140000	255,255,0	1.3418236478919021	0.04915949279233928	0.052689234149242634	0.9221014492753623	0.8134057971014492
chr11	43210000	43480000	chr11	43210000	43480000	255,255,0	1.0738480735587965	0.05861674895563927	0.04262128150232633	0.5051020408163265	0.8928571428571429
chr11	34220000	34590000	chr11	34220000	34590000	255,255,0	1.3606012263834124	0.05074366292686025	0.05003624675481069	0.8254847645429363	0.7700831024930748
chr11	126960000	127540000	chr11	126960000	127540000	255,255,0	1.2708249753972265	0.07394930981793353	0.02646258265126601	0.7022988505747126	0.8839080459770114
chr11	100760000	101150000	chr11	100760000	101150000	255,255,0	1.5480050273265316	0.047723866520435726	0.05267079584521134	0.9075	0.9425
chr11	86100000	86470000	chr11	86100000	86470000	255,255,0	1.5263179627309773	0.037087388728106005	0.06302611824234847	0.8919667590027701	0.8975069252077562
chr11	86610000	87030000	chr11	86610000	87030000	255,255,0	1.626311598656256	0.05266186209316828	0.04700895040368969	0.9069264069264069	0.9155844155844156
chr11	800000	1040000	chr11	800000	1040000	255,255,0	1.3233421502807867	0.07033668100034746	0.028446780443405786	0.8525641025641025	0.7115384615384616
chr11	123570000	123760000	chr11	123570000	123760000	255,255,0	1.2380675739119722	0.05751938121565939	0.04086705973010207	0.79	0.77
chr11	61270000	61600000	chr11	61270000	61600000	255,255,0	1.2766120024332297	0.04196413932499224	0.056368912590228124	0.8788927335640139	0.7958477508650519
chr11	33900000	34130000	chr11	33900000	34130000	255,255,0	1.1827146386330045	0.045055761691968677	0.053213635684171715	0.6736111111111112	0.7430555555555556
chr11	84880000	85750000	chr11	84880000	85750000	255,255,0	1.3252539587521646	0.05801780136678926	0.04016898875883025	0.8238636363636364	0.8125
chr11	61100000	61260000	chr11	61100000	61260000	255,255,0	0.9257506878798425	0.03738070430109181	0.06038271151633037	0.5972222222222222	0.6805555555555556
chr11	56860000	57040000	chr11	56860000	57040000	255,255,0	1.0620876089993359	0.032234753341040666	0.0654573013400507	0.6777777777777778	0.7666666666666667
chr11	28090000	28550000	chr11	28090000	28550000	255,255,0	0.6026059039041011	0.051134387670848915	0.046064591094649436	0.5634057971014492	0.5090579710144928
chr11	114280000	114670000	chr11	114280000	114670000	255,255,0	1.5900223756326546	0.050771781125737214	0.04592537442140643	0.8325	0.9375
chr11	45120000	45300000	chr11	45120000	45300000	255,255,0	1.2331812187413713	0.06153010214443558	0.03476519201703768	0.7666666666666667	0.7666666666666667
chr11	44070000	44270000	chr11	44070000	44270000	255,255,0	1.2840334411819456	0.04572243897769686	0.05021797892619502	0.8177685950413223	0.8095041322314049
chr11	47990000	48130000	chr11	47990000	48130000	255,255,0	0.9442438182845938	0.026754757262934525	0.06916586332642119	0.625	0.625
chr11	65710000	65910000	chr11	65710000	65910000	255,255,0	1.2284533866385257	0.06648416174954658	0.02908446684512743	0.8090909090909091	0.8090909090909091
chr11	30400000	31000000	chr11	30400000	31000000	255,255,0	1.7429539336371072	0.04933645723978568	0.0460091185356378	0.8606272401433692	0.9540322580645161
chr11	19770000	19960000	chr11	19770000	19960000	255,255,0	1.372191120934443	0.04176787575888852	0.05351392587339923	0.79	0.79
chr11	75150000	75280000	chr11	75150000	75280000	255,255,0	0.7924697796113949	0.06276124214994216	0.03174862994966715	0.5306122448979592	0.5714285714285714
chr11	78680000	79770000	chr11	78680000	79770000	255,255,0	1.182712358629498	0.06651597432912416	0.02792535671472071	0.8936765597657537	0.5570964268069964
chr11	69160000	69550000	chr11	69160000	69550000	255,255,0	1.1726617139917375	0.04661577348754971	0.04781747419867921	0.5025	0.945
chr11	61850000	62070000	chr11	61850000	62070000	255,255,0	1.2718062601571982	0.057168782677443714	0.03722005563922444	0.7954545454545454	0.8409090909090909
chr11	76350000	76570000	chr11	76350000	76570000	255,255,0	0.9280436013354123	0.05667056584646557	0.03742450594877624	0.75	0.6136363636363636
chr11	57570000	58330000	chr11	57570000	58330000	255,255,0	1.578117771858646	0.052591833859583104	0.04137962521927804	0.9453441295546559	0.9615384615384616
chr11	111950000	112230000	chr11	111950000	112230000	255,255,0	1.4074457331103731	0.06313820080801308	0.030769188715789333	0.861904761904762	0.8428571428571429
chr11	56570000	57050000	chr11	56570000	57050000	255,255,0	1.2975056051093725	0.045585537959061465	0.04766660002137238	0.8683333333333333	0.895
chr11	118260000	118380000	chr11	118260000	118380000	255,255,0	0.7805187242679656	0.07257790224924955	0.02060412381861361	0.5	0.5
chr11	95220000	95850000	chr11	95220000	95850000	255,255,0	1.8087603161048698	0.05898703689179974	0.034164930765546275	0.9521484375	0.9794921875
chr11	93910000	94580000	chr11	93910000	94580000	255,255,0	1.6861665278420412	0.048848416630541125	0.043550226231552275	0.9714532871972318	0.9126297577854672
chr11	22060000	22230000	chr11	22060000	22230000	255,255,0	0.9559335286868399	0.041691884152714104	0.05069316390862798	0.691358024691358	0.6419753086419753
chr11	134930000	135750000	chr11	134930000	135750000	255,255,0	1.868913303751788	0.06911513184006302	0.022689226394504103	0.9239256678281068	0.9767711962833914
chr11	13090000	13280000	chr11	13090000	13280000	255,255,0	1.1598358995606717	0.05914529148979236	0.03265345149236719	0.75	0.73
chr11	121770000	122100000	chr11	121770000	122100000	255,255,0	1.5273355904161776	0.043545801325368366	0.04766498088735638	0.8996539792387543	0.9134948096885813
chr11	117840000	118240000	chr11	117840000	118240000	255,255,0	1.494082556044479	0.0667636264772982	0.024222900636744246	0.8976190476190476	0.8976190476190476
chr11	60770000	61040000	chr11	60770000	61040000	255,255,0	1.3420310795974764	0.04650004221391177	0.04447803332931423	0.8928571428571429	0.8520408163265306
chr11	2180000	2430000	chr11	2180000	2430000	255,255,0	1.3019722670741516	0.04789575532290871	0.04289903348461882	0.8165680473372781	0.7928994082840237
chr11	123570000	124080000	chr11	123570000	124080000	255,255,0	1.3928021925657463	0.04129863552564751	0.04946020306013807	0.871301775147929	0.9068047337278107
chr11	22790000	23000000	chr11	22790000	23000000	255,255,0	1.0151845222792364	0.03769629686795185	0.05304052332838987	0.7933884297520661	0.5785123966942148
chr11	12570000	12790000	chr11	12570000	12790000	255,255,0	1.464342676464879	0.0226692620262315	0.06774881319071369	0.8106060606060606	0.8409090909090909
chr11	2550000	2910000	chr11	2550000	2910000	255,255,0	1.7081508297373893	0.04665051499139834	0.04325754931081793	0.8918128654970761	0.9385964912280702
chr11	135050000	135260000	chr11	135050000	135260000	255,255,0	0.9463817978190938	0.0591954054779023	0.030302170240854603	0.7272727272727273	0.7768595041322314
chr11	131000000	131450000	chr11	131000000	131450000	255,255,0	1.5418703732587224	0.03778742485755718	0.051053041241201136	0.9489603024574669	0.9565217391304348
chr11	47120000	47400000	chr11	47120000	47400000	255,255,0	1.5111000013348623	0.047089839900910924	0.04171384336744999	0.8714285714285714	0.9
chr11	36880000	37480000	chr11	36880000	37480000	255,255,0	1.2446456838757365	0.07013370581819676	0.01866594555976276	0.7258064516129032	0.9086021505376344
chr11	23600000	24390000	chr11	23600000	24390000	255,255,0	0.8934348016672767	0.05004263137948523	0.038603189813665145	0.44125	0.8525
chr11	131470000	131600000	chr11	131470000	131600000	255,255,0	0.7500769552021189	0.053217018342328865	0.03536304702123506	0.5714285714285714	0.5714285714285714
chr11	40430000	41360000	chr11	40430000	41360000	255,255,0	0.8579107305389451	0.04122619291266726	0.04716452895092052	0.6809740783750271	0.5222459503611707
chr11	123070000	123340000	chr11	123070000	123340000	255,255,0	1.2723255496195756	0.05231843779335055	0.03604036449612236	0.8865646258503401	0.7634353741496599
chr11	12180000	12810000	chr11	12180000	12810000	255,255,0	1.706954899621541	0.04005317266778152	0.0476385574194286	0.9365234375	0.9306640625
chr11	17040000	17380000	chr11	17040000	17380000	255,255,0	0.878886035451454	0.03972475720123157	0.047132665581554954	0.5196078431372549	0.6503267973856209
chr11	81760000	82360000	chr11	81760000	82360000	255,255,0	1.5956262730414075	0.056589176223568016	0.029972592258946773	0.9344086021505377	0.9344086021505377
chr11	27340000	27480000	chr11	27340000	27480000	255,255,0	0.9593024143320645	0.012619660815407273	0.07346453070691486	0.5892857142857143	0.625
chr11	4390000	4710000	chr11	4390000	4710000	255,255,0	1.1983327037616316	0.038474690249067856	0.04743114142443025	0.9007352941176471	0.5110294117647058
chr11	98500000	99110000	chr11	98500000	99110000	255,255,0	1.2264649039778515	0.02869504719545058	0.057179571429380766	0.7887617065556711	0.9105098855359001
chr11	19960000	20480000	chr11	19960000	20480000	255,255,0	1.0982355248171698	0.04613661383766682	0.03922517553655195	0.6737891737891738	0.7934472934472935
chr11	17850000	18480000	chr11	17850000	18480000	255,255,0	1.0810570643299697	0.03025691152383718	0.05496508992265701	0.8271484375	0.5869140625
chr11	45550000	45990000	chr11	45550000	45990000	255,255,0	1.6812004400129013	0.031226142956098935	0.053662475246277264	0.950592885375494	0.9545454545454546
chr11	16780000	16900000	chr11	16780000	16900000	255,255,0	0.7766973660588765	0.018138704923051266	0.06619561004712984	0.5	0.5
chr11	45130000	45530000	chr11	45130000	45530000	255,255,0	0.9679935982951111	0.047928010393740186	0.03624707643705452	0.6642857142857143	0.7309523809523809
chr11	29570000	29820000	chr11	29570000	29820000	255,255,0	0.9621950502531629	0.05612237665719208	0.02803770951371139	0.7729982854417243	0.5177015250544662
chr11	8010000	8180000	chr11	8010000	8180000	255,255,0	1.0254410429866898	0.02791760353765524	0.056225844494421744	0.7160493827160493	0.691358024691358
chr11	14940000	15080000	chr11	14940000	15080000	255,255,0	0.9320468873720784	0.019374765905943468	0.06441693622845306	0.5535714285714286	0.625
chr11	5760000	6160000	chr11	5760000	6160000	255,255,0	1.4849816978121289	0.046561071095192696	0.03721861334705212	0.8976190476190476	0.8690476190476191
chr11	87110000	87460000	chr11	87110000	87460000	255,255,0	1.744075641589784	0.040255928357163684	0.04341321840228504	0.9166666666666666	0.9290123456790124
chr11	133690000	134500000	chr11	133690000	134500000	255,255,0	1.607294103045951	0.025888298524451514	0.0570779493261358	0.9767995240928019	0.9541939321832242
chr11	3400000	3550000	chr11	3400000	3550000	255,255,0	1.0290607744076585	0.03310833305318918	0.04976459402111233	0.640625	0.640625
chr11	118550000	119020000	chr11	118550000	119020000	255,255,0	1.0287349865064992	0.030367293919481453	0.05249275222041869	0.5503472222222222	0.8177083333333334
chr11	109840000	110070000	chr11	109840000	110070000	255,255,0	0.8098775721027586	0.06387979561366379	0.018824776789679046	0.5069444444444444	0.7569444444444444
chr11	99980000	100140000	chr11	99980000	100140000	255,255,0	0.6940823039323	0.05217397099390682	0.030315000093875475	0.5694444444444444	0.5694444444444444
chr11	18890000	19390000	chr11	18890000	19390000	255,255,0	1.1381245635938528	0.05266397018777181	0.02974956707719692	0.7153846153846154	0.7892307692307692
chr11	130760000	130980000	chr11	130760000	130980000	255,255,0	1.2954302917372478	0.044234013653713405	0.03806930696858893	0.8409090909090909	0.8409090909090909
chr11	105440000	106110000	chr11	105440000	106110000	255,255,0	1.1286014509480804	0.019882215695800773	0.06231420762945222	0.7050173010380623	0.8555363321799307
chr11	13610000	14110000	chr11	13610000	14110000	255,255,0	1.710310451090562	0.03801913230967899	0.044128275985054394	0.9553846153846154	0.936923076923077
chr11	75440000	75590000	chr11	75440000	75590000	255,255,0	1.0350497405075245	0.04347133091596614	0.03838074954437755	0.671875	0.671875
chr11	58430000	58620000	chr11	58430000	58620000	255,255,0	0.882872031432153	0.04187711095861961	0.0398895230296378	0.75	0.55
chr11	46050000	46550000	chr11	46050000	46550000	255,255,0	1.316360860160505	0.0430092953628094	0.03837608004885484	0.9338461538461539	0.7615384615384615
chr11	34630000	34990000	chr11	34630000	34990000	255,255,0	1.6124785994364366	0.052936387770999405	0.028178197661580723	0.9035087719298246	0.9385964912280702
chr11	19980000	20220000	chr11	19980000	20220000	255,255,0	1.5031274372800199	0.03999373469832328	0.04078732981858793	0.8653846153846154	0.8397435897435898
chr11	11930000	12160000	chr11	11930000	12160000	255,255,0	1.4475258247464533	0.0328710440939565	0.04693252422060984	0.7986111111111112	0.8541666666666666
chr11	83360000	83960000	chr11	83360000	83960000	255,255,0	1.7436152226630428	0.048773470364807336	0.030985483225793226	0.9301075268817204	0.953763440860215
chr11	125150000	125380000	chr11	125150000	125380000	255,255,0	1.2939482242755034	0.04467677030400925	0.034747580509596976	0.7986111111111112	0.8541666666666666
chr11	70360000	70660000	chr11	70360000	70660000	255,255,0	1.6889892370493116	0.05105964481988551	0.028347209590041583	0.9104166666666667	0.9041666666666667
chr11	44820000	45100000	chr11	44820000	45100000	255,255,0	1.4825830459468596	0.03977644471352995	0.039484005690533286	0.8809523809523809	0.8904761904761904
chr11	44290000	44750000	chr11	44290000	44750000	255,255,0	1.2011263227071958	0.03816322262141175	0.04104872799976378	0.8713768115942029	0.7409420289855072
chr11	126820000	126960000	chr11	126820000	126960000	255,255,0	0.8958752605353968	0.061309110238278966	0.017901392112849253	0.625	0.625
chr11	41770000	42660000	chr11	41770000	42660000	255,255,0	1.1713623715261638	0.029841140919638166	0.04936272272635364	0.7654320987654321	0.8982716049382716
chr11	10670000	10790000	chr11	10670000	10790000	255,255,0	0.7359393105814784	0.07152286745359124	0.007518575304696278	0.5	0.5
chr11	6520000	6810000	chr11	6520000	6810000	255,255,0	1.51791311750733	0.03494915839177222	0.043157489072642274	0.8888888888888888	0.8888888888888888
chr11	91510000	91680000	chr11	91510000	91680000	255,255,0	0.5037336659924989	0.020023572195985405	0.05790622860497378	0.5061728395061729	0.5432098765432098
chr11	75290000	75420000	chr11	75290000	75420000	255,255,0	0.8065016318348138	0.03253958759116193	0.04530920294480977	0.5306122448979592	0.5306122448979592
chr11	73740000	73910000	chr11	73740000	73910000	255,255,0	0.8903527120749293	0.062318245080252174	0.015493179782513182	0.6419753086419753	0.691358024691358
chr11	68080000	68310000	chr11	68080000	68310000	255,255,0	1.1677414732646987	0.05078779989836505	0.02692697955547367	0.7986111111111112	0.8402777777777778
chr11	34460000	34600000	chr11	34460000	34600000	255,255,0	0.9197594090791195	0.030908759645852747	0.04666024580882581	0.5892857142857143	0.5892857142857143
chr11	87910000	88180000	chr11	87910000	88180000	255,255,0	0.7363432683321072	0.049503575745696346	0.028032891252135126	0.5204081632653061	0.7142857142857143
chr11	4890000	5150000	chr11	4890000	5150000	255,255,0	1.390257800218918	0.04825481466247243	0.029133254861742258	0.8626373626373627	0.8296703296703297
chr11	69810000	70090000	chr11	69810000	70090000	255,255,0	1.4367128809165617	0.03519911927696076	0.04187534438404619	0.9	0.9
chr11	18450000	18600000	chr11	18450000	18600000	255,255,0	0.6008975720918969	0.02503015898803372	0.05163859974561281	0.5	0.546875
chr11	8240000	8430000	chr11	8240000	8430000	255,255,0	1.078090926799082	0.04549769252281492	0.031164815922748203	0.69	0.77
chr11	90240000	90470000	chr11	90240000	90470000	255,255,0	1.2229755687068404	0.05256360030411115	0.023601218540343857	0.8259469696969697	0.8600378787878789
chr11	87620000	87890000	chr11	87620000	87890000	255,255,0	1.1152496584232825	0.043213458494086934	0.0328930587471961	0.7908163265306123	0.7653061224489796
chr11	110300000	110790000	chr11	110300000	110790000	255,255,0	0.9631808000338706	0.04029235611588926	0.03570973002795136	0.5444919540229884	0.7839862068965517
chr11	11790000	12160000	chr11	11790000	12160000	255,255,0	1.3626627384600605	0.038546358627225843	0.03742265894701691	0.7146814404432132	0.9030470914127424
chr11	17560000	17810000	chr11	17560000	17810000	255,255,0	1.3635346305361666	0.03240836208439411	0.04318502960625176	0.7810650887573964	0.863905325443787
chr11	36620000	36850000	chr11	36620000	36850000	255,255,0	1.114358606853965	0.049649664357013026	0.02588019996887741	0.7569444444444444	0.7013888888888888
chr11	32880000	33180000	chr11	32880000	33180000	255,255,0	1.0136935216219845	0.05586031544330516	0.019649234225030905	0.6041666666666666	0.7958333333333333
chr11	122710000	123010000	chr11	122710000	123010000	255,255,0	1.421350347763974	0.02366069537240556	0.05129439992769044	0.8958333333333334	0.9125
chr11	66770000	66930000	chr11	66770000	66930000	255,255,0	1.0412994641965083	0.03857428104517399	0.036048288898846495	0.7083333333333334	0.7083333333333334
chr11	2960000	3280000	chr11	2960000	3280000	255,255,0	1.304988551176952	0.0387614062958212	0.03585480829158815	0.9154411764705882	0.6507352941176471
chr11	27160000	27490000	chr11	27160000	27490000	255,255,0	1.637690870969422	0.028642725263354263	0.04549588804922347	0.8996539792387543	0.9273356401384083
chr11	101650000	102070000	chr11	101650000	102070000	255,255,0	1.3731952031126258	0.026187311098352553	0.04772593148029665	0.9285714285714286	0.854978354978355
chr11	129930000	130300000	chr11	129930000	130300000	255,255,0	1.4317171892552998	0.02241390123184374	0.0514370837963172	0.9196675900277008	0.9362880886426593
chr11	133550000	133670000	chr11	133550000	133670000	255,255,0	0.6677369693138071	0.015266418352340086	0.05847941777921221	0.5	0.5
chr11	78500000	78650000	chr11	78500000	78650000	255,255,0	0.9940442843130639	0.010376117935334316	0.0633433863652857	0.609375	0.671875
chr11	43340000	43460000	chr11	43340000	43460000	255,255,0	0.6796174612976136	0.005343400420396469	0.0683448396775678	0.5	0.5
chr11	17390000	17820000	chr11	17390000	17820000	255,255,0	1.3505968194930942	0.03768730039729532	0.03579742727708604	0.7582644628099173	0.9028925619834711
chr11	135310000	135750000	chr11	135310000	135750000	255,255,0	1.4455956170700903	0.033371585992475875	0.03977956224905854	0.5513833992094862	0.958498023715415
chr11	115160000	115690000	chr11	115160000	115690000	255,255,0	1.2343595538563976	0.049677651628811215	0.02338780906481016	0.831275720164609	0.8532235939643347
chr11	35010000	35500000	chr11	35010000	35500000	255,255,0	1.8095406459558008	0.025474964508875098	0.04727777995272181	0.9632	0.96
chr11	67700000	67840000	chr11	67700000	67840000	255,255,0	0.7615832642616581	0.01789443829600286	0.05467119825736287	0.5892857142857143	0.5535714285714286
chr11	129670000	129900000	chr11	129670000	129900000	255,255,0	1.2086031517203255	0.03610194984741921	0.03624645488789566	0.8263888888888888	0.8541666666666666
chr11	72370000	72490000	chr11	72370000	72490000	255,255,0	0.7465246782124042	0.05016035529356044	0.022133507616795223	0.5	0.5
chr11	69270000	69540000	chr11	69270000	69540000	255,255,0	1.1849921363992064	0.016162703115155434	0.05599785662436599	0.6683673469387755	0.8928571428571429
chr11	95890000	96510000	chr11	95890000	96510000	255,255,0	1.9141686626514396	0.0401986917254174	0.03188282867562181	0.9707661290322581	0.9788306451612904
chr11	96540000	97260000	chr11	96540000	97260000	255,255,0	1.4530372699459342	0.03754340896544067	0.03443458376618834	0.9527027027027027	0.8205705705705706
chr11	35910000	36360000	chr11	35910000	36360000	255,255,0	1.1862048329996533	0.021629538542116383	0.0501583464193657	0.5973534971644613	0.9300567107750473
chr11	7500000	7810000	chr11	7500000	7810000	255,255,0	0.8424954407673281	0.02535548934292817	0.046432198041680334	0.62109375	0.53515625
chr11	95910000	96100000	chr11	95910000	96100000	255,255,0	1.0086711125564851	0.06483737048567917	0.006821561992826821	0.77	0.67
chr11	56570000	56850000	chr11	56570000	56850000	255,255,0	0.9741153288331211	0.04092049643835963	0.030050012186330126	0.9	0.5
chr11	47420000	47660000	chr11	47420000	47660000	255,255,0	1.373290001025245	0.04209868079899659	0.028752033639611804	0.8525641025641025	0.8653846153846154
chr11	84520000	84700000	chr11	84520000	84700000	255,255,0	1.1591468209960398	0.032292727362389896	0.038373201221646336	0.7	0.7666666666666667
chr11	82840000	83000000	chr11	82840000	83000000	255,255,0	1.0671918399327671	0.04652639288060487	0.02395843728209995	0.7083333333333334	0.625
chr11	64810000	65120000	chr11	64810000	65120000	255,255,0	1.37965033628882	0.02871078629726298	0.041649893048632924	0.91796875	0.87890625
chr11	62110000	62310000	chr11	62110000	62310000	255,255,0	1.1781563789685827	0.032625739512917626	0.03758622394536061	0.8090909090909091	0.7909090909090909
chr11	118810000	119030000	chr11	118810000	119030000	255,255,0	1.1055248087050487	0.0206465423854368	0.04927336876647784	0.7196969696969697	0.7954545454545454
chr11	63470000	63650000	chr11	63470000	63650000	255,255,0	1.0260195816003903	0.03205169919381825	0.03783783990144923	0.7444444444444445	0.7222222222222222
chr11	57080000	57440000	chr11	57080000	57440000	255,255,0	1.3136347149330365	0.026900887186652706	0.04280626003247873	0.9269005847953217	0.8450292397660819
chr11	119810000	119940000	chr11	119810000	119940000	255,255,0	0.8759102609796507	0.04648191784351367	0.023129688105634247	0.5714285714285714	0.5714285714285714
chr11	113700000	114160000	chr11	113700000	114160000	255,255,0	1.6928936008239603	0.030234033743766986	0.0390276105477253	0.9510869565217391	0.9112318840579711
chr11	127100000	127530000	chr11	127100000	127530000	255,255,0	1.1395917858209712	0.04657967389234561	0.02261017747994422	0.7252066115702479	0.9276859504132231
chr11	70110000	70310000	chr11	70110000	70310000	255,255,0	1.0453548337966019	0.01914137595592065	0.049883331100048375	0.7181818181818181	0.7181818181818181
chr11	124920000	125130000	chr11	124920000	125130000	255,255,0	1.2421628693504887	0.028143846325820628	0.040750610654995384	0.8095041322314049	0.8177685950413223
chr11	123780000	124070000	chr11	123780000	124070000	255,255,0	1.0969667814669033	0.024470969328499733	0.044372198240640426	0.6488888888888888	0.8711111111111111
chr11	108760000	108960000	chr11	108760000	108960000	255,255,0	1.0449153487666234	0.013663009935493547	0.05489850804591384	0.5363636363636364	0.8090909090909091
chr11	65940000	66120000	chr11	65940000	66120000	255,255,0	1.0490273045865843	0.026035184804579607	0.04189788529042204	0.7444444444444445	0.7444444444444445
chr11	32370000	32670000	chr11	32370000	32670000	255,255,0	1.2774497176518556	0.02457062295796432	0.043333431555773676	0.8875	0.775
chr11	120220000	120600000	chr11	120220000	120600000	255,255,0	1.2025812159673464	0.015528849228389452	0.052363513552165925	0.6763157894736842	0.8973684210526316
chr11	108650000	108970000	chr11	108650000	108970000	255,255,0	1.4097235348319703	0.02856307649197394	0.039236214455221186	0.8125	0.9227941176470589
chr11	15120000	15660000	chr11	15120000	15660000	255,255,0	1.5607658178164217	0.03650962692152196	0.031179704191120483	0.951058201058201	0.8928571428571429
chr11	102250000	102530000	chr11	102250000	102530000	255,255,0	1.0784428129338526	0.03754507855722691	0.030132597199727426	0.7095238095238096	0.7952380952380952
chr11	102570000	102910000	chr11	102570000	102910000	255,255,0	1.3441830449330006	0.042640249422207246	0.024897214654627783	0.8529411764705882	0.8921568627450981
chr11	16480000	16600000	chr11	16480000	16600000	255,255,0	0.7851202947871401	0.03467180274156282	0.03273828145074266	0.5	0.5
chr11	75890000	76170000	chr11	75890000	76170000	255,255,0	1.4395284719647559	0.0362665902697009	0.031120094203307885	0.8523809523809524	0.9
chr11	74600000	74870000	chr11	74600000	74870000	255,255,0	1.0538403058621093	0.02338792793914979	0.04361517726052412	0.7602040816326531	0.7602040816326531
chr11	10270000	10620000	chr11	10270000	10620000	255,255,0	1.5264897076598207	0.022630872851823976	0.04423054606854032	0.8089095287237702	0.9007567939456484
chr11	95560000	95830000	chr11	95560000	95830000	255,255,0	1.155527052987951	0.009066832815085664	0.05724999141424861	0.6377551020408163	0.8724489795918368
chr11	103560000	103870000	chr11	103560000	103870000	255,255,0	1.3323434288425569	0.04125510901323816	0.025011153768743286	0.84765625	0.91015625
chr11	290000	450000	chr11	290000	450000	255,255,0	0.8132234961728161	0.021003450790616864	0.04524504657978587	0.5138888888888888	0.6527777777777778
chr11	83030000	83310000	chr11	83030000	83310000	255,255,0	1.3722861054919346	0.022393126728683224	0.043831731716533345	0.8142857142857143	0.9
chr11	101200000	101600000	chr11	101200000	101600000	255,255,0	1.3855019083056355	0.04089190312080247	0.025091057762469296	0.8833333333333333	0.9071428571428571
chr11	72370000	72610000	chr11	72370000	72610000	255,255,0	0.8221865192004582	0.02867570249192596	0.03730278232674675	0.6730769230769231	0.5064102564102564
chr11	32070000	32250000	chr11	32070000	32250000	255,255,0	1.081408405659352	0.028112096250283602	0.03753161979484825	0.7222222222222222	0.7
chr11	4400000	4600000	chr11	4400000	4600000	255,255,0	1.0179551960925162	0.047704394246779025	0.017201391286972782	0.8090909090909091	0.5
chr11	112680000	112960000	chr11	112680000	112960000	255,255,0	1.3261578611595057	0.045984637893622005	0.018830394624323274	0.8523809523809524	0.8904761904761904
chr11	93920000	94220000	chr11	93920000	94220000	255,255,0	1.1927495847595548	0.05208197709744192	0.01261527101792079	0.8958333333333334	0.7208333333333333
chr11	109000000	109280000	chr11	109000000	109280000	255,255,0	1.0988975650606791	0.025784303271840323	0.038875464196945125	0.8904761904761904	0.6142857142857143
chr11	120800000	120960000	chr11	120800000	120960000	255,255,0	0.9593934316359036	0.02832667383370043	0.03632968857379248	0.6605902777777778	0.6623263888888888
chr11	110550000	110790000	chr11	110550000	110790000	255,255,0	1.3887721616043278	0.027694464445572248	0.03684116748873839	0.8397435897435898	0.8653846153846154
chr11	63790000	63980000	chr11	63790000	63980000	255,255,0	1.1586489883655329	0.035039916654612355	0.029492899949401415	0.79	0.77
chr11	88280000	88720000	chr11	88280000	88720000	255,255,0	1.313596806630222	0.04147815729975102	0.02299152720986236	0.7549407114624506	0.9308300395256917
chr11	118250000	118510000	chr11	118250000	118510000	255,255,0	1.2252274309134221	0.033992357446454846	0.030278001310789858	0.8296703296703297	0.7417582417582418
chr11	46430000	46580000	chr11	46430000	46580000	255,255,0	0.8651124787874416	0.02170247977503017	0.042483391155551185	0.578125	0.671875
chr11	84720000	84880000	chr11	84720000	84880000	255,255,0	1.124112796151961	0.029371277667111576	0.03455755325976109	0.7083333333333334	0.7083333333333334
chr11	7270000	7470000	chr11	7270000	7470000	255,255,0	1.2341510782385792	0.020924782341533228	0.04295318136054749	0.7545454545454545	0.8090909090909091
chr11	102580000	102760000	chr11	102580000	102760000	255,255,0	0.9960806433664526	0.04665414591475246	0.016602335056729114	0.7444444444444445	0.6333333333333333
chr11	66150000	66350000	chr11	66150000	66350000	255,255,0	1.1463307679721777	0.029416048747902476	0.03377502589315881	0.8090909090909091	0.8090909090909091
chr11	93000000	93260000	chr11	93000000	93260000	255,255,0	1.1831646126864261	0.039363922741078944	0.02355614781298184	0.8846153846153846	0.7747252747252747
chr11	78700000	78860000	chr11	78700000	78860000	255,255,0	0.9840763519701173	0.055240158187191496	0.00711515184555801	0.7083333333333334	0.625
chr11	26720000	27150000	chr11	26720000	27150000	255,255,0	1.5254154834576192	0.03181128030695918	0.030169740287241287	0.9111570247933884	0.9276859504132231
chr11	14770000	15090000	chr11	14770000	15090000	255,255,0	1.4235126608000894	0.02448147011534737	0.03722549826107624	0.8639705882352942	0.8933823529411765
chr11	120620000	120790000	chr11	120620000	120790000	255,255,0	0.9595354575403985	0.02431036601186516	0.0371946251181428	0.7407407407407407	0.6419753086419753
chr11	119530000	119790000	chr11	119530000	119790000	255,255,0	1.296029893251155	0.032012656101713624	0.0292240732972879	0.8736263736263736	0.7810296639776408
chr11	134180000	134480000	chr11	134180000	134480000	255,255,0	1.2084581049992014	0.012879131153800225	0.04831981979297478	0.8041666666666667	0.8958333333333334
chr11	17390000	17550000	chr11	17390000	17550000	255,255,0	1.0870553715102753	0.03727503615986615	0.02370071571138714	0.7083333333333334	0.7083333333333334
chr11	46110000	46310000	chr11	46110000	46310000	255,255,0	1.126308246067898	0.04545876447611292	0.0154389629438791	0.8174242424242424	0.7371212121212121
chr11	72160000	72360000	chr11	72160000	72360000	255,255,0	1.287349467474521	0.02299950880661658	0.03782380793442029	0.8090909090909091	0.8090909090909091
chr11	112250000	112460000	chr11	112250000	112460000	255,255,0	1.1373501202061302	0.025640794782121626	0.035133569568356234	0.743801652892562	0.7603305785123967
chr11	43760000	44020000	chr11	43760000	44020000	255,255,0	1.2806455995909616	0.032820579031731786	0.027900283053187133	0.8406593406593407	0.8736263736263736
chr11	5240000	5680000	chr11	5240000	5680000	255,255,0	1.155490394526564	0.023255634929092266	0.03732227356834451	0.6739130434782609	0.8478260869565217
chr11	10640000	10890000	chr11	10640000	10890000	255,255,0	1.237096595244604	0.047785140633397394	0.012492496300872152	0.8757396449704142	0.6863905325443787
chr11	40250000	40420000	chr11	40250000	40420000	255,255,0	1.0993362678701073	0.02204699718269635	0.03793154568188756	0.7407407407407407	0.7407407407407407
chr11	46590000	46840000	chr11	46590000	46840000	255,255,0	1.2846489234656815	0.03398030631763528	0.02583600102948501	0.8757396449704142	0.8402366863905325
chr11	102940000	103290000	chr11	102940000	103290000	255,255,0	1.4417761621571086	0.027319163413096037	0.0322283913363913	0.8919753086419753	0.9290123456790124
chr11	59620000	60040000	chr11	59620000	60040000	255,255,0	1.2371324404896142	0.03393256774801827	0.025591966806648145	0.8766233766233766	0.8982683982683982
chr11	96540000	96880000	chr11	96540000	96880000	255,255,0	1.4226997127942345	0.045995557093152395	0.013527842939052511	0.9313725490196079	0.826797385620915
chr11	85810000	86010000	chr11	85810000	86010000	255,255,0	1.2151149671008623	0.028754245206127724	0.030644994368448863	0.8090909090909091	0.7909090909090909
chr11	58050000	58300000	chr11	58050000	58300000	255,255,0	1.0228888035270833	0.009789275048145222	0.04952696745584745	0.6153846153846154	0.8757396449704142
chr11	31870000	32040000	chr11	31870000	32040000	255,255,0	1.0498875126848217	0.038086499955728464	0.020939518964333808	0.7407407407407407	0.6666666666666666
chr11	33450000	33790000	chr11	33450000	33790000	255,255,0	1.4876291906187082	0.02169811529313813	0.0373085307709138	0.9248366013071896	0.9052287581699346
chr11	129210000	129410000	chr11	129210000	129410000	255,255,0	1.1353519620248602	0.01841456132478555	0.040488858197372066	0.8090909090909091	0.7727272727272727
chr11	97500000	98300000	chr11	97500000	98300000	255,255,0	0.8632621163329776	0.03125467678515283	0.02729449439661845	0.7006097560975609	0.5945121951219512
chr11	83420000	83620000	chr11	83420000	83620000	255,255,0	1.0920025969082623	0.04458458746616602	0.013923463929516294	0.7909090909090909	0.7
chr11	22530000	22750000	chr11	22530000	22750000	255,255,0	1.1694625452401106	0.007727647990365241	0.05071514143682365	0.6287878787878788	0.8409090909090909
chr11	120970000	121120000	chr11	120970000	121120000	255,255,0	0.9105296046020217	0.046425152189281824	0.01199591456277605	0.671875	0.609375
chr11	27700000	28040000	chr11	27700000	28040000	255,255,0	1.4215345382869118	0.03916299927761677	0.019108554963299537	0.8921568627450981	0.8921568627450981
chr11	20250000	20490000	chr11	20250000	20490000	255,255,0	1.3101493964651025	0.026418690026882977	0.03174982357910937	0.7756410256410257	0.8525641025641025
chr11	25320000	25930000	chr11	25320000	25930000	255,255,0	0.9239761201141269	0.017216973872746778	0.04019978955294901	0.7263267429760666	0.6056191467221644
chr11	78700000	79170000	chr11	78700000	79170000	255,255,0	1.6190469421958207	0.03650023343353037	0.020878266197440792	0.953125	0.9322916666666666
chr11	59350000	59480000	chr11	59350000	59480000	255,255,0	0.7231384833604451	0.04203365974471661	0.015315296878474433	0.5714285714285714	0.5306122448979592
chr11	29220000	29380000	chr11	29220000	29380000	255,255,0	0.892274752973113	0.005610709069045508	0.051633103166134384	0.5972222222222222	0.6805555555555556
chr11	68320000	68440000	chr11	68320000	68440000	255,255,0	0.6888030590949528	0.0314856064590317	0.02558820596854523	0.5	0.5
chr11	6030000	6160000	chr11	6030000	6160000	255,255,0	0.830901471633706	0.02128066837578873	0.03569741248165804	0.5714285714285714	0.5306122448979592
chr11	44290000	44490000	chr11	44290000	44490000	255,255,0	1.1181605133713537	0.03596984922926734	0.02082569153965253	0.8090909090909091	0.7363636363636363
chr11	124090000	124230000	chr11	124090000	124230000	255,255,0	0.8323247368325157	0.021328866607666464	0.03544187715435373	0.5892857142857143	0.625
chr11	44520000	44740000	chr11	44520000	44740000	255,255,0	1.1903163194251403	0.019702215475150053	0.037064945514860684	0.8106060606060606	0.8106060606060606
chr11	76580000	76720000	chr11	76580000	76720000	255,255,0	0.908027174442868	0.019653587616523454	0.03695385318272814	0.625	0.625
chr11	68460000	68750000	chr11	68460000	68750000	255,255,0	1.2878988641756672	0.03121302000129296	0.025390329314234406	0.8622222222222222	0.8888888888888888
chr11	108340000	108630000	chr11	108340000	108630000	255,255,0	0.6781818141577463	0.035087267867023014	0.02134905700039914	0.5511111111111111	0.5155555555555555
chr11	115720000	115920000	chr11	115720000	115920000	255,255,0	1.1079976278124672	0.032324873344562785	0.024023869838424965	0.7363636363636363	0.7363636363636363
chr11	19400000	19590000	chr11	19400000	19590000	255,255,0	1.202898831787532	0.03944488152085916	0.016450407768896166	0.79	0.75
chr11	6870000	7230000	chr11	6870000	7230000	255,255,0	1.3689037950768372	0.03587893692806657	0.019641036546806587	0.9269005847953217	0.804093567251462
chr11	22250000	22470000	chr11	22250000	22470000	255,255,0	1.009564672474347	0.0411403710664532	0.014204482010575855	0.75	0.6742424242424242
chr11	88750000	89090000	chr11	88750000	89090000	255,255,0	1.298796954993713	0.019733705206464044	0.035561517031656574	0.9313725490196079	0.7941176470588235
chr11	45310000	45530000	chr11	45310000	45530000	255,255,0	1.277480008497023	0.018919410980340945	0.03630205469751155	0.8257575757575758	0.8409090909090909
chr11	18660000	18880000	chr11	18660000	18880000	255,255,0	0.9856215242877884	0.040776107261274695	0.014181724464412668	0.6742424242424242	0.75
chr11	35340000	35490000	chr11	35340000	35490000	255,255,0	0.9377140602333395	0.006177067625807023	0.048678430361423775	0.609375	0.671875
chr11	113940000	114130000	chr11	113940000	114130000	255,255,0	1.0927536568924296	0.010276710566858752	0.04440499084909062	0.69	0.77
chr11	94250000	94580000	chr11	94250000	94580000	255,255,0	1.1381085921320075	0.01547679519723024	0.03908273947643642	0.6366782006920415	0.8927335640138409
chr11	69840000	69960000	chr11	69840000	69960000	255,255,0	0.6681230586311506	0.050120974268937364	0.004238021549686391	0.5	0.5
chr11	9450000	9610000	chr11	9450000	9610000	255,255,0	1.0619846568413815	0.0230403647614571	0.030963348391936152	0.6527777777777778	0.7083333333333334
chr11	19400000	19750000	chr11	19400000	19750000	255,255,0	1.2430184926016037	0.0257097381871481	0.02828362030600622	0.8611111111111112	0.7381267321743512
chr11	83660000	83950000	chr11	83660000	83950000	255,255,0	1.1879718510527189	0.011229491834053874	0.04254124199167708	0.5688888888888889	0.8755555555555555
chr11	26270000	26670000	chr11	26270000	26670000	255,255,0	1.516666593486967	0.02438383846387518	0.029362935192917758	0.9357142857142857	0.8833333333333333
chr11	27170000	27320000	chr11	27170000	27320000	255,255,0	0.95629598543719	0.045589627860635654	0.007783780426190905	0.671875	0.609375
chr11	113710000	113930000	chr11	113710000	113930000	255,255,0	1.2660873411980338	0.04518137671463471	0.007973736829922428	0.8409090909090909	0.7651515151515151
chr11	38900000	39430000	chr11	38900000	39430000	255,255,0	1.132531898200563	0.016466758264950056	0.036486563854606864	0.7791495198902606	0.8271604938271605
chr11	129930000	130160000	chr11	129930000	130160000	255,255,0	0.9459714110127377	0.028019464586595044	0.02489016634398252	0.8541666666666666	0.5069444444444444
chr11	120960000	121390000	chr11	120960000	121390000	255,255,0	1.296015646881972	0.03121934796828879	0.021669268696925606	0.9152892561983471	0.8409090909090909
chr11	118620000	118800000	chr11	118620000	118800000	255,255,0	1.1340448594214088	0.030744835164988202	0.022125668313009647	0.7666666666666667	0.7666666666666667
chr11	11220000	11670000	chr11	11220000	11670000	255,255,0	1.357381962842523	0.020174032896052553	0.032256178231025	0.7977315689981096	0.941398865784499
chr11	124240000	124540000	chr11	124240000	124540000	255,255,0	1.2154887735938082	0.04159776213967836	0.010362945133112759	0.8791666666666667	0.8041666666666667
chr11	117860000	118060000	chr11	117860000	118060000	255,255,0	1.0906178081388895	0.04389060848681149	0.007972199386083567	0.8090909090909091	0.7181818181818181
chr11	17040000	17180000	chr11	17040000	17180000	255,255,0	0.8812243392398681	0.0161372392332187	0.035237504820722486	0.625	0.5535714285714286
chr11	80830000	81340000	chr11	80830000	81340000	255,255,0	1.1565207313789192	0.017306378223575752	0.032504607173619235	0.735207100591716	0.8890532544378699
chr11	81810000	82090000	chr11	81810000	82090000	255,255,0	1.1271345026336286	0.04069513818060895	0.00885199084739901	0.8904761904761904	0.6714285714285714
chr11	25940000	26250000	chr11	25940000	26250000	255,255,0	1.3802215660265484	0.021134939508913084	0.02805361517149882	0.83984375	0.90234375
chr11	47890000	48130000	chr11	47890000	48130000	255,255,0	0.9604482819823243	0.012664469575029355	0.03636642679719852	0.5192307692307693	0.8269230769230769
chr11	63040000	63230000	chr11	63040000	63230000	255,255,0	1.0449891139236378	0.036948508595422244	0.011784613936106293	0.77	0.79
chr11	76950000	77070000	chr11	76950000	77070000	255,255,0	0.7190160986508791	0.013251131923768825	0.03529792618527266	0.5	0.5
chr11	68770000	68960000	chr11	68770000	68960000	255,255,0	1.093668088374662	0.018943914808056198	0.029380618789902002	0.79	0.77
chr11	1850000	2010000	chr11	1850000	2010000	255,255,0	0.8726251948972706	0.03768690275628452	0.010396215447906648	0.7083333333333334	0.5694444444444444
chr11	30410000	30660000	chr11	30410000	30660000	255,255,0	1.3385906773004121	0.03622073418682556	0.011768671636551018	0.8757396449704142	0.7810650887573964
chr11	103920000	104470000	chr11	103920000	104470000	255,255,0	1.135834652761249	0.024415586465445956	0.023475337432066423	0.6926020408163265	0.9017857142857143
chr11	8530000	8760000	chr11	8530000	8760000	255,255,0	1.1629937470209935	0.034552851794839884	0.013277711830868705	0.7986111111111112	0.7847222222222222
chr11	82410000	82820000	chr11	82410000	82820000	255,255,0	1.4176487118569199	0.02143062330719514	0.02614351854579547	0.8888888888888888	0.9206349206349206
chr11	19110000	19390000	chr11	19110000	19390000	255,255,0	1.4143246049285643	0.024847181042569437	0.022670653315883943	0.8714285714285714	0.9
chr11	86830000	86990000	chr11	86830000	86990000	255,255,0	0.9141800889130176	0.009589562332291107	0.037916891909231955	0.5694444444444444	0.7083333333333334
chr11	93750000	93900000	chr11	93750000	93900000	255,255,0	0.8926176685360616	0.023305673008368534	0.024077864435640133	0.671875	0.609375
chr11	40450000	40860000	chr11	40450000	40860000	255,255,0	1.360580387928376	0.028597141872160677	0.018521775797350357	0.9348939300238002	0.8919599520248871
chr11	74230000	74580000	chr11	74230000	74580000	255,255,0	1.2783051009092146	0.01838180631492487	0.027773459404143844	0.8117283950617284	0.904320987654321
chr11	12200000	12460000	chr11	12200000	12460000	255,255,0	1.1689310145204939	0.035119151053322806	0.010820997284243319	0.8626373626373627	0.6758241758241759
chr11	33210000	33430000	chr11	33210000	33430000	255,255,0	1.2324411742208428	0.02587329084473363	0.01998363725665405	0.8106060606060606	0.8257575757575758
chr11	133690000	134170000	chr11	133690000	134170000	255,255,0	1.1337824701078323	0.023081547313360457	0.02217725816361061	0.955	0.635
chr11	5380000	5630000	chr11	5380000	5630000	255,255,0	1.044573803236391	0.01225420616738114	0.03299675537589593	0.7455621301775148	0.7337278106508875
chr11	32500000	32650000	chr11	32500000	32650000	255,255,0	0.8269412560816651	0.011969903617439293	0.03326906536781344	0.546875	0.640625
chr11	30700000	30980000	chr11	30700000	30980000	255,255,0	1.2255285841220025	0.008871247405605156	0.03584821979870595	0.6904761904761905	0.9
chr11	6170000	6480000	chr11	6170000	6480000	255,255,0	1.3380651367172915	0.017116921073423455	0.02760173891846207	0.84765625	0.84765625
chr11	40960000	41330000	chr11	40960000	41330000	255,255,0	1.1708399362433917	0.0238818591389581	0.020631887438667687	0.7700831024930748	0.8753462603878116
chr11	6170000	6290000	chr11	6170000	6290000	255,255,0	0.7206710170808496	0.03413934539294468	0.010350368343234733	0.5	0.5
chr11	81360000	81670000	chr11	81360000	81670000	255,255,0	1.3045445464086898	0.01448607173833212	0.02854149523824992	0.85546875	0.86328125
chr11	16260000	16460000	chr11	16260000	16460000	255,255,0	1.0050952891256029	0.006805699765280701	0.03620078207017803	0.5	0.8090909090909091
chr11	27500000	27680000	chr11	27500000	27680000	255,255,0	0.8792939825772825	0.02658456973114722	0.015963611972611202	0.6777777777777778	0.5666666666666667
chr11	31020000	31390000	chr11	31020000	31390000	255,255,0	1.1064185605327925	0.026953061947703152	0.015567995341896729	0.8975069252077562	0.5872576177285319
chr11	102080000	102230000	chr11	102080000	102230000	255,255,0	0.8978130092345808	0.019821834185851137	0.022634313738708892	0.671875	0.609375
chr11	68980000	69160000	chr11	68980000	69160000	255,255,0	0.9464080233873237	0.031358919083781744	0.010724071391532272	0.7666666666666667	0.5888888888888889
chr11	127560000	127970000	chr11	127560000	127970000	255,255,0	1.0060527739867757	0.02119794205804037	0.02064809573920112	0.7528344671201814	0.7619047619047619
chr11	60610000	60750000	chr11	60610000	60750000	255,255,0	0.793685987113345	0.013587036979734466	0.02812057882481874	0.5892857142857143	0.625
chr11	17940000	18100000	chr11	17940000	18100000	255,255,0	0.9501419646610133	0.026192732957021805	0.015086369437696949	0.7083333333333334	0.5972222222222222
chr11	128030000	128560000	chr11	128030000	128560000	255,255,0	1.2922834497151592	0.016937187819151496	0.02423947880454759	0.8916323731138546	0.9163237311385459
chr11	36170000	36360000	chr11	36170000	36360000	255,255,0	0.9583769798286564	0.007031976967556243	0.03400978125666668	0.51	0.77
chr11	31430000	31850000	chr11	31430000	31850000	255,255,0	0.8875882193882876	0.018433387545789985	0.022392813481656376	0.7077922077922078	0.5865800865800865
chr11	121420000	121680000	chr11	121420000	121680000	255,255,0	1.0545978476982816	0.014807211084691643	0.025961139761710737	0.7307692307692307	0.8296703296703297
chr11	106360000	106760000	chr11	106360000	106760000	255,255,0	1.0348610679269101	0.03110159059463996	0.008423153844768154	0.9071428571428571	0.5261904761904762
chr11	73180000	73330000	chr11	73180000	73330000	255,255,0	0.932344546962866	0.011565820188147087	0.02785439312097366	0.640625	0.671875
chr11	115170000	115340000	chr11	115170000	115340000	255,255,0	0.9870707244339461	0.032573694746379084	0.006790269136739325	0.7407407407407407	0.6666666666666666
chr11	132490000	132710000	chr11	132490000	132710000	255,255,0	1.105141611162131	0.013129868602339865	0.02617507285408026	0.7651515151515151	0.8409090909090909
chr11	57590000	57820000	chr11	57590000	57820000	255,255,0	0.9125844615398048	0.03205709628093788	0.007235037171383874	0.8263888888888888	0.6041666666666666
chr11	42310000	42590000	chr11	42310000	42590000	255,255,0	0.7388528669877601	0.007412060725982186	0.03164951269113017	0.5095238095238095	0.6714285714285714
chr11	33630000	33780000	chr11	33630000	33780000	255,255,0	0.8788185989747656	0.007814204551038177	0.031067495087853413	0.578125	0.671875
chr11	95230000	95460000	chr11	95230000	95460000	255,255,0	0.996964149190234	0.030773756145376363	0.008000437691718822	0.8541666666666666	0.5069444444444444
chr11	15670000	15830000	chr11	15670000	15830000	255,255,0	0.9919458515112782	0.022737497917835615	0.015893700020521616	0.6805555555555556	0.6805555555555556
chr11	95050000	95220000	chr11	95050000	95220000	255,255,0	0.9242741121148297	0.01146882400264114	0.02683074165796026	0.691358024691358	0.6666666666666666
chr11	33020000	33180000	chr11	33020000	33180000	255,255,0	0.9397854931033932	0.010238412233917698	0.02692940132417121	0.625	0.7083333333333334
chr11	118080000	118230000	chr11	118080000	118230000	255,255,0	0.915173024696522	0.0035696628044250833	0.03343354583997341	0.640625	0.671875
chr11	78280000	78480000	chr11	78280000	78480000	255,255,0	1.0971715778073121	0.02837803618495327	0.008581253542046488	0.7909090909090909	0.7545454545454545
chr11	125430000	125590000	chr11	125430000	125590000	255,255,0	0.8601965516261217	0.021509472195295743	0.015428014656221435	0.625	0.6527777777777778
chr11	101660000	101850000	chr11	101660000	101850000	255,255,0	0.967222721354174	0.029251133871001034	0.0074988557442347455	0.79	0.57
chr11	19600000	19750000	chr11	19600000	19750000	255,255,0	0.8598371440092261	0.008259705368823412	0.028017715082255368	0.546875	0.671875
chr11	20520000	20760000	chr11	20520000	20760000	255,255,0	1.044086144342721	0.023468983103173295	0.012393559178286776	0.8525641025641025	0.6217948717948718
chr11	110810000	111070000	chr11	110810000	111070000	255,255,0	1.1566991374056395	0.024299516049562514	0.010774410173898059	0.8516483516483516	0.7417582417582418
chr11	47680000	47860000	chr11	47680000	47860000	255,255,0	0.9878338990097377	0.021863214263164996	0.012958667591988444	0.7444444444444445	0.7
chr11	129030000	129190000	chr11	129030000	129190000	255,255,0	0.9252198542898094	0.010409269026133797	0.023938270624873227	0.6805555555555556	0.7083333333333334
chr11	13620000	13800000	chr11	13620000	13800000	255,255,0	1.001279752328059	0.02570449503065511	0.008516944956700294	0.7444444444444445	0.6333333333333333
chr11	18910000	19080000	chr11	18910000	19080000	255,255,0	1.0901415461578143	0.017815484341857098	0.016070577399197476	0.7407407407407407	0.7407407407407407
chr11	75600000	75780000	chr11	75600000	75780000	255,255,0	0.7992775800609573	0.017629511951553194	0.015384821511991352	0.5666666666666667	0.6111111111111112
chr11	128040000	128370000	chr11	128040000	128370000	255,255,0	0.9592197786116397	0.015575887550494903	0.017342660457691825	0.8788927335640139	0.6020761245674741
chr11	31690000	31840000	chr11	31690000	31840000	255,255,0	0.8523002230400933	0.007928925326417702	0.02453051949330926	0.640625	0.609375
chr11	21020000	21400000	chr11	21020000	21400000	255,255,0	1.0515805107481295	0.013341507353608326	0.018644626422351013	0.5289473684210526	0.9236842105263158
chr11	106130000	106310000	chr11	106130000	106310000	255,255,0	1.0266964595181138	0.011613077626282959	0.020217407692119903	0.7222222222222222	0.7666666666666667
chr11	116760000	116920000	chr11	116760000	116920000	255,255,0	0.9588979768971047	0.024218068190125466	0.007527905092720465	0.7083333333333334	0.6805555555555556
chr11	84930000	85170000	chr11	84930000	85170000	255,255,0	1.1213802868643228	0.019959640156536146	0.011472441546827389	0.8653846153846154	0.7371794871794872
chr11	11500000	11660000	chr11	11500000	11660000	255,255,0	0.8666951812967079	0.00628180690160503	0.024564345877114327	0.5138888888888888	0.7083333333333334
chr11	79260000	79750000	chr11	79260000	79750000	255,255,0	0.9795849398246571	0.013408207690466816	0.017215746897961987	0.592	0.8094055437100213
chr11	73930000	74150000	chr11	73930000	74150000	255,255,0	0.9941538067519172	0.019407899530885314	0.011154142485790802	0.7196969696969697	0.6893939393939394
chr11	104180000	104430000	chr11	104180000	104430000	255,255,0	0.9932051668761738	0.007609225477364141	0.022627896954063573	0.6153846153846154	0.863905325443787
chr11	97650000	98100000	chr11	97650000	98100000	255,255,0	0.7880090294949132	0.01629074746433149	0.01378982985433524	0.6389413988657845	0.6049149338374291
chr11	86630000	86790000	chr11	86630000	86790000	255,255,0	0.8949351397345946	0.023039878209369792	0.006694856137921284	0.6805555555555556	0.625
chr11	66600000	66760000	chr11	66600000	66760000	255,255,0	0.7925285981111916	0.008783968623785506	0.020876399363982737	0.5694444444444444	0.6527777777777778
chr11	24490000	24760000	chr11	24490000	24760000	255,255,0	0.720363609407237	0.019197733149784117	0.010279893979558773	0.576530612244898	0.5459183673469388
chr11	41590000	41760000	chr11	41590000	41760000	255,255,0	0.7250176006368653	0.01763923309015448	0.011763959537739711	0.5925925925925926	0.5925925925925926
chr11	41360000	41570000	chr11	41360000	41570000	255,255,0	1.0060239147264338	0.016090780966290505	0.013232249785595975	0.8264462809917356	0.6611570247933884
chr11	9640000	9840000	chr11	9640000	9840000	255,255,0	1.0239352728241926	0.019580441462692257	0.009387471364577198	0.8090909090909091	0.6636363636363637
chr11	103920000	104160000	chr11	103920000	104160000	255,255,0	1.0004746687130177	0.019572304254997522	0.00937293197030585	0.7884615384615384	0.6987179487179487
chr11	135330000	135520000	chr11	135330000	135520000	255,255,0	0.7104493528276199	0.01566586786517673	0.013167893929569163	0.55	0.61
chr11	96910000	97230000	chr11	96910000	97230000	255,255,0	1.0411449219827076	0.012185992439658844	0.016491736093715664	0.7830882352941176	0.8198529411764706
chr11	104500000	104800000	chr11	104500000	104800000	255,255,0	0.9993047530976634	0.019393289014126007	0.009200660755379925	0.8625	0.6375
chr11	13330000	13520000	chr11	13330000	13520000	255,255,0	0.9269050936750431	0.011789990619535297	0.016647225706506143	0.61	0.75
chr11	82620000	82820000	chr11	82620000	82820000	255,255,0	0.9632152614697432	0.0056453534656676725	0.022096628111947562	0.5909090909090909	0.7909090909090909
chr11	79780000	80230000	chr11	79780000	80230000	255,255,0	1.2883309549675919	0.016711569489474803	0.010472545801693446	0.9262759924385633	0.7863894139886578
chr11	11790000	11920000	chr11	11790000	11920000	255,255,0	0.7465854072788687	0.014357262511458592	0.012205454793776355	0.5306122448979592	0.5714285714285714
chr11	116400000	116640000	chr11	116400000	116640000	255,255,0	0.9154033398807384	0.008970392760866527	0.01731607444373796	0.6089743589743589	0.7371794871794872
chr11	33460000	33620000	chr11	33460000	33620000	255,255,0	0.8618328433881794	0.022984708249023073	0.0032768728240948498	0.7083333333333334	0.5416666666666666
chr11	110310000	110530000	chr11	110310000	110530000	255,255,0	0.9388441667326293	0.013740742894858101	0.012312550723900289	0.7196969696969697	0.6893939393939394
chr11	133380000	133540000	chr11	133380000	133540000	255,255,0	0.735945953363925	0.010062683861099625	0.015848532565219415	0.5694444444444444	0.625
chr11	85590000	85750000	chr11	85590000	85750000	255,255,0	0.8806666583999934	0.009692412946235355	0.015693089263359175	0.5694444444444444	0.7083333333333334
chr11	8820000	8990000	chr11	8820000	8990000	255,255,0	0.9500271667159661	0.011577589380389743	0.013689526413246396	0.6666666666666666	0.7160493827160493
chr11	119950000	120090000	chr11	119950000	120090000	255,255,0	0.8141744486640641	0.013696418351915655	0.011181949946604194	0.5892857142857143	0.5892857142857143
chr11	31150000	31290000	chr11	31150000	31290000	255,255,0	0.7819399179095892	0.011467551257315502	0.013324927991439063	0.5535714285714286	0.625
chr11	26500000	26650000	chr11	26500000	26650000	255,255,0	0.742727118270584	0.004201940590741856	0.020416794025900332	0.515625	0.609375
chr11	128380000	128560000	chr11	128380000	128560000	255,255,0	0.9374951156551158	0.006972610715658394	0.01749609289439497	0.7	0.7444444444444445
chr11	63270000	63440000	chr11	63270000	63440000	255,255,0	0.849569032804591	0.008718657765024358	0.015373802713625411	0.6419753086419753	0.691358024691358
chr11	128710000	128830000	chr11	128710000	128830000	255,255,0	0.6369678787513381	0.018195267339193813	0.00554428361734062	0.5	0.5
chr11	103350000	103520000	chr11	103350000	103520000	255,255,0	0.7580510574874625	0.014811017321584522	0.00868518801680604	0.6666666666666666	0.5185185185185185
chr11	90490000	90860000	chr11	90490000	90860000	255,255,0	0.6990847686533677	0.014021356143722578	0.008842263753336712	0.5872576177285319	0.5373961218836565
chr11	35710000	35910000	chr11	35710000	35910000	255,255,0	1.0379424971382165	0.012571138092962248	0.01012520270864355	0.7727272727272727	0.7727272727272727
chr11	104880000	105150000	chr11	104880000	105150000	255,255,0	0.8193386250811379	0.011750574796788564	0.010436385658625803	0.6785714285714286	0.6377551020408163
chr11	31520000	31680000	chr11	31520000	31680000	255,255,0	0.7217790118068278	0.011396790526636781	0.010693120331070253	0.5651968401968402	0.5491517741517741
chr11	5240000	5370000	chr11	5240000	5370000	255,255,0	0.7612015673380463	0.013759511290344825	0.008299038608990717	0.5714285714285714	0.5714285714285714
chr11	111460000	111580000	chr11	111460000	111580000	255,255,0	0.6417279214193871	0.0032701083310564716	0.017889340777221	0.5	0.5
chr11	105830000	106080000	chr11	105830000	106080000	255,255,0	1.0373651474970067	0.006681857561230624	0.014334619806348668	0.6982248520710059	0.863905325443787
chr11	35920000	36160000	chr11	35920000	36160000	255,255,0	0.9436436329250794	0.008844236103949524	0.011194694899995769	0.8012820512820513	0.6217948717948718
chr11	59770000	59970000	chr11	59770000	59970000	255,255,0	0.722212960845281	0.005124563365795678	0.014042453527027297	0.5246212121212122	0.6710858585858586
chr11	15500000	15640000	chr11	15500000	15640000	255,255,0	0.7627824287489842	0.0050980078802933815	0.013934613953110781	0.5178571428571429	0.625
chr11	124570000	124860000	chr11	124570000	124860000	255,255,0	0.965097398393002	0.007645096257822358	0.011083800705062749	0.7822222222222223	0.7377777777777778
chr11	102770000	102910000	chr11	102770000	102910000	255,255,0	0.725383506507637	0.0044965137092545454	0.014057828479616646	0.5178571428571429	0.625
chr11	46930000	47090000	chr11	46930000	47090000	255,255,0	0.7278805344136032	0.006284113800217676	0.012244051953636861	0.5138888888888888	0.6527777777777778
chr11	113350000	113510000	chr11	113350000	113510000	255,255,0	0.8326658537866027	0.008750480694351581	0.008919363529575798	0.6805555555555556	0.5972222222222222
chr11	28550000	28710000	chr11	28550000	28710000	255,255,0	0.8082568055590739	0.0077120050103013415	0.009205951802453784	0.5694444444444444	0.6805555555555556
chr11	128850000	129010000	chr11	128850000	129010000	255,255,0	0.751890215504052	0.0065932010401797015	0.007723988091292043	0.5694444444444444	0.6527777777777778
chr11	11280000	11470000	chr11	11280000	11470000	255,255,0	0.8535787661571757	0.007481700898802377	0.005291944076262998	0.69	0.63
chr2B	63060000	64440000	chr2B	63060000	64440000	255,255,0	1.0927498834944291	0.07492999666771924	0.12474935633770942	0.855072463768116	0.5407867494824017
chr2B	51280000	52250000	chr2B	51280000	52250000	255,255,0	0.9320131191584807	0.08222964929284488	0.11736830666405272	0.6618075801749271	0.6005830903790087
chr2B	125400000	125580000	chr2B	125400000	125580000	255,255,0	0.9812320967246851	0.13269206403971723	0.06604853349026713	0.6444444444444445	0.7666666666666667
chr2B	123910000	124350000	chr2B	123910000	124350000	255,255,0	1.3368985768383344	0.039211322581923794	0.15779630342804793	0.9110671936758893	0.8596837944664032
chr2B	75060000	77330000	chr2B	75060000	77330000	255,255,0	1.0683906885709356	0.09786515025757406	0.09856115643934496	0.5623268698060941	0.7897045244690674
chr2B	107110000	109060000	chr2B	107110000	109060000	255,255,0	1.6345888930285637	0.0951157272427125	0.09975021880309304	0.9007705122865473	0.885985006247397
chr2B	69000000	70100000	chr2B	69000000	70100000	255,255,0	1.0419833070228894	0.07851453775512061	0.11628060952263655	0.8185064935064935	0.5652597402597402
chr2B	15300000	16510000	chr2B	15300000	16510000	255,255,0	1.1805980099630586	0.08396722303102669	0.11080797596147601	0.5759204514915345	0.8938457403923676
chr2B	118870000	120710000	chr2B	118870000	120710000	255,255,0	1.0610729706775093	0.09584225568802665	0.0981144242243592	0.7000935016362786	0.7628564749883123
chr2B	50290000	51120000	chr2B	50290000	51120000	255,255,0	1.4699024856733276	0.10832253629603023	0.08536690448232176	0.7925170068027211	0.8803854875283447
chr2B	109770000	110300000	chr2B	109770000	110300000	255,255,0	0.831708751635957	0.040769556929088194	0.15158829453370187	0.5651577503429356	0.6721536351165981
chr2B	47930000	48730000	chr2B	47930000	48730000	255,255,0	1.2536099143208816	0.0665025659051267	0.12540704287495522	0.8432926829268292	0.7914634146341464
chr2B	110310000	110560000	chr2B	110310000	110560000	255,255,0	1.3104621904413118	0.021578631812478558	0.1702033473055743	0.742603550295858	0.8402366863905325
chr2B	107410000	108670000	chr2B	107410000	108670000	255,255,0	1.623721592507474	0.10719696135016221	0.08198507143266148	0.8221726190476191	0.9278273809523809
chr2B	45190000	47150000	chr2B	45190000	47150000	255,255,0	1.7201556732245566	0.08620506839849845	0.10254505460104563	0.9159967017109875	0.9213564213564214
chr2B	97000000	98300000	chr2B	97000000	98300000	255,255,0	1.2126077377040736	0.08087370271079677	0.10742400629307597	0.7622377622377622	0.7515151515151515
chr2B	62470000	63000000	chr2B	62470000	63000000	255,255,0	0.9930553418754713	0.0996873651366328	0.08838271338576455	0.7602703659453958	0.6271627063144387
chr2B	54800000	56070000	chr2B	54800000	56070000	255,255,0	1.1971247117955388	0.07340532283621015	0.11366432686570041	0.742919921875	0.757568359375
chr2B	50170000	51130000	chr2B	50170000	51130000	255,255,0	1.645234916658545	0.09970674616668794	0.08690724076423628	0.8641355210723343	0.8982862375719518
chr2B	55040000	56040000	chr2B	55040000	56040000	255,255,0	1.1958754375324543	0.08662448306056855	0.09977898560132989	0.6278431372549019	0.8419607843137255
chr2B	70430000	71820000	chr2B	70430000	71820000	255,255,0	1.1313305273841159	0.07283003785954026	0.1129175866943544	0.9006122448979592	0.5016326530612245
chr2B	41420000	42520000	chr2B	41420000	42520000	255,255,0	1.2847775412808193	0.08742008879094171	0.09799931484557375	0.6231872294372294	0.8928535353535354
chr2B	4470000	5750000	chr2B	4470000	5750000	255,255,0	1.0558913340658602	0.09857872137391496	0.08672250062502261	0.8569711538461539	0.5391826923076923
chr2B	110790000	111370000	chr2B	110790000	111370000	255,255,0	0.9724087625076037	0.1690460960184812	0.01507212858956295	0.7344827586206897	0.5
chr2B	101320000	103410000	chr2B	101320000	103410000	255,255,0	1.0432370579566375	0.09078582585042115	0.09292134321639742	0.5804909211083481	0.8003188957943725
chr2B	132940000	133160000	chr2B	132940000	133160000	255,255,0	1.1057902883354787	0.037917420679152866	0.14577679672189836	0.6199809805579036	0.7028212172442942
chr2B	98330000	99050000	chr2B	98330000	99050000	255,255,0	1.4332973395706508	0.0702690879041129	0.11316110454267614	0.8626126126126126	0.8115615615615616
chr2B	69000000	70300000	chr2B	69000000	70300000	255,255,0	1.2597617497828018	0.08600747429734037	0.09608221472456126	0.8454545454545455	0.7559440559440559
chr2B	66420000	68090000	chr2B	66420000	68090000	255,255,0	0.9910260664170334	0.09765422159507049	0.0839741278055043	0.5409580498866213	0.7679988662131519
chr2B	130340000	130530000	chr2B	130340000	130530000	255,255,0	1.0444841530093965	0.1667765181048253	0.014791158737160526	0.6858669108669109	0.8177162581008734
chr2B	70440000	72110000	chr2B	70440000	72110000	255,255,0	1.27544386830926	0.09290283384309475	0.08788691698846163	0.8653628117913832	0.7020975056689343
chr2B	61800000	63010000	chr2B	61800000	63010000	255,255,0	1.1466150627891971	0.095030901653358	0.08428397391220147	0.708680462241333	0.7946788497715668
chr2B	131730000	133160000	chr2B	131730000	133160000	255,255,0	1.451665770918034	0.12579034628385805	0.05337001615966286	0.5073302469135802	0.9438657407407407
chr2B	12020000	13500000	chr2B	12020000	13500000	255,255,0	0.9995372508310163	0.06505498688669352	0.11308926453309032	0.5012612612612612	0.8482882882882883
chr2B	56590000	58270000	chr2B	56590000	58270000	255,255,0	1.4319775787175144	0.08965339529480902	0.08664376508971762	0.8520703575547866	0.8562497940352611
chr2B	64850000	65480000	chr2B	64850000	65480000	255,255,0	0.9977189429541969	0.11324272707407163	0.0630056828847001	0.6201171875	0.6572265625
chr2B	63670000	64690000	chr2B	63670000	64690000	255,255,0	1.1356204187890755	0.06539162210434812	0.10837134888760752	0.5659879336349924	0.8642533936651584
chr2B	99630000	100050000	chr2B	99630000	100050000	255,255,0	0.8256177934519219	0.1325474679742591	0.04080239408986768	0.5173160173160173	0.7337662337662337
chr2B	16910000	17270000	chr2B	16910000	17270000	255,255,0	1.5052476124395027	0.0716471324675082	0.10150274733960066	0.9269005847953217	0.8011695906432749
chr2B	77980000	79990000	chr2B	77980000	79990000	255,255,0	1.6387771932097874	0.08241723659849488	0.08784635685065773	0.7805117145377904	0.8742280168610921
chr2B	131740000	131940000	chr2B	131740000	131940000	255,255,0	0.6774665508208495	0.1165281431703616	0.05366913263181443	0.6090909090909091	0.6272727272727273
chr2B	69750000	70300000	chr2B	69750000	70300000	255,255,0	0.6905757829392021	0.050825602894624664	0.1186455281890851	0.5425512947114329	0.5173675115207372
chr2B	43560000	45170000	chr2B	43560000	45170000	255,255,0	1.2017562898717524	0.09592107038202007	0.07310197771709875	0.5816186556927297	0.9065691205608901
chr2B	39370000	41210000	chr2B	39370000	41210000	255,255,0	1.770408633676458	0.06718398919041474	0.10153520105242958	0.9451846657316503	0.9090696587190276
chr2B	120830000	121900000	chr2B	120830000	121900000	255,255,0	1.4057748402449382	0.06994081676969507	0.09733929523095672	0.9142661179698217	0.8319615912208504
chr2B	73630000	74980000	chr2B	73630000	74980000	255,255,0	1.4512295757560019	0.08999741245984189	0.07607326759948853	0.8918685121107266	0.7789792387543253
chr2B	73660000	74510000	chr2B	73660000	74510000	255,255,0	1.2457332137852275	0.10231056566135274	0.06320253525186031	0.8983234180638183	0.6192536506219578
chr2B	15980000	16510000	chr2B	15980000	16510000	255,255,0	1.2295042723089575	0.022061612545863807	0.14307615525476008	0.8712175431177042	0.7749136561535916
chr2B	63060000	64690000	chr2B	63060000	64690000	255,255,0	1.5605372468663554	0.07556479184811532	0.08918590025900852	0.8796847114812612	0.8955978584176085
chr2B	62470000	62760000	chr2B	62470000	62760000	255,255,0	1.440680547669957	0.08391621158965186	0.08078048741334763	0.8508771929824561	0.8637426900584795
chr2B	26070000	27530000	chr2B	26070000	27530000	255,255,0	1.2108089562589819	0.09993542482433987	0.06144815035117221	0.6856719733432062	0.8781932617549056
chr2B	75660000	77330000	chr2B	75660000	77330000	255,255,0	1.1122479959401996	0.07183105912580073	0.08519415104802416	0.5493197278911565	0.8402777777777778
chr2B	107410000	107580000	chr2B	107410000	107580000	255,255,0	1.229093063970013	0.06719099696609748	0.08934814395981094	0.7407407407407407	0.7407407407407407
chr2B	121040000	121730000	chr2B	121040000	121730000	255,255,0	1.3524510987792124	0.07080384242999366	0.08527493342305303	0.9175510204081633	0.8783673469387755
chr2B	98330000	98820000	chr2B	98330000	98820000	255,255,0	1.4616271303848702	0.0644060192491272	0.09126967915107215	0.8864	0.816
chr2B	3220000	3920000	chr2B	3220000	3920000	255,255,0	1.0308373637498132	0.027810615725602165	0.1269365330975683	0.7404761904761905	0.753968253968254
chr2B	129430000	130130000	chr2B	129430000	130130000	255,255,0	1.3569845311226965	0.038165839157104336	0.1125604930216538	0.9182539682539682	0.8388888888888889
chr2B	37700000	38770000	chr2B	37700000	38770000	255,255,0	1.136675871515083	0.06607721944631888	0.08433622877928663	0.8113854595336076	0.7026748971193416
chr2B	53240000	54630000	chr2B	53240000	54630000	255,255,0	1.6165440429754698	0.06262056053816295	0.08425685329698004	0.9222448979591836	0.8540816326530613
chr2B	132430000	132880000	chr2B	132430000	132880000	255,255,0	0.9636222004800724	0.022095084713440953	0.12437217513541164	0.7939508506616257	0.6578449905482041
chr2B	82100000	83470000	chr2B	82100000	83470000	255,255,0	1.0659886989840033	0.08920996193227032	0.0571154443294743	0.686410417979416	0.6729678638941399
chr2B	93130000	94600000	chr2B	93130000	94600000	255,255,0	1.320141491190217	0.07014356570206473	0.07454585285108511	0.8484295105916727	0.8146457268078889
chr2B	79050000	79980000	chr2B	79050000	79980000	255,255,0	1.3450441942093718	0.05205353753021195	0.09207197341923104	0.6265278406518787	0.8220914440923495
chr2B	45980000	47140000	chr2B	45980000	47140000	255,255,0	1.348179331550801	0.0692954855009984	0.07448531253889346	0.6350087668030392	0.9538281706604325
chr2B	56630000	57000000	chr2B	56630000	57000000	255,255,0	1.0336915205699866	0.09745381377311571	0.04279426658990878	0.7867036011080333	0.7617728531855956
chr2B	110310000	110460000	chr2B	110310000	110460000	255,255,0	0.8899266438664946	0.030750889323059583	0.10788958207745475	0.671875	0.609375
chr2B	55070000	55410000	chr2B	55070000	55410000	255,255,0	0.9274016337384825	0.1018002469725075	0.03637569122931464	0.7875816993464052	0.6045751633986928
chr2B	49830000	50060000	chr2B	49830000	50060000	255,255,0	0.9568028822647708	0.09102469536901125	0.0470801312410946	0.7361111111111112	0.7430555555555556
chr2B	129630000	129990000	chr2B	129630000	129990000	255,255,0	0.7413293427628681	0.02939822268349386	0.10615608039467991	0.6909722222222222	0.5045833333333334
chr2B	101850000	103400000	chr2B	101850000	103400000	255,255,0	1.2362067189156078	0.06986139094120927	0.06566269970576294	0.6490795529257067	0.9071334648257725
chr2B	107100000	107570000	chr2B	107100000	107570000	255,255,0	0.8723838097478658	0.07208162172632367	0.0630718407330037	0.7378472222222222	0.5017361111111112
chr2B	122930000	123400000	chr2B	122930000	123400000	255,255,0	1.4376636849878435	0.07157346136699708	0.06357284191370316	0.8732638888888888	0.9184027777777778
chr2B	84210000	85880000	chr2B	84210000	85880000	255,255,0	0.9075808800355906	0.06234001199142787	0.07236699814529242	0.6268424036281179	0.5755385487528345
chr2B	23500000	24530000	chr2B	23500000	24530000	255,255,0	0.910238806671541	0.062306074524118654	0.07185532486731806	0.5839497041420119	0.7725591715976331
chr2B	56620000	57340000	chr2B	56620000	57340000	255,255,0	1.301685092902039	0.07407236689752322	0.059480981617939584	0.8776276276276276	0.8213213213213213
chr2B	105580000	105880000	chr2B	105580000	105880000	255,255,0	0.7712502185400213	0.07264986005830561	0.05927797515643352	0.7208333333333333	0.6458333333333334
chr2B	121910000	122550000	chr2B	121910000	122550000	255,255,0	1.099315524185021	0.05638713567109643	0.07533688273488781	0.5918560606060606	0.8570075757575758
chr2B	60190000	61110000	chr2B	60190000	61110000	255,255,0	1.37575034794304	0.0653847146454005	0.06633535099585508	0.6729879740980573	0.92368177613321
chr2B	119700000	120780000	chr2B	119700000	120780000	255,255,0	1.1411938611426102	0.06543363695358362	0.06428749785736904	0.6808080808080809	0.8878787878787879
chr2B	51510000	52380000	chr2B	51510000	52380000	255,255,0	1.3671928502105106	0.07619663025177759	0.05322245440517186	0.8021694214876033	0.8517561983471075
chr2B	109170000	109300000	chr2B	109170000	109300000	255,255,0	0.8302815603379297	0.06757894880565131	0.06120143684225014	0.5714285714285714	0.5306122448979592
chr2B	8240000	10020000	chr2B	8240000	10020000	255,255,0	1.3306249416975466	0.06635876546056979	0.06203475131423086	0.9399500624219725	0.7238451935081148
chr2B	107580000	108660000	chr2B	107580000	108660000	255,255,0	1.777608725745217	0.06443755414611807	0.06357584852258152	0.9720538720538721	0.968013468013468
chr2B	130250000	131150000	chr2B	130250000	131150000	255,255,0	1.4755871478505709	0.08064248785674483	0.04607840842809657	0.9439613526570049	0.9309178743961353
chr2B	105570000	106190000	chr2B	105570000	106190000	255,255,0	0.8020663338243493	0.05713433371771615	0.06906019262591306	0.5352822580645161	0.7711693548387096
chr2B	88880000	90090000	chr2B	88880000	90090000	255,255,0	1.5842535744328845	0.04638942537588542	0.07936532689202797	0.9647944101048105	0.8868583714055361
chr2B	71460000	72110000	chr2B	71460000	72110000	255,255,0	1.1213238114430475	0.0520440123480045	0.07320143425918561	0.8787878787878788	0.6198347107438017
chr2B	94670000	96660000	chr2B	94670000	96660000	255,255,0	1.8607847212872048	0.06672829264446056	0.058335410036592206	0.95	0.9686
chr2B	24070000	24540000	chr2B	24070000	24540000	255,255,0	1.3732917416458346	0.04546251965152648	0.07946344382034151	0.9079861111111112	0.9027777777777778
chr2B	123620000	124520000	chr2B	123620000	124520000	255,255,0	1.829436782220035	0.05366271030966013	0.07045757870582714	0.9260869565217391	0.9367149758454106
chr2B	100130000	101020000	chr2B	100130000	101020000	255,255,0	1.0200610645782549	0.06752061383287761	0.05373069865834024	0.7120987654320987	0.7239506172839506
chr2B	24630000	25400000	chr2B	24630000	25400000	255,255,0	1.571226324771786	0.07149154959457218	0.048976890866077316	0.8481262327416174	0.9546351084812623
chr2B	61150000	61770000	chr2B	61150000	61770000	255,255,0	1.842897282330029	0.056954207852540184	0.0633133799735528	0.96875	0.9102822580645161
chr2B	12110000	12680000	chr2B	12110000	12680000	255,255,0	0.9442586756253298	0.06518642178110068	0.054507910093529975	0.7859690844233056	0.6753864447086801
chr2B	127410000	128200000	chr2B	127410000	128200000	255,255,0	1.5677129217814765	0.07172034518115675	0.04756120162942956	0.885625	0.968125
chr2B	93170000	94090000	chr2B	93170000	94090000	255,255,0	1.1607734121002808	0.06032137401621207	0.05875222339312952	0.8543015726179464	0.6433857539315448
chr2B	51360000	51500000	chr2B	51360000	51500000	255,255,0	0.8651016646385411	0.03251693689150523	0.08530432557196653	0.610168240850059	0.6596074380165289
chr2B	6760000	7510000	chr2B	6760000	7510000	255,255,0	1.267929682214114	0.06597241151993674	0.05184725162640444	0.7361495844875346	0.896814404432133
chr2B	45190000	45950000	chr2B	45190000	45950000	255,255,0	1.4424959729660087	0.06618139724753663	0.05111595870668294	0.9439946018893387	0.8144399460188934
chr2B	48870000	49210000	chr2B	48870000	49210000	255,255,0	1.3862548215351431	0.06353327382496649	0.05357566749610436	0.9052287581699346	0.8006535947712419
chr2B	122660000	122890000	chr2B	122660000	122890000	255,255,0	0.848418576754836	0.07857293422118089	0.0380803976203279	0.617361111111111	0.6909722222222222
chr2B	117210000	118000000	chr2B	117210000	118000000	255,255,0	0.7083246950138922	0.037317412399504576	0.0784630739174674	0.501875	0.581875
chr2B	12840000	13520000	chr2B	12840000	13520000	255,255,0	0.9484851492327041	0.03613833046767772	0.07957098100746579	0.553781512605042	0.7924369747899159
chr2B	106270000	106830000	chr2B	106270000	106830000	255,255,0	1.61568735095609	0.043446097278879936	0.07164813771175588	0.9027093596059114	0.9593596059113301
chr2B	12150000	12460000	chr2B	12150000	12460000	255,255,0	0.6852257288899558	0.07867457755349508	0.03612805045532568	0.73046875	0.5234375
chr2B	47930000	48060000	chr2B	47930000	48060000	255,255,0	0.7811348216845377	0.03879210344929029	0.07592567365077371	0.5714285714285714	0.5306122448979592
chr2B	47200000	47920000	chr2B	47200000	47920000	255,255,0	1.1934507097097564	0.04678833545686331	0.06751827320061676	0.9211711711711712	0.5743243243243243
chr2B	91500000	91800000	chr2B	91500000	91800000	255,255,0	1.3934270545202216	0.08400435999827494	0.029942430616248183	0.8208333333333333	0.8958333333333334
chr2B	91470000	92250000	chr2B	91470000	92250000	255,255,0	1.1748576474256907	0.060331932329701965	0.05357881820077939	0.8955128205128206	0.592948717948718
chr2B	80290000	81530000	chr2B	80290000	81530000	255,255,0	1.4618979720628853	0.06610658602274057	0.047443054361895984	0.8374295954941117	0.8154121863799283
chr2B	109910000	110290000	chr2B	109910000	110290000	255,255,0	0.9204364219752642	0.03619504065424376	0.0759428646882376	0.6026315789473684	0.7921052631578948
chr2B	41850000	42500000	chr2B	41850000	42500000	255,255,0	1.7645321233016626	0.057800361260583494	0.054053119307720165	0.8686868686868687	0.9733700642791552
chr2B	73670000	74350000	chr2B	73670000	74350000	255,255,0	1.2523140548799123	0.051729648927597294	0.05997427647507155	0.9453781512605042	0.5
chr2B	13730000	14400000	chr2B	13730000	14400000	255,255,0	1.3870258703233689	0.057950821944453224	0.05275607347742463	0.9057093425605537	0.8780276816608996
chr2B	95550000	96390000	chr2B	95550000	96390000	255,255,0	1.118298175906656	0.023681162827499963	0.08455531194749086	0.6173864894795127	0.8931339977851606
chr2B	33190000	34340000	chr2B	33190000	34340000	255,255,0	1.1431600508119266	0.07759661076986571	0.030457039152004074	0.8873365041617123	0.6498216409036861
chr2B	116030000	116630000	chr2B	116030000	116630000	255,255,0	1.1961388790094545	0.05646135630110128	0.05126976674930889	0.6634408602150538	0.9408602150537635
chr2B	84210000	85470000	chr2B	84210000	85470000	255,255,0	0.7673634183942202	0.05301019269489806	0.05439421263040635	0.5453869047619048	0.5245535714285714
chr2B	4640000	5310000	chr2B	4640000	5310000	255,255,0	1.5292407262055034	0.07600377960185167	0.03126691343715293	0.9057093425605537	0.9593425605536332
chr2B	115680000	116640000	chr2B	115680000	116640000	255,255,0	1.0416323957400873	0.0544404781463733	0.052774590464481214	0.5493197278911565	0.889030612244898
chr2B	110740000	111560000	chr2B	110740000	111560000	255,255,0	1.329386614883005	0.09091061268519424	0.016237813269521666	0.939249056329849	0.6369181910569106
chr2B	110740000	112920000	chr2B	110740000	112920000	255,255,0	1.8859268594894645	0.04464054493401859	0.060972130141110414	0.9864053377814845	0.9458715596330275
chr2B	98830000	99110000	chr2B	98830000	99110000	255,255,0	1.2292559951193858	0.04925117589934601	0.05581519719140418	0.7571428571428571	0.8523809523809524
chr2B	60570000	61030000	chr2B	60570000	61030000	255,255,0	1.6780185457814927	0.030706680807353698	0.07431371645004387	0.9438405797101449	0.9583333333333334
chr2B	5330000	5920000	chr2B	5330000	5920000	255,255,0	0.9397004382011673	0.053695206441534776	0.05074863997620059	0.7655555555555555	0.5322222222222223
chr2B	116660000	118130000	chr2B	116660000	118130000	255,255,0	1.5209138218741576	0.04014062635277288	0.06332195601723017	0.947954711468225	0.9052227903579255
chr2B	22180000	22810000	chr2B	22180000	22810000	255,255,0	1.2479193326615619	0.08099369858288699	0.02153004267052061	0.81640625	0.9345703125
chr2B	70470000	71450000	chr2B	70470000	71450000	255,255,0	1.4791757341863088	0.06149908264520534	0.04084081028348854	0.7747714285714287	0.9187795918367347
chr2B	92400000	92810000	chr2B	92400000	92810000	255,255,0	1.6247586814180481	0.0463465322927816	0.053502225222025634	0.9523809523809523	0.9387755102040817
chr2B	72580000	73090000	chr2B	72580000	73090000	255,255,0	1.7503467226758909	0.04934494113729185	0.05025855657037648	0.9423076923076923	0.9600591715976331
chr2B	39380000	40270000	chr2B	39380000	40270000	255,255,0	1.4502406090818643	0.05074813371865322	0.048296089075157964	0.9525925925925925	0.8414814814814815
chr2B	113580000	113870000	chr2B	113580000	113870000	255,255,0	1.5388248236300794	0.05408113973330442	0.044911931360394536	0.9066666666666666	0.8977777777777778
chr2B	55080000	55290000	chr2B	55080000	55290000	255,255,0	1.180095657285	0.03744801086188679	0.06131753021851745	0.8264462809917356	0.6942148760330579
chr2B	360000	550000	chr2B	360000	550000	255,255,0	0.7613016340625741	0.053769618041007945	0.04488594277072568	0.69	0.55
chr2B	31880000	32750000	chr2B	31880000	32750000	255,255,0	1.444931303363672	0.03425653989339811	0.06414095156514077	0.8693181818181818	0.8879132231404959
chr2B	96420000	96660000	chr2B	96420000	96660000	255,255,0	1.3097498400766516	0.047698890506645886	0.05063856954770782	0.8012820512820513	0.8397435897435898
chr2B	63690000	64170000	chr2B	63690000	64170000	255,255,0	1.0895143816905348	0.03742762035402673	0.06089132458684607	0.8916666666666667	0.725
chr2B	96680000	96860000	chr2B	96680000	96860000	255,255,0	1.197460778296858	0.06435454073674907	0.03250285343863343	0.7666666666666667	0.7444444444444445
chr2B	91090000	91420000	chr2B	91090000	91420000	255,255,0	1.2382338032366351	0.0336406395744899	0.06316829606531774	0.754325259515571	0.8996539792387543
chr2B	54670000	55050000	chr2B	54670000	55050000	255,255,0	0.7809603860481038	0.043516987293852775	0.053148436734047656	0.5342105263157895	0.5815789473684211
chr2B	73180000	73630000	chr2B	73180000	73630000	255,255,0	1.2915001971386313	0.06700513933392958	0.029659105041721603	0.7485822306238186	0.8582230623818525
chr2B	65610000	66380000	chr2B	65610000	66380000	255,255,0	1.6792790826137	0.05904262204615329	0.03656870767059789	0.8691650230111768	0.9598948060486522
chr2B	104050000	105110000	chr2B	104050000	105110000	255,255,0	1.25129041243614	0.052814315794884575	0.04254473946659682	0.9444444444444444	0.7382948986722572
chr2B	42600000	42970000	chr2B	42600000	42970000	255,255,0	1.1044524852998285	0.08348635722309589	0.010839674933651162	0.8421052631578947	0.5152354570637119
chr2B	73180000	73420000	chr2B	73180000	73420000	255,255,0	1.3579217267569486	0.07106831991491386	0.022889793932379554	0.8397435897435898	0.8141025641025641
chr2B	79620000	79960000	chr2B	79620000	79960000	255,255,0	1.7961050751776877	0.04336962416742751	0.0505358665495694	0.8856209150326797	0.9248366013071896
chr2B	113880000	114790000	chr2B	113880000	114790000	255,255,0	1.2611013287676318	0.0552983912341955	0.03733111444209104	0.8360113421550095	0.8549149338374291
chr2B	53250000	54150000	chr2B	53250000	54150000	255,255,0	1.4970833666788308	0.03976944552360376	0.05275376377260503	0.9647342995169083	0.8342995169082126
chr2B	4260000	4450000	chr2B	4260000	4450000	255,255,0	1.1240551238311467	0.0662029869307804	0.025233777452526515	0.75	0.77
chr2B	56080000	56580000	chr2B	56080000	56580000	255,255,0	1.0959373784466973	0.042726158079734726	0.04841018642539335	0.696923076923077	0.7630769230769231
chr2B	63070000	63660000	chr2B	63070000	63660000	255,255,0	1.2615342481425067	0.05350426242823404	0.03740688853290879	0.8011111111111111	0.8322222222222222
chr2B	81580000	82080000	chr2B	81580000	82080000	255,255,0	1.4275155693184987	0.05129786967451733	0.039239118318291744	0.7830769230769231	0.9153846153846154
chr2B	66420000	67460000	chr2B	66420000	67460000	255,255,0	1.3345653707144	0.047460903866263504	0.043070603562766804	0.9285195936139332	0.7071843251088534
chr2B	76050000	76220000	chr2B	76050000	76220000	255,255,0	0.6292438417043169	0.03580537716317806	0.05457534586912111	0.5555555555555556	0.6172839506172839
chr2B	118140000	118870000	chr2B	118140000	118870000	255,255,0	0.8498871185653827	0.05224898230479175	0.03767498644930347	0.5157048940832725	0.733382030679328
chr2B	55460000	55990000	chr2B	55460000	55990000	255,255,0	1.494284852468013	0.0429819232690872	0.046736777644138444	0.877914951989026	0.9492455418381345
chr2B	43610000	44240000	chr2B	43610000	44240000	255,255,0	1.4392122622032102	0.050344433886919865	0.039364381115432195	0.8486328125	0.947265625
chr2B	61820000	62370000	chr2B	61820000	62370000	255,255,0	1.6646968734414447	0.04184026734292701	0.04762315220949778	0.9247448979591837	0.9375
chr2B	125640000	126190000	chr2B	125640000	126190000	255,255,0	1.6065030823774795	0.06448166581160739	0.024496179304760807	0.9464285714285714	0.9681122448979592
chr2B	97710000	98240000	chr2B	97710000	98240000	255,255,0	1.5453613068999048	0.0411287748790925	0.04771362754028596	0.8888888888888888	0.9547325102880658
chr2B	122190000	122540000	chr2B	122190000	122540000	255,255,0	1.3790029025662387	0.035465024721894625	0.052764684842174836	0.7932098765432098	0.9351851851851852
chr2B	76250000	76970000	chr2B	76250000	76970000	255,255,0	1.2346877986052895	0.04534745633327862	0.042851546693035605	0.7009069880691503	0.9059431052674296
chr2B	69760000	70120000	chr2B	69760000	70120000	255,255,0	1.2928383131537093	0.0446263140117749	0.04353416472290389	0.8333333333333334	0.8742690058479532
chr2B	102530000	103380000	chr2B	102530000	103380000	255,255,0	1.2736474978333043	0.03797873013770027	0.05011135421844004	0.6349378042184964	0.9432125473228772
chr2B	73710000	74110000	chr2B	73710000	74110000	255,255,0	1.3233930518482278	0.04501907973495206	0.041762576338909584	0.9357142857142857	0.7619047619047619
chr2B	92900000	93120000	chr2B	92900000	93120000	255,255,0	1.1289137482889768	0.05056287289502233	0.036147008769909714	0.7803030303030303	0.7348484848484849
chr2B	45210000	45500000	chr2B	45210000	45500000	255,255,0	1.118382628175135	0.0736192310144688	0.012360793876482205	0.8665564738292011	0.5400183654729109
chr2B	64400000	64630000	chr2B	64400000	64630000	255,255,0	1.3842051968910563	0.022673667349120644	0.06322843791833616	0.8263888888888888	0.8541666666666666
chr2B	94130000	94600000	chr2B	94130000	94600000	255,255,0	1.5746451410096913	0.02897972740606944	0.056788281054226813	0.9322916666666666	0.9496527777777778
chr2B	114900000	115240000	chr2B	114900000	115240000	255,255,0	1.4427226169509506	0.04085734511994041	0.04481579707179634	0.9313725490196079	0.8921568627450981
chr2B	24630000	24820000	chr2B	24630000	24820000	255,255,0	0.9582244053415074	0.07506150113094572	0.010308875532962709	0.71	0.73
chr2B	131350000	131610000	chr2B	131350000	131610000	255,255,0	1.3073409964854474	0.037928991959903804	0.04736470649696431	0.8406593406593407	0.8736263736263736
chr2B	108670000	108940000	chr2B	108670000	108940000	255,255,0	1.4386176277306681	0.04771734419166912	0.03717514320670948	0.8928571428571429	0.8724489795918368
chr2B	109770000	109910000	chr2B	109770000	109910000	255,255,0	0.8212587731001095	0.04650913002479189	0.03828004622897329	0.625	0.5178571428571429
chr2B	109920000	110070000	chr2B	109920000	110070000	255,255,0	0.9989206621828541	0.04041126183237059	0.043878202083868084	0.671875	0.671875
chr2B	36480000	37680000	chr2B	36480000	37680000	255,255,0	1.7067841683878169	0.04990045477289923	0.03432239523312863	0.9505464480874317	0.9756830601092896
chr2B	131180000	131310000	chr2B	131180000	131310000	255,255,0	0.8143905575863568	0.04392071971031114	0.0401978435024595	0.5714285714285714	0.5306122448979592
chr2B	126870000	127310000	chr2B	126870000	127310000	255,255,0	1.5306627875002574	0.02697593088120523	0.05694408128626546	0.950592885375494	0.8873517786561265
chr2B	24350000	24530000	chr2B	24350000	24530000	255,255,0	0.924200702791401	0.013466988269600995	0.06983769046225463	0.5222222222222223	0.7666666666666667
chr2B	42570000	43490000	chr2B	42570000	43490000	255,255,0	1.7814989529126604	0.03832308098615472	0.044957588028368106	0.984736355226642	0.8885291396854764
chr2B	118900000	119690000	chr2B	118900000	119690000	255,255,0	1.3808490881436244	0.04041549633806109	0.04233612702811281	0.933125	0.8536874999999999
chr2B	113220000	113480000	chr2B	113220000	113480000	255,255,0	1.337742270326903	0.020548889449049243	0.06203247625868791	0.8736263736263736	0.8516483516483516
chr2B	26530000	27530000	chr2B	26530000	27530000	255,255,0	1.496084638983209	0.0532313281446008	0.02927855818362221	0.8670588235294118	0.9729411764705882
chr2B	82370000	82730000	chr2B	82370000	82730000	255,255,0	1.5270402324437509	0.040751143442452724	0.041445940441782805	0.8863496460449369	0.8946598953524161
chr2B	72120000	72520000	chr2B	72120000	72520000	255,255,0	1.1107702979038883	0.03475839304014585	0.047314085155295976	0.7309523809523809	0.7690476190476191
chr2B	25530000	26040000	chr2B	25530000	26040000	255,255,0	1.6496220624906064	0.055125321632709945	0.02680750886626962	0.9659763313609467	0.9600591715976331
chr2B	90560000	91070000	chr2B	90560000	91070000	255,255,0	1.6232227488720463	0.03240023227765945	0.04952817586147831	0.9674556213017751	0.9363905325443787
chr2B	65020000	65300000	chr2B	65020000	65300000	255,255,0	1.4646179211286385	0.0415424465264089	0.040322029808506465	0.8809523809523809	0.9
chr2B	52230000	52390000	chr2B	52230000	52390000	255,255,0	1.132444873081543	0.030042662628903545	0.05178850683866705	0.7083333333333334	0.7083333333333334
chr2B	82100000	82310000	chr2B	82100000	82310000	255,255,0	1.3362104962614203	0.04192708846023388	0.039773866328920854	0.8099173553719008	0.8264462809917356
chr2B	28590000	29740000	chr2B	28590000	29740000	255,255,0	1.2312049938789786	0.042510848104327786	0.03844530221295085	0.9158739595719382	0.6938168846611177
chr2B	40320000	41040000	chr2B	40320000	41040000	255,255,0	1.444872688936956	0.027140511214871627	0.053409029270866965	0.8671171171171171	0.9527027027027027
chr2B	84530000	85430000	chr2B	84530000	85430000	255,255,0	0.9868123055973734	0.03793714779535216	0.0423604535671625	0.7309178743961353	0.614975845410628
chr2B	94730000	95440000	chr2B	94730000	95440000	255,255,0	1.3606323224243875	0.05466968109848111	0.02547529331484378	0.9066358024691358	0.8186728395061729
chr2B	27550000	28540000	chr2B	27550000	28540000	255,255,0	1.72607584301544	0.038249035211852245	0.04185910031942003	0.9644	0.9648
chr2B	116130000	116640000	chr2B	116130000	116640000	255,255,0	1.1136641159924072	0.0433624216501345	0.03642048620880567	0.5014792899408284	0.9393491124260355
chr2B	71890000	72110000	chr2B	71890000	72110000	255,255,0	1.1378526099419999	0.04773838359605966	0.0317721386800397	0.7121212121212122	0.7651515151515151
chr2B	112930000	113530000	chr2B	112930000	113530000	255,255,0	1.5986723241102023	0.03183206942861008	0.04740648291254762	0.953763440860215	0.943010752688172
chr2B	13560000	13720000	chr2B	13560000	13720000	255,255,0	0.8362296375597713	0.05629720817008663	0.02286893822763295	0.5694444444444444	0.6805555555555556
chr2B	29940000	30280000	chr2B	29940000	30280000	255,255,0	0.568042775536149	0.029637757507170133	0.049297934054989515	0.5261634199134199	0.5365800865800865
chr2B	64710000	64970000	chr2B	64710000	64970000	255,255,0	1.040304402327802	0.06253116204421066	0.016394805412575892	0.6648351648351648	0.7637362637362637
chr2B	128230000	128570000	chr2B	128230000	128570000	255,255,0	1.4885698022261296	0.046285015978101696	0.03258706151118662	0.9313725490196079	0.8986928104575164
chr2B	112940000	113200000	chr2B	112940000	113200000	255,255,0	1.4228699559895441	0.05454062800311482	0.023876674510648704	0.8846153846153846	0.8626373626373627
chr2B	103440000	104010000	chr2B	103440000	104010000	255,255,0	1.680527861162144	0.04873955449644918	0.029559653461290303	0.9512485136741974	0.9678953626634959
chr2B	30600000	31860000	chr2B	30600000	31860000	255,255,0	1.0579122621660688	0.03523333442579657	0.042310456340669114	0.6964285714285714	0.8177083333333334
chr2B	120170000	120340000	chr2B	120170000	120340000	255,255,0	0.8018036658840434	0.050345038743233456	0.02718360597911096	0.585	0.6653125
chr2B	44810000	45130000	chr2B	44810000	45130000	255,255,0	1.2491919317105498	0.012088250650320178	0.06525031138328419	0.5919117647058824	0.9227941176470589
chr2B	78000000	79030000	chr2B	78000000	79030000	255,255,0	1.379707042501305	0.040859730348853526	0.03643189318971165	0.8120638885787652	0.8606241631753984
chr2B	107090000	107390000	chr2B	107090000	107390000	255,255,0	1.3725502626710213	0.04373564177304229	0.033190336118585614	0.8708333333333333	0.8625
chr2B	40420000	41040000	chr2B	40420000	41040000	255,255,0	1.2736992479205127	0.030744831155652033	0.04588160199953162	0.6824596774193549	0.9405241935483871
chr2B	102950000	103360000	chr2B	102950000	103360000	255,255,0	1.3610964158710195	0.0206341103469452	0.055759683068597965	0.7482993197278912	0.9478458049886621
chr2B	6760000	7110000	chr2B	6760000	7110000	255,255,0	1.318356037618475	0.0514400348409421	0.024490530496012727	0.8672839506172839	0.8611111111111112
chr2B	49480000	49790000	chr2B	49480000	49790000	255,255,0	1.190127388719211	0.034373530479688774	0.04145207250042204	0.8296185661764706	0.7660560905778241
chr2B	63290000	63660000	chr2B	63290000	63660000	255,255,0	1.229766297563337	0.03564389929030634	0.03980335900480311	0.7811634349030471	0.8587257617728532
chr2B	128950000	129270000	chr2B	128950000	129270000	255,255,0	1.2384342813266236	0.028433033016958292	0.04687989827229279	0.8933823529411765	0.8419117647058824
chr2B	87370000	87950000	chr2B	87370000	87950000	255,255,0	1.237562207771481	0.025294123978046187	0.050012025379786884	0.8218390804597702	0.771264367816092
chr2B	85890000	86620000	chr2B	85890000	86620000	255,255,0	1.2600658902983302	0.02877897029006478	0.04635627521521378	0.8984660336011687	0.6807888970051132
chr2B	6120000	6620000	chr2B	6120000	6620000	255,255,0	1.4079650361460896	0.033903790731826464	0.04092431677399594	0.9030769230769231	0.9246153846153846
chr2B	109160000	109580000	chr2B	109160000	109580000	255,255,0	0.938531250790814	0.04536562885283965	0.029365653328893855	0.6900997553171466	0.6414455110107284
chr2B	50100000	50310000	chr2B	50100000	50310000	255,255,0	1.1566728678436649	0.05321477379158984	0.02090035859522766	0.7933884297520661	0.7933884297520661
chr2B	29760000	30300000	chr2B	29760000	30300000	255,255,0	0.6639440321659429	0.03724591956979599	0.03632004048706719	0.6521164021164021	0.5052910052910053
chr2B	54190000	54570000	chr2B	54190000	54570000	255,255,0	1.479747328154609	0.02874318809771864	0.04470658879874345	0.9131578947368421	0.9394736842105263
chr2B	44260000	45160000	chr2B	44260000	45160000	255,255,0	1.771679734063472	0.03406846594742449	0.03860512401353716	0.942512077294686	0.9830917874396136
chr2B	88000000	88350000	chr2B	88000000	88350000	255,255,0	1.4163134244259057	0.04966607571342953	0.022521891309287306	0.8302469135802469	0.904320987654321
chr2B	36470000	36670000	chr2B	36470000	36670000	255,255,0	1.1642771223369226	0.057165285940597305	0.014848964315825636	0.8090909090909091	0.7
chr2B	35510000	36460000	chr2B	35510000	36460000	255,255,0	1.2810563911347157	0.028072994429615274	0.043840200104100446	0.6089409722222222	0.9587673611111112
chr2B	52440000	52940000	chr2B	52440000	52940000	255,255,0	1.4882793910760128	0.038758162273763525	0.033149017885733115	0.9492307692307692	0.9123076923076923
chr2B	57360000	58260000	chr2B	57360000	58260000	255,255,0	1.3576601864323372	0.036887780253116904	0.034933531898853454	0.8140096618357487	0.9396135265700483
chr2B	101400000	101840000	chr2B	101400000	101840000	255,255,0	1.4043078026617037	0.0362851160947012	0.03508095622992055	0.9110671936758893	0.9347826086956522
chr2B	32800000	33010000	chr2B	32800000	33010000	255,255,0	1.1617027869286591	0.047646386602904836	0.023707732731530352	0.8264462809917356	0.7107438016528925
chr2B	66430000	66950000	chr2B	66430000	66950000	255,255,0	1.6338248132141273	0.05004314756672079	0.02112848744448116	0.9188034188034188	0.9273504273504274
chr2B	7830000	8200000	chr2B	7830000	8200000	255,255,0	1.4213953863690485	0.031219901524124544	0.0397975397803971	0.8476454293628809	0.9307479224376731
chr2B	72330000	72520000	chr2B	72330000	72520000	255,255,0	0.9626909991246497	0.014869157834404803	0.055912350467390896	0.65	0.69
chr2B	76990000	77160000	chr2B	76990000	77160000	255,255,0	1.1067944796697575	0.05567725783795284	0.015093111348791112	0.7407407407407407	0.6172839506172839
chr2B	98330000	98480000	chr2B	98330000	98480000	255,255,0	0.8537393732008722	0.042291491883153384	0.02847403858060977	0.609375	0.578125
chr2B	71480000	71820000	chr2B	71480000	71820000	255,255,0	1.3707858577979066	0.026785366757521634	0.043818321786038165	0.9117647058823529	0.7941176470588235
chr2B	14810000	15290000	chr2B	14810000	15290000	255,255,0	1.307243038639831	0.05121064135739156	0.019159920438197142	0.8816666666666667	0.8783333333333333
chr2B	13290000	13500000	chr2B	13290000	13500000	255,255,0	1.0285823099708806	0.014838287215389382	0.0550316348883234	0.8099173553719008	0.7603305785123967
chr2B	37700000	38290000	chr2B	37700000	38290000	255,255,0	1.614809265632637	0.0321627342213362	0.03666348582328119	0.9566666666666667	0.9033333333333333
chr2B	46810000	47110000	chr2B	46810000	47110000	255,255,0	1.1181492974895322	0.030902313498224178	0.03791034464364744	0.6875	0.8541666666666666
chr2B	46480000	46780000	chr2B	46480000	46780000	255,255,0	1.0666517913001972	0.027171976609101946	0.04154929119944397	0.8	0.7875
chr2B	132040000	132410000	chr2B	132040000	132410000	255,255,0	1.2830783700649449	0.048132056721924166	0.020171651499748124	0.8476454293628809	0.9030470914127424
chr2B	50640000	51050000	chr2B	50640000	51050000	255,255,0	1.3660716227668455	0.013719688999551272	0.05444888214205801	0.8435374149659864	0.9251700680272109
chr2B	29800000	30560000	chr2B	29800000	30560000	255,255,0	0.6465848584991475	0.030607418753254616	0.03749606578790051	0.5836707152496626	0.5067476383265856
chr2B	27570000	28060000	chr2B	27570000	28060000	255,255,0	1.4073913101694866	0.04353127942608154	0.024409831242948953	0.9472	0.8736
chr2B	67470000	68080000	chr2B	67470000	68080000	255,255,0	1.5281004053063398	0.02576809539869933	0.04203158836456938	0.899063475546306	0.9448491155046826
chr2B	47660000	47910000	chr2B	47660000	47910000	255,255,0	1.4122487043787042	0.023474211256167832	0.04413775773532766	0.8757396449704142	0.863905325443787
chr2B	58480000	58870000	chr2B	58480000	58870000	255,255,0	1.3547516371292274	0.03471092451495801	0.03272600642401885	0.9225	0.8475
chr2B	79990000	80190000	chr2B	79990000	80190000	255,255,0	1.3723609676559074	0.04743209656193359	0.01997084227864742	0.8090909090909091	0.7363636363636363
chr2B	82780000	83460000	chr2B	82780000	83460000	255,255,0	1.2549089607792103	0.03765067680050889	0.029512621794553467	0.711764705882353	0.8949579831932774
chr2B	88370000	88870000	chr2B	88370000	88870000	255,255,0	1.730739988283087	0.03462831079529932	0.03243182528241606	0.94	0.9615384615384616
chr2B	5330000	5730000	chr2B	5330000	5730000	255,255,0	1.3556061591745585	0.0425844399254236	0.024034691904212604	0.9214285714285714	0.8833333333333333
chr2B	28080000	28540000	chr2B	28080000	28540000	255,255,0	1.4074526463468189	0.0269803404803872	0.0395541800210763	0.8568840579710145	0.9510869565217391
chr2B	118360000	118870000	chr2B	118360000	118870000	255,255,0	1.2736518744153735	0.035153613526988314	0.031161195849810183	0.8801775147928994	0.8801775147928994
chr2B	52050000	52210000	chr2B	52050000	52210000	255,255,0	1.0948596273555982	0.03374132252754395	0.03247182442562419	0.7083333333333334	0.7083333333333334
chr2B	111590000	112490000	chr2B	111590000	112490000	255,255,0	0.637866011504298	0.021394048307933525	0.04450413497627538	0.503864734299517	0.5125603864734299
chr2B	120810000	121010000	chr2B	120810000	121010000	255,255,0	1.0970878480207125	0.04712349326784143	0.018532810206426786	0.8090909090909091	0.7545454545454545
chr2B	10440000	11170000	chr2B	10440000	11170000	255,255,0	1.2675115520080438	0.034856940792644175	0.03075190389424004	0.9116143170197224	0.8108108108108109
chr2B	100770000	101000000	chr2B	100770000	101000000	255,255,0	1.2945713152788827	0.03217907849440417	0.033407635909660685	0.8541666666666666	0.8402777777777778
chr2B	27580000	27800000	chr2B	27580000	27800000	255,255,0	1.0363907505056051	0.053342999075076336	0.012124676041114625	0.8399621212121212	0.5880681818181819
chr2B	87640000	87950000	chr2B	87640000	87950000	255,255,0	1.4716138470646034	0.02541481625297249	0.039944286671339896	0.83203125	0.87890625
chr2B	100130000	100760000	chr2B	100130000	100760000	255,255,0	1.121829918664318	0.03409565650386395	0.031142825980518984	0.8837890625	0.7216796875
chr2B	11230000	11930000	chr2B	11230000	11930000	255,255,0	1.322275544363393	0.02370168080475704	0.041148882239235976	0.9357142857142857	0.8912698412698413
chr2B	32370000	32730000	chr2B	32370000	32730000	255,255,0	1.4784158030774361	0.020774167107089556	0.04406368555235579	0.9152046783625731	0.9385964912280702
chr2B	103660000	103990000	chr2B	103660000	103990000	255,255,0	1.1349850584194514	0.027426380879941162	0.037231173923136296	0.6020761245674741	0.9273356401384083
chr2B	90260000	90530000	chr2B	90260000	90530000	255,255,0	1.1273504368438951	0.017951974713442318	0.0466526954406747	0.6336098541980895	0.8533810960281548
chr2B	7520000	7800000	chr2B	7520000	7800000	255,255,0	1.4060791625472786	0.031993630243667	0.032258716385233754	0.861904761904762	0.8904761904761904
chr2B	77370000	77970000	chr2B	77370000	77970000	255,255,0	1.8142988296904243	0.03672487870288496	0.02750104608388934	0.9559139784946237	0.953763440860215
chr2B	37710000	37960000	chr2B	37710000	37960000	255,255,0	1.3505739575951083	0.05118182930813242	0.01290856949114861	0.8757396449704142	0.8520710059171598
chr2B	69470000	69690000	chr2B	69470000	69690000	255,255,0	0.9833699182270973	0.01351449151765408	0.05003203986732557	0.6742424242424242	0.7651515151515151
chr2B	42990000	43470000	chr2B	42990000	43470000	255,255,0	1.0216288908931608	0.021486645929756028	0.04204857219914129	0.585	0.8283333333333334
chr2B	101960000	102490000	chr2B	101960000	102490000	255,255,0	1.0866964931916043	0.042934780052904534	0.020059918512168873	0.8093278463648834	0.7297668038408779
chr2B	76990000	77330000	chr2B	76990000	77330000	255,255,0	1.6230804276112436	0.03187645578594195	0.031114348462849953	0.9117647058823529	0.9183006535947712
chr2B	130560000	130940000	chr2B	130560000	130940000	255,255,0	0.99575836326883	0.037556780684525094	0.0253109672749799	0.7657894736842106	0.6921052631578948
chr2B	97010000	97390000	chr2B	97010000	97390000	255,255,0	1.102700401409218	0.041660304320705395	0.02109711032911983	0.7342105263157894	0.8131578947368421
chr2B	410000	940000	chr2B	410000	940000	255,255,0	1.0622150379024065	0.04361082329700591	0.019079237685518606	0.5953360768175583	0.9163237311385459
chr2B	120380000	120790000	chr2B	120380000	120790000	255,255,0	1.1697199228707822	0.028337221829807448	0.034019479766837224	0.6938775510204083	0.9183673469387755
chr2B	54810000	55040000	chr2B	54810000	55040000	255,255,0	1.3496685645536441	0.029145850348559543	0.032969454016201286	0.8402777777777778	0.8541666666666666
chr2B	41060000	41280000	chr2B	41060000	41280000	255,255,0	1.0533307560536203	0.027413497346830656	0.034650197593353076	0.7954545454545454	0.6287878787878788
chr2B	36470000	36770000	chr2B	36470000	36770000	255,255,0	1.1448481951507947	0.040924632872161554	0.021035338488281364	0.9041666666666667	0.5208333333333334
chr2B	126690000	126860000	chr2B	126690000	126860000	255,255,0	0.9651583248534203	0.017600308789733073	0.044353378219069484	0.6419753086419753	0.7407407407407407
chr2B	23730000	23860000	chr2B	23730000	23860000	255,255,0	0.7862745445458608	0.044481330330372756	0.017243360840846846	0.5714285714285714	0.5714285714285714
chr2B	122990000	123210000	chr2B	122990000	123210000	255,255,0	1.0250363476987538	0.05325864692102665	0.008142049464017887	0.8257575757575758	0.6742424242424242
chr2B	113890000	114380000	chr2B	113890000	114380000	255,255,0	0.9893268692758372	0.039335237328747844	0.021876422432559016	0.8416	0.5792
chr2B	103120000	103340000	chr2B	103120000	103340000	255,255,0	1.0061451666561485	0.006790926880578758	0.05437252974886034	0.5227272727272727	0.8409090909090909
chr2B	26070000	26420000	chr2B	26070000	26420000	255,255,0	1.3739623885578327	0.03199074888126424	0.029109112978372098	0.9166666666666666	0.8796296296296297
chr2B	65980000	66360000	chr2B	65980000	66360000	255,255,0	1.348383926272144	0.012750319120315018	0.04833388733778207	0.75	0.9236842105263158
chr2B	126220000	126850000	chr2B	126220000	126850000	255,255,0	1.4705366086182095	0.02969887638206381	0.030999470362149145	0.9306640625	0.9482421875
chr2B	91840000	92260000	chr2B	91840000	92260000	255,255,0	1.0531362368347452	0.025836575294415666	0.03461372513642849	0.6212121212121212	0.8766233766233766
chr2B	68400000	68720000	chr2B	68400000	68720000	255,255,0	1.4744680257789446	0.03044148540020873	0.029859505577321407	0.8933823529411765	0.9227941176470589
chr2B	79070000	79530000	chr2B	79070000	79530000	255,255,0	1.358702357866255	0.031087527383718436	0.029144777681391575	0.9308197463768115	0.7455842391304348
chr2B	27350000	27520000	chr2B	27350000	27520000	255,255,0	0.8965904741155464	0.00567833930557244	0.05442180883037788	0.5185185185185185	0.7407407407407407
chr2B	119710000	120030000	chr2B	119710000	120030000	255,255,0	1.1695015277632599	0.030512617994760377	0.029366066115558188	0.9227941176470589	0.6139705882352942
chr2B	57030000	57330000	chr2B	57030000	57330000	255,255,0	1.100820643889332	0.0382053875777119	0.02163113064017666	0.6958333333333333	0.8708333333333333
chr2B	127470000	127620000	chr2B	127470000	127620000	255,255,0	0.7858927190617605	0.04277123444853115	0.016850500154762638	0.6862689393939393	0.515625
chr2B	58900000	59100000	chr2B	58900000	59100000	255,255,0	1.1699636087080783	0.02421637441277035	0.03540169324592318	0.7727272727272727	0.7545454545454545
chr2B	132430000	132550000	chr2B	132430000	132550000	255,255,0	0.7076813286754322	0.03866450904816571	0.02086402626472056	0.5	0.5
chr2B	86630000	87310000	chr2B	86630000	87310000	255,255,0	1.2480753641015523	0.03855155462965347	0.020744609725776048	0.7873949579831933	0.8747899159663866
chr2B	51660000	52020000	chr2B	51660000	52020000	255,255,0	1.234196125377947	0.03618888447130637	0.023040796342909786	0.868421052631579	0.8216374269005848
chr2B	121500000	121690000	chr2B	121500000	121690000	255,255,0	0.9384868179886698	0.039240480252553014	0.019831625859952948	0.67	0.79
chr2B	109590000	109760000	chr2B	109590000	109760000	255,255,0	1.0449094950104234	0.030535335558338678	0.028497142010629722	0.7407407407407407	0.7407407407407407
chr2B	70170000	70450000	chr2B	70170000	70450000	255,255,0	1.2327014869602455	0.028517319233948207	0.03046649766288058	0.719047619047619	0.8809523809523809
chr2B	83490000	84140000	chr2B	83490000	84140000	255,255,0	1.6129953666831942	0.02974285729822232	0.029079355254081285	0.960514233241506	0.9348025711662076
chr2B	22870000	23480000	chr2B	22870000	23480000	255,255,0	1.2186515384619825	0.024963303579828046	0.03369749147901374	0.7263267429760666	0.9365244536940687
chr2B	126880000	127040000	chr2B	126880000	127040000	255,255,0	0.9422155417750702	0.04940307828845722	0.009017996294569121	0.7083333333333334	0.625
chr2B	52960000	53230000	chr2B	52960000	53230000	255,255,0	1.4265254623992532	0.02499129801095673	0.03323080523340227	0.8724489795918368	0.8826530612244898
chr2B	41320000	41830000	chr2B	41320000	41830000	255,255,0	1.4938617166970314	0.036718877011320844	0.02145483969144575	0.9423076923076923	0.9423076923076923
chr2B	95950000	96380000	chr2B	95950000	96380000	255,255,0	1.0267810931540406	0.014269278875903067	0.0434773673004156	0.6301652892561983	0.878099173553719
chr2B	39110000	39350000	chr2B	39110000	39350000	255,255,0	1.2185994604142045	0.0075288267904223705	0.050124039603159976	0.6987179487179487	0.8653846153846154
chr2B	7130000	7500000	chr2B	7130000	7500000	255,255,0	1.4321464841472993	0.02421995076230335	0.03336734954431078	0.9141274238227147	0.9141274238227147
chr2B	103450000	103640000	chr2B	103450000	103640000	255,255,0	0.8791280638134795	0.05034033574788631	0.007107227699082484	0.77	0.51
chr2B	38800000	39360000	chr2B	38800000	39360000	255,255,0	1.8258692495251303	0.027836614810073268	0.02949123278047594	0.9667487684729064	0.9716748768472906
chr2B	69050000	69360000	chr2B	69050000	69360000	255,255,0	1.0979439567132325	0.03850521996871996	0.01870820749389824	0.85546875	0.63671875
chr2B	116260000	116610000	chr2B	116260000	116610000	255,255,0	1.2873554433571037	0.02257593332352801	0.034514790769153814	0.8240740740740741	0.9290123456790124
chr2B	1560000	2200000	chr2B	1560000	2200000	255,255,0	1.0968859728633842	0.017665488755244936	0.039136723086090223	0.8172348484848485	0.7869318181818182
chr2B	38330000	38770000	chr2B	38330000	38770000	255,255,0	1.544675946629428	0.027616710241289366	0.028601012308380108	0.9387351778656127	0.9545454545454546
chr2B	74530000	75010000	chr2B	74530000	75010000	255,255,0	1.0015192290309654	0.0358772578069652	0.019976878185486026	0.5416666666666666	0.875
chr2B	77990000	78350000	chr2B	77990000	78350000	255,255,0	1.219826271328031	0.03598418850890865	0.019563685808962446	0.8742690058479532	0.6637426900584795
chr2B	13840000	14020000	chr2B	13840000	14020000	255,255,0	1.005626912555479	0.03236471594053803	0.022791513472890254	0.7222222222222222	0.7222222222222222
chr2B	47190000	47640000	chr2B	47190000	47640000	255,255,0	1.0761992259450164	0.029901476553197776	0.025217009829493233	0.9224952741020794	0.5066162570888468
chr2B	121910000	122140000	chr2B	121910000	122140000	255,255,0	1.309031442641643	0.029021128325113277	0.02598637605602594	0.8541666666666666	0.8541666666666666
chr2B	113890000	114150000	chr2B	113890000	114150000	255,255,0	0.9544710103548738	0.043640945802166715	0.011249937876028755	0.8016890516890517	0.5380884547551215
chr2B	123620000	123890000	chr2B	123620000	123890000	255,255,0	1.2042643686153855	0.029242139933667977	0.025622559709563272	0.8826530612244898	0.7908163265306123
chr2B	6760000	6900000	chr2B	6760000	6900000	255,255,0	0.7603205839850036	0.040057016764322835	0.014416799716219819	0.5892857142857143	0.5178571428571429
chr2B	123430000	123600000	chr2B	123430000	123600000	255,255,0	0.9673530883959991	0.01667318755137843	0.03777524122768448	0.691358024691358	0.691358024691358
chr2B	10450000	10940000	chr2B	10450000	10940000	255,255,0	1.1753811076573242	0.027004716103212784	0.02727405932756877	0.8832	0.8064
chr2B	32530000	32710000	chr2B	32530000	32710000	255,255,0	0.8757693493295454	0.007273098497971295	0.04682122906664933	0.5	0.7444444444444445
chr2B	64710000	64850000	chr2B	64710000	64850000	255,255,0	0.7335764025758472	0.04846447490057665	0.005622506192318028	0.5535714285714286	0.5535714285714286
chr2B	86630000	87030000	chr2B	86630000	87030000	255,255,0	1.1778216041148937	0.03134725825906645	0.022551345168743867	0.9261904761904762	0.5785714285714286
chr2B	81570000	81740000	chr2B	81570000	81740000	255,255,0	1.0012391013524355	0.032484679373009286	0.02134630610965412	0.7407407407407407	0.6419753086419753
chr2B	14410000	14720000	chr2B	14410000	14720000	255,255,0	0.8628601090840395	0.020946174298135306	0.03271787181539439	0.62109375	0.66015625
chr2B	118130000	118350000	chr2B	118130000	118350000	255,255,0	1.0853154034964798	0.029718007271817823	0.0237805182047183	0.7803030303030303	0.7651515151515151
chr2B	108080000	108650000	chr2B	108080000	108650000	255,255,0	1.0921352435706653	0.01697164690464107	0.036155100195766426	0.5469678953626635	0.9417360285374554
chr2B	51510000	51650000	chr2B	51510000	51650000	255,255,0	0.8873271598835611	0.031034914160073312	0.022055148914248573	0.5892857142857143	0.625
chr2B	67740000	68070000	chr2B	67740000	68070000	255,255,0	1.188077107729399	0.017862682763328832	0.034776257328176685	0.643598615916955	0.9204152249134948
chr2B	56280000	56590000	chr2B	56280000	56590000	255,255,0	1.1878701325484118	0.01662168087884211	0.0359396932322294	0.74609375	0.88671875
chr2B	119400000	119680000	chr2B	119400000	119680000	255,255,0	1.2448296522300057	0.015601709964191527	0.036959238291239996	0.7440476190476191	0.8964285714285715
chr2B	127060000	127280000	chr2B	127060000	127280000	255,255,0	1.1748983641736928	0.010929096101532153	0.04162382649374846	0.8257575757575758	0.8409090909090909
chr2B	28580000	29080000	chr2B	28580000	29080000	255,255,0	1.2614114701663244	0.0375261877572855	0.014942525546338434	0.9492307692307692	0.7461538461538462
chr2B	92660000	92800000	chr2B	92660000	92800000	255,255,0	0.8124908473926078	0.011801025395879787	0.040426791599480566	0.5535714285714286	0.625
chr2B	105910000	106170000	chr2B	105910000	106170000	255,255,0	1.135823518154353	0.02862949667725129	0.022637237386559345	0.8406593406593407	0.8516483516483516
chr2B	8250000	8410000	chr2B	8250000	8410000	255,255,0	0.9431926222466572	0.045302002427699245	0.005644962347626234	0.7083333333333334	0.6805555555555556
chr2B	70480000	70880000	chr2B	70480000	70880000	255,255,0	1.2846854597796944	0.03594662761116037	0.014649765691235918	0.9473684210526316	0.5929824561403509
chr2B	38550000	38740000	chr2B	38550000	38740000	255,255,0	0.877764923694371	0.0046378378855481605	0.04586002421709355	0.53	0.75
chr2B	90570000	90830000	chr2B	90570000	90830000	255,255,0	1.202753816070821	0.043720515875897425	0.006710266624067095	0.8846153846153846	0.6648351648351648
chr2B	23140000	23470000	chr2B	23140000	23470000	255,255,0	1.2793857441577847	0.015553240733652558	0.03479522777426092	0.8581314878892734	0.9204152249134948
chr2B	120650000	120790000	chr2B	120650000	120790000	255,255,0	0.7391924781954385	0.011064448909548098	0.03908169297613148	0.5178571428571429	0.5892857142857143
chr2B	23500000	24050000	chr2B	23500000	24050000	255,255,0	1.357841464958615	0.02432844978164271	0.025670711446333802	0.9298469387755102	0.9094387755102041
chr2B	44270000	44540000	chr2B	44270000	44540000	255,255,0	1.1932029000453905	0.03978261378582343	0.010169320858733844	0.8928571428571429	0.6887755102040817
chr2B	115300000	115600000	chr2B	115300000	115600000	255,255,0	1.2271042109867252	0.02465888820334508	0.025243311490646958	0.8541666666666666	0.8958333333333334
chr2B	112490000	112890000	chr2B	112490000	112890000	255,255,0	1.492700215331653	0.016061763334994344	0.03383137909652137	0.9261904761904762	0.95
chr2B	2480000	2860000	chr2B	2480000	2860000	255,255,0	1.0843138095466052	0.031243255135715194	0.018647210419953264	0.8078947368421052	0.8078947368421052
chr2B	75080000	75640000	chr2B	75080000	75640000	255,255,0	1.4915569004559113	0.025909490407451816	0.02347276010693415	0.9470443349753694	0.9174876847290641
chr2B	8240000	8630000	chr2B	8240000	8630000	255,255,0	1.2746606253464645	0.03075382168920157	0.01858099617098937	0.9175	0.8125
chr2B	88710000	88870000	chr2B	88710000	88870000	255,255,0	1.051547972803641	0.008238514648285062	0.040902211261231225	0.6805555555555556	0.7083333333333334
chr2B	37110000	37670000	chr2B	37110000	37670000	255,255,0	1.1603246955338264	0.016100365419553356	0.03289389478725557	0.5031815369516982	0.9374813321385902
chr2B	41840000	41990000	chr2B	41840000	41990000	255,255,0	0.9351223770369066	0.029020115589049628	0.019947414429029295	0.640625	0.671875
chr2B	108420000	108640000	chr2B	108420000	108640000	255,255,0	1.1645178316633102	0.011798031804052145	0.037142497860188986	0.8106060606060606	0.8257575757575758
chr2B	123930000	124130000	chr2B	123930000	124130000	255,255,0	1.0890609429588216	0.037951481515446625	0.010951229998903259	0.8090909090909091	0.7545454545454545
chr2B	36000000	36440000	chr2B	36000000	36440000	255,255,0	1.317199946832827	0.013398522742583288	0.035443351001111206	0.7055335968379447	0.958498023715415
chr2B	63070000	63260000	chr2B	63070000	63260000	255,255,0	1.1131051591720977	0.025813347809444213	0.02279985241808246	0.73	0.79
chr2B	86630000	86840000	chr2B	86630000	86840000	255,255,0	1.1242362328277364	0.03363360833907143	0.014789580558280616	0.8264462809917356	0.6611570247933884
chr2B	98050000	98190000	chr2B	98050000	98190000	255,255,0	0.7687061957228398	0.003378232174766458	0.04499764920839409	0.5178571428571429	0.625
chr2B	31880000	32320000	chr2B	31880000	32320000	255,255,0	1.3269171469522836	0.026219673297184373	0.021961606287934844	0.950592885375494	0.8438735177865613
chr2B	72130000	72300000	chr2B	72130000	72300000	255,255,0	1.140483808411666	0.030045553834435204	0.01812642365916746	0.7407407407407407	0.7407407407407407
chr2B	91830000	92020000	chr2B	91830000	92020000	255,255,0	0.94249398640151	0.030188457223629915	0.017661730933751466	0.75	0.65
chr2B	61810000	61970000	chr2B	61810000	61970000	255,255,0	0.8616081706427305	0.03797528146115183	0.009851212573210711	0.6527777777777778	0.5416666666666666
chr2B	25100000	25370000	chr2B	25100000	25370000	255,255,0	1.0129804700128369	0.008151131121276661	0.03963808206474426	0.5663265306122449	0.8928571428571429
chr2B	69060000	69260000	chr2B	69060000	69260000	255,255,0	0.9761268546248811	0.03314765258641311	0.014566345805899786	0.8090909090909091	0.5545454545454546
chr2B	62780000	63000000	chr2B	62780000	63000000	255,255,0	1.1884029374091345	0.023854815740692654	0.02378011583211407	0.8257575757575758	0.7803030303030303
chr2B	24080000	24330000	chr2B	24080000	24330000	255,255,0	1.0070412318796156	0.022849741667217177	0.024607000332143844	0.8757396449704142	0.5798816568047337
chr2B	53260000	53430000	chr2B	53260000	53430000	255,255,0	0.9554448204309023	0.04085293232925606	0.006595104317420391	0.7407407407407407	0.5679012345679012
chr2B	41350000	41600000	chr2B	41350000	41600000	255,255,0	1.103252137242492	0.03896084716130943	0.008470370290561968	0.8402366863905325	0.7337278106508875
chr2B	121060000	121240000	chr2B	121060000	121240000	255,255,0	0.8707990736422122	0.0254234088428762	0.021744968320565567	0.7222222222222222	0.5888888888888889
chr2B	77620000	77960000	chr2B	77620000	77960000	255,255,0	1.247648609592117	0.019734665715705018	0.027336201460516518	0.6568627450980392	0.9183006535947712
chr2B	59120000	59600000	chr2B	59120000	59600000	255,255,0	1.2441048511125303	0.02359101100847441	0.023134177940973936	0.8983333333333333	0.8082471264367816
chr2B	117810000	117990000	chr2B	117810000	117990000	255,255,0	0.9588433749545167	0.02704235680839462	0.019624453688327638	0.7444444444444445	0.6555555555555556
chr2B	70180000	70300000	chr2B	70180000	70300000	255,255,0	0.701230835666885	0.03107899627108832	0.01521649644674358	0.5	0.5
chr2B	5790000	5930000	chr2B	5790000	5930000	255,255,0	0.7608231784208384	0.0188730615582177	0.027327981473472224	0.5892857142857143	0.5535714285714286
chr2B	118610000	118790000	chr2B	118610000	118790000	255,255,0	0.8415694472430567	0.019197209113730164	0.026772384392786792	0.7222222222222222	0.5666666666666667
chr2B	27120000	27520000	chr2B	27120000	27520000	255,255,0	1.16874636293572	0.013150497268420314	0.032789655523351946	0.6023809523809524	0.9357142857142857
chr2B	56050000	56250000	chr2B	56050000	56250000	255,255,0	1.1144147777141802	0.029582065736445694	0.016090479326721665	0.7909090909090909	0.7545454545454545
chr2B	65650000	65950000	chr2B	65650000	65950000	255,255,0	1.227236860450359	0.032911882709082935	0.012201875270801098	0.8625	0.8375
chr2B	126220000	126400000	chr2B	126220000	126400000	255,255,0	0.9372905198716268	0.03661360196808791	0.007986405699323	0.7444444444444445	0.6111111111111112
chr2B	67460000	67640000	chr2B	67460000	67640000	255,255,0	1.0088552864829996	0.03236922847062622	0.011907168371298044	0.7666666666666667	0.6333333333333333
chr2B	46210000	46460000	chr2B	46210000	46460000	255,255,0	1.1624463921700716	0.013827465609890427	0.030384011075373543	0.863905325443787	0.8402366863905325
chr2B	117810000	118120000	chr2B	117810000	118120000	255,255,0	1.0388038706096856	0.01675350853323162	0.02742633348082662	0.90234375	0.62890625
chr2B	61210000	61380000	chr2B	61210000	61380000	255,255,0	0.889473177241338	0.0378399251906992	0.005895847530038801	0.7407407407407407	0.5432098765432098
chr2B	58270000	58460000	chr2B	58270000	58460000	255,255,0	1.171128105131315	0.028095313538513952	0.015613299457569972	0.79	0.77
chr2B	81320000	81550000	chr2B	81320000	81550000	255,255,0	1.1677197291192098	0.014843111963386234	0.028726055018409302	0.7569444444444444	0.8263888888888888
chr2B	65320000	65600000	chr2B	65320000	65600000	255,255,0	0.7564666044240156	0.02244861807652806	0.021073554805943112	0.6333333333333333	0.5
chr2B	109310000	109560000	chr2B	109310000	109560000	255,255,0	1.0982724143357254	0.0266160423526035	0.016274736359893252	0.7810650887573964	0.8284023668639053
chr2B	107590000	108050000	chr2B	107590000	108050000	255,255,0	1.229729045113113	0.03241546243161947	0.010294877282975318	0.9257246376811594	0.7554347826086957
chr2B	38810000	39090000	chr2B	38810000	39090000	255,255,0	1.2583408802267209	0.035048051020108384	0.007556883793353713	0.9	0.7857142857142857
chr2B	55790000	55970000	chr2B	55790000	55970000	255,255,0	0.9681678963280405	0.00835558802081685	0.03399363905779954	0.6333333333333333	0.7444444444444445
chr2B	85450000	85870000	chr2B	85450000	85870000	255,255,0	1.302371775394597	0.01659245464675334	0.025236026306685116	0.7640692640692641	0.9199134199134199
chr2B	23500000	23700000	chr2B	23500000	23700000	255,255,0	1.0394110637634633	0.027391615947063977	0.014336218532628026	0.8090909090909091	0.6818181818181818
chr2B	128620000	128910000	chr2B	128620000	128910000	255,255,0	1.060169099562457	0.02010171846013244	0.02158085098334115	0.7111111111111111	0.8355555555555556
chr2B	58080000	58250000	chr2B	58080000	58250000	255,255,0	1.0145958602492327	0.014220344492948858	0.027439460402609812	0.691358024691358	0.7407407407407407
chr2B	59660000	60000000	chr2B	59660000	60000000	255,255,0	1.3060788534712977	0.01839510232440194	0.022709912913741193	0.9117647058823529	0.8790849673202614
chr2B	88890000	89230000	chr2B	88890000	89230000	255,255,0	1.329318143817022	0.0294220859923795	0.011608999023658674	0.9313725490196079	0.7745098039215687
chr2B	117220000	117800000	chr2B	117220000	117800000	255,255,0	1.0964982403316466	0.015324738852662716	0.0255989531839182	0.771264367816092	0.8816091954022989
chr2B	15320000	15870000	chr2B	15320000	15870000	255,255,0	0.9996473855231749	0.019896623119174076	0.020807154782917604	0.7971938775510204	0.7104591836734694
chr2B	14400000	14550000	chr2B	14400000	14550000	255,255,0	0.8018607806465979	0.021561484966091293	0.019106515067397915	0.671875	0.515625
chr2B	94770000	94990000	chr2B	94770000	94990000	255,255,0	0.9427773442318355	0.02963848197378472	0.010890303045966415	0.7196969696969697	0.6893939393939394
chr2B	55490000	55660000	chr2B	55490000	55660000	255,255,0	0.9204526732793408	0.03330018470292265	0.007033480010297506	0.7407407407407407	0.6419753086419753
chr2B	33870000	34240000	chr2B	33870000	34240000	255,255,0	1.1046401604945868	0.010421633932991618	0.029898684951803457	0.8421052631578947	0.8227146814404432
chr2B	47200000	47360000	chr2B	47200000	47360000	255,255,0	0.8831621558266425	0.03102048343382862	0.009287576206999345	0.7083333333333334	0.5694444444444444
chr2B	116660000	117200000	chr2B	116660000	117200000	255,255,0	1.1803447626059582	0.023270893434385057	0.01656995326321975	0.9407456398197138	0.6983392122281011
chr2B	78790000	79030000	chr2B	78790000	79030000	255,255,0	1.1524553123108725	0.009309713518849133	0.030457621230929363	0.510982905982906	0.8860256410256411
chr2B	124140000	124320000	chr2B	124140000	124320000	255,255,0	1.0382550316120143	0.011018341132061044	0.028574135698355242	0.7666666666666667	0.7666666666666667
chr2B	115740000	115960000	chr2B	115740000	115960000	255,255,0	1.1045044745479795	0.02112786975507218	0.018390289532602654	0.8257575757575758	0.8106060606060606
chr2B	85920000	86220000	chr2B	85920000	86220000	255,255,0	1.2353598818309335	0.022693493369061832	0.016583323684140006	0.8791666666666667	0.7791666666666667
chr2B	79650000	79830000	chr2B	79650000	79830000	255,255,0	0.9117186558722099	0.029874078310514966	0.009378957156002812	0.7666666666666667	0.5280898876404494
chr2B	10030000	10430000	chr2B	10030000	10430000	255,255,0	1.0640292288452124	0.02095621910604796	0.018016746315798797	0.6785714285714286	0.8976190476190476
chr2B	37990000	38280000	chr2B	37990000	38280000	255,255,0	1.1176229294047622	0.012684400072970047	0.026278983289587776	0.7288888888888889	0.8711111111111111
chr2B	83500000	83780000	chr2B	83500000	83780000	255,255,0	1.0800614213716746	0.031142869408464335	0.007777431447116544	0.8714285714285714	0.5761904761904761
chr2B	100410000	100760000	chr2B	100410000	100760000	255,255,0	0.8405451904761785	0.015153376295411794	0.023544440734584757	0.5263157894736842	0.7522958631145765
chr2B	29170000	29700000	chr2B	29170000	29700000	255,255,0	1.1046412229923783	0.01472396534677208	0.023736198478559407	0.8252875382505012	0.8273788865042769
chr2B	89530000	90030000	chr2B	89530000	90030000	255,255,0	1.1686631416042543	0.013577195180277817	0.02465906621831561	0.7523076923076923	0.9215384615384615
chr2B	73460000	73630000	chr2B	73460000	73630000	255,255,0	1.0042038522292853	0.008247344461646235	0.02975808501460047	0.6347222222222222	0.7375
chr2B	93890000	94100000	chr2B	93890000	94100000	255,255,0	1.1607914399404036	0.011422467443546892	0.02655711345400219	0.7933884297520661	0.8264462809917356
chr2B	96240000	96380000	chr2B	96240000	96380000	255,255,0	0.7308067190780783	0.005160158597521131	0.03182431217576582	0.5178571428571429	0.5892857142857143
chr2B	68760000	68990000	chr2B	68760000	68990000	255,255,0	0.9874263691793144	0.016439620382561575	0.020530557421984237	0.8125	0.6180555555555556
chr2B	125640000	125910000	chr2B	125640000	125910000	255,255,0	1.0088454931042299	0.030719858986627768	0.006038957844086248	0.8826530612244898	0.5357142857142857
chr2B	31260000	31640000	chr2B	31260000	31640000	255,255,0	0.9849862300560377	0.012903639650315322	0.023336022459343228	0.6868421052631579	0.8342105263157895
chr2B	59120000	59270000	chr2B	59120000	59270000	255,255,0	0.8972785384694872	0.029004307367619067	0.007160599926711085	0.671875	0.640625
chr2B	22870000	23110000	chr2B	22870000	23110000	255,255,0	1.088448657114323	0.02196310465866877	0.013202182412914317	0.8141025641025641	0.8141025641025641
chr2B	57360000	57680000	chr2B	57360000	57680000	255,255,0	1.1311258571225085	0.02196384315176976	0.013070758971078747	0.8860294117647058	0.7389705882352942
chr2B	70970000	71440000	chr2B	70970000	71440000	255,255,0	1.151649123991653	0.009889008305696837	0.02460925354385088	0.5538194444444444	0.9392361111111112
chr2B	80470000	80870000	chr2B	80470000	80870000	255,255,0	0.7419716482144945	0.0164183852812807	0.01774750733420525	0.5023809523809524	0.6071428571428571
chr2B	14250000	14390000	chr2B	14250000	14390000	255,255,0	0.6753722075532964	0.01422309692924875	0.019848291441641748	0.5178571428571429	0.5178571428571429
chr2B	990000	1510000	chr2B	990000	1510000	255,255,0	1.048591290872087	0.016843993843341863	0.01721605779659391	0.8504273504273504	0.7222222222222222
chr2B	83300000	83460000	chr2B	83300000	83460000	255,255,0	0.8474781857389279	0.00595641239653696	0.027952588077176134	0.5138888888888888	0.6527777777777778
chr2B	63520000	63660000	chr2B	63520000	63660000	255,255,0	0.7420263766349607	0.008137747628277556	0.02568061428857469	0.5089285714285714	0.5625
chr2B	14060000	14240000	chr2B	14060000	14240000	255,255,0	0.9952002025789913	0.014351960567742367	0.019466145871274834	0.7666666666666667	0.7222222222222222
chr2B	13020000	13280000	chr2B	13020000	13280000	255,255,0	0.9441933448920293	0.015212031167749508	0.018446488713218526	0.6978021978021978	0.7637362637362637
chr2B	84190000	84510000	chr2B	84190000	84510000	255,255,0	1.1555030401914863	0.021264402852837587	0.011734149633249279	0.8419117647058824	0.7757352941176471
chr2B	65320000	65480000	chr2B	65320000	65480000	255,255,0	0.9329594982005724	0.0223600971164771	0.010346176097424588	0.7083333333333334	0.6527777777777778
chr2B	54620000	54790000	chr2B	54620000	54790000	255,255,0	0.9309924133209484	0.019819324509585984	0.012581150013499092	0.7407407407407407	0.6172839506172839
chr2B	77380000	77580000	chr2B	77380000	77580000	255,255,0	1.0306052425019845	0.028151711495327483	0.004237704329989128	0.8090909090909091	0.6272727272727273
chr2B	66960000	67120000	chr2B	66960000	67120000	255,255,0	0.9185144706631423	0.023553143483891682	0.008784229603839535	0.6805555555555556	0.6527777777777778
chr2B	100570000	100750000	chr2B	100570000	100750000	255,255,0	0.9219791893133744	0.007543418666159167	0.02468682985370961	0.6111111111111112	0.7666666666666667
chr2B	66970000	67450000	chr2B	66970000	67450000	255,255,0	1.351717066757001	0.015288018669129738	0.016883361501488947	0.8816666666666667	0.9416666666666667
chr2B	100190000	100360000	chr2B	100190000	100360000	255,255,0	0.9414103284615836	0.02135588280514361	0.010713176350976558	0.6909722222222222	0.7364969135802468
chr2B	101030000	101230000	chr2B	101030000	101230000	255,255,0	1.0204426930240285	0.016382610533865943	0.01544722344630076	0.7727272727272727	0.7363636363636363
chr2B	10470000	10680000	chr2B	10470000	10680000	255,255,0	0.8801252643896402	0.026674295533315295	0.004417103685942165	0.7700114784205694	0.5143962350780532
chr2B	91170000	91290000	chr2B	91170000	91290000	255,255,0	0.6375414331428646	0.016572177815754735	0.01445056515646266	0.5	0.5
chr2B	112330000	112480000	chr2B	112330000	112480000	255,255,0	0.7825375949335356	0.007689052268109434	0.023328118074769075	0.515625	0.671875
chr2B	106840000	107010000	chr2B	106840000	107010000	255,255,0	0.9127722385544711	0.01735648173890643	0.013518842444868805	0.6666666666666666	0.7160493827160493
chr2B	7820000	7960000	chr2B	7820000	7960000	255,255,0	0.7932044216905935	0.020946758510969585	0.009818819130534685	0.625	0.5535714285714286
chr2B	4660000	4850000	chr2B	4660000	4850000	255,255,0	0.8846472059525605	0.021471048628988694	0.008271050439024335	0.75	0.55
chr2B	4480000	4640000	chr2B	4480000	4640000	255,255,0	0.9022163671043907	0.01356297293504064	0.015766897855662904	0.6527777777777778	0.7083333333333334
chr2B	59410000	59590000	chr2B	59410000	59590000	255,255,0	0.830875775720123	0.0078042400296610805	0.02115593351272206	0.5222222222222223	0.7222222222222222
chr2B	90880000	91070000	chr2B	90880000	91070000	255,255,0	1.0072059510501177	0.007284453605729126	0.021631171236258406	0.69	0.79
chr2B	66770000	66940000	chr2B	66770000	66940000	255,255,0	0.9186844020964174	0.005301012871609003	0.023437537808823898	0.5925925925925926	0.7407407407407407
chr2B	121720000	121900000	chr2B	121720000	121900000	255,255,0	0.9254730571467109	0.013810070759399908	0.01479996508445873	0.7444444444444445	0.6555555555555556
chr2B	36820000	37040000	chr2B	36820000	37040000	255,255,0	0.96059918936152	0.016471150457904014	0.012031080971446537	0.75	0.6893939393939394
chr2B	122150000	122280000	chr2B	122150000	122280000	255,255,0	0.6875627764015945	0.024324550475159645	0.004038792868110864	0.5714285714285714	0.5306122448979592
chr2B	67160000	67450000	chr2B	67160000	67450000	255,255,0	1.0878242772526368	0.009551401646919701	0.018282536096119795	0.6666666666666666	0.88
chr2B	80930000	81240000	chr2B	80930000	81240000	255,255,0	1.0616024996549336	0.013893943323819987	0.013759911197491127	0.76171875	0.76953125
chr2B	116060000	116230000	chr2B	116060000	116230000	255,255,0	0.7374780581912046	0.019122835115625486	0.008353548733270252	0.5925925925925926	0.6172839506172839
chr2B	118380000	118600000	chr2B	118380000	118600000	255,255,0	0.9039464256835579	0.018400665539581987	0.008944406419875015	0.8106060606060606	0.5833333333333334
chr2B	93580000	93850000	chr2B	93580000	93850000	255,255,0	1.0921023199726707	0.014378537080067769	0.012583157599330291	0.8214285714285714	0.8112244897959183
chr2B	123230000	123390000	chr2B	123230000	123390000	255,255,0	0.873186658283835	0.0065343677423548826	0.020276387900657944	0.6527777777777778	0.7083333333333334
chr2B	129420000	129600000	chr2B	129420000	129600000	255,255,0	0.8683204928779993	0.013225691213879873	0.013481152009122343	0.7222222222222222	0.6333333333333333
chr2B	10210000	10430000	chr2B	10210000	10430000	255,255,0	0.9462222884222146	0.007577334118981935	0.018808235868517695	0.553030303030303	0.8409090909090909
chr2B	97530000	97700000	chr2B	97530000	97700000	255,255,0	0.9317121575664804	0.013081140749621231	0.013287220251680807	0.7407407407407407	0.6666666666666666
chr2B	60210000	60420000	chr2B	60210000	60420000	255,255,0	1.079126137004625	0.014524102294426706	0.011788550489304378	0.7541035353535352	0.817739898989899
chr2B	132560000	132740000	chr2B	132560000	132740000	255,255,0	0.8138456982827714	0.01456977595143081	0.011660801411379332	0.7444444444444445	0.5222222222222223
chr2B	114650000	114870000	chr2B	114650000	114870000	255,255,0	0.8655326470845324	0.007577779795868578	0.018452862254313245	0.553030303030303	0.7954545454545454
chr2B	76770000	76960000	chr2B	76770000	76960000	255,255,0	1.0388248009455885	0.005767261447409798	0.019870987986067713	0.69	0.77
chr2B	85090000	85400000	chr2B	85090000	85400000	255,255,0	0.9124194632060605	0.01071898210362462	0.014896823599459007	0.58984375	0.76171875
chr2B	108080000	108400000	chr2B	108080000	108400000	255,255,0	1.0452653064319901	0.009630568308240734	0.0159545675260489	0.8492647058823529	0.7977941176470589
chr2B	65490000	65630000	chr2B	65490000	65630000	255,255,0	0.8289966862935199	0.008189838472917484	0.017161874343084547	0.625	0.625
chr2B	79320000	79530000	chr2B	79320000	79530000	255,255,0	0.9573965104599298	0.007296089028301444	0.017977193133648005	0.6115702479338843	0.7768595041322314
chr2B	45990000	46190000	chr2B	45990000	46190000	255,255,0	0.9630721652344627	0.012115254298136872	0.012977507770058818	0.7	0.7545454545454545
chr2B	110090000	110280000	chr2B	110090000	110280000	255,255,0	0.8622329544299867	0.011105005520463075	0.013774961914646257	0.61	0.75
chr2B	80630000	80870000	chr2B	80630000	80870000	255,255,0	0.9255901808672785	0.008699384089068219	0.016111725675358797	0.532051282051282	0.8269230769230769
chr2B	93320000	93470000	chr2B	93320000	93470000	255,255,0	0.6739237610552992	0.01740219216348578	0.007329471063642603	0.546875	0.546875
chr2B	116910000	117190000	chr2B	116910000	117190000	255,255,0	0.8817534485856865	0.013466240975689854	0.011142380184568795	0.5252976190476191	0.8574404761904763
chr2B	83800000	84040000	chr2B	83800000	84040000	255,255,0	0.7547262887471518	0.006958117306164059	0.017611559251595865	0.5576923076923077	0.5961538461538461
chr2B	30600000	31110000	chr2B	30600000	31110000	255,255,0	0.8795977925785531	0.012689957937567473	0.011518523796683049	0.8328402366863905	0.5340236686390533
chr2B	27860000	28040000	chr2B	27860000	28040000	255,255,0	0.7429155803109802	0.006236829668764673	0.017785438625674943	0.5350852272727273	0.6819602272727272
chr2B	31660000	31860000	chr2B	31660000	31860000	255,255,0	1.0416240882156451	0.009137748662863631	0.014807900633040098	0.7545454545454545	0.8090909090909091
chr2B	130950000	131120000	chr2B	130950000	131120000	255,255,0	0.7948668430196334	0.00926644482160673	0.014511484883101401	0.5925925925925926	0.6172839506172839
chr2B	8420000	8610000	chr2B	8420000	8610000	255,255,0	0.9302075931545634	0.008873224063959132	0.014431994979062161	0.69	0.75
chr2B	41640000	41820000	chr2B	41640000	41820000	255,255,0	0.957546552597063	0.007006149337866722	0.016278307892892745	0.6777777777777778	0.7666666666666667
chr2B	43170000	43350000	chr2B	43170000	43350000	255,255,0	0.8737860331369303	0.006754252179769254	0.01610485256652605	0.6333333333333333	0.7
chr2B	60010000	60150000	chr2B	60010000	60150000	255,255,0	0.7429727907236822	0.012837669661775929	0.00995726525688083	0.5535714285714286	0.5892857142857143
chr2B	87410000	87610000	chr2B	87410000	87610000	255,255,0	0.8069714176594229	0.015622657822224141	0.007151286526945637	0.6272727272727273	0.6090909090909091
chr2B	50330000	50570000	chr2B	50330000	50570000	255,255,0	1.0286892013165172	0.014511946533528716	0.00782296783553152	0.8012820512820513	0.7628205128205128
chr2B	48430000	48590000	chr2B	48430000	48590000	255,255,0	0.8486263153580773	0.011025040740991612	0.0102742363417025	0.6527777777777778	0.6805555555555556
chr2B	64200000	64370000	chr2B	64200000	64370000	255,255,0	0.8968520919650322	0.010207435551556017	0.011088172314385617	0.7160493827160493	0.6419753086419753
chr2B	25380000	25520000	chr2B	25380000	25520000	255,255,0	0.7353453508996814	0.01143470859095832	0.009738729214997077	0.5535714285714286	0.625
chr2B	22290000	22530000	chr2B	22290000	22530000	255,255,0	0.7374025897284261	0.01551520302027084	0.005594662703266801	0.6858974358974359	0.5192307692307693
chr2B	42010000	42150000	chr2B	42010000	42150000	255,255,0	0.8136732069355084	0.015052360685116246	0.005929599475444798	0.625	0.625
chr2B	57810000	57990000	chr2B	57810000	57990000	255,255,0	0.8265777568998045	0.00959652347344559	0.011176447635519116	0.6777777777777778	0.5888888888888889
chr2B	75370000	75590000	chr2B	75370000	75590000	255,255,0	0.8598782409337982	0.006737283151927934	0.01367526746239573	0.5681818181818182	0.7348484848484849
chr2B	111600000	111930000	chr2B	111600000	111930000	255,255,0	0.9997104483324182	0.009651399886909398	0.010625688631363822	0.8581314878892734	0.7197231833910035
chr2B	30310000	30560000	chr2B	30310000	30560000	255,255,0	0.9034674179585342	0.00917507247913612	0.010264189899171428	0.6479289940828402	0.7692307692307693
chr2B	114180000	114370000	chr2B	114180000	114370000	255,255,0	0.7556025263373125	0.007647019076191095	0.010634532238788215	0.5404040404040404	0.6888888888888889
chr2B	34050000	34240000	chr2B	34050000	34240000	255,255,0	0.847946544742415	0.004221264302433772	0.013451362246252697	0.59	0.77
chr2B	92070000	92250000	chr2B	92070000	92250000	255,255,0	0.8332095459837687	0.004638710469460312	0.012908433302258908	0.6333333333333333	0.7222222222222222
chr2B	40870000	41030000	chr2B	40870000	41030000	255,255,0	0.8114809380932175	0.004169830438379649	0.013257440298196543	0.5694444444444444	0.6805555555555556
chr2B	112030000	112280000	chr2B	112030000	112280000	255,255,0	0.7883030651839897	0.009773046852004294	0.007330808376613478	0.6863905325443787	0.591715976331361
chr2B	53680000	53820000	chr2B	53680000	53820000	255,255,0	0.7390714740088631	0.010645220335334483	0.0061053782461658246	0.5892857142857143	0.5535714285714286
chr2B	78360000	78540000	chr2B	78360000	78540000	255,255,0	0.9465938647437783	0.00870372373914016	0.007820092061450323	0.7	0.7444444444444445
chr2B	65980000	66170000	chr2B	65980000	66170000	255,255,0	0.9006204227993799	0.011554577454110836	0.0047880996247029635	0.79	0.59
chr2B	45740000	45930000	chr2B	45740000	45930000	255,255,0	0.7387521159633885	0.0055133767531521626	0.010820799061575856	0.5451388888888888	0.65625
chr2B	33560000	33790000	chr2B	33560000	33790000	255,255,0	0.7583713991073762	0.006776322062887208	0.009330993362400486	0.5347222222222222	0.7013888888888888
chr2B	89590000	89850000	chr2B	89590000	89850000	255,255,0	0.6924458126337728	0.007829475549078604	0.008060334666404382	0.6208791208791209	0.5
chr2B	89270000	89490000	chr2B	89270000	89490000	255,255,0	0.6534500557799594	0.008141038880877721	0.007531502904296175	0.5276358257127488	0.5141429083736776
chr2B	86850000	87030000	chr2B	86850000	87030000	255,255,0	0.7257103152312617	0.005871719096999283	0.00929127614193068	0.5444444444444444	0.6333333333333333
chr2B	95010000	95230000	chr2B	95010000	95230000	255,255,0	0.7770618642568609	0.009212967354198225	0.005787454522403186	0.7749999999999999	0.5037878787878788
chr2B	42990000	43140000	chr2B	42990000	43140000	255,255,0	0.7132861372893848	0.007727058875158293	0.005677100906374741	0.546875	0.609375
chr2B	114390000	114530000	chr2B	114390000	114530000	255,255,0	0.6528614958963395	0.006642996089613433	0.0064634204576235	0.5535714285714286	0.5178571428571429
chr2B	35260000	35490000	chr2B	35260000	35490000	255,255,0	0.7432401852705454	0.00627654864470986	0.0063471459283309115	0.5625	0.6736111111111112
chr2B	117400000	117600000	chr2B	117400000	117600000	255,255,0	0.5794517516415802	0.005707578058444934	0.006437906985531773	0.5	0.5
chr2B	44900000	45020000	chr2B	44900000	45020000	255,255,0	0.6099265302526855	0.00488234899619877	0.006871451790362955	0.5	0.5
chr2B	12860000	13010000	chr2B	12860000	13010000	255,255,0	0.682820560411849	0.004852719265362259	0.00672883048940447	0.609375	0.515625
chr2B	24950000	25090000	chr2B	24950000	25090000	255,255,0	0.6367428339405915	0.004018544003630941	0.00685223342613416	0.5181878306878307	0.5552248677248677
chr2B	97890000	98030000	chr2B	97890000	98030000	255,255,0	0.6487239118403334	0.007042801716466634	0.003593242276374513	0.5535714285714286	0.5178571428571429
chr9	65680000	66960000	chr9	65680000	66960000	255,255,0	1.0790841905020911	0.14089125163968996	0.05906925984856115	0.51875	0.9040865384615384
chr9	35430000	35870000	chr9	35430000	35870000	255,255,0	1.3507684963372415	0.10808013023680332	0.09174613471986941	0.8735177865612648	0.7628458498023716
chr9	38850000	39180000	chr9	38850000	39180000	255,255,0	0.7995384897405633	0.11363552945791666	0.0851434268203557	0.6456625994050871	0.5103232899626998
chr9	72210000	72840000	chr9	72210000	72840000	255,255,0	1.1716475237127355	0.1296365606636933	0.06863122022707255	0.7080078125	0.8447265625
chr9	109220000	109700000	chr9	109220000	109700000	255,255,0	1.206132382812684	0.1597865207664501	0.03774017206149484	0.8093746061751732	0.5474202157233403
chr9	69730000	69910000	chr9	69730000	69910000	255,255,0	0.7492808370600295	0.09869250817975449	0.09883099798284223	0.6111111111111112	0.5222222222222223
chr9	34330000	35360000	chr9	34330000	35360000	255,255,0	0.8485956129405501	0.09598005747686467	0.10091802835889044	0.5070642871929596	0.6579258303369651
chr9	74020000	74410000	chr9	74020000	74410000	255,255,0	1.2289295629811765	0.03995519464781512	0.15693540377954923	0.7875	0.82
chr9	115140000	115330000	chr9	115140000	115330000	255,255,0	0.5433436814343993	0.17995118805184585	0.016046805812389986	0.55	0.5
chr9	730000	880000	chr9	730000	880000	255,255,0	0.84770582413149	0.130094764548211	0.06575693420470125	0.5	0.546875
chr9	38790000	39290000	chr9	38790000	39290000	255,255,0	1.5377771766884882	0.07615819264027435	0.11924490829850054	0.9061538461538462	0.9123076923076923
chr9	55700000	56100000	chr9	55700000	56100000	255,255,0	0.7777293830216514	0.1694181181568648	0.025910586000309793	0.6802587866694672	0.626974083409181
chr9	28180000	30320000	chr9	28180000	30320000	255,255,0	1.0929915353919575	0.1002865946210768	0.09503230134261192	0.7645379023883697	0.5830737279335411
chr9	95540000	98590000	chr9	95540000	98590000	255,255,0	1.4528795568565276	0.1068319303142225	0.0884616711792908	0.8061963347430476	0.9199772892511313
chr9	17930000	19490000	chr9	17930000	19490000	255,255,0	0.9814157445244295	0.11474676657687656	0.07931386409800972	0.5611915605052472	0.7299067037442809
chr9	105570000	106170000	chr9	105570000	106170000	255,255,0	1.4800838068970583	0.05158188358799384	0.14166083343142744	0.7838709677419354	0.878494623655914
chr9	68550000	69720000	chr9	68550000	69720000	255,255,0	1.232993862217557	0.060513835705433644	0.1324626639921217	0.8428612467681701	0.7397299626544096
chr9	107400000	108010000	chr9	107400000	108010000	255,255,0	1.3258243835664418	0.09908648180218049	0.09347996810294434	0.9094693028095734	0.5556711758584808
chr9	34290000	35180000	chr9	34290000	35180000	255,255,0	0.8553190371500037	0.09402271354959447	0.09708439294307733	0.5002469135802469	0.6795061728395062
chr9	63330000	63510000	chr9	63330000	63510000	255,255,0	1.1520329539756862	0.01108623816294885	0.1781127611380332	0.5444444444444444	0.7666666666666667
chr9	960000	1300000	chr9	960000	1300000	255,255,0	1.1589559482558816	0.07369347780436397	0.11461593578658068	0.8529411764705882	0.6666666666666666
chr9	109220000	109570000	chr9	109220000	109570000	255,255,0	1.2286720368838533	0.1634221807377938	0.024845860662401124	0.7962962962962963	0.6141975308641975
chr9	35920000	36080000	chr9	35920000	36080000	255,255,0	0.9015816268196275	0.13339425364898921	0.054004209381900814	0.6527777777777778	0.625
chr9	109330000	109560000	chr9	109330000	109560000	255,255,0	0.8791604059689014	0.16004552518409032	0.025675735910168158	0.6597222222222222	0.6875
chr9	112740000	113780000	chr9	112740000	113780000	255,255,0	1.0722469208647367	0.06062384937378465	0.12360200249920128	0.5758345428156749	0.8044267053701016
chr9	91240000	92030000	chr9	91240000	92030000	255,255,0	0.9119562147105853	0.09223782518955415	0.09119556617593703	0.775625	0.505625
chr9	91220000	92330000	chr9	91220000	92330000	255,255,0	1.0388316367409134	0.10313478598379142	0.08014040886535367	0.7899744625511294	0.6784233417913268
chr9	101460000	102420000	chr9	101460000	102420000	255,255,0	1.552303685325489	0.07253978710141956	0.10682531727265249	0.9289965986394558	0.8388605442176871
chr9	71420000	72000000	chr9	71420000	72000000	255,255,0	0.9309729490513508	0.06337471912770697	0.11551028281080924	0.635632183908046	0.6804597701149425
chr9	1340000	1540000	chr9	1340000	1540000	255,255,0	0.6888239890227925	0.05261378179821675	0.12585958550707102	0.6	0.5909090909090909
chr9	36800000	37630000	chr9	36800000	37630000	255,255,0	0.8170309815937641	0.08803536193128031	0.08894518572325227	0.5850340136054422	0.5975056689342404
chr9	35900000	36420000	chr9	35900000	36420000	255,255,0	1.1772632544427148	0.061759432136916356	0.11420991087090082	0.8390313390313391	0.7136752136752137
chr9	72320000	72830000	chr9	72320000	72830000	255,255,0	1.3443675890402615	0.11727031068132526	0.057632580203057476	0.821001221001221	0.9018905168905169
chr9	13320000	14760000	chr9	13320000	14760000	255,255,0	1.6178514628144347	0.10296211044909462	0.07053233452089497	0.810882800608828	0.896689497716895
chr9	69400000	69890000	chr9	69400000	69890000	255,255,0	1.138617950470799	0.06796323972386428	0.10158247973728142	0.8795335968379446	0.6331509881422925
chr9	63960000	65000000	chr9	63960000	65000000	255,255,0	1.6513375573978895	0.10462006528500734	0.06470708761647506	0.9227140783744557	0.8566763425253991
chr9	61690000	63100000	chr9	61690000	63100000	255,255,0	1.7267996094285554	0.05587960864238686	0.11059624655564809	0.9271969847252529	0.9664749057726642
chr9	4400000	5750000	chr9	4400000	5750000	255,255,0	1.0541828391701542	0.07492868890056477	0.0911000678773902	0.5123269896193772	0.7711937716262975
chr9	115110000	115450000	chr9	115110000	115450000	255,255,0	0.9664508948557308	0.09858663509777868	0.0670841888974733	0.8333333333333334	0.565359477124183
chr9	2800000	4310000	chr9	2800000	4310000	255,255,0	1.296333987808178	0.08902972388658581	0.07498909924355837	0.8415858725761773	0.7586565096952909
chr9	69920000	70530000	chr9	69920000	70530000	255,255,0	1.0646930505031111	0.09868606893370055	0.06479124795599547	0.8231009365244537	0.5411030176899063
chr9	94950000	95510000	chr9	94950000	95510000	255,255,0	0.9677479040227759	0.08344676664505078	0.07935364329721242	0.5012315270935961	0.8017241379310345
chr9	91630000	92270000	chr9	91630000	92270000	255,255,0	0.7988862485147539	0.063258021640579	0.0995346984221389	0.5634469696969697	0.6354166666666666
chr9	115100000	115650000	chr9	115100000	115650000	255,255,0	1.0299203300119077	0.06563509697736514	0.09706712780053371	0.8316326530612245	0.6198979591836735
chr9	81180000	82430000	chr9	81180000	82430000	255,255,0	0.750351526611243	0.059650440805535165	0.099958806845457	0.5113805378782337	0.6121778460488138
chr9	72880000	73920000	chr9	72880000	73920000	255,255,0	1.3387309769037565	0.07167763723214703	0.0867392109143652	0.8098693759071117	0.9205370101596516
chr9	90850000	91030000	chr9	90850000	91030000	255,255,0	0.8797163862663697	0.03212908220414244	0.12557344699170422	0.6925347222222222	0.5789930555555556
chr9	35910000	36260000	chr9	35910000	36260000	255,255,0	1.0167384388276877	0.07420789243432449	0.08325658334281696	0.8301614763552481	0.5568851723696014
chr9	66240000	66880000	chr9	66240000	66880000	255,255,0	0.7713779077098255	0.06262730014519478	0.09453506378299725	0.5009469696969697	0.6202651515151515
chr9	113430000	113780000	chr9	113430000	113780000	255,255,0	1.4801773740710913	0.021427777080162136	0.13554997653047746	0.9228395061728395	0.7932098765432098
chr9	61680000	63500000	chr9	61680000	63500000	255,255,0	1.6999899007341717	0.1322603059602076	0.02441512792078293	0.660876576164856	0.9827744915764764
chr9	3650000	4290000	chr9	3650000	4290000	255,255,0	0.947557925972918	0.0336772588242681	0.1229689705845965	0.65625	0.7159090909090909
chr9	92650000	93550000	chr9	92650000	93550000	255,255,0	0.9619431857792415	0.10122119975937668	0.05493019418105527	0.5357487922705314	0.8111111111111111
chr9	107400000	107810000	chr9	107400000	107810000	255,255,0	1.7842829032578267	0.10782616217342489	0.048225436596475435	0.8752834467120182	0.9433106575963719
chr9	39310000	39490000	chr9	39310000	39490000	255,255,0	1.0970796481641822	0.03087175318479956	0.12487439750960318	0.7666666666666667	0.6777777777777778
chr9	65560000	66220000	chr9	65560000	66220000	255,255,0	1.1915897454761422	0.11158815848283171	0.04326210317909039	0.6711229946524064	0.8725490196078431
chr9	89610000	90830000	chr9	89610000	90830000	255,255,0	1.4170866274121932	0.07635257511512711	0.07742220654566428	0.7942887361184559	0.920676890534109
chr9	52390000	53580000	chr9	52390000	53580000	255,255,0	1.351488354938037	0.07528365925137451	0.076898742934761	0.91	0.8177777777777778
chr9	79330000	81180000	chr9	79330000	81180000	255,255,0	1.2617764969658318	0.07973880200279138	0.07215835109643408	0.9315527806682854	0.7036651636027287
chr9	20400000	21640000	chr9	20400000	21640000	255,255,0	1.446612013310871	0.09148490681482739	0.05996625149000484	0.5798771121351767	0.9362519201228878
chr9	21690000	22750000	chr9	21690000	22750000	255,255,0	1.2947126684056633	0.0797767081655554	0.07114010298102898	0.8441649196366178	0.6712089447938504
chr9	83390000	83660000	chr9	83390000	83660000	255,255,0	0.7459265834284554	0.08059645645240388	0.07031066795306558	0.6275510204081632	0.7193877551020408
chr9	63930000	65460000	chr9	63930000	65460000	255,255,0	1.7330525087960336	0.07772353261018372	0.07256911573934072	0.9429920728622028	0.8304941811435318
chr9	19930000	21660000	chr9	19930000	21660000	255,255,0	1.6251564672533787	0.07484854546904973	0.07478116737449794	0.8127890077949531	0.9068569163694015
chr9	105850000	106060000	chr9	105850000	106060000	255,255,0	1.0241092753256673	0.022184862155296026	0.12663546897285505	0.7768595041322314	0.7107438016528925
chr9	90020000	90780000	chr9	90020000	90780000	255,255,0	1.296217693563551	0.06401185809026858	0.08458095410988384	0.8191632928475033	0.888663967611336
chr9	65520000	66960000	chr9	65520000	66960000	255,255,0	1.4221366755438163	0.08556450167687082	0.062433679756555754	0.8101217656012176	0.916476407914764
chr9	11560000	12790000	chr9	11560000	12790000	255,255,0	1.286725538114162	0.053428856573589784	0.09213983583726931	0.6350156087408949	0.8660249739854319
chr9	92030000	92270000	chr9	92030000	92270000	255,255,0	1.3379443468392735	0.05690349047946314	0.08708685355389598	0.8525641025641025	0.8012820512820513
chr9	76900000	78010000	chr9	76900000	78010000	255,255,0	1.4489546948818561	0.06892176396615718	0.07323514999495306	0.9339923469387755	0.810905612244898
chr9	45730000	46190000	chr9	45730000	46190000	255,255,0	1.626451507512683	0.10808721118961656	0.03158009289156516	0.9311594202898551	0.9619565217391305
chr9	52410000	53120000	chr9	52410000	53120000	255,255,0	1.3344637004911795	0.07736245227508634	0.06197747190375473	0.9205246913580247	0.845679012345679
chr9	83640000	85050000	chr9	83640000	85050000	255,255,0	1.5199386236334869	0.07813093448300909	0.06006705490460951	0.8728426899424717	0.9180718111485816
chr9	103470000	104580000	chr9	103470000	104580000	255,255,0	1.4225411130922976	0.07196826491175737	0.06563550793531767	0.8746811224489796	0.8880739795918368
chr9	61240000	61660000	chr9	61240000	61660000	255,255,0	1.5126145062949004	0.06408170076135408	0.07303656531758529	0.9155844155844156	0.9134199134199135
chr9	16040000	16500000	chr9	16040000	16500000	255,255,0	0.9179330120579257	0.059552687707285105	0.07323641634205294	0.5416666666666666	0.8134057971014492
chr9	55880000	56070000	chr9	55880000	56070000	255,255,0	0.5313417403178715	0.09365215833806739	0.03882152637970334	0.5	0.62
chr9	37660000	38300000	chr9	37660000	38300000	255,255,0	1.4920327795101367	0.07249113193824669	0.05943748378554281	0.78125	0.9176136363636364
chr9	15490000	15980000	chr9	15490000	15980000	255,255,0	0.9513963351776531	0.05234200220738782	0.0791590887486359	0.56	0.7328
chr9	50360000	51960000	chr9	50360000	51960000	255,255,0	1.47393488021209	0.06789621559046197	0.06341279872256755	0.8800925925925925	0.9385802469135802
chr9	79350000	80280000	chr9	79350000	80280000	255,255,0	0.9614513235304295	0.09287805912668196	0.03841011912921681	0.8682661837935718	0.511090991398823
chr9	31740000	32460000	chr9	31740000	32460000	255,255,0	0.8835945217474882	0.07041414478384553	0.060860573393904244	0.6208708708708709	0.7702702702702703
chr9	71750000	71960000	chr9	71750000	71960000	255,255,0	1.27873963015168	0.04811882936745787	0.08255066802514016	0.8264462809917356	0.8099173553719008
chr9	59280000	60330000	chr9	59280000	60330000	255,255,0	1.1569845747313416	0.05695316862249147	0.07296390316082169	0.7308650765396938	0.867568529725881
chr9	84090000	85030000	chr9	84090000	85030000	255,255,0	1.0574880132800244	0.058494610824528795	0.068613887777807	0.5270390070921985	0.8674645390070922
chr9	69990000	70360000	chr9	69990000	70360000	255,255,0	1.3336144944236996	0.08200973674382567	0.044391943637407144	0.8559556786703602	0.8476454293628809
chr9	54520000	55530000	chr9	54520000	55530000	255,255,0	1.4685269412949444	0.07088692077726808	0.055414861657979264	0.7889273356401384	0.9588619761630143
chr9	16000000	16190000	chr9	16000000	16190000	255,255,0	0.619296406920377	0.11460176205029456	0.011592861074513936	0.57	0.57
chr9	17900000	18620000	chr9	17900000	18620000	255,255,0	1.443795355033896	0.07639802420235783	0.04932797741770725	0.8385885885885885	0.8656156156156156
chr9	59920000	60280000	chr9	59920000	60280000	255,255,0	1.0293992861731176	0.04269097137288303	0.08222833686569246	0.7923976608187134	0.8508771929824561
chr9	35460000	35650000	chr9	35460000	35650000	255,255,0	1.0411990841782979	0.06742545241023479	0.05669490910172029	0.75	0.63
chr9	30400000	31370000	chr9	30400000	31370000	255,255,0	0.9461705704531644	0.06143015227410386	0.060603464077807555	0.7180644811115935	0.5317509769865394
chr9	87400000	88060000	chr9	87400000	88060000	255,255,0	1.2244745275021196	0.055254877671833555	0.06436662885662316	0.8511586452762924	0.8110516934046346
chr9	6100000	6390000	chr9	6100000	6390000	255,255,0	1.2778925735786533	0.04573552859080211	0.07299584274817175	0.8533333333333334	0.7644444444444445
chr9	4770000	5750000	chr9	4770000	5750000	255,255,0	1.2069196216445546	0.05038370344656498	0.06807907534633215	0.6036734693877551	0.8297959183673469
chr9	114700000	115080000	chr9	114700000	115080000	255,255,0	1.427937180679037	0.05153107833871079	0.06689790782807392	0.8289473684210527	0.8657894736842106
chr9	37060000	37220000	chr9	37060000	37220000	255,255,0	0.6610195734876885	0.08902840643071597	0.02938410424565851	0.5138888888888888	0.6388888888888888
chr9	33750000	33980000	chr9	33750000	33980000	255,255,0	1.4286438620633048	0.0708116426036502	0.04740663057990004	0.8475378787878788	0.7831439393939394
chr9	47470000	47780000	chr9	47470000	47780000	255,255,0	1.261323344594616	0.051627913913072976	0.06657214017497293	0.84375	0.859375
chr9	110650000	110830000	chr9	110650000	110830000	255,255,0	1.275771703803776	0.0611351449147082	0.05652410526489163	0.7444444444444445	0.7666666666666667
chr9	107820000	108020000	chr9	107820000	108020000	255,255,0	1.270068934959077	0.0651306476763987	0.05190838346197543	0.7909090909090909	0.8090909090909091
chr9	22960000	24040000	chr9	22960000	24040000	255,255,0	1.1405072710957298	0.07248024861976277	0.044305592485251774	0.7976430976430976	0.5851851851851851
chr9	16530000	17400000	chr9	16530000	17400000	255,255,0	1.5884925059860384	0.05909090368528516	0.05702694552908169	0.9519628099173554	0.8641528925619835
chr9	97580000	98420000	chr9	97580000	98420000	255,255,0	1.4766522453281996	0.032950085786590616	0.0829876131994316	0.9208194905869325	0.9440753045404208
chr9	7850000	9190000	chr9	7850000	9190000	255,255,0	1.0398084171295867	0.06207242193845855	0.05384738956273981	0.6845917471466199	0.6345478489903424
chr9	50850000	51890000	chr9	50850000	51890000	255,255,0	1.0731631855346537	0.04727048637907166	0.06827963267694331	0.5667634252539913	0.8806240928882438
chr9	18640000	19480000	chr9	18640000	19480000	255,255,0	1.5639386058545173	0.05018574286537558	0.0636807799184467	0.9008859357696567	0.8919081837883572
chr9	102120000	102420000	chr9	102120000	102420000	255,255,0	1.407392669497036	0.04249725967168627	0.07132430804749101	0.9041666666666667	0.8958333333333334
chr9	3500000	3660000	chr9	3500000	3660000	255,255,0	0.8727408832171764	0.0064873588107417605	0.10712430990876451	0.6527777777777778	0.6805555555555556
chr9	21690000	22300000	chr9	21690000	22300000	255,255,0	1.7668215711443498	0.07113954731017902	0.041978376468759404	0.9365244536940687	0.927159209157128
chr9	111440000	111620000	chr9	111440000	111620000	255,255,0	1.264210032657968	0.044391787340966174	0.06789976006169379	0.7222222222222222	0.7666666666666667
chr9	270000	480000	chr9	270000	480000	255,255,0	1.14854949454145	0.037458556586610556	0.07423742473726333	0.7851239669421488	0.7024793388429752
chr9	3750000	4070000	chr9	3750000	4070000	255,255,0	0.7741939647016819	0.05089019458520558	0.06037786172639327	0.6266666666666667	0.6104166666666666
chr9	111800000	112330000	chr9	111800000	112330000	255,255,0	0.958115104846997	0.05312350019259377	0.05478335782920317	0.6172839506172839	0.663923182441701
chr9	26520000	27270000	chr9	26520000	27270000	255,255,0	1.2619335982112827	0.04187536692220077	0.06598806887919849	0.824792243767313	0.7119113573407202
chr9	10480000	11540000	chr9	10480000	11540000	255,255,0	1.075174687101088	0.08267165830273607	0.024504742272806555	0.6823899371069182	0.6942697414395528
chr9	102580000	102820000	chr9	102580000	102820000	255,255,0	1.304859382471311	0.057290801497133226	0.04980400666434534	0.8269230769230769	0.8269230769230769
chr9	75400000	75630000	chr9	75400000	75630000	255,255,0	1.2648368225916675	0.05798856808420791	0.048452641544839636	0.8541666666666666	0.7986111111111112
chr9	82600000	83270000	chr9	82600000	83270000	255,255,0	1.7305146099629525	0.04152449143770548	0.06482086785848257	0.976643598615917	0.9437716262975778
chr9	100950000	101430000	chr9	100950000	101430000	255,255,0	1.4831885451077775	0.06424269753548914	0.04206669959707329	0.8516666666666667	0.9183333333333333
chr9	110600000	111250000	chr9	110600000	111250000	255,255,0	1.1662737528309748	0.06066507426031864	0.0453800600249359	0.6308539944903582	0.8962350780532599
chr9	100140000	100420000	chr9	100140000	100420000	255,255,0	1.4518480558376128	0.05603590320844587	0.04949825671699956	0.8904761904761904	0.8809523809523809
chr9	115680000	115950000	chr9	115680000	115950000	255,255,0	1.3626616695096638	0.044699307431546376	0.06019943408158239	0.8418367346938775	0.8418367346938775
chr9	37260000	37460000	chr9	37260000	37460000	255,255,0	1.2838740020974977	0.06839731662399484	0.03617075847001937	0.8090909090909091	0.7909090909090909
chr9	78350000	79120000	chr9	78350000	79120000	255,255,0	1.7233516014858075	0.04855961275228188	0.05574585309363361	0.9598948060486522	0.9717291255752795
chr9	111290000	111630000	chr9	111290000	111630000	255,255,0	0.9633823189188968	0.03771441471228937	0.06617939863126317	0.5784313725490197	0.7026143790849673
chr9	92380000	92640000	chr9	92380000	92640000	255,255,0	1.3795245562467016	0.06721221692191054	0.03571785541140127	0.8736263736263736	0.8736263736263736
chr9	75140000	75350000	chr9	75140000	75350000	255,255,0	1.2712920341409253	0.03936566521358978	0.0630258390156378	0.8264462809917356	0.8099173553719008
chr9	104960000	105550000	chr9	104960000	105550000	255,255,0	1.4391748495732486	0.05605890460668447	0.04551474237592518	0.9011111111111111	0.91
chr9	100470000	100890000	chr9	100470000	100890000	255,255,0	1.6534641932789353	0.05307423645249927	0.04847888074833384	0.8874458874458875	0.9545454545454546
chr9	60510000	60920000	chr9	60510000	60920000	255,255,0	1.4113351882125313	0.04867433706421001	0.05273819429725718	0.9070294784580499	0.9342403628117913
chr9	10220000	10470000	chr9	10220000	10470000	255,255,0	1.2952383128599263	0.06551943323053182	0.03529772108880772	0.734775641025641	0.8193910256410257
chr9	17560000	17700000	chr9	17560000	17700000	255,255,0	0.5438733610232682	0.07260727163867836	0.027833237892277755	0.5178571428571429	0.5178571428571429
chr9	51970000	52330000	chr9	51970000	52330000	255,255,0	1.4415355576084177	0.042336981228510484	0.05685627651192776	0.8976608187134503	0.9152046783625731
chr9	108310000	108600000	chr9	108310000	108600000	255,255,0	1.100784567942697	0.026751929323700546	0.07241385236343001	0.8444444444444444	0.7288888888888889
chr9	114860000	115080000	chr9	114860000	115080000	255,255,0	1.1797983978926911	0.03401269141710635	0.06500311922838661	0.6742424242424242	0.8257575757575758
chr9	34520000	35130000	chr9	34520000	35130000	255,255,0	1.1447808715970713	0.0434977631908522	0.05474935316036143	0.72840790842872	0.8012486992715921
chr9	35140000	35390000	chr9	35140000	35390000	255,255,0	1.5006890042995746	0.0340894017754714	0.06340143354484429	0.8520710059171598	0.8757396449704142
chr9	19500000	19660000	chr9	19500000	19660000	255,255,0	1.103352102029133	0.08467047026821631	0.012284585256598153	0.6805555555555556	0.625
chr9	27940000	28170000	chr9	27940000	28170000	255,255,0	1.5898830299313467	0.0461747848628252	0.050628547886546305	0.8402777777777778	0.8541666666666666
chr9	85240000	86680000	chr9	85240000	86680000	255,255,0	1.8921677812422089	0.04771135436190088	0.04849870649062965	0.9699391171993912	0.9807838660578386
chr9	21090000	21630000	chr9	21090000	21630000	255,255,0	1.1816127318507457	0.04173903504373599	0.05405738986727551	0.5013227513227513	0.876984126984127
chr9	101470000	102090000	chr9	101470000	102090000	255,255,0	1.6321212278848654	0.04412753720094825	0.050977353074779436	0.9627016129032258	0.9506048387096774
chr9	94720000	95500000	chr9	94720000	95500000	255,255,0	1.4664175480936046	0.03557596433242072	0.0594340242164528	0.9378205128205128	0.8801282051282051
chr9	95480000	95620000	chr9	95480000	95620000	255,255,0	0.5464457553686208	0.015998269726112055	0.07886966731209492	0.5	0.5178571428571429
chr9	66980000	67220000	chr9	66980000	67220000	255,255,0	1.3934655680047139	0.051033030385410294	0.04363537498020256	0.8653846153846154	0.8269230769230769
chr9	109980000	110480000	chr9	109980000	110480000	255,255,0	1.55629272977508	0.059367265018293064	0.03520184153382372	0.9553846153846154	0.9646153846153847
chr9	54000000	54250000	chr9	54000000	54250000	255,255,0	1.2910717405824774	0.05386796304348018	0.040532982214344954	0.8520710059171598	0.8402366863905325
chr9	20840000	21640000	chr9	20840000	21640000	255,255,0	1.540877263575904	0.0414613931579426	0.052218722562808045	0.7428539559785842	0.9463935157644259
chr9	19230000	19480000	chr9	19230000	19480000	255,255,0	1.3255073243727917	0.04685947900421779	0.045944671815324134	0.7218934911242604	0.8757396449704142
chr9	115480000	115650000	chr9	115480000	115650000	255,255,0	1.0885754113445596	0.034183192738378956	0.05785818921290975	0.7191358024691358	0.7191358024691358
chr9	36730000	37070000	chr9	36730000	37070000	255,255,0	0.7647561749024557	0.029741682120943837	0.06187980040332299	0.5686274509803921	0.5718954248366013
chr9	65570000	65760000	chr9	65570000	65760000	255,255,0	1.1153788318548195	0.05417417497589573	0.03735590797310935	0.75	0.75
chr9	46570000	47410000	chr9	46570000	47410000	255,255,0	0.7570115075916394	0.040371402275441975	0.05103572000795798	0.624031007751938	0.540420819490587
chr9	58010000	58800000	chr9	58010000	58800000	255,255,0	0.8920010736724129	0.046327472060654164	0.04463433955308917	0.598125	0.773125
chr9	110490000	110640000	chr9	110490000	110640000	255,255,0	1.001406249047529	0.05906069005814199	0.03183900779949273	0.671875	0.640625
chr9	33080000	33280000	chr9	33080000	33280000	255,255,0	1.341597058925945	0.05311322020025605	0.03678689618169473	0.8090909090909091	0.8090909090909091
chr9	37900000	38280000	chr9	37900000	38280000	255,255,0	1.5068994091553862	0.03663473412490732	0.05288207429915864	0.8657894736842106	0.9342105263157895
chr9	63110000	63510000	chr9	63110000	63510000	255,255,0	1.795936517452931	0.03058578716640334	0.05885809098701489	0.9023809523809524	0.9452380952380952
chr9	22970000	23620000	chr9	22970000	23620000	255,255,0	1.0465017396018585	0.059372980044435	0.029771701777670898	0.7695133149678605	0.5546372819100092
chr9	86740000	87350000	chr9	86740000	87350000	255,255,0	1.2067119041499184	0.04129675560337237	0.04762981713060304	0.9552549427679501	0.6514047866805411
chr9	47800000	48430000	chr9	47800000	48430000	255,255,0	1.4233544805115286	0.04430557059427556	0.04461546102612082	0.935546875	0.9169921875
chr9	98630000	99250000	chr9	98630000	99250000	255,255,0	1.202846360427623	0.047827952557251974	0.04093166154426577	0.9203629032258065	0.6804435483870968
chr9	69410000	69670000	chr9	69410000	69670000	255,255,0	1.3374908809423132	0.04987910539421289	0.038677722269627214	0.8846153846153846	0.8461538461538461
chr9	17900000	18170000	chr9	17900000	18170000	255,255,0	1.5249713062541148	0.05744440027918746	0.030814125056479763	0.8724489795918368	0.8316326530612245
chr9	88550000	89260000	chr9	88550000	89260000	255,255,0	1.468673884109584	0.04295354893936198	0.044261748864352385	0.8943452380952381	0.9542328042328043
chr9	70830000	71350000	chr9	70830000	71350000	255,255,0	1.0369356601468747	0.04320426434502284	0.04395275867199787	0.6623931623931624	0.7991452991452992
chr9	38360000	38670000	chr9	38360000	38670000	255,255,0	1.4082415123055085	0.04927065230635516	0.03787603178077904	0.91015625	0.85546875
chr9	46200000	46370000	chr9	46200000	46370000	255,255,0	1.0692300305880167	0.06301286587016969	0.02407186033216078	0.7407407407407407	0.691358024691358
chr9	109760000	109970000	chr9	109760000	109970000	255,255,0	1.2253316353936092	0.04728507460408142	0.039442763635643696	0.8099173553719008	0.7933884297520661
chr9	15760000	15950000	chr9	15760000	15950000	255,255,0	1.2136292899727485	0.03900010085098622	0.04763258599115602	0.75	0.77
chr9	2070000	2750000	chr9	2070000	2750000	255,255,0	1.85078065403503	0.04581568213296178	0.04071104106329493	0.9336134453781513	0.9722689075630252
chr9	67240000	67790000	chr9	67240000	67790000	255,255,0	1.6593057122622412	0.05642260609080055	0.030045041617118795	0.9451530612244898	0.9630102040816326
chr9	71420000	71710000	chr9	71420000	71710000	255,255,0	1.3054242161164822	0.04395624505625796	0.042181859637823546	0.8888888888888888	0.8266666666666667
chr9	50040000	50250000	chr9	50040000	50250000	255,255,0	1.1920065994355102	0.045453937266416916	0.03946353682277699	0.8264462809917356	0.7768595041322314
chr9	116020000	116260000	chr9	116020000	116260000	255,255,0	1.1150839860312431	0.05227766687656253	0.03262329848808793	0.8397435897435898	0.6987179487179487
chr9	6960000	7690000	chr9	6960000	7690000	255,255,0	1.4501815694029399	0.05342191007797298	0.030824761214679426	0.9247626004382761	0.816654492330168
chr9	114470000	114650000	chr9	114470000	114650000	255,255,0	1.0922322180295334	0.030741169323884036	0.0534098313724318	0.7444444444444445	0.6777777777777778
chr9	89280000	89500000	chr9	89280000	89500000	255,255,0	0.993798751132777	0.04317587930614494	0.04094507433029231	0.8257575757575758	0.5378787878787878
chr9	111640000	111790000	chr9	111640000	111790000	255,255,0	0.9728155952080698	0.05284805916467866	0.03090962359316521	0.609375	0.640625
chr9	89680000	90010000	chr9	89680000	90010000	255,255,0	1.3765833177794684	0.05607454571958298	0.02736541407606216	0.8788927335640139	0.9065743944636678
chr9	99600000	100080000	chr9	99600000	100080000	255,255,0	1.5314345730622512	0.03821342906898817	0.04521106270889136	0.9483333333333334	0.9516666666666667
chr9	2810000	3160000	chr9	2810000	3160000	255,255,0	1.6802304689982361	0.049509018353269985	0.033801713206581235	0.9228395061728395	0.8919753086419753
chr9	68560000	69370000	chr9	68560000	69370000	255,255,0	1.598524888156042	0.028504474438889205	0.05448773546187806	0.9720404521118382	0.9205341916214459
chr9	21710000	21980000	chr9	21710000	21980000	255,255,0	1.4213478417529983	0.06117134234299665	0.021737140528731727	0.8928571428571429	0.7806122448979592
chr9	38800000	38960000	chr9	38800000	38960000	255,255,0	1.0210927973167205	0.0411081472577159	0.04144756262055635	0.7083333333333334	0.7083333333333334
chr9	53650000	53950000	chr9	53650000	53950000	255,255,0	1.367151007819181	0.04684567974895215	0.035138442743855774	0.8708333333333333	0.8958333333333334
chr9	16200000	16500000	chr9	16200000	16500000	255,255,0	1.420318312440242	0.05595098902550609	0.024846730050936128	0.8625	0.9125
chr9	95060000	95440000	chr9	95060000	95440000	255,255,0	1.3208460840681437	0.01933047912050305	0.06106198056541837	0.8973684210526316	0.9184210526315789
chr9	84110000	84750000	chr9	84110000	84750000	255,255,0	0.712043681876972	0.02850237073993784	0.05184854252139658	0.5123106060606061	0.6051136363636364
chr9	87770000	88050000	chr9	87770000	88050000	255,255,0	1.324218665374997	0.030415705596552475	0.049906506729978345	0.8523809523809524	0.8523809523809524
chr9	27310000	27480000	chr9	27310000	27480000	255,255,0	1.0534137730370317	0.049599947908965186	0.030656983799151147	0.6666666666666666	0.7037037037037037
chr9	22790000	22970000	chr9	22790000	22970000	255,255,0	1.212886073587992	0.037681121976550484	0.042270988695505135	0.7444444444444445	0.7222222222222222
chr9	114720000	114850000	chr9	114720000	114850000	255,255,0	0.8605575359921772	0.048840281104170956	0.031042409533936947	0.5714285714285714	0.5714285714285714
chr9	65770000	66210000	chr9	65770000	66210000	255,255,0	1.3266543260909525	0.05058350530329228	0.028728744362028685	0.7964426877470355	0.9466403162055336
chr9	5040000	5660000	chr9	5040000	5660000	255,255,0	1.293900272606347	0.03181476057734463	0.047191453231992045	0.6945564516129032	0.8901209677419355
chr9	46570000	47100000	chr9	46570000	47100000	255,255,0	0.8076343720049929	0.045613154953622614	0.03314657120822046	0.5541838134430727	0.663923182441701
chr9	107650000	107810000	chr9	107650000	107810000	255,255,0	0.86386530908264	0.010667704377087344	0.06805437535081216	0.5138888888888888	0.7083333333333334
chr9	81940000	82560000	chr9	81940000	82560000	255,255,0	1.362897860535272	0.037726929356303826	0.04078680814936628	0.8296370967741935	0.9102822580645161
chr9	95650000	96540000	chr9	95650000	96540000	255,255,0	1.2237142721865921	0.054094048752403034	0.024245615593844624	0.908641975308642	0.7683950617283951
chr9	54260000	54410000	chr9	54260000	54410000	255,255,0	0.9516155627798115	0.049180314786529025	0.028982852130825798	0.671875	0.640625
chr9	91380000	91630000	chr9	91380000	91630000	255,255,0	1.282895797897163	0.03135125180027998	0.046729741573545286	0.8520710059171598	0.8757396449704142
chr9	33300000	33710000	chr9	33300000	33710000	255,255,0	1.6032070640306844	0.03723170936281059	0.04036247585620645	0.9070294784580499	0.9478458049886621
chr9	9250000	10110000	chr9	9250000	10110000	255,255,0	1.53302215163012	0.03222743743221303	0.04527378893193254	0.7838266384778013	0.9455602536997886
chr9	34320000	34500000	chr9	34320000	34500000	255,255,0	0.752816739842362	0.04130891100735961	0.036060946454779294	0.5032051282051282	0.5989316239316239
chr9	50850000	51500000	chr9	50850000	51500000	255,255,0	0.7842786166083492	0.0313696713959803	0.04573786810541726	0.7382920110192838	0.5004591368227732
chr9	49470000	50020000	chr9	49470000	50020000	255,255,0	1.4144095426768295	0.03801374822604693	0.03801061446959045	0.9196428571428571	0.9553571428571429
chr9	102940000	103460000	chr9	102940000	103460000	255,255,0	1.40068562352857	0.04835168768182785	0.027598920441207278	0.896011396011396	0.9017094017094017
chr9	93580000	94690000	chr9	93580000	94690000	255,255,0	1.5843796820262566	0.03439487153306803	0.041377249301654706	0.9397321428571429	0.9716198979591837
chr9	19500000	19920000	chr9	19500000	19920000	255,255,0	1.8876591911060143	0.04837142506818887	0.027159850757905196	0.9242424242424242	0.9372294372294372
chr9	34100000	34510000	chr9	34100000	34510000	255,255,0	0.7452789450722328	0.04066769239915474	0.034726801391908105	0.5850340136054422	0.5034013605442177
chr9	21990000	22290000	chr9	21990000	22290000	255,255,0	1.0801670013872355	0.036725964206153504	0.038486941106387076	0.6291666666666667	0.8375
chr9	32520000	33060000	chr9	32520000	33060000	255,255,0	1.5223242579257947	0.0375308765789701	0.037204418100936276	0.9140211640211641	0.9431216931216931
chr9	100920000	101120000	chr9	100920000	101120000	255,255,0	1.0730946737180447	0.06021279615290706	0.013551117921417378	0.8090909090909091	0.6454545454545455
chr9	94720000	94900000	chr9	94720000	94900000	255,255,0	1.0122255364697967	0.0544913447374555	0.018727535105663808	0.7666666666666667	0.6333333333333333
chr9	55680000	55850000	chr9	55680000	55850000	255,255,0	0.9050583896334207	0.03524855119080223	0.03789526714969024	0.7160493827160493	0.6790123456790124
chr9	104590000	104910000	chr9	104590000	104910000	255,255,0	1.130623469009229	0.03271404696059607	0.040147034313920874	0.7757352941176471	0.8419117647058824
chr9	33500000	33690000	chr9	33500000	33690000	255,255,0	1.0247980457588133	0.0065177781627451465	0.06613234674583979	0.59	0.79
chr9	55020000	55480000	chr9	55020000	55480000	255,255,0	1.3502823481044168	0.019025938259839024	0.053470445810913536	0.8894927536231884	0.9329710144927537
chr9	95660000	96200000	chr9	95660000	96200000	255,255,0	1.0956132611732188	0.05807405635189701	0.014313240214119855	0.876984126984127	0.7341269841269841
chr9	76540000	76880000	chr9	76540000	76880000	255,255,0	1.5096066244611919	0.034393193073968875	0.037587156988699716	0.9183006535947712	0.9117647058823529
chr9	56110000	56410000	chr9	56110000	56410000	255,255,0	0.8647443671373338	0.059442524322787835	0.012020347821195071	0.6541666666666667	0.7458333333333333
chr9	93670000	94130000	chr9	93670000	94130000	255,255,0	0.8943253272303139	0.0457997078044776	0.02564452623533854	0.7517717896703404	0.5089225240674516
chr9	12780000	12960000	chr9	12780000	12960000	255,255,0	0.9490332720485342	0.03876435272740528	0.03236160572393147	0.5444444444444444	0.7222222222222222
chr9	114290000	114450000	chr9	114290000	114450000	255,255,0	1.1191192463038773	0.03750897419497344	0.033445061075349836	0.7083333333333334	0.7083333333333334
chr9	90350000	90650000	chr9	90350000	90650000	255,255,0	1.1999360567947641	0.029612228095985856	0.040859794324048695	0.8625	0.8541666666666666
chr9	52470000	52750000	chr9	52470000	52750000	255,255,0	1.1357458743497753	0.05470657808691483	0.015581071083543233	0.8428571428571429	0.7761904761904762
chr9	66690000	66960000	chr9	66690000	66960000	255,255,0	1.4182801111612617	0.022509183290301535	0.04774796215321869	0.8826530612244898	0.8826530612244898
chr9	46580000	46740000	chr9	46580000	46740000	255,255,0	0.887502867605662	0.04074556956271924	0.029361296066997018	0.6805555555555556	0.5972222222222222
chr9	112070000	112320000	chr9	112070000	112320000	255,255,0	1.3665876958586574	0.024095509096787246	0.0459861276416821	0.8757396449704142	0.8402366863905325
chr9	67590000	67780000	chr9	67590000	67780000	255,255,0	0.9707125847437179	0.007923229097263198	0.06203567896760734	0.51	0.79
chr9	79160000	79340000	chr9	79160000	79340000	255,255,0	1.0585524290922153	0.037236007775227384	0.03267521665379003	0.7666666666666667	0.7222222222222222
chr9	81970000	82210000	chr9	81970000	82210000	255,255,0	1.2566235326690516	0.042270835343932694	0.027346036350488483	0.8653846153846154	0.8397435897435898
chr9	65010000	65340000	chr9	65010000	65340000	255,255,0	1.436464894457467	0.026913002698317617	0.04254651306429108	0.9204152249134948	0.8996539792387543
chr9	58860000	59230000	chr9	58860000	59230000	255,255,0	0.9266404615589426	0.02348983093042939	0.04551597838864942	0.7922437673130194	0.6204986149584487
chr9	92670000	93000000	chr9	92670000	93000000	255,255,0	1.2814768003266508	0.03542764622675178	0.033298275042231915	0.8788927335640139	0.8581314878892734
chr9	94150000	94680000	chr9	94150000	94680000	255,255,0	1.3695491008541358	0.02901433221853726	0.03950165169257805	0.8367626886145405	0.9547325102880658
chr9	18190000	18620000	chr9	18190000	18620000	255,255,0	1.6008745621445393	0.03411314325589204	0.03341496850938394	0.9070247933884298	0.9400826446280992
chr9	30410000	30940000	chr9	30410000	30940000	255,255,0	1.0696733993522562	0.0400782772242634	0.027268410558454595	0.876945461945462	0.5345645095645095
chr9	61730000	61990000	chr9	61730000	61990000	255,255,0	1.282749737535005	0.051444892885676025	0.015780992250968517	0.8626373626373627	0.8846153846153846
chr9	91660000	92000000	chr9	91660000	92000000	255,255,0	1.407055505037067	0.03658398495451386	0.030167512000604135	0.8986928104575164	0.9313725490196079
chr9	29820000	30310000	chr9	29820000	30310000	255,255,0	1.5623586464680996	0.027532902938775507	0.0387392322807627	0.8832	0.9504
chr9	70030000	70170000	chr9	70030000	70170000	255,255,0	0.81957473568332	0.054955315831656845	0.01106435391161736	0.625	0.5535714285714286
chr9	59370000	59790000	chr9	59370000	59790000	255,255,0	0.9860485265839088	0.03807644070424518	0.02793283956074622	0.841991341991342	0.6818181818181818
chr9	71560000	71700000	chr9	71560000	71700000	255,255,0	0.8301140130569697	0.008534138054630661	0.05742301471486856	0.5892857142857143	0.625
chr9	80430000	81160000	chr9	80430000	81160000	255,255,0	0.9942570101622215	0.03993231252045054	0.025907242845325126	0.660336011687363	0.8341855368882396
chr9	12320000	12600000	chr9	12320000	12600000	255,255,0	1.0543062101241167	0.012116379606787315	0.05338357275046459	0.7571428571428571	0.7571428571428571
chr9	4400000	4720000	chr9	4400000	4720000	255,255,0	1.3178806132339886	0.037257369758502926	0.028185831350433836	0.8639705882352942	0.7316176470588235
chr9	102970000	103250000	chr9	102970000	103250000	255,255,0	1.2341189763197375	0.04750747627348367	0.017812138929824778	0.8523809523809524	0.8523809523809524
chr9	88110000	88540000	chr9	88110000	88540000	255,255,0	1.0813087134753956	0.04239747640220373	0.02282607620410533	0.7954545454545454	0.7582644628099173
chr9	105590000	105720000	chr9	105590000	105720000	255,255,0	0.7273706650330973	0.05693422724311117	0.007845870078640826	0.5714285714285714	0.5306122448979592
chr9	108050000	108290000	chr9	108050000	108290000	255,255,0	1.2697479006035408	0.034748381873451736	0.03002147975043226	0.8653846153846154	0.8653846153846154
chr9	1860000	2060000	chr9	1860000	2060000	255,255,0	1.3086623284283547	0.030594014304739348	0.03390995640024064	0.8090909090909091	0.8090909090909091
chr9	15510000	15740000	chr9	15510000	15740000	255,255,0	1.3490814613121307	0.027142121843444354	0.03702671208345949	0.8402777777777778	0.8263888888888888
chr9	63110000	63320000	chr9	63110000	63320000	255,255,0	1.0961472327368251	0.03563981585257575	0.028502587937865625	0.8264462809917356	0.7107438016528925
chr9	14760000	15110000	chr9	14760000	15110000	255,255,0	1.6495456911922315	0.03831489100454291	0.025759780169676394	0.9351851851851852	0.8981481481481481
chr9	90030000	90320000	chr9	90030000	90320000	255,255,0	1.3420290250912	0.03146138021270731	0.032486548687739994	0.8977777777777778	0.8355555555555556
chr9	74210000	74380000	chr9	74210000	74380000	255,255,0	0.9041556260554895	0.014029053823704282	0.0496933699535319	0.5266049382716049	0.7653703703703703
chr9	82620000	82990000	chr9	82620000	82990000	255,255,0	1.3729942929087242	0.04945692544554425	0.014060727385464357	0.9418282548476454	0.8642659279778393
chr9	88950000	89220000	chr9	88950000	89220000	255,255,0	1.225334131004204	0.010129043253330566	0.052820905880357594	0.8214285714285714	0.8928571428571429
chr9	5830000	6080000	chr9	5830000	6080000	255,255,0	0.9260030375885828	0.01635027754017984	0.046552595798100005	0.6390532544378699	0.6627218934911243
chr9	37650000	37880000	chr9	37650000	37880000	255,255,0	1.2673267140593527	0.02807970508857062	0.03459233200525741	0.8402777777777778	0.8125
chr9	76030000	76510000	chr9	76030000	76510000	255,255,0	1.479339196262133	0.030133032024350845	0.03240531489321899	0.9216666666666666	0.9616666666666667
chr9	67810000	68530000	chr9	67810000	68530000	255,255,0	1.7292088057957113	0.03170373524907161	0.030806804212304695	0.9677177177177178	0.9767267267267268
chr9	105570000	105840000	chr9	105570000	105840000	255,255,0	1.1963398860113288	0.038912079410682865	0.023543778462577547	0.8928571428571429	0.7602040816326531
chr9	103270000	103460000	chr9	103270000	103460000	255,255,0	1.1089492923914674	0.017779937645069584	0.04425041351862859	0.77	0.77
chr9	28340000	28670000	chr9	28340000	28670000	255,255,0	1.4338299714651095	0.041474627432088046	0.020394349898376685	0.9065743944636678	0.9065743944636678
chr9	66240000	66660000	chr9	66240000	66660000	255,255,0	1.353417541342113	0.03140486287696069	0.029770502945478866	0.9025974025974026	0.9069264069264069
chr9	14780000	14940000	chr9	14780000	14940000	255,255,0	0.990653623937761	0.05055557498989016	0.010371340918879281	0.7083333333333334	0.5416666666666666
chr9	87420000	87730000	chr9	87420000	87730000	255,255,0	1.2088182444364617	0.03991182339986471	0.020922666305200698	0.86328125	0.85546875
chr9	93030000	93550000	chr9	93030000	93550000	255,255,0	1.4343149107376891	0.02687490823242729	0.03285310093668145	0.8504273504273504	0.9615384615384616
chr9	20110000	20390000	chr9	20110000	20390000	255,255,0	1.228717922966076	0.03331646193216649	0.026014924593221522	0.5952380952380952	0.9
chr9	25600000	26450000	chr9	25600000	26450000	255,255,0	1.360918739094068	0.027064432856899426	0.03215514214810966	0.8750676041103299	0.856679286100595
chr9	108310000	108470000	chr9	108310000	108470000	255,255,0	0.8582798404969169	0.040340891615884666	0.01877236280686865	0.7083333333333334	0.5138888888888888
chr9	76740000	76880000	chr9	76740000	76880000	255,255,0	0.8539331328074724	0.008418782217292748	0.050505315896447786	0.625	0.625
chr9	93320000	93520000	chr9	93320000	93520000	255,255,0	0.9316808788455608	0.00784953169619803	0.05095448227091501	0.5	0.8090909090909091
chr9	18640000	18840000	chr9	18640000	18840000	255,255,0	1.2978228101315057	0.04299212043462382	0.015777328431546913	0.8090909090909091	0.7909090909090909
chr9	48450000	48930000	chr9	48450000	48930000	255,255,0	1.232830833409861	0.029103444850624147	0.029483968717144517	0.9216666666666666	0.7916666666666666
chr9	112470000	112730000	chr9	112470000	112730000	255,255,0	1.4444925980494427	0.03313193994087088	0.025425081545990463	0.8846153846153846	0.8846153846153846
chr9	47110000	47410000	chr9	47110000	47410000	255,255,0	1.0328288546835855	0.02781890418027816	0.0301982372160099	0.7708333333333334	0.7625
chr9	76550000	76730000	chr9	76550000	76730000	255,255,0	0.954831107112988	0.04818319386750658	0.009829577321187144	0.7666666666666667	0.5666666666666667
chr9	83700000	84070000	chr9	83700000	84070000	255,255,0	1.1805846790198025	0.040667892991679874	0.01707689285549277	0.8753462603878116	0.8365650969529086
chr9	4410000	4610000	chr9	4410000	4610000	255,255,0	1.178492257645771	0.03691895021639924	0.020643107757815474	0.7727272727272727	0.6818181818181818
chr9	65010000	65180000	chr9	65010000	65180000	255,255,0	1.0094763323720959	0.04726878829330282	0.010145701557634395	0.7407407407407407	0.6666666666666666
chr9	34090000	34250000	chr9	34090000	34250000	255,255,0	0.7806739974103944	0.028201100121548844	0.028833867343674793	0.5972222222222222	0.5416666666666666
chr9	22320000	22760000	chr9	22320000	22760000	255,255,0	1.3109229624568401	0.02925290967058504	0.027701079115871705	0.7806324110671937	0.8715415019762845
chr9	48170000	48420000	chr9	48170000	48420000	255,255,0	1.129272629752254	0.01616036857741147	0.04043359094748297	0.7218934911242604	0.8757396449704142
chr9	104070000	104570000	chr9	104070000	104570000	255,255,0	1.1777791892235174	0.021243020379311972	0.03534104979760805	0.8015384615384615	0.8661538461538462
chr9	85310000	85630000	chr9	85310000	85630000	255,255,0	1.0577834685171816	0.04457552426789596	0.011813389827417808	0.9007352941176471	0.5992647058823529
chr9	70380000	70530000	chr9	70380000	70530000	255,255,0	0.9185433526396004	0.02653482228499915	0.029722874444129473	0.671875	0.640625
chr9	94720000	95020000	chr9	94720000	95020000	255,255,0	1.1525875330588038	0.043031003039688404	0.013173333262681972	0.8875	0.6875
chr9	109580000	109740000	chr9	109580000	109740000	255,255,0	0.9235701664082976	0.020248306467173745	0.03587802380963781	0.6527777777777778	0.7083333333333334
chr9	71050000	71320000	chr9	71050000	71320000	255,255,0	0.9527156785275763	0.01775723798597608	0.03807332838961654	0.576530612244898	0.8214285714285714
chr9	78060000	78340000	chr9	78060000	78340000	255,255,0	1.2931710673642351	0.021121244497592312	0.034625068246474044	0.8238095238095238	0.8809523809523809
chr9	67250000	67410000	chr9	67250000	67410000	255,255,0	0.9178932883519713	0.04863021904305785	0.007089193096431477	0.7083333333333334	0.5972222222222222
chr9	94160000	94340000	chr9	94160000	94340000	255,255,0	1.0238689147423503	0.041263372616299546	0.014449980863638655	0.7666666666666667	0.6777777777777778
chr9	75790000	76010000	chr9	75790000	76010000	255,255,0	1.2011189341664577	0.03151420236323724	0.024126078397062878	0.8409090909090909	0.8409090909090909
chr9	96570000	97420000	chr9	96570000	97420000	255,255,0	1.131114494122496	0.02595962146400959	0.02933658103866464	0.6836127636560303	0.918334234721471
chr9	110890000	111120000	chr9	110890000	111120000	255,255,0	1.0267307448001048	0.031228799071293098	0.023639930065095717	0.8402777777777778	0.5486111111111112
chr9	50400000	50780000	chr9	50400000	50780000	255,255,0	1.3099583116041846	0.03148249924783117	0.023158802640100853	0.904733379501385	0.9105436288088642
chr9	49220000	49460000	chr9	49220000	49460000	255,255,0	1.1930012114436748	0.03132290998597395	0.02326752870693792	0.8012820512820513	0.8653846153846154
chr9	111810000	112040000	chr9	111810000	112040000	255,255,0	1.26013220703524	0.029800195705404722	0.024386164415842418	0.7986111111111112	0.8541666666666666
chr9	21450000	21640000	chr9	21450000	21640000	255,255,0	1.129687872831671	0.009616671399831331	0.044336313579278225	0.71	0.79
chr9	100280000	100410000	chr9	100280000	100410000	255,255,0	0.7328381174955217	0.007161505331710238	0.04663651452052814	0.5306122448979592	0.5714285714285714
chr9	24390000	24770000	chr9	24390000	24770000	255,255,0	1.1201419969185518	0.013451792811779169	0.040206586625327265	0.8973684210526316	0.6342105263157894
chr9	105320000	105550000	chr9	105320000	105550000	255,255,0	1.2029687371771354	0.02042252374060187	0.03322991827098126	0.8125	0.8402777777777778
chr9	76270000	76470000	chr9	76270000	76470000	255,255,0	1.080188295805112	0.008078094845216998	0.04551601868075231	0.7909090909090909	0.8090909090909091
chr9	51520000	51860000	chr9	51520000	51860000	255,255,0	0.8563504985410608	0.012591628051117772	0.040915579003688654	0.696078431372549	0.6241830065359477
chr9	48980000	49210000	chr9	48980000	49210000	255,255,0	1.186403382048109	0.02490470183945212	0.0284752135166821	0.8402777777777778	0.8402777777777778
chr9	46200000	46560000	chr9	46200000	46560000	255,255,0	1.013469541586383	0.034971931530888706	0.018330159371088783	0.8450292397660819	0.6461988304093568
chr9	82330000	82570000	chr9	82330000	82570000	255,255,0	1.117063700082142	0.011881976092038856	0.041203705719143585	0.6602564102564102	0.8653846153846154
chr9	80450000	80920000	chr9	80450000	80920000	255,255,0	0.9030742077443166	0.02918352258001006	0.023862960525375898	0.6770833333333334	0.7447916666666666
chr9	65350000	65520000	chr9	65350000	65520000	255,255,0	0.9815606324829923	0.0214716543375831	0.031342059373345735	0.691358024691358	0.7160493827160493
chr9	54680000	55000000	chr9	54680000	55000000	255,255,0	1.3479154043131854	0.03102026935495572	0.021353445605999805	0.9154411764705882	0.9154411764705882
chr9	68560000	68680000	chr9	68560000	68680000	255,255,0	0.6541412357347802	0.049737439711626856	0.002393548340088129	0.5	0.5
chr9	19940000	20390000	chr9	19940000	20390000	255,255,0	1.8065017886559749	0.03213700687014173	0.019855200908929893	0.9565217391304348	0.9489603024574669
chr9	99260000	99500000	chr9	99260000	99500000	255,255,0	1.0605110299327927	0.01651105850329753	0.035452476231168414	0.8269230769230769	0.7243589743589743
chr9	26540000	26920000	chr9	26540000	26920000	255,255,0	1.4671645963389084	0.0319331278190252	0.019923399564232953	0.9342105263157895	0.8710526315789474
chr9	81200000	81900000	chr9	81200000	81900000	255,255,0	1.3389869333007862	0.026321931483009778	0.024957295876833777	0.9357142857142857	0.9119047619047619
chr9	101460000	101610000	chr9	101460000	101610000	255,255,0	0.8233234046611035	0.04295897356955199	0.008005645350306439	0.671875	0.546875
chr9	93600000	93800000	chr9	93600000	93800000	255,255,0	0.8453103055034326	0.04347814375807757	0.007418634749349192	0.7287075298438934	0.5131427915518825
chr9	51990000	52160000	chr9	51990000	52160000	255,255,0	0.8946419300984234	0.04242654959745104	0.00811111846514688	0.7407407407407407	0.5432098765432098
chr9	62620000	62960000	chr9	62620000	62960000	255,255,0	0.793729037313669	0.01491925859364835	0.03447122725539335	0.5588235294117647	0.6699346405228758
chr9	27630000	27890000	chr9	27630000	27890000	255,255,0	1.2863453232772595	0.027259462760789423	0.0214890751628002	0.8406593406593407	0.8186813186813187
chr9	19940000	20110000	chr9	19940000	20110000	255,255,0	0.9763401846920636	0.04305482542877552	0.005677300508078544	0.7407407407407407	0.5432098765432098
chr9	53150000	53560000	chr9	53150000	53560000	255,255,0	1.1362650708753856	0.024428990415510415	0.024302308392369375	0.8435374149659864	0.8390022675736961
chr9	58030000	58370000	chr9	58030000	58370000	255,255,0	0.884052974334578	0.03418703585857895	0.014332521758124094	0.7941176470588235	0.6045751633986928
chr9	112750000	112990000	chr9	112750000	112990000	255,255,0	1.2203844750083594	0.024226044252997063	0.024254648056385324	0.8397435897435898	0.8141025641025641
chr9	66020000	66180000	chr9	66020000	66180000	255,255,0	0.8566675563536859	0.007957215514711326	0.04008371835572429	0.5694444444444444	0.7083333333333334
chr9	70870000	71040000	chr9	70870000	71040000	255,255,0	1.0178264332102365	0.024935830355933983	0.02268709018973898	0.7407407407407407	0.7407407407407407
chr9	77760000	78000000	chr9	77760000	78000000	255,255,0	1.2172499047654344	0.01807938705506111	0.028932228612064098	0.8653846153846154	0.8269230769230769
chr9	77550000	77740000	chr9	77550000	77740000	255,255,0	1.1038567037701839	0.02575669263520093	0.021187693068308734	0.79	0.77
chr9	96860000	97420000	chr9	96860000	97420000	255,255,0	1.0419137495197577	0.021596431574763285	0.025119853323624722	0.5431034482758621	0.9445812807881774
chr9	1610000	1810000	chr9	1610000	1810000	255,255,0	1.144476428536748	0.0196685878052145	0.026762900935857765	0.7363636363636363	0.7363636363636363
chr9	95810000	96200000	chr9	95810000	96200000	255,255,0	0.7896815350662346	0.03586768980317455	0.010386838336606603	0.5025	0.7775
chr9	109440000	109560000	chr9	109440000	109560000	255,255,0	0.6482878726668677	0.009021708555619744	0.036839974782766446	0.5	0.5
chr9	14410000	14670000	chr9	14410000	14670000	255,255,0	1.2781941866427646	0.01007048648631979	0.035605114313836186	0.8076923076923077	0.8736263736263736
chr9	26960000	27250000	chr9	26960000	27250000	255,255,0	1.2794906125849068	0.011260751317779247	0.03441228946982301	0.8977777777777778	0.8444444444444444
chr9	9950000	10110000	chr9	9950000	10110000	255,255,0	0.9828334586205683	0.009974168607551449	0.03566474564177589	0.5972222222222222	0.7083333333333334
chr9	104350000	104570000	chr9	104350000	104570000	255,255,0	1.0227141818513115	0.015624712060866488	0.02962955632323675	0.75	0.7803030303030303
chr9	73700000	73900000	chr9	73700000	73900000	255,255,0	1.108551041727591	0.014155812594743168	0.03105350814285056	0.7909090909090909	0.8090909090909091
chr9	56880000	57490000	chr9	56880000	57490000	255,255,0	0.8059206623931102	0.02648015055591163	0.01869304412352147	0.578563995837669	0.7075962539021852
chr9	68570000	68950000	chr9	68570000	68950000	255,255,0	1.0743074694051886	0.03399198893188178	0.010800716152313077	0.9070175438596491	0.5213775178687459
chr9	114120000	114270000	chr9	114120000	114270000	255,255,0	0.8151547841034572	0.023465579557357126	0.020238251675087686	0.671875	0.515625
chr9	57600000	57880000	chr9	57600000	57880000	255,255,0	1.1006884744494516	0.02044610718843321	0.023200922973516634	0.8142857142857143	0.8333333333333334
chr9	47800000	48070000	chr9	47800000	48070000	255,255,0	1.112779943907297	0.032599983121570225	0.011013264637782289	0.8775510204081632	0.7397959183673469
chr9	24210000	24370000	chr9	24210000	24370000	255,255,0	1.0485747174189566	0.014178372114612404	0.029419168044136246	0.6805555555555556	0.7083333333333334
chr9	98080000	98400000	chr9	98080000	98400000	255,255,0	1.1425986182488534	0.00847492396084901	0.0347072165744933	0.7904411764705882	0.9154411764705882
chr9	46830000	47090000	chr9	46830000	47090000	255,255,0	1.0029906246463276	0.019116398470622756	0.0236518210975847	0.6648351648351648	0.8186813186813187
chr9	88340000	88540000	chr9	88340000	88540000	255,255,0	1.048641886660438	0.0159116921183492	0.026598658851391732	0.7181818181818181	0.8090909090909091
chr9	5470000	5630000	chr9	5470000	5630000	255,255,0	1.051387682426031	0.019310083212019682	0.02310986848959489	0.6805555555555556	0.7083333333333334
chr9	23640000	24030000	chr9	23640000	24030000	255,255,0	1.298405156283517	0.015503395429483053	0.02688160714657674	0.8475	0.8925
chr9	103490000	104040000	chr9	103490000	104040000	255,255,0	1.4057437716180434	0.024625531993388988	0.017111167088369197	0.9630102040816326	0.9298469387755102
chr9	97610000	98020000	chr9	97610000	98020000	255,255,0	0.9230850459257665	0.03178449993355882	0.009779005613614156	0.9024943310657596	0.5170068027210885
chr9	22520000	22750000	chr9	22520000	22750000	255,255,0	1.2388838189156448	0.016569187746487163	0.024879599904400626	0.7569444444444444	0.8263888888888888
chr9	86740000	86970000	chr9	86740000	86970000	255,255,0	0.893046171806727	0.029084286223798203	0.012283694493253242	0.8125	0.5347222222222222
chr9	113430000	113570000	chr9	113430000	113570000	255,255,0	0.8035009562645925	0.036704512421653165	0.004662626995664637	0.625	0.5178571428571429
chr9	10530000	10760000	chr9	10530000	10760000	255,255,0	1.019828264415122	0.026719202125538584	0.014371144579067494	0.7708333333333334	0.6597222222222222
chr9	113140000	113400000	chr9	113140000	113400000	255,255,0	1.0072635115560227	0.02059899380352998	0.020414204124835095	0.741111111111111	0.6811111111111111
chr9	97260000	97420000	chr9	97260000	97420000	255,255,0	0.7946747572342852	0.008139712248587061	0.032828110352509286	0.5416666666666666	0.6527777777777778
chr9	97430000	97590000	chr9	97430000	97590000	255,255,0	0.8696973914738158	0.029405082880850635	0.011309934616500908	0.6805555555555556	0.5972222222222222
chr9	69110000	69360000	chr9	69110000	69360000	255,255,0	1.1019011277681554	0.009886335641575747	0.03065854302791482	0.7692307692307693	0.8520710059171598
chr9	64780000	64990000	chr9	64780000	64990000	255,255,0	1.0883761337848776	0.009687058925673037	0.030683847403486952	0.7107438016528925	0.8264462809917356
chr9	83000000	83260000	chr9	83000000	83260000	255,255,0	1.1555969658957848	0.008346106066597364	0.03163196846678658	0.7747252747252747	0.8846153846153846
chr9	28190000	28330000	chr9	28190000	28330000	255,255,0	0.8808741204906131	0.030035318093047082	0.009889784255189483	0.625	0.5892857142857143
chr9	29350000	29700000	chr9	29350000	29700000	255,255,0	1.307496599008839	0.01817000188275701	0.021678385372645756	0.8672839506172839	0.8726190476190476
chr9	20410000	20820000	chr9	20410000	20820000	255,255,0	1.5279641846529497	0.021586000382010702	0.018229602805891282	0.9297052154195011	0.9251700680272109
chr9	49550000	49780000	chr9	49550000	49780000	255,255,0	1.073308246261075	0.030734497633191752	0.009011365678123868	0.8184974747474747	0.7995580808080808
chr9	24960000	25160000	chr9	24960000	25160000	255,255,0	0.7863102354546683	0.029713068427261454	0.009914530530049794	0.5460731576116191	0.6659225389994621
chr9	77010000	77260000	chr9	77010000	77260000	255,255,0	0.8638228597174004	0.03424186612265028	0.00535019257179494	0.8165680473372781	0.5325443786982249
chr9	22310000	22490000	chr9	22310000	22490000	255,255,0	1.0132915148385968	0.027778725459786033	0.011740594205256093	0.7666666666666667	0.5666666666666667
chr9	48450000	48660000	chr9	48450000	48660000	255,255,0	0.9170196913950651	0.032475275850450167	0.0064515131142416455	0.8264462809917356	0.512396694214876
chr9	98800000	99020000	chr9	98800000	99020000	255,255,0	0.9401328751577546	0.02056871371213023	0.01789462617945722	0.7196969696969697	0.7196969696969697
chr9	8760000	9030000	chr9	8760000	9030000	255,255,0	1.2167758012476222	0.015323295457545839	0.022810181364165724	0.7193877551020408	0.8724489795918368
chr9	98420000	98590000	chr9	98420000	98590000	255,255,0	0.975765315601828	0.022637095200945145	0.015486112293927191	0.7160493827160493	0.7407407407407407
chr9	14960000	15100000	chr9	14960000	15100000	255,255,0	0.8288470750074086	0.007031996028455581	0.031087813096674702	0.5178571428571429	0.625
chr9	62010000	62290000	chr9	62010000	62290000	255,255,0	1.180165329284987	0.022516819667544666	0.015510346212877814	0.8238095238095238	0.8714285714285714
chr9	3200000	3420000	chr9	3200000	3420000	255,255,0	1.2364516880858725	0.020461680374176228	0.016848496881573374	0.8409090909090909	0.7651515151515151
chr9	49790000	50010000	chr9	49790000	50010000	255,255,0	1.1139765333677611	0.008554532449349988	0.028191109016458465	0.7803030303030303	0.8409090909090909
chr9	89700000	89860000	chr9	89700000	89860000	255,255,0	0.7840696467743553	0.03038638963777215	0.006292294620040074	0.6791666666666667	0.575595238095238
chr9	98630000	98790000	chr9	98630000	98790000	255,255,0	0.8673570888172645	0.022346032676842056	0.013677383788134104	0.7083333333333334	0.5972222222222222
chr9	36590000	36740000	chr9	36590000	36740000	255,255,0	0.7759264389381813	0.022463699131716863	0.013210768649016292	0.6171875	0.5167410714285714
chr9	52820000	53110000	chr9	52820000	53110000	255,255,0	0.9037120435290544	0.016186990686703977	0.019152096798584144	0.5066666666666667	0.8844444444444445
chr9	56880000	57030000	chr9	56880000	57030000	255,255,0	0.772560472073109	0.021529713640284366	0.013648809160007568	0.640625	0.546875
chr9	13740000	14040000	chr9	13740000	14040000	255,255,0	1.2568028932366073	0.020535995581368642	0.014028927082521757	0.8875	0.8041666666666667
chr9	111290000	111420000	chr9	111290000	111420000	255,255,0	0.7613824540650042	0.017284427577875617	0.017072527838688227	0.5714285714285714	0.5306122448979592
chr9	58440000	58800000	chr9	58440000	58800000	255,255,0	0.9631384256621427	0.01085316794235861	0.023395329081944916	0.5935672514619883	0.8859649122807017
chr9	51200000	51450000	chr9	51200000	51450000	255,255,0	0.611980628332678	0.017458947798343862	0.016598894477371368	0.5325443786982249	0.5325443786982249
chr9	91230000	91370000	chr9	91230000	91370000	255,255,0	0.7402539812633764	0.013257832370006686	0.020604932788168207	0.5535714285714286	0.5892857142857143
chr9	7940000	8330000	chr9	7940000	8330000	255,255,0	1.1498449769200185	0.02081122618992999	0.01304076702685725	0.8425	0.7625
chr9	28730000	29140000	chr9	28730000	29140000	255,255,0	0.7354182769517676	0.01783774493870534	0.015216511867703366	0.6031746031746031	0.5124716553287982
[truncated: 8,506 more rows]
