# Supplementary material for: Reorganization of 3D genome structure may contribute to gene regulatory evolution in primates
Source: PLoS Genet. 2019 Jul 19;15(7):e1008278. doi: 10.1371/journal.pgen.1008278 (PMC6668850; doi:10.1371/journal.pgen.1008278)
Supplement: S13 Table — (TXT) [file pgen.1008278.s033.txt]

Hchr	Hstart	Hend	Cchr	Cstart	Cend	disc_species
chr9	99160000	100220000	chr9	76898184	77956988	Human
chr9	134170000	135730000	chr9	112475020	114043993	Human
chr9	96780000	97610000	chr9	74499219	75331455	Human
chr9	29780000	31900000	chr9	30371788	32581650	Human
chr9	70640000	70900000	chr9	47812257	48070330	Human
chr9	89400000	90880000	chr9	67055265	68537188	Human
chr9	101440000	101560000	chr9	79202144	79318111	Human
chr9	12990000	14780000	chr9	13309193	15110335	Human
chr9	69040000	69400000	chr9	46206202	46562879	Human
chr9	69690000	69930000	chr9	46853979	47092158	Human
chr9	95150000	96680000	chr9	72848571	74402048	Human
chr9	75130000	76710000	chr9	52354154	53961708	Human
chr9	70330000	70610000	chr9	47488872	47782165	Human
chr9	124870000	126570000	chr9	102938011	104658321	Human
chr9	12700000	14790000	chr9	12996058	15120368	Human
chr9	29780000	32360000	chr9	30371788	33077019	Human
chr9	68330000	69030000	chr9	45491602	46196299	Human
chr9	101590000	102490000	chr9	79348126	80287717	Human
chr9	123380000	124360000	chr9	101457444	102428537	Human
chr9	7790000	8350000	chr9	7924203	8491095	Human
chr9	13020000	14440000	chr9	13339317	14763478	Human
chr9	33340000	34370000	chr9	34070816	35126924	Human
chr9	81520000	83040000	chr9	58832183	60358995	Human
chr9	101590000	103190000	chr9	79348126	81003794	Human
chr9	68570000	69020000	chr9	45734691	46186266	Human
chr9	114400000	115550000	chr9	92376944	93557955	Human
chr9	129820000	131040000	chr9	108032897	109260295	Human
chr9	9980608	12658234	chr9	10140901	12966092	Human
chr9	131530000	132980000	chr9	109755827	111243084	Human
chr9	27660000	29810000	chr9	28286638	30401779	Human
chr9	90890000	92050000	chr9	68547165	69724133	Human
chr9	15830000	17500000	chr9	16192487	17879825	Human
chr9	93670000	94250000	chr9	71420187	71981285	Human
chr9	117580000	119420000	chr9	95615189	97474719	Human
chr9	72250000	73060000	chr9	49442831	50254433	Human
chr9	114660000	115550000	chr9	92644523	93557955	Human
chr9	71790000	73060000	chr9	48973286	50254433	Human
chr9	88260000	88540000	chr9	65881940	66182931	Human
chr9	113260000	114340000	chr9	91216868	92315576	Human
chr9	112080000	112840000	chr9	90016867	90783605	Human
chr9	72030007	73060000	chr9	49221765	50254433	Human
chr9	21170000	22230000	chr9	21683513	22744957	Human
chr9	125390000	126490000	chr9	103473474	104575915	Human
chr9	33030005	33260000	chr9	33749981	33984007	Human
chr9	129820000	130680000	chr9	108032897	108902973	Human
chr9	111650000	112890000	chr9	89567210	90833718	Human
chr9	128160000	129070000	chr9	106301068	107266505	Human
chr9	70730000	71260000	chr9	47884389	48437023	Human
chr9	105828072	107190000	chr9	83662042	85031052	Human
chr9	75160000	76340000	chr9	52384528	53593088	Human
chr9	134450000	135577406	chr9	112747826	113918483	Human
chr9	28120000	29810000	chr9	28721002	30401779	Human
chr9	84350000	85620000	chr9	61685247	62961758	Human
chr9	73180000	74750000	chr9	50374105	51968122	Human
chr9	113680000	114320000	chr9	91636841	92275187	Human
chr9	1010000	1630000	chr9	903327	1563104	Human
chr9	130700000	130860000	chr9	108923303	109079461	Human
chr9	20470000	21000000	chr9	20956767	21507448	Human
chr9	36790000	37410000	chr9	37674331	38295093	Human
chr9	99160000	100010000	chr9	76898184	77745950	Human
chr9	4720000	5710000	chr9	4758972	5748064	Human
chr9	1030000	1870000	chr9	923348	1818156	Human
chr9	35950000	36740000	chr9	36802366	37625713	Human
chr9	95190000	96230000	chr9	72888653	73921397	Human
chr9	10270000	11340000	chr9	10471118	11540656	Human
chr9	17520000	19040000	chr9	17899858	19495286	Human
chr9	32370000	32990000	chr9	33086772	33709957	Human
chr9	81690000	81870000	chr9	59008434	59195620	Human
chr9	19460000	21140000	chr9	19927572	21649365	Human
chr9	119490000	120370000	chr9	97544728	98421887	Human
chr9	2120000	2800000	chr9	2066856	2758231	Human
chr9	122090000	122360000	chr9	100144562	100422221	Human
chr9	120590000	121180000	chr9	98639930	99239180	Human
chr9	2840000	4350000	chr9	2798206	4377100	Human
chr9	94010000	94230000	chr9	71755539	71961259	Human
chr9	114080000	114320000	chr9	92034916	92275187	Human
chr9	132410000	132580000	chr9	110659828	110828284	Human
chr9	27310000	27550000	chr9	27935404	28176424	Human
chr9	25920000	26680000	chr9	26503626	27276137	Human
chr9	89330000	89560000	chr9	66985066	67214758	Human
chr9	98052177	98780000	chr9	75781224	76518243	Human
chr9	129120000	129620000	chr9	107316690	107815061	Human
chr9	77270000	78290000	chr9	54517281	55548136	Human
chr9	97680000	97900000	chr9	75401389	75628999	Human
chr9	22290000	23520000	chr9	22805065	24060841	Human
chr9	74760000	75100000	chr9	51978141	52324388	Human
chr9	126870000	127429109	chr9	104974075	105547608	Human
chr9	81560000	81880000	chr9	58872186	59208384	Human
chr9	122870000	123360000	chr9	100939520	101437415	Human
chr9	89580000	90110000	chr9	67234765	67789622	Human
chr9	133510000	134020000	chr9	111808669	112330497	Human
chr9	34380000	34630000	chr9	35136934	35387747	Human
chr9	129820000	130430000	chr9	108032897	108652905	Human
chr9	86380000	87320000	chr9	64061575	64995325	Human
chr9	122400000	122810000	chr9	100463830	100887243	Human
chr9	90900000	91710000	chr9	68557167	69381056	Human
chr9	136480000	136700000	chr9	114859008	115083216	Human
chr9	90210000	90870000	chr9	67885929	68527106	Human
chr9	91730000	92090000	chr9	69401334	69771769	Human
chr9	97410000	97620000	chr9	75132943	75341465	Human
chr9	104770000	105440000	chr9	82597819	83287204	Human
chr9	107400000	108810000	chr9	85242727	86677721	Human
chr9	92950000	93640000	chr9	70678771	71390147	Human
chr9	77010000	77170000	chr9	54258980	54417216	Human
chr9	100600000	100940000	chr9	78345668	78687863	Human
chr9	820000	1010000	chr9	707285	903327	Human
chr9	133520000	134140000	chr9	111819276	112444773	Human
chr9	96850000	97120000	chr9	74569208	74839296	Human
chr9	123400000	124020000	chr9	101477749	102087551	Human
chr9	132360636	132970000	chr9	110602708	111233209	Human
chr9	13340000	14070000	chr9	13663562	14393666	Human
chr9	114390000	114650000	chr9	92365512	92634521	Human
chr9	69030000	69210000	chr9	46196299	46373766	Human
chr9	109530000	110170000	chr9	87402528	88063069	Human
chr9	14810000	15660000	chr9	15140326	15996266	Human
chr9	131760000	132250000	chr9	109983533	110480192	Human
chr9	131100000	131520000	chr9	109318479	109745823	Human
chr9	124060000	124360000	chr9	102127571	102428537	Human
chr9	131540000	131740000	chr9	109765817	109963620	Human
chr9	124510000	124750000	chr9	102583052	102818750	Human
chr9	94630000	95120000	chr9	72295060	72818482	Human
chr9	22460000	23100000	chr9	22969364	23628445	Human
chr9	76760000	76990000	chr9	54011434	54239001	Human
chr9	2850000	3000000	chr9	2807881	2959696	Human
chr9	89040000	89300000	chr9	66693694	66955154	Human
chr9	22280000	22450000	chr9	22795077	22959350	Human
chr9	2280000	2620000	chr9	2226612	2575929	Human
chr9	83170000	83600000	chr9	60493718	60921623	Human
chr9	133350000	133488745	chr9	111642547	111779142	Human
chr9	116150000	116580000	chr9	94162627	94598640	Human
chr9	116690000	117470000	chr9	94711176	95494114	Human
chr9	33600000	33740000	chr9	34334114	34472626	Human
chr9	76740000	77250000	chr9	53991766	54497206	Human
chr9	82080000	82500000	chr9	59388745	59807413	Human
chr9	110630000	111340000	chr9	88544256	89259288	Human
chr9	37900000	38400000	chr9	38790937	39305273	Human
chr9	129160000	129360000	chr9	107356723	107555788	Human
chr9	116710000	116870000	chr9	94730461	94887697	Human
chr9	115580000	116670000	chr9	93589315	94688543	Human
chr9	126920000	127190000	chr9	105024146	105299821	Human
chr9	93670000	93980000	chr9	71420187	71725500	Human
chr9	17520000	18210000	chr9	17899858	18616928	Human
chr9	5790000	6520000	chr9	5835021	6621065	Human
chr9	128770000	129070000	chr9	106941929	107266505	Human
chr9	32370000	32570000	chr9	33086772	33284458	Human
chr9	5140000	5620000	chr9	5192086	5658108	Human
chr9	111360000	111590000	chr9	89279235	89509966	Human
chr9	36350000	36730000	chr9	37218628	37615707	Human
chr9	28610000	29770000	chr9	29188899	30361781	Human
chr9	83930000	84320000	chr9	61249716	61650091	Human
chr9	123070000	123350000	chr9	101143401	101427423	Human
chr9	106280000	106940000	chr9	84109075	84775813	Human
chr9	32580000	32980000	chr9	33294463	33699965	Human
chr9	76390000	76710000	chr9	53641878	53961708	Human
chr9	130450000	130680000	chr9	108672996	108902973	Human
chr9	127930000	128110000	chr9	106068567	106250589	Human
chr9	104110000	104740000	chr9	81936320	82567823	Human
chr9	108880000	109510000	chr9	86747551	87382514	Human
chr9	37470000	37840000	chr9	38358086	38730959	Human
chr9	122840000	123040000	chr9	100914002	101113134	Human
chr9	32820000	32960000	chr9	33539458	33679971	Human
chr9	21170000	21790000	chr9	21683513	22297233	Human
chr9	129450000	129610000	chr9	107646709	107805089	Human
chr9	121530000	122020000	chr9	99591317	100074197	Human
chr9	113410000	113670000	chr9	91370773	91626869	Human
chr9	96680000	96840000	chr9	74402048	74559222	Human
chr9	19050000	19450000	chr9	19504963	19917446	Human
chr9	96330000	96670000	chr9	74027984	74393394	Human
chr9	130690000	131040000	chr9	108913279	109260295	Human
chr9	111740000	112070000	chr9	89671540	90006867	Human
chr9	75190000	75860000	chr9	52414781	53118952	Human
chr9	90290000	90630000	chr9	67966731	68314065	Human
chr9	125200098	125380000	chr9	103280494	103462345	Human
chr9	133770000	134000000	chr9	112063618	112312675	Human
chr9	78390000	79250000	chr9	55647880	56546105	Human
chr9	104140000	104380000	chr9	81966533	82204613	Human
chr9	17070000	17470000	chr9	17439230	17856733	Human
chr9	127450000	127920000	chr9	105566302	106058315	Human
chr9	137040000	137240000	chr9	115445255	115636431	Human
chr9	78390000	79140000	chr9	55647880	56436161	Human
chr9	117610000	118500000	chr9	95648052	96547176	Human
chr9	114680000	115010000	chr9	92664501	93002369	Human
chr9	9320000	9940000	chr9	9479809	10102475	Human
chr9	37900000	38080000	chr9	38790937	38970820	Human
chr9	23820000	24830000	chr9	24370601	25401812	Human
chr9	77790000	78240000	chr9	55035310	55491860	Human
chr9	20350000	21130000	chr9	20837049	21639388	Human
chr9	17520000	17790000	chr9	17899858	18175888	Human
chr9	115280000	115510000	chr9	93277476	93517930	Human
chr9	93140000	93310000	chr9	70871333	71041611	Human
chr9	1060170	1410000	chr9	956649	1322781	Human
chr9	98830000	98990000	chr9	76568258	76728405	Human
chr9	92320000	92630000	chr9	70025169	70348713	Human
chr9	118560000	119360000	chr9	96607138	97413991	Human
chr9	121200000	121460000	chr9	99259162	99521214	Human
chr9	72280000	72830000	chr9	49472745	50029514	Human
chr9	109890000	110160000	chr9	87773995	88053089	Human
chr9	90900000	91420000	chr9	68557167	69089528	Human
chr9	15170000	15640000	chr9	15492830	15976280	Human
chr9	20590000	21130000	chr9	21074029	21639388	Human
chr9	98300000	98770000	chr9	76037114	76508491	Human
chr9	75240000	75560000	chr9	52465942	52795444	Human
chr9	3700000	4290000	chr9	3672580	4310549	Human
chr9	117050000	117450000	chr9	95068384	95462986	Human
chr9	19630000	19910000	chr9	20097745	20389402	Human
chr9	132650000	132960000	chr9	110898395	111219465	Human
chr9	115040000	115540000	chr9	93032470	93547957	Human
chr9	14440000	14620000	chr9	14763478	14956800	Human
chr9	5440000	5589999	chr9	5477662	5628133	Human
chr9	84390000	84660000	chr9	61726008	61996442	Human
chr9	2850000	3200000	chr9	2807881	3162211	Human
chr9	33480000	33770000	chr9	34215843	34502139	Human
chr9	129840000	130080000	chr9	108052933	108295438	Human
chr9	38410000	38610000	chr9	39315248	39515341	Human
chr9	72842517	73180000	chr9	50039085	50374105	Human
chr9	89590000	89910000	chr9	67244750	67590310	Human
chr9	104790000	105150000	chr9	82617931	82995645	Human
chr9	98800000	99150000	chr9	76538239	76888210	Human
chr9	89920000	90100000	chr9	67600319	67779619	Human
chr9	99170000	99800000	chr9	76908207	77537054	Human
chr9	87330000	87660000	chr9	65005384	65339206	Human
chr9	27710000	28070000	chr9	28336158	28669905	Human
chr9	21840000	21960000	chr9	22347205	22471815	Human
chr9	4370000	4700000	chr9	4400334	4737231	Human
chr9	104460000	104740000	chr9	82284611	82567823	Human
chr9	29240000	29710000	chr9	29842780	30301742	Human
chr9	127210000	127429109	chr9	105319837	105547608	Human
chr9	33910000	34320000	chr9	34641776	35076835	Human
chr9	88590000	89000000	chr9	66233115	66653541	Human
chr9	126500000	126800000	chr9	104585899	104904613	Human
chr9	93340000	93570000	chr9	71071563	71319137	Human
chr9	14440000	14780000	chr9	14763478	15110335	Human
chr9	117620000	118150000	chr9	95658055	96198032	Human
chr9	124880000	125380000	chr9	102948090	103462345	Human
chr9	18230000	19030000	chr9	18636816	19485279	Human
chr9	12690000	13000000	chr9	12986048	13319333	Human
chr9	115590000	116120000	chr9	93599338	94132635	Human
chr9	18240000	18440000	chr9	18646818	18849355	Human
chr9	110220000	110620000	chr9	88112921	88534269	Human
chr9	111030000	111310000	chr9	88941994	89231443	Human
chr9	25020000	25840000	chr9	25593599	26423556	Human
chr9	1900000	2110000	chr9	1848167	2056800	Human
chr9	34670000	34880000	chr9	35427732	35654924	Human
chr9	77430000	77750000	chr9	54677584	54998776	Human
chr9	116700000	117010000	chr9	94721178	95028441	Human
chr9	29810000	30780000	chr9	30401779	31391071	Human
chr9	98060000	98280000	chr9	75789029	76017029	Human
chr9	127450000	127720000	chr9	105566302	105834693	Human
chr9	36770000	36990000	chr9	37656405	37874373	Human
chr9	128250000	128550000	chr9	106391073	106710523	Human
chr9	87330000	87510000	chr9	65005384	65189049	Human
chr9	109550000	109850000	chr9	87422406	87734029	Human
chr9	74100000	74690000	chr9	51300189	51908086	Human
chr9	135080000	135420000	chr9	113431561	113789444	Human
chr9	93810000	93970000	chr9	71555701	71715530	Human
chr9	113700000	114040000	chr9	91656815	91994725	Human
chr9	120380000	120570000	chr9	98431895	98619981	Human
chr9	17810000	18210000	chr9	18198542	18616928	Human
chr9	15840000	16140000	chr9	16202488	16505501	Human
chr9	133510000	133730000	chr9	111808669	112029695	Human
chr9	134170000	134440000	chr9	112475020	112737733	Human
chr9	23650000	23830000	chr9	24201806	24380597	Human
chr9	133030000	133150000	chr9	111291623	111423200	Human
chr9	21810000	22250000	chr9	22317181	22764975	Human
chr9	2630000	2830000	chr9	2585900	2788204	Human
chr9	20940000	21130000	chr9	21447330	21639388	Human
chr9	131120000	131340000	chr9	109338391	109558530	Human
chr9	105860000	106259159	chr9	83694001	84092457	Human
chr9	112420000	112700000	chr9	90371690	90648490	Human
chr9	103370000	104090000	chr9	81185380	81916306	Human
chr9	36200000	36350000	chr9	37055840	37218628	Human
chr9	107450000	107840000	chr9	85291775	85677898	Human
chr9	71280000	71750000	chr9	48457035	48933156	Human
chr9	118820000	119360000	chr9	96872308	97413991	Human
chr9	73200000	73600000	chr9	50392352	50790361	Human
chr9	119530000	119970000	chr9	97584527	98023650	Human
chr9	12480000	12658234	chr9	12773093	12966092	Human
chr9	72030007	72260000	chr9	49221765	49452788	Human
chr9	35930000	36230000	chr9	36769648	37085535	Human
chr9	130100000	130380000	chr9	108314665	108602251	Human
chr9	96020000	96210000	chr9	73711042	73901427	Human
chr9	124900000	125170000	chr9	102968300	103251816	Human
chr9	99000000	99140000	chr9	76738292	76878201	Human
chr9	71000000	71240000	chr9	48170603	48417024	Human
chr9	19470000	19910000	chr9	19937604	20389402	Human
chr9	126000000	126490000	chr9	104089774	104575915	Human
chr9	27020000	27270000	chr9	27639115	27895432	Human
chr9	8480000	8900000	chr9	8620505	9043764	Human
chr9	23120000	23510000	chr9	23650850	24050830	Human
chr9	92660000	92800000	chr9	70379032	70527502	Human
chr9	25960000	26320000	chr9	26543667	26925487	Human
chr9	100310000	100590000	chr9	78046930	78335663	Human
chr9	15200000	15420000	chr9	15522824	15737338	Human
chr9	135790000	135950000	chr9	114105393	114275680	Human
chr9	112090000	112360000	chr9	90026925	90310154	Human
chr9	100020000	100260000	chr9	77755952	77996959	Human
chr9	82630000	82970000	chr9	59937445	60288183	Human
chr9	72350000	72590000	chr9	49544624	49784870	Human
chr9	31110000	31800000	chr9	31735700	32471741	Human
chr9	31820000	32350000	chr9	32491737	33060120	Human
chr9	6050000	6320000	chr9	6110067	6392242	Human
chr9	38080000	38380000	chr9	38970820	39285261	Human
chr9	27570000	27710000	chr9	28196415	28336158	Human
chr9	98540000	98750000	chr9	76276982	76488504	Human
chr9	71800000	72020000	chr9	48983385	49211457	Human
chr9	9790000	9940000	chr9	9952936	10102475	Human
chr9	14090000	14400000	chr9	14413686	14723428	Human
chr9	130880000	131040000	chr9	109099771	109260295	Human
chr9	131350000	131510000	chr9	109568553	109735833	Human
chr9	123390000	123530000	chr9	101467728	101606344	Human
chr9	110423194	110620000	chr9	88338281	88534269	Human
chr9	105160000	105420000	chr9	83005620	83267240	Human
chr9	99810000	100010000	chr9	77547052	77745950	Human
chr9	5790000	6040000	chr9	5835021	6100104	Human
chr9	120750000	120950000	chr9	98809084	99008797	Human
chr9	120590000	120730000	chr9	98639930	98789154	Human
chr9	22000000	22240000	chr9	22511675	22754963	Human
chr9	92330000	92470000	chr9	70035214	70189129	Human
chr9	79570000	80150000	chr9	56880676	57472555	Human
chr9	91430000	91690000	chr9	69099546	69360614	Human
chr9	116150000	116350000	chr9	94162627	94362212	Human
chr9	1670000	1860000	chr9	1603284	1808125	Human
chr9	126260000	126490000	chr9	104346468	104575915	Human
chr9	86410000	86620000	chr9	64091549	64297135	Human
chr9	72600000	72820000	chr9	49794851	50019501	Human
chr9	102580000	103120000	chr9	80379640	80941960	Human
chr9	3230000	3450000	chr9	3192241	3423095	Human
chr9	120120000	120350000	chr9	98167486	98402054	Human
chr9	107170000	107360000	chr9	85006853	85202596	Human
chr9	13420000	13710000	chr9	13743360	14033759	Human
chr9	10320000	10730000	chr9	10520959	10933395	Human
chr9	87100000	87310000	chr9	64776409	64985323	Human
chr9	370000	560000	chr9	267676	464724	Human
chr9	125400000	125950000	chr9	103483482	104039125	Human
chr9	128270000	128450000	chr9	106411120	106589835	Human
chr9	17810000	18050000	chr9	18198542	18443895	Human
chr9	75880000	76310000	chr9	53138896	53563045	Human
chr9	93680000	93800000	chr9	71429473	71545655	Human
chr9	10830000	11320000	chr9	11041262	11517613	Human
chr9	35750000	35900000	chr9	36590781	36740449	Human
chr9	73670000	74080000	chr9	50866881	51273598	Human
chr9	84680000	84950000	chr9	62016443	62285836	Human
chr9	124100000	124240000	chr9	102167592	102307661	Human
chr9	117470000	117610000	chr9	95494114	95648052	Human
chr9	71280000	71570000	chr9	48457035	48753113	Human
chr9	28770000	29200000	chr9	29348047	29800269	Human
chr9	108570000	108760000	chr9	86435532	86627729	Human
chr9	19930000	20340000	chr9	20409420	20827065	Human
chr9	119370000	119530000	chr9	97423969	97584527	Human
chr9	22480000	22770000	chr9	22989308	23295900	Human
chr9	14820000	15140000	chr9	15150338	15462692	Human
chr9	79710000	80150000	chr9	57019954	57472555	Human
chr9	79570000	79720000	chr9	56880676	57029974	Human
chr9	78420000	78580000	chr9	55677352	55848712	Human
chr9	4750000	4990000	chr9	4789089	5031984	Human
chr9	87520000	87650000	chr9	65199075	65330327	Human
chr9	108870000	109100000	chr9	86737885	86972114	Human
chr9	117230000	117420000	chr9	95242557	95432962	Human
chr9	23840000	24240000	chr9	24390595	24803502	Human
chr9	36590000	36730000	chr9	37477767	37615707	Human
chr9	9360000	9600000	chr9	9519870	9763688	Human
chr9	101590000	101720000	chr9	79348126	79479261	Human
chr9	5620000	5770000	chr9	5658108	5815016	Human
chr9	26360000	26650000	chr9	26965154	27246153	Human
chr9	35460000	35590000	chr9	36271018	36410633	Human
chr9	10330000	10580000	chr9	10530863	10777183	Human
chr9	115880000	116110000	chr9	93888958	94122643	Human
chr9	84790000	84950000	chr9	62126574	62285836	Human
chr9	75930000	76110000	chr9	53188407	53367455	Human
chr9	77210000	77400000	chr9	54457212	54646669	Human
chr9	95170000	95490000	chr9	72868605	73187372	Human
chr9	16590000	16880000	chr9	16956661	17246728	Human
chr9	24320000	24610000	chr9	24883262	25167008	Human
chr9	98310000	98520000	chr9	76047190	76257008	Human
chr9	9010000	9300000	chr9	9169064	9458219	Human
chr9	118580000	118790000	chr9	96627146	96842518	Human
chr9	22810000	23090000	chr9	23336307	23618428	Human
chr9	86630000	86940000	chr9	64307155	64616479	Human
chr9	79120000	79250000	chr9	56415386	56546105	Human
chr9	23850000	24030000	chr9	24400581	24578747	Human
chr9	33780000	33910000	chr9	34512131	34641776	Human
chr9	84980000	85250000	chr9	62315875	62583724	Human
chr9	36050000	36190000	chr9	36902813	37045828	Human
chr9	79140000	79430000	chr9	56436161	56725932	Human
chr9	81540000	81660000	chr9	58852196	58975543	Human
chr9	6820000	7040000	chr9	6976364	7187257	Human
chr9	13100000	13330000	chr9	13421778	13653555	Human
chr9	80600000	80890000	chr9	57904019	58187331	Human
chr9	126000000	126250000	chr9	104089774	104336453	Human
chr9	118170000	118500000	chr9	96218056	96547176	Human
chr9	16700000	16870000	chr9	17066654	17236884	Human
chr9	95740000	95910000	chr9	73433550	73601141	Human
chr9	106290000	106550000	chr9	84119074	84385436	Human
chr9	92820000	92940000	chr9	70547490	70668752	Human
chr9	110650000	110830000	chr9	88564269	88742309	Human
chr9	103150000	103340000	chr9	80964193	81155435	Human
chr9	78890000	79110000	chr9	56184177	56405706	Human
chr9	115070000	115230000	chr9	93062275	93228542	Human
chr9	117940000	118100000	chr9	95979091	96139424	Human
chr9	83190000	83320000	chr9	60513718	60638752	Human
chr9	106630000	106850000	chr9	84465454	84685766	Human
chr9	16180000	16410000	chr9	16545412	16774687	Human
chr9	97220000	97390000	chr9	74945226	75112962	Human
chr9	10850000	11120000	chr9	11061325	11334445	Human
chr9	101780000	101960000	chr9	79538827	79731608	Human
chr9	3530000	3700000	chr9	3502552	3672580	Human
chr9	74620000	74750000	chr9	51837746	51968122	Human
chr9	125760000	125920000	chr9	103843095	104009117	Human
chr9	107890000	108270000	chr9	85747578	86143205	Human
chr9	9610000	9780000	chr9	9773720	9942914	Human
chr9	30800000	31100000	chr9	31426336	31725705	Human
chr9	95340257	95480000	chr9	73038597	73177367	Human
chr9	13760000	14050000	chr9	14083849	14373962	Human
chr9	99600000	99790000	chr9	77335802	77527394	Human
chr9	107000000	107150000	chr9	84835855	84986850	Human
chr9	71600000	71780000	chr9	48783261	48963277	Human
chr9	95510000	95710000	chr9	73207002	73403582	Human
chr9	125590000	125750000	chr9	103672005	103833083	Human
chr9	79740000	79950000	chr9	57050045	57272728	Human
chr9	20350000	20600000	chr9	20837049	21083519	Human
chr9	24840000	25010000	chr9	25411785	25583641	Human
chr9	74380000	74580000	chr9	51598020	51797727	Human
chr9	115710000	115850000	chr9	93719336	93858938	Human
chr10	119710000	120900000	chr10	121522022	122748410	Human
chr10	104410000	105770000	chr10	105909265	107269068	Human
chr10	89240000	90870000	chr10	90474452	92164422	Human
chr10	77390000	77660000	chr10	78645817	78920222	Human
chr10	50950000	52580000	chr10	51745209	53377393	Human
chr10	19370000	20890000	chr10	20103480	21680867	Human
chr10	33140000	35010000	chr10	34176689	36077099	Human
chr10	114830000	116510000	chr10	116510644	118268415	Human
chr10	87530000	87770000	chr10	88754697	88991688	Human
chr10	47080000	47290000	chr10	48071451	48283808	Human
chr10	104360000	106240000	chr10	105858828	107743319	Human
chr10	115420000	116540000	chr10	117097257	118297827	Human
chr10	43640000	44920000	chr10	45470036	46793370	Human
chr10	48650000	49530000	chr10	48959674	49865256	Human
chr10	26680000	27100000	chr10	27527465	27963952	Human
chr10	50970000	52020000	chr10	51765250	52830317	Human
chr10	70430000	71830000	chr10	71522545	72936937	Human
chr10	50970000	52290000	chr10	51765250	53096092	Human
chr10	42780000	43470000	chr10	44566091	45293975	Human
chr10	48310000	48640000	chr10	48622189	48949684	Human
chr10	123000000	124440000	chr10	124840142	126302158	Human
chr10	80600000	82080000	chr10	81807747	83295716	Human
chr10	27740000	28390000	chr10	28679210	29346969	Human
chr10	84550000	86380000	chr10	85813722	87706543	Human
chr10	125840000	127870000	chr10	127761576	129865570	Human
chr10	78030000	79340000	chr10	79294027	80620656	Human
chr10	101240000	101780000	chr10	102683755	103229890	Human
chr10	101140000	101780000	chr10	102578434	103229890	Human
chr10	58390000	60060000	chr10	59194168	60915470	Human
chr10	75280000	77130000	chr10	76517959	78385604	Human
chr10	52780000	55510000	chr10	53595470	56321824	Human
chr10	33170000	34640000	chr10	34206671	35703118	Human
chr10	90730000	90870000	chr10	92020705	92164422	Human
chr10	115150110	116430000	chr10	116826867	118167857	Human
chr10	36890000	37790000	chr10	38018455	38943987	Human
chr10	106600000	108570000	chr10	108110802	110108329	Human
chr10	13590000	14950000	chr10	13979267	15380749	Human
chr10	111030000	112140000	chr10	112636707	113760852	Human
chr10	63990000	66200000	chr10	64880147	67127684	Human
chr10	84140000	84580000	chr10	85403641	85843634	Human
chr10	17790000	18470000	chr10	18608414	19303437	Human
chr10	87820000	88560000	chr10	89041645	89791439	Human
chr10	70890000	71820000	chr10	71988499	72926982	Human
chr10	117470000	118480000	chr10	119239263	120239216	Human
chr10	93360000	93510000	chr10	94749853	94900266	Human
chr10	27410000	28400000	chr10	28317625	29356959	Human
chr10	36890000	37270000	chr10	38018455	38415959	Human
chr10	78040000	78210000	chr10	79303972	79467816	Human
chr10	60790000	62250000	chr10	61653593	63143062	Human
chr10	9320000	11350000	chr10	9576359	11628948	Human
chr10	69210000	70140000	chr10	70277419	71224010	Human
chr10	101150000	101570000	chr10	102588468	103018976	Human
chr10	77150000	77750000	chr10	78405638	79010184	Human
chr10	30690000	31810000	chr10	31673579	32821553	Human
chr10	93060000	93510000	chr10	94437616	94900266	Human
chr10	112460000	113580000	chr10	114095201	115217877	Human
chr10	1730000	3060000	chr10	1859432	3175127	Human
chr10	82110000	84100000	chr10	83325767	85356311	Human
chr10	116610035	117180000	chr10	118361120	118941442	Human
chr10	92840000	93520000	chr10	94200055	94910244	Human
chr10	128160000	130100000	chr10	130155244	132122160	Human
chr10	23140000	24560000	chr10	23973625	25430532	Human
chr10	58760000	59610000	chr10	59572980	60445173	Human
chr10	30360000	30630000	chr10	31346044	31620012	Human
chr10	62430000	63140000	chr10	63318916	64015983	Human
chr10	89240000	89400000	chr10	90474452	90634305	Human
chr10	69210000	69400000	chr10	70277419	70468781	Human
chr10	21980000	23090000	chr10	22786985	23923747	Human
chr10	58400000	59610000	chr10	59204254	60445173	Human
chr10	130190000	131880000	chr10	132210339	133977473	Human
chr10	73810000	74120000	chr10	75009921	75317599	Human
chr10	129000000	129980000	chr10	131010821	132005115	Human
chr10	6410000	7490000	chr10	6601927	7727663	Human
chr10	110120000	110290000	chr10	111711749	111881160	Human
chr10	99780000	100180000	chr10	101215020	101618403	Human
chr10	101580000	101790000	chr10	103028911	103239899	Human
chr10	90890000	91740000	chr10	92184716	93094585	Human
chr10	73170000	73740000	chr10	74359609	74939902	Human
chr10	52030000	52240000	chr10	52840363	53046125	Human
chr10	13600000	14490000	chr10	13993418	14901388	Human
chr10	93690000	94520000	chr10	95086202	95910580	Human
chr10	72350000	73090000	chr10	73475834	74275394	Human
chr10	74190000	75226238	chr10	75387594	76467978	Human
chr10	30720000	31490000	chr10	31703406	32500452	Human
chr10	102710000	103370000	chr10	104161721	104853697	Human
chr10	15140000	15800000	chr10	15899078	16582032	Human
chr10	95390000	95610000	chr10	96674842	96894665	Human
chr10	103550000	103880000	chr10	105033575	105368374	Human
chr10	12210000	13100000	chr10	12497570	13460414	Human
chr10	79350000	79500000	chr10	80630696	80780583	Human
chr10	110310000	110560000	chr10	111901064	112169925	Human
chr10	28620000	29400000	chr10	29580042	30390085	Human
chr10	64020000	64690000	chr10	64910102	65586130	Human
chr10	49580000	49760000	chr10	49915192	50097282	Human
chr10	21010000	21960000	chr10	21805438	22767031	Human
chr10	75360000	76040000	chr10	76596291	77277887	Human
chr10	78750000	79260000	chr10	80029906	80541141	Human
chr10	103080000	103350000	chr10	104557477	104834992	Human
chr10	109870000	110270000	chr10	111446705	111861138	Human
chr10	119180000	119520000	chr10	120985390	121324899	Human
chr10	75300000	76310000	chr10	76537962	77549998	Human
chr10	35600000	36860000	chr10	36672181	37979350	Human
chr10	81050000	81850000	chr10	82266817	83065379	Human
chr10	89780000	90710000	chr10	91018597	92000846	Human
chr10	103700000	103880000	chr10	105188510	105368374	Human
chr10	120920000	121910000	chr10	122768424	123758654	Human
chr10	95660000	95880000	chr10	96956720	97182478	Human
chr10	78040000	78670000	chr10	79303972	79935491	Human
chr10	3170000	4780000	chr10	3294944	4927075	Human
chr10	76570000	77000000	chr10	77809126	78254536	Human
chr10	84250000	84540000	chr10	85514830	85803727	Human
chr10	69510000	69650000	chr10	70586495	70728582	Human
chr10	67790000	68330000	chr10	68779917	69327464	Human
chr10	101820000	102100000	chr10	103269832	103553046	Human
chr10	97030000	97220000	chr10	98367387	98561435	Human
chr10	20890000	21960000	chr10	21680867	22767031	Human
chr10	52800000	53830000	chr10	53615368	54694523	Human
chr10	102160000	102370000	chr10	103614881	103824022	Human
chr10	122270000	122450000	chr10	124129163	124302110	Human
chr10	124980000	125740000	chr10	126892745	127661451	Human
chr10	7810000	9300000	chr10	8070985	9556353	Human
chr10	119920000	120870000	chr10	121730679	122718407	Human
chr10	69420000	70130000	chr10	70488681	71214070	Human
chr10	90900000	91270000	chr10	92194728	92577778	Human
chr10	21060000	21490000	chr10	21855421	22290350	Human
chr10	60800000	61840000	chr10	61663593	62714790	Human
chr10	5430000	5660000	chr10	5621037	5847656	Human
chr10	29470000	30320000	chr10	30459446	31306055	Human
chr10	63170000	63810000	chr10	64046236	64701399	Human
chr10	49400000	49520000	chr10	49731771	49855323	Human
chr10	15850000	16800000	chr10	16631990	17595937	Human
chr10	108810000	109860000	chr10	110357994	111436726	Human
chr10	115690000	116410000	chr10	117382850	118147842	Human
chr10	52290000	52570000	chr10	53096092	53367385	Human
chr10	102750000	103070000	chr10	104201751	104547798	Human
chr10	96360000	97030000	chr10	97690415	98367387	Human
chr10	86680000	86910000	chr10	88007013	88236430	Human
chr10	99380000	99710000	chr10	100806923	101140884	Human
chr10	89240000	89760000	chr10	90474452	90998610	Human
chr10	19800000	20830000	chr10	20538074	21620591	Human
chr10	92050000	92440000	chr10	93403917	93799710	Human
chr10	97030000	97360000	chr10	98367387	98713113	Human
chr10	42850000	43100000	chr10	44646659	44898611	Human
chr10	48940000	49390000	chr10	49259663	49721809	Human
chr10	97750000	98390000	chr10	99099892	99738624	Human
chr10	13160000	13590000	chr10	13524903	13979267	Human
chr10	7500183	7770000	chr10	7737513	8030756	Human
chr10	58300000	58770000	chr10	59102593	59583018	Human
chr10	95130000	95640000	chr10	96409203	96927832	Human
chr10	68410000	68710000	chr10	69409013	69714210	Human
chr10	89010000	89210000	chr10	90244203	90444322	Human
chr10	60650000	60770000	chr10	61513528	61633522	Human
chr10	51000000	51380000	chr10	51797005	52184746	Human
chr10	32380000	33160000	chr10	33409066	34196682	Human
chr10	71880000	72340000	chr10	72983817	73465850	Human
chr10	28410000	28610000	chr10	29366897	29570290	Human
chr10	11780000	12160000	chr10	12056409	12447645	Human
chr10	70200000	70370000	chr10	71284934	71454335	Human
chr10	66960000	67520000	chr10	67914855	68478391	Human
chr10	36230000	36810000	chr10	37319577	37929850	Human
chr10	113680000	114130000	chr10	115323467	115804676	Human
chr10	15420000	15770000	chr10	16184709	16544616	Human
chr10	72080000	72340000	chr10	73186527	73465850	Human
chr10	100540000	100900000	chr10	101974691	102332106	Human
chr10	22550000	23080000	chr10	23365523	23913761	Human
chr10	97440000	97640000	chr10	98792622	98990433	Human
chr10	127870000	128070000	chr10	129865570	130066255	Human
chr10	109870000	110110000	chr10	111446705	111701784	Human
chr10	96360000	96560000	chr10	97690415	97892695	Human
chr10	128210000	128930000	chr10	130205197	130941178	Human
chr10	91750000	92000000	chr10	93104761	93354125	Human
chr10	63250000	63450000	chr10	64126070	64326112	Human
chr10	24380000	24520000	chr10	25246961	25390128	Human
chr10	102150000	102640000	chr10	103604866	104093992	Human
chr10	112140000	112440000	chr10	113760852	114063639	Human
chr10	8900000	9240000	chr10	9155333	9496513	Human
chr10	4820000	5040000	chr10	4979872	5203374	Human
chr10	5930000	6400000	chr10	6118074	6592075	Human
chr10	60800000	60980000	chr10	61663593	61843797	Human
chr10	123010000	123160000	chr10	124850142	125001633	Human
chr10	71300000	71740000	chr10	72406889	72847598	Human
chr10	70550000	70870000	chr10	71651227	71968517	Human
chr10	112150000	112310000	chr10	113770952	113927148	Human
chr10	35630000	35790000	chr10	36704073	36868062	Human
chr10	11500000	11760000	chr10	11779552	12036920	Human
chr10	35230000	35570000	chr10	36301191	36642247	Human
chr10	52835331	53190000	chr10	53651550	53997991	Human
chr10	57670000	58150000	chr10	58474041	58949229	Human
chr10	89420000	89580000	chr10	90654263	90816621	Human
chr10	72360000	72560000	chr10	73485803	73685846	Human
chr10	103920000	104260000	chr10	105408249	105752649	Human
chr10	83390000	84030000	chr10	84631418	85286228	Human
chr10	117200000	117450000	chr10	118961009	119219574	Human
chr10	31820000	32020000	chr10	32831556	33047098	Human
chr10	119660000	119890000	chr10	121472051	121701330	Human
chr10	125850000	126760000	chr10	127771567	128709822	Human
chr10	23130000	23700000	chr10	23963662	24557472	Human
chr10	93080000	93340000	chr10	94457586	94730211	Human
chr10	63850000	64020000	chr10	64739626	64910102	Human
chr10	10690000	11340000	chr10	10966163	11618957	Human
chr10	80660000	81020000	chr10	81867430	82234305	Human
chr10	100280000	100520000	chr10	101711862	101954807	Human
chr10	23950000	24550000	chr10	24814676	25420242	Human
chr10	114270000	114450000	chr10	115950815	116130079	Human
chr10	16820000	17250000	chr10	17615953	18044384	Human
chr10	58780000	59210000	chr10	59592963	60034654	Human
chr10	86150000	86370000	chr10	87458888	87696545	Human
chr10	35080000	35580000	chr10	36147152	36652325	Human
chr10	106680000	107180000	chr10	108190767	108711931	Human
chr10	89590000	89750000	chr10	90826603	90988588	Human
chr10	13630000	14180000	chr10	14023412	14577145	Human
chr10	29000000	29320000	chr10	29976974	30310409	Human
chr10	86390000	86640000	chr10	87716201	87967072	Human
chr10	130220000	130530000	chr10	132248685	132580917	Human
chr10	24580000	25080000	chr10	25450496	25957398	Human
chr10	130220000	130670000	chr10	132248685	132738411	Human
chr10	127680000	127850000	chr10	129671433	129845555	Human
chr10	98450000	98710000	chr10	99799134	100081791	Human
chr10	31820000	32340000	chr10	32831556	33369132	Human
chr10	74240000	74720000	chr10	75437307	75926495	Human
chr10	80350000	80610000	chr10	81569167	81817770	Human
chr10	123010000	123560000	chr10	124850142	125428074	Human
chr10	24200000	24540000	chr10	25063709	25410189	Human
chr10	25710000	26290000	chr10	26587302	27198104	Human
chr10	59620000	60060000	chr10	60455141	60915470	Human
chr10	116790000	117170000	chr10	118540514	118931609	Human
chr10	7820000	8470000	chr10	8081030	8725649	Human
chr10	60070000	60220000	chr10	60925398	61083155	Human
chr10	12900000	13080000	chr10	13259663	13440501	Human
chr10	21990000	22220000	chr10	22796987	23035970	Human
chr10	26320000	26550000	chr10	27228274	27453628	Human
chr10	114530000	114800000	chr10	116209905	116480612	Human
chr10	12710000	13090000	chr10	13070530	13450467	Human
chr10	58940000	59200000	chr10	59757359	60017077	Human
chr10	125370000	125710000	chr10	127291556	127631472	Human
chr10	129970000	130180000	chr10	131995142	132200334	Human
chr10	61880000	62250000	chr10	62754865	63143062	Human
chr10	17880000	18220000	chr10	18698687	19054447	Human
chr10	43660000	44310000	chr10	45490062	46170036	Human
chr10	22720000	22980000	chr10	23535398	23806623	Human
chr10	114270000	114810000	chr10	115950815	116490560	Human
chr10	100730000	100880000	chr10	102164185	102312115	Human
chr10	69740000	69940000	chr10	70818632	71022478	Human
chr10	44510000	44860000	chr10	46363409	46733602	Human
chr10	70410000	70550000	chr10	71499342	71651227	Human
chr10	18320000	18540000	chr10	19154137	19376190	Human
chr10	104360000	104620000	chr10	105858828	106114061	Human
chr10	114850000	115130000	chr10	116530635	116810423	Human
chr10	94320000	94540000	chr10	95706163	95930390	Human
chr10	77160000	77380000	chr10	78415657	78635896	Human
chr10	125720000	125840000	chr10	127641434	127761576	Human
chr10	34650000	34980000	chr10	35713120	36044390	Human
chr10	105781551	106190000	chr10	107274576	107692921	Human
chr10	64040000	64400000	chr10	64930083	65291247	Human
chr10	122010000	122250000	chr10	123871029	124109111	Human
chr10	14520000	14830000	chr10	14931369	15255361	Human
chr10	59830000	60050000	chr10	60683021	60905496	Human
chr10	34660000	34810000	chr10	35723086	35874730	Human
chr10	123581560	123960000	chr10	125446135	125824228	Human
chr10	15170000	15390000	chr10	15928894	16154637	Human
chr10	13350000	13580000	chr10	13739072	13969289	Human
chr10	113170000	113580000	chr10	114806166	115217877	Human
chr10	60090000	60780000	chr10	60945363	61643545	Human
chr10	55660000	56130000	chr10	56476825	56954491	Human
chr10	132180000	132640000	chr10	134302421	134782792	Human
chr10	97750000	98110000	chr10	99099892	99457997	Human
chr10	13610000	13770000	chr10	14003404	14163400	Human
chr10	62830000	63150000	chr10	63706499	64026266	Human
chr10	28230000	28390000	chr10	29183095	29346969	Human
chr10	70900000	71280000	chr10	71998504	72387023	Human
chr10	120920000	121490000	chr10	122768424	123339251	Human
chr10	28640000	28980000	chr10	29600096	29956908	Human
chr10	16550000	16790000	chr10	17345913	17585908	Human
chr10	9330000	9600000	chr10	9586465	9860284	Human
chr10	131440000	131870000	chr10	133530182	133967485	Human
chr10	93530000	93680000	chr10	94923516	95076164	Human
chr10	51510000	52000000	chr10	52315093	52810325	Human
chr10	128260000	128520000	chr10	130263560	130521437	Human
chr10	20860000	21040000	chr10	21650821	21835337	Human
chr10	131890000	132149592	chr10	133984565	134261523	Human
chr10	62590000	62810000	chr10	63478063	63686464	Human
chr10	59240000	59600000	chr10	60064612	60435488	Human
chr10	75400000	75640000	chr10	76636225	76878328	Human
chr10	119930000	120350000	chr10	121740709	122197846	Human
chr10	5740000	5920000	chr10	5927569	6108100	Human
chr10	109460000	109850000	chr10	111022664	111426749	Human
chr10	122730000	122970000	chr10	124575337	124810091	Human
chr10	101290000	101550000	chr10	102734399	102998985	Human
chr10	116630000	116780000	chr10	118381168	118530516	Human
chr10	15420000	15570000	chr10	16184709	16335431	Human
chr10	122120000	122260000	chr10	123981924	124119182	Human
chr10	73240000	73400000	chr10	74431008	74600651	Human
chr10	21530000	21960000	chr10	22330333	22767031	Human
chr10	29460000	29970000	chr10	30449441	30954615	Human
chr10	119940000	120200000	chr10	121750701	122027902	Human
chr10	120400000	120870000	chr10	122246784	122718407	Human
chr10	60090000	60430000	chr10	60945363	61293379	Human
chr10	90290000	90580000	chr10	91551693	91844513	Human
chr10	120930000	121160000	chr10	122778426	123008387	Human
chr10	68990000	69170000	chr10	70055041	70233938	Human
chr10	66200000	66939999	chr10	67127684	67894780	Human
chr10	95990000	96340000	chr10	97293787	97670430	Human
chr10	118550000	119020000	chr10	120310204	120789153	Human
chr10	118560000	118740000	chr10	120320267	120510888	Human
chr10	3180000	3760000	chr10	3304937	3896533	Human
chr10	110610000	110910000	chr10	112220045	112516828	Human
chr10	75240000	75380000	chr10	76478190	76616220	Human
chr10	124990000	125150000	chr10	126902823	127062720	Human
chr10	89790000	90140000	chr10	91028159	91374058	Human
chr10	97900000	98080000	chr10	99248463	99427984	Human
chr10	34460000	34640000	chr10	35509279	35703118	Human
chr10	4370000	4770000	chr10	4508155	4917063	Human
chr10	19380000	19780000	chr10	20113733	20518087	Human
chr10	6220000	6400000	chr10	6417141	6592075	Human
chr10	106260000	106610000	chr10	107767075	108120715	Human
chr10	82130000	82780000	chr10	83345764	84007367	Human
chr10	25240000	25680000	chr10	26116875	26557288	Human
chr10	111060000	111320000	chr10	112666671	112934514	Human
chr10	22330000	22530000	chr10	23145486	23345508	Human
chr10	123980000	124390000	chr10	125844215	126252070	Human
chr10	14190000	14490000	chr10	14587029	14901388	Human
chr10	58160000	58390000	chr10	58959201	59194168	Human
chr10	115150110	115660000	chr10	116826867	117341385	Human
chr10	118270000	118460000	chr10	120030572	120219140	Human
chr10	29990000	30290000	chr10	30974695	31276017	Human
chr10	111730000	112090000	chr10	113344743	113713999	Human
chr10	17600000	17740000	chr10	18418665	18559129	Human
chr10	21750000	21960000	chr10	22557524	22767031	Human
chr10	69960000	70130000	chr10	71042532	71214070	Human
chr10	35080000	35220000	chr10	36147152	36291243	Human
chr10	15880000	16090000	chr10	16662804	16884732	Human
chr10	30780000	31020000	chr10	31762818	32005111	Human
chr10	20572915	20780000	chr10	21362909	21570362	Human
chr10	130680000	131300000	chr10	132748430	133385047	Human
chr10	35620000	35990000	chr10	36694021	37066515	Human
chr10	105940000	106180000	chr10	107432333	107682838	Human
chr10	84560000	84750000	chr10	85823690	86018866	Human
chr10	21270000	21480000	chr10	22067533	22280364	Human
chr10	60440000	60780000	chr10	61303051	61643545	Human
chr10	79060000	79220000	chr10	80340641	80501164	Human
chr10	43480000	43640000	chr10	45303949	45470036	Human
chr10	106380000	106600000	chr10	107887620	108110802	Human
chr10	36590000	36770000	chr10	37695651	37889690	Human
chr10	104640000	104930000	chr10	106136284	106433103	Human
chr10	7830000	8030000	chr10	8091003	8288897	Human
chr10	95130000	95360000	chr10	96409203	96644820	Human
chr10	58400000	58760000	chr10	59204254	59572980	Human
chr10	96190000	96330000	chr10	97520155	97660433	Human
chr10	25720000	25870000	chr10	26597267	26756861	Human
chr10	11780000	11990000	chr10	12056409	12271789	Human
chr10	61290000	61730000	chr10	62171232	62605051	Human
chr10	7200000	7420000	chr10	7429190	7656914	Human
chr10	97760000	97890000	chr10	99109892	99238479	Human
chr10	31520000	31800000	chr10	32530535	32811576	Human
chr10	60800000	61270000	chr10	61663593	62151319	Human
chr10	123410000	123550000	chr10	125277907	125418062	Human
chr10	81420000	81830000	chr10	82638509	83045400	Human
chr10	124520000	124740000	chr10	126382584	126605835	Human
chr10	62030000	62260000	chr10	62923327	63153068	Human
chr10	81070000	81380000	chr10	82286825	82598575	Human
chr10	32220000	32370000	chr10	33250537	33399054	Human
chr10	8510000	9300000	chr10	8765793	9556353	Human
chr10	21530000	21730000	chr10	22330333	22537423	Human
chr10	19400000	19640000	chr10	20135034	20380991	Human
chr10	32780000	33170000	chr10	33811942	34206671	Human
chr10	6420000	6670000	chr10	6625601	6880299	Human
chr10	121740000	121910000	chr10	123589473	123758654	Human
chr10	43670000	43860000	chr10	45500060	45699189	Human
chr10	66970000	67300000	chr10	67924853	68257494	Human
chr10	132180000	132370000	chr10	134302421	134496511	Human
chr10	32040000	32210000	chr10	33067149	33240515	Human
chr10	32390000	32760000	chr10	33419035	33783291	Human
chr10	25520000	25680000	chr10	26397801	26557288	Human
chr10	24200000	24360000	chr10	25063709	25226888	Human
chr10	4510000	4700000	chr10	4657504	4839548	Human
chr10	87840000	88120000	chr10	89061680	89340920	Human
chr10	57870000	58060000	chr10	58669979	58859472	Human
chr10	66740000	66920000	chr10	67689720	67874786	Human
chr10	92460000	92640000	chr10	93819672	94002654	Human
chr10	122560000	122710000	chr10	124412129	124555219	Human
chr10	118810000	119020000	chr10	120580860	120789153	Human
chr10	29600000	29750000	chr10	30589667	30736161	Human
chr10	6680000	7120000	chr10	6890285	7353440	Human
chr10	66630000	66930000	chr10	67588117	67884778	Human
chr10	82150000	82380000	chr10	83365613	83597455	Human
chr10	107350000	107810000	chr10	108883616	109344160	Human
chr10	71870511	72060000	chr10	72975591	73161286	Human
chr10	48970000	49170000	chr10	49289710	49497175	Human
chr10	72680000	72850000	chr10	73838409	74005417	Human
chr10	81850000	82100000	chr10	83065379	83315788	Human
chr10	56410000	56830000	chr10	57283771	57726337	Human
chr10	113210000	113400000	chr10	114846238	115035716	Human
chr10	115800000	116120000	chr10	117537525	117857853	Human
chr10	26890000	27070000	chr10	27757575	27934291	Human
chr10	11300000	11480000	chr10	11579036	11759514	Human
chr10	112960000	113130000	chr10	114595944	114766104	Human
chr10	132450000	132630000	chr10	134582549	134772252	Human
chr10	17280000	17590000	chr10	18074099	18408593	Human
chr10	22570000	22720000	chr10	23385532	23535398	Human
chr10	131610000	131870000	chr10	133697913	133967485	Human
chr10	60240000	60430000	chr10	61103211	61293379	Human
chr10	19810000	20040000	chr10	20548055	20799499	Human
chr10	98240000	98420000	chr10	99588208	99768947	Human
chr10	53300000	53480000	chr10	54121983	54315268	Human
chr10	84780000	85150000	chr10	86055317	86451011	Human
chr10	92670000	92840000	chr10	94032642	94200055	Human
chr10	34310000	34640000	chr10	35358962	35703118	Human
chr10	34820000	34970000	chr10	35884726	36034404	Human
chr10	6540000	6660000	chr10	6745629	6870252	Human
chr10	129030000	129330000	chr10	131040907	131340949	Human
chr10	129810000	129960000	chr10	131836151	131985149	Human
chr10	9990000	10670000	chr10	10266314	10946168	Human
chr10	96620000	96819868	chr10	97952587	98159693	Human
chr10	76050000	76300000	chr10	77288131	77540014	Human
chr10	76320000	76540000	chr10	77559983	77779168	Human
chr10	60990000	61270000	chr10	61860977	62151319	Human
chr10	23510000	23690000	chr10	24370472	24547471	Human
chr10	67300000	67510000	chr10	68257494	68468395	Human
chr10	5940000	6080000	chr10	6128135	6271154	Human
chr10	108560000	108780000	chr10	110098295	110327983	Human
chr10	96830000	97010000	chr10	98169508	98347374	Human
chr10	37470000	37750000	chr10	38613923	38913835	Human
chr10	23994362	24190000	chr10	24854041	25053700	Human
chr10	44870000	44990000	chr10	46743512	46863659	Human
chr10	62260000	62410000	chr10	63153068	63298908	Human
chr10	58520000	58740000	chr10	59323785	59552973	Human
chr10	91540000	91740000	chr10	92886252	93094585	Human
chr10	124230025	124390000	chr10	126092150	126252070	Human
chr10	17440000	17590000	chr10	18253287	18408593	Human
chr10	48660000	48940000	chr10	48969640	49259663	Human
chr10	111370000	111630000	chr10	112984609	113245590	Human
chr10	128570000	128870000	chr10	130571366	130879693	Human
chr10	54000000	54410000	chr10	54866101	55280783	Human
chr10	117550000	117710000	chr10	119319433	119478916	Human
chr10	105750000	105930000	chr10	107244627	107422326	Human
chr10	21060000	21260000	chr10	21855421	22057542	Human
chr10	25090000	25230000	chr10	25967446	26106961	Human
chr10	98790000	99030000	chr10	100158510	100402296	Human
chr10	115150110	115330000	chr10	116826867	117013642	Human
chr10	118050000	118240000	chr10	119809791	120000717	Human
chr10	58780000	58930000	chr10	59592963	59747435	Human
chr10	33010000	33150000	chr10	34046960	34186678	Human
chr10	2080000	2360000	chr10	2186518	2481894	Human
chr10	33330000	33620000	chr10	34366093	34652407	Human
chr10	115430000	115660000	chr10	117107299	117341385	Human
chr10	12710000	12889999	chr10	13070530	13249641	Human
chr10	113920000	114100000	chr10	115593500	115774979	Human
chr10	108840000	109130000	chr10	110387997	110681129	Human
chr10	11040000	11280000	chr10	11318893	11559016	Human
chr10	23320000	23500000	chr10	24166105	24354317	Human
chr10	121480000	121690000	chr10	123329283	123539731	Human
chr10	1740000	2020000	chr10	1869430	2126529	Human
chr10	108210000	108540000	chr10	109752706	110078082	Human
chr10	66220000	66560000	chr10	67147727	67492187	Human
chr10	8060000	8240000	chr10	8318892	8498636	Human
chr10	105490000	105690000	chr10	106978545	107184358	Human
chr10	82790000	82960000	chr10	84015990	84185646	Human
chr10	16110000	16300000	chr10	16904795	17095106	Human
chr10	62430000	62580000	chr10	63318916	63468390	Human
chr10	82420000	82770000	chr10	83637445	83997325	Human
chr10	88560000	88810000	chr10	89791439	90045297	Human
chr10	29760000	29970000	chr10	30746172	30954615	Human
chr10	25260000	25510000	chr10	26130557	26387477	Human
chr10	3780000	4150000	chr10	3916637	4288022	Human
chr10	121180000	121460000	chr10	123028293	123304931	Human
chr10	23730000	23960000	chr10	24587468	24824699	Human
chr10	57080000	57310000	chr10	57912450	58144767	Human
chr10	129360000	129690000	chr10	131370635	131711789	Human
chr10	10690000	10950000	chr10	10966163	11228925	Human
chr10	126600000	126750000	chr10	128548103	128699804	Human
chr10	57700000	57850000	chr10	58504075	58653954	Human
chr10	126150000	126390000	chr10	128086237	128325652	Human
chr10	116120000	116270000	chr10	117857853	118007725	Human
chr10	88400000	88550000	chr10	89621101	89781447	Human
chr10	125160000	125350000	chr10	127072862	127271577	Human
chr10	109170000	109430000	chr10	110721062	110985593	Human
chr10	74820000	75010000	chr10	76028556	76226196	Human
chr10	44160000	44280000	chr10	46021550	46140094	Human
chr10	2610000	2820000	chr10	2737370	2953415	Human
chr10	106190000	106360000	chr10	107692921	107867610	Human
chr10	112790000	112940000	chr10	114425688	114576001	Human
chr10	82990000	83160000	chr10	84215976	84394372	Human
chr10	78470000	78650000	chr10	79734752	79915533	Human
chr10	6910000	7110000	chr10	7143849	7343458	Human
chr10	36090000	36280000	chr10	37179476	37369574	Human
chr10	115930000	116110000	chr10	117667925	117847808	Human
chr10	34090000	34250000	chr10	35137130	35298689	Human
chr11	24440000	25130000	chr11	24437641	25130271	Human
chr11	95930000	96300000	chr11	96006769	96381842	Human
chr11	71110000	71250000	chr11	70929603	71069014	Human
chr11	36900000	39210000	chr11	36976687	39262477	Human
chr11	36680000	39380000	chr11	36758178	39446247	Human
chr11	103620000	106070000	chr11	103871077	106306985	Human
chr11	90460000	91270000	chr11	90471013	91282715	Human
chr11	34160000	35429941	chr11	34257973	35527875	Human
chr11	103160000	106070000	chr11	103407848	106306985	Human
chr11	37400000	39370000	chr11	37479229	39436263	Human
chr11	7470000	7690000	chr11	7259830	7477244	Human
chr11	96440000	99050000	chr11	96523498	99172366	Human
chr11	36800000	38970000	chr11	36878214	39052187	Human
chr11	12040000	13380000	chr11	11921848	13285427	Human
chr11	129850000	130910000	chr11	130408961	131479260	Human
chr11	6710000	7770000	chr11	6517980	7551158	Human
chr11	36860000	38850000	chr11	36938235	38932349	Human
chr11	8160000	8600000	chr11	7991973	8449733	Human
chr11	90200000	91280000	chr11	90162346	91292481	Human
chr11	8140000	8960000	chr11	7968342	8819731	Human
chr11	12280000	13360000	chr11	12165895	13265344	Human
chr11	69240000	69660000	chr11	69125604	69555051	Human
chr11	56870000	57090000	chr11	56615949	56843793	Human
chr11	46380000	47440000	chr11	46589876	47702525	Human
chr11	121240000	122570000	chr11	121720217	123063294	Human
chr11	61260000	61420000	chr11	61104500	61264889	Human
chr11	126540000	128020000	chr11	127079085	128571908	Human
chr11	114710000	116710000	chr11	115111464	117132245	Human
chr11	117330000	118350000	chr11	117772490	118795817	Human
chr11	93780000	94960000	chr11	93867193	95035052	Human
chr11	20630000	22180000	chr11	20504793	22080270	Human
chr11	15232817	16730000	chr11	15089629	16591754	Human
chr11	13460000	14490000	chr11	13367314	14355646	Human
chr11	128030000	128670000	chr11	128581969	129228581	Human
chr11	46620000	47400000	chr11	46844354	47661270	Human
chr11	116750000	117150000	chr11	117172297	117571278	Human
chr11	59700602	60750000	chr11	59503200	60601432	Human
chr11	31330000	32030000	chr11	31384605	32090279	Human
chr11	34500000	35420000	chr11	34595438	35517101	Human
chr11	13730000	14480000	chr11	13592505	14345635	Human
chr11	32690000	33800000	chr11	32753684	33895107	Human
chr11	41450000	43310000	chr11	41580246	43499863	Human
chr11	14260000	14500000	chr11	14116336	14365618	Human
chr11	70450000	70770000	chr11	70354748	70677943	Human
chr11	60920000	61200000	chr11	60769372	61053193	Human
chr11	87340000	87950000	chr11	87503520	88152629	Human
chr11	3830000	4090000	chr11	3742855	4004378	Human
chr11	10890000	11890000	chr11	10764125	11772588	Human
chr11	62890000	63030000	chr11	62892369	63031795	Human
chr11	26280000	27500000	chr11	26266595	27493809	Human
chr11	119480000	120160000	chr11	119949479	120625397	Human
chr11	26700000	27500000	chr11	26689876	27493809	Human
chr11	131690000	133060000	chr11	132269235	133670849	Human
chr11	3660000	3800000	chr11	3573681	3713533	Human
chr11	128970000	129770000	chr11	129529292	130327889	Human
chr11	131000000	131530000	chr11	131574726	132105393	Human
chr11	22850000	24400000	chr11	22785055	24397014	Human
chr11	81580000	82700000	chr11	81697395	82831872	Human
chr11	92930249	93700000	chr11	93018513	93784134	Human
chr11	125680000	125880000	chr11	126207968	126405207	Human
chr11	36280000	36490000	chr11	36377823	36588624	Human
chr11	31070000	32250000	chr11	31126567	32312789	Human
chr11	69690000	70210000	chr11	69585118	70104846	Human
chr11	99794395	100980000	chr11	99970933	101200594	Human
chr11	106080000	107450000	chr11	106316982	107710081	Human
chr11	87350000	87830000	chr11	87507462	88013847	Human
chr11	58620000	59490000	chr11	58401421	59282474	Human
chr11	97240000	99020000	chr11	97326320	99122705	Human
chr11	62380000	62550000	chr11	62338956	62520598	Human
chr11	61830000	62370000	chr11	61790823	62329575	Human
chr11	65350000	65520000	chr11	65414267	65582674	Human
chr11	79680000	81260000	chr11	79756926	81372802	Human
chr11	104220000	106030000	chr11	104480627	106266983	Human
chr11	35470000	36270000	chr11	35567632	36367852	Human
chr11	47860000	48150000	chr11	48148819	48449589	Human
chr11	115300000	116260000	chr11	115696125	116687741	Human
chr11	129890000	130150000	chr11	130448802	130706436	Human
chr11	110440000	111440000	chr11	110805119	111822270	Human
chr11	128130000	128860000	chr11	128681952	129418503	Human
chr11	43460000	44050000	chr11	43643934	44243003	Human
chr11	117370000	118100000	chr11	117812698	118544978	Human
chr11	125900000	126248543	chr11	126425115	126776554	Human
chr11	19030000	20120000	chr11	18875164	19962127	Human
chr11	17360000	17540000	chr11	17192138	17371939	Human
chr11	94540000	94960000	chr11	94613366	95035052	Human
chr11	66370000	67330000	chr11	66464221	67429669	Human
chr11	121640000	122550000	chr11	122124286	123043232	Human
chr11	112200000	113290000	chr11	112591855	113688889	Human
chr11	15950000	16620000	chr11	15806397	16481844	Human
chr11	5090000	5910000	chr11	4862322	5710726	Human
chr11	124890000	125440000	chr11	125409341	125959832	Human
chr11	111530000	112080000	chr11	111915226	112477338	Human
chr11	27610000	29340000	chr11	27603456	29389845	Human
chr11	30330000	30920000	chr11	30400164	30990715	Human
chr11	16770000	17070000	chr11	16631717	16906010	Human
chr11	85860000	86300000	chr11	86025991	86473515	Human
chr11	57110000	57290000	chr11	56863725	57051624	Human
chr11	83830000	84530000	chr11	83972834	84693272	Human
chr11	111260000	111440000	chr11	111642333	111822270	Human
chr11	120480000	121190000	chr11	120948242	121670456	Human
chr11	123620000	124630000	chr11	124124118	125145774	Human
chr11	93830000	94500000	chr11	93917085	94573422	Human
chr11	103150000	104200000	chr11	103397844	104460616	Human
chr11	86430000	86850000	chr11	86609955	87029034	Human
chr11	123070000	123260000	chr11	123576169	123762123	Human
chr11	80160000	81250000	chr11	80237761	81362811	Human
chr11	19930000	20110000	chr11	19772656	19952127	Human
chr11	120330000	121190000	chr11	120798257	121670456	Human
chr11	131530000	131680000	chr11	132105393	132255673	Human
chr11	9590000	10750000	chr11	9455671	10619444	Human
chr11	17350000	18000000	chr11	17182103	17829735	Human
chr11	12950000	13370000	chr11	12844041	13275340	Human
chr11	77190000	77610000	chr11	77234250	77666230	Human
chr11	27350000	27490000	chr11	27343295	27483807	Human
chr11	69690000	69890000	chr11	69585118	69786044	Human
chr11	63990000	64170000	chr11	64015877	64195619	Human
chr11	75590000	76690000	chr11	75612508	76715423	Human
chr11	29390000	30190000	chr11	29440381	30259663	Human
chr11	12050000	12280000	chr11	11931892	12165895	Human
chr11	14520000	15210000	chr11	14385599	15069584	Human
chr11	63760000	64220000	chr11	63783652	64248883	Human
chr11	71930000	72570000	chr11	71850040	72489829	Human
chr11	11920000	12280000	chr11	11802561	12165895	Human
chr11	61870000	62110000	chr11	61831254	62069112	Human
chr11	93230000	93660000	chr11	93312878	93744138	Human
chr11	88100000	88540000	chr11	88281055	88721704	Human
chr11	20190000	20360000	chr11	20047160	20221999	Human
chr11	20130000	20610000	chr11	19972135	20484772	Human
chr11	71930000	72460000	chr11	71850040	72381883	Human
chr11	75260000	75400000	chr11	75284693	75425724	Human
chr11	65140000	65560000	chr11	65180159	65622656	Human
chr11	62890000	63750000	chr11	62892369	63773064	Human
chr11	33810000	34040000	chr11	33905103	34134775	Human
chr11	43870000	44070000	chr11	44062890	44262934	Human
chr11	72840000	73160000	chr11	72773251	73098111	Human
chr11	113870000	114260000	chr11	114273390	114662517	Human
chr11	128980000	129338858	chr11	129539433	129901881	Human
chr11	130430000	130890000	chr11	130994415	131459258	Human
chr11	107990000	108670000	chr11	108281248	108981566	Human
chr11	95150000	95770000	chr11	95225461	95846731	Human
chr11	111560000	111850000	chr11	111945209	112238122	Human
chr11	121290000	121620000	chr11	121770738	122104279	Human
chr11	122860000	123049420	chr11	123357935	123556604	Human
chr11	122580000	123049420	chr11	123069915	123556604	Human
chr11	22300000	22820000	chr11	22216089	22755172	Human
chr11	124640000	124860000	chr11	125155759	125379376	Human
chr11	59180000	59470000	chr11	58956517	59262444	Human
chr11	78420000	78570000	chr11	78494606	78651557	Human
chr11	70260000	70430000	chr11	70154895	70334504	Human
chr11	81620000	82250000	chr11	81737376	82368665	Human
chr11	12660000	12900000	chr11	12554265	12794327	Human
chr11	122580000	122840000	chr11	123069915	123337908	Human
chr11	126420000	126990000	chr11	126959062	127534528	Human
chr11	12290000	12910000	chr11	12175894	12804339	Human
chr11	123060000	123570000	chr11	123566185	124074075	Human
chr11	84720000	85590000	chr11	84882896	85759823	Human
chr11	10530000	10730000	chr11	10397204	10599584	Human
chr11	129370000	129750000	chr11	129926925	130307894	Human
chr11	61440000	61769948	chr11	61285104	61635584	Human
chr11	107540000	107720000	chr11	107800206	107980294	Human
chr11	86930000	87300000	chr11	87109098	87463446	Human
chr11	34140000	34490000	chr11	34236960	34585404	Human
chr11	108690000	109810000	chr11	109000120	110181111	Human
chr11	84380000	84540000	chr11	84537067	84703283	Human
chr11	45850000	46340000	chr11	46049258	46549965	Human
chr11	15260000	15800000	chr11	15116839	15656839	Human
chr11	78190000	78570000	chr11	78261927	78651557	Human
chr11	65620000	66040000	chr11	65682746	66134958	Human
chr11	44920000	45100000	chr11	45120793	45301001	Human
chr11	20640000	21530000	chr11	20514800	21416961	Human
chr11	43310000	43470000	chr11	43499863	43653616	Human
chr11	65660000	65840000	chr11	65722896	65907211	Human
chr11	15080000	15220000	chr11	14939633	15079558	Human
chr11	124400000	124610000	chr11	124915555	125125811	Human
chr11	69920000	70190000	chr11	69815997	70084913	Human
chr11	102010000	102680000	chr11	102232673	102924158	Human
chr11	73400000	73660000	chr11	73338557	73601411	Human
chr11	42720000	43300000	chr11	42874948	43489895	Human
chr11	4610000	5010000	chr11	4385566	4782016	Human
chr11	5970000	6360000	chr11	5768941	6158811	Human
chr11	120330000	120490000	chr11	120798257	120958221	Human
chr11	10810000	11010000	chr11	10684623	10885196	Human
chr11	12940000	13170000	chr11	12834094	13081528	Human
chr11	78600000	79680000	chr11	78681478	79756926	Human
chr11	13750000	14250000	chr11	13612432	14106653	Human
chr11	122210000	122520000	chr11	122705373	123013342	Human
chr11	117400000	117800000	chr11	117842779	118242886	Human
chr11	114280000	114700000	chr11	114682508	115101499	Human
chr11	40300000	41230000	chr11	40426056	41363019	Human
chr11	78620000	78780000	chr11	78701461	78855322	Human
chr11	57810000	58550000	chr11	57569224	58331100	Human
chr11	44610000	44910000	chr11	44812663	45110837	Human
chr11	45350000	45790000	chr11	45549948	45989155	Human
chr11	73390000	73940000	chr11	73328559	73918286	Human
chr11	9150000	9500000	chr11	9005920	9362780	Human
chr11	27170000	27500000	chr11	27161127	27493809	Human
chr11	95820000	96420000	chr11	95896796	96503472	Human
chr11	84370000	84710000	chr11	84527058	84872812	Human
chr11	117810000	117950000	chr11	118252836	118392503	Human
chr11	34540000	34900000	chr11	34635320	34993231	Human
chr11	76160000	76320000	chr11	76178248	76339974	Human
chr11	103190000	103620000	chr11	103437806	103871077	Human
chr11	120170000	120320000	chr11	120635526	120787520	Human
chr11	130220000	130420000	chr11	130776958	130984360	Human
chr11	57320000	57660000	chr11	57081655	57422441	Human
chr11	41460000	42540000	chr11	41590257	42667363	Human
chr11	75420000	75570000	chr11	75440243	75592565	Human
chr11	62150000	62350000	chr11	62108962	62309559	Human
chr11	37650000	38810000	chr11	37738379	38892202	Human
chr11	93880000	94160000	chr11	93967057	94235766	Human
chr11	82900000	83180000	chr11	83031501	83310088	Human
chr11	77650000	78010000	chr11	77706386	78081979	Human
chr11	44930000	45330000	chr11	45130815	45529928	Human
chr11	96460000	96800000	chr11	96543486	96888239	Human
chr11	109940000	110430000	chr11	110308055	110797411	Human
chr11	133070000	133850000	chr11	133680885	134495857	Human
chr11	133560000	133830000	chr11	134194908	134475228	Human
chr11	68580000	68890000	chr11	68442010	68757892	Human
chr11	34920000	35400000	chr11	35013503	35496604	Human
chr11	44760000	44900000	chr11	44960941	45100906	Human
chr11	101430000	101838076	chr11	101651372	102064990	Human
chr11	130650000	130850000	chr11	131213898	131419168	Human
chr11	110780000	111240000	chr11	111147902	111622241	Human
chr11	40130000	40290000	chr11	40256269	40416047	Human
chr11	116280000	116710000	chr11	116707673	117132245	Human
chr11	17730000	17980000	chr11	17560049	17809732	Human
chr11	66680000	66840000	chr11	66767267	66931873	Human
chr11	89080000	89400000	chr11	89267478	89588998	Human
chr11	99800000	100560000	chr11	99976555	100747137	Human
chr11	118130000	118580000	chr11	118575093	119030423	Human
chr11	17560000	17990000	chr11	17392328	17819749	Human
chr11	16610000	16750000	chr11	16471854	16611758	Human
chr11	116510000	116700000	chr11	116936978	117122094	Human
chr11	63760000	63950000	chr11	63783652	63975949	Human
chr11	119330000	119470000	chr11	119802997	119939410	Human
chr11	32010000	32180000	chr11	32070283	32241765	Human
chr11	66370000	67040000	chr11	66464221	67142737	Human
chr11	44090000	44540000	chr11	44282905	44742451	Human
chr11	113300000	113750000	chr11	113698890	114153130	Human
chr11	20390000	20620000	chr11	20252005	20494754	Human
chr11	31070000	31370000	chr11	31126567	31424151	Human
chr11	93670000	93820000	chr11	93754185	93907073	Human
chr11	19060000	19540000	chr11	18905164	19384842	Human
chr11	28540000	29330000	chr11	28558012	29379876	Human
chr11	21560000	22160000	chr11	21449091	22060148	Human
chr11	74440000	74580000	chr11	74436617	74575399	Human
chr11	96450000	97150000	chr11	96533494	97234826	Human
chr11	9590000	9750000	chr11	9455671	9614582	Human
chr11	47610000	47840000	chr11	47882412	48125905	Human
chr11	13190000	13370000	chr11	13095427	13275340	Human
chr11	108360000	108660000	chr11	108671797	108971500	Human
chr11	107520000	107920000	chr11	107780167	108210065	Human
chr11	110200000	110430000	chr11	110564596	110797411	Human
chr11	75120000	75250000	chr11	75140226	75274713	Human
chr11	5110000	5390000	chr11	4882266	5158978	Human
chr11	128650000	128850000	chr11	129208332	129408437	Human
chr11	84560000	84720000	chr11	84723327	84882896	Human
chr11	46230000	46370000	chr11	46429925	46579937	Human
chr11	6370000	6686276	chr11	6168855	6490703	Human
chr11	46380000	46610000	chr11	46589876	46834360	Human
chr11	119040000	119320000	chr11	119508957	119792971	Human
chr11	59810000	60220000	chr11	59614851	60031718	Human
chr11	74210000	74890000	chr11	74205351	74894510	Human
chr11	66050000	66250000	chr11	66144976	66344245	Human
chr11	88560000	88900000	chr11	88741709	89094102	Human
chr11	69440000	69640000	chr11	69326023	69535052	Human
chr11	14520000	14890000	chr11	14385599	14749569	Human
chr11	83250000	83810000	chr11	83381786	83952839	Human
chr11	92090000	92900000	chr11	92132536	92987485	Human
chr11	39400000	40140000	chr11	39466223	40266271	Human
chr11	59540000	59690000	chr11	59341834	59494276	Human
chr11	133130000	133540000	chr11	133744420	134175985	Human
chr11	76700000	77040000	chr11	76725860	77085316	Human
chr11	100990000	101390000	chr11	101210571	101611751	Human
chr11	95830000	96010000	chr11	95906798	96086236	Human
chr11	118370000	118589999	chr11	118815392	119040450	Human
chr11	63470000	63630000	chr11	63484997	63648771	Human
chr11	10390000	10740000	chr11	10258945	10609598	Human
chr11	64350000	64730000	chr11	64378446	64762518	Human
chr11	19560000	19910000	chr11	19404872	19752959	Human
chr11	32310000	32650000	chr11	32372570	32713639	Human
chr11	85640000	85840000	chr11	85810732	86007572	Human
chr11	22860000	23530000	chr11	22795054	23478778	Human
chr11	4621488	4820000	chr11	4395404	4593998	Human
chr11	33360000	33690000	chr11	33455669	33784861	Human
chr11	114770000	114930000	chr11	115171258	115326905	Human
chr11	102710000	103050000	chr11	102954137	103299215	Human
chr11	18030000	18760000	chr11	17859672	18607970	Human
chr11	132420000	133060000	chr11	133011875	133670849	Human
chr11	67060000	67240000	chr11	67162799	67339370	Human
chr11	27700000	28040000	chr11	27696457	28045331	Human
chr11	106130000	106610000	chr11	106366595	106853046	Human
chr11	75260000	75570000	chr11	75284693	75592565	Human
chr11	6230000	6360000	chr11	6028737	6158811	Human
chr11	123290000	123490000	chr11	123793346	123995445	Human
chr11	47170000	47400000	chr11	47419945	47661270	Human
chr11	75890000	76140000	chr11	75905207	76158315	Human
chr11	99050000	99730000	chr11	99172366	99884225	Human
chr11	57680000	57810000	chr11	57442436	57569224	Human
chr11	117810000	118080000	chr11	118252836	118525096	Human
chr11	14910000	15229918	chr11	14769582	15089484	Human
chr11	26740000	27150000	chr11	26729796	27139237	Human
chr11	112280000	112570000	chr11	112671778	112958998	Human
chr11	114760000	115300000	chr11	115161568	115696125	Human
chr11	120500000	120930000	chr11	120968190	121398310	Human
chr11	29430000	29780000	chr11	29488486	29840669	Human
chr11	123730000	124030000	chr11	124232384	124540295	Human
chr11	76200000	76680000	chr11	76218403	76705472	Human
chr11	86630000	86820000	chr11	86810939	86999471	Human
chr11	123590000	123720000	chr11	124094103	124222432	Human
chr11	72250000	72430000	chr11	72167749	72351268	Human
chr11	16400000	16600000	chr11	16262570	16461856	Human
chr11	22590000	22820000	chr11	22518275	22755172	Human
chr11	45110000	45330000	chr11	45310331	45529928	Human
chr11	27170000	27330000	chr11	27161127	27323056	Human
chr11	17560000	17720000	chr11	17392328	17550063	Human
chr11	30340000	30590000	chr11	30410161	30660266	Human
chr11	120500000	120660000	chr11	120968190	121128157	Human
chr11	44100000	44280000	chr11	44292926	44472223	Human
chr11	78620000	79100000	chr11	78701461	79175155	Human
chr11	113530000	113730000	chr11	113931558	114133140	Human
chr11	31800000	31970000	chr11	31860056	32030085	Human
chr11	102330000	102510000	chr11	102580399	102755205	Human
chr11	116740000	116860000	chr11	117162272	117281874	Human
chr11	83830000	84330000	chr11	83972834	84487450	Human
chr11	95520000	95760000	chr11	95591780	95836750	Human
chr11	18100000	18270000	chr11	17929579	18096818	Human
chr11	83290000	83500000	chr11	83421767	83642085	Human
chr11	111870000	112070000	chr11	112258103	112467355	Human
chr11	36940000	37400000	chr11	37016631	37479229	Human
chr11	45920000	46110000	chr11	46119300	46305805	Human
chr11	8180000	8349412	chr11	8011709	8180760	Human
chr11	121650000	122100000	chr11	122134196	122595215	Human
chr11	92910000	93190000	chr11	92997483	93272417	Human
chr11	21860000	22140000	chr11	21747677	22040158	Human
chr11	7090000	7440000	chr11	6875293	7229729	Human
chr11	5980000	6220000	chr11	5779308	6018747	Human
chr11	44320000	44540000	chr11	44522139	44742451	Human
chr11	118140000	118350000	chr11	118585046	118795817	Human
chr11	30660000	30920000	chr11	30730249	30990715	Human
chr11	131690000	132140000	chr11	132269235	132724257	Human
chr11	103660000	104210000	chr11	103911022	104470629	Human
chr11	26290000	26680000	chr11	26276314	26668704	Human
chr11	57820000	58070000	chr11	57579533	57829757	Human
chr11	91410000	92060000	chr11	91430117	92101801	Human
chr11	43580000	43850000	chr11	43763640	44042629	Human
chr11	94180000	94440000	chr11	94255358	94509842	Human
chr11	76550000	76690000	chr11	76576700	76715423	Human
chr11	5450000	5890000	chr11	5236312	5690697	Human
chr11	102310000	102670000	chr11	102560384	102914152	Human
chr11	25970000	26270000	chr11	25947223	26256592	Human
chr11	58640000	58890000	chr11	58421370	58678909	Human
chr11	64780000	65090000	chr11	64813147	65124088	Human
chr11	97420000	98210000	chr11	97510607	98316193	Human
chr11	63040000	63240000	chr11	63041780	63248532	Human
chr11	127470000	128010000	chr11	128031139	128561903	Human
chr11	17210000	17350000	chr11	17043485	17182103	Human
chr11	22850000	23060000	chr11	22785055	22994814	Human
chr11	6370000	6500000	chr11	6168855	6299268	Human
chr11	19560000	19740000	chr11	19404872	19585358	Human
chr11	60760000	60900000	chr11	60611482	60749404	Human
chr11	33120000	33340000	chr11	33219242	33435695	Human
chr11	131690000	131890000	chr11	132269235	132469285	Human
chr11	134170000	134320000	chr11	134860648	135010604	Human
chr11	23560000	24210000	chr11	23508162	24196176	Human
chr11	11380000	11780000	chr11	11262889	11663553	Human
chr11	82710000	82890000	chr11	82841875	83021505	Human
chr11	34360000	34490000	chr11	34458123	34585404	Human
chr11	29820000	30140000	chr11	29893067	30209717	Human
chr11	76330000	76680000	chr11	76349931	76705472	Human
chr11	17080000	17200000	chr11	16916002	17033416	Human
chr11	85460000	85580000	chr11	85631494	85749919	Human
chr11	8370000	8570000	chr11	8200763	8417838	Human
chr11	33530000	33680000	chr11	33626884	33774867	Human
chr11	41220000	41440000	chr11	41353016	41570558	Human
chr11	95160000	95420000	chr11	95235470	95499683	Human
chr11	81650000	81960000	chr11	81767382	82082983	Human
chr11	113300000	113520000	chr11	113698890	113917315	Human
chr11	66860000	67030000	chr11	66951859	67132748	Human
chr11	86440000	86599338	chr11	86619934	86779635	Human
chr11	101850000	102010000	chr11	102072646	102232673	Human
chr11	40310000	40730000	chr11	40435878	40862043	Human
chr11	74910000	75250000	chr11	74914527	75274713	Human
chr11	35480000	35600000	chr11	35577628	35696228	Human
chr11	12310000	12580000	chr11	12195821	12465863	Human
chr11	71970000	72230000	chr11	71889759	72147790	Human
chr11	81260000	81530000	chr11	81372802	81647390	Human
chr11	82300000	82690000	chr11	82421693	82821857	Human
chr11	98420000	99010000	chr11	98505065	99112718	Human
chr11	105880000	106070000	chr11	106105179	106306985	Human
chr11	91550000	92060000	chr11	91570437	92101801	Human
chr11	8690018	8900000	chr11	8539801	8751845	Human
chr11	117420000	117620000	chr11	117862821	118063687	Human
chr11	7090000	7340000	chr11	6875293	7122206	Human
chr11	106710081	107030000	chr11	106951856	107274024	Human
chr11	19260000	19540000	chr11	19104493	19384842	Human
chr11	68220000	68450000	chr11	68070484	68313568	Human
chr11	107050000	107420000	chr11	107294653	107672371	Human
chr11	108680000	108890000	chr11	108991558	109212780	Human
chr11	66490000	66670000	chr11	66578325	66757254	Human
chr11	26520000	26660000	chr11	26508185	26648666	Human
chr11	13760000	13940000	chr11	13622475	13797618	Human
chr11	124930000	125080000	chr11	125450037	125600287	Human
chr11	113120000	113280000	chr11	113520101	113679239	Human
chr11	19750000	19910000	chr11	19595331	19752959	Human
chr11	22320000	22540000	chr11	22236211	22468245	Human
chr11	26290000	26490000	chr11	26276314	26481136	Human
chr11	94970000	95140000	chr11	95045124	95215434	Human
chr11	29160000	29330000	chr11	29207405	29379876	Human
chr11	31090000	31230000	chr11	31146581	31286841	Human
chr11	32800000	33080000	chr11	32874400	33179591	Human
chr11	103670000	103920000	chr11	103921074	104174896	Human
chr11	15820000	15970000	chr11	15676850	15826370	Human
chr11	128480000	128630000	chr11	129038992	129188328	Human
chr11	8970000	9140000	chr11	8829697	8995927	Human
chr11	20640000	21100000	chr11	20514800	20985639	Human
chr11	74240000	74590000	chr11	74235341	74585539	Human
chr11	42030000	42520000	chr11	42158410	42646594	Human
chr11	83530000	83810000	chr11	83672099	83952839	Human
chr11	110450000	110710000	chr11	110815050	111077931	Human
chr11	124060000	124360000	chr11	124570346	124878235	Human
chr11	78210000	78410000	chr11	78281622	78481663	Human
chr11	74610000	74878000	chr11	74605416	74878284	Human
chr11	79700000	80150000	chr11	79776906	80227763	Human
chr11	11620000	11780000	chr11	11502918	11663553	Human
chr11	115320000	115680000	chr11	115716184	116099508	Human
chr11	9760000	9990000	chr11	9624586	9859353	Human
chr11	38840000	39360000	chr11	38922302	39426236	Human
chr11	84760000	85000000	chr11	84922083	85162016	Human
chr11	88300000	88540000	chr11	88480830	88721704	Human
chr11	108030000	108320000	chr11	108321052	108631716	Human
chr11	40910000	41190000	chr11	41042270	41322973	Human
chr11	26750000	26990000	chr11	26737303	26974237	Human
chr11	47430000	47590000	chr11	47692527	47860281	Human
chr11	88910000	89070000	chr11	89104086	89257498	Human
chr11	20640000	20870000	chr11	20514800	20745830	Human
chr11	116310000	116500000	chr11	116737640	116926975	Human
chr11	79180000	79650000	chr11	79255666	79726951	Human
chr11	76340000	76520000	chr11	76359929	76546787	Human
chr11	19060000	19240000	chr11	18905164	19084496	Human
chr11	18810259	19040000	chr11	18657188	18885145	Human
chr11	109950000	110160000	chr11	110318051	110527034	Human
chr11	117630000	117790000	chr11	118073680	118232904	Human
chr11	33360000	33520000	chr11	33455669	33616571	Human
chr11	120960000	121210000	chr11	121428302	121690167	Human
chr11	131910000	132120000	chr11	132489427	132703120	Human
chr11	21130000	21510000	chr11	21015706	21396977	Human
chr11	31640000	31780000	chr11	31696823	31840071	Human
chr11	32440000	32600000	chr11	32502614	32662703	Human
chr11	99100000	99280000	chr11	99223342	99410331	Human
chr11	127010000	127400000	chr11	127554484	127961297	Human
chr11	92590000	92890000	chr11	92661707	92977478	Human
chr11	59930000	60210000	chr11	59736896	60021682	Human
chr11	102520000	102670000	chr11	102765192	102914152	Human
chr11	127850000	128000000	chr11	128401453	128551877	Human
chr11	104250000	104520000	chr11	104511044	104788960	Human
chr11	46650000	46880000	chr11	46874339	47110220	Human
chr11	37430000	37640000	chr11	37510077	37728683	Human
chr11	65120000	65310000	chr11	65160173	65364816	Human
chr11	11030000	11200000	chr11	10905221	11076768	Human
chr11	119480000	119630000	chr11	119949479	120097336	Human
chr11	115960000	116210000	chr11	116381660	116637960	Human
chr11	92200000	92380000	chr11	92259951	92443598	Human
chr11	15640000	15790000	chr11	15496135	15646829	Human
chr11	105610000	105850000	chr11	105832686	106075203	Human
chr11	31390000	31630000	chr11	31444132	31686833	Human
chr11	104570000	104880000	chr11	104845050	105154039	Human
chr11	73950000	74160000	chr11	73928300	74155834	Human
chr11	90920000	91250000	chr11	90933712	91262825	Human
chr11	132170000	132400000	chr11	132754162	132991895	Human
chr11	39920000	40110000	chr11	40043833	40236211	Human
chr11	28540000	28680000	chr11	28558012	28698329	Human
chr11	28720000	28860000	chr11	28738331	28883482	Human
chr11	96820000	97130000	chr11	96908244	97214845	Human
chr11	82910000	83060000	chr11	83041491	83191277	Human
chr11	21580000	21800000	chr11	21469459	21689797	Human
chr11	115510000	115670000	chr11	115925104	116089515	Human
chr11	112590000	112780000	chr11	112978965	113169017	Human
chr11	109480000	109700000	chr11	109836281	110070423	Human
chr11	28090000	28300000	chr11	28095349	28301163	Human
chr11	25770000	25950000	chr11	25744227	25927135	Human
chr11	63270000	63436174	chr11	63279136	63453047	Human
chr11	37940000	38260000	chr11	38037621	38352745	Human
chr11	107050000	107270000	chr11	107294653	107531859	Human
chr11	35620000	35810000	chr11	35716242	35906210	Human
chr11	92390000	92550000	chr11	92453559	92621890	Human
chr11	128290000	128450000	chr11	128841660	129009065	Human
chr11	79200000	79360000	chr11	79273671	79433369	Human
chr11	126440000	126580000	chr11	126979024	127119214	Human
chr11	112960000	113110000	chr11	113346948	113510102	Human
chr11	13950000	14090000	chr11	13807619	13947707	Human
chr11	11400000	11580000	chr11	11282877	11462918	Human
chr11	112800000	112940000	chr11	113189048	113326966	Human
chr11	21150000	21320000	chr11	21035752	21206008	Human
chr11	120680000	120800000	chr11	121148129	121268207	Human
chr12	29450000	30520000	chr12	60222369	61326686	Human
chr12	72240000	74420000	chr12	74409525	76658176	Human
chr12	123610000	123750000	chr12	127068884	127208645	Human
chr12	58550000	58810000	chr12	30992365	31264251	Human
chr12	123970000	124900000	chr12	127448805	128394104	Human
chr12	130040000	130220000	chr12	133678871	133864035	Human
chr12	31340000	32340000	chr12	58415012	59460798	Human
chr12	58090000	58320000	chr12	31483292	31705485	Human
chr12	28200000	28490000	chr12	62320538	62605722	Human
chr12	52870000	53010000	chr12	36798565	36942750	Human
chr12	113950000	115930000	chr12	117076928	119056648	Human
chr12	31450000	31630000	chr12	59164366	59342925	Human
chr12	25160000	26910000	chr12	63930763	65709624	Human
chr12	59160000	59390000	chr12	30385061	30626571	Human
chr12	28110000	28980000	chr12	61815823	62695645	Human
chr12	125520000	126050000	chr12	129051273	129596687	Human
chr12	115950000	116930000	chr12	119076590	120076107	Human
chr12	75460000	76870000	chr12	77732464	79210585	Human
chr12	29380000	30840000	chr12	59884414	61400672	Human
chr12	122790000	123760000	chr12	126233672	127218518	Human
chr12	260000	420000	chr12	237635	397484	Human
chr12	124030000	124310000	chr12	127509136	127792561	Human
chr12	82450000	84860000	chr12	84918739	87392210	Human
chr12	94120000	95530000	chr12	96852357	98299924	Human
chr12	63090000	64400000	chr12	25274884	26610727	Human
chr12	71940000	74420000	chr12	74106507	76658176	Human
chr12	31650000	32330000	chr12	58425023	59144369	Human
chr12	71970000	74005219	chr12	74136427	76225920	Human
chr12	27000000	27700000	chr12	63114741	63841272	Human
chr12	119660000	120280000	chr12	122883285	123510431	Human
chr12	8490000	9050000	chr12	8856361	9435812	Human
chr12	104130000	105100000	chr12	107005448	108005939	Human
chr12	21650000	22470000	chr12	68428840	69239044	Human
chr12	16010000	18030000	chr12	16638217	18683011	Human
chr12	15010000	15950000	chr12	15617362	16578201	Human
chr12	59390000	60490000	chr12	29264243	30385061	Human
chr12	22670000	24830000	chr12	66052036	68228065	Human
chr12	130030000	130320000	chr12	133668874	133963658	Human
chr12	75480000	76580000	chr12	77752485	78912671	Human
chr12	57250000	57450000	chr12	32366108	32576988	Human
chr12	101410000	101750000	chr12	104252171	104588398	Human
chr12	124340000	124860000	chr12	127822451	128354012	Human
chr12	46060000	47010000	chr12	42959188	43956742	Human
chr12	64780000	66120000	chr12	23513987	24897744	Human
chr12	31340000	32720000	chr12	58035645	59460798	Human
chr12	31340000	31640000	chr12	59154392	59460798	Human
chr12	47840000	48650000	chr12	41300369	42128730	Human
chr12	53680000	54430000	chr12	35314818	36096698	Human
chr12	118380000	119660000	chr12	121552903	122883285	Human
chr12	85950000	88030000	chr12	88501960	90640979	Human
chr12	49340000	49540000	chr12	40368146	40570402	Human
chr12	125720000	126050000	chr12	129248356	129596687	Human
chr12	120300000	120480000	chr12	123530199	123721768	Human
chr12	45990000	47690000	chr12	42279846	44020164	Human
chr12	53760000	53920000	chr12	35857270	36017067	Human
chr12	11500000	12030000	chr12	12038824	12603889	Human
chr12	128960000	130020000	chr12	132585300	133658912	Human
chr12	69740000	70720000	chr12	71893009	72874163	Human
chr12	126760000	127370000	chr12	130316669	130930942	Human
chr12	14720000	15910000	chr12	15326904	16538921	Human
chr12	50080000	51370000	chr12	38470479	39816746	Human
chr12	54690000	55096225	chr12	34630625	35052613	Human
chr12	101910000	102820000	chr12	104756454	105685229	Human
chr12	96540000	98410000	chr12	99316289	101183572	Human
chr12	98540000	99000000	chr12	101325240	101780661	Human
chr12	12830000	14170000	chr12	13404239	14763022	Human
chr12	5122274	5890000	chr12	5365225	6164028	Human
chr12	32750000	34020000	chr12	56666968	58005603	Human
chr12	91360000	92670000	chr12	94018021	95352332	Human
chr12	120570000	121020000	chr12	123826779	124289433	Human
chr12	62410000	62810000	chr12	26888999	27304097	Human
chr12	102890000	103560000	chr12	105748482	106427015	Human
chr12	54050000	54200000	chr12	35575466	35727455	Human
chr12	82500000	83820000	chr12	84981001	86313551	Human
chr12	105400000	106210000	chr12	108305133	109118855	Human
chr12	130391916	130750000	chr12	134054232	134438277	Human
chr12	53040000	53660000	chr12	36116663	36768689	Human
chr12	106350570	106940000	chr12	109307978	109903428	Human
chr12	115190000	115770000	chr12	118297678	118894474	Human
chr12	18120000	19490000	chr12	18774684	20195636	Human
chr12	64450000	64760000	chr12	24917721	25225125	Human
chr12	85070000	85950000	chr12	87601611	88501960	Human
chr12	18130000	19320000	chr12	18784623	20028473	Human
chr12	77990000	79380000	chr12	80348228	81790852	Human
chr12	52110000	53000000	chr12	36808250	37731400	Human
chr12	14190000	14470000	chr12	14781976	15066763	Human
chr12	53510000	53680000	chr12	36096698	36265852	Human
chr12	120570000	121230000	chr12	123826779	124517439	Human
chr12	82641768	83410000	chr12	85120528	85887323	Human
chr12	84860000	85050000	chr12	87392210	87581597	Human
chr12	81620000	82350000	chr12	84069239	84821669	Human
chr12	60520000	62230000	chr12	27484140	29231013	Human
chr12	8530000	8930000	chr12	8908974	9309371	Human
chr12	22470000	22670000	chr12	68228065	68428840	Human
chr12	32740000	32930000	chr12	57816979	58015634	Human
chr12	63820000	64250000	chr12	25419281	25846504	Human
chr12	80350000	81310000	chr12	82762593	83754831	Human
chr12	116980000	117150000	chr12	120126126	120295762	Human
chr12	107100000	107640000	chr12	110064132	110619920	Human
chr12	114610000	115920000	chr12	117718253	119046688	Human
chr12	44240000	44940000	chr12	45101931	45805054	Human
chr12	2010000	2670000	chr12	2154118	2823378	Human
chr12	45120000	45960000	chr12	44053508	44908488	Human
chr12	72320000	73430000	chr12	74489492	75626231	Human
chr12	49060000	49610000	chr12	40299210	40871266	Human
chr12	118160000	118370000	chr12	121322312	121542893	Human
chr12	77040000	77940000	chr12	79379910	80298163	Human
chr12	24960000	25160000	chr12	65709624	65922034	Human
chr12	70730000	71600000	chr12	72884397	73755924	Human
chr12	41250000	42050000	chr12	48018521	48856572	Human
chr12	55710000	56070000	chr12	33789494	34152815	Human
chr12	51390000	51810000	chr12	38037156	38450508	Human
chr12	64790000	65250000	chr12	24400788	24887547	Human
chr12	12080000	12750000	chr12	12655373	13323689	Human
chr12	117860000	118030000	chr12	121011570	121186194	Human
chr12	94120000	94970000	chr12	96852357	97716887	Human
chr12	113980000	114160000	chr12	117106911	117289550	Human
chr12	70580000	70720000	chr12	72734240	72874163	Human
chr12	6550000	6860000	chr12	6857783	7179772	Human
chr12	113430000	113930000	chr12	116555952	117056914	Human
chr12	111460000	112440000	chr12	114507308	115558397	Human
chr12	19680000	20620000	chr12	20398281	21364051	Human
chr12	74670000	75330000	chr12	76927373	77601549	Human
chr12	43940000	44940000	chr12	45101931	46115880	Human
chr12	1630000	1790000	chr12	1771942	1933947	Human
chr12	1800000	1950000	chr12	1944055	2093247	Human
chr12	113970000	114530000	chr12	117096948	117659560	Human
chr12	62370000	63070000	chr12	26630699	27344134	Human
chr12	56170000	56630000	chr12	33193873	33683787	Human
chr12	99020000	99800000	chr12	101800952	102584671	Human
chr12	32350000	32690000	chr12	58065546	58405219	Human
chr12	52130000	52350000	chr12	37485294	37711447	Human
chr12	107920000	108510000	chr12	110900250	111492278	Human
chr12	22080000	22410000	chr12	68482242	68809841	Human
chr12	38320000	39270000	chr12	50879537	51867478	Human
chr12	70730000	71750000	chr12	72884397	73906127	Human
chr12	6050000	6300000	chr12	6321794	6582556	Human
chr12	89530000	90940000	chr12	92131678	93583954	Human
chr12	6970000	7180000	chr12	7292392	7505077	Human
chr12	79390000	80270000	chr12	81800856	82684855	Human
chr12	108560000	108820000	chr12	111542181	111805607	Human
chr12	115960000	116690000	chr12	119086606	119833465	Human
chr12	12810000	13230000	chr12	13384244	13808897	Human
chr12	105200002	105390000	chr12	108105439	108295012	Human
chr12	50080000	50750000	chr12	39112236	39816746	Human
chr12	21250000	21480000	chr12	69404616	69633235	Human
chr12	91770000	92650000	chr12	94444415	95332326	Human
chr12	112490000	112980000	chr12	115620132	116113541	Human
chr12	69320000	69580000	chr12	71453839	71733748	Human
chr12	63090000	63650000	chr12	26026993	26610727	Human
chr12	26090000	26710000	chr12	64129524	64758584	Human
chr12	117190000	117850000	chr12	120335701	121001635	Human
chr12	53040000	53500000	chr12	36275840	36768689	Human
chr12	4330000	4540000	chr12	4529058	4752550	Human
chr12	78150000	78580000	chr12	80509417	80958254	Human
chr12	76590000	77010000	chr12	78922658	79349927	Human
chr12	122820000	122970000	chr12	126272461	126413004	Human
chr12	96020000	96520000	chr12	98793597	99296276	Human
chr12	105700000	106150000	chr12	108601400	109053884	Human
chr12	42570000	43350000	chr12	46707102	47499061	Human
chr12	16030000	16880000	chr12	16657893	17502686	Human
chr12	68680000	68840000	chr12	70793473	70953088	Human
chr12	107680000	107910000	chr12	110659743	110886503	Human
chr12	94130000	94310000	chr12	96862354	97044382	Human
chr12	98690000	99000000	chr12	101470199	101780661	Human
chr12	3290000	3810000	chr12	3479283	4008498	Human
chr12	47700000	47850000	chr12	42118732	42269870	Human
chr12	15550000	15880000	chr12	16165480	16508821	Human
chr12	14810000	15000000	chr12	15412145	15607355	Human
chr12	64260000	64400000	chr12	25274884	25409330	Human
chr12	65290000	66110000	chr12	23523971	24360641	Human
chr12	29020000	29330000	chr12	61466261	61775885	Human
chr12	92730000	93430000	chr12	95412194	96151618	Human
chr12	89010000	89510000	chr12	91611889	92111633	Human
chr12	4100000	4280000	chr12	4302694	4482430	Human
chr12	93510000	93790000	chr12	96234734	96512882	Human
chr12	3870000	4290000	chr12	4065820	4492442	Human
chr12	39300000	40140000	chr12	49997866	50849502	Human
chr12	118970000	119650000	chr12	122182274	122873572	Human
chr12	9730000	10160000	chr12	10156120	10593194	Human
chr12	96030000	96230000	chr12	98803633	99012473	Human
chr12	115980000	116260000	chr12	119106635	119387410	Human
chr12	63660000	63810000	chr12	25856551	26016994	Human
chr12	118400000	118840000	chr12	121572892	122051907	Human
chr12	43400000	43900000	chr12	46150521	46657851	Human
chr12	115770000	115940000	chr12	118894474	119066656	Human
chr12	7190000	7630000	chr12	7515060	7946541	Human
chr12	43750000	43906306	chr12	46144075	46298568	Human
chr12	39300000	40310000	chr12	49826908	50849502	Human
chr12	32750000	33370000	chr12	57350394	58005603	Human
chr12	25190000	25390000	chr12	65479643	65679578	Human
chr12	12360000	12720000	chr12	12933759	13293541	Human
chr12	51400000	51530000	chr12	38312816	38440503	Human
chr12	9070000	9280000	chr12	9455925	9671676	Human
chr12	4340000	4800000	chr12	4539038	5034018	Human
chr12	62580000	62790000	chr12	26908701	27118471	Human
chr12	122820000	123230000	chr12	126272461	126675890	Human
chr12	11560000	11710000	chr12	12116299	12266320	Human
chr12	38320000	38900000	chr12	51253504	51867478	Human
chr12	25420000	26060000	chr12	64800173	65449361	Human
chr12	27400000	27690000	chr12	63124756	63427907	Human
chr12	76610000	76800000	chr12	78942694	79140679	Human
chr12	78600000	79370000	chr12	80978897	81780840	Human
chr12	45480000	45930000	chr12	44083698	44541103	Human
chr12	22700000	23180000	chr12	67725226	68197954	Human
chr12	117190000	117360000	chr12	120335701	120506534	Human
chr12	88070000	89000000	chr12	90680450	91601930	Human
chr12	68850000	69100000	chr12	70962812	71210707	Human
chr12	52590000	52860000	chr12	36952718	37224944	Human
chr12	93480000	94100000	chr12	96202033	96832287	Human
chr12	67330000	67987723	chr12	21564439	22239915	Human
chr12	97520000	98400000	chr12	100299760	101173619	Human
chr12	1630000	1980000	chr12	1771942	2124022	Human
chr12	3070000	3280000	chr12	3254344	3469283	Human
chr12	120580000	120730000	chr12	123836730	123986103	Human
chr12	2820000	3040000	chr12	2983025	3224309	Human
chr12	50470000	50740000	chr12	39122227	39402663	Human
chr12	50770000	51360000	chr12	38480482	39081011	Human
chr12	102940000	103290000	chr12	105798122	106148692	Human
chr12	68330000	68640000	chr12	70436024	70753031	Human
chr12	53040000	53310000	chr12	36496150	36768689	Human
chr12	90960000	91120000	chr12	93603959	93763764	Human
chr12	12990000	13230000	chr12	13569610	13808897	Human
chr12	108560000	109090000	chr12	111542181	112085000	Human
chr12	85460000	85910000	chr12	87994958	88461228	Human
chr12	95550000	95839803	chr12	98321128	98613841	Human
chr12	87270000	88010000	chr12	89868843	90621075	Human
chr12	77720000	77940000	chr12	80078257	80298163	Human
chr12	110890000	111310000	chr12	113944580	114354321	Human
chr12	109580000	109790000	chr12	112600982	112815506	Human
chr12	110050000	110430000	chr12	113083241	113473822	Human
chr12	15270000	15520000	chr12	15894228	16135310	Human
chr12	112170000	112410000	chr12	115286900	115528502	Human
chr12	24050000	24790000	chr12	66092084	66841290	Human
chr12	108230000	108500000	chr12	111212006	111482317	Human
chr12	4830000	5100000	chr12	5063881	5345235	Human
chr12	45160000	45400000	chr12	44621362	44868505	Human
chr12	47700000	48180000	chr12	41776851	42269870	Human
chr12	116710000	117150000	chr12	119853491	120295762	Human
chr12	21690000	22030000	chr12	68859133	69199129	Human
chr12	88080000	88520000	chr12	90690447	91136131	Human
chr12	91150000	91340000	chr12	93793947	93998855	Human
chr12	2680000	2800000	chr12	2833524	2962738	Human
chr12	50770000	51020000	chr12	38830351	39081011	Human
chr12	70730000	70853920	chr12	72884397	73010055	Human
chr12	95020000	95510000	chr12	97776190	98280318	Human
chr12	42090000	42380000	chr12	47691158	47976913	Human
chr12	30630000	30820000	chr12	59904390	60096860	Human
chr12	48509040	48630000	chr12	41320396	41452171	Human
chr12	100340000	100550000	chr12	103132460	103341752	Human
chr12	23230000	24010000	chr12	66881281	67675284	Human
chr12	39710000	40310000	chr12	49826908	50419689	Human
chr12	107120000	107390000	chr12	110084136	110361741	Human
chr12	98010000	98390000	chr12	100785114	101163642	Human
chr12	102510000	102770000	chr12	105365468	105632240	Human
chr12	125170000	125430000	chr12	128703224	128961445	Human
chr12	6720000	6840000	chr12	7040366	7159802	Human
chr12	15980000	16370000	chr12	16608276	16994605	Human
chr12	71400000	71750000	chr12	73557083	73906127	Human
chr12	40330000	40930000	chr12	49189668	49806652	Human
chr12	79400000	79780000	chr12	81810856	82198223	Human
chr12	13990000	14160000	chr12	14583278	14753065	Human
chr12	124340000	124520000	chr12	127822451	128003029	Human
chr12	119670000	120090000	chr12	122893277	123318326	Human
chr12	90150000	90930000	chr12	92782895	93573987	Human
chr12	106590000	106910000	chr12	109541085	109873434	Human
chr12	98170000	98390000	chr12	100945777	101163642	Human
chr12	61560000	61990000	chr12	27732648	28160433	Human
chr12	39120000	39280000	chr12	50869514	51025361	Human
chr12	96250000	96520000	chr12	99032486	99296276	Human
chr12	124780000	124910000	chr12	128273516	128404077	Human
chr12	90950000	91350000	chr12	93593966	94008848	Human
chr12	33420000	34020000	chr12	56666968	57300155	Human
chr12	48040000	48180000	chr12	41776851	41920787	Human
chr12	75510000	76030000	chr12	77782374	78329818	Human
chr12	94540000	94940000	chr12	97276458	97685704	Human
chr12	80400000	80760000	chr12	82812327	83179365	Human
chr12	9990000	10150000	chr12	10429553	10583230	Human
chr12	92150000	92640000	chr12	94827495	95322306	Human
chr12	76830000	77010000	chr12	79170651	79349927	Human
chr12	27020000	27340000	chr12	63487904	63821263	Human
chr12	107410000	107620000	chr12	110381738	110599975	Human
chr12	16160000	16360000	chr12	16787835	16984570	Human
chr12	71990000	72290000	chr12	74156417	74459486	Human
chr12	127400000	127680000	chr12	130961089	131243281	Human
chr12	9740000	9940000	chr12	10166114	10374350	Human
chr12	113180000	113420000	chr12	116313484	116545967	Human
chr12	74110000	74330000	chr12	76343411	76568441	Human
chr12	77970000	78140000	chr12	80328145	80499409	Human
chr12	67350000	67640000	chr12	21928380	22219950	Human
chr12	99030000	99340000	chr12	101810932	102124303	Human
chr12	93830000	94100000	chr12	96552833	96832287	Human
chr12	51050000	51360000	chr12	38480482	38799519	Human
chr12	63400000	63650000	chr12	26026993	26276925	Human
chr12	83830000	84500000	chr12	86323575	87029093	Human
chr12	85070000	85440000	chr12	87601611	87974932	Human
chr12	129570000	129910000	chr12	133204878	133546564	Human
chr12	110470000	110880000	chr12	113513324	113933673	Human
chr12	117660000	117840000	chr12	120807552	120991205	Human
chr12	84520000	84840000	chr12	87049194	87372214	Human
chr12	2050000	2280000	chr12	2193828	2421885	Human
chr12	87850000	88010000	chr12	90464186	90621075	Human
chr12	12060000	12340000	chr12	12633892	12914479	Human
chr12	120100000	120280000	chr12	123328475	123510431	Human
chr12	116270000	116680000	chr12	119397439	119821641	Human
chr12	114640000	115170000	chr12	117748052	118277652	Human
chr12	96560000	96970000	chr12	99336349	99748667	Human
chr12	128240000	128400000	chr12	131822952	131983202	Human
chr12	26090000	26370000	chr12	64478935	64758584	Human
chr12	124560000	124760000	chr12	128042741	128253604	Human
chr12	94130000	94530000	chr12	96862354	97266419	Human
chr12	79130000	79370000	chr12	81544020	81780840	Human
chr12	3640000	3810000	chr12	3824474	4008498	Human
chr12	56120000	56280000	chr12	33566381	33733706	Human
chr12	62010000	62210000	chr12	27504073	27712669	Human
chr12	44760000	44920000	chr12	45124026	45286069	Human
chr12	95860000	96020000	chr12	98631333	98793597	Human
chr12	39300000	39690000	chr12	50439643	50849502	Human
chr12	109110000	109420000	chr12	112104610	112441167	Human
chr12	46370000	46670000	chr12	43326601	43641302	Human
chr12	99380000	99640000	chr12	102164343	102424548	Human
chr12	68020000	68310000	chr12	70122497	70416017	Human
chr12	96990000	97130000	chr12	99768327	99908340	Human
chr12	121840000	122200000	chr12	125222917	125601679	Human
chr12	77070000	77400000	chr12	79409812	79747419	Human
chr12	5450000	5800000	chr12	5691036	6073882	Human
chr12	127710000	128080000	chr12	131273871	131669502	Human
chr12	75330000	75490000	chr12	77601549	77762202	Human
chr12	2340000	2620000	chr12	2482430	2772741	Human
chr12	70390000	70720000	chr12	72543358	72874163	Human
chr12	31660000	31980000	chr12	58806695	59134013	Human
chr12	40610000	40920000	chr12	49200220	49518682	Human
chr12	112510000	112690000	chr12	115646452	115819232	Human
chr12	119430000	119650000	chr12	122643635	122873572	Human
chr12	111370000	111680000	chr12	114414809	114726599	Human
chr12	39750000	40120000	chr12	50017864	50379996	Human
chr12	29540000	29770000	chr12	60993087	61230643	Human
chr12	24590000	24790000	chr12	66092084	66297717	Human
chr12	20930000	21170000	chr12	69722884	69966355	Human
chr12	40940000	41240000	chr12	48866267	49179668	Human
chr12	5180000	5420000	chr12	5423121	5661055	Human
chr12	38910000	39100000	chr12	51045394	51243635	Human
chr12	80800000	81270000	chr12	83219377	83714845	Human
chr12	38330000	38628502	chr12	51553376	51857507	Human
chr12	39970000	40110000	chr12	50033916	50167803	Human
chr12	48710000	48990000	chr12	40941197	41240367	Human
chr12	16380000	16870000	chr12	17004638	17492719	Human
chr12	28590000	28870000	chr12	61938473	62220523	Human
chr12	69130000	69270000	chr12	71240609	71386446	Human
chr12	43970000	44270000	chr12	45775039	46085838	Human
chr12	5900000	6040000	chr12	6174028	6311773	Human
chr12	110470000	110630000	chr12	113513324	113686653	Human
chr12	40130000	40310000	chr12	49826908	50007844	Human
chr12	81630000	82010000	chr12	84079247	84476809	Human
chr12	128230000	128580000	chr12	131812926	132176957	Human
chr12	67660000	67980000	chr12	21572147	21908348	Human
chr12	62820000	63070000	chr12	26630699	26879001	Human
chr12	122230000	122490000	chr12	125631711	125898272	Human
chr12	75810000	76030000	chr12	78099243	78329818	Human
chr12	103970000	104130000	chr12	106847620	107005448	Human
chr12	13260000	13660000	chr12	13838922	14232196	Human
chr12	82030000	82340000	chr12	84500979	84811705	Human
chr12	114180000	114390000	chr12	117309551	117519856	Human
chr12	82670000	82970000	chr12	85148806	85445191	Human
chr12	88640000	88990000	chr12	91256130	91591987	Human
chr12	71610000	71750000	chr12	73766235	73906127	Human
chr12	106960000	107100000	chr12	109923152	110064132	Human
chr12	21490000	21670000	chr12	69218934	69394635	Human
chr12	950000	1100000	chr12	998820	1153826	Human
chr12	48820000	48970000	chr12	40961140	41119006	Human
chr12	116710000	116950000	chr12	119853491	120096094	Human
chr12	110710000	110880000	chr12	113766303	113933673	Human
chr12	89540000	90080000	chr12	92141620	92702517	Human
chr12	3310000	3480000	chr12	3499302	3670561	Human
chr12	78620000	78950000	chr12	81004788	81356388	Human
chr12	81310000	81620000	chr12	83754831	84069239	Human
chr12	94540000	94760000	chr12	97276458	97496011	Human
chr12	63100000	63310000	chr12	26375454	26600735	Human
chr12	45980000	46150000	chr12	43866930	44033375	Human
chr12	13710000	13970000	chr12	14282142	14563252	Human
chr12	120750000	120970000	chr12	124010927	124238749	Human
chr12	50190000	50390000	chr12	39482590	39700456	Human
chr12	65290000	65540000	chr12	24106996	24360641	Human
chr12	106370000	106570000	chr12	109327192	109521013	Human
chr12	20400000	20620000	chr12	21147398	21364051	Human
chr12	91370000	91750000	chr12	94028044	94424437	Human
chr12	97700000	97960000	chr12	100479897	100735711	Human
chr12	96990000	97420000	chr12	99768327	100199658	Human
chr12	14510000	14680000	chr12	15110336	15273896	Human
chr12	41280000	41660000	chr12	48451646	48826943	Human
chr12	16930000	17210000	chr12	17552624	17833566	Human
chr12	12360000	12540000	chr12	12933759	13111519	Human
chr12	70730000	71010000	chr12	72884397	73165883	Human
chr12	25410000	25560000	chr12	65312978	65459342	Human
chr12	71400000	71590000	chr12	73557083	73745943	Human
chr12	105410000	105670000	chr12	108315140	108569409	Human
chr12	94320000	94520000	chr12	97054403	97256456	Human
chr12	45730000	45940000	chr12	44073711	44288226	Human
chr12	23670000	23950000	chr12	66940637	67226190	Human
chr12	127070000	127360000	chr12	130639275	130920999	Human
chr12	59820000	60490000	chr12	29264243	29932953	Human
chr12	101920000	102070000	chr12	104766481	104916778	Human
chr12	122990000	123190000	chr12	126432703	126635835	Human
chr12	59420000	59800000	chr12	29953506	30355061	Human
chr12	65130000	65280000	chr12	24370850	24520709	Human
chr12	70240000	70360000	chr12	72387220	72513646	Human
chr12	102260000	102480000	chr12	105107061	105335517	Human
chr12	72340000	72550000	chr12	74514235	74723044	Human
chr12	104380000	104650000	chr12	107275045	107550306	Human
chr12	71040000	71390000	chr12	73195770	73547072	Human
chr12	18850000	19150000	chr12	19542391	19851515	Human
chr12	108860021	109090000	chr12	111845514	112085000	Human
chr12	83000000	83380000	chr12	85475067	85858191	Human
chr12	71760000	71940000	chr12	73916151	74106507	Human
chr12	125530000	125690000	chr12	129061478	129218451	Human
chr12	26410000	26660000	chr12	64183863	64438945	Human
chr12	73440000	73890000	chr12	75636215	76114828	Human
chr12	110300000	110440000	chr12	113344659	113483283	Human
chr12	112990000	113160000	chr12	116123492	116293459	Human
chr12	70400000	70560000	chr12	72553385	72714274	Human
chr12	95330000	95500000	chr12	98096659	98270328	Human
chr12	89540000	89700000	chr12	92141620	92306991	Human
chr12	19310000	19520000	chr12	20018498	20225951	Human
chr12	58336915	58520000	chr12	31294368	31475591	Human
chr12	79930000	80180000	chr12	82347521	82600876	Human
chr12	51110000	51240000	chr12	38600155	38739573	Human
chr12	85960000	86220000	chr12	88511955	88782541	Human
chr12	24100000	24310000	chr12	66582194	66791565	Human
chr12	22700000	22840000	chr12	68059617	68197954	Human
chr12	19910000	20220000	chr12	20633261	20967436	Human
chr12	45530000	45720000	chr12	44298231	44491099	Human
chr12	51540000	51719783	chr12	38128893	38302850	Human
chr12	74410000	74640000	chr12	76648198	76897502	Human
chr12	68360000	68500000	chr12	70466080	70608626	Human
chr12	108050000	108210000	chr12	111031440	111191998	Human
chr12	66700000	66860000	chr12	22722017	22882940	Human
chr12	92410000	92570000	chr12	95082257	95242086	Human
chr12	39760000	39960000	chr12	50177771	50370101	Human
chr12	42590000	42810000	chr12	47257199	47479052	Human
chr12	117370000	117590000	chr12	120516572	120737884	Human
chr12	118670000	118840000	chr12	121883127	122051907	Human
chr12	17270000	17600000	chr12	17894829	18235236	Human
chr12	32961219	33170000	chr12	57563739	57787169	Human
chr12	19740000	19900000	chr12	20458207	20623248	Human
chr12	19550000	19700000	chr12	20256019	20418283	Human
chr12	80630000	80750000	chr12	83049605	83169357	Human
chr12	109800000	109980000	chr12	112825537	113013145	Human
chr12	8660000	8780000	chr12	9037007	9159836	Human
chr12	75100000	75320000	chr12	77364988	77591510	Human
chr12	40330000	40600000	chr12	49528636	49806652	Human
chr12	62420000	62570000	chr12	27128463	27294033	Human
chr12	98000000	98160000	chr12	100775090	100935783	Human
chr12	26710000	26890000	chr12	63950738	64129524	Human
chr12	128970000	129180000	chr12	132595244	132804651	Human
chr12	99800000	100050000	chr12	102584671	102835884	Human
chr12	44500000	44720000	chr12	45325782	45545080	Human
chr12	91810000	92140000	chr12	94487924	94817505	Human
chr12	23220000	23360000	chr12	67542925	67685289	Human
chr12	20220000	20360000	chr12	20967436	21107390	Human
chr12	44310000	44490000	chr12	45555067	45734914	Human
chr12	129210000	129440000	chr12	132833331	133070835	Human
chr12	91990000	92140000	chr12	94667519	94817505	Human
chr12	80800000	80930000	chr12	83219377	83347885	Human
chr12	115460000	115610000	chr12	118571579	118721360	Human
chr12	104830000	104950000	chr12	107730330	107850172	Human
chr13	18880000	19590000	chr13	3387277	4104201	Human
chr13	31890000	33800000	chr13	16632874	18554181	Human
chr13	89090000	89590000	chr13	74681747	75177486	Human
chr13	92150000	94450000	chr13	77824529	80114779	Human
chr13	39690000	41030000	chr13	24506439	25869545	Human
chr13	51090000	52210000	chr13	36139546	37268919	Human
chr13	112610000	112880000	chr13	98559989	98831713	Human
chr13	89930000	91050000	chr13	75533089	76701411	Human
chr13	41070000	42270000	chr13	25909863	27121801	Human
chr13	25350000	25550000	chr13	10017180	10211926	Human
chr13	101130000	102590000	chr13	86873969	88350671	Human
chr13	57610000	59680000	chr13	42633939	44750546	Human
chr13	108220000	110130000	chr13	94000642	95952316	Human
chr13	77740000	79570000	chr13	63122960	64987946	Human
chr13	87970000	89070000	chr13	73477358	74661788	Human
chr13	20130000	21490000	chr13	4687950	6060561	Human
chr13	60620000	61680000	chr13	45692889	46755714	Human
chr13	77750000	79340000	chr13	63132969	64754543	Human
chr13	97980000	99430000	chr13	83650695	85139448	Human
chr13	53760000	55290000	chr13	38724776	40262178	Human
chr13	53210000	55300000	chr13	38169768	40272152	Human
chr13	29470000	30640000	chr13	14209741	15389927	Human
chr13	55350000	57130000	chr13	40315704	42140218	Human
chr13	112500000	112890000	chr13	98449203	98841366	Human
chr13	47930000	48970000	chr13	32915906	33971468	Human
chr13	29470000	31090000	chr13	14209741	15841204	Human
chr13	26940000	28000000	chr13	11604613	12703238	Human
chr13	39730000	40780000	chr13	24546477	25609800	Human
chr13	89930000	90220000	chr13	75533089	75822834	Human
chr13	67430000	69520000	chr13	52533282	54694204	Human
chr13	51110000	51800000	chr13	36159813	36853552	Human
chr13	78130000	79330000	chr13	63516626	64744574	Human
chr13	26150025	26690000	chr13	10813700	11356316	Human
chr13	79590000	81010000	chr13	65007908	66445974	Human
chr13	62010000	63730000	chr13	47101126	48853235	Human
chr13	71260000	72700000	chr13	56489644	57963822	Human
chr13	94600000	95490000	chr13	80257945	81150836	Human
chr13	49930000	51070000	chr13	34960311	36119570	Human
chr13	92890000	94420000	chr13	78543407	80084866	Human
chr13	52570000	53200000	chr13	37524819	38159771	Human
chr13	29470000	30120000	chr13	14209741	14871825	Human
chr13	46490000	46750000	chr13	31462543	31721952	Human
chr13	99580000	100580000	chr13	85287331	86317698	Human
chr13	75640000	76480000	chr13	60985065	61837465	Human
chr13	97010000	97820000	chr13	82674572	83490392	Human
chr13	41360000	42260000	chr13	26214126	27111805	Human
chr13	45480000	46370000	chr13	30399096	31302504	Human
chr13	48050000	49200000	chr13	33043783	34195968	Human
chr13	73720000	75290000	chr13	58992098	60630058	Human
chr13	75860000	76510000	chr13	61210481	61867078	Human
chr13	70600000	70960000	chr13	55803403	56163504	Human
chr13	75630000	76980000	chr13	60975078	62325130	Human
chr13	60450000	60620000	chr13	45523148	45692889	Human
chr13	65790000	67250000	chr13	50885730	52353146	Human
chr13	21600000	22780000	chr13	6170528	7377830	Human
chr13	60620000	61280000	chr13	45692889	46359824	Human
chr13	45440000	46140000	chr13	30364877	31072674	Human
chr13	39030000	39660000	chr13	23853478	24476758	Human
chr13	37050000	38930000	chr13	21819245	23736550	Human
chr13	78130000	79010000	chr13	63516626	64419424	Human
chr13	42310000	43870000	chr13	27161801	28777428	Human
chr13	45000000	45320000	chr13	29910540	30232655	Human
chr13	64040000	65630000	chr13	49134044	50725206	Human
chr13	70600000	71230000	chr13	55803403	56459656	Human
chr13	57620000	59260000	chr13	42643931	44313314	Human
chr13	36840000	36990000	chr13	21610884	21758087	Human
chr13	31170000	31820000	chr13	15921185	16563377	Human
chr13	79390000	79560000	chr13	64804482	64978002	Human
chr13	57190000	57570000	chr13	42205296	42591031	Human
chr13	95990000	96980000	chr13	81648197	82644589	Human
chr13	54130000	55280000	chr13	39109642	40252151	Human
chr13	43890000	44970000	chr13	28797411	29880519	Human
chr13	84870000	85850000	chr13	70331229	71356630	Human
chr13	23910000	24250000	chr13	8539855	8890073	Human
chr13	46800000	47770000	chr13	31772068	32759664	Human
chr13	33860000	35180000	chr13	18614364	19956151	Human
chr13	103830000	105220000	chr13	89601476	90999240	Human
chr13	31440000	31780000	chr13	16175105	16523655	Human
chr13	51830000	52150000	chr13	36883597	37208466	Human
chr13	40820000	41320000	chr13	25650269	26175611	Human
chr13	110220000	110440000	chr13	96042384	96272686	Human
chr13	42872086	43870000	chr13	27762743	28777428	Human
chr13	60450000	61970000	chr13	45523148	47061146	Human
chr13	57620000	59040000	chr13	42643931	44093742	Human
chr13	108920000	110120000	chr13	94724084	95942298	Human
chr13	68280000	69520000	chr13	53445592	54694204	Human
chr13	27790000	27990000	chr13	12499716	12693515	Human
chr13	52570000	52830000	chr13	37524819	37793502	Human
chr13	28820000	29380000	chr13	13550644	14119989	Human
chr13	63060000	63730000	chr13	48185447	48853235	Human
chr13	102880000	103770000	chr13	88643325	89541383	Human
chr13	35960000	36990000	chr13	20719081	21758087	Human
chr13	45500000	45990000	chr13	30417280	30920392	Human
chr13	56750000	57130000	chr13	41757859	42140218	Human
chr13	81050000	82339460	chr13	66485932	67782308	Human
chr13	102580000	102860000	chr13	88340669	88623319	Human
chr13	97820000	97980000	chr13	83490392	83650695	Human
chr13	20940000	21510000	chr13	5517853	6080510	Human
chr13	94640000	95160000	chr13	80298316	80820402	Human
chr13	28310000	28660000	chr13	13021628	13389885	Human
chr13	92130000	92880000	chr13	77804563	78533434	Human
chr13	28660000	28810000	chr13	13389885	13540444	Human
chr13	79630000	80360000	chr13	65047734	65779888	Human
chr13	97030000	97370000	chr13	82694534	83038405	Human
chr13	59910000	60420000	chr13	44977612	45493123	Human
chr13	26700000	26930000	chr13	11366261	11594626	Human
chr13	52850000	52970000	chr13	37813488	37933452	Human
chr13	19650000	19850000	chr13	4159119	4370514	Human
chr13	99620000	99950000	chr13	85330922	85666011	Human
chr13	102890000	103150000	chr13	88653334	88912451	Human
chr13	98020000	98410000	chr13	83690373	84098951	Human
chr13	77010000	77570000	chr13	62355162	62922530	Human
chr13	26970000	27350000	chr13	11634496	12033064	Human
chr13	99980000	100550000	chr13	85695872	86287843	Human
chr13	39410000	39610000	chr13	24238824	24437702	Human
chr13	52980000	53180000	chr13	37943309	38139766	Human
chr13	27370000	27990000	chr13	12052918	12693515	Human
chr13	101140000	101760000	chr13	86883952	87514478	Human
chr13	20170000	20920000	chr13	4727987	5498377	Human
chr13	78240000	78580000	chr13	63622534	63989785	Human
chr13	100640000	101120000	chr13	86376515	86863972	Human
chr13	77780000	78120000	chr13	63165538	63506630	Human
chr13	107180000	108200000	chr13	92956796	93980522	Human
chr13	74530000	75260000	chr13	59822918	60599955	Human
chr13	95180000	95480000	chr13	80840361	81140849	Human
chr13	44480000	44910000	chr13	29391603	29820880	Human
chr13	19630739	19950000	chr13	4139811	4482311	Human
chr13	76490000	76960000	chr13	61847002	62305135	Human
chr13	85380000	85830000	chr13	70858566	71336538	Human
[truncated: 17,528 more rows]
