# Supplementary material for: Reorganization of 3D genome structure may contribute to gene regulatory evolution in primates
Source: PLoS Genet. 2019 Jul 19;15(7):e1008278. doi: 10.1371/journal.pgen.1008278 (PMC6668850; doi:10.1371/journal.pgen.1008278)
Supplement: S14 Table — (XLSX) [file pgen.1008278.s034.xlsx]

## Sheet: Sheet1
		Genic enhancer annotation?
		No	Yes		Percentage	Chi-squared p-val
Promoter-involved contact?	No	108088	333		0.00307136	0.0002
	Yes	26878	123		0.00455539
		Genic enhancer annotation?
		No	Yes		Percentage	Chi-squared p-val
Interspecies differential contact?	No	112843	348		0.00307445	0.04
	Yes	9587	42		0.00436182
