# Supplementary material for: Reorganization of 3D genome structure may contribute to gene regulatory evolution in primates
Source: PLoS Genet. 2019 Jul 19;15(7):e1008278. doi: 10.1371/journal.pgen.1008278 (PMC6668850; doi:10.1371/journal.pgen.1008278)
Supplement: S15 Table — (XLSX) [file pgen.1008278.s035.xlsx]

## Sheet: Sheet1
Epigenetic Annotation	Cell Type	Source URL
DNase hypersensitivty (DHS)	H1-hESCs	https://www.encodeproject.org/experiments/ENCSR000EMU/
H3K4me1	iPSC-18A	https://www.encodeproject.org/experiments/ENCSR235APD/
H3K4me3	iPSC-18A	https://www.encodeproject.org/experiments/ENCSR505JQC/
H3K27me3	H1-hESCs	https://www.encodeproject.org/experiments/ENCSR186OBR/
H3K27ac	iPSC-18A	https://www.encodeproject.org/experiments/ENCSR429YAE/
chromHMM	iPSC-18A	https://www.encodeproject.org/annotations/ENCSR092NKJ/
