# Supplementary material for: Reorganization of 3D genome structure may contribute to gene regulatory evolution in primates
Source: PLoS Genet. 2019 Jul 19;15(7):e1008278. doi: 10.1371/journal.pgen.1008278 (PMC6668850; doi:10.1371/journal.pgen.1008278)
Supplement: S16 Table — (XLSX) [file pgen.1008278.s036.xlsx]

## Sheet: Sheet1
Sample ID	Species	Sex	Processing Batch
A-21792	human	female	1
B-28126	human	male	1
E-28815	human	male	2
F-28834	human	female	2
C-3649	chimpanzee	male	1
D-40300	chimpanzee	female	1
G-3624	chimpanzee	male	2
H-3651	chimpanzee	female	2
