# Supplementary material for: Reorganization of 3D genome structure may contribute to gene regulatory evolution in primates
Source: PLoS Genet. 2019 Jul 19;15(7):e1008278. doi: 10.1371/journal.pgen.1008278 (PMC6668850; doi:10.1371/journal.pgen.1008278)
Supplement: S17 Table — (TXT) [file pgen.1008278.s037.txt]

chr1	x1	x2	chr2	y1	y2	color	score	uVarScore	lVarScore	upSign	loSign
chr9	110430000	111340000	chr9	110430000	111340000	255,255,0	1.220769989570805	0.12119979318081812	0.07867287367099005	0.5245746691871456	0.8738185255198487
chr9	70350000	70610000	chr9	70350000	70610000	255,255,0	1.3361214543748299	0.10968481855338673	0.09018533008030385	0.6978021978021978	0.7637362637362637
chr9	1020000	1870000	chr9	1020000	1870000	255,255,0	0.6956888952966405	0.10422348986709198	0.09374662173233317	0.49540292049756623	0.42184964845862627
chr9	34660000	35630000	chr9	34660000	35630000	255,255,0	1.6812564678303676	0.10160995562449548	0.09615128100613213	0.8050812161599333	0.7509371095376927
chr9	7800000	8260000	chr9	7800000	8260000	255,255,0	0.8598352647990722	0.1483574233544577	0.047713223281359206	0.5797101449275363	0.5471014492753623
chr9	68590000	69020000	chr9	68590000	69020000	255,255,0	1.29889493488429	0.14984252266500347	0.04581464845688504	0.6053719008264463	0.9028925619834711
chr9	95170000	96220000	chr9	95170000	96220000	255,255,0	1.307214520083046	0.09039567705164835	0.10501776266252577	0.7030971876112495	0.7572089711641153
chr9	107400000	108790000	chr9	107400000	108790000	255,255,0	1.780129615706898	0.09424400315523418	0.1010366745305391	0.9059183673469388	0.8775802961517247
chr9	84370000	85300000	chr9	84370000	85300000	255,255,0	1.2426017019302615	0.09234447546257818	0.0992168321640403	0.7691263014938886	0.5165233137166139
chr9	69700000	69920000	chr9	69700000	69920000	255,255,0	1.1315003001278894	0.029311762179779537	0.16218536309249543	0.6515151515151515	0.7424242424242424
chr9	112080000	112830000	chr9	112080000	112830000	255,255,0	0.988181197796652	0.07555588338108465	0.11060029523434324	0.501503667795219	0.6976088796552786
chr9	88260000	88560000	chr9	88260000	88560000	255,255,0	1.3063127213248826	0.1370156381389705	0.045951254013166645	0.5291666666666667	0.9041666666666667
chr9	32370000	32990000	chr9	32370000	32990000	255,255,0	1.3350866625357254	0.08041127042280918	0.10160656451162323	0.5040322580645161	0.7772177419354839
chr9	77390000	78290000	chr9	77390000	78290000	255,255,0	1.3353368339321572	0.09532331773613498	0.08641506105903396	0.6077294685990338	0.855072463768116
chr9	90230000	90870000	chr9	90230000	90870000	255,255,0	1.5172574322303078	0.09362125608184607	0.08123757712142216	0.7102272727272727	0.7443181818181818
chr9	11510000	12320000	chr9	11510000	12320000	255,255,0	0.6539899169966694	0.06301423708975631	0.1103914397547269	0.40273646638905414	0.4854253420582986
chr9	113680000	114320000	chr9	113680000	114320000	255,255,0	1.077779365277944	0.07290996941634403	0.10014731778524877	0.59375	0.7225378787878788
chr9	122400000	122810000	chr9	122400000	122810000	255,255,0	1.580521927955454	0.07820174383033826	0.09393287567696279	0.7891156462585034	0.8390022675736961
chr9	119490000	120360000	chr9	119490000	120360000	255,255,0	1.525223604445854	0.07506494365325392	0.0967715277546653	0.7458677685950413	0.8956611570247934
chr9	115580000	116670000	chr9	115580000	116670000	255,255,0	1.554689660210236	0.08376172714475183	0.08751449985129342	0.868099173553719	0.835702479338843
chr9	16180000	17050000	chr9	16180000	17050000	255,255,0	1.278571988547109	0.09404990167498128	0.07551442948351908	0.7825413223140496	0.7076446280991735
chr9	122540000	122790000	chr9	122540000	122790000	255,255,0	1.114282654093743	0.06297883327262072	0.10494527330421594	0.5207100591715976	0.7455621301775148
chr9	2120000	2740000	chr9	2120000	2740000	255,255,0	1.5394190322057093	0.06881717361368941	0.09851966775283014	0.8538306451612904	0.7893145161290323
chr9	92110000	92660000	chr9	92110000	92660000	255,255,0	1.1378035220388203	0.09198112953740495	0.0752341445529978	0.6836734693877551	0.6033163265306123
chr9	90900000	91700000	chr9	90900000	91700000	255,255,0	1.6232190349578013	0.07189510794087259	0.09511394547446136	0.8524390243902439	0.802439024390244
chr9	86390000	87310000	chr9	86390000	87310000	255,255,0	1.628189943907928	0.08483715819196344	0.08122464663278518	0.8686401480111008	0.7321924144310823
chr9	99160000	100010000	chr9	99160000	100010000	255,255,0	1.3779407215183253	0.08503118873639257	0.08081468556036764	0.8750676041103299	0.6846944294213089
chr9	21230000	21790000	chr9	21230000	21790000	255,255,0	1.4787271622321703	0.10624234714661451	0.05633216440415861	0.6822660098522167	0.8103448275862069
chr9	113270000	113670000	chr9	113270000	113670000	255,255,0	1.2018406392080112	0.10453497914290825	0.05799044707163388	0.6238095238095238	0.8119047619047619
chr9	18230000	18830000	chr9	18230000	18830000	255,255,0	1.042682501428787	0.05466766627190642	0.10658118574501803	0.7569892473118279	0.5053763440860215
chr9	36790000	37410000	chr9	36790000	37410000	255,255,0	1.6578610514937342	0.08502136320401701	0.07566268379186161	0.6643145161290323	0.873991935483871
chr9	5790000	6530000	chr9	5790000	6530000	255,255,0	1.0916619871299194	0.08709504336678892	0.07345694933537472	0.7489331436699858	0.5590327169274538
chr9	117610000	118500000	chr9	117610000	118500000	255,255,0	1.0609425731228057	0.08882136541625976	0.07169148208966855	0.777283950617284	0.5259259259259259
chr9	131570000	132260000	chr9	131570000	132260000	255,255,0	1.2695286181873089	0.09715248063292861	0.06310126422492476	0.6318367346938776	0.8195918367346938
chr9	104770000	105450000	chr9	104770000	105450000	255,255,0	1.7017847731245557	0.05460137209431709	0.1050295207144466	0.9537815126050421	0.7529411764705882
chr9	116690000	117470000	chr9	116690000	117470000	255,255,0	1.408408546700156	0.06788549419714743	0.09017716517083602	0.8397435897435898	0.7647435897435897
chr9	25930000	26660000	chr9	25930000	26660000	255,255,0	0.8891666757939705	0.075771315145334	0.08163089564919643	0.5719503287070855	0.506208911614317
chr9	32580000	32970000	chr9	32580000	32970000	255,255,0	1.4909972574771713	0.06550324928290456	0.09125352174143689	0.635	0.7675
chr9	89570000	90110000	chr9	89570000	90110000	255,255,0	1.7343929298559544	0.08030934157170172	0.07555750476955445	0.8584656084656085	0.783068783068783
chr9	82070000	82600000	chr9	82070000	82600000	255,255,0	0.861859144016274	0.08951691550572691	0.06451636983345405	0.522633744855967	0.5089163237311386
chr9	29810000	30770000	chr9	29810000	30770000	255,255,0	1.2844811857308824	0.0845638294912901	0.06946697044271713	0.826530612244898	0.48554421768707484
chr9	17510000	18210000	chr9	17510000	18210000	255,255,0	1.0637188658842631	0.0821337245048145	0.07134567498558199	0.65	0.6460317460317461
chr9	120580000	121170000	chr9	120580000	121170000	255,255,0	1.323315946286725	0.0799799911773638	0.07167515897792344	0.86	0.7144444444444444
chr9	122860000	123350000	chr9	122860000	123350000	255,255,0	1.3197036175965549	0.09257684556984844	0.058965313769940714	0.7632	0.7968
chr9	123400000	124030000	chr9	123400000	124030000	255,255,0	1.3765583429072303	0.0717950071357239	0.07902083428369275	0.8369140625	0.7763671875
chr9	98060000	98780000	chr9	98060000	98780000	255,255,0	1.672075377516935	0.07953050718698534	0.07059442773510125	0.759009009009009	0.8746246246246246
chr9	126910000	127280000	chr9	126910000	127280000	255,255,0	1.2094897733059213	0.07326601108806978	0.07662051225820288	0.8085770750988142	0.6766666666666667
chr9	132330000	132960000	chr9	132330000	132960000	255,255,0	1.15098361316557	0.07518092336490609	0.0722946983989813	0.6240234375	0.7470703125
chr9	127450000	128110000	chr9	127450000	128110000	255,255,0	1.2018928793627945	0.07264189401968396	0.0730041145985219	0.7513368983957219	0.7335115864527629
chr9	94030000	94200000	chr9	94030000	94200000	255,255,0	1.1059891754370117	0.0748920095502564	0.07009294946516838	0.6790123456790124	0.5555555555555556
chr9	109530000	110170000	chr9	109530000	110170000	255,255,0	1.170508028159961	0.06484646970284785	0.07974630437266524	0.7433712121212122	0.6846590909090909
chr9	18230000	19030000	chr9	18230000	19030000	255,255,0	1.3647734402502714	0.06832513789533304	0.07479434617657346	0.7164634146341463	0.822560975609756
chr9	91730000	92050000	chr9	91730000	92050000	255,255,0	1.5023157314614395	0.05807888737044686	0.08445341519119148	0.8272058823529411	0.7242647058823529
chr9	33040000	33260000	chr9	33040000	33260000	255,255,0	1.5694812932517745	0.08776142385065822	0.05412024490415811	0.7954545454545454	0.6363636363636364
chr9	34730000	35060000	chr9	34730000	35060000	255,255,0	1.2709406385183633	0.0869644631426556	0.05375651101201392	0.6729807692307692	0.5892445054945055
chr9	136750000	137240000	chr9	136750000	137240000	255,255,0	0.9911288996236958	0.06362107688433248	0.07589856943833567	0.687465483234714	0.5057396449704141
chr9	94630000	95120000	chr9	94630000	95120000	255,255,0	1.310057710367037	0.08958590174177777	0.049201761091309	0.5296	0.9024
chr9	36200000	36740000	chr9	36200000	36740000	255,255,0	1.401875231388817	0.0711003942445875	0.0668844489363091	0.578042328042328	0.832010582010582
chr9	25000000	25850000	chr9	25000000	25850000	255,255,0	0.7685294042412071	0.06736202795734392	0.07030238969533897	0.49540292049756623	0.5321795565170362
chr9	37900000	38390000	chr9	37900000	38390000	255,255,0	1.4936592257562291	0.04716200200436155	0.09017797713185476	0.9104	0.5568
chr9	82090000	82500000	chr9	82090000	82500000	255,255,0	0.9317288023458603	0.08026053738976974	0.055963416935367986	0.5714285714285714	0.5396825396825397
chr9	129820000	130410000	chr9	129820000	130410000	255,255,0	1.1641266780304893	0.07384834915609226	0.06226277529494328	0.8188888888888889	0.6522222222222223
chr9	75200000	75870000	chr9	75200000	75870000	255,255,0	1.527273156334275	0.0789587030811781	0.05707682698463056	0.8823529411764706	0.7267125031830914
chr9	9320000	9920000	chr9	9320000	9920000	255,255,0	1.2512345575233121	0.0620833906449312	0.07323749310074307	0.6709677419354839	0.789247311827957
chr9	126860000	127410000	chr9	126860000	127410000	255,255,0	1.4815361748316482	0.06811181143996684	0.06702535657166947	0.8660714285714286	0.8099489795918368
chr9	2900000	3210000	chr9	2900000	3210000	255,255,0	1.1575546784368196	0.09107163193392527	0.04350315731108063	0.6412519290123457	0.6573591820987654
chr9	122090000	122370000	chr9	122090000	122370000	255,255,0	1.526496094897936	0.056259033150377113	0.0778636289922928	0.9	0.7857142857142857
chr9	108880000	109490000	chr9	108880000	109490000	255,255,0	1.31502956877203	0.06987977029333838	0.06248296217305916	0.8709677419354839	0.6593274661307647
chr9	83920000	84320000	chr9	83920000	84320000	255,255,0	1.4228166561563742	0.06869948753925137	0.0629064699394816	0.5071428571428571	0.8809523809523809
chr9	95500000	96220000	chr9	95500000	96220000	255,255,0	1.069743423532226	0.0648170657735319	0.06669632574659738	0.5022522522522522	0.7635135135135135
chr9	20470000	21130000	chr9	20470000	21130000	255,255,0	1.103875868593506	0.04885988578951948	0.08210865758494526	0.5008912655971479	0.8021390374331551
chr9	74760000	75100000	chr9	74760000	75100000	255,255,0	1.6512230758258584	0.05687655798926791	0.07403803558298397	0.869281045751634	0.8594771241830066
chr9	136330000	136700000	chr9	136330000	136700000	255,255,0	1.2369387383441695	0.06027001992808126	0.07016740821169057	0.6592797783933518	0.7368421052631579
chr9	110640000	111320000	chr9	110640000	111320000	255,255,0	1.4702609010760097	0.06515721159877644	0.06481515378710821	0.7211164465786315	0.9180072028811525
chr9	20580000	21110000	chr9	20580000	21110000	255,255,0	1.0024937513447287	0.04740240078527573	0.082250734423509	0.5006858710562414	0.7283950617283951
chr9	97420000	97620000	chr9	97420000	97620000	255,255,0	1.2914605872242526	0.04964085160024222	0.07811292893909866	0.7090909090909091	0.7
chr9	5140000	5620000	chr9	5140000	5620000	255,255,0	1.1074669939605148	0.05180699165770602	0.07529701838974003	0.5816666666666667	0.7783333333333333
chr9	129630000	129800000	chr9	129630000	129800000	255,255,0	1.2577787239232867	0.0652122276440221	0.06109388193630737	0.7407407407407407	0.7160493827160493
chr9	17510000	17790000	chr9	17510000	17790000	255,255,0	1.1854843002982065	0.0739781218377775	0.05200675832926944	0.7285714285714285	0.6428571428571429
chr9	137260000	137500000	chr9	137260000	137500000	255,255,0	1.0105070270631367	0.07404692415008698	0.051660707836457785	0.6089743589743589	0.5769230769230769
chr9	17080000	17480000	chr9	17080000	17480000	255,255,0	1.4696294503575102	0.05343376118405635	0.07191623126724289	0.8214285714285714	0.7880952380952381
chr9	93680000	93970000	chr9	93680000	93970000	255,255,0	1.3125576115826574	0.06371295203562112	0.060797781393537434	0.76	0.6844444444444444
chr9	34380000	34630000	chr9	34380000	34630000	255,255,0	1.7293876172999183	0.04269432604676038	0.0795074152645209	0.8402366863905325	0.8165680473372781
chr9	89340000	89560000	chr9	89340000	89560000	255,255,0	1.7651015656135192	0.07473575763475501	0.04740747671604212	0.8106060606060606	0.8409090909090909
chr9	131110000	131520000	chr9	131110000	131520000	255,255,0	1.2512137650653719	0.060949201591143906	0.06100337102774066	0.6802721088435374	0.7528344671201814
chr9	27310000	27540000	chr9	27310000	27540000	255,255,0	1.617270187858533	0.062151407151966154	0.059128789921853775	0.7916666666666666	0.8194444444444444
chr9	114070000	114320000	chr9	114070000	114320000	255,255,0	1.6394204549967468	0.05505491004034707	0.06590948354853551	0.8520710059171598	0.8757396449704142
chr9	37000000	37400000	chr9	37000000	37400000	255,255,0	1.785904649227177	0.056535148159497284	0.06299667382760041	0.7642857142857142	0.9023809523809524
chr9	132260000	132390000	chr9	132260000	132390000	255,255,0	0.9678253771011831	0.07023274059706558	0.047974291676990105	0.5714285714285714	0.5306122448979592
chr9	15160000	15610000	chr9	15160000	15610000	255,255,0	0.9273767784300485	0.047255954592715116	0.07051446744377587	0.5255198487712666	0.6408317580340265
chr9	19050000	19450000	chr9	19050000	19450000	255,255,0	1.863769300735649	0.06088536946258993	0.05685168470758031	0.9166666666666666	0.9071428571428571
chr9	37470000	37840000	chr9	37470000	37840000	255,255,0	1.644633966607589	0.06378078803737056	0.05388377229417898	0.8753462603878116	0.7257617728531855
chr9	83180000	83600000	chr9	83180000	83600000	255,255,0	1.0632265408637895	0.06239511185090192	0.05505632720091997	0.5995670995670995	0.6147186147186147
chr9	136480000	136700000	chr9	136480000	136700000	255,255,0	1.0318806072774263	0.05024947909774517	0.06624614273390443	0.5227272727272727	0.7121212121212122
chr9	97690000	97900000	chr9	97690000	97900000	255,255,0	1.3686768274358254	0.06500223019481108	0.05124040606404441	0.7768595041322314	0.7107438016528925
chr9	129120000	129620000	chr9	129120000	129620000	255,255,0	1.8777641088763795	0.05538720684698539	0.05995807980031684	0.9584615384615385	0.9048203441295546
chr9	21810000	22250000	chr9	21810000	22250000	255,255,0	1.213137267202542	0.05846316657970786	0.05648876001832859	0.7055335968379447	0.6699604743083004
chr9	21230000	21460000	chr9	21230000	21460000	255,255,0	0.8534693042687145	0.08478473930668134	0.028934149002177376	0.5014792899408285	0.5108686719263642
chr9	124070000	124360000	chr9	124070000	124360000	255,255,0	1.3515127518607324	0.052410866932305886	0.06109111022697737	0.7955555555555556	0.8622222222222222
chr9	22280000	22450000	chr9	22280000	22450000	255,255,0	1.0664186743560262	0.05435212729286297	0.058783210029552405	0.5802469135802469	0.6049382716049383
chr9	131750000	132250000	chr9	131750000	132250000	255,255,0	1.6427914895598774	0.07206377464799604	0.040954891311904607	0.816923076923077	0.936923076923077
chr9	130700000	130870000	chr9	130700000	130870000	255,255,0	1.3021975118428324	0.0733604928823274	0.03893007598155002	0.7160493827160493	0.691358024691358
chr9	77010000	77160000	chr9	77010000	77160000	255,255,0	1.1487866210075435	0.0658360435433268	0.04612603866797468	0.640625	0.640625
chr9	116150000	116570000	chr9	116150000	116570000	255,255,0	1.5142489295864152	0.03439783079053188	0.07684538690184656	0.9112554112554112	0.816017316017316
chr9	76380000	76700000	chr9	76380000	76700000	255,255,0	1.3832951172352344	0.062395561051745846	0.04854924542718346	0.7720588235294118	0.7941176470588235
chr9	69030000	69200000	chr9	69030000	69200000	255,255,0	1.247159288832365	0.07393622560253457	0.03648401927026366	0.7407407407407407	0.6666666666666666
chr9	15470000	15610000	chr9	15470000	15610000	255,255,0	0.884644013796642	0.05356364321009881	0.056817268395952567	0.5422619047619048	0.5388888888888889
chr9	133030000	133340000	chr9	133030000	133340000	255,255,0	0.9946468128941152	0.054577398944590655	0.0556884947141888	0.623046875	0.5777803308823529
chr9	3690000	4280000	chr9	3690000	4280000	255,255,0	1.0020960916719013	0.047260007838856005	0.06216170865747182	0.5711111111111111	0.6877777777777778
chr9	820000	1000000	chr9	820000	1000000	255,255,0	1.0701655488451214	0.03404196074076668	0.07494132257663501	0.6333333333333333	0.6555555555555556
chr9	89050000	89300000	chr9	89050000	89300000	255,255,0	1.7029299209656967	0.03665459815191596	0.07161178529809925	0.7928994082840237	0.863905325443787
chr9	35100000	35590000	chr9	35100000	35590000	255,255,0	1.4421178277355622	0.0522309153480206	0.055981675948214946	0.7264	0.7936
chr9	114390000	114650000	chr9	114390000	114650000	255,255,0	1.584584883682342	0.06102999068797518	0.04699300173325319	0.8846153846153846	0.8736263736263736
chr9	132410000	132590000	chr9	132410000	132590000	255,255,0	1.3406671446076128	0.058418955854155394	0.04957581939362024	0.7444444444444445	0.7444444444444445
chr9	121540000	122010000	chr9	121540000	122010000	255,255,0	1.6130970141259744	0.048247404765356466	0.05879455615268209	0.9131944444444444	0.9010416666666666
chr9	75250000	75530000	chr9	75250000	75530000	255,255,0	1.1369953007626086	0.07683684625262857	0.030176836102286074	0.7714285714285715	0.580952380952381
chr9	111360000	111590000	chr9	111360000	111590000	255,255,0	1.3180690067109169	0.06677503170841975	0.03999951136851358	0.8263888888888888	0.6875
chr9	19480000	19910000	chr9	19480000	19910000	255,255,0	1.5598396893166906	0.057766783632007546	0.04773444633806648	0.8657024793388429	0.8347107438016529
chr9	74110000	74660000	chr9	74110000	74660000	255,255,0	1.1021484720088661	0.04101577947213561	0.06423246157507198	0.625	0.7117346938775511
chr9	32370000	32570000	chr9	32370000	32570000	255,255,0	1.174994340000333	0.05465900653268803	0.050123658407555165	0.7	0.5272727272727272
chr9	131540000	131740000	chr9	131540000	131740000	255,255,0	1.3527905719942126	0.051880400073389205	0.05272684140489131	0.7545454545454545	0.7545454545454545
chr9	29240000	29710000	chr9	29240000	29710000	255,255,0	1.3156959557047716	0.04059206168544499	0.06374106363057208	0.7233695652173913	0.7572916666666667
chr9	104150000	104380000	chr9	104150000	104380000	255,255,0	1.3068366718793656	0.0564719718534475	0.04692062538715348	0.7777777777777778	0.7986111111111112
chr9	135070000	135430000	chr9	135070000	135430000	255,255,0	1.291936817169048	0.048547723165605794	0.054777522741780243	0.7456140350877193	0.7309941520467836
chr9	127450000	127920000	chr9	127450000	127920000	255,255,0	1.3058135650903502	0.050515337041492775	0.05249730419564513	0.8940972222222222	0.671875
chr9	115590000	116130000	chr9	115590000	116130000	255,255,0	1.4959287115865791	0.05938663227938634	0.043156562625301126	0.9272486772486772	0.7738095238095238
chr9	110270000	110620000	chr9	110270000	110620000	255,255,0	0.9796265239002405	0.056243212654052355	0.04608176974840448	0.5925925925925926	0.6666666666666666
chr9	21460000	21710000	chr9	21460000	21710000	255,255,0	0.8337658480310953	0.02754603467498714	0.07353910914841114	0.5029585798816568	0.514792899408284
chr9	132650000	132930000	chr9	132650000	132930000	255,255,0	1.0061850288453895	0.04275876452149691	0.05796083061731959	0.6523809523809524	0.6047619047619047
chr9	118830000	119360000	chr9	118830000	119360000	255,255,0	1.1372104668977179	0.045828390489638535	0.054702233949686735	0.5377229080932785	0.8463648834019204
chr9	35110000	35270000	chr9	35110000	35270000	255,255,0	1.031329423785732	0.07884628482619349	0.021673034501378245	0.5833333333333334	0.5277777777777778
chr9	33920000	34310000	chr9	33920000	34310000	255,255,0	1.1728705130794688	0.04935471531783695	0.05116315745121883	0.6125	0.7025
chr9	76760000	76990000	chr9	76760000	76990000	255,255,0	1.3764650980974258	0.06081823839072405	0.03966733166269436	0.7291666666666666	0.8263888888888888
chr9	31820000	32350000	chr9	31820000	32350000	255,255,0	1.0094614386442675	0.04500866890562085	0.05543024438810506	0.5473251028806584	0.5761316872427984
chr9	135960000	136280000	chr9	135960000	136280000	255,255,0	1.0319491174830953	0.05440757999880962	0.04597486855274349	0.6801470588235294	0.6139705882352942
chr9	130690000	131040000	chr9	130690000	131040000	255,255,0	1.1979431710773478	0.05051572279150804	0.04950779871921631	0.7993827160493827	0.6265432098765432
chr9	12690000	13010000	chr9	12690000	13010000	255,255,0	1.3239846919607232	0.06046714671173958	0.03895351236182337	0.8125	0.7095588235294118
chr9	72280000	72830000	chr9	72280000	72830000	255,255,0	1.666415871380008	0.04913349672212328	0.05020773084629199	0.8788265306122449	0.9247448979591837
chr9	72850000	73180000	chr9	72850000	73180000	255,255,0	1.2322746460886465	0.049323803275566125	0.04957117675292467	0.8373702422145328	0.615916955017301
chr9	99170000	99800000	chr9	99170000	99800000	255,255,0	1.16130357789924	0.07293907759801191	0.025754780453985444	0.8330078125	0.4185185185185185
chr9	115030000	115540000	chr9	115030000	115540000	255,255,0	1.5899675740868484	0.04233100011282216	0.05634330389362552	0.7943786982248521	0.9363905325443787
chr9	122830000	123050000	chr9	122830000	123050000	255,255,0	1.089846695356794	0.07880731459204426	0.019430760376001478	0.7803030303030303	0.5378787878787878
chr9	87330000	87660000	chr9	87330000	87660000	255,255,0	1.5513844394501635	0.04466707886766938	0.053265820803646544	0.8373702422145328	0.8062283737024222
chr9	126500000	126800000	chr9	126500000	126800000	255,255,0	1.1430045293706748	0.04701024693103698	0.05087703823616331	0.6125	0.8208333333333333
chr9	134170000	134440000	chr9	134170000	134440000	255,255,0	1.1471093847653646	0.04756379581575747	0.050297647091395864	0.7193877551020408	0.6428571428571429
chr9	88590000	89000000	chr9	88590000	89000000	255,255,0	1.419363555287072	0.057310194083026275	0.040031045470035456	0.780045351473923	0.7936507936507936
chr9	126020000	126490000	chr9	126020000	126490000	255,255,0	0.984737235682424	0.04408812752720855	0.05324518254094475	0.5607638888888888	0.7552083333333334
chr9	72850000	73070000	chr9	72850000	73070000	255,255,0	1.3252852509764494	0.04988959769629095	0.04734672007674262	0.8257575757575758	0.6439393939393939
chr9	124890000	125380000	chr9	124890000	125380000	255,255,0	1.5211771751491412	0.04918916911848928	0.047465069266765136	0.8896	0.88
chr9	133780000	134000000	chr9	133780000	134000000	255,255,0	1.4079652263444582	0.03651033621910474	0.06008574223469815	0.8409090909090909	0.75
chr9	27700000	28070000	chr9	27700000	28070000	255,255,0	1.3061163357099363	0.058668253217281904	0.03699835014233225	0.7229916897506925	0.8033240997229917
chr9	10030000	10260000	chr9	10030000	10260000	255,255,0	1.191179327335366	0.06101348333473869	0.03438803621809698	0.6527777777777778	0.7847222222222222
chr9	86040000	86280000	chr9	86040000	86280000	255,255,0	1.3232004618277315	0.03597376643708418	0.05917440427492987	0.7051282051282052	0.7884615384615384
chr9	128700000	129070000	chr9	128700000	129070000	255,255,0	1.1217058471740244	0.02708715798566302	0.06805137717026485	0.5096952908587258	0.8698060941828255
chr9	117070000	117450000	chr9	117070000	117450000	255,255,0	1.2683729253407825	0.03318587167507692	0.061762443470868233	0.6684210526315789	0.8605263157894737
chr9	104460000	104730000	chr9	104460000	104730000	255,255,0	1.257328153792217	0.033246867122429524	0.061325162995678945	0.6275510204081632	0.8622448979591837
chr9	133340000	133480000	chr9	133340000	133480000	255,255,0	0.9291182893550618	0.05260635510820776	0.04071429831797583	0.5	0.6071428571428571
chr9	130450000	130680000	chr9	130450000	130680000	255,255,0	1.4667235076540943	0.044511998676914494	0.04848050421208239	0.7986111111111112	0.8263888888888888
chr9	127930000	128110000	chr9	127930000	128110000	255,255,0	1.176374417211784	0.0442705068987503	0.0477300362329665	0.7666666666666667	0.7222222222222222
chr9	98290000	98770000	chr9	98290000	98770000	255,255,0	1.47789036431996	0.04489503440461266	0.04686283345318673	0.8133333333333334	0.9066666666666666
chr9	105880000	106240000	chr9	105880000	106240000	255,255,0	0.9708706576797729	0.05611811668349719	0.035458112890193516	0.6549707602339181	0.5758479532163743
chr9	114670000	115010000	chr9	114670000	115010000	255,255,0	1.3347335646818588	0.04508846433247182	0.04639008443795818	0.8333333333333334	0.7875816993464052
chr9	17810000	18210000	chr9	17810000	18210000	255,255,0	1.3140976931797992	0.04715992016146296	0.04421490341085814	0.6880952380952381	0.861904761904762
chr9	124510000	124750000	chr9	124510000	124750000	255,255,0	1.3829048883474466	0.05119150023581062	0.04011998965781019	0.7884615384615384	0.8397435897435898
chr9	25960000	26320000	chr9	25960000	26320000	255,255,0	1.2423734746712367	0.051337339609346874	0.039778273433630204	0.7222222222222222	0.7105263157894737
chr9	91000000	91250000	chr9	91000000	91250000	255,255,0	0.7965608328982847	0.06872988740325606	0.022193566955573556	0.5293392504930967	0.5170118343195267
chr9	14440000	14780000	chr9	14440000	14780000	255,255,0	1.4200469759080077	0.04586914124478314	0.04490173139071896	0.8823529411764706	0.738562091503268
chr9	123070000	123350000	chr9	123070000	123350000	255,255,0	1.376310777120701	0.04189134533951136	0.04817449115183778	0.8047619047619048	0.861904761904762
chr9	4370000	4690000	chr9	4370000	4690000	255,255,0	1.1367930412687786	0.046923281547614784	0.04296475438321394	0.7830882352941176	0.6213235294117647
chr9	125200000	125380000	chr9	125200000	125380000	255,255,0	1.183621297474991	0.023229525651419003	0.06623218008070841	0.7222222222222222	0.7444444444444445
chr9	10830000	11320000	chr9	10830000	11320000	255,255,0	0.8737736260245004	0.043248810006366725	0.04592075233349445	0.6112	0.5632
chr9	28770000	29200000	chr9	28770000	29200000	255,255,0	1.1550653025717703	0.048768262102554166	0.040387537389932324	0.6033057851239669	0.768595041322314
chr9	93330000	93590000	chr9	93330000	93590000	255,255,0	0.9825807831542879	0.038492107993518376	0.050404691175494336	0.5989010989010989	0.6263736263736264
chr9	93140000	93300000	chr9	93140000	93300000	255,255,0	1.1617761904381991	0.033225890134423515	0.05565072691097829	0.6805555555555556	0.6805555555555556
chr9	71270000	71730000	chr9	71270000	71730000	255,255,0	0.9849669221533348	0.04729503300210647	0.041461349284032875	0.697463768115942	0.5307971014492754
chr9	116710000	116860000	chr9	116710000	116860000	255,255,0	1.0246336535125822	0.06487337474289341	0.02375280925172745	0.671875	0.609375
chr9	113410000	113670000	chr9	113410000	113670000	255,255,0	1.3924643326515183	0.038197528064754724	0.0504093741349943	0.7857142857142857	0.8626373626373627
chr9	100310000	100590000	chr9	100310000	100590000	255,255,0	1.1784539149568174	0.036642003243639365	0.05110581549643552	0.7238095238095239	0.7285714285714285
chr9	111740000	112070000	chr9	111740000	112070000	255,255,0	1.4675940576529738	0.05534667574543685	0.032362375116357395	0.8512110726643599	0.8858131487889274
chr9	1910000	2090000	chr9	1910000	2090000	255,255,0	1.208323098214656	0.03745850121263174	0.05016549146994455	0.7111111111111111	0.7444444444444445
chr9	15910000	16150000	chr9	15910000	16150000	255,255,0	1.0181955771636129	0.04573247573281107	0.041865131485068194	0.6028145032051282	0.706229967948718
chr9	96420000	96670000	chr9	96420000	96670000	255,255,0	1.3556533702594527	0.040102036775501115	0.047257521033260495	0.7621292106586224	0.7878330819507291
chr9	37910000	38070000	chr9	37910000	38070000	255,255,0	1.340138849923743	0.06490415650844975	0.022401551826242268	0.7083333333333334	0.6805555555555556
chr9	73200000	73640000	chr9	73200000	73640000	255,255,0	1.4475058993509933	0.047924611111093904	0.039347127856478925	0.883399209486166	0.8122529644268774
chr9	98800000	99140000	chr9	98800000	99140000	255,255,0	1.7326052973691124	0.04502874334222215	0.04223441855047741	0.8954248366013072	0.8986928104575164
chr9	121190000	121450000	chr9	121190000	121450000	255,255,0	1.26842836731827	0.036294169243059726	0.0506404404317613	0.8406593406593407	0.7417582417582418
chr9	77430000	77750000	chr9	77430000	77750000	255,255,0	1.6119002228558879	0.046943026340734606	0.03992923646916774	0.8860294117647058	0.8860294117647058
chr9	36390000	36570000	chr9	36390000	36570000	255,255,0	1.3990217189417906	0.04614681017737589	0.0406842438464787	0.7444444444444445	0.7666666666666667
chr9	104790000	105150000	chr9	104790000	105150000	255,255,0	1.2989566090059634	0.060775169454475086	0.025797157929876063	0.9269005847953217	0.5467836257309941
chr9	8480000	8900000	chr9	8480000	8900000	255,255,0	1.1017832038672453	0.040082409722982965	0.04638327157627079	0.7034632034632035	0.6991341991341992
chr9	134780000	135020000	chr9	134780000	135020000	255,255,0	1.1394744527234546	0.04130354047015702	0.045073415204334014	0.6666666666666666	0.7371794871794872
chr9	94760000	95090000	chr9	94760000	95090000	255,255,0	1.2531272688266384	0.03515777213271711	0.05105674775880796	0.647166955017301	0.8396410034602075
chr9	84390000	84660000	chr9	84390000	84660000	255,255,0	1.521841459459326	0.05789755025748955	0.02813325914035375	0.8163265306122449	0.8010204081632653
chr9	92330000	92630000	chr9	92330000	92630000	255,255,0	1.2601846652305406	0.04547945796538676	0.04020923553602661	0.7083333333333334	0.7708333333333334
chr9	134470000	134680000	chr9	134470000	134680000	255,255,0	0.851872530193159	0.04735398430805498	0.037996760011943936	0.543971533516988	0.5158685338230793
chr9	125400000	125950000	chr9	125400000	125950000	255,255,0	1.363484565728843	0.042857042741261314	0.04247758669352951	0.9298469387755102	0.7487244897959183
chr9	111030000	111310000	chr9	111030000	111310000	255,255,0	1.1701914715625805	0.027192928711586656	0.05766784361619423	0.5047619047619047	0.8904761904761904
chr9	14450000	14630000	chr9	14450000	14630000	255,255,0	1.0786684768527528	0.06381811773362434	0.019544428409987068	0.7666666666666667	0.5222222222222223
chr9	109890000	110160000	chr9	109890000	110160000	255,255,0	1.4771411612165044	0.0346555955084024	0.048537479960500174	0.8520408163265306	0.8469387755102041
chr9	129840000	130090000	chr9	129840000	130090000	255,255,0	1.275270797302516	0.04959500719559759	0.03341075463571572	0.863905325443787	0.7810650887573964
chr9	107470000	107810000	chr9	107470000	107810000	255,255,0	1.0961472810624138	0.055097860944383736	0.02779112562146849	0.8649918300653595	0.5053104575163399
chr9	75880000	76310000	chr9	75880000	76310000	255,255,0	1.1366820470475738	0.03719087178673118	0.04495908683520903	0.6776859504132231	0.7210743801652892
chr9	83320000	83560000	chr9	83320000	83560000	255,255,0	1.311248870671011	0.034209482103777014	0.04776509686811875	0.6987179487179487	0.8397435897435898
chr9	113700000	114040000	chr9	113700000	114040000	255,255,0	1.420948126546388	0.043059837618482144	0.03835092861391806	0.8529411764705882	0.8594771241830066
chr9	98830000	98990000	chr9	98830000	98990000	255,255,0	1.0406995080826194	0.06577373079726519	0.015312877632509433	0.6805555555555556	0.5416666666666666
chr9	5440000	5590000	chr9	5440000	5590000	255,255,0	1.0197903837809565	0.03895436560026953	0.0419818563310485	0.640625	0.640625
chr9	137040000	137230000	chr9	137040000	137230000	255,255,0	0.9603769237456969	0.021853026501121683	0.058656472246006	0.66	0.57
chr9	133510000	133730000	chr9	133510000	133730000	255,255,0	1.3362353255508028	0.0424119012055621	0.037879201135420024	0.7348484848484849	0.8409090909090909
chr9	109560000	109840000	chr9	109560000	109840000	255,255,0	1.142003980815431	0.05103249886808433	0.02854748204489752	0.7977891156462585	0.638095238095238
chr9	89600000	89770000	chr9	89600000	89770000	255,255,0	1.0865706085742852	0.06699751644542346	0.01252576464267098	0.6828703703703703	0.5181878306878307
chr9	68700000	69010000	chr9	68700000	69010000	255,255,0	1.3371566320694654	0.03731950803662758	0.04128093371199909	0.58203125	0.88671875
chr9	136760000	136940000	chr9	136760000	136940000	255,255,0	1.0433443747128508	0.05343969394451549	0.025015100157009907	0.6888888888888889	0.6
chr9	109170000	109400000	chr9	109170000	109400000	255,255,0	1.2183780495519674	0.027459589881081978	0.05077225935577463	0.8125	0.7430555555555556
chr9	19930000	20340000	chr9	19930000	20340000	255,255,0	1.2396666150391784	0.04269424485129135	0.03530587801371021	0.8208616780045351	0.7392290249433107
chr9	89930000	90100000	chr9	89930000	90100000	255,255,0	0.910905371061003	0.021550481804744538	0.05644345553531341	0.5432098765432098	0.5308641975308642
chr9	72030000	72250000	chr9	72030000	72250000	255,255,0	1.3180497137508573	0.04100906417162818	0.036290865104325054	0.7651515151515151	0.7803030303030303
chr9	6050000	6330000	chr9	6050000	6330000	255,255,0	0.8840067975149307	0.04064901381686971	0.03635860218832337	0.5946886446886447	0.5523809523809524
chr9	135960000	136120000	chr9	135960000	136120000	255,255,0	1.1685077378639064	0.05329774658426151	0.023468857792887154	0.7083333333333334	0.7083333333333334
chr9	80310000	80570000	chr9	80310000	80570000	255,255,0	1.0035868426303032	0.041128080566137294	0.03545387862798874	0.6395580454403983	0.5692140103904809
chr9	77790000	78120000	chr9	77790000	78120000	255,255,0	1.3108270880008825	0.03165995834895083	0.04477159819489575	0.8788927335640139	0.7335640138408305
chr9	120380000	120570000	chr9	120380000	120570000	255,255,0	1.076358290977073	0.043442269819539	0.03190708056475201	0.73	0.71
chr9	18250000	18430000	chr9	18250000	18430000	255,255,0	1.1400051316093884	0.0564265996150682	0.018770016578800633	0.7444444444444445	0.6777777777777778
chr9	14080000	14400000	chr9	14080000	14400000	255,255,0	1.198860673639723	0.028549003316195583	0.04605828857510176	0.6727941176470589	0.8198529411764706
chr9	4380000	4570000	chr9	4380000	4570000	255,255,0	0.9321128263761584	0.04996006450900671	0.024477864014206818	0.65	0.5
chr9	120120000	120350000	chr9	120120000	120350000	255,255,0	1.0530332142238974	0.024935647087747877	0.048901390731737854	0.5208333333333334	0.8263888888888888
chr9	5170000	5420000	chr9	5170000	5420000	255,255,0	1.077008408708143	0.03594290906787518	0.03780452307935341	0.7100591715976331	0.6982248520710059
chr9	14810000	15140000	chr9	14810000	15140000	255,255,0	0.8903136030385732	0.03902522468919456	0.03398069477274861	0.615916955017301	0.5640138408304498
chr9	71000000	71240000	chr9	71000000	71240000	255,255,0	1.189546534995897	0.03044731220866326	0.04220170550800206	0.5961538461538461	0.8397435897435898
chr9	22010000	22210000	chr9	22010000	22210000	255,255,0	0.8165352586486613	0.022891372938340683	0.04883895082064712	0.5	0.5181818181818182
chr9	127450000	127720000	chr9	127450000	127720000	255,255,0	1.210520633991683	0.044663636761799685	0.026812042785396468	0.8928571428571429	0.6377551020408163
chr9	73680000	74080000	chr9	73680000	74080000	255,255,0	1.5174363874080214	0.03542902328510503	0.03599839398067664	0.9023809523809524	0.8285714285714286
chr9	12480000	12660000	chr9	12480000	12660000	255,255,0	0.8380136795329077	0.019522314755043922	0.05173696821182691	0.5222222222222223	0.5777777777777777
chr9	91430000	91700000	chr9	91430000	91700000	255,255,0	1.0314963942354702	0.02478036707962732	0.046107223527084754	0.5561224489795918	0.6989795918367347
chr9	36200000	36350000	chr9	36200000	36350000	255,255,0	1.0744362344064275	0.03301158525332106	0.037805646714266825	0.609375	0.609375
chr9	135540000	135780000	chr9	135540000	135780000	255,255,0	0.8598213854202433	0.038926185084445494	0.031888745692022324	0.6153846153846154	0.5
chr9	132650000	132810000	chr9	132650000	132810000	255,255,0	0.9159383950522816	0.045701756823952895	0.024898830710059345	0.625	0.5138888888888888
chr9	370000	560000	chr9	370000	560000	255,255,0	0.983336666393942	0.04772533994198982	0.02274863975971354	0.61	0.69
chr9	112420000	112700000	chr9	112420000	112700000	255,255,0	1.16617789046819	0.030455432260127757	0.0396627574493633	0.7761904761904762	0.719047619047619
chr9	27010000	27230000	chr9	27010000	27230000	255,255,0	1.1939198749111344	0.025732301565371818	0.044381504490396594	0.75	0.696969696969697
chr9	26670000	26870000	chr9	26670000	26870000	255,255,0	1.2268459345948828	0.033163159422442724	0.036848738204883186	0.6818181818181818	0.7363636363636363
chr9	130100000	130360000	chr9	130100000	130360000	255,255,0	1.1651351923564452	0.027183785169931585	0.04225192900912762	0.8296703296703297	0.7417582417582418
chr9	15210000	15410000	chr9	15210000	15410000	255,255,0	1.2451043105875756	0.03569888929503515	0.033178856582290084	0.7545454545454545	0.7727272727272727
chr9	26350000	26650000	chr9	26350000	26650000	255,255,0	0.9740075014683709	0.0368513151299286	0.031870571484627866	0.5916666666666667	0.6458333333333334
chr9	72600000	72820000	chr9	72600000	72820000	255,255,0	1.3066932531624342	0.023612486932248752	0.044918727667375674	0.6893939393939394	0.8409090909090909
chr9	98540000	98730000	chr9	98540000	98730000	255,255,0	1.0438867923830883	0.015453524178468323	0.05238971476760933	0.5	0.79
chr9	71280000	71590000	chr9	71280000	71590000	255,255,0	1.1056031126511336	0.041525926443619965	0.025874317295346918	0.81640625	0.5390625
chr9	126260000	126490000	chr9	126260000	126490000	255,255,0	0.9485092343952579	0.022284710558530027	0.045024033257543644	0.5625	0.7291666666666666
chr9	86420000	86620000	chr9	86420000	86620000	255,255,0	0.9694850859340804	0.04748853052756229	0.019761264654827602	0.6636363636363637	0.5
chr9	24310000	24650000	chr9	24310000	24650000	255,255,0	0.8103145298285146	0.03322791106791623	0.033682137218145586	0.5175438596491229	0.5116959064327485
chr9	36770000	36990000	chr9	36770000	36990000	255,255,0	1.3496640659886707	0.033819908273787655	0.033071987133290806	0.75	0.75
chr9	96020000	96210000	chr9	96020000	96210000	255,255,0	1.1728763067480443	0.024685196784176487	0.0415144222808088	0.73	0.71
chr9	72310000	72590000	chr9	72310000	72590000	255,255,0	1.2539554422867702	0.04542899643690673	0.020713173307565145	0.8238095238095238	0.7380952380952381
chr9	127210000	127420000	chr9	127210000	127420000	255,255,0	1.258995302060621	0.023491141258776736	0.042618106320990765	0.7768595041322314	0.8099173553719008
chr9	600000	760000	chr9	600000	760000	255,255,0	1.1142906695421089	0.033978482548748884	0.03200890576389847	0.6805555555555556	0.7083333333333334
chr9	84680000	84950000	chr9	84680000	84950000	255,255,0	1.1312250304213947	0.03492754045676823	0.030034271134777017	0.6530612244897959	0.7091836734693877
chr9	100020000	100260000	chr9	100020000	100260000	255,255,0	1.2648431585877888	0.02732641442142105	0.03727507033418811	0.8141025641025641	0.7884615384615384
chr9	124920000	125160000	chr9	124920000	125160000	255,255,0	1.1611538506553596	0.044826418262211676	0.019689709249970024	0.8141025641025641	0.7115384615384616
chr9	13420000	13690000	chr9	13420000	13690000	255,255,0	1.3219743674353315	0.04002930454569818	0.024199057663089003	0.8724489795918368	0.7602040816326531
chr9	9370000	9600000	chr9	9370000	9600000	255,255,0	1.0020805547923235	0.032346283068206964	0.030993843524900835	0.7430555555555556	0.5763888888888888
chr9	112090000	112360000	chr9	112090000	112360000	255,255,0	1.4849197241134025	0.03164059643868446	0.031571596743764224	0.8826530612244898	0.8724489795918368
chr9	23660000	23820000	chr9	23660000	23820000	255,255,0	1.1951803659363005	0.02591847877984963	0.03726646248563544	0.7083333333333334	0.7083333333333334
chr9	3230000	3440000	chr9	3230000	3440000	255,255,0	1.2570939132735697	0.03399400056147366	0.02877020951381918	0.768595041322314	0.7933884297520661
chr9	98060000	98280000	chr9	98060000	98280000	255,255,0	1.2929716549643229	0.03533534584967214	0.02717874001265181	0.7803030303030303	0.7954545454545454
chr9	4750000	4980000	chr9	4750000	4980000	255,255,0	0.9514786279670362	0.03108166034494393	0.030910285805537445	0.5694444444444444	0.6597222222222222
chr9	22510000	22780000	chr9	22510000	22780000	255,255,0	0.8035105740372099	0.03960842626530661	0.021954807387152754	0.5102040816326531	0.5051020408163265
chr9	71810000	72020000	chr9	71810000	72020000	255,255,0	1.3474612763497564	0.026636069215740077	0.0346557217382957	0.7933884297520661	0.8099173553719008
chr9	20620000	20910000	chr9	20620000	20910000	255,255,0	0.9142527124501388	0.025138387880605084	0.03599661615966827	0.6577777777777778	0.5422222222222223
chr9	5880000	6040000	chr9	5880000	6040000	255,255,0	0.853986046997921	0.03379223439125125	0.027304310524690817	0.596854967948718	0.5449919871794872
chr9	131130000	131340000	chr9	131130000	131340000	255,255,0	0.8998704059944183	0.03544860288181615	0.02538220207735194	0.5950413223140496	0.5454545454545454
chr9	99820000	100010000	chr9	99820000	100010000	255,255,0	1.0395817024700622	0.029771126026940188	0.030437353424484753	0.66	0.69
chr9	120750000	120960000	chr9	120750000	120960000	255,255,0	1.0387296407525648	0.03244411874824664	0.02742168694669982	0.7603305785123967	0.6611570247933884
chr9	131350000	131510000	chr9	131350000	131510000	255,255,0	0.9337192472973783	0.01825939530327257	0.041333578106328706	0.5138888888888888	0.6527777777777778
chr9	110430000	110620000	chr9	110430000	110620000	255,255,0	1.0468973164838093	0.019245040652824008	0.04009847432822097	0.64	0.75
chr9	88750000	89000000	chr9	88750000	89000000	255,255,0	1.1631132460947082	0.026886989676886047	0.03155678138852863	0.591715976331361	0.8165680473372781
chr9	119370000	119510000	chr9	119370000	119510000	255,255,0	0.817136647066105	0.038109612880892756	0.020160014112302845	0.5892857142857143	0.5178571428571429
chr9	123390000	123530000	chr9	123390000	123530000	255,255,0	0.8464564970984008	0.03796841374229799	0.01926793974082272	0.625	0.5178571428571429
chr9	105200000	105410000	chr9	105200000	105410000	255,255,0	0.8869178898080028	0.017908522384071722	0.03887191307470636	0.5619834710743802	0.628099173553719
chr9	22810000	23090000	chr9	22810000	23090000	255,255,0	0.9154169843457192	0.02401603993133886	0.032666955350644115	0.5333333333333333	0.6476190476190476
chr9	84990000	85260000	chr9	84990000	85260000	255,255,0	0.7638508658522589	0.031241181948247806	0.02536628505607027	0.5	0.5051020408163265
chr9	92650000	92800000	chr9	92650000	92800000	255,255,0	0.8418850279321712	0.027402456130886977	0.027547827833745004	0.546875	0.546875
chr9	77200000	77390000	chr9	77200000	77390000	255,255,0	0.9037553294132488	0.016097139985566014	0.037819429029836225	0.53	0.63
chr9	111760000	111940000	chr9	111760000	111940000	255,255,0	0.9172031270489684	0.031138816757251303	0.022688485007378353	0.7444444444444445	0.5
chr9	130880000	131040000	chr9	130880000	131040000	255,255,0	0.9096969502693136	0.026005565347949608	0.027597691623516517	0.5416666666666666	0.625
chr9	127740000	127920000	chr9	127740000	127920000	255,255,0	1.0688370259817583	0.024465699654824556	0.028688940437578823	0.6777777777777778	0.7666666666666667
chr9	99010000	99130000	chr9	99010000	99130000	255,255,0	0.7734238827300355	0.006656070510541284	0.04582843268835567	0.5	0.5
chr9	118580000	118770000	chr9	118580000	118770000	255,255,0	0.9123973225300986	0.02852627664651474	0.022364880751252172	0.67	0.59
chr9	135790000	135950000	chr9	135790000	135950000	255,255,0	0.9347767233407867	0.021084320363373592	0.029317124816867497	0.5555555555555556	0.6527777777777778
chr9	79570000	79730000	chr9	79570000	79730000	255,255,0	0.8352785729313655	0.02579620064400248	0.023481218461077695	0.5555555555555556	0.5694444444444444
chr9	116150000	116330000	chr9	116150000	116330000	255,255,0	0.9655129419154822	0.03707005353039054	0.012079046948002572	0.7666666666666667	0.5
chr9	128270000	128450000	chr9	128270000	128450000	255,255,0	0.8035076014247716	0.02296490483922704	0.024632972209148084	0.5111111111111111	0.6111111111111112
chr9	130110000	130230000	chr9	130110000	130230000	255,255,0	0.6932585033036928	0.03883184266939175	0.008345298229905061	0.5	0.5
chr9	6830000	7040000	chr9	6830000	7040000	255,255,0	0.8963693837494705	0.021657862698049493	0.023514581097036028	0.6446280991735537	0.6115702479338843
chr9	123110000	123250000	chr9	123110000	123250000	255,255,0	0.8143920132439211	0.027086373064483048	0.01613634541093921	0.625	0.5178571428571429
chr9	16190000	16390000	chr9	16190000	16390000	255,255,0	0.8421564258770277	0.025948150802959397	0.01721093436334554	0.6636363636363637	0.5
chr9	35750000	35900000	chr9	35750000	35900000	255,255,0	1.0115714629399948	0.023569028168658995	0.01861378928234106	0.609375	0.640625
chr9	115040000	115220000	chr9	115040000	115220000	255,255,0	0.8445286287102252	0.029841460624179562	0.01225029575038726	0.6777777777777778	0.5
chr9	3530000	3690000	chr9	3530000	3690000	255,255,0	0.8168151953506969	0.018447919986723023	0.021234371302096874	0.6805555555555556	0.5138888888888888
chr9	98310000	98520000	chr9	98310000	98520000	255,255,0	0.8756047934252208	0.024209793841868887	0.009985253306125654	0.6531818181818182	0.5201515151515151
chr9	115710000	115860000	chr9	115710000	115860000	255,255,0	0.7642523082297645	0.01920406860927468	0.012811638540131478	0.578125	0.515625
chr9	95340000	95490000	chr9	95340000	95490000	255,255,0	0.9054585431562802	0.0121854444168736	0.019307353849450287	0.640625	0.609375
chr9	35600000	35720000	chr9	35600000	35720000	255,255,0	0.7853569321075649	0.014253624790885296	0.014320446890833786	0.5	0.5
chr9	71600000	71780000	chr9	71600000	71780000	255,255,0	0.8852179421072306	0.010047428783032782	0.01683459803763888	0.5222222222222223	0.7
chr10	87910000	88550000	chr10	87910000	88550000	255,255,0	0.8497239814082165	0.13561724835149983	0.06379936177708764	0.53125	0.6145833333333334
chr10	27750000	28390000	chr10	27750000	28390000	255,255,0	1.358147383448546	0.1255972549738989	0.07290571220884126	0.7035984848484849	0.8494318181818182
chr10	35860000	36840000	chr10	35860000	36840000	255,255,0	1.3013952113671663	0.11043624301684302	0.0875727046933627	0.5391836734693878	0.909795918367347
chr10	2030000	2910000	chr10	2030000	2910000	255,255,0	1.0855382691676985	0.07926457386435744	0.11827647365478614	0.5186868686868686	0.759090909090909
chr10	26690000	27060000	chr10	26690000	27060000	255,255,0	0.8601748465832844	0.0499043057975452	0.14602162932628793	0.5761772853185596	0.5706371191135734
chr10	129000000	129980000	chr10	129000000	129980000	255,255,0	0.9167193199632888	0.07156589748409298	0.12393722784546354	0.5424489795918367	0.6861224489795918
chr10	48660000	49300000	chr10	48660000	49300000	255,255,0	0.8985074409846465	0.0917230549804838	0.10197415395186056	0.696969696969697	0.5198863636363636
chr10	108790000	109860000	chr10	108790000	109860000	255,255,0	1.373591204940158	0.09761127117017	0.09551195709959243	0.6128257887517147	0.9002057613168725
chr10	119940000	120830000	chr10	119940000	120830000	255,255,0	1.1451330620351319	0.09441926453113002	0.09850287303158074	0.7032098765432099	0.6607407407407407
chr10	29470000	30320000	chr10	29470000	30320000	255,255,0	0.8672126777695325	0.09067095244812448	0.1003713269270983	0.6165494862087615	0.5137912385073012
chr10	117480000	118300000	chr10	117480000	118300000	255,255,0	1.277082946568855	0.07820675640064549	0.11220913399788393	0.772938443670151	0.7009291521486644
chr10	19800000	20840000	chr10	19800000	20840000	255,255,0	1.4503732798701707	0.10157293339584825	0.0882479342303871	0.7362119013062409	0.8838896952104499
chr10	96360000	97240000	chr10	96360000	97240000	255,255,0	1.0196824228481527	0.08312823358282062	0.10619771232491919	0.6227272727272727	0.6151515151515151
chr10	93700000	94500000	chr10	93700000	94500000	255,255,0	1.240491739638024	0.08369355590237736	0.10320140988737629	0.7310975609756097	0.7103658536585366
chr10	75360000	76320000	chr10	75360000	76320000	255,255,0	1.0754417622910142	0.10363644446812054	0.08209705697721384	0.8499149659863946	0.502125850340136
chr10	60800000	61840000	chr10	60800000	61840000	255,255,0	0.8415737508040735	0.08297756219711148	0.10168216324495212	0.5933325492888505	0.6081770996045268
chr10	98430000	99310000	chr10	98430000	99310000	255,255,0	1.790963554524745	0.0882828883016421	0.09495980571828808	0.8592031425364759	0.9047373259784608
chr10	81060000	81850000	chr10	81060000	81850000	255,255,0	0.8937571169194994	0.08916607031110488	0.09351440164259049	0.518125	0.663125
chr10	35600000	36870000	chr10	35600000	36870000	255,255,0	1.6884015005720068	0.08881228274917449	0.09336261108901167	0.890869140625	0.907958984375
chr10	6650000	7500000	chr10	6650000	7500000	255,255,0	0.9997270191356684	0.09157737614086708	0.08589078860832987	0.5451595457003786	0.7203893996755003
chr10	52290000	52740000	chr10	52290000	52740000	255,255,0	1.067717728914884	0.07908425089241332	0.09829164469741233	0.6729678638941399	0.6918714555765595
chr10	32380000	33160000	chr10	32380000	33160000	255,255,0	0.8760258582347926	0.09038412020358151	0.0855646680813662	0.6435897435897436	0.5596153846153846
chr10	52810000	53610000	chr10	52810000	53610000	255,255,0	1.1673963905663547	0.09827936563058715	0.07536953624107785	0.876219512195122	0.5030487804878049
chr10	92880000	93530000	chr10	92880000	93530000	255,255,0	1.1290923285318213	0.09036042012045503	0.08295081781466376	0.5068870523415978	0.7805325987144169
chr10	132830000	133220000	chr10	132830000	133220000	255,255,0	0.7261692071648174	0.041008309691571425	0.13152225379335636	0.5025	0.5375
chr10	21040000	21960000	chr10	21040000	21960000	255,255,0	1.4335672917826283	0.10495629689405547	0.06632509555640703	0.7340425531914894	0.8700277520814061
chr10	62440000	63120000	chr10	62440000	63120000	255,255,0	1.328237618850514	0.08775853092263808	0.08186873801570027	0.7605042016806722	0.846218487394958
chr10	5810000	6410000	chr10	5810000	6410000	255,255,0	0.7640206307802191	0.0964655183525496	0.07216014222699105	0.5045362903225806	0.5311491935483871
chr10	124980000	125740000	chr10	124980000	125740000	255,255,0	1.2349950174196622	0.07260075165974117	0.0932326414659994	0.7149987888854286	0.7928561541921866
chr10	73170000	73660000	chr10	73170000	73660000	255,255,0	1.0471062567382283	0.05548278481689087	0.11004499731784344	0.8192	0.592
chr10	4800000	5400000	chr10	4800000	5400000	255,255,0	1.578532420485482	0.07836587301698761	0.0849668820307328	0.8913978494623656	0.8032258064516129
chr10	101150000	101570000	chr10	101150000	101570000	255,255,0	1.2236034424356634	0.10581633936911349	0.05739594519278671	0.6341991341991342	0.8203463203463204
chr10	87820000	88390000	chr10	87820000	88390000	255,255,0	1.2065820285068218	0.09884604561865004	0.06428217043421094	0.8668252080856124	0.6016646848989299
chr10	30720000	31490000	chr10	30720000	31490000	255,255,0	1.3501948986958037	0.07912860270496652	0.08145434487774572	0.9011423405654175	0.6747452333990795
chr10	12220000	13100000	chr10	12220000	13100000	255,255,0	1.6418785905498627	0.08180916458344539	0.07743341472591644	0.8601010101010101	0.8853535353535353
chr10	120920000	121910000	chr10	120920000	121910000	255,255,0	1.6008405718425323	0.06849064055445953	0.09039080417350406	0.8992	0.854
chr10	89780000	90710000	chr10	89780000	90710000	255,255,0	1.6731048113049518	0.07025314264297688	0.08787040861324721	0.8972385694884563	0.8157537347215935
chr10	77150000	77750000	chr10	77150000	77750000	255,255,0	1.808839941524127	0.04982894860084364	0.1079905773735248	0.953763440860215	0.9064516129032258
chr10	116610000	117180000	chr10	116610000	117180000	255,255,0	1.3759429924428284	0.09712189644960507	0.0599793069936318	0.6492271105826397	0.882282996432818
chr10	125850000	126750000	chr10	125850000	126750000	255,255,0	1.226230743305222	0.07884651654296837	0.07744501335037005	0.8874396135265701	0.5376811594202898
chr10	98710000	99300000	chr10	98710000	99300000	255,255,0	1.4003038729131982	0.07561854088771794	0.07920802132911814	0.6144444444444445	0.9055555555555556
chr10	93070000	93510000	chr10	93070000	93510000	255,255,0	1.0987850399735484	0.07072667595841778	0.08277658944724328	0.650197628458498	0.6620553359683794
chr10	74200000	75230000	chr10	74200000	75230000	255,255,0	1.8175292778941614	0.07996608010513817	0.06962160447867449	0.933801775147929	0.9626479289940828
chr10	68360000	68980000	chr10	68360000	68980000	255,255,0	1.3776197989739805	0.05889759741921097	0.09000164887859816	0.8941532258064516	0.78125
chr10	64030000	64680000	chr10	64030000	64680000	255,255,0	1.0980198012784244	0.09808673209411234	0.04935003041605725	0.8659320477502296	0.5325987144168962
chr10	97750000	98350000	chr10	97750000	98350000	255,255,0	1.2445758527516861	0.07354734470671376	0.07379111493879857	0.8419354838709677	0.5688172043010753
chr10	90720000	90870000	chr10	90720000	90870000	255,255,0	1.070295865770613	0.0632097240440471	0.08268731474957391	0.515625	0.671875
chr10	66200000	66930000	chr10	66200000	66930000	255,255,0	0.702483602276857	0.06965683084760169	0.07588271762028835	0.5157048940832725	0.5566106647187729
chr10	102710000	103370000	chr10	102710000	103370000	255,255,0	1.6412946708663683	0.05591057891723511	0.08801692421918408	0.8850267379679144	0.8475935828877005
chr10	93360000	93510000	chr10	93360000	93510000	255,255,0	1.2099991887944865	0.06959665244135357	0.07279169407360642	0.640625	0.671875
chr10	96370000	97030000	chr10	96370000	97030000	255,255,0	1.0662336009573457	0.07228161800600691	0.06990982242752643	0.5730837789661319	0.7210338680926917
chr10	103590000	103910000	chr10	103590000	103910000	255,255,0	0.7924343062061633	0.0695168754387806	0.07230553831112146	0.5018382352941176	0.5121151530787754
chr10	15860000	16800000	chr10	15860000	16800000	255,255,0	1.7634525133879533	0.07550167117909845	0.06552922086536855	0.9224290780141844	0.8905141843971631
chr10	49580000	49750000	chr10	49580000	49750000	255,255,0	0.9929848108037284	0.07082844239716468	0.06955133104500194	0.7160493827160493	0.5925925925925926
chr10	125850000	126590000	chr10	125850000	126590000	255,255,0	1.313197695513554	0.07062569498047483	0.06913249028648788	0.8940256045519204	0.616642958748222
chr10	73810000	74120000	chr10	73810000	74120000	255,255,0	1.4195121856635327	0.07380193027565002	0.06549203834221876	0.83984375	0.87890625
chr10	52030000	52230000	chr10	52030000	52230000	255,255,0	1.377569999619419	0.06496628340696955	0.07408535642217451	0.7727272727272727	0.8090909090909091
chr10	78740000	79260000	chr10	78740000	79260000	255,255,0	1.035844609192938	0.03527390587322156	0.10317820622847212	0.5142450142450142	0.8561253561253561
chr10	28620000	29400000	chr10	28620000	29400000	255,255,0	1.768280978252593	0.06795369485270902	0.06971759482682308	0.9326923076923077	0.8772305075876505
chr10	78040000	78190000	chr10	78040000	78190000	255,255,0	0.8942011093951143	0.10911354869184542	0.028103027703535986	0.671875	0.515625
chr10	66960000	67530000	chr10	66960000	67530000	255,255,0	1.3145973335688548	0.05122312990416615	0.08560260052882154	0.8489892984542212	0.8299643281807372
chr10	72350000	73080000	chr10	72350000	73080000	255,255,0	1.6390575401385048	0.05759768819066374	0.07900010297315438	0.9495982468955442	0.8940832724616509
chr10	115700000	116410000	chr10	115700000	116410000	255,255,0	1.420777989126984	0.06368936266023652	0.07144030123866535	0.6936728395061729	0.9097222222222222
chr10	78040000	78660000	chr10	78040000	78660000	255,255,0	1.3230763187512253	0.0961796799076784	0.03783226565310377	0.9506048387096774	0.5957661290322581
chr10	128220000	128920000	chr10	128220000	128920000	255,255,0	1.3587085331316922	0.07687021840611771	0.05691845803187212	0.8865079365079365	0.6738095238095239
chr10	60090000	60780000	chr10	60090000	60780000	255,255,0	0.9056165449265682	0.06849099324637216	0.06470472935734566	0.6040816326530613	0.6824489795918367
chr10	99780000	100180000	chr10	99780000	100180000	255,255,0	1.5076030336263357	0.08734811655044064	0.04552612017297131	0.8261904761904761	0.85
chr10	30350000	30630000	chr10	30350000	30630000	255,255,0	1.4649800284028052	0.05828500316634089	0.07426356873187118	0.8238095238095238	0.8333333333333334
chr10	83400000	84010000	chr10	83400000	84010000	255,255,0	1.0272936389131626	0.04631316865427301	0.08616405154999565	0.5015608740894901	0.7887617065556711
chr10	23130000	23700000	chr10	23130000	23700000	255,255,0	1.1806097610566337	0.07317131128678653	0.05830302891192261	0.8680142687277052	0.5326991676575505
chr10	89240000	89760000	chr10	89240000	89760000	255,255,0	1.0145924765503627	0.06503437805690379	0.06592920065657791	0.5330484330484331	0.75088492808005
chr10	27750000	28190000	chr10	27750000	28190000	255,255,0	1.242198890506884	0.06665947028393818	0.06289832547652367	0.7964426877470355	0.7569169960474308
chr10	18680000	19320000	chr10	18680000	19320000	255,255,0	1.4251681116095112	0.0758659192019093	0.0526731425841423	0.896780303030303	0.7708333333333333
chr10	112140000	112440000	chr10	112140000	112440000	255,255,0	1.0873417616470897	0.06326858708630637	0.0651507350081447	0.6458333333333334	0.6791666666666667
chr10	105040000	105720000	chr10	105040000	105720000	255,255,0	1.243406106482011	0.062232496314936506	0.06618081708119712	0.7470588235294118	0.7605042016806722
chr10	89240000	89400000	chr10	89240000	89400000	255,255,0	1.2210822242381587	0.08237352287588534	0.045903298734440476	0.7083333333333334	0.7083333333333334
chr10	33300000	34070000	chr10	33300000	34070000	255,255,0	1.2630070889722051	0.06821539232569404	0.059117286529993596	0.8783694937541091	0.673241288625904
chr10	84240000	84540000	chr10	84240000	84540000	255,255,0	1.375739620291667	0.07133173707749639	0.05444658118308844	0.8291666666666667	0.8375
chr10	31820000	32350000	chr10	31820000	32350000	255,255,0	0.7914547055620124	0.062001366162733176	0.06324567363051417	0.578875171467764	0.5130315500685871
chr10	99380000	99720000	chr10	99380000	99720000	255,255,0	1.4510551717882534	0.060183735388604	0.06457889282759346	0.8461192810457516	0.7815767973856209
chr10	109870000	110270000	chr10	109870000	110270000	255,255,0	1.4227275859339552	0.05119318867623082	0.07348871407911423	0.9166666666666666	0.6595238095238095
chr10	76550000	77110000	chr10	76550000	77110000	255,255,0	1.1496898286536146	0.060753607796576556	0.06376128179271101	0.6293103448275862	0.8633004926108374
chr10	51000000	51380000	chr10	51000000	51380000	255,255,0	1.3716975398344782	0.07995155136256171	0.041947666611641815	0.8710526315789474	0.85
chr10	43650000	44310000	chr10	43650000	44310000	255,255,0	1.0937929463117992	0.06866850038845201	0.052169887069931704	0.9010695187165776	0.4910873440285205
chr10	69200000	69400000	chr10	69200000	69400000	255,255,0	1.2341431864470724	0.051271685594387564	0.06887800993672497	0.7727272727272727	0.7909090909090909
chr10	79350000	79500000	chr10	79350000	79500000	255,255,0	0.9324865014145122	0.057329415194338	0.06229065745753057	0.5703125	0.6768465909090908
chr10	68730000	68960000	chr10	68730000	68960000	255,255,0	1.0103311089118066	0.06544709804792602	0.05353230450371971	0.5625	0.7847222222222222
chr10	5440000	5640000	chr10	5440000	5640000	255,255,0	1.4487176929434222	0.06202598432764023	0.05526274523903725	0.8090909090909091	0.7909090909090909
chr10	67790000	68330000	chr10	67790000	68330000	255,255,0	1.5509520844529225	0.06451765471603671	0.05236898892322195	0.9140211640211641	0.9113756613756614
chr10	112510000	113140000	chr10	112510000	113140000	255,255,0	1.747116230819945	0.06824257024629266	0.04854128276546084	0.9501953125	0.8818359375
chr10	62840000	63120000	chr10	62840000	63120000	255,255,0	1.0579999358380965	0.032025312408995296	0.0846086137643065	0.5095238095238095	0.8238095238095238
chr10	8510000	9300000	chr10	8510000	9300000	255,255,0	1.2379566598868093	0.055822848094664784	0.0607377647675007	0.433125	0.951875
chr10	106680000	107190000	chr10	106680000	107190000	255,255,0	1.2640236565128697	0.06551432882480362	0.051015522276430345	0.7914201183431953	0.6997041420118343
chr10	63170000	63800000	chr10	63170000	63800000	255,255,0	1.8598279430199356	0.04734718383089653	0.06900195881034032	0.9677734375	0.9638671875
chr10	80270000	80590000	chr10	80270000	80590000	255,255,0	0.8513631198496707	0.06740143474742069	0.047503507313104584	0.5110294117647058	0.6948529411764706
chr10	13160000	13590000	chr10	13160000	13590000	255,255,0	1.3886580093988763	0.06244185922906206	0.05217375050777319	0.8285123966942148	0.7871900826446281
chr10	110130000	110290000	chr10	110130000	110290000	255,255,0	1.2362706115764788	0.03496017208866473	0.07910605455193406	0.7083333333333334	0.7083333333333334
chr10	123010000	123560000	chr10	123010000	123560000	255,255,0	1.5040309226408897	0.06379415215555215	0.04775070487729502	0.8686224489795918	0.8737244897959183
chr10	5930000	6410000	chr10	5930000	6410000	255,255,0	1.0810793464841826	0.0552953839688303	0.05540820312806914	0.6983333333333334	0.685
chr10	90890000	91270000	chr10	90890000	91270000	255,255,0	1.626907924945809	0.05961138679356262	0.050733956381328965	0.85	0.9131578947368421
chr10	55670000	56130000	chr10	55670000	56130000	255,255,0	0.891617608894741	0.056156962798659456	0.05386309799224007	0.657608695652174	0.5670289855072463
chr10	22550000	23080000	chr10	22550000	23080000	255,255,0	1.6575185963747843	0.04931234653711511	0.06062351475253308	0.8669410150891632	0.9300411522633745
chr10	52820000	53200000	chr10	52820000	53200000	255,255,0	1.342448062238887	0.06911345012329481	0.04050857265976256	0.8973684210526316	0.7447368421052631
chr10	101580000	101780000	chr10	101580000	101780000	255,255,0	1.510827964734407	0.04938936914371947	0.0599317276460202	0.8090909090909091	0.8090909090909091
chr10	105790000	106190000	chr10	105790000	106190000	255,255,0	1.0348979243475878	0.050718396418813656	0.05856671424977873	0.611904761904762	0.6833333333333333
chr10	119180000	119520000	chr10	119180000	119520000	255,255,0	1.6072863529362045	0.058897067732729624	0.05015413651370976	0.8856209150326797	0.8660130718954249
chr10	114270000	114810000	chr10	114270000	114810000	255,255,0	0.896955666628285	0.05285340597772137	0.05607722528299233	0.6574074074074074	0.503968253968254
chr10	131340000	131870000	chr10	131340000	131870000	255,255,0	1.1870475722337437	0.04585774677237429	0.06283438898722593	0.6364883401920439	0.8806584362139918
chr10	113680000	114150000	chr10	113680000	114150000	255,255,0	1.4141348189608927	0.05365491599811864	0.05493294482718998	0.9079861111111112	0.6857638888888888
chr10	97040000	97220000	chr10	97040000	97220000	255,255,0	1.3380783177316569	0.06228215287340638	0.046030275098029066	0.7666666666666667	0.7222222222222222
chr10	52300000	52570000	chr10	52300000	52570000	255,255,0	1.3216717319586655	0.056996261547361954	0.051190782206901875	0.8826530612244898	0.7397959183673469
chr10	95390000	95610000	chr10	95390000	95610000	255,255,0	1.4838591850902847	0.04251908245782003	0.06551765440736645	0.7954545454545454	0.8257575757575758
chr10	101820000	102080000	chr10	101820000	102080000	255,255,0	1.5579624042504663	0.0512856444840068	0.0563703942836265	0.8736263736263736	0.8186813186813187
chr10	4170000	4780000	chr10	4170000	4780000	255,255,0	1.194974632979859	0.04062375836013311	0.06694333473815228	0.4911550468262227	0.9094693028095734
chr10	102150000	102630000	chr10	102150000	102630000	255,255,0	1.3563299153996984	0.05117664054389645	0.056359371872070074	0.8383333333333334	0.7383333333333333
chr10	110310000	110560000	chr10	110310000	110560000	255,255,0	1.6915787092215484	0.058652293954253365	0.04880994458994628	0.8727810650887574	0.863905325443787
chr10	4820000	5020000	chr10	4820000	5020000	255,255,0	1.1496709053042018	0.07341275774358855	0.033427388971742834	0.8090909090909091	0.5181818181818182
chr10	11780000	12120000	chr10	11780000	12120000	255,255,0	0.8275568227676392	0.04864909212041849	0.056765229197651305	0.5261437908496732	0.5522875816993464
chr10	57670000	58080000	chr10	57670000	58080000	255,255,0	1.1687108412436005	0.04063817981551596	0.06455258663584862	0.7210884353741497	0.8163265306122449
chr10	111730000	112070000	chr10	111730000	112070000	255,255,0	0.944887948664771	0.043463712898327775	0.061676138973075174	0.5849673202614379	0.6437908496732027
chr10	25710000	26290000	chr10	25710000	26290000	255,255,0	1.6285585936626696	0.05302336666325061	0.051777327843795795	0.9045977011494253	0.8954022988505748
chr10	119570000	119890000	chr10	119570000	119890000	255,255,0	1.5008931757190045	0.04576630585521543	0.05872498803865449	0.8860294117647058	0.8419117647058824
chr10	37420000	37750000	chr10	37420000	37750000	255,255,0	1.0456747472604269	0.05795092080101451	0.046269257100003514	0.5709342560553633	0.8027681660899654
chr10	3200000	3620000	chr10	3200000	3620000	255,255,0	1.312723551526341	0.06580505371245021	0.03825947587465961	0.9242424242424242	0.5
chr10	95660000	95870000	chr10	95660000	95870000	255,255,0	1.3910042171949448	0.06315227824006843	0.04074955562986832	0.7933884297520661	0.7933884297520661
chr10	42850000	43110000	chr10	42850000	43110000	255,255,0	1.3900102633727376	0.054614361418329566	0.04837826542944919	0.8516483516483516	0.8626373626373627
chr10	100540000	100900000	chr10	100540000	100900000	255,255,0	1.6114883460553369	0.051578017925540565	0.050816746598826734	0.9093567251461988	0.8450292397660819
chr10	15420000	15760000	chr10	15420000	15760000	255,255,0	1.537439099758371	0.042418626890225714	0.05975139056582454	0.8594771241830066	0.8790849673202614
chr10	127870000	128070000	chr10	127870000	128070000	255,255,0	1.2747097622945238	0.0469236585937204	0.054994917638901686	0.7909090909090909	0.7545454545454545
chr10	31820000	32220000	chr10	31820000	32220000	255,255,0	0.9592054998284103	0.054299837159259304	0.04712205727619759	0.6833333333333333	0.5928571428571429
chr10	132180000	132640000	chr10	132180000	132640000	255,255,0	1.08850685512745	0.05831226001170803	0.04299014548864882	0.8713768115942029	0.5416666666666666
chr10	17870000	18230000	chr10	17870000	18230000	255,255,0	1.3367798650562854	0.052271135273706096	0.04863075922356962	0.7456140350877193	0.8801169590643275
chr10	130680000	131300000	chr10	130680000	131300000	255,255,0	0.675055228644888	0.050023446050649414	0.050776801501467385	0.4122983870967742	0.5655241935483871
chr10	3190000	3770000	chr10	3190000	3770000	255,255,0	1.446702893457299	0.05553299375686993	0.044947701058301745	0.9597701149425287	0.5666666666666667
chr10	7520000	7720000	chr10	7520000	7720000	255,255,0	1.2769859443460632	0.05172840142675664	0.04858704245330113	0.7727272727272727	0.7545454545454545
chr10	122280000	122450000	chr10	122280000	122450000	255,255,0	1.1330697656006832	0.05366347015671544	0.045970036428100824	0.7407407407407407	0.6666666666666666
chr10	35090000	35570000	chr10	35090000	35570000	255,255,0	1.2920686176605267	0.048029159563981995	0.051509887460904874	0.6883333333333334	0.8883333333333333
chr10	91300000	91740000	chr10	91300000	91740000	255,255,0	1.2442594965276306	0.05764059216577829	0.04126293217540791	0.6818181818181818	0.8201581027667985
chr10	73500000	73660000	chr10	73500000	73660000	255,255,0	0.9461688834956803	0.035769691517105594	0.06300487019820127	0.5972222222222222	0.6805555555555556
chr10	11490000	11760000	chr10	11490000	11760000	255,255,0	1.4218983679033719	0.056439399394227235	0.042302955346595866	0.8214285714285714	0.8418367346938775
chr10	51510000	52000000	chr10	51510000	52000000	255,255,0	0.952242003757305	0.046961774589200915	0.05139730382866707	0.5632	0.7424
chr10	94620000	95110000	chr10	94620000	95110000	255,255,0	1.56430627309497	0.046100799905819806	0.0520474479332924	0.9408	0.7392
chr10	69450000	69650000	chr10	69450000	69650000	255,255,0	0.7563740454081327	0.057819053942704736	0.04012198291046955	0.5727272727272728	0.5545454545454546
chr10	96580000	97020000	chr10	96580000	97020000	255,255,0	1.1551819545870163	0.04725266027457657	0.050642059288403554	0.6541501976284585	0.7569169960474308
chr10	24580000	25080000	chr10	24580000	25080000	255,255,0	1.6200659314368642	0.05004404566059789	0.04752855773853071	0.9492307692307692	0.8015384615384615
chr10	13620000	14180000	chr10	13620000	14180000	255,255,0	1.317137908158816	0.05664090110604031	0.04079241850742001	0.8115763546798029	0.7795566502463054
chr10	120410000	120880000	chr10	120410000	120880000	255,255,0	1.1729643322887582	0.04204922878195577	0.054748998494811824	0.5598958333333333	0.8871527777777778
chr10	59620000	60060000	chr10	59620000	60060000	255,255,0	1.1566722815881998	0.04638392383909355	0.04997337359081959	0.7371541501976284	0.8122529644268774
chr10	119940000	120350000	chr10	119940000	120350000	255,255,0	1.1532203895347795	0.05001079927920084	0.04634237734353597	0.8571428571428571	0.5487528344671202
chr10	80660000	81020000	chr10	80660000	81020000	255,255,0	1.4666115569251854	0.05324707442867574	0.042828689922575505	0.868421052631579	0.8625730994152047
chr10	60080000	60220000	chr10	60080000	60220000	255,255,0	0.8861290061564836	0.061693390421020344	0.03405403749245227	0.625	0.5892857142857143
chr10	122730000	122950000	chr10	122730000	122950000	255,255,0	1.0837487475597176	0.04791507756481719	0.047804203064075165	0.5984848484848485	0.7803030303030303
chr10	2880000	3060000	chr10	2880000	3060000	255,255,0	1.0346535217032287	0.03314392402628568	0.06255995134000475	0.6111111111111112	0.7
chr10	70550000	70870000	chr10	70550000	70870000	255,255,0	1.3349746664012114	0.04873713776328842	0.04696051031331158	0.8051470588235294	0.8786764705882353
chr10	52620000	52780000	chr10	52620000	52780000	255,255,0	1.1159144266628207	0.03190208305414352	0.06373888798545385	0.6875	0.724537037037037
chr10	96360000	96560000	chr10	96360000	96560000	255,255,0	1.1680599087987615	0.04982531333054073	0.04537627420099268	0.7363636363636363	0.6454545454545455
chr10	123180000	123560000	chr10	123180000	123560000	255,255,0	1.102456549536246	0.057278882620570286	0.03790849191916966	0.5026315789473684	0.8921052631578947
chr10	13160000	13340000	chr10	13160000	13340000	255,255,0	1.1430275914253638	0.0674187363144595	0.02765408325245683	0.7444444444444445	0.6555555555555556
chr10	19380000	19780000	chr10	19380000	19780000	255,255,0	1.01980702372403	0.04796609512509433	0.04679309776371698	0.6738095238095239	0.6453463203463203
chr10	102170000	102370000	chr10	102170000	102370000	255,255,0	1.3217341319294418	0.055361181122489694	0.03898890085936697	0.7909090909090909	0.7181818181818181
chr10	72080000	72340000	chr10	72080000	72340000	255,255,0	1.3918072943689492	0.03147706347157875	0.06273768819515796	0.8076923076923077	0.8626373626373627
chr10	25240000	25680000	chr10	25240000	25680000	255,255,0	1.1176498108310453	0.0483312154576675	0.04581636479211859	0.6185770750988142	0.7806324110671937
chr10	125720000	125840000	chr10	125720000	125840000	255,255,0	0.792990980436755	0.05024574301296401	0.04386113586147485	0.5	0.5
chr10	118560000	119020000	chr10	118560000	119020000	255,255,0	1.4393888548067157	0.055199771641190415	0.038857019009456886	0.769927536231884	0.8894927536231884
chr10	9340000	9600000	chr10	9340000	9600000	255,255,0	1.2743921130305644	0.06546200611411795	0.02838560227143943	0.8626373626373627	0.5659340659340659
chr10	92050000	92440000	chr10	92050000	92440000	255,255,0	1.6215273754211559	0.04724939818280993	0.046267300644892886	0.9225	0.8675
chr10	72360000	72530000	chr10	72360000	72530000	255,255,0	0.9658284181683043	0.07975858555110021	0.01361437497273716	0.7160493827160493	0.5679012345679012
chr10	86690000	86910000	chr10	86690000	86910000	255,255,0	1.449198955415663	0.04016665973786815	0.05302464378399255	0.8409090909090909	0.8106060606060606
chr10	103710000	103880000	chr10	103710000	103880000	255,255,0	1.1914852652248555	0.03855454742346464	0.054339100522511424	0.7160493827160493	0.691358024691358
chr10	61880000	62260000	chr10	61880000	62260000	255,255,0	1.212012386067939	0.0396094466006883	0.05326120117942673	0.7973684210526316	0.8289473684210527
chr10	112140000	112320000	chr10	112140000	112320000	255,255,0	1.1464282314842928	0.06006037224002596	0.03268001570689139	0.7	0.7
chr10	94320000	94540000	chr10	94320000	94540000	255,255,0	1.3013510742444878	0.036543284933296685	0.05616267939419324	0.75	0.7954545454545454
chr10	80380000	80540000	chr10	80380000	80540000	255,255,0	1.0768363779659889	0.049122077000610824	0.0430830164432865	0.7083333333333334	0.6805555555555556
chr10	113170000	113570000	chr10	113170000	113570000	255,255,0	1.3724710814198164	0.034891882646566744	0.057271397974127766	0.85	0.8119047619047619
chr10	43180000	43470000	chr10	43180000	43470000	255,255,0	1.0529592054703236	0.041587837295745146	0.050426465359823966	0.6133333333333333	0.7822222222222223
chr10	117200000	117450000	chr10	117200000	117450000	255,255,0	1.3349471392261925	0.053213160675280285	0.038763893979998375	0.8402366863905325	0.7100591715976331
chr10	125370000	125710000	chr10	125370000	125710000	255,255,0	1.0914495807935218	0.03036063635521126	0.0614545183453592	0.5	0.8660130718954249
chr10	27540000	27700000	chr10	27540000	27700000	255,255,0	0.9144325681252654	0.061140016683111115	0.03059134482569295	0.5694444444444444	0.6805555555555556
chr10	89010000	89210000	chr10	89010000	89210000	255,255,0	1.3071298339253508	0.034909270856483744	0.05660967142102247	0.7545454545454545	0.8090909090909091
chr10	23140000	23300000	chr10	23140000	23300000	255,255,0	1.087598689363997	0.05685371438274259	0.03394821259859717	0.6805555555555556	0.6527777777777778
chr10	14960000	15130000	chr10	14960000	15130000	255,255,0	0.9120484217885957	0.04478691464359721	0.045438611134070675	0.5630739210284665	0.6017561983471074
chr10	12710000	13090000	chr10	12710000	13090000	255,255,0	1.4672872692450334	0.030250320166030062	0.059838122622938694	0.8078947368421052	0.9131578947368421
chr10	28410000	28610000	chr10	28410000	28610000	255,255,0	1.1762992675699253	0.04366662966912809	0.04615350990791123	0.6636363636363637	0.7545454545454545
chr10	810000	1050000	chr10	810000	1050000	255,255,0	1.3332187537938052	0.029988831794224034	0.05962009183481501	0.8141025641025641	0.8141025641025641
chr10	91750000	92000000	chr10	91750000	92000000	255,255,0	1.3267207055640013	0.041948757197053946	0.04754606383060776	0.7810650887573964	0.7810650887573964
chr10	32390000	32750000	chr10	32390000	32750000	255,255,0	0.9711029832061253	0.04215988840714989	0.04706064284703654	0.7631578947368421	0.5292397660818714
chr10	123570000	123960000	chr10	123570000	123960000	255,255,0	1.4195448587086612	0.04674257830829509	0.042466803287906085	0.8125	0.8775
chr10	97440000	97650000	chr10	97440000	97650000	255,255,0	1.1555454853195695	0.03910831532259522	0.04936329998143804	0.6446280991735537	0.7603305785123967
chr10	131900000	132140000	chr10	131900000	132140000	255,255,0	1.3085101250340812	0.04318997323540147	0.04514656975825568	0.8525641025641025	0.7756410256410257
chr10	60810000	60970000	chr10	60810000	60970000	255,255,0	1.0200936467377253	0.0603195035799457	0.027953317154236507	0.7083333333333334	0.6527777777777778
chr10	24370000	24510000	chr10	24370000	24510000	255,255,0	0.9037591972066231	0.019610343218837478	0.06855085652360295	0.5535714285714286	0.625
chr10	109450000	109850000	chr10	109450000	109850000	255,255,0	1.226637553225713	0.03333384870712863	0.05464171268447629	0.5595238095238095	0.8833333333333333
chr10	114460000	114810000	chr10	114460000	114810000	255,255,0	0.848091683331083	0.04410330802450158	0.04386047654495049	0.5030864197530864	0.6327160493827161
chr10	103990000	104250000	chr10	103990000	104250000	255,255,0	1.282327755745405	0.04450576103417567	0.04312179552841881	0.6868131868131868	0.8516483516483516
chr10	97760000	98100000	chr10	97760000	98100000	255,255,0	1.3030148567724587	0.05017348086878001	0.037414948345080544	0.8464052287581699	0.7026143790849673
chr10	60800000	61270000	chr10	60800000	61270000	255,255,0	1.043359279300493	0.04755800255191618	0.039695916685818636	0.8524305555555556	0.5815972222222222
chr10	71310000	71710000	chr10	71310000	71710000	255,255,0	1.4531966938308811	0.03751012754683539	0.049425511854957804	0.9071428571428571	0.8928571428571429
chr10	16820000	17260000	chr10	16820000	17260000	255,255,0	1.7747629593662317	0.04222982604297876	0.04450287640515241	0.950592885375494	0.8913043478260869
chr10	63850000	64020000	chr10	63850000	64020000	255,255,0	0.9981081597019376	0.0390406889712147	0.04763930261291525	0.691358024691358	0.691358024691358
chr10	59230000	59610000	chr10	59230000	59610000	255,255,0	1.3550613660431794	0.04205787219186326	0.04442362472398346	0.8568559556786703	0.8593490304709142
chr10	58410000	58760000	chr10	58410000	58760000	255,255,0	0.8909776688080977	0.04739574141731306	0.03905647354499326	0.5709876543209876	0.6820987654320988
chr10	89590000	89750000	chr10	89590000	89750000	255,255,0	0.9696867864006524	0.023082412755517454	0.06335447916225694	0.5138888888888888	0.7083333333333334
chr10	103080000	103290000	chr10	103080000	103290000	255,255,0	1.1197109278006074	0.028038839868458718	0.058178757217230315	0.7107438016528925	0.6776859504132231
chr10	93080000	93340000	chr10	93080000	93340000	255,255,0	1.5556559383978181	0.045211463037537064	0.04068578729089048	0.8736263736263736	0.8516483516483516
chr10	86170000	86370000	chr10	86170000	86370000	255,255,0	1.3080821588276756	0.022816440827808454	0.0629598711707649	0.7727272727272727	0.8090909090909091
chr10	109880000	110110000	chr10	109880000	110110000	255,255,0	1.3947831976798581	0.054976178265935705	0.030725406029305763	0.8402777777777778	0.7291666666666666
chr10	100260000	100520000	chr10	100260000	100520000	255,255,0	1.4003922980882215	0.039592228741755844	0.04595739874278676	0.7527472527472527	0.8626373626373627
chr10	70200000	70370000	chr10	70200000	70370000	255,255,0	1.0601316412109278	0.041136567771992504	0.044247331932770695	0.6859147025813692	0.7567340067340067
chr10	12250000	12680000	chr10	12250000	12680000	255,255,0	1.5484789240590313	0.05324286506847567	0.03204642764049302	0.9400826446280992	0.8450413223140496
chr10	98450000	98710000	chr10	98450000	98710000	255,255,0	1.4053450508315177	0.04680720665168886	0.03818856318432874	0.8736263736263736	0.7527472527472527
chr10	26320000	26550000	chr10	26320000	26550000	255,255,0	1.2909377820390875	0.04808976665412787	0.03687188530569951	0.8402777777777778	0.7291666666666666
chr10	110600000	110910000	chr10	110600000	110910000	255,255,0	1.0231871963279175	0.04295382265383027	0.04188442700514184	0.62109375	0.72265625
chr10	68400000	68710000	chr10	68400000	68710000	255,255,0	1.188531815741738	0.05818834688181107	0.026176403822091826	0.86328125	0.71484375
chr10	26710000	26880000	chr10	26710000	26880000	255,255,0	1.1456343484950715	0.040592497499910285	0.0437520138464825	0.7160493827160493	0.6666666666666666
chr10	15880000	16100000	chr10	15880000	16100000	255,255,0	1.1145371832309974	0.05728533283800828	0.026859683005649684	0.8019972451790633	0.5499311294765841
chr10	86390000	86630000	chr10	86390000	86630000	255,255,0	1.3802107112277338	0.04861292222794236	0.03546285766738283	0.8397435897435898	0.7884615384615384
chr10	60080000	60430000	chr10	60080000	60430000	255,255,0	0.8894954880182857	0.04906855933308882	0.03496947889385317	0.6882716049382716	0.5771604938271605
chr10	58950000	59190000	chr10	58950000	59190000	255,255,0	1.241129542878431	0.0362156069207178	0.04775493537316944	0.7756410256410257	0.8269230769230769
chr10	20860000	21030000	chr10	20860000	21030000	255,255,0	1.1023746067370817	0.05767121469444693	0.02628092248867889	0.7407407407407407	0.6419753086419753
chr10	49390000	49520000	chr10	49390000	49520000	255,255,0	0.8022844888354584	0.019469397714053517	0.0642364568190894	0.5306122448979592	0.5714285714285714
chr10	29000000	29320000	chr10	29000000	29320000	255,255,0	1.0104402730496325	0.019111824421781297	0.06458241370207908	0.5625	0.7463235294117647
chr10	32790000	33170000	chr10	32790000	33170000	255,255,0	0.9206883208468348	0.04120967189865978	0.04227476427406913	0.5078947368421053	0.7710526315789473
chr10	127690000	127850000	chr10	127690000	127850000	255,255,0	1.0919105421005866	0.032999984877266735	0.05046092407038334	0.6805555555555556	0.7083333333333334
chr10	61290000	61730000	chr10	61290000	61730000	255,255,0	1.1166775801151512	0.03713028377682708	0.04622297103962848	0.7252964426877471	0.8359683794466403
chr10	116790000	117170000	chr10	116790000	117170000	255,255,0	1.6142862500778914	0.042143814779077415	0.04112424723452232	0.8552631578947368	0.9342105263157895
chr10	31830000	32020000	chr10	31830000	32020000	255,255,0	1.2205664472467612	0.05350406610702357	0.029661383792706768	0.79	0.73
chr10	89790000	90140000	chr10	89790000	90140000	255,255,0	1.5190614282366457	0.044318652957774346	0.03865110056537866	0.9104938271604939	0.7808641975308642
chr10	66630000	66920000	chr10	66630000	66920000	255,255,0	1.0123220087324247	0.03433389318453879	0.04825594435935286	0.5155555555555555	0.8533333333333334
chr10	94630000	94930000	chr10	94630000	94930000	255,255,0	1.2720277919282004	0.04715601754062557	0.035194572105477495	0.9041666666666667	0.5041666666666667
chr10	81860000	82100000	chr10	81860000	82100000	255,255,0	1.0607119482371354	0.04465389509653672	0.03765433796363525	0.7243589743589743	0.6602564102564102
chr10	107360000	107810000	chr10	107360000	107810000	255,255,0	0.8872908067290244	0.04667168839545047	0.03562705880241218	0.6086956521739131	0.5671077504725898
chr10	460000	790000	chr10	460000	790000	255,255,0	1.223816759870938	0.03987897982257914	0.04240560014401647	0.657439446366782	0.8581314878892734
chr10	89420000	89570000	chr10	89420000	89570000	255,255,0	1.035424085742486	0.04046859750623273	0.04167396201378522	0.671875	0.640625
chr10	44530000	44860000	chr10	44530000	44860000	255,255,0	1.050333506598094	0.034134881265771355	0.04770638032727492	0.5605536332179931	0.8304498269896193
chr10	93900000	94270000	chr10	93900000	94270000	255,255,0	1.1483703676377477	0.03584457867231593	0.04582383044389586	0.6592797783933518	0.7922437673130194
chr10	21990000	22230000	chr10	21990000	22230000	255,255,0	1.3003457162698329	0.046777511687335266	0.03488880341389183	0.8397435897435898	0.6987179487179487
chr10	90280000	90600000	chr10	90280000	90600000	255,255,0	1.1981182614310648	0.03133421732569002	0.050186145847999505	0.7119607843137254	0.7816339869281046
chr10	1100000	1370000	chr10	1100000	1370000	255,255,0	1.0536582508173464	0.04575546018724268	0.03543721255704521	0.8112244897959183	0.5255102040816326
chr10	120920000	121140000	chr10	120920000	121140000	255,255,0	1.119200771362315	0.06115845088930999	0.019293120746373783	0.8106060606060606	0.5984848484848485
chr10	122000000	122260000	chr10	122000000	122260000	255,255,0	0.7620552939990328	0.03409613012876361	0.046243700839557644	0.5	0.532967032967033
chr10	35290000	35560000	chr10	35290000	35560000	255,255,0	1.2758919096065795	0.025706256916187307	0.05460073313708211	0.6887755102040817	0.8826530612244898
chr10	114850000	115130000	chr10	114850000	115130000	255,255,0	1.4747199960196213	0.037358797148865946	0.04280957924778625	0.8714285714285714	0.861904761904762
chr10	43480000	43640000	chr10	43480000	43640000	255,255,0	0.9272498797530178	0.032648669034113086	0.04748662675121531	0.5972222222222222	0.6527777777777778
chr10	117840000	118260000	chr10	117840000	118260000	255,255,0	1.0172895865967457	0.03194254537597982	0.04813479205992979	0.5043290043290043	0.7943722943722944
chr10	69750000	69930000	chr10	69750000	69930000	255,255,0	0.9074100331570568	0.03257315548052811	0.046898200438889995	0.5888888888888889	0.7
chr10	114270000	114450000	chr10	114270000	114450000	255,255,0	1.1383887235798984	0.04790825210584333	0.03141746175194308	0.7444444444444445	0.6777777777777778
chr10	105940000	106180000	chr10	105940000	106180000	255,255,0	1.1460078075848854	0.030315481821174786	0.048677188186163386	0.6987179487179487	0.7628205128205128
chr10	15170000	15390000	chr10	15170000	15390000	255,255,0	1.251458606314935	0.03340989667977349	0.04549573419283626	0.75	0.7954545454545454
chr10	14530000	14830000	chr10	14530000	14830000	255,255,0	1.4834701413273441	0.0407361319492017	0.03808969214470134	0.8875	0.8791666666666667
chr10	106380000	106610000	chr10	106380000	106610000	255,255,0	1.1315520895257967	0.03605704826596307	0.04264344432273656	0.5525757575757576	0.8248989898989899
chr10	75110000	75230000	chr10	75110000	75230000	255,255,0	0.7068530720788534	0.01366390474138842	0.06483127161022705	0.5	0.5
chr10	119030000	119170000	chr10	119030000	119170000	255,255,0	0.9232879008560909	0.05226892823107411	0.026204502716011047	0.625	0.5178571428571429
chr10	30770000	31020000	chr10	30770000	31020000	255,255,0	1.0027238464819008	0.05552835627944637	0.022778572225052668	0.8165680473372781	0.5207100591715976
chr10	70900000	71280000	chr10	70900000	71280000	255,255,0	1.4568484760193856	0.03700485787646604	0.04061695923502695	0.9184210526315789	0.8763157894736842
chr10	129970000	130170000	chr10	129970000	130170000	255,255,0	1.0119396503583145	0.024350740687354107	0.052458661916750235	0.5545454545454546	0.7545454545454545
chr10	16560000	16790000	chr10	16560000	16790000	255,255,0	1.1448231154351376	0.02115199073210541	0.055217767501784226	0.5208333333333334	0.8263888888888888
chr10	68210000	68330000	chr10	68210000	68330000	255,255,0	0.7016402237742034	0.02288476814470764	0.05322772072648727	0.5	0.5
chr10	31500000	31800000	chr10	31500000	31800000	255,255,0	1.0993912739110647	0.036797023252320184	0.03920873693155173	0.6958333333333333	0.7458333333333333
chr10	21760000	21940000	chr10	21760000	21940000	255,255,0	0.9772066638490942	0.016978474424605497	0.05897825010970388	0.5	0.7222222222222222
chr10	60450000	60770000	chr10	60450000	60770000	255,255,0	1.0709887623057608	0.032036950572128305	0.04330257433491874	0.6360294117647058	0.8345588235294118
chr10	28640000	28990000	chr10	28640000	28990000	255,255,0	1.4628899319093813	0.048621270226847146	0.02655678117877254	0.9290123456790124	0.75
chr10	81080000	81390000	chr10	81080000	81390000	255,255,0	1.055154681487544	0.039169722824114614	0.03581902371517449	0.76171875	0.64453125
chr10	104360000	104620000	chr10	104360000	104620000	255,255,0	1.3664089851825567	0.04211029513440691	0.03266387980774482	0.7967032967032966	0.8406593406593407
chr10	123980000	124390000	chr10	123980000	124390000	255,255,0	1.5085824829562795	0.03943163038587033	0.03527922297220254	0.9206349206349206	0.8707482993197279
chr10	67640000	67780000	chr10	67640000	67780000	255,255,0	0.8102325542900725	0.042799519863355985	0.031868490166448105	0.5812426210153483	0.6073642266824085
chr10	96000000	96340000	chr10	96000000	96340000	255,255,0	1.32859379710455	0.03539229417548537	0.038672009921968675	0.8202614379084967	0.7875816993464052
chr10	102910000	103070000	chr10	102910000	103070000	255,255,0	1.0447028836045429	0.03383494175343123	0.040061271951243344	0.5972222222222222	0.7083333333333334
chr10	59820000	60050000	chr10	59820000	60050000	255,255,0	1.1599872999855336	0.029934842446828674	0.04359010614095889	0.7430555555555556	0.8125
chr10	128260000	128480000	chr10	128260000	128480000	255,255,0	1.0784925026085048	0.04866607294989177	0.024838553100008414	0.7803030303030303	0.5833333333333334
chr10	104640000	104940000	chr10	104640000	104940000	255,255,0	1.329118245182089	0.032585622706204576	0.04087528812135685	0.8375	0.7625
chr10	100740000	100880000	chr10	100740000	100880000	255,255,0	0.9435577498493657	0.02771634484625741	0.045094875813992207	0.5178571428571429	0.625
chr10	28250000	28390000	chr10	28250000	28390000	255,255,0	0.9747675592759388	0.02725447589214576	0.045527877811620904	0.625	0.625
chr10	8040000	8440000	chr10	8040000	8440000	255,255,0	0.89295496135166	0.04120159045719621	0.031028263396059897	0.6738095238095239	0.5357142857142857
chr10	123010000	123170000	chr10	123010000	123170000	255,255,0	0.9114744131779825	0.05022790547427304	0.021517662786001902	0.6527777777777778	0.5138888888888888
chr10	51670000	51980000	chr10	51670000	51980000	255,255,0	0.9253765107344809	0.0249844491050943	0.04675059813133446	0.50390625	0.77734375
chr10	101290000	101550000	chr10	101290000	101550000	255,255,0	1.312321358747552	0.03619543045607884	0.03544885416479367	0.7857142857142857	0.8406593406593407
chr10	132190000	132350000	chr10	132190000	132350000	255,255,0	1.0078207301841609	0.0444096698826124	0.027224327744412576	0.7083333333333334	0.625
chr10	29990000	30290000	chr10	29990000	30290000	255,255,0	1.3473140503734107	0.031381050430926406	0.040239826579417784	0.8125	0.8625
chr10	13350000	13580000	chr10	13350000	13580000	255,255,0	1.3101967649513782	0.024773546017188244	0.0467490699653165	0.7708333333333334	0.8402777777777778
chr10	58160000	58390000	chr10	58160000	58390000	255,255,0	0.9413651615606631	0.04444649122142999	0.0270482932768188	0.7152777777777778	0.5625
chr10	62610000	62810000	chr10	62610000	62810000	255,255,0	1.0556172989712294	0.037656463496325954	0.0337758875004034	0.7363636363636363	0.7181818181818181
chr10	53210000	53590000	chr10	53210000	53590000	255,255,0	1.1706195037101144	0.03485151209983829	0.03644482812187634	0.7131578947368421	0.8289473684210527
chr10	34650000	34980000	chr10	34650000	34980000	255,255,0	1.532414383341546	0.03190106965588074	0.039364785376768935	0.9204152249134948	0.8996539792387543
chr10	6210000	6400000	chr10	6210000	6400000	255,255,0	1.056395865340306	0.024667769700592767	0.04658302205298338	0.57	0.77
chr10	111060000	111340000	chr10	111060000	111340000	255,255,0	1.0832750248711576	0.04436132980877396	0.02685476688136005	0.8038370720188902	0.5395316804407713
chr10	75240000	75380000	chr10	75240000	75380000	255,255,0	0.8537248982525882	0.04588771912466924	0.025211760290970463	0.625	0.5892857142857143
chr10	73240000	73400000	chr10	73240000	73400000	255,255,0	0.7687100451499711	0.04417124241978391	0.026561748525221574	0.5972222222222222	0.5138888888888888
chr10	76610000	76900000	chr10	76610000	76900000	255,255,0	0.7624360967134354	0.03397759252237856	0.03675334052630786	0.6222222222222222	0.5066666666666667
chr10	1380000	1670000	chr10	1380000	1670000	255,255,0	0.8543529612491318	0.027844530950252085	0.04266009053624966	0.5155555555555555	0.6488888888888888
chr10	93530000	93680000	chr10	93530000	93680000	255,255,0	1.0007501714312954	0.04598118577571626	0.024480711236354695	0.640625	0.609375
chr10	82210000	82390000	chr10	82210000	82390000	255,255,0	0.8419008257778242	0.03614000387863178	0.034087368597947636	0.6051528599605522	0.544008875739645
chr10	15430000	15570000	chr10	15430000	15570000	255,255,0	0.932062013044113	0.060573260926909483	0.009555704183579735	0.625	0.5892857142857143
chr10	14190000	14490000	chr10	14190000	14490000	255,255,0	1.388304558849324	0.028623309878427282	0.0414601168608324	0.8291666666666667	0.8625
chr10	119950000	120190000	chr10	119950000	120190000	255,255,0	1.1757394160901162	0.047890284511465916	0.02193622632547608	0.8269230769230769	0.6602564102564102
chr10	133130000	133270000	chr10	133130000	133270000	255,255,0	0.8173172044276302	0.04455476183522109	0.025078493590353742	0.5892857142857143	0.5178571428571429
chr10	75400000	75640000	chr10	75400000	75640000	255,255,0	1.0594886676339677	0.04572229661733572	0.0238624229426058	0.8269230769230769	0.6474358974358975
chr10	70420000	70540000	chr10	70420000	70540000	255,255,0	0.7199206068650417	0.03337711526029888	0.036079092835091475	0.5267857142857143	0.5089285714285714
chr10	13600000	13770000	chr10	13600000	13770000	255,255,0	1.0063157852711186	0.036597948885510344	0.03237531064632526	0.6419753086419753	0.6666666666666666
chr10	122120000	122260000	chr10	122120000	122260000	255,255,0	0.8721260774439183	0.019220860187608543	0.049177585742493916	0.5178571428571429	0.625
chr10	124990000	125150000	chr10	124990000	125150000	255,255,0	1.032637853068014	0.0416495968773012	0.02628984912088357	0.7083333333333334	0.5972222222222222
chr10	111380000	111640000	chr10	111380000	111640000	255,255,0	0.9656060292133137	0.027825712517208508	0.03960532020019042	0.6868131868131868	0.6098901098901099
chr10	22340000	22510000	chr10	22340000	22510000	255,255,0	0.8840217210949084	0.025307409381587116	0.04152436671452875	0.5432098765432098	0.6419753086419753
chr10	116630000	116780000	chr10	116630000	116780000	255,255,0	1.0378943352839713	0.029052095201444268	0.037455178888799553	0.640625	0.671875
chr10	29520000	29730000	chr10	29520000	29730000	255,255,0	0.7727499553033343	0.04219435534442388	0.024275989368000878	0.5454545454545454	0.512396694214876
chr10	69960000	70120000	chr10	69960000	70120000	255,255,0	0.8559768954490612	0.03998147488600197	0.026183020131627023	0.625	0.5972222222222222
chr10	97900000	98080000	chr10	97900000	98080000	255,255,0	1.0816764931494935	0.028546450506118478	0.03740853130358386	0.5666666666666667	0.7666666666666667
chr10	76340000	76540000	chr10	76340000	76540000	255,255,0	0.980242637014229	0.03423089901630292	0.03165865641541858	0.7181818181818181	0.6818181818181818
chr10	84570000	84750000	chr10	84570000	84750000	255,255,0	1.039583514331851	0.04135653640627023	0.024458418632597366	0.6777777777777778	0.7
chr10	92880000	93050000	chr10	92880000	93050000	255,255,0	1.1484289324903885	0.023808843660460016	0.0418717860740286	0.6666666666666666	0.7407407407407407
chr10	5750000	5910000	chr10	5750000	5910000	255,255,0	0.980896529770761	0.03161760351104448	0.03376061997014297	0.5972222222222222	0.6805555555555556
chr10	58520000	58760000	chr10	58520000	58760000	255,255,0	0.8960526591409144	0.02999587935257454	0.03453835371582994	0.532051282051282	0.7371794871794872
chr10	55760000	55990000	chr10	55760000	55990000	255,255,0	0.8722855677652431	0.039020806061565994	0.025375848854270154	0.7013888888888888	0.5486111111111112
chr10	76070000	76300000	chr10	76070000	76300000	255,255,0	1.0982631837265735	0.025431716917904617	0.038934730096951226	0.7291666666666666	0.7986111111111112
chr10	6420000	6660000	chr10	6420000	6660000	255,255,0	1.2029645854964246	0.03525954605988639	0.02893598231604874	0.7628205128205128	0.8141025641025641
chr10	68990000	69170000	chr10	68990000	69170000	255,255,0	1.0609285777652528	0.03592152158740493	0.02669729689077817	0.7666666666666667	0.7222222222222222
chr10	25720000	25860000	chr10	25720000	25860000	255,255,0	0.8714699948641554	0.049930467151329865	0.012534279505443502	0.625	0.5178571428571429
chr10	59620000	59810000	chr10	59620000	59810000	255,255,0	0.99692577757158	0.03800303145349075	0.024136677084408448	0.7361111111111112	0.6205555555555555
chr10	95130000	95360000	chr10	95130000	95360000	255,255,0	1.21871480496507	0.0347818116230651	0.027302813578021237	0.7569444444444444	0.7569444444444444
chr10	53620000	53810000	chr10	53620000	53810000	255,255,0	0.9312699838473438	0.028213475194312342	0.03372754066931868	0.6838888888888889	0.6527777777777778
chr10	21270000	21480000	chr10	21270000	21480000	255,255,0	1.2913385979341767	0.02772231891953717	0.034138139699993617	0.8099173553719008	0.7768595041322314
chr10	79060000	79200000	chr10	79060000	79200000	255,255,0	0.7996045696349411	0.022110238347960127	0.03952546758692201	0.5178571428571429	0.625
chr10	96200000	96330000	chr10	96200000	96330000	255,255,0	0.8888584380863678	0.01897221880588883	0.04247152656099666	0.5306122448979592	0.5714285714285714
chr10	62020000	62240000	chr10	62020000	62240000	255,255,0	0.939256459484968	0.022831311588111945	0.03851017578571467	0.5378787878787878	0.7954545454545454
chr10	25530000	25680000	chr10	25530000	25680000	255,255,0	0.8939542577265016	0.01658733637580444	0.044685707474610876	0.515625	0.671875
chr10	118560000	118740000	chr10	118560000	118740000	255,255,0	1.0562115351553898	0.04165912666709825	0.01862074201645105	0.6777777777777778	0.7
chr10	60450000	60640000	chr10	60450000	60640000	255,255,0	0.91287801830112	0.025157609526476256	0.034975409614003417	0.73	0.61
chr10	120210000	120360000	chr10	120210000	120360000	255,255,0	0.7639478254827798	0.024082194810019546	0.03563745530070145	0.5147569444444444	0.5147569444444444
chr10	118300000	118450000	chr10	118300000	118450000	255,255,0	0.8771482888338404	0.03590253795750111	0.022922556077172834	0.6231481481481481	0.5207671957671957
chr10	92470000	92650000	chr10	92470000	92650000	255,255,0	1.071236818437049	0.02848760647439641	0.03019957201560613	0.6333333333333333	0.7222222222222222
chr10	48980000	49230000	chr10	48980000	49230000	255,255,0	0.8755689228260196	0.030598014297876775	0.02787813896970339	0.6630952380952381	0.5697619047619047
chr10	115160000	115330000	chr10	115160000	115330000	255,255,0	0.8810387576432406	0.037153856374912406	0.021051801801647195	0.6419753086419753	0.5432098765432098
chr10	34310000	34630000	chr10	34310000	34630000	255,255,0	1.160083448621514	0.025250850845289566	0.032855076525632396	0.7095588235294118	0.8419117647058824
chr10	72880000	73070000	chr10	72880000	73070000	255,255,0	0.9781782616898946	0.02684117195598871	0.030939678006308848	0.67	0.77
chr10	58790000	58930000	chr10	58790000	58930000	255,255,0	0.7811037624508652	0.03305923345172071	0.024642187473169	0.5892857142857143	0.5178571428571429
chr10	129760000	129960000	chr10	129760000	129960000	255,255,0	0.6840667500915818	0.026788572965519876	0.030662231171942264	0.5	0.5
chr10	119670000	119830000	chr10	119670000	119830000	255,255,0	0.7570601655874615	0.033762860265647114	0.023528503224896448	0.5138888888888888	0.5277777777777778
chr10	129030000	129330000	chr10	129030000	129330000	255,255,0	1.100704738607246	0.037393621208269265	0.01974741541665955	0.7875	0.6791666666666667
chr10	81610000	81830000	chr10	81610000	81830000	255,255,0	0.9758804802309735	0.018776887219410416	0.038229618130457915	0.5075757575757576	0.7954545454545454
chr10	11780000	11980000	chr10	11780000	11980000	255,255,0	1.138709125956386	0.03711065499960074	0.019840096017449148	0.7909090909090909	0.6818181818181818
chr10	71900000	72060000	chr10	71900000	72060000	255,255,0	0.871340754215647	0.023408510600075094	0.033294722312997405	0.625	0.6527777777777778
chr10	7860000	8030000	chr10	7860000	8030000	255,255,0	1.113755053452735	0.03254423425763787	0.024130473771114512	0.7407407407407407	0.7407407407407407
chr10	1740000	1990000	chr10	1740000	1990000	255,255,0	0.913928651448044	0.03279132908586514	0.0235467144808834	0.7402053075129998	0.537811547426932
chr10	6680000	6890000	chr10	6680000	6890000	255,255,0	0.8938496920432737	0.03284700601692563	0.023361774863761727	0.6942148760330579	0.5619834710743802
chr10	17600000	17740000	chr10	17600000	17740000	255,255,0	0.9000189304118236	0.03059670723366177	0.025572482838167033	0.625	0.5535714285714286
chr10	32050000	32210000	chr10	32050000	32210000	255,255,0	0.9754030966661897	0.025987403443218628	0.030096262596881994	0.6527777777777778	0.6527777777777778
chr10	132910000	133120000	chr10	132910000	133120000	255,255,0	1.0683244214682766	0.024360011356371246	0.031539161580568166	0.7107438016528925	0.743801652892562
chr10	121740000	121910000	chr10	121740000	121910000	255,255,0	1.0655315974611432	0.02545263591746917	0.029735064054247473	0.6666666666666666	0.7160493827160493
chr10	48660000	48920000	chr10	48660000	48920000	255,255,0	0.9070035886618215	0.03335328397161718	0.021756678737720123	0.7197802197802198	0.554945054945055
chr10	21530000	21730000	chr10	21530000	21730000	255,255,0	1.2788385543146603	0.0321357910022247	0.022750294137879525	0.8090909090909091	0.8090909090909091
chr10	124790000	124970000	chr10	124790000	124970000	255,255,0	1.015647024335428	0.025848691669006694	0.028351620507047995	0.6111111111111112	0.7444444444444445
chr10	106790000	107020000	chr10	106790000	107020000	255,255,0	0.8219902042035513	0.030376298562737988	0.02338608754054282	0.6319444444444444	0.5069444444444444
chr10	112970000	113130000	chr10	112970000	113130000	255,255,0	0.9748086339878312	0.013800972452206472	0.03925974167986923	0.5416666666666666	0.7083333333333334
chr10	124530000	124740000	chr10	124530000	124740000	255,255,0	1.2316114483721836	0.022769501509527064	0.030130969694251192	0.7768595041322314	0.8099173553719008
chr10	2100000	2340000	chr10	2100000	2340000	255,255,0	0.9275757533755786	0.0288405663447888	0.024043936881838472	0.7138888888888889	0.542948717948718
chr10	67310000	67500000	chr10	67310000	67500000	255,255,0	0.819545620004488	0.016466150591920435	0.03585636107651849	0.5069444444444444	0.7127525252525253
chr10	132460000	132630000	chr10	132460000	132630000	255,255,0	0.953595614482766	0.02843918709405593	0.023695878041935344	0.5925925925925926	0.7160493827160493
chr10	96620000	96820000	chr10	96620000	96820000	255,255,0	0.9767136414053411	0.03132345737941376	0.020607698365739974	0.7181818181818181	0.5727272727272728
chr10	96830000	96970000	chr10	96830000	96970000	255,255,0	0.8131468166059072	0.013367748756033193	0.03833591455816267	0.5178571428571429	0.5535714285714286
chr10	19810000	20020000	chr10	19810000	20020000	255,255,0	0.9996057531102466	0.03711589373629397	0.014513844659933117	0.8099173553719008	0.512396694214876
chr10	21070000	21250000	chr10	21070000	21250000	255,255,0	0.9324994547023806	0.02831846938609414	0.023144813034462728	0.6555555555555556	0.6111111111111112
chr10	118810000	119020000	chr10	118810000	119020000	255,255,0	1.1007624573123682	0.016570214545050074	0.03400175760304773	0.5950413223140496	0.8099173553719008
chr10	23990000	24190000	chr10	23990000	24190000	255,255,0	1.0085069674607139	0.02904761973186175	0.020610074361161086	0.7	0.6454545454545455
chr10	22570000	22720000	chr10	22570000	22720000	255,255,0	0.8957269736327225	0.03583775189701136	0.013297778475416201	0.671875	0.546875
chr10	5940000	6080000	chr10	5940000	6080000	255,255,0	0.8579083388524208	0.029036575207331845	0.020039879932037385	0.625	0.5535714285714286
chr10	11070000	11280000	chr10	11070000	11280000	255,255,0	0.9851365898917221	0.02330308508615497	0.025401340810266355	0.6942148760330579	0.6446280991735537
chr10	23520000	23690000	chr10	23520000	23690000	255,255,0	0.8762387325973742	0.0202889425623562	0.02839182861212866	0.5925925925925926	0.6172839506172839
chr10	92680000	92840000	chr10	92680000	92840000	255,255,0	0.9952063607081472	0.03052485340966623	0.017419922236124603	0.7083333333333334	0.5972222222222222
chr10	11320000	11480000	chr10	11320000	11480000	255,255,0	0.8127407671357412	0.01614441599480896	0.03167224004683372	0.5138888888888888	0.5972222222222222
chr10	60250000	60430000	chr10	60250000	60430000	255,255,0	0.9395442746380667	0.020564607418155335	0.026903174345676878	0.6555555555555556	0.7222222222222222
chr10	82790000	82960000	chr10	82790000	82960000	255,255,0	0.8842553998613996	0.02709675730302373	0.020093985411120528	0.691358024691358	0.5679012345679012
chr10	26890000	27040000	chr10	26890000	27040000	255,255,0	0.8236593398683927	0.02897279809491841	0.017395327237384017	0.546875	0.578125
chr10	25080000	25240000	chr10	25080000	25240000	255,255,0	0.7493793971598568	0.026219566481627432	0.020071112793900017	0.5416666666666666	0.5416666666666666
chr10	113930000	114090000	chr10	113930000	114090000	255,255,0	0.9745151514566364	0.018610010817901434	0.026707921884288915	0.6527777777777778	0.6527777777777778
chr10	24200000	24350000	chr10	24200000	24350000	255,255,0	0.9434731555805468	0.026347982871198772	0.01844303533993456	0.671875	0.609375
chr10	23310000	23490000	chr10	23310000	23490000	255,255,0	1.0049542307271448	0.021096443670850545	0.02350151180741843	0.6777777777777778	0.7
chr10	121480000	121670000	chr10	121480000	121670000	255,255,0	0.880542890480942	0.025823739971054423	0.018308509274694563	0.6365056818181818	0.5714488636363637
chr10	72690000	72850000	chr10	72690000	72850000	255,255,0	0.8731903276098747	0.01400181823424581	0.029547463579065097	0.5494175295857988	0.7383043639053255
chr10	16110000	16300000	chr10	16110000	16300000	255,255,0	0.9190262187479401	0.026862826857447574	0.01630265392200188	0.63	0.65
chr10	121170000	121440000	chr10	121170000	121440000	255,255,0	0.9800647655963977	0.019022252325883192	0.023597870538347734	0.576530612244898	0.8010204081632653
chr10	82990000	83150000	chr10	82990000	83150000	255,255,0	0.7836585099180378	0.021183342246868665	0.02110859571847141	0.5972222222222222	0.5138888888888888
chr10	17440000	17580000	chr10	17440000	17580000	255,255,0	0.765696579647974	0.018211682970162478	0.023005032164700134	0.5178571428571429	0.5535714285714286
chr10	53320000	53480000	chr10	53320000	53480000	255,255,0	0.704144793736378	0.02286151136553572	0.01671544499472697	0.5138888888888888	0.5416666666666666
chr10	125160000	125360000	chr10	125160000	125360000	255,255,0	0.7962115986440763	0.018231957116836898	0.01643786981908599	0.6272727272727273	0.5
chr11	54540000	55810000	chr11	54540000	55810000	255,255,0	1.3535790787411701	0.1283216473165899	0.2784141666401289	0.854248046875	0.665283203125
chr11	25310000	25950000	chr11	25310000	25950000	255,255,0	0.9856554646413954	0.20121711704169198	0.10362567630311076	0.7253787878787878	0.4024621212121212
chr11	2170000	2420000	chr11	2170000	2420000	255,255,0	1.0050274701992732	0.13324862922903516	0.0664827545564022	0.7928994082840237	0.591715976331361
chr11	106130000	107050000	chr11	106130000	107050000	255,255,0	1.127911463600048	0.09194888256362173	0.10733187984088134	0.827056311138229	0.5266744739898046
chr11	11010000	11830000	chr11	11010000	11830000	255,255,0	1.0109892304581827	0.11137816263378991	0.08785786886899719	0.5111235551131021	0.7619255019080804
chr11	71930000	72570000	chr11	71930000	72570000	255,255,0	0.8334405266486249	0.11575141919573846	0.08348224265804731	0.5672348484848485	0.521780303030303
chr11	31080000	31990000	chr11	31080000	31990000	255,255,0	1.1182915444605046	0.0965368253041429	0.10257250645867225	0.7774102079395085	0.5363894139886578
chr11	37660000	38810000	chr11	37660000	38810000	255,255,0	0.8737061039859935	0.10106942730958335	0.097616924174078	0.5321046373365041	0.603448275862069
chr11	69230000	69660000	chr11	69230000	69660000	255,255,0	1.433253048875654	0.14950002385811934	0.048561132791805656	0.6590909090909091	0.9359504132231405
chr11	92930000	93680000	chr11	92930000	93680000	255,255,0	1.185821155177208	0.09419836651587853	0.10352786494152327	0.5948753462603878	0.8351800554016621
chr11	8200000	8590000	chr11	8200000	8590000	255,255,0	0.7751682669071132	0.15255527973307592	0.04457560217903776	0.5375	0.6275
chr11	69340000	69650000	chr11	69340000	69650000	255,255,0	1.1220039931041477	0.1485564048341541	0.048043880396650654	0.50390625	0.90625
chr11	110440000	111440000	chr11	110440000	111440000	255,255,0	1.4877935849024506	0.0902541199328803	0.10501963122296176	0.7180392156862745	0.8176470588235294
chr11	130200000	130900000	chr11	130200000	130900000	255,255,0	1.2636056830751337	0.11954036290988561	0.0754848731156143	0.515079365079365	0.8960317460317461
chr11	134580000	134770000	chr11	134580000	134770000	255,255,0	1.2767148634754504	0.01919989213828385	0.17501516561582253	0.53	0.78
chr11	60770000	61190000	chr11	60770000	61190000	255,255,0	1.1316019536902404	0.08572362273175216	0.10815537392942219	0.7813852813852814	0.6688311688311688
chr11	7480000	7680000	chr11	7480000	7680000	255,255,0	1.0575746998951445	0.030206424649835105	0.16272779584061584	0.7363636363636363	0.7363636363636363
chr11	41460000	42540000	chr11	41460000	42540000	255,255,0	1.099846667352879	0.08846726447160792	0.10209378107598129	0.7296296296296296	0.6952861952861953
chr11	49230000	49520000	chr11	49230000	49520000	255,255,0	1.3885809362081372	0.08959483748516675	0.09964204461134435	0.8361879006410257	0.7311197916666667
chr11	65620000	66270000	chr11	65620000	66270000	255,255,0	1.0001972597150148	0.10945607811527794	0.07971729665112384	0.6831955922865014	0.6262626262626263
chr11	112210000	113290000	chr11	112210000	113290000	255,255,0	1.733353951464274	0.09571548056348533	0.09171556549404103	0.8791245791245791	0.825925925925926
chr11	40300000	41220000	chr11	40300000	41220000	255,255,0	1.0020989609188242	0.07980595087386837	0.10425741064099356	0.7095282146160962	0.530527289546716
chr11	46630000	47180000	chr11	46630000	47180000	255,255,0	0.8713908767120588	0.0778323321551663	0.10510848974859006	0.5089285714285714	0.6517857142857143
chr11	9600000	10750000	chr11	9600000	10750000	255,255,0	1.2464146774815024	0.0985651920342733	0.08398532174786572	0.764268727705113	0.8540428061831153
chr11	14520000	15210000	chr11	14520000	15210000	255,255,0	1.1667531741458557	0.0883595356914392	0.09399930836155451	0.7983673469387755	0.6285714285714286
chr11	128970000	129760000	chr11	128970000	129760000	255,255,0	1.4031259129914493	0.08845658062833561	0.09142085484408169	0.828125	0.7059497549019608
chr11	55930000	56080000	chr11	55930000	56080000	255,255,0	0.8961466413162564	0.067328327445372	0.11210236523122376	0.671875	0.609375
chr11	22970000	23530000	chr11	22970000	23530000	255,255,0	0.9732099099526822	0.1255560004201309	0.05377606009557602	0.6637931034482759	0.5036945812807881
chr11	68920000	69090000	chr11	68920000	69090000	255,255,0	1.0261376625660676	0.0252358856632628	0.1535076167261953	0.6666666666666666	0.7037037037037037
chr11	128130000	128860000	chr11	128130000	128860000	255,255,0	1.3922290640163015	0.09130683903694907	0.0861207773757579	0.6837107377647919	0.8444119795471147
chr11	121640000	122550000	chr11	121640000	122550000	255,255,0	1.5856082244606087	0.08247796136915236	0.09439755110498474	0.8482986767485823	0.8350661625708885
chr11	116750000	117170000	chr11	116750000	117170000	255,255,0	1.6084961013635508	0.07100529709145112	0.10189252981381317	0.8809523809523809	0.7337662337662337
chr11	110460000	111260000	chr11	110460000	111260000	255,255,0	1.2763472545595111	0.06903231489847242	0.10364309191536983	0.6183224271267103	0.7717355740630577
chr11	29400000	30190000	chr11	29400000	30190000	255,255,0	1.603059079741134	0.08389787164359208	0.08635746862181778	0.898125	0.8175
chr11	99950000	100560000	chr11	99950000	100560000	255,255,0	0.8075149860512372	0.09101141498791648	0.07767154490189139	0.5015608740894901	0.6451612903225806
chr11	71950000	72450000	chr11	71950000	72450000	255,255,0	0.959710899432813	0.09462676686642033	0.07284682895090897	0.6095156695156695	0.5873504273504273
chr11	108930000	109790000	chr11	108930000	109790000	255,255,0	1.125817520412235	0.09244745297260687	0.07162416243405609	0.7313692632850242	0.5901217140347574
chr11	71580000	71780000	chr11	71580000	71780000	255,255,0	1.0990211019893172	0.07933633479594901	0.08458554071049212	0.6636363636363637	0.6363636363636364
chr11	117380000	118090000	chr11	117380000	118090000	255,255,0	1.3577684071467258	0.08776383998731546	0.07394970457515036	0.8155864197530864	0.6766975308641975
chr11	123630000	124370000	chr11	123630000	124370000	255,255,0	1.25543561368325	0.08142765041035696	0.08022853353466738	0.8385490753911806	0.6109530583214794
chr11	71120000	71240000	chr11	71120000	71240000	255,255,0	0.726181656176638	0.1555674649913291	0.006083326472949747	0.5	0.5
chr11	111540000	112080000	chr11	111540000	112080000	255,255,0	1.4576851712468226	0.0832213636681395	0.07816552281902506	0.7288359788359788	0.8214285714285714
chr11	62890000	63740000	chr11	62890000	63740000	255,255,0	1.711341413755518	0.0737541507631384	0.08748956947157416	0.9378042184964845	0.9053542455381287
chr11	107990000	108670000	chr11	107990000	108670000	255,255,0	1.0152741336919044	0.06907596388977805	0.09198345769137464	0.6428571428571429	0.6428571428571429
chr11	99800000	100560000	chr11	99800000	100560000	255,255,0	0.9572003104596499	0.07641305559540074	0.08448155677240483	0.6983805668016194	0.6025641025641025
chr11	85640000	86320000	chr11	85640000	86320000	255,255,0	1.1345103640980558	0.07426448387086299	0.08588415272746511	0.6092436974789915	0.7605042016806722
chr11	120330000	121160000	chr11	120330000	121160000	255,255,0	1.195182757734235	0.0815156433499942	0.07861685724762953	0.7987528344671202	0.5674603174603174
chr11	88090000	88560000	chr11	88090000	88560000	255,255,0	0.8163318169424003	0.09781393669785159	0.0611816437291952	0.5017361111111112	0.609375
chr11	119480000	120160000	chr11	119480000	120160000	255,255,0	1.6341370255174703	0.07930215083412409	0.07914997307385993	0.8109243697478992	0.8815126050420168
chr11	20640000	21520000	chr11	20640000	21520000	255,255,0	1.2083079505978938	0.07745311882937009	0.0804238881914898	0.7974747474747474	0.6045454545454545
chr11	69690000	70210000	chr11	69690000	70210000	255,255,0	1.1249288873149261	0.07744232164205497	0.07973358318774781	0.6168091168091168	0.7535612535612536
chr11	18020000	18740000	chr11	18020000	18740000	255,255,0	0.9223105046547899	0.07797654785466648	0.07705460693390492	0.6111111111111112	0.6396396396396397
chr11	35480000	36270000	chr11	35480000	36270000	255,255,0	1.7834881959343836	0.06659300969654766	0.08651911537499396	0.916875	0.906875
chr11	28530000	29330000	chr11	28530000	29330000	255,255,0	1.2304870801424554	0.06346137111678873	0.08936771803347586	0.5493902439024391	0.8354430792108047
chr11	60930000	61190000	chr11	60930000	61190000	255,255,0	1.236280859265996	0.05390300500061947	0.09752914452465221	0.8172161172161172	0.7549450549450549
chr11	131010000	131530000	chr11	131010000	131530000	255,255,0	1.5806112644528483	0.07866353674212262	0.07249429917537184	0.9074074074074074	0.8247863247863247
chr11	68020000	68450000	chr11	68020000	68450000	255,255,0	0.8376021001980481	0.10513770446025739	0.045326028004431376	0.5971074380165289	0.5475206611570248
chr11	93830000	94500000	chr11	93830000	94500000	255,255,0	1.5014969916186145	0.07774106323077806	0.07150818659214567	0.9005190311418685	0.8105536332179931
chr11	15940000	16620000	chr11	15940000	16620000	255,255,0	1.5585797122060998	0.06639267832061296	0.08265855745878592	0.7823529411764706	0.9235294117647059
chr11	3830000	4080000	chr11	3830000	4080000	255,255,0	1.408970519901258	0.05594069227052004	0.09274616920814444	0.863905325443787	0.863905325443787
chr11	20120000	20620000	chr11	20120000	20620000	255,255,0	0.923201973016264	0.07534454707984276	0.07265320056937113	0.5246153846153846	0.5892307692307692
chr11	112570000	113280000	chr11	112570000	113280000	255,255,0	1.3872982533028342	0.09014210073454867	0.05766160056239822	0.6504629629629629	0.8896604938271605
chr11	84720000	85590000	chr11	84720000	85590000	255,255,0	1.2268020713732017	0.0809215221082464	0.06625872102269192	0.7112603305785123	0.7773760330578512
chr11	60330000	60670000	chr11	60330000	60670000	255,255,0	1.3449103502807507	0.05885485093979742	0.08668437726992842	0.7673836580086579	0.8660460633116883
chr11	125660000	125880000	chr11	125660000	125880000	255,255,0	1.4186178289075277	0.0678160350449327	0.07521540454357672	0.6590909090909091	0.8257575757575758
chr11	30330000	30920000	chr11	30330000	30920000	255,255,0	1.6590322038841345	0.07330908235998296	0.0694014729647233	0.7836917562724015	0.918010752688172
chr11	63770000	64220000	chr11	63770000	64220000	255,255,0	1.0002528318907296	0.06795114617914431	0.07463042218917003	0.6994328922495274	0.6351606805293005
chr11	124930000	125440000	chr11	124930000	125440000	255,255,0	1.4827676989958518	0.07126684841884902	0.0704169176584139	0.7263313609467456	0.8742603550295858
chr11	81620000	82240000	chr11	81620000	82240000	255,255,0	1.4529583881097203	0.07761597197445952	0.0625812848252583	0.8477822580645161	0.8054435483870968
chr11	114280000	114700000	chr11	114280000	114700000	255,255,0	1.474716110608135	0.05311565489013159	0.08690554814423603	0.8766233766233766	0.7164502164502164
chr11	22310000	22820000	chr11	22310000	22820000	255,255,0	1.6060956310405616	0.07297984421158986	0.06663072233424738	0.7440828402366864	0.915680473372781
chr11	70460000	70760000	chr11	70460000	70760000	255,255,0	1.6849898933832157	0.05200759156356438	0.08719459919867928	0.9125	0.8708333333333333
chr11	92080000	92900000	chr11	92080000	92900000	255,255,0	1.1538747026071783	0.06027329318595792	0.07828599463128363	0.7485481997677119	0.7427409988385598
chr11	1250000	1390000	chr11	1250000	1390000	255,255,0	0.6604749385348899	0.10174782364772392	0.03631685613624337	0.5178571428571429	0.5178571428571429
chr11	96450000	97160000	chr11	96450000	97160000	255,255,0	1.298657896208197	0.06535471050989233	0.07225068294699684	0.9297839506172839	0.5979938271604939
chr11	36280000	36490000	chr11	36280000	36490000	255,255,0	1.564817515554159	0.07118401435492572	0.06561938485623481	0.8264462809917356	0.8264462809917356
chr11	129870000	130150000	chr11	129870000	130150000	255,255,0	1.5386018467744607	0.08380696536031823	0.05215265374820874	0.861904761904762	0.8809523809523809
chr11	14260000	14490000	chr11	14260000	14490000	255,255,0	1.5473197001208887	0.06911573059829385	0.06552259954913503	0.8125	0.8402777777777778
chr11	12950000	13370000	chr11	12950000	13370000	255,255,0	1.0698351698995845	0.07649888858985904	0.058005073021683035	0.7380952380952381	0.6082251082251082
chr11	39440000	40130000	chr11	39440000	40130000	255,255,0	0.9998072088871772	0.06502056148739864	0.06936041837446245	0.5502040816326531	0.7118367346938775
chr11	17370000	17540000	chr11	17370000	17540000	255,255,0	1.2707749620468443	0.07114049702421743	0.06304946728081819	0.7407407407407407	0.7407407407407407
chr11	23080000	23500000	chr11	23080000	23500000	255,255,0	0.804019965581755	0.0855807936461926	0.04820838829738437	0.5606060606060606	0.5
chr11	120480000	121150000	chr11	120480000	121150000	255,255,0	0.8630531274772357	0.06284290217423544	0.07093717942042062	0.6219723183391004	0.5285467128027682
chr11	88560000	88900000	chr11	88560000	88900000	255,255,0	0.9714307584404834	0.04308408343137725	0.09053507768072322	0.7091503267973857	0.545751633986928
chr11	57820000	58550000	chr11	57820000	58550000	255,255,0	1.4013578453024604	0.07094290013308618	0.06146714778908591	0.8816654492330168	0.8765522279035792
chr11	94550000	94960000	chr11	94550000	94960000	255,255,0	1.3752875728439689	0.06095531906098456	0.0713615092479955	0.8253968253968254	0.8616780045351474
chr11	47860000	48140000	chr11	47860000	48140000	255,255,0	1.6376495281824437	0.056050224907224944	0.07580827048513272	0.861904761904762	0.8809523809523809
chr11	109930000	110430000	chr11	109930000	110430000	255,255,0	1.0238365618864	0.06557821755666135	0.06432869513668503	0.5430769230769231	0.7061538461538461
chr11	97440000	98100000	chr11	97440000	98100000	255,255,0	0.6059114984336311	0.06784103589289087	0.06132327982777819	0.5035650623885918	0.4037433155080214
chr11	114730000	115180000	chr11	114730000	115180000	255,255,0	0.9958388226579251	0.07938607439340467	0.04944657622550333	0.7107750472589792	0.502835538752363
chr11	86420000	86850000	chr11	86420000	86850000	255,255,0	1.4822053481950968	0.06549463340605272	0.06287690149089184	0.8326446280991735	0.8450413223140496
chr11	12290000	12910000	chr11	12290000	12910000	255,255,0	1.5929940271194973	0.061438874328179766	0.06660908101097346	0.8780241935483871	0.9143145161290323
chr11	58620000	59160000	chr11	58620000	59160000	255,255,0	1.2032973618335625	0.05907958859754392	0.06800246066753045	0.8346560846560847	0.7711640211640212
chr11	4610000	5010000	chr11	4610000	5010000	255,255,0	1.274940802710057	0.0751582270881643	0.05124524082282052	0.9119047619047619	0.75
chr11	123060000	123570000	chr11	123060000	123570000	255,255,0	1.3444288088557	0.05453752425165062	0.07178075996427341	0.7263313609467456	0.8180473372781065
chr11	122580000	123040000	chr11	122580000	123040000	255,255,0	1.1481135209526319	0.06683736875817424	0.059229260288411294	0.7989130434782609	0.592391304347826
chr11	9750000	10370000	chr11	9750000	10370000	255,255,0	1.1866783975518373	0.07020997949232433	0.054549680039286785	0.8155241935483871	0.813508064516129
chr11	91400000	92060000	chr11	91400000	92060000	255,255,0	0.7386907492455658	0.06294453327078353	0.06138041180208378	0.4001782531194296	0.6729055258467023
chr11	95150000	95760000	chr11	95150000	95760000	255,255,0	1.760156317595006	0.07018735185183561	0.05376177638539659	0.9094693028095734	0.9531737773152965
chr11	126430000	127000000	chr11	126430000	127000000	255,255,0	1.2066023036496303	0.08035482130314059	0.04277908637672508	0.760998810939358	0.6991676575505351
chr11	11920000	12280000	chr11	11920000	12280000	255,255,0	1.0618187627469073	0.0608864591692574	0.06220537444227245	0.5	0.8099415204678363
chr11	42720000	43300000	chr11	42720000	43300000	255,255,0	1.5088369464785454	0.06427073716084893	0.058410957323066615	0.7344827586206897	0.9528735632183908
chr11	62380000	62550000	chr11	62380000	62550000	255,255,0	1.2196543719741701	0.054262195823278334	0.06825396136196951	0.7407407407407407	0.7407407407407407
chr11	68030000	68200000	chr11	68030000	68200000	255,255,0	1.1106136114865603	0.08365573056673883	0.038635280428384246	0.7160493827160493	0.6666666666666666
chr11	59210000	59450000	chr11	59210000	59450000	255,255,0	1.207333955425552	0.057312821815092785	0.06492074331375658	0.8012820512820513	0.7884615384615384
chr11	114750000	115290000	chr11	114750000	115290000	255,255,0	1.0422241424891372	0.07666491623564137	0.04543211587208447	0.6838624338624338	0.5912698412698413
chr11	98440000	99010000	chr11	98440000	99010000	255,255,0	1.0792036671266523	0.06226352042378867	0.058210487996132515	0.5969084423305588	0.8347205707491082
chr11	61860000	62120000	chr11	61860000	62120000	255,255,0	1.3217745082712382	0.07344740715443607	0.04679789956840165	0.7967032967032966	0.8516483516483516
chr11	133890000	134160000	chr11	133890000	134160000	255,255,0	1.3736291535849645	0.06584909081762019	0.05419778212351738	0.8622448979591837	0.6989795918367347
chr11	62890000	63030000	chr11	62890000	63030000	255,255,0	0.937138975572942	0.07319366158415225	0.046181988303853824	0.625	0.5892857142857143
chr11	111270000	111440000	chr11	111270000	111440000	255,255,0	1.3016442531232624	0.06301634899274978	0.0563110232732453	0.7407407407407407	0.691358024691358
chr11	3650000	3800000	chr11	3650000	3800000	255,255,0	0.9344058887132702	0.0517164276677152	0.06721985384159652	0.609375	0.671875
chr11	99050000	99730000	chr11	99050000	99730000	255,255,0	1.3394789287902176	0.05683200891309545	0.06183816688277639	0.873109243697479	0.7691706589177727
chr11	77190000	77620000	chr11	77190000	77620000	255,255,0	1.537211222792034	0.06522443454990129	0.053164365744683806	0.8037190082644629	0.878099173553719
chr11	73400000	73940000	chr11	73400000	73940000	255,255,0	1.0726978807579428	0.07047693092148868	0.04788739917261619	0.7817460317460317	0.5092592592592593
chr11	113880000	114260000	chr11	113880000	114260000	255,255,0	1.5670321729902872	0.06462598859477321	0.053531004466925075	0.7289473684210527	0.8973684210526316
chr11	87440000	87720000	chr11	87440000	87720000	255,255,0	1.0583086388337608	0.07531838424382944	0.04210070147419122	0.7	0.6523809523809524
chr11	19060000	19550000	chr11	19060000	19550000	255,255,0	0.8375554849626429	0.06498685269746451	0.052306848499532266	0.5795384615384616	0.5427898595749969
chr11	132410000	133050000	chr11	132410000	133050000	255,255,0	1.2407357890517194	0.06070475460585169	0.05655078810574471	0.6221590909090909	0.8948863636363636
chr11	123080000	123260000	chr11	123080000	123260000	255,255,0	1.3244901410201213	0.06638021803451569	0.05076957247927727	0.7666666666666667	0.7222222222222222
chr11	85940000	86290000	chr11	85940000	86290000	255,255,0	1.3507477933642398	0.04556757051264537	0.07120826953935666	0.7191358024691358	0.8302469135802469
chr11	13750000	14250000	chr11	13750000	14250000	255,255,0	1.5977123514550793	0.058242503001200624	0.0583810006562083	0.8846153846153846	0.9153846153846154
chr11	125910000	126210000	chr11	125910000	126210000	255,255,0	1.790705683256561	0.05240882258314017	0.0640274028131643	0.8958333333333334	0.8708333333333333
chr11	82710000	83200000	chr11	82710000	83200000	255,255,0	1.212592120740135	0.054038175682321	0.061908772549416416	0.6912	0.8064
chr11	15270000	15790000	chr11	15270000	15790000	255,255,0	1.4211305577591515	0.056548334868468636	0.05933520272339242	0.9102564102564102	0.7507122507122507
chr11	61430000	61760000	chr11	61430000	61760000	255,255,0	1.346903832250785	0.06798599240827288	0.046953851142811406	0.8442906574394463	0.8304498269896193
chr11	65350000	65520000	chr11	65350000	65520000	255,255,0	1.127340900102665	0.04250164055144601	0.0719295081615902	0.6666666666666666	0.7407407407407407
chr11	12040000	12280000	chr11	12040000	12280000	255,255,0	1.4008212440494145	0.055191188055850784	0.05913658488803614	0.75	0.8397435897435898
chr11	133070000	133850000	chr11	133070000	133850000	255,255,0	1.8656775420843024	0.043181827624292346	0.07036128894841837	0.9673076923076923	0.9416666666666667
chr11	130430000	130880000	chr11	130430000	130880000	255,255,0	1.713042173633422	0.05033438609402374	0.06278603930731624	0.8875236294896031	0.9527410207939508
chr11	57110000	57280000	chr11	57110000	57280000	255,255,0	1.0881532096994806	0.03849141886924594	0.07457571360359222	0.691358024691358	0.7407407407407407
chr11	101420000	101850000	chr11	101420000	101850000	255,255,0	1.4737259321497382	0.0501597474448254	0.06289882524288622	0.878099173553719	0.8243801652892562
chr11	103240000	103620000	chr11	103240000	103620000	255,255,0	1.342537216004603	0.07112878769267053	0.041511338266492656	0.7710526315789473	0.85
chr11	103660000	104180000	chr11	103660000	104180000	255,255,0	1.200408272547556	0.05056648821336222	0.062007297863978586	0.6965811965811965	0.782051282051282
chr11	16780000	17070000	chr11	16780000	17070000	255,255,0	1.583606259665101	0.0641425569704429	0.04810913277167754	0.8923611111111112	0.8668055555555556
chr11	93670000	93820000	chr11	93670000	93820000	255,255,0	0.9556406988505506	0.05131315085147796	0.06088553353587889	0.640625	0.609375
chr11	118130000	118570000	chr11	118130000	118570000	255,255,0	0.8545339884615445	0.050330246536355594	0.06106440874053531	0.5039525691699605	0.5948616600790514
chr11	36950000	37400000	chr11	36950000	37400000	255,255,0	1.1285326475174977	0.05988087670812812	0.0508436825950907	0.6540642722117203	0.7674858223062382
chr11	68580000	68910000	chr11	68580000	68910000	255,255,0	0.9479091718985707	0.04706030887124661	0.06352475119389211	0.6329506802721088	0.6884495464852608
chr11	45850000	46340000	chr11	45850000	46340000	255,255,0	1.277596787584971	0.055349279575378996	0.05522017220000908	0.8928	0.6688
chr11	43880000	44080000	chr11	43880000	44080000	255,255,0	1.2749538923955797	0.05479782643352722	0.055592425501950773	0.7727272727272727	0.7727272727272727
chr11	63990000	64170000	chr11	63990000	64170000	255,255,0	1.2302228048516217	0.05201346586691506	0.05745584191605338	0.7444444444444445	0.7666666666666667
chr11	95820000	96420000	chr11	95820000	96420000	255,255,0	1.8816264489582992	0.062192530502026167	0.04713916123074535	0.9301075268817204	0.9666666666666667
chr11	100980000	101380000	chr11	100980000	101380000	255,255,0	1.2651064018713112	0.05791975825891291	0.051183577509115716	0.8071428571428572	0.7309523809523809
chr11	93240000	93650000	chr11	93240000	93650000	255,255,0	1.5795977322724455	0.041117977807894085	0.06757441679142545	0.8752834467120182	0.9342403628117913
chr11	83270000	83810000	chr11	83270000	83810000	255,255,0	1.6485309824957581	0.06218052522315701	0.046458975110236916	0.8743386243386243	0.9351851851851852
chr11	131530000	131680000	chr11	131530000	131680000	255,255,0	0.9124487126180068	0.04346341743362707	0.06425112550310058	0.515625	0.640625
chr11	121290000	121620000	chr11	121290000	121620000	255,255,0	1.6299408021678303	0.051358253800032866	0.05562873601549523	0.8027681660899654	0.9134948096885813
chr11	19930000	20110000	chr11	19930000	20110000	255,255,0	1.4382934851264746	0.04203799265941478	0.0647404082106545	0.7444444444444445	0.7666666666666667
chr11	129360000	129750000	chr11	129360000	129750000	255,255,0	1.4963357791627092	0.0383187268630575	0.06833937876421216	0.8525	0.835203488372093
chr11	65630000	66040000	chr11	65630000	66040000	255,255,0	1.4410919978039591	0.06183585203846814	0.04469128253469572	0.8752834467120182	0.8571428571428571
chr11	72850000	73160000	chr11	72850000	73160000	255,255,0	1.6075297943858136	0.05171347140040164	0.05333908858348565	0.8917100694444444	0.8393142361111111
chr11	111560000	111850000	chr11	111560000	111850000	255,255,0	1.4837337323620432	0.06497197025716434	0.039870524548348746	0.8177777777777778	0.8088888888888889
chr11	124640000	124860000	chr11	124640000	124860000	255,255,0	1.4576823256611284	0.04880555709130545	0.05594736416989057	0.8106060606060606	0.8257575757575758
chr11	120170000	120320000	chr11	120170000	120320000	255,255,0	1.0566194861768572	0.04450197408929038	0.06003702977527563	0.609375	0.640625
chr11	100580000	100940000	chr11	100580000	100940000	255,255,0	1.6482141019629335	0.04679027324325358	0.05756490013144569	0.9035087719298246	0.8976608187134503
chr11	119740000	120140000	chr11	119740000	120140000	255,255,0	1.1575103423329591	0.03162841590353842	0.07264929818129717	0.5023809523809524	0.8642857142857143
chr11	122580000	122850000	chr11	122580000	122850000	255,255,0	1.3134394432167764	0.06066717583974909	0.04353864986891472	0.8724489795918368	0.6377551020408163
chr11	12660000	12890000	chr11	12660000	12890000	255,255,0	1.4545797453752183	0.03100076166305926	0.07290461065783727	0.7935363247863247	0.859775641025641
chr11	70270000	70430000	chr11	70270000	70430000	255,255,0	1.1878644671623833	0.0457316318966207	0.05791766305354383	0.6805555555555556	0.7083333333333334
chr11	67630000	67790000	chr11	67630000	67790000	255,255,0	1.0058115040130002	0.030587875168660753	0.07303665987149215	0.6527777777777778	0.7083333333333334
chr11	96460000	96790000	chr11	96460000	96790000	255,255,0	1.228637106028302	0.07368207206201016	0.029902176689521262	0.8829907030685578	0.5208771246054983
chr11	77650000	77990000	chr11	77650000	77990000	255,255,0	1.4230914975016822	0.0440405936503023	0.059341536422057736	0.9117647058823529	0.7418300653594772
chr11	57310000	57670000	chr11	57310000	57670000	255,255,0	1.3271351984146664	0.04551805885176352	0.056892792538996956	0.8918128654970761	0.8333333333333334
chr11	107530000	107920000	chr11	107530000	107920000	255,255,0	1.000980973753077	0.06221511659219635	0.03975527528784142	0.6675	0.6075
chr11	118640000	119000000	chr11	118640000	119000000	255,255,0	1.5148754124634038	0.05368081086464073	0.04816812035879808	0.8157894736842105	0.8391812865497076
chr11	86930000	87300000	chr11	86930000	87300000	255,255,0	1.6911573955674166	0.046522348225328636	0.05522549690973033	0.9141274238227147	0.9030470914127424
chr11	82890000	83200000	chr11	82890000	83200000	255,255,0	1.2190013175896526	0.046350945600671545	0.05531607664901861	0.61328125	0.87109375
chr11	106130000	106610000	chr11	106130000	106610000	255,255,0	1.1845095700571133	0.058746102348715384	0.042729185736775685	0.885	0.5383333333333333
chr11	78190000	78570000	chr11	78190000	78570000	255,255,0	1.525651021560703	0.05239644077090079	0.048782910251239237	0.7657894736842106	0.9289473684210526
chr11	31070000	31370000	chr11	31070000	31370000	255,255,0	0.8854794729138138	0.06924391500723484	0.03188269772178294	0.6541666666666667	0.5041666666666667
chr11	134340000	134570000	chr11	134340000	134570000	255,255,0	0.991105251982434	0.053550143061839764	0.04743916844514549	0.7708333333333334	0.5625
chr11	5980000	6360000	chr11	5980000	6360000	255,255,0	1.2177285799527209	0.05936238238871558	0.04162284570402594	0.8447368421052631	0.8131578947368421
chr11	117400000	117800000	chr11	117400000	117800000	255,255,0	1.5450897874215446	0.066540196035618	0.03354999987381617	0.8833333333333333	0.8404761904761905
chr11	124400000	124610000	chr11	124400000	124610000	255,255,0	1.4021350175479317	0.04844547287434296	0.05150133491055696	0.7768595041322314	0.8264462809917356
chr11	75260000	75410000	chr11	75260000	75410000	255,255,0	0.9946258137045676	0.05383839173536027	0.045786917335475595	0.671875	0.546875
chr11	19560000	19910000	chr11	19560000	19910000	255,255,0	1.0909986927924464	0.044851770072757424	0.0547316941379007	0.7561728395061729	0.5648148148148148
chr11	122860000	123050000	chr11	122860000	123050000	255,255,0	1.3440371988056283	0.04435727841496176	0.054976760170489664	0.71	0.79
chr11	33810000	34010000	chr11	33810000	34010000	255,255,0	1.059110668880953	0.046367610015130005	0.0528696509336107	0.6636363636363637	0.6636363636363637
chr11	122210000	122520000	chr11	122210000	122520000	255,255,0	1.5281648242614967	0.032307209543275595	0.06684354695919323	0.83984375	0.87109375
chr11	45350000	45790000	chr11	45350000	45790000	255,255,0	1.656406474680629	0.03941988595361251	0.05972320377773893	0.9347826086956522	0.9110671936758893
chr11	36560000	36770000	chr11	36560000	36770000	255,255,0	0.8784784855742775	0.06936112115116336	0.02963382854408924	0.6215277777777778	0.5243055555555556
chr11	34920000	35410000	chr11	34920000	35410000	255,255,0	1.7858283670042439	0.04185109361874134	0.05706052146604362	0.9408	0.9536
chr11	102330000	102670000	chr11	102330000	102670000	255,255,0	1.181948644709823	0.05300256897244425	0.04570745618551654	0.6699346405228758	0.7875816993464052
chr11	44090000	44540000	chr11	44090000	44540000	255,255,0	1.10267101080444	0.049431846911450875	0.04904204729454058	0.7939508506616257	0.6578449905482041
chr11	75270000	75570000	chr11	75270000	75570000	255,255,0	0.7770311892769157	0.05088248743627492	0.047477616514489104	0.5375	0.5041666666666667
chr11	34530000	34900000	chr11	34530000	34900000	255,255,0	1.5920756210466145	0.056863884798901476	0.041412841183518595	0.8698060941828255	0.925207756232687
chr11	69910000	70190000	chr11	69910000	70190000	255,255,0	1.5452766306001753	0.0464205448682454	0.05165041476609322	0.8333333333333334	0.9
chr11	5460000	5890000	chr11	5460000	5890000	255,255,0	0.9891258736464875	0.0409667251292396	0.05700077866324811	0.6508264462809917	0.762396694214876
chr11	116270000	116710000	chr11	116270000	116710000	255,255,0	1.652072689482666	0.03814620754363128	0.05958170755804393	0.8438735177865613	0.883399209486166
chr11	133580000	133840000	chr11	133580000	133840000	255,255,0	1.2026163481839522	0.026810191481040947	0.07086213869551292	0.5769230769230769	0.8846153846153846
chr11	27700000	28050000	chr11	27700000	28050000	255,255,0	1.2789310294052612	0.05637275592963835	0.04125664757025914	0.8364197530864198	0.7191358024691358
chr11	34160000	34350000	chr11	34160000	34350000	255,255,0	1.372009533599364	0.05506236495089975	0.04251669928834738	0.79	0.79
chr11	127460000	128010000	chr11	127460000	128010000	255,255,0	1.4178288901359832	0.043586481748671524	0.05395080729625537	0.7563775510204082	0.8864795918367347
chr11	44600000	44910000	chr11	44600000	44910000	255,255,0	1.3233318674864423	0.05316857389202159	0.04349939145239062	0.79296875	0.83203125
chr11	44930000	45330000	chr11	44930000	45330000	255,255,0	0.8327504828024419	0.04754666283529467	0.048577134566149385	0.5331632653061225	0.6306689342403629
chr11	107540000	107730000	chr11	107540000	107730000	255,255,0	1.182010869435084	0.058901313458922286	0.03719861855760438	0.77	0.67
chr11	120330000	120490000	chr11	120330000	120490000	255,255,0	1.0682422683097954	0.05221956225488318	0.04379182540578874	0.6527777777777778	0.625
chr11	102710000	103050000	chr11	102710000	103050000	255,255,0	1.4997650253660022	0.04492790534697241	0.05090328698150487	0.8660130718954249	0.8725490196078431
chr11	27170000	27490000	chr11	27170000	27490000	255,255,0	1.550112996940407	0.0403723147984988	0.05518537808733348	0.8051470588235294	0.8713235294117647
chr11	14520000	14890000	chr11	14520000	14890000	255,255,0	1.4810500768622186	0.05606381480431527	0.03929741682757317	0.9307479224376731	0.7590027700831025
chr11	12940000	13170000	chr11	12940000	13170000	255,255,0	1.370407744894731	0.06346000631433493	0.031044000173670518	0.8475378787878788	0.7686237373737373
chr11	130220000	130420000	chr11	130220000	130420000	255,255,0	1.36443063687129	0.05108907900874315	0.04340050206777983	0.7765151515151516	0.825
chr11	117820000	117940000	chr11	117820000	117940000	255,255,0	0.8552146546287833	0.07320991753952326	0.021243458384013383	0.5	0.5
chr11	20130000	20360000	chr11	20130000	20360000	255,255,0	1.5340693665023517	0.0505804307956578	0.043714122632517186	0.8125	0.8263888888888888
chr11	76710000	77040000	chr11	76710000	77040000	255,255,0	1.320824428663816	0.04624322763188901	0.04796437735891469	0.7750865051903114	0.8235294117647058
chr11	113300000	113740000	chr11	113300000	113740000	255,255,0	1.7479921461651609	0.041403782551308665	0.05249941995796781	0.9189723320158103	0.8794466403162056
chr11	26730000	27150000	chr11	26730000	27150000	255,255,0	1.4616011511124598	0.047400272308944585	0.04623184951205457	0.8679653679653679	0.8376623376623377
chr11	35820000	36260000	chr11	35820000	36260000	255,255,0	1.1861856402700495	0.03218120315026404	0.06142310548873714	0.5830039525691699	0.8715415019762845
chr11	17560000	17980000	chr11	17560000	17980000	255,255,0	1.241990119832045	0.04521837200949395	0.0482686292918153	0.6818181818181818	0.8679653679653679
chr11	62570000	62880000	chr11	62570000	62880000	255,255,0	1.3481192922287497	0.04650910467868313	0.04680874216264175	0.73828125	0.89453125
chr11	9150000	9500000	chr11	9150000	9500000	255,255,0	1.2537636047906697	0.03702312541390944	0.05609741667831701	0.8981481481481481	0.7685185185185185
chr11	6370000	6680000	chr11	6370000	6680000	255,255,0	1.1705299977150332	0.033299723887574954	0.05934346316603201	0.79296875	0.80078125
chr11	108360000	108660000	chr11	108360000	108660000	255,255,0	1.4557151949318539	0.0420272305024333	0.05004974040751742	0.7791666666666667	0.8875
chr11	129100000	129330000	chr11	129100000	129330000	255,255,0	1.3787888029594444	0.049884303810223046	0.04189265054130015	0.8125	0.8263888888888888
chr11	83830000	84330000	chr11	83830000	84330000	255,255,0	1.5402354644759306	0.042217223427121364	0.0495022320143807	0.94	0.8138461538461539
chr11	59810000	60210000	chr11	59810000	60210000	255,255,0	1.0648458538727903	0.048376149329008966	0.043160349684572996	0.7166666666666667	0.7738095238095238
chr11	93880000	94140000	chr11	93880000	94140000	255,255,0	1.1031624577191654	0.06430161968988066	0.027174431429703022	0.8296703296703297	0.6208791208791209
chr11	76170000	76330000	chr11	76170000	76330000	255,255,0	1.130590020663142	0.047163238702665033	0.0442128074442036	0.7083333333333334	0.6527777777777778
chr11	73400000	73660000	chr11	73400000	73660000	255,255,0	1.5092722020108527	0.056925370768500516	0.0340885953329466	0.8626373626373627	0.8406593406593407
chr11	5110000	5380000	chr11	5110000	5380000	255,255,0	1.206535674426662	0.0456868996850338	0.04512461359813365	0.8316326530612245	0.8010204081632653
chr11	6740000	7050000	chr11	6740000	7050000	255,255,0	1.188953973747592	0.05235608562735651	0.03843063259538729	0.82421875	0.80859375
chr11	76330000	76670000	chr11	76330000	76670000	255,255,0	0.7587355952403452	0.03804479208083911	0.05261313015829647	0.5	0.545751633986928
chr11	15090000	15220000	chr11	15090000	15220000	255,255,0	0.8544230888449378	0.025888292241329734	0.06475184304322566	0.5306122448979592	0.5714285714285714
chr11	14910000	15220000	chr11	14910000	15220000	255,255,0	1.247080908726808	0.032006020955495706	0.05854648800024839	0.72265625	0.81640625
chr11	69680000	69890000	chr11	69680000	69890000	255,255,0	1.4061735748303161	0.05490783851550041	0.035606975041579766	0.8264462809917356	0.7768595041322314
chr11	95540000	95700000	chr11	95540000	95700000	255,255,0	0.7876140514570474	0.015260944967371489	0.07525023210699584	0.5180555555555555	0.6152777777777778
chr11	40310000	40740000	chr11	40310000	40740000	255,255,0	1.0881324243244874	0.047141407244614575	0.043111910562234554	0.7545187496486198	0.6732093663911846
chr11	62150000	62350000	chr11	62150000	62350000	255,255,0	1.214397122007397	0.04392836739505042	0.04623236756808624	0.8090909090909091	0.7727272727272727
chr11	78620000	79090000	chr11	78620000	79090000	255,255,0	1.6626234041580288	0.051343793408569816	0.03850331694790529	0.9392361111111112	0.8802083333333334
chr11	40850000	41200000	chr11	40850000	41200000	255,255,0	0.9452614625570158	0.04789245081949881	0.041940256770917644	0.5154320987654321	0.7623456790123457
chr11	13950000	14240000	chr11	13950000	14240000	255,255,0	1.1466207408997526	0.03414132340142441	0.05523936761366771	0.5866666666666667	0.8444444444444444
chr11	82300000	82690000	chr11	82300000	82690000	255,255,0	1.2511065519466116	0.04726580862875679	0.04178149770804038	0.7375	0.8375
chr11	26290000	26670000	chr11	26290000	26670000	255,255,0	1.4799248507036027	0.04677010632093015	0.042024372760951584	0.881578947368421	0.8078947368421052
chr11	85650000	85830000	chr11	85650000	85830000	255,255,0	1.2281917162242544	0.05077442236915483	0.037361870533847874	0.7666666666666667	0.7222222222222222
chr11	110200000	110430000	chr11	110200000	110430000	255,255,0	1.3790348471864768	0.03542219443132437	0.05269725721915754	0.7023358585858586	0.8260732323232323
chr11	20390000	20620000	chr11	20390000	20620000	255,255,0	1.266071232298971	0.03583521403067172	0.051921135753689354	0.7430555555555556	0.7430555555555556
chr11	44920000	45100000	chr11	44920000	45100000	255,255,0	1.1971631995958483	0.047627271400174254	0.04008809436186843	0.7444444444444445	0.7222222222222222
chr11	58910000	59150000	chr11	58910000	59150000	255,255,0	1.1884144658134497	0.03409737449944752	0.053582480308066505	0.7756410256410257	0.8397435897435898
chr11	120500000	120950000	chr11	120500000	120950000	255,255,0	1.3346469605224045	0.043166343347877015	0.04441503556784197	0.8941398865784499	0.722117202268431
chr11	65660000	65840000	chr11	65660000	65840000	255,255,0	1.049441842488545	0.06122653960383559	0.026040280363525948	0.7444444444444445	0.6111111111111112
chr11	131690000	132140000	chr11	131690000	132140000	255,255,0	1.3166509082087108	0.048435329661396076	0.03865504207686727	0.8657844990548205	0.7523629489603024
chr11	7090000	7440000	chr11	7090000	7440000	255,255,0	1.0873893979831013	0.047534650047825186	0.03942439207398583	0.8796296296296297	0.6512345679012346
chr11	58640000	58890000	chr11	58640000	58890000	255,255,0	1.204834278120893	0.05412126567634351	0.032611247166768914	0.8520710059171598	0.7455621301775148
chr11	10770000	11020000	chr11	10770000	11020000	255,255,0	1.1516905258413948	0.0627979545465143	0.023757539295808358	0.8284023668639053	0.5798816568047337
chr11	64350000	64730000	chr11	64350000	64730000	255,255,0	1.4841843381904543	0.04593809067883761	0.04031117495411651	0.8868421052631579	0.9078947368421053
chr11	126300000	126420000	chr11	126300000	126420000	255,255,0	0.8047225267612463	0.06525199468228524	0.02079657425937311	0.5	0.5
chr11	46890000	47150000	chr11	46890000	47150000	255,255,0	1.477150834056627	0.04279412283552164	0.04306074588713574	0.8626373626373627	0.8846153846153846
chr11	79170000	79630000	chr11	79170000	79630000	255,255,0	0.8927807785056477	0.03617904531477466	0.049542422255866775	0.5054347826086957	0.6776960784313726
chr11	16930000	17070000	chr11	16930000	17070000	255,255,0	0.8489059343283003	0.020522888551797507	0.06514278217521763	0.5178571428571429	0.5892857142857143
chr11	117810000	118060000	chr11	117810000	118060000	255,255,0	1.1458138663647601	0.04624460643902825	0.03903086338956521	0.7337278106508875	0.6272189349112426
chr11	84380000	84540000	chr11	84380000	84540000	255,255,0	1.115660710659309	0.05030068584459349	0.033839292113484985	0.7083333333333334	0.6805555555555556
chr11	79690000	80150000	chr11	79690000	80150000	255,255,0	1.102793112283954	0.04264012315076331	0.04122243436597561	0.8206521739130435	0.5489130434782609
chr11	83530000	83760000	chr11	83530000	83760000	255,255,0	0.8488026131427181	0.018720207141528434	0.0651412353167166	0.5069444444444444	0.6041666666666666
chr11	32320000	32630000	chr11	32320000	32630000	255,255,0	1.299351802991055	0.04196850433458427	0.04158943958675919	0.87890625	0.72265625
chr11	16620000	16750000	chr11	16620000	16750000	255,255,0	0.8207526146448855	0.03806592804231242	0.04523075325775096	0.5306122448979592	0.5306122448979592
chr11	69440000	69640000	chr11	69440000	69640000	255,255,0	1.085091681673017	0.017523914267716087	0.06511856341084676	0.5909090909090909	0.7909090909090909
chr11	119060000	119320000	chr11	119060000	119320000	255,255,0	1.3602629541203224	0.04038009839160621	0.04213577906708056	0.7527472527472527	0.8186813186813187
chr11	25960000	26270000	chr11	25960000	26270000	255,255,0	1.4862061742842951	0.03791413037279595	0.04423076167988793	0.81640625	0.89453125
chr11	106710000	107030000	chr11	106710000	107030000	255,255,0	1.1238252836165707	0.04128703427969163	0.04069735687157405	0.6580882352941176	0.7830882352941176
chr11	121650000	122100000	chr11	121650000	122100000	255,255,0	1.470456459080685	0.04061970760714645	0.04066352220672852	0.9489603024574669	0.6502835538752363
chr11	75880000	76140000	chr11	75880000	76140000	255,255,0	1.4207507416094864	0.043604709641249226	0.03739738521921772	0.8186813186813187	0.8626373626373627
chr11	118370000	118590000	chr11	118370000	118590000	255,255,0	1.3117174678720518	0.031507809410094484	0.04907696710068388	0.7954545454545454	0.75
chr11	33360000	33690000	chr11	33360000	33690000	255,255,0	1.4491521275976886	0.0316639515289288	0.04845271245681318	0.8650519031141869	0.8581314878892734
chr11	90270000	90470000	chr11	90270000	90470000	255,255,0	1.0831931741972842	0.051019183438727134	0.02895645181603522	0.7545454545454545	0.7181818181818181
chr11	30340000	30600000	chr11	30340000	30600000	255,255,0	1.2938953325546019	0.055585583244072395	0.023768617553889385	0.8736263736263736	0.6648351648351648
chr11	13470000	13680000	chr11	13470000	13680000	255,255,0	1.1464361496189186	0.029042939168791283	0.049836894352406694	0.743801652892562	0.7603305785123967
chr11	74920000	75250000	chr11	74920000	75250000	255,255,0	1.1194858099013583	0.04052627723269662	0.03820821729145593	0.7197231833910035	0.71280276816609
chr11	17730000	17980000	chr11	17730000	17980000	255,255,0	1.3005810541690737	0.03253934958131238	0.04600813127329548	0.766025641025641	0.8587278106508875
chr11	11370000	11790000	chr11	11370000	11790000	255,255,0	1.2321797638034155	0.03367122386172382	0.044819651870165546	0.6787775716347144	0.8893527107812822
chr11	119340000	119470000	chr11	119340000	119470000	255,255,0	0.9695193591651731	0.049085654259366424	0.029348206992800167	0.5714285714285714	0.5714285714285714
chr11	6000000	6230000	chr11	6000000	6230000	255,255,0	0.9001901358171256	0.04699140971934358	0.031165918133760597	0.7569444444444444	0.5347222222222222
chr11	13180000	13370000	chr11	13180000	13370000	255,255,0	1.1229721441675422	0.03379633246790745	0.044325816045297534	0.69	0.73
chr11	112280000	112570000	chr11	112280000	112570000	255,255,0	0.989007970502098	0.04507626405846173	0.03301054109385651	0.6844444444444444	0.56
chr11	10390000	10740000	chr11	10390000	10740000	255,255,0	1.554409819503489	0.028409707620731854	0.04950948154947088	0.8549382716049383	0.9290123456790124
chr11	40130000	40290000	chr11	40130000	40290000	255,255,0	1.1532702120246514	0.03332643627311682	0.04443933220664442	0.6805555555555556	0.7083333333333334
chr11	75420000	75570000	chr11	75420000	75570000	255,255,0	1.0452806376862243	0.03836327904082616	0.0393972213023688	0.609375	0.671875
chr11	81250000	81520000	chr11	81250000	81520000	255,255,0	1.0902463799702655	0.03254803492175718	0.044911011871966305	0.6989795918367347	0.75
chr11	32020000	32180000	chr11	32020000	32180000	255,255,0	1.1321052403114757	0.03841077378310846	0.03868248802403342	0.7083333333333334	0.7083333333333334
chr11	74450000	74580000	chr11	74450000	74580000	255,255,0	0.8841637365981303	0.02372845085955809	0.05325330618213869	0.5306122448979592	0.5714285714285714
chr11	67060000	67250000	chr11	67060000	67250000	255,255,0	1.0994088164040006	0.029709764633644997	0.046809902783247676	0.77	0.69
chr11	19560000	19740000	chr11	19560000	19740000	255,255,0	1.040836034672071	0.053087609355020174	0.023164296795904413	0.7222222222222222	0.6111111111111112
chr11	128640000	128850000	chr11	128640000	128850000	255,255,0	1.137473127893823	0.021718580330890674	0.054349531246369084	0.6776859504132231	0.7603305785123967
chr11	46390000	46600000	chr11	46390000	46600000	255,255,0	1.2199615719828092	0.04367663582305467	0.03229149576840552	0.8099173553719008	0.7272727272727273
chr11	92130000	92550000	chr11	92130000	92550000	255,255,0	1.0919893506243081	0.042332715281123076	0.033390672486523484	0.8246753246753247	0.6601731601731602
chr11	114760000	114930000	chr11	114760000	114930000	255,255,0	1.0908408952270656	0.056451811035889046	0.018957600815287443	0.7160493827160493	0.5679012345679012
chr11	21880000	22130000	chr11	21880000	22130000	255,255,0	1.203900081849608	0.03512451155569801	0.04023235755883803	0.6390532544378699	0.8165680473372781
chr11	92930000	93190000	chr11	92930000	93190000	255,255,0	1.0878310427092306	0.04247808206494629	0.03278991865882662	0.8142857142857143	0.6142857142857143
chr11	17210000	17350000	chr11	17210000	17350000	255,255,0	0.8186495040409689	0.022358621606278554	0.05282365332621454	0.5535714285714286	0.5535714285714286
chr11	9600000	9750000	chr11	9600000	9750000	255,255,0	0.8953886330366776	0.03256428704260678	0.042504251476720906	0.640625	0.640625
chr11	31790000	31970000	chr11	31790000	31970000	255,255,0	0.9575599100109142	0.04170217905313818	0.03321036182899418	0.6333333333333333	0.6333333333333333
chr11	105880000	106060000	chr11	105880000	106060000	255,255,0	1.130713789117399	0.0362119530271027	0.03867645737164399	0.6777777777777778	0.7444444444444445
chr11	57830000	58070000	chr11	57830000	58070000	255,255,0	0.882667963954181	0.053309733916534485	0.02146994111840113	0.7243589743589743	0.5576923076923077
chr11	41240000	41430000	chr11	41240000	41430000	255,255,0	1.155969517043962	0.04212161316710357	0.032576099038368576	0.77	0.75
chr11	113540000	113720000	chr11	113540000	113720000	255,255,0	1.144674837182545	0.013617056053026008	0.06021532134461746	0.6555555555555556	0.7444444444444445
chr11	111870000	112070000	chr11	111870000	112070000	255,255,0	1.2340701977133204	0.03454273748418244	0.03875777910926288	0.7363636363636363	0.7545454545454545
chr11	45110000	45330000	chr11	45110000	45330000	255,255,0	1.220709827757863	0.025039087250870423	0.04799419059459864	0.7651515151515151	0.7803030303030303
chr11	63770000	63960000	chr11	63770000	63960000	255,255,0	1.0791649539791117	0.042226347593051564	0.030506593471136136	0.79	0.65
chr11	120500000	120660000	chr11	120500000	120660000	255,255,0	1.063136624082758	0.05318422020469667	0.019458344045486135	0.7083333333333334	0.625
chr11	8180000	8350000	chr11	8180000	8350000	255,255,0	0.9652421721362331	0.03723241329833828	0.03537190097985639	0.7160493827160493	0.6666666666666666
chr11	84550000	84710000	chr11	84550000	84710000	255,255,0	1.0424859458840126	0.027698393964484157	0.04470672115163603	0.6527777777777778	0.6805555555555556
chr11	115320000	115680000	chr11	115320000	115680000	255,255,0	1.0650518980229646	0.04212453344983258	0.02993272532449083	0.7339181286549707	0.5877192982456141
chr11	43580000	43840000	chr11	43580000	43840000	255,255,0	1.2074520357240262	0.039851926209309996	0.031880075605898534	0.7967032967032966	0.7967032967032966
chr11	44320000	44540000	chr11	44320000	44540000	255,255,0	1.1272128892569322	0.027158673303766943	0.044501826349958445	0.7348484848484849	0.75
chr11	47170000	47410000	chr11	47170000	47410000	255,255,0	1.1389680543251997	0.042486700133118116	0.02874634209454357	0.7756410256410257	0.6987179487179487
chr11	66680000	66830000	chr11	66680000	66830000	255,255,0	0.995698682436633	0.0348200684114554	0.03615410341062107	0.671875	0.640625
chr11	65870000	66020000	chr11	65870000	66020000	255,255,0	0.8569338413025386	0.0270152473385035	0.04357088383645315	0.546875	0.640625
chr11	66050000	66240000	chr11	66050000	66240000	255,255,0	1.1170626579881466	0.036961676382958095	0.033526128633633856	0.71	0.79
chr11	123730000	124010000	chr11	123730000	124010000	255,255,0	1.1048462818392428	0.04852271838575293	0.021927571436776882	0.7817680776014109	0.6023677248677248
chr11	30680000	30910000	chr11	30680000	30910000	255,255,0	1.0924979741468115	0.022223255278264534	0.048172996567975995	0.5208333333333334	0.8263888888888888
chr11	94180000	94430000	chr11	94180000	94430000	255,255,0	0.774495743859124	0.027560954091063728	0.04280488054155487	0.5088757396449705	0.6390532544378699
chr11	103680000	103880000	chr11	103680000	103880000	255,255,0	0.9890418261817123	0.04551726706449302	0.02469704650594477	0.7727272727272727	0.5181818181818182
chr11	86640000	86820000	chr11	86640000	86820000	255,255,0	1.0030456040455404	0.019235194721810782	0.05079981770791979	0.5888888888888889	0.7444444444444445
chr11	83290000	83500000	chr11	83290000	83500000	255,255,0	1.0098708718830034	0.049932753595215915	0.019841764687208302	0.7933884297520661	0.512396694214876
chr11	102330000	102510000	chr11	102330000	102510000	255,255,0	1.0724762237901118	0.04603659771292709	0.023302764955855093	0.7666666666666667	0.6111111111111112
chr11	17570000	17720000	chr11	17570000	17720000	255,255,0	1.0258654749478633	0.04381181962612867	0.02516826617418346	0.671875	0.671875
chr11	85450000	85590000	chr11	85450000	85590000	255,255,0	0.874728053838902	0.02033148931727931	0.048221917344670816	0.5535714285714286	0.5892857142857143
chr11	72250000	72430000	chr11	72250000	72430000	255,255,0	1.2232914089483558	0.027628777876913084	0.04084103021741725	0.7444444444444445	0.7666666666666667
chr11	44100000	44280000	chr11	44100000	44280000	255,255,0	1.0814539119271989	0.04154672302043358	0.026921168108280352	0.7666666666666667	0.6555555555555556
chr11	28690000	28990000	chr11	28690000	28990000	255,255,0	0.9321998522353483	0.032276961968963805	0.03550356699288593	0.7208333333333333	0.5125
chr11	104250000	104510000	chr11	104250000	104510000	255,255,0	0.779692616404748	0.043900288262590514	0.0238694425741866	0.554945054945055	0.532967032967033
chr11	94610000	94770000	chr11	94610000	94770000	255,255,0	0.8540140629725672	0.049230935469219264	0.018315630400897797	0.6527777777777778	0.5138888888888888
chr11	59540000	59680000	chr11	59540000	59680000	255,255,0	0.7458374032367981	0.045141219230056706	0.022318792840399684	0.5535714285714286	0.5178571428571429
chr11	18100000	18270000	chr11	18100000	18270000	255,255,0	0.8159163375505653	0.039832473832814186	0.027534558478320727	0.593452380952381	0.5089285714285714
chr11	102020000	102280000	chr11	102020000	102280000	255,255,0	1.3188551470668073	0.029784477383471536	0.03740681993044162	0.8076923076923077	0.8076923076923077
chr11	22160000	22300000	chr11	22160000	22300000	255,255,0	0.8546419517875056	0.036767420281235905	0.030302046796736766	0.5535714285714286	0.5178571428571429
chr11	12300000	12580000	chr11	12300000	12580000	255,255,0	1.1801536880451358	0.044947220908824304	0.021691130707467022	0.861904761904762	0.6428571428571429
chr11	63040000	63230000	chr11	63040000	63230000	255,255,0	1.0394110965565866	0.03805227278061076	0.028585804824043826	0.73	0.71
chr11	108030000	108330000	chr11	108030000	108330000	255,255,0	1.1809333192809353	0.029777461677273548	0.036382093006393224	0.7791666666666667	0.7708333333333334
chr11	82710000	82870000	chr11	82710000	82870000	255,255,0	1.0505589720691828	0.044468344645523114	0.021617895496998954	0.7083333333333334	0.6527777777777778
chr11	76560000	76690000	chr11	76560000	76690000	255,255,0	0.8584563388985345	0.02613930988006875	0.039294050864305444	0.5714285714285714	0.5306122448979592
chr11	34370000	34490000	chr11	34370000	34490000	255,255,0	0.7572952658004302	0.01926847780547094	0.046155842943311834	0.5	0.5
chr11	19290000	19540000	chr11	19290000	19540000	255,255,0	1.293132161659612	0.030457989756111102	0.034865849185902534	0.7692307692307693	0.8520710059171598
chr11	13760000	13940000	chr11	13760000	13940000	255,255,0	0.9780418631682313	0.049229905808105795	0.015971657972363086	0.7444444444444445	0.5444444444444444
chr11	22320000	22540000	chr11	22320000	22540000	255,255,0	1.0133361803473924	0.03724849734514667	0.027895719701751934	0.75	0.553030303030303
chr11	64780000	65090000	chr11	64780000	65090000	255,255,0	1.3770913949513175	0.0360562371106333	0.028963755171110814	0.91015625	0.83984375
chr11	8380000	8570000	chr11	8380000	8570000	255,255,0	1.076929143702638	0.030585373993968455	0.034212345721406676	0.75	0.77
chr11	123290000	123490000	chr11	123290000	123490000	255,255,0	1.0854691703151715	0.028250283904611616	0.03644861924965671	0.7181818181818181	0.7
chr11	63470000	63630000	chr11	63470000	63630000	255,255,0	0.9272410136415423	0.02213366662894426	0.0424640018023683	0.6527777777777778	0.6527777777777778
chr11	124060000	124330000	chr11	124060000	124330000	255,255,0	1.0709266934545396	0.029384209146017873	0.035134328811225676	0.7193877551020408	0.6683673469387755
chr11	31090000	31230000	chr11	31090000	31230000	255,255,0	0.8717704372652352	0.04070831663905224	0.023802009217192634	0.5892857142857143	0.5892857142857143
chr11	108720000	108880000	chr11	108720000	108880000	255,255,0	0.9463936136559217	0.04729046840000077	0.0168318924278857	0.7357323232323232	0.5208333333333333
chr11	45920000	46110000	chr11	45920000	46110000	255,255,0	0.9418519083387213	0.041257166054596124	0.022769508173694036	0.73	0.57
chr11	74610000	74880000	chr11	74610000	74880000	255,255,0	1.1009497960584937	0.03189316021230315	0.031833147416123704	0.6683673469387755	0.75
chr11	113300000	113520000	chr11	113300000	113520000	255,255,0	1.2195865899810223	0.04655560833410005	0.016385712571073015	0.8257575757575758	0.5833333333333334
chr11	67280000	67500000	chr11	67280000	67500000	255,255,0	0.7324685842840335	0.03407770423902925	0.0285221643324121	0.5075757575757576	0.5681818181818182
chr11	101860000	102000000	chr11	101860000	102000000	255,255,0	0.9199666592664173	0.0383033305063619	0.02387870859882319	0.5892857142857143	0.625
chr11	118140000	118350000	chr11	118140000	118350000	255,255,0	1.2934767605298505	0.03704792282478487	0.02479114349252866	0.743801652892562	0.7933884297520661
chr11	8600000	8900000	chr11	8600000	8900000	255,255,0	0.6938853568293555	0.0335417960010267	0.02804005423579478	0.5514880952380952	0.5110119047619047
chr11	94970000	95140000	chr11	94970000	95140000	255,255,0	0.8220955700098072	0.02368314195759253	0.037553030877917976	0.5432098765432098	0.6419753086419753
chr11	33110000	33340000	chr11	33110000	33340000	255,255,0	1.1685422333665032	0.02890536181305605	0.03209634852405102	0.7013888888888888	0.7986111111111112
chr11	131700000	131870000	chr11	131700000	131870000	255,255,0	1.0095801106905045	0.04387888141104601	0.016958884331787792	0.7407407407407407	0.6419753086419753
chr11	117420000	117630000	chr11	117420000	117630000	255,255,0	1.103911312919829	0.043930562040107965	0.016760395678449287	0.8264462809917356	0.5619834710743802
chr11	104550000	104870000	chr11	104550000	104870000	255,255,0	0.9815498276882632	0.032295914894112945	0.028186520010821624	0.7316176470588235	0.5919117647058824
chr11	44620000	44750000	chr11	44620000	44750000	255,255,0	0.753580010706294	0.05009957018115111	0.01032385171398472	0.5306122448979592	0.5306122448979592
chr11	109940000	110170000	chr11	109940000	110170000	255,255,0	1.102628542607271	0.03169399554016443	0.026246425337238137	0.6875	0.7013888888888888
chr11	32800000	33070000	chr11	32800000	33070000	255,255,0	0.9616177521864455	0.03433365422709606	0.023054387205521665	0.6887755102040817	0.6173469387755102
chr11	84770000	85020000	chr11	84770000	85020000	255,255,0	1.044353661190952	0.03245935717047323	0.024422369079202054	0.8165680473372781	0.591715976331361
chr11	68240000	68440000	chr11	68240000	68440000	255,255,0	1.0989907119054496	0.02626483515450629	0.03055163618858786	0.7181818181818181	0.7727272727272727
chr11	92690000	92890000	chr11	92690000	92890000	255,255,0	0.9552892956801569	0.019565816699391864	0.036569307254343236	0.5717532467532467	0.775556586270872
chr11	88330000	88540000	chr11	88330000	88540000	255,255,0	1.0409702812097963	0.02266911772290976	0.033013013330772265	0.6446280991735537	0.7272727272727273
chr11	19770000	19910000	chr11	19770000	19910000	255,255,0	0.8770550134174058	0.015622860235700512	0.03966460807952129	0.5178571428571429	0.5892857142857143
chr11	18820000	19040000	chr11	18820000	19040000	255,255,0	0.9236973215383617	0.026914965408005816	0.02792216554904567	0.5681818181818182	0.6893939393939394
chr11	105610000	105850000	chr11	105610000	105850000	255,255,0	0.9411797201220897	0.02374762297788193	0.031060726850834608	0.5185766614338043	0.7577184720041863
chr11	120960000	121190000	chr11	120960000	121190000	255,255,0	0.8650356656804251	0.02268198619654261	0.03090610682137269	0.6041666666666666	0.5902777777777778
chr11	66490000	66670000	chr11	66490000	66670000	255,255,0	0.9810423729043809	0.02937398298462196	0.02386101121974605	0.6555555555555556	0.7222222222222222
chr11	19060000	19240000	chr11	19060000	19240000	255,255,0	0.9381190355248443	0.02794788911661643	0.023951276145595363	0.7	0.5888888888888889
chr11	66860000	67020000	chr11	66860000	67020000	255,255,0	1.0069607060947074	0.026537090200532083	0.024188412771210706	0.6805555555555556	0.7083333333333334
chr11	8970000	9130000	chr11	8970000	9130000	255,255,0	0.8283463800417485	0.02053768104441729	0.02968725327048828	0.5972222222222222	0.625
chr11	128480000	128630000	chr11	128480000	128630000	255,255,0	0.8584000357731281	0.018836049073021874	0.030425501287296472	0.546875	0.609375
chr11	86450000	86600000	chr11	86450000	86600000	255,255,0	0.9200001417499829	0.02992555951606684	0.018760983127260347	0.671875	0.578125
chr11	11620000	11780000	chr11	11620000	11780000	255,255,0	0.9330761241265273	0.013081985455710772	0.03519268095281282	0.5694444444444444	0.7083333333333334
chr11	76340000	76520000	chr11	76340000	76520000	255,255,0	0.9956879002165304	0.02897072986836223	0.018204531555853887	0.6777777777777778	0.6333333333333333
chr11	11030000	11210000	chr11	11030000	11210000	255,255,0	0.7154420167965263	0.02751473988153249	0.018968339999827995	0.5119444444444444	0.5119444444444444
chr11	73680000	73930000	chr11	73680000	73930000	255,255,0	1.0488710623477107	0.019753930689054195	0.026034571518163144	0.6390532544378699	0.757396449704142
chr11	116290000	116500000	chr11	116290000	116500000	255,255,0	1.090304354685987	0.030375455120970896	0.014000747976736201	0.8099173553719008	0.5619834710743802
chr11	9820000	9980000	chr11	9820000	9980000	255,255,0	0.7853768515712669	0.02964176404980799	0.014391997966455145	0.6369949494949495	0.5410353535353536
chr11	78220000	78400000	chr11	78220000	78400000	255,255,0	0.987430611373357	0.022514120688084817	0.02148037405670703	0.7222222222222222	0.6111111111111112
chr11	47430000	47590000	chr11	47430000	47590000	255,255,0	0.8470587277957302	0.028363661849920806	0.015077941662096642	0.5972222222222222	0.625
chr11	131910000	132120000	chr11	131910000	132120000	255,255,0	0.990320920926884	0.018645577808867927	0.02450983681105756	0.5950413223140496	0.7933884297520661
chr11	73960000	74170000	chr11	73960000	74170000	255,255,0	0.8263814223021922	0.0235056785045127	0.017523131333370717	0.5950413223140496	0.5785123966942148
chr11	119480000	119630000	chr11	119480000	119630000	255,255,0	0.8964802115136528	0.018796974323449706	0.018561040651578438	0.578125	0.609375
chr11	65130000	65310000	chr11	65130000	65310000	255,255,0	0.8907235205806097	0.02004066089188024	0.01558241056588555	0.7	0.5888888888888889
chr12	4890000	5780000	chr12	4890000	5780000	255,255,0	0.8240351129218044	0.09735279078187652	0.10258455603033186	0.5224691358024691	0.6261728395061729
chr12	46130000	46930000	chr12	46130000	46930000	255,255,0	0.8846869789640041	0.11797932587881546	0.08167554789149171	0.6884146341463414	0.5079268292682927
chr12	105540000	106210000	chr12	105540000	106210000	255,255,0	1.2297786287096872	0.11849500688798445	0.081144267172883	0.5183708844500368	0.864221256684492
chr12	101950000	102810000	chr12	101950000	102810000	255,255,0	1.149686927538567	0.1194542239411973	0.08018446580476418	0.5385835095137421	0.8324524312896406
chr12	128950000	130010000	chr12	128950000	130010000	255,255,0	1.1989849404960475	0.09431598875604487	0.10526965724267057	0.6495457721872816	0.8815513626834381
chr12	80370000	81310000	chr12	80370000	81310000	255,255,0	1.2733106857121779	0.09982542753983031	0.09968048785884975	0.7007978723404256	0.7442375886524822
chr12	43940000	44770000	chr12	43940000	44770000	255,255,0	1.0347089134878782	0.08627771885625557	0.11311251437568562	0.8180272108843537	0.5357142857142857
chr12	58090000	58320000	chr12	58090000	58320000	255,255,0	1.4467862693743745	0.16289867161814575	0.03642369261552814	0.8055555555555556	0.6875
chr12	31450000	31620000	chr12	31450000	31620000	255,255,0	0.9530411636249914	0.11638114741883275	0.08275823512655534	0.5925925925925926	0.7407407407407407
chr12	4840000	5900000	chr12	4840000	5900000	255,255,0	1.1551371616135901	0.0956161387964953	0.10346330701713938	0.6376659678546471	0.8340321453529
chr12	59170000	59390000	chr12	59170000	59390000	255,255,0	0.9791110737981588	0.17125200232150373	0.02754918794817618	0.6742424242424242	0.6590909090909091
chr12	54520000	55080000	chr12	54520000	55080000	255,255,0	0.9170666396339051	0.10375117161828061	0.09439436121146798	0.6416256157635468	0.5184729064039408
chr12	28230000	28470000	chr12	28230000	28470000	255,255,0	0.7010838728256725	0.1722169669811901	0.025901507788629607	0.5833333333333334	0.5192307692307693
chr12	30840000	31100000	chr12	30840000	31100000	255,255,0	1.5419279724412887	0.07424741973204965	0.12383497351271089	0.8076923076923077	0.8626373626373627
chr12	25200000	26080000	chr12	25200000	26080000	255,255,0	0.9972607281575085	0.11777474727607637	0.08005318086757303	0.6272727272727273	0.7328282828282828
chr12	8530000	9050000	chr12	8530000	9050000	255,255,0	0.9501815130479755	0.08942889039518823	0.10780444505797229	0.782051282051282	0.5185185185185185
chr12	52330000	52990000	chr12	52330000	52990000	255,255,0	1.3424844335557513	0.11027667998445373	0.08682178625724252	0.5998217468805704	0.8850267379679144
chr12	101400000	101850000	chr12	101400000	101850000	255,255,0	1.4151518216504433	0.12259171326959717	0.07356821079142588	0.9111531190926276	0.6465028355387523
chr12	79390000	80260000	chr12	79390000	80260000	255,255,0	1.5276227526556572	0.08890302576382819	0.10710683866574638	0.9101239669421488	0.699896694214876
chr12	77040000	77940000	chr12	77040000	77940000	255,255,0	1.4570446157966053	0.09010106567915763	0.1053174587992132	0.8371980676328502	0.72512077294686
chr12	131720000	132080000	chr12	131720000	132080000	255,255,0	0.8180682531140442	0.12294601055787019	0.07243989595394466	0.5233918128654971	0.6988304093567251
chr12	126400000	126620000	chr12	126400000	126620000	255,255,0	1.42254382123879	0.15724955312059297	0.03693269174376818	0.8181818181818182	0.7348484848484849
chr12	111460000	112420000	chr12	111460000	112420000	255,255,0	0.9736695825861856	0.09641539856355996	0.09754288039911782	0.6590136054421769	0.6020408163265306
chr12	38320000	39140000	chr12	38320000	39140000	255,255,0	1.239555374042728	0.10210184836844122	0.09119606968874261	0.913472706155633	0.6753774680603949
chr12	126750000	127370000	chr12	126750000	127370000	255,255,0	1.010769628324697	0.13322750822714674	0.05895978784781661	0.6844758064516129	0.6925403225806451
chr12	114600000	115910000	chr12	114600000	115910000	255,255,0	1.4747099585277343	0.09561781058788157	0.09627029411690308	0.7619375573921029	0.8643250688705234
chr12	31730000	32320000	chr12	31730000	32320000	255,255,0	1.1754099943828045	0.13434891341219649	0.057230745750059014	0.7066089965397924	0.8510457516339869
chr12	260000	430000	chr12	260000	430000	255,255,0	0.8085512977437215	0.16256803589021254	0.028384505501865352	0.691358024691358	0.5185185185185185
chr12	82650000	83410000	chr12	82650000	83410000	255,255,0	1.0577922776895408	0.11574752790083118	0.07485991474176125	0.7253711201079622	0.5472334682860999
chr12	45120000	45960000	chr12	45120000	45960000	255,255,0	1.1826422331904762	0.10422296187894213	0.08608932460261481	0.6362126245847176	0.8388704318936877
chr12	52880000	53020000	chr12	52880000	53020000	255,255,0	0.9226618192413152	0.08384834953535583	0.10625560240346707	0.5420918367346939	0.5420918367346939
chr12	13240000	14040000	chr12	13240000	14040000	255,255,0	1.13676230243611	0.09043323750408039	0.09863338900871285	0.8060975609756098	0.6603658536585366
chr12	69750000	70720000	chr12	69750000	70720000	255,255,0	1.5198035472493931	0.1077012883607204	0.08109551080271826	0.8354852144939608	0.7421907538525614
chr12	56730000	57120000	chr12	56730000	57120000	255,255,0	1.0624185900006768	0.08566576585166508	0.10183757727846321	0.7725	0.5025
chr12	81630000	82350000	chr12	81630000	82350000	255,255,0	1.3709430127328543	0.08703126329481249	0.09990946308875152	0.8021708480484402	0.7282418145437672
chr12	52340000	52880000	chr12	52340000	52880000	255,255,0	1.314477789888287	0.08946118941246409	0.09681734845284956	0.6309523809523809	0.8531746031746031
chr12	113180000	113940000	chr12	113180000	113940000	255,255,0	1.2428714534220076	0.11019210501380494	0.07490469943983993	0.6336032388663968	0.8238866396761133
chr12	123270000	123600000	chr12	123270000	123600000	255,255,0	0.8479060733074845	0.05873497384372363	0.12421057578438963	0.6031334102268359	0.5531526336024606
chr12	43940000	44940000	chr12	43940000	44940000	255,255,0	1.4420630316639103	0.0931787211082937	0.08734908698012167	0.8541176470588235	0.8513725490196078
chr12	131100000	131530000	chr12	131100000	131530000	255,255,0	0.6966689806352429	0.057902838987486195	0.1221030590913952	0.5268595041322314	0.5888429752066116
chr12	16070000	16870000	chr12	16070000	16870000	255,255,0	0.8431555094131299	0.10132235207374199	0.07851633467755112	0.5652439024390243	0.6201219512195122
chr12	22140000	22440000	chr12	22140000	22440000	255,255,0	1.0255209761818558	0.1191106781300873	0.05913952806026506	0.6865725985956819	0.7697099040854732
chr12	130030000	130320000	chr12	130030000	130320000	255,255,0	1.4914487711210427	0.06401036326376286	0.1142389819924417	0.88	0.8933333333333333
chr12	129180000	130010000	chr12	129180000	130010000	255,255,0	1.0141620133148848	0.07223151037842893	0.10561608668123561	0.5051353276353276	0.8477089268755935
chr12	19690000	20620000	chr12	19690000	20620000	255,255,0	1.1214517937995439	0.0886822270328467	0.0881786444581654	0.8139429606156632	0.6360344047080126
chr12	131220000	131470000	chr12	131220000	131470000	255,255,0	0.6442057436511579	0.038714847379517914	0.13753840443765386	0.5443786982248521	0.5325443786982249
chr12	68210000	68800000	chr12	68210000	68800000	255,255,0	0.9805388136554849	0.09145341549544515	0.08422507193992852	0.5144444444444445	0.69
chr12	41240000	42030000	chr12	41240000	42030000	255,255,0	0.9977405068198729	0.08622903142402356	0.08727522919105271	0.688125	0.653125
chr12	5010000	5900000	chr12	5010000	5900000	255,255,0	1.2036569130869281	0.08640457671936273	0.08630185950967487	0.6844444444444444	0.851358024691358
chr12	53960000	54200000	chr12	53960000	54200000	255,255,0	1.2887300332799092	0.11977577836193701	0.05146142796827233	0.6089743589743589	0.8525641025641025
chr12	10580000	10720000	chr12	10580000	10720000	255,255,0	0.7936477412045612	0.021442425669679535	0.14959408654637035	0.5535714285714286	0.5892857142857143
chr12	101410000	101750000	chr12	101410000	101750000	255,255,0	1.5048023040866725	0.11546391962804292	0.0549725138145887	0.9183006535947712	0.761437908496732
chr12	55240000	55640000	chr12	55240000	55640000	255,255,0	1.3219643655306559	0.07042941556083952	0.0975839727077383	0.7266349480968859	0.7579786620530565
chr12	46310000	46980000	chr12	46310000	46980000	255,255,0	1.0535718390771822	0.0988479631949084	0.06804816578293149	0.7586505190311419	0.6150519031141869
chr12	104360000	105100000	chr12	104360000	105100000	255,255,0	1.4364346965265216	0.08525500697042677	0.07971088349306613	0.7446657183499289	0.8883357041251778
chr12	124070000	124310000	chr12	124070000	124310000	255,255,0	1.0363391135082274	0.12603587063604993	0.03758141221377856	0.6700727513227512	0.6417186318972034
chr12	88080000	89000000	chr12	88080000	89000000	255,255,0	1.58037807031217	0.08738494854271844	0.07460651744575388	0.910268270120259	0.744218316373728
chr12	94120000	94970000	chr12	94120000	94970000	255,255,0	0.9630095059527263	0.07889437969402115	0.0829441426671376	0.6965927528393726	0.5224445646295295
chr12	52120000	53000000	chr12	52120000	53000000	255,255,0	1.8324311240724622	0.08343505952319746	0.07790432259649199	0.8984848484848484	0.9328282828282828
chr12	102890000	103560000	chr12	102890000	103560000	255,255,0	1.662778937567297	0.06870915168815991	0.09251958755218107	0.9143598615916955	0.8641868512110726
chr12	99020000	99800000	chr12	99020000	99800000	255,255,0	1.1473216417686363	0.08498978323076514	0.07502032816561349	0.7775641025641026	0.6134615384615385
chr12	47020000	47640000	chr12	47020000	47640000	255,255,0	1.2352492576085268	0.07297867525519845	0.08455150632296185	0.7308467741935484	0.8044354838709677
chr12	105400000	106220000	chr12	105400000	106220000	255,255,0	1.7902094907754251	0.08129504168257845	0.07300725479772352	0.9262485481997678	0.9006968641114983
chr12	62380000	63080000	chr12	62380000	63080000	255,255,0	1.3148848379345646	0.0855336968695283	0.06874831684295475	0.8087301587301587	0.696031746031746
chr12	130040000	130210000	chr12	130040000	130210000	255,255,0	0.8438729324124621	0.07685102410267322	0.07729848711928791	0.665991512345679	0.5170717592592593
chr12	3110000	3810000	chr12	3110000	3810000	255,255,0	1.054218495232033	0.09941297732192875	0.053423409112743875	0.5595238095238095	0.85
chr12	54690000	55090000	chr12	54690000	55090000	255,255,0	1.1873282844568338	0.07922965986788252	0.07203121843341043	0.7309523809523809	0.6880952380952381
chr12	120570000	121230000	chr12	120570000	121230000	255,255,0	1.205501972677532	0.08427977444822199	0.06635708648932878	0.7001022334067317	0.8252988361119848
chr12	78120000	78480000	chr12	78120000	78480000	255,255,0	0.9240668688161218	0.08518501017003674	0.06539233400310743	0.6461988304093568	0.5
chr12	74670000	75330000	chr12	74670000	75330000	255,255,0	1.5138058393193756	0.06689635365797306	0.08297918310554969	0.8654188948306596	0.7869875222816399
chr12	16920000	17640000	chr12	16920000	17640000	255,255,0	0.9696469578807676	0.06515650335331119	0.08314543462698522	0.7785285285285285	0.5503003003003003
chr12	130400000	130750000	chr12	130400000	130750000	255,255,0	1.4116142279182973	0.11067348125586712	0.03717460313920355	0.8858024691358024	0.9128492527615335
chr12	90110000	90930000	chr12	90110000	90930000	255,255,0	1.2124776074526042	0.07069640506187104	0.07693731164228737	0.5301974448315911	0.8797909407665505
chr12	63830000	64260000	chr12	63830000	64260000	255,255,0	1.4474832928907564	0.07559919493840084	0.07132603083724934	0.8739669421487604	0.7665289256198347
chr12	57250000	57450000	chr12	57250000	57450000	255,255,0	1.5610070591345728	0.07517228704080334	0.07158867112760092	0.8090909090909091	0.8090909090909091
chr12	87250000	88000000	chr12	87250000	88000000	255,255,0	1.4189380786022412	0.0663493706879359	0.07998589477934304	0.603185595567867	0.9231301939058172
chr12	124350000	124780000	chr12	124350000	124780000	255,255,0	1.365061730604654	0.058314884635885675	0.08750822717017231	0.8119834710743802	0.8285123966942148
chr12	8080000	8230000	chr12	8080000	8230000	255,255,0	0.9188486585989788	0.053270067689795544	0.09194089866135685	0.640625	0.609375
chr12	31340000	31630000	chr12	31340000	31630000	255,255,0	1.7630616630202944	0.09277110118063847	0.05240996732039821	0.9066666666666666	0.8977777777777778
chr12	19710000	20380000	chr12	19710000	20380000	255,255,0	1.1106853552997973	0.0755439963431222	0.06871256610309351	0.8192041522491349	0.6288927335640139
chr12	125730000	126040000	chr12	125730000	126040000	255,255,0	0.9366486267898875	0.02331667656904795	0.12054496706186194	0.51171875	0.80078125
chr12	77050000	77700000	chr12	77050000	77700000	255,255,0	1.524729256443644	0.06527170856866851	0.07850699116902257	0.9109274563820018	0.72910927456382
chr12	53760000	53920000	chr12	53760000	53920000	255,255,0	1.2094538363880418	0.06208211411573526	0.08146769893476034	0.7083333333333334	0.7083333333333334
chr12	120580000	121020000	chr12	120580000	121020000	255,255,0	0.7921913128524289	0.07762941709944993	0.06530355049443695	0.5708455061007045	0.5403419831586183
chr12	91800000	92650000	chr12	91800000	92650000	255,255,0	1.141155255639456	0.07131077245208003	0.07102778039609767	0.42401297998918336	0.8945375878853434
chr12	53040000	53500000	chr12	53040000	53500000	255,255,0	1.2693823546080223	0.05812956883074624	0.08330653980693399	0.8568840579710145	0.6467391304347826
chr12	106360000	106940000	chr12	106360000	106940000	255,255,0	1.8303163359932548	0.07421315936933282	0.06652306811672631	0.9252873563218391	0.9321839080459771
chr12	62420000	62810000	chr12	62420000	62810000	255,255,0	0.9396464930228534	0.07970078638132119	0.060556654139765756	0.5175	0.6475
chr12	8540000	8930000	chr12	8540000	8930000	255,255,0	1.249712306018297	0.08617210302806219	0.05302912648008429	0.7875	0.8625
chr12	120720000	121230000	chr12	120720000	121230000	255,255,0	0.9483444121115299	0.07874982054299053	0.060427920481145425	0.5340236686390533	0.7559171597633136
chr12	102190000	102820000	chr12	102190000	102820000	255,255,0	1.2721067315036994	0.0704774840549173	0.06856127848455704	0.6123046875	0.8701171875
chr12	107100000	107650000	chr12	107100000	107650000	255,255,0	1.6984127413183607	0.07256849838202067	0.06561639413265558	0.8864795918367347	0.9196428571428571
chr12	51390000	51800000	chr12	51390000	51800000	255,255,0	1.4285677111250594	0.06254688050549287	0.07345381527936436	0.8956916099773242	0.8344671201814059
chr12	14180000	14680000	chr12	14180000	14680000	255,255,0	1.1897134444751447	0.06468119971400907	0.07028716543194763	0.8723076923076923	0.6138461538461538
chr12	14190000	14490000	chr12	14190000	14490000	255,255,0	1.3413946942749	0.0737419321051754	0.060874769126898834	0.8541666666666666	0.7791666666666667
chr12	11500000	12020000	chr12	11500000	12020000	255,255,0	1.8047259999720462	0.0980537687744445	0.03644002060713186	0.9316239316239316	0.9472934472934473
chr12	65280000	66110000	chr12	65280000	66110000	255,255,0	1.6406147251399463	0.07652365932107591	0.057787077324050334	0.8384353741496599	0.9280045351473923
chr12	22480000	22670000	chr12	22480000	22670000	255,255,0	1.1596488316849094	0.08114563647861237	0.05289920726029343	0.77	0.73
chr12	57520000	57740000	chr12	57520000	57740000	255,255,0	1.4545363540023373	0.055538892394599665	0.0782843869010883	0.8106060606060606	0.8106060606060606
chr12	50110000	50750000	chr12	50110000	50750000	255,255,0	0.7928980828749826	0.07641734951921564	0.057244378446612856	0.5899621212121212	0.5028409090909091
chr12	49350000	49540000	chr12	49350000	49540000	255,255,0	1.192951386546091	0.06266700860586712	0.07068771384966746	0.7292929292929293	0.7404040404040404
chr12	20630000	21190000	chr12	20630000	21190000	255,255,0	1.0305166112557211	0.06416888840566612	0.06866161946263644	0.7056650246305419	0.7204433497536946
chr12	120300000	120470000	chr12	120300000	120470000	255,255,0	0.8979595450065831	0.07241160971898676	0.06016309705660955	0.5925925925925926	0.5432098765432098
chr12	83830000	84500000	chr12	83830000	84500000	255,255,0	0.9022202570828596	0.06467077795373087	0.06707597712013658	0.578719723183391	0.6029411764705882
chr12	64480000	64750000	chr12	64480000	64750000	255,255,0	1.581653520747743	0.06512172988416959	0.06626704242996664	0.7908163265306123	0.8928571428571429
chr12	42580000	43350000	chr12	42580000	43350000	255,255,0	1.464144097449715	0.06607444652186817	0.06385015078313744	0.8060486522024983	0.9230769230769231
chr12	92730000	93420000	chr12	92730000	93420000	255,255,0	1.7901628664853968	0.07380137095288042	0.05587931657404421	0.8783673469387755	0.9453061224489796
chr12	64790000	65250000	chr12	64790000	65250000	255,255,0	1.4953634386476449	0.06682735362393363	0.06283273109954485	0.8641304347826086	0.7916666666666666
chr12	12070000	12740000	chr12	12070000	12740000	255,255,0	1.177776468191344	0.061775553652269555	0.06727467637444498	0.578719723183391	0.9022491349480969
chr12	32940000	33310000	chr12	32940000	33310000	255,255,0	0.858349196299268	0.08180564434459196	0.04642338431194413	0.6869806094182825	0.5650969529085873
chr12	40320000	40930000	chr12	40320000	40930000	255,255,0	0.8344641424063263	0.05959154936162976	0.068628307089436	0.5036420395421436	0.7138397502601457
chr12	54220000	54380000	chr12	54220000	54380000	255,255,0	1.2233075374810913	0.07056730350290649	0.05679259317457437	0.7083333333333334	0.7083333333333334
chr12	6540000	6930000	chr12	6540000	6930000	255,255,0	0.9978135518988929	0.05527692472757752	0.071928918870199	0.6825	0.6675
chr12	96020000	96530000	chr12	96020000	96530000	255,255,0	1.4860603791373208	0.07277218783823623	0.053563585242631245	0.7411242603550295	0.9097633136094675
chr12	116980000	117150000	chr12	116980000	117150000	255,255,0	1.0479113738956816	0.04511893809398794	0.0810268243751284	0.5185185185185185	0.7407407407407407
chr12	33420000	34010000	chr12	33420000	34010000	255,255,0	1.3158200735481718	0.04598632845817191	0.07961824715975208	0.6922222222222222	0.9477777777777778
chr12	440000	560000	chr12	440000	560000	255,255,0	0.7539875007209872	0.060817773269241926	0.06466915040042931	0.5	0.5
chr12	132910000	133260000	chr12	132910000	133260000	255,255,0	1.8566601956004498	0.06480396302409358	0.06061385459533597	0.9104938271604939	0.9351851851851852
chr12	38030000	38310000	chr12	38030000	38310000	255,255,0	1.0727034628774368	0.06775416278408306	0.057497811986571334	0.5	0.8904761904761904
chr12	53520000	53670000	chr12	53520000	53670000	255,255,0	1.125318954825702	0.06324471987929516	0.06176082762078115	0.671875	0.671875
chr12	32750000	32930000	chr12	32750000	32930000	255,255,0	1.1391522543473616	0.0828002438282456	0.04191917466436447	0.7666666666666667	0.7444444444444445
chr12	113970000	114530000	chr12	113970000	114530000	255,255,0	1.6168209908801565	0.0460048655326466	0.07831111984705633	0.9470443349753694	0.8115763546798029
chr12	67330000	67990000	chr12	67330000	67990000	255,255,0	1.625863435316826	0.051053093395587223	0.07293978234809204	0.9260249554367201	0.838680926916221
chr12	2010000	2660000	chr12	2010000	2660000	255,255,0	1.3077594989684092	0.06487344742724728	0.05817379155014321	0.7933884297520661	0.8668503213957759
chr12	105690000	106170000	chr12	105690000	106170000	255,255,0	0.9618543283631	0.04334888754515774	0.07947005509596097	0.5037499999999999	0.73125
chr12	84860000	85050000	chr12	84860000	85050000	255,255,0	1.4391176209795757	0.0602261690942098	0.062409756802648625	0.77	0.79
chr12	132140000	132610000	chr12	132140000	132610000	255,255,0	1.49292912734123	0.058486685083294576	0.06342600423377662	0.9079861111111112	0.9184027777777778
chr12	55700000	56080000	chr12	55700000	56080000	255,255,0	1.4429686995381203	0.069813138334959	0.05136498993070637	0.9078947368421053	0.7342105263157894
chr12	34070000	34220000	chr12	34070000	34220000	255,255,0	0.8000032658922368	0.08966804273133834	0.03148231807753875	0.640625	0.546875
chr12	127700000	128180000	chr12	127700000	128180000	255,255,0	0.7654046184134381	0.055460755271101086	0.06521761074650922	0.5829710144927536	0.5267391304347826
chr12	78140000	78580000	chr12	78140000	78580000	255,255,0	1.4583071693217475	0.07297991817067553	0.047125977157432025	0.8043478260869565	0.8517786561264822
chr12	25410000	26060000	chr12	25410000	26060000	255,255,0	1.2121019040217247	0.06966642285969982	0.05024266862792642	0.7015610651974288	0.8870523415977961
chr12	9740000	10160000	chr12	9740000	10160000	255,255,0	1.1966480017056051	0.07693502140139433	0.042661710825719124	0.816017316017316	0.7857142857142857
chr12	56750000	56990000	chr12	56750000	56990000	255,255,0	1.5646836689398413	0.058011945851718816	0.06148719220408885	0.8653846153846154	0.8397435897435898
chr12	5950000	6300000	chr12	5950000	6300000	255,255,0	0.911438240331339	0.05906551683085749	0.06013957612757099	0.5133796296296296	0.7331635802469136
chr12	22700000	23140000	chr12	22700000	23140000	255,255,0	1.0797557579664936	0.060883921955595624	0.05808504149267045	0.7648221343873518	0.7055335968379447
chr12	61560000	62010000	chr12	61560000	62010000	255,255,0	0.997093349161452	0.04290990904343851	0.07580602689751165	0.6465028355387523	0.6465028355387523
chr12	115950000	116690000	chr12	115950000	116690000	255,255,0	1.8696922292823	0.05554907051768854	0.06265006885599239	0.9608819345661451	0.9182076813655761
chr12	23390000	24010000	chr12	23390000	24010000	255,255,0	1.0112664030841207	0.06587953248619485	0.05208362315970834	0.5856854838709677	0.8155241935483871
chr12	113430000	113930000	chr12	113430000	113930000	255,255,0	1.6093858292974312	0.060442844521532674	0.05665244377189502	0.8569230769230769	0.9092307692307692
chr12	24960000	25150000	chr12	24960000	25150000	255,255,0	1.1726595394839086	0.05305341167747399	0.06387611808697234	0.75	0.77
chr12	95550000	95990000	chr12	95550000	95990000	255,255,0	0.9923482884474306	0.04966100850429363	0.06708625092868838	0.741106719367589	0.5158102766798419
chr12	10310000	10570000	chr12	10310000	10570000	255,255,0	1.1780466468186277	0.0493062902530286	0.06701050715539487	0.7857591754650578	0.7784690799396681
chr12	48200000	48630000	chr12	48200000	48630000	255,255,0	1.3451620228022803	0.040383526363181085	0.07542727180153155	0.8243801652892562	0.8367768595041323
chr12	45520000	45910000	chr12	45520000	45910000	255,255,0	0.9241123106143675	0.04027544536798737	0.07549487259889466	0.5125	0.7075
chr12	21290000	21470000	chr12	21290000	21470000	255,255,0	1.0044394578745093	0.0564408025832074	0.05931129953464319	0.6555555555555556	0.6777777777777778
chr12	24060000	24790000	chr12	24060000	24790000	255,255,0	1.4268729857019475	0.051013267398782966	0.06400995529566855	0.8517165814463111	0.9262235208181154
chr12	118160000	118370000	chr12	118160000	118370000	255,255,0	1.491740247289739	0.04769849814030397	0.06720213859775548	0.7933884297520661	0.8264462809917356
chr12	118970000	119650000	chr12	118970000	119650000	255,255,0	1.3783541960029781	0.046896440731876335	0.06704443015337333	0.7433013205282113	0.8594092731432196
chr12	76590000	77010000	chr12	76590000	77010000	255,255,0	1.2774384527826645	0.05495670100958375	0.058039996111292125	0.6948051948051948	0.79004329004329
chr12	74110000	74400000	chr12	74110000	74400000	255,255,0	0.9459527605025125	0.05521728286158988	0.05776699686055632	0.5436103650328709	0.6646602816233542
chr12	122820000	123230000	chr12	122820000	123230000	255,255,0	0.7953286029046983	0.0594902282162096	0.05347781868090154	0.522108843537415	0.6077992600548991
chr12	15980000	16370000	chr12	15980000	16370000	255,255,0	0.785857997200635	0.054469433418774804	0.05840374840109306	0.5775	0.5675
chr12	12820000	13230000	chr12	12820000	13230000	255,255,0	1.38277353970856	0.06264449076161441	0.05016292464976879	0.8526077097505669	0.8616780045351474
chr12	10210000	10790000	chr12	10210000	10790000	255,255,0	1.8075311262323805	0.06506272593734605	0.04770619800510034	0.7827586206896552	0.9586206896551724
chr12	56280000	56620000	chr12	56280000	56620000	255,255,0	1.0639820633023087	0.060116995964097975	0.05246018641919325	0.5590328417868524	0.8059809323178306
chr12	109490000	109920000	chr12	109490000	109920000	255,255,0	1.0000751092771092	0.050031539310728824	0.06214227782813548	0.7293388429752066	0.5888429752066116
chr12	132630000	132880000	chr12	132630000	132880000	255,255,0	1.199718194226207	0.05637277194555157	0.055537482774066046	0.8047337278106509	0.7692307692307693
chr12	17660000	18000000	chr12	17660000	18000000	255,255,0	1.060861408179511	0.05201362602461409	0.058720112360352336	0.6568627450980392	0.7810457516339869
chr12	107950000	108510000	chr12	107950000	108510000	255,255,0	1.859219985501893	0.06580800633117495	0.04477786303687886	0.9224137931034483	0.9593596059113301
chr12	117190000	117850000	chr12	117190000	117850000	255,255,0	1.8283279213850223	0.04871551938178176	0.061151310907816614	0.9509803921568627	0.9331550802139037
chr12	9070000	9280000	chr12	9070000	9280000	255,255,0	1.0934452316991912	0.03821243792124876	0.07153223822308317	0.7768595041322314	0.6942148760330579
chr12	79430000	79770000	chr12	79430000	79770000	255,255,0	1.3039303903603914	0.0748226209035914	0.03487070938854463	0.8453143953795739	0.589801990356007
chr12	47710000	47850000	chr12	47710000	47850000	255,255,0	0.8833105135063187	0.08068449739446325	0.02759575853007842	0.625	0.5178571428571429
chr12	32350000	32690000	chr12	32350000	32690000	255,255,0	1.5733562242733972	0.03899556176304855	0.06768547796834734	0.9183006535947712	0.9313725490196079
chr12	108560000	109090000	chr12	108560000	109090000	255,255,0	1.4626358955581975	0.059515969411640945	0.04676507813058263	0.8806584362139918	0.7956104252400549
chr12	43400000	43740000	chr12	43400000	43740000	255,255,0	1.3273600541436714	0.05440577047336648	0.05159249197595765	0.8986928104575164	0.7875816993464052
chr12	93490000	94100000	chr12	93490000	94100000	255,255,0	1.8801021033319243	0.05912282814458958	0.04636018434593192	0.9448491155046826	0.9344432882414152
chr12	92980000	93410000	chr12	92980000	93410000	255,255,0	1.4676339616977279	0.050151956310458344	0.05531528124217028	0.6632231404958677	0.9442148760330579
chr12	116710000	117150000	chr12	116710000	117150000	255,255,0	1.2958760685228232	0.04811596354309615	0.0571737111290299	0.7885375494071146	0.7845849802371542
chr12	89020000	89490000	chr12	89020000	89490000	255,255,0	1.8353749842611868	0.044798413849082175	0.06044290990185128	0.9444202898550724	0.9111594202898551
chr12	107680000	107910000	chr12	107680000	107910000	255,255,0	1.215296075246559	0.05095607036335452	0.053997991427877756	0.7708333333333334	0.7013888888888888
chr12	21690000	22030000	chr12	21690000	22030000	255,255,0	1.2913372283080198	0.05854338762100432	0.046385599734530686	0.826797385620915	0.8594771241830066
chr12	38160000	38310000	chr12	38160000	38310000	255,255,0	0.9002372335879304	0.017320111170241	0.08699606947590457	0.578125	0.671875
chr12	117860000	118040000	chr12	117860000	118040000	255,255,0	1.1791937037274145	0.053752233688268744	0.050488372099859825	0.7666666666666667	0.6333333333333333
chr12	66140000	66680000	chr12	66140000	66680000	255,255,0	1.2498652921376436	0.054892732155045684	0.04878995163155112	0.8293650793650794	0.6891534391534392
chr12	105200000	105390000	chr12	105200000	105390000	255,255,0	1.1867690115972704	0.05311652184883321	0.05043639418082378	0.65	0.77
chr12	47700000	48180000	chr12	47700000	48180000	255,255,0	1.2214601620649514	0.05624027045838001	0.046859163366806594	0.9183333333333333	0.615
chr12	54700000	54970000	chr12	54700000	54970000	255,255,0	1.1240492588262507	0.05104975194939723	0.05181116566988969	0.7091836734693877	0.7091836734693877
chr12	15560000	15870000	chr12	15560000	15870000	255,255,0	1.3898013560305862	0.04341249598284243	0.059442795572206636	0.90234375	0.84765625
chr12	69320000	69590000	chr12	69320000	69590000	255,255,0	1.3520858081093823	0.04513541922467576	0.057332218298282334	0.7193877551020408	0.8520408163265306
chr12	127770000	128080000	chr12	127770000	128080000	255,255,0	0.8414249738545493	0.04851494180426527	0.05369259221123879	0.6482156769390581	0.5400417676592798
chr12	52140000	52340000	chr12	52140000	52340000	255,255,0	1.3641072938325751	0.061394651879031426	0.040594755811297414	0.8090909090909091	0.8090909090909091
chr12	112500000	112980000	chr12	112500000	112980000	255,255,0	1.4770040795945922	0.04841362287645984	0.053235323847555666	0.8783333333333333	0.8583333333333333
chr12	25210000	25380000	chr12	25210000	25380000	255,255,0	1.0763671178310674	0.05550194132869521	0.04589049655035779	0.7160493827160493	0.7160493827160493
chr12	6050000	6290000	chr12	6050000	6290000	255,255,0	1.229120486243606	0.05239107761074298	0.048824190060641356	0.7756410256410257	0.7884615384615384
chr12	1800000	1950000	chr12	1800000	1950000	255,255,0	0.9292118107846427	0.049364050054916106	0.05155537753751619	0.609375	0.609375
chr12	118400000	118860000	chr12	118400000	118860000	255,255,0	1.3590733000124517	0.052375326572071224	0.04839950268964198	0.9003623188405797	0.7047101449275363
chr12	68850000	69240000	chr12	68850000	69240000	255,255,0	1.174380012867136	0.04946887331304639	0.050863562306142904	0.8975	0.5025
chr12	96040000	96220000	chr12	96040000	96220000	255,255,0	1.2625844394630532	0.055314374374983794	0.044828045567029406	0.7444444444444445	0.7444444444444445
chr12	3290000	3810000	chr12	3290000	3810000	255,255,0	1.4846668971992358	0.059002528833118434	0.04099483387754768	0.8703703703703703	0.9216524216524217
chr12	68680000	68840000	chr12	68680000	68840000	255,255,0	1.0560114630950763	0.04344621440913797	0.05649107701888113	0.5972222222222222	0.6805555555555556
chr12	47030000	47390000	chr12	47030000	47390000	255,255,0	1.2963527419122571	0.049318561299178804	0.0504884111041155	0.9035087719298246	0.7280701754385965
chr12	29500000	29900000	chr12	29500000	29900000	255,255,0	1.1033725765253803	0.06237790843841168	0.037333936185905	0.8833333333333333	0.5976190476190476
chr12	27410000	27670000	chr12	27410000	27670000	255,255,0	1.3357876352562164	0.04414528344219783	0.05533546989025204	0.8626373626373627	0.8406593406593407
chr12	85460000	85910000	chr12	85460000	85910000	255,255,0	1.4978777369068226	0.04213333067587283	0.05724982187695768	0.8582230623818525	0.8657844990548205
chr12	129570000	129910000	chr12	129570000	129910000	255,255,0	1.0651714044503484	0.0297341082417361	0.06924953272848708	0.6372549019607843	0.8398692810457516
chr12	80400000	80760000	chr12	80400000	80760000	255,255,0	1.3224128616168973	0.061682722944002524	0.03685016472946256	0.8216374269005848	0.7807017543859649
chr12	4340000	4800000	chr12	4340000	4800000	255,255,0	1.0034689213830361	0.05801708695648207	0.040142999199112434	0.6721014492753623	0.7192028985507246
chr12	70580000	70720000	chr12	70580000	70720000	255,255,0	1.0662725957502783	0.03132035824777367	0.06680432424589708	0.625	0.625
chr12	43750000	43900000	chr12	43750000	43900000	255,255,0	0.9764778875568944	0.040154560475665416	0.0578233369030481	0.640625	0.640625
chr12	29020000	29320000	chr12	29020000	29320000	255,255,0	1.3140147491697645	0.04427151552639132	0.05315695016904268	0.8291666666666667	0.8625
chr12	69870000	70230000	chr12	69870000	70230000	255,255,0	1.3529637810218564	0.0672042370893782	0.03015728473945831	0.868421052631579	0.7046783625730995
chr12	77720000	77930000	chr12	77720000	77930000	255,255,0	1.335736594593421	0.0441691133986853	0.05274315467176628	0.743801652892562	0.7603305785123967
chr12	82460000	82650000	chr12	82460000	82650000	255,255,0	1.0044834549204782	0.048082300184984134	0.04868894519121224	0.5963609467455622	0.6763609467455621
chr12	113970000	114150000	chr12	113970000	114150000	255,255,0	1.170453449277281	0.07148988248205954	0.024779711553057724	0.7666666666666667	0.6333333333333333
chr12	95040000	95320000	chr12	95040000	95320000	255,255,0	1.3465934469224974	0.05506470985511701	0.04111027101903833	0.8428571428571429	0.7952380952380952
chr12	38320000	38610000	chr12	38320000	38610000	255,255,0	1.0687898365259445	0.06823410245254036	0.027863537097728472	0.8533333333333334	0.5777777777777777
chr12	49610000	49750000	chr12	49610000	49750000	255,255,0	0.8515134533473503	0.0633501622699702	0.03235196770865113	0.5892857142857143	0.5535714285714286
chr12	90960000	91350000	chr12	90960000	91350000	255,255,0	1.6546472824834704	0.053549418586156305	0.04171688620362962	0.8775	0.9175
chr12	12360000	12720000	chr12	12360000	12720000	255,255,0	1.4382931919818085	0.028875079138792156	0.06634474812647781	0.8976608187134503	0.8742690058479532
chr12	98690000	99000000	chr12	98690000	99000000	255,255,0	1.5209142092885322	0.04730360400032228	0.04764015681299147	0.83984375	0.90234375
chr12	16380000	16870000	chr12	16380000	16870000	255,255,0	1.0458454103699548	0.04128310271246381	0.05359164157456692	0.6144	0.8096
chr12	108560000	108830000	chr12	108560000	108830000	255,255,0	1.1822999317245513	0.06425547650528096	0.030331193468051312	0.8112244897959183	0.5969387755102041
chr12	27010000	27350000	chr12	27010000	27350000	255,255,0	0.97492053259877	0.04696753066331071	0.047286277568551444	0.6895424836601307	0.6830065359477124
chr12	99360000	99780000	chr12	99360000	99780000	255,255,0	0.8294414913605891	0.05312510509195767	0.04055277373132639	0.5952380952380952	0.5028409090909091
chr12	96560000	96970000	chr12	96560000	96970000	255,255,0	1.596321469216675	0.05181454825180454	0.04179684658502544	0.9070294784580499	0.8888888888888888
chr12	6320000	6490000	chr12	6320000	6490000	255,255,0	1.0619635510153678	0.050220861581651385	0.04315058770855383	0.7407407407407407	0.6419753086419753
chr12	94130000	94300000	chr12	94130000	94300000	255,255,0	1.06041273965297	0.07558432650283373	0.01705041889822654	0.7407407407407407	0.5185185185185185
chr12	1640000	1780000	chr12	1640000	1780000	255,255,0	0.9313228373466559	0.056204840369759285	0.03631772133457058	0.625	0.5892857142857143
chr12	115770000	115940000	chr12	115770000	115940000	255,255,0	1.1169919098602326	0.025172542952155097	0.06717220957822734	0.6419753086419753	0.7407407407407407
chr12	68330000	68640000	chr12	68330000	68640000	255,255,0	1.3448781545728115	0.038105538559049135	0.05408420919054206	0.83984375	0.77734375
chr12	122630000	122780000	chr12	122630000	122780000	255,255,0	0.8921957699289409	0.03401667501908238	0.05787331923359486	0.578125	0.609375
chr12	53040000	53300000	chr12	53040000	53300000	255,255,0	1.192675690502997	0.050918155079027666	0.040681748345109195	0.8736263736263736	0.521978021978022
chr12	83450000	83810000	chr12	83450000	83810000	255,255,0	1.146275641857641	0.04527551743377371	0.04579970240869576	0.7514619883040936	0.7222222222222222
chr12	7640000	8040000	chr12	7640000	8040000	255,255,0	1.2750677446951548	0.03139414950463153	0.059411687535036534	0.8595238095238096	0.8261904761904761
chr12	102510000	102770000	chr12	102510000	102770000	255,255,0	1.1984249094704043	0.02793746836297791	0.06270634090600251	0.7637362637362637	0.7747252747252747
chr12	93500000	93790000	chr12	93500000	93790000	255,255,0	1.218534175464355	0.06471061121174096	0.025853488860717214	0.8711111111111111	0.5511111111111111
chr12	14810000	15000000	chr12	14810000	15000000	255,255,0	1.1163293397077656	0.05266066004728508	0.03774386880864655	0.75	0.71
chr12	132410000	132590000	chr12	132410000	132590000	255,255,0	0.9178857404723912	0.03433927522702528	0.055982107629030775	0.5444444444444444	0.7444444444444445
chr12	115980000	116250000	chr12	115980000	116250000	255,255,0	1.5734231319613639	0.0635925864450933	0.026701045390131545	0.8928571428571429	0.8520408163265306
chr12	42090000	42380000	chr12	42090000	42380000	255,255,0	1.1413547021857204	0.04721716496981468	0.0427084429305189	0.8533333333333334	0.6755555555555556
chr12	110890000	111310000	chr12	110890000	111310000	255,255,0	1.6160329179328186	0.033804350202550265	0.056074023655873384	0.8809523809523809	0.9458874458874459
chr12	6970000	7180000	chr12	6970000	7180000	255,255,0	1.2456912766005952	0.03378875668510922	0.05593527107970668	0.7933884297520661	0.7933884297520661
chr12	117200000	117360000	chr12	117200000	117360000	255,255,0	1.017218939458684	0.07064731989784888	0.018853767187110897	0.6805555555555556	0.5694444444444444
chr12	4100000	4280000	chr12	4100000	4280000	255,255,0	1.1357459805362213	0.01828517416497385	0.07110159533083593	0.6777777777777778	0.7666666666666667
chr12	12980000	13230000	chr12	12980000	13230000	255,255,0	1.11503414913699	0.03795620495989556	0.05138857118084242	0.5562130177514792	0.8757396449704142
chr12	118420000	118640000	chr12	118420000	118640000	255,255,0	1.3213889057509927	0.06366374522147544	0.0255154520217832	0.8409090909090909	0.7045454545454546
chr12	94540000	94940000	chr12	94540000	94940000	255,255,0	1.3614587365490711	0.03544104572279069	0.05362828467217018	0.8738095238095238	0.7738095238095238
chr12	124940000	125130000	chr12	124940000	125130000	255,255,0	1.2611811613808637	0.042881149346280276	0.04571265558538877	0.79	0.79
chr12	98190000	98390000	chr12	98190000	98390000	255,255,0	1.1506297956110436	0.028414894395416102	0.05985418973702242	0.7	0.7545454545454545
chr12	110490000	110880000	chr12	110490000	110880000	255,255,0	0.8100220484715496	0.04876153009502665	0.03901830916116355	0.5125	0.6275
chr12	106590000	106920000	chr12	106590000	106920000	255,255,0	1.1465526938048494	0.027333130944397536	0.060373981690179435	0.5051903114186851	0.8858131487889274
chr12	3870000	4300000	chr12	3870000	4300000	255,255,0	1.6523633086238272	0.04160332233831107	0.04593698535700863	0.9442148760330579	0.9483471074380165
chr12	85070000	85440000	chr12	85070000	85440000	255,255,0	1.2561083747396125	0.053566857921436895	0.03376509867206563	0.7423822714681441	0.8199445983379502
chr12	44960000	45130000	chr12	44960000	45130000	255,255,0	1.1259190275465465	0.04330984299766247	0.044002477279064825	0.7407407407407407	0.7160493827160493
chr12	1630000	1970000	chr12	1630000	1970000	255,255,0	1.189347694310953	0.0395818940071527	0.047507199591760294	0.8137254901960784	0.7156862745098039
chr12	7200000	7630000	chr12	7200000	7630000	255,255,0	1.6268662473502857	0.05684388922649969	0.030034035406191317	0.9400826446280992	0.9400826446280992
chr12	89540000	90060000	chr12	89540000	90060000	255,255,0	1.262000687167418	0.04375328317531821	0.042915736589053975	0.8903133903133903	0.6652421652421653
chr12	51050000	51350000	chr12	51050000	51350000	255,255,0	1.2672320782458137	0.03232814577971853	0.05431943873477833	0.7541666666666667	0.8291666666666667
chr12	75510000	76030000	chr12	75510000	76030000	255,255,0	1.8897527179599276	0.05026674099025674	0.036075094441405664	0.9529914529914529	0.9501424501424501
chr12	119670000	120080000	chr12	119670000	120080000	255,255,0	1.5035152810407384	0.03984998098978074	0.04644241404709196	0.9387755102040817	0.7936507936507936
chr12	4330000	4550000	chr12	4330000	4550000	255,255,0	1.2451294227341463	0.0500148405608242	0.03620507544064821	0.8409090909090909	0.75
chr12	79150000	79370000	chr12	79150000	79370000	255,255,0	1.1307853858525694	0.030604804943356267	0.05528778018264213	0.5378787878787878	0.8257575757575758
chr12	16160000	16370000	chr12	16160000	16370000	255,255,0	1.1211679200153895	0.03800138710238789	0.04740536458369292	0.7107438016528925	0.8099173553719008
chr12	80810000	81270000	chr12	80810000	81270000	255,255,0	1.193336723518211	0.031065062335568612	0.054311314538313255	0.6793478260869565	0.8242753623188406
chr12	15270000	15520000	chr12	15270000	15520000	255,255,0	1.303094506764689	0.037512583358176046	0.04767200181348766	0.7928994082840237	0.8520710059171598
chr12	95570000	95850000	chr12	95570000	95850000	255,255,0	1.3082896958906003	0.03847795259549852	0.04660510850878512	0.7952380952380952	0.7952380952380952
chr12	96250000	96510000	chr12	96250000	96510000	255,255,0	1.3150256646030116	0.028974333042410108	0.055725827138253026	0.7087912087912088	0.8736263736263736
chr12	122820000	122970000	chr12	122820000	122970000	255,255,0	0.8993285145878758	0.052774117233556544	0.0319241195447867	0.640625	0.578125
chr12	99030000	99330000	chr12	99030000	99330000	255,255,0	1.4501826199834653	0.0486244792541215	0.03601728899568679	0.8875	0.7958333333333333
chr12	104170000	104350000	chr12	104170000	104350000	255,255,0	1.207517102292405	0.03652016043905937	0.047547002200978766	0.7222222222222222	0.7666666666666667
chr12	70380000	70720000	chr12	70380000	70720000	255,255,0	1.0566732466702655	0.0399404728900991	0.04401846386905123	0.5849673202614379	0.761437908496732
chr12	41770000	42020000	chr12	41770000	42020000	255,255,0	0.9826126685696306	0.03589554025204102	0.047774530597711945	0.5680473372781065	0.7692307692307693
chr12	59420000	59800000	chr12	59420000	59800000	255,255,0	0.875321305359666	0.04510149432509754	0.03853382181285986	0.5605263157894737	0.6473230490018149
chr12	67350000	67630000	chr12	67350000	67630000	255,255,0	1.0374065987615104	0.054743079774372774	0.028879804960160266	0.7666666666666667	0.5380952380952381
chr12	45160000	45410000	chr12	45160000	45410000	255,255,0	1.3299569915958425	0.04727669260046827	0.03624205109392245	0.8757396449704142	0.7928994082840237
chr12	51410000	51530000	chr12	51410000	51530000	255,255,0	0.7608770987257865	0.06527855360723547	0.01819563060871066	0.5	0.5
chr12	40950000	41250000	chr12	40950000	41250000	255,255,0	1.1669313692458863	0.043466560048184985	0.03995477003121985	0.8291666666666667	0.7208333333333333
chr12	3080000	3280000	chr12	3080000	3280000	255,255,0	1.2558517688324113	0.03559361916693356	0.047621633137302596	0.8090909090909091	0.7909090909090909
chr12	7650000	7810000	chr12	7650000	7810000	255,255,0	1.0278990808883353	0.05618337045698535	0.02692934771084978	0.7083333333333334	0.6527777777777778
chr12	1100000	1600000	chr12	1100000	1600000	255,255,0	1.4427711641149288	0.041510995842980736	0.04137749357295761	0.86	0.94
chr12	81330000	81620000	chr12	81330000	81620000	255,255,0	0.9811344323482625	0.03350564820452869	0.049178062539569994	0.6488888888888888	0.6133333333333333
chr12	68850000	69100000	chr12	68850000	69100000	255,255,0	1.3226992094046959	0.050447376747996125	0.03214599881313005	0.8402366863905325	0.7455621301775148
chr12	91370000	91770000	chr12	91370000	91770000	255,255,0	1.1371869518037925	0.04620411767355426	0.03599456581292087	0.8785714285714286	0.5404761904761904
chr12	109590000	109790000	chr12	109590000	109790000	255,255,0	1.1143590826276644	0.0439268028946533	0.038224563454038255	0.7206349206349206	0.7150793650793651
chr12	62580000	62790000	chr12	62580000	62790000	255,255,0	1.4587756251688107	0.03669059288921707	0.04531438093497278	0.8099173553719008	0.8264462809917356
chr12	78630000	78950000	chr12	78630000	78950000	255,255,0	1.3257558149967665	0.03993319563067832	0.0420029767665718	0.8125	0.7904411764705882
chr12	52670000	52860000	chr12	52670000	52860000	255,255,0	1.13714887830701	0.021856559592759832	0.059966901192241615	0.5954395604395604	0.8318131868131868
chr12	125170000	125450000	chr12	125170000	125450000	255,255,0	1.2167012649849527	0.04211030136421466	0.039577157394216196	0.8333333333333334	0.7571428571428571
chr12	62010000	62200000	chr12	62010000	62200000	255,255,0	1.1344474505081892	0.02957917843932801	0.05158221622925892	0.65	0.75
chr12	110050000	110430000	chr12	110050000	110430000	255,255,0	1.0911038412214424	0.04294043013494114	0.03799490235349499	0.7710526315789473	0.6552631578947369
chr12	127400000	127680000	chr12	127400000	127680000	255,255,0	1.3337288704294603	0.04248443639804528	0.03837568678274367	0.8142857142857143	0.8714285714285714
chr12	50780000	51010000	chr12	50780000	51010000	255,255,0	1.254182255181861	0.041439810615867614	0.038831350964556616	0.7986111111111112	0.7847222222222222
chr12	76610000	76810000	chr12	76610000	76810000	255,255,0	1.3041182564357494	0.046042979195920986	0.033910862510435125	0.8090909090909091	0.7545454545454545
chr12	84520000	84840000	chr12	84520000	84840000	255,255,0	1.4541542998217833	0.04526839287842477	0.034635393374380555	0.8345588235294118	0.8860294117647058
chr12	127070000	127290000	chr12	127070000	127290000	255,255,0	0.7080043941967737	0.030383285653814714	0.04867311743097512	0.5378787878787878	0.5227272727272727
chr12	39300000	39690000	chr12	39300000	39690000	255,255,0	1.0815202487008768	0.046085941579280365	0.03289463540898868	0.8875	0.6075
chr12	71040000	71390000	chr12	71040000	71390000	255,255,0	1.061774725104222	0.03793660982396119	0.04036510168322893	0.6574074074074074	0.7314814814814815
chr12	2830000	3050000	chr12	2830000	3050000	255,255,0	1.2820952469009912	0.041270451960814095	0.037017718039038625	0.8409090909090909	0.8257575757575758
chr12	108230000	108500000	chr12	108230000	108500000	255,255,0	1.364603231842366	0.017457533115939724	0.06075031484592186	0.6785714285714286	0.8928571428571429
chr12	45980000	46130000	chr12	45980000	46130000	255,255,0	0.8316241799064261	0.05177749239669832	0.026416500470224952	0.609375	0.578125
chr12	112190000	112400000	chr12	112190000	112400000	255,255,0	1.2021401063842019	0.020899949012375043	0.05726972054145474	0.6942148760330579	0.8099173553719008
chr12	4840000	5100000	chr12	4840000	5100000	255,255,0	1.0519456110446492	0.041441383972050605	0.03672311739990274	0.7967032967032966	0.6538461538461539
chr12	124780000	124900000	chr12	124780000	124900000	255,255,0	0.7364135908033244	0.03268410595520675	0.04547048916178508	0.5	0.5
chr12	13250000	13670000	chr12	13250000	13670000	255,255,0	1.0431367066265689	0.043804676632372266	0.03427052226113063	0.8722943722943723	0.5432900432900433
chr12	46370000	46670000	chr12	46370000	46670000	255,255,0	1.2621739034976727	0.04709173806123004	0.030707577275171746	0.8291666666666667	0.8125
chr12	96990000	97400000	chr12	96990000	97400000	255,255,0	1.2563999643962487	0.0384984152457306	0.03924044987089729	0.8798185941043084	0.6848072562358276
chr12	20920000	21160000	chr12	20920000	21160000	255,255,0	0.877263072684936	0.028676522416684367	0.048796474465773745	0.5576923076923077	0.6858974358974359
chr12	70730000	70860000	chr12	70730000	70860000	255,255,0	0.9145306765297558	0.05687843125271003	0.020314997414200307	0.5714285714285714	0.5714285714285714
chr12	50470000	50740000	chr12	50470000	50740000	255,255,0	1.2952046709798264	0.04399176334359181	0.032827152851948094	0.7908163265306123	0.8214285714285714
chr12	120580000	120730000	chr12	120580000	120730000	255,255,0	0.9550063359334628	0.03527449831531966	0.04133160367249164	0.671875	0.609375
chr12	43980000	44270000	chr12	43980000	44270000	255,255,0	0.9675272073816764	0.05264912926764573	0.02388224758240238	0.8088888888888889	0.5422222222222223
chr12	109110000	109410000	chr12	109110000	109410000	255,255,0	1.1867897127656104	0.03031392337150802	0.04616633240800584	0.7458333333333333	0.7708333333333334
chr12	121470000	121680000	chr12	121470000	121680000	255,255,0	1.2224357754534356	0.03835326194921551	0.03795321817854333	0.7768595041322314	0.7768595041322314
chr12	94130000	94530000	chr12	94130000	94530000	255,255,0	1.6503360803612408	0.045831461505774856	0.030473588520098002	0.9166666666666666	0.9071428571428571
chr12	107430000	107620000	chr12	107430000	107620000	255,255,0	1.116206090773289	0.021178192547062803	0.054930473358053275	0.63	0.79
chr12	76060000	76360000	chr12	76060000	76360000	255,255,0	1.2766123574428727	0.03739005993689955	0.038441561816598135	0.8458333333333333	0.7125
chr12	68010000	68210000	chr12	68010000	68210000	255,255,0	1.0997948515537785	0.04144712867022171	0.03427570403475638	0.7909090909090909	0.6272727272727273
chr12	99380000	99640000	chr12	99380000	99640000	255,255,0	1.0699368123930642	0.03952127801397211	0.03609440421125018	0.7747252747252747	0.6098901098901099
chr12	2680000	2800000	chr12	2680000	2800000	255,255,0	0.7177574372669027	0.040192809780831826	0.035090349050725056	0.5	0.5
chr12	72080000	72300000	chr12	72080000	72300000	255,255,0	1.2290254765163822	0.036550264068155675	0.038631107234700854	0.6544444444444444	0.8445454545454545
chr12	83010000	83390000	chr12	83010000	83390000	255,255,0	1.3017147902119681	0.033276525899818325	0.04185132307702938	0.8184210526315789	0.8078947368421052
chr12	13260000	13540000	chr12	13260000	13540000	255,255,0	0.9621629254660156	0.04552175649150107	0.02959650499581414	0.7857142857142857	0.5380952380952381
chr12	53310000	53490000	chr12	53310000	53490000	255,255,0	1.0499454312744751	0.02552974557393771	0.04938057055286227	0.5888888888888889	0.7666666666666667
chr12	82670000	82970000	chr12	82670000	82970000	255,255,0	1.277252833823453	0.03959710254500522	0.0351132192795009	0.8458333333333333	0.7458333333333333
chr12	88640000	88990000	chr12	88640000	88990000	255,255,0	1.2486851740265439	0.03261585060789028	0.042025702861429454	0.5524691358024691	0.8919753086419753
chr12	31660000	31970000	chr12	31660000	31970000	255,255,0	1.172941768420773	0.0476459526923875	0.02693486519454929	0.887265625	0.6929079861111112
chr12	18800000	19180000	chr12	18800000	19180000	255,255,0	1.1161294670087545	0.03204764726852899	0.042318229213363465	0.7342105263157894	0.7973684210526316
chr12	28570000	28870000	chr12	28570000	28870000	255,255,0	0.922944854055764	0.025764120910828973	0.04855520949490191	0.5625	0.7541666666666667
chr12	77980000	78130000	chr12	77980000	78130000	255,255,0	1.0977740024068292	0.03721690500103391	0.037097306742790014	0.671875	0.671875
chr12	103320000	103540000	chr12	103320000	103540000	255,255,0	1.1158737456688	0.023418402980033122	0.05078340665174147	0.6590909090909091	0.7651515151515151
chr12	70730000	71010000	chr12	70730000	71010000	255,255,0	0.9807531033812038	0.04265206066439353	0.031323562513290604	0.6904761904761905	0.5761904761904761
chr12	40620000	40920000	chr12	40620000	40920000	255,255,0	1.285006097301681	0.033943622211118976	0.039803515162031206	0.7291666666666666	0.8958333333333334
chr12	52380000	52550000	chr12	52380000	52550000	255,255,0	1.0154273158617542	0.04093018007373436	0.032803235322239374	0.7407407407407407	0.5679012345679012
chr12	128230000	128520000	chr12	128230000	128520000	255,255,0	0.9663808058150696	0.04517702297883222	0.028442333530381263	0.7733333333333333	0.56
chr12	119670000	119950000	chr12	119670000	119950000	255,255,0	1.1484853808708961	0.0470933551522251	0.025929385858209086	0.845	0.5335714285714286
chr12	107120000	107340000	chr12	107120000	107340000	255,255,0	1.0906697168737893	0.04809446624319834	0.024856218519404692	0.8409090909090909	0.5378787878787878
chr12	100350000	100550000	chr12	100350000	100550000	255,255,0	1.1841608156152927	0.03918669113968892	0.03374082991932323	0.7545454545454545	0.7545454545454545
chr12	41280000	41660000	chr12	41280000	41660000	255,255,0	1.2481028580452684	0.0379125536885981	0.034800055605741204	0.9026315789473685	0.7763157894736842
chr12	26090000	26370000	chr12	26090000	26370000	255,255,0	1.2763766295448316	0.04069735568529642	0.031960794155857356	0.8714285714285714	0.8047619047619048
chr12	49110000	49290000	chr12	49110000	49290000	255,255,0	0.8297728877349184	0.03336985907974887	0.03913803709487524	0.5659722222222222	0.6145833333333333
chr12	7830000	8010000	chr12	7830000	8010000	255,255,0	0.8217626786227477	0.02377776312050163	0.04871310367533226	0.5	0.6777777777777778
chr12	39130000	39280000	chr12	39130000	39280000	255,255,0	0.8893651791397277	0.026236402516076368	0.04604688693187465	0.609375	0.671875
chr12	20400000	20610000	chr12	20400000	20610000	255,255,0	1.0114762724949797	0.03303178161690895	0.0388341157502672	0.628099173553719	0.7933884297520661
chr12	95870000	96000000	chr12	95870000	96000000	255,255,0	0.8700302489341254	0.026346307877157086	0.04535278693696608	0.5714285714285714	0.5714285714285714
chr12	128240000	128400000	chr12	128240000	128400000	255,255,0	0.9308140655064364	0.04574616585482996	0.02575263913861632	0.6805555555555556	0.5972222222222222
chr12	85980000	86210000	chr12	85980000	86210000	255,255,0	0.9750033744273355	0.04111618443930871	0.03034338070015109	0.6736111111111112	0.6180555555555556
chr12	93830000	94100000	chr12	93830000	94100000	255,255,0	1.2352934686101964	0.021771006872527768	0.04946461941568403	0.5255102040816326	0.8826530612244898
chr12	67670000	67980000	chr12	67670000	67980000	255,255,0	1.1122767682466046	0.0227675832642892	0.04745115573675962	0.59765625	0.81640625
chr12	119430000	119650000	chr12	119430000	119650000	255,255,0	0.9964575948217136	0.020105350254510962	0.050036090344317996	0.5227272727272727	0.7348484848484849
chr12	38910000	39100000	chr12	38910000	39100000	255,255,0	1.018903174457856	0.0383160564221565	0.031430766759377185	0.75	0.71
chr12	109260000	109400000	chr12	109260000	109400000	255,255,0	0.8774424665045766	0.02379001370143023	0.04595251927173949	0.5535714285714286	0.625
chr12	77140000	77350000	chr12	77140000	77350000	255,255,0	0.8970586865630605	0.04902263574120554	0.019982052512984204	0.6776859504132231	0.5454545454545454
chr12	29530000	29780000	chr12	29530000	29780000	255,255,0	1.0636685007998894	0.045234221389635496	0.02369236333648061	0.8524072081764389	0.5901246189707727
chr12	97710000	97960000	chr12	97710000	97960000	255,255,0	0.9852179449264622	0.03783965096716849	0.030376511752065752	0.6035502958579881	0.7218934911242604
chr12	116270000	116680000	chr12	116270000	116680000	255,255,0	1.3306840911593243	0.028986085966897293	0.03855070914933925	0.7210884353741497	0.9251700680272109
chr12	24610000	24790000	chr12	24610000	24790000	255,255,0	0.8860786850674514	0.021246936761470825	0.04624952786289174	0.5222222222222223	0.7444444444444445
chr12	6720000	6860000	chr12	6720000	6860000	255,255,0	0.7007113783595009	0.023345953845338357	0.04387507083937831	0.5069444444444444	0.5069444444444444
chr12	62810000	63070000	chr12	62810000	63070000	255,255,0	1.4114376745535742	0.03221230031444482	0.0349932348903149	0.8296703296703297	0.8516483516483516
chr12	113180000	113420000	chr12	113180000	113420000	255,255,0	1.2388982726805244	0.029758559356993203	0.03737962631569275	0.75	0.8397435897435898
chr12	570000	880000	chr12	570000	880000	255,255,0	1.2080656227543394	0.036891285995505105	0.030206866433639165	0.83984375	0.78515625
chr12	121890000	122200000	chr12	121890000	122200000	255,255,0	1.131117892556653	0.03186500986176844	0.0351410828848657	0.65234375	0.85546875
chr12	105410000	105670000	chr12	105410000	105670000	255,255,0	1.1391070669466261	0.04076872534532078	0.025900408907305234	0.8296703296703297	0.6318681318681318
chr12	117660000	117840000	chr12	117660000	117840000	255,255,0	1.0783821228262342	0.01897780073560941	0.047625340396003954	0.5888888888888889	0.7666666666666667
chr12	65300000	65530000	chr12	65300000	65530000	255,255,0	1.0848161502106066	0.0452332477722055	0.021031383506775213	0.8263888888888888	0.5486111111111112
chr12	92780000	92970000	chr12	92780000	92970000	255,255,0	1.0376696024133272	0.04487835590224032	0.02113095151303608	0.75	0.65
chr12	21490000	21660000	chr12	21490000	21660000	255,255,0	0.7934866386064031	0.031935046756909405	0.0333737278010185	0.5679012345679012	0.5925925925925926
chr12	13990000	14170000	chr12	13990000	14170000	255,255,0	0.9389434466481337	0.019493312796339476	0.04540105527506612	0.5888888888888889	0.7222222222222222
chr12	98410000	98660000	chr12	98410000	98660000	255,255,0	1.0263051452780254	0.03191500695381897	0.03292746230975307	0.7337278106508875	0.6035502958579881
chr12	3640000	3800000	chr12	3640000	3800000	255,255,0	0.9709584190465718	0.017468270707197465	0.04734449053441876	0.625	0.7083333333333334
chr12	122240000	122490000	chr12	122240000	122490000	255,255,0	1.089392121447812	0.03110748965288767	0.033218791024805835	0.8284023668639053	0.6627218934911243
chr12	120100000	120280000	chr12	120100000	120280000	255,255,0	0.7191811416728521	0.026618708349205975	0.03751529968542938	0.5	0.5
chr12	46710000	47010000	chr12	46710000	47010000	255,255,0	1.0471139183698264	0.025037559844191322	0.03903497462146123	0.5458333333333333	0.8625
chr12	76830000	77020000	chr12	76830000	77020000	255,255,0	1.0277917837805859	0.01867299850079382	0.04534875733686829	0.55	0.75
chr12	124550000	124760000	chr12	124550000	124760000	255,255,0	1.1435221014151615	0.018995137684347903	0.044758055348657816	0.7107438016528925	0.8099173553719008
chr12	75330000	75490000	chr12	75330000	75490000	255,255,0	0.9443511355600269	0.022643192964487475	0.0408902846528349	0.5416666666666666	0.6805555555555556
chr12	56120000	56290000	chr12	56120000	56290000	255,255,0	0.9431246707104071	0.03791550642626633	0.024977020544207078	0.691358024691358	0.5432098765432098
chr12	9990000	10150000	chr12	9990000	10150000	255,255,0	0.9309022660673651	0.02230034320499327	0.04058377518749802	0.625	0.7083333333333334
chr12	58330000	58510000	chr12	58330000	58510000	255,255,0	0.8965368869789583	0.03448398667536426	0.02819061275881307	0.6111111111111112	0.5888888888888889
chr12	111460000	111670000	chr12	111460000	111670000	255,255,0	1.0119757122631143	0.04518374882226695	0.017250895528546455	0.6446280991735537	0.7768595041322314
chr12	32010000	32310000	chr12	32010000	32310000	255,255,0	1.1212864473344526	0.022875486059374533	0.03952601760245339	0.6208333333333333	0.9041666666666667
chr12	132240000	132400000	chr12	132240000	132400000	255,255,0	0.8207461662458962	0.03704853053049369	0.024596873803875704	0.625	0.625
chr12	65130000	65270000	chr12	65130000	65270000	255,255,0	0.8604199168323496	0.017509335865787838	0.04388842790288846	0.5178571428571429	0.5892857142857143
chr12	40130000	40310000	chr12	40130000	40310000	255,255,0	0.8916779703238286	0.03425516810142121	0.026748043180974707	0.6555555555555556	0.6333333333333333
chr12	45730000	45900000	chr12	45730000	45900000	255,255,0	0.8181461015180131	0.018895118627658893	0.04183038200387747	0.5185185185185185	0.6419753086419753
chr12	5180000	5420000	chr12	5180000	5420000	255,255,0	1.1383379411336574	0.03549321081880491	0.025206116368026193	0.8141025641025641	0.7628205128205128
chr12	39310000	39540000	chr12	39310000	39540000	255,255,0	1.0455729346158282	0.039666058474396276	0.020596406425006108	0.8541666666666666	0.6041666666666666
chr12	9740000	9930000	chr12	9740000	9930000	255,255,0	0.9636908433278147	0.03961881120229465	0.02034332023333538	0.75	0.61
chr12	2350000	2600000	chr12	2350000	2600000	255,255,0	1.110063442308362	0.020398047839116275	0.039133737476493013	0.7455621301775148	0.8284023668639053
chr12	71610000	71750000	chr12	71610000	71750000	255,255,0	0.9303482955009376	0.030807818260027566	0.028389483832699236	0.625	0.5892857142857143
chr12	2050000	2290000	chr12	2050000	2290000	255,255,0	1.3096525851703633	0.03596553145707149	0.022959284189412406	0.8653846153846154	0.8269230769230769
chr12	63110000	63280000	chr12	63110000	63280000	255,255,0	1.0050923222921173	0.040832032185716155	0.018062783786747284	0.7407407407407407	0.5432098765432098
chr12	13730000	13970000	chr12	13730000	13970000	255,255,0	1.0462286987510778	0.025326963829330418	0.03328998180751648	0.75	0.7115384615384616
chr12	116720000	116930000	chr12	116720000	116930000	255,255,0	1.0326836450733565	0.040948217346238686	0.0172735758360118	0.8099173553719008	0.5289256198347108
chr12	12060000	12340000	chr12	12060000	12340000	255,255,0	1.4184080709106932	0.03246133408988819	0.025711303092206747	0.8904761904761904	0.9
chr12	74410000	74640000	chr12	74410000	74640000	255,255,0	0.9327432402839634	0.027448383425791457	0.030475529334355975	0.6673611111111111	0.5868055555555556
chr12	110710000	110880000	chr12	110710000	110880000	255,255,0	1.0044448438736175	0.022055409259174607	0.03518396689972527	0.6666666666666666	0.7160493827160493
chr12	5900000	6040000	chr12	5900000	6040000	255,255,0	0.7761395512711007	0.027237083416216057	0.029878322807269136	0.5178571428571429	0.5892857142857143
chr12	131930000	132100000	chr12	131930000	132100000	255,255,0	0.8890650464411665	0.015097793660533272	0.0417953778928853	0.6172839506172839	0.691358024691358
chr12	102260000	102480000	chr12	102260000	102480000	255,255,0	1.0051991208197149	0.03333958063112676	0.023481116258431956	0.6590909090909091	0.7196969696969697
chr12	123380000	123580000	chr12	123380000	123580000	255,255,0	0.9958272514116698	0.026675642750818882	0.029298393041698005	0.6272727272727273	0.7727272727272727
chr12	75840000	76030000	chr12	75840000	76030000	255,255,0	1.0645698585222503	0.011462402292780283	0.044367747029072604	0.51	0.79
chr12	94550000	94760000	chr12	94550000	94760000	255,255,0	1.0412352984502398	0.03653787674845374	0.018142847199141877	0.8099173553719008	0.512396694214876
chr12	48820000	48960000	chr12	48820000	48960000	255,255,0	0.8238340535594987	0.03269626701865887	0.021835448109655112	0.5892857142857143	0.5892857142857143
chr12	110470000	110630000	chr12	110470000	110630000	255,255,0	0.889771644229099	0.03045726174077637	0.023224604529801286	0.625	0.5972222222222222
chr12	56310000	56480000	chr12	56310000	56480000	255,255,0	0.9395924963057862	0.021460515667064372	0.032048958887425004	0.6419753086419753	0.6419753086419753
chr12	4560000	4800000	chr12	4560000	4800000	255,255,0	1.0979385696801789	0.02235583909024678	0.030908384314359764	0.7243589743589743	0.8269230769230769
chr12	108050000	108200000	chr12	108050000	108200000	255,255,0	0.774771903859697	0.033498696838993244	0.019591942934294563	0.5259943181818182	0.5546875
chr12	120750000	120990000	chr12	120750000	120990000	255,255,0	1.2009897538070553	0.027311595652136963	0.025751179262637217	0.8525641025641025	0.7756410256410257
chr12	25410000	25560000	chr12	25410000	25560000	255,255,0	0.7544926540294328	0.029114764367113195	0.023390957737340994	0.609375	0.515625
chr12	19310000	19540000	chr12	19310000	19540000	255,255,0	1.030562293944104	0.023968987573620995	0.028484830374001197	0.7847222222222222	0.6736111111111112
chr12	103970000	104120000	chr12	103970000	104120000	255,255,0	0.8157040630832021	0.019074347724679953	0.03303730324271167	0.546875	0.578125
chr12	104380000	104640000	chr12	104380000	104640000	255,255,0	1.1191314020475727	0.033461895110798306	0.01836643401205313	0.8186813186813187	0.6758241758241759
chr12	114200000	114380000	chr12	114200000	114380000	255,255,0	0.9829512297137033	0.023404519781869193	0.028279239056233745	0.6777777777777778	0.6777777777777778
chr12	94330000	94510000	chr12	94330000	94510000	255,255,0	0.9257514553976409	0.011177684978803185	0.04008919693833897	0.5	0.7222222222222222
chr12	122030000	122200000	chr12	122030000	122200000	255,255,0	0.9398738345098238	0.015856844316780895	0.0354000208590529	0.5925925925925926	0.7407407407407407
chr12	3310000	3490000	chr12	3310000	3490000	255,255,0	0.8814184311883704	0.03705709288802096	0.014043948648963578	0.7109375	0.5228125
chr12	50190000	50390000	chr12	50190000	50390000	255,255,0	0.8781721219276238	0.025429247737631888	0.025615510376322398	0.5974330357142856	0.62734375
chr12	71410000	71590000	chr12	71410000	71590000	255,255,0	1.101353441489684	0.027152780198087575	0.02387704693456289	0.7444444444444445	0.7
chr12	26410000	26660000	chr12	26410000	26660000	255,255,0	0.8920104724108908	0.02830958369941261	0.022690546783663428	0.6745562130177515	0.6390532544378699
chr12	128970000	129180000	chr12	128970000	129180000	255,255,0	0.8512724797171356	0.02902625527981377	0.021149489109168515	0.6942148760330579	0.5454545454545454
chr12	106980000	107100000	chr12	106980000	107100000	255,255,0	0.7539226204259176	0.027109838980835865	0.022787035522889812	0.5390625	0.5078125
chr12	111810000	112040000	chr12	111810000	112040000	255,255,0	0.7976944330788187	0.02700144276303327	0.02262551003175504	0.5347222222222222	0.6180555555555556
chr12	118690000	118840000	chr12	118690000	118840000	255,255,0	0.8400638659739871	0.021109195886900176	0.028165709347709657	0.546875	0.640625
chr12	122980000	123180000	chr12	122980000	123180000	255,255,0	0.9074540236872592	0.02403268934304255	0.025211080549343574	0.5727272727272728	0.7363636363636363
chr12	14500000	14690000	chr12	14500000	14690000	255,255,0	0.7904118949330395	0.025717665856909204	0.022862259748777414	0.53	0.65
chr12	125530000	125690000	chr12	125530000	125690000	255,255,0	0.8618886901133154	0.023403199396390153	0.02467638924617089	0.6805555555555556	0.5694444444444444
chr12	121000000	121230000	chr12	121000000	121230000	255,255,0	0.9129345405751392	0.025780764240773673	0.021715366311513877	0.5902777777777778	0.7152777777777778
chr12	71770000	71930000	chr12	71770000	71930000	255,255,0	0.9387652778648184	0.022787722460195437	0.023023476589687168	0.5972222222222222	0.6527777777777778
chr12	70240000	70360000	chr12	70240000	70360000	255,255,0	0.7360687487470083	0.020584528261247022	0.024238229865661324	0.5	0.5
chr12	101920000	102070000	chr12	101920000	102070000	255,255,0	0.8340592092930962	0.030068071497711957	0.014655616334839193	0.671875	0.515625
chr12	112990000	113170000	chr12	112990000	113170000	255,255,0	0.9587934336831536	0.022555375108293165	0.019107787947860326	0.6777777777777778	0.6777777777777778
chr12	3940000	4090000	chr12	3940000	4090000	255,255,0	0.6740872242907107	0.02608882452747551	0.013901646381917297	0.515625	0.515625
chr12	950000	1100000	chr12	950000	1100000	255,255,0	0.9280155702766107	0.025324563792446478	0.014588924504148462	0.671875	0.671875
chr12	44310000	44490000	chr12	44310000	44490000	255,255,0	0.6994297835006955	0.01964185307593268	0.019200836439571448	0.5	0.5666666666666667
chr12	95330000	95480000	chr12	95330000	95480000	255,255,0	0.9539490395945662	0.016251698742317675	0.022275231608356642	0.671875	0.640625
chr12	5490000	5720000	chr12	5490000	5720000	255,255,0	0.7592142395934398	0.02182622107856729	0.01665730055108062	0.6401418026418026	0.5099053724053724
chr12	45530000	45720000	chr12	45530000	45720000	255,255,0	0.9528442506911843	0.02206477389449844	0.01601626094527107	0.67	0.73
chr12	26710000	26890000	chr12	26710000	26890000	255,255,0	0.7557157753367447	0.014487185058111224	0.023536185933627288	0.5666666666666667	0.5888888888888889
chr12	130760000	130900000	chr12	130760000	130900000	255,255,0	0.7360428262601276	0.021770271853835666	0.015182598545820603	0.625	0.5178571428571429
chr12	119960000	120080000	chr12	119960000	120080000	255,255,0	0.6915751997241213	0.011897750697265588	0.02305677815700747	0.5	0.5
chr12	89570000	89710000	chr12	89570000	89710000	255,255,0	0.7896517773899739	0.02428623503371157	0.009227994677293891	0.6031746031746033	0.5158730158730158
chr12	121300000	121420000	chr12	121300000	121420000	255,255,0	0.6642889151296743	0.011265759941787282	0.02118237083697415	0.5	0.5
chr12	62420000	62570000	chr12	62420000	62570000	255,255,0	0.7982851690279067	0.01540787985560648	0.015023565526903497	0.578125	0.578125
chr13	18880000	19600000	chr13	18880000	19600000	255,255,0	1.2827728242843106	0.29249056121023853	0.17718351998992954	0.6786786786786787	0.786036036036036
chr13	85950000	86740000	chr13	85950000	86740000	255,255,0	0.659566130946852	0.20756529658075315	0.2174972386921796	0.699375	0.48375
chr13	55570000	57130000	chr13	55570000	57130000	255,255,0	1.0612870284705647	0.14269845718869553	0.178765237454309	0.7035053554040895	0.5676728334956183
chr13	64140000	65630000	chr13	64140000	65630000	255,255,0	0.8938465082881875	0.16798380899129445	0.14473458644438628	0.4938666666666667	0.5569777777777778
chr13	57620000	59040000	chr13	57620000	59040000	255,255,0	1.1144172033208932	0.12886309335794108	0.11283596981018656	0.7912754303599374	0.512280701754386
chr13	25370000	25560000	chr13	25370000	25560000	255,255,0	0.9784720490662748	0.024710405314071492	0.1748499895405413	0.67	0.69
chr13	21600000	22790000	chr13	21600000	22790000	255,255,0	1.31611204172283	0.08428304916083695	0.11473100009350731	0.9077777777777778	0.6375
chr13	50080000	50960000	chr13	50080000	50960000	255,255,0	1.2662555494913676	0.09910432017498191	0.09988195421497928	0.6540404040404041	0.7621212121212121
chr13	112620000	112880000	chr13	112620000	112880000	255,255,0	1.1691902190900239	0.16526183168563902	0.033515499803856576	0.7087912087912088	0.8076923076923077
chr13	49910000	51070000	chr13	49910000	51070000	255,255,0	1.6038776748395607	0.10538667472839514	0.09337793515177448	0.8056691992986558	0.8535943892460549
chr13	94620000	95480000	chr13	94620000	95480000	255,255,0	1.1461457567310682	0.09854272818245842	0.10020983114090433	0.752595724688748	0.5903688043222927
chr13	50120000	51070000	chr13	50120000	51070000	255,255,0	1.1905370787400893	0.11006968541381687	0.0884478258408807	0.5694444444444444	0.8077256944444444
chr13	49930000	50960000	chr13	49930000	50960000	255,255,0	1.5560295174523773	0.09603084233506168	0.10176773580594287	0.8139792899408284	0.8058431952662722
chr13	78130000	79060000	chr13	78130000	79060000	255,255,0	1.0513872197569543	0.09264785960919865	0.10470192199731956	0.6792518747416695	0.590022044206507
chr13	41370000	42260000	chr13	41370000	42260000	255,255,0	1.4210727013338023	0.1132291121477135	0.08250455258170558	0.734320987654321	0.8217283950617283
chr13	35960000	36990000	chr13	35960000	36990000	255,255,0	1.2135180648543735	0.09868215768750825	0.08920492759919404	0.5554733727810651	0.8657544378698225
chr13	51850000	52150000	chr13	51850000	52150000	255,255,0	1.3166451717569432	0.059883163493214625	0.1255579620485829	0.8208333333333333	0.6041666666666666
chr13	102880000	103770000	chr13	102880000	103770000	255,255,0	1.139130216401655	0.09341412750272632	0.0919343624502719	0.7817283950617284	0.6483950617283951
chr13	43890000	44960000	chr13	43890000	44960000	255,255,0	1.5929781332079638	0.0836011381514368	0.09865656688435459	0.8556241426611797	0.8151577503429356
chr13	84870000	85840000	chr13	84870000	85840000	255,255,0	1.7800528806521068	0.08189148679037875	0.09764588265537871	0.8696376509787589	0.8950437317784257
chr13	53220000	54100000	chr13	53220000	54100000	255,255,0	1.2804794096173273	0.09492587285555801	0.08140147731169539	0.8378787878787879	0.5328282828282829
chr13	95980000	96980000	chr13	95980000	96980000	255,255,0	1.5815064871530662	0.0931710212766923	0.08110844957857827	0.7992156862745098	0.884313725490196
chr13	31190000	31820000	chr13	31190000	31820000	255,255,0	1.365167543077122	0.08721256219437856	0.08593473437779098	0.7939453125	0.7646484375
chr13	46800000	47770000	chr13	46800000	47770000	255,255,0	1.688146398409812	0.08124938460254005	0.09170639230226413	0.9187838400666389	0.7830070803831737
chr13	107190000	108190000	chr13	107190000	108190000	255,255,0	1.5169076598061513	0.07548218829808351	0.09358367677390805	0.8980392156862745	0.8215686274509804
chr13	28020000	28690000	chr13	28020000	28690000	255,255,0	0.8734259426815015	0.06864751819966033	0.1000960222949947	0.5389273356401384	0.6479238754325259
chr13	99580000	100560000	chr13	99580000	100560000	255,255,0	1.8182449803891796	0.09092517591001242	0.07594061823058856	0.9016326530612245	0.9212244897959184
chr13	70600000	71230000	chr13	70600000	71230000	255,255,0	1.3788458511751611	0.11197277191481554	0.054726896957756024	0.8701171875	0.6865234375
chr13	114000000	114220000	chr13	114000000	114220000	255,255,0	0.9256650029195499	0.02586102767132209	0.13953448741228566	0.5227272727272727	0.7196969696969697
chr13	40030000	40760000	chr13	40030000	40760000	255,255,0	1.444342177554202	0.08571367164113433	0.07416295877336396	0.6720233747260774	0.9013878743608473
chr13	88020000	88780000	chr13	88020000	88780000	255,255,0	0.8060210861964967	0.08414221976631717	0.0750651484030492	0.5391363022941971	0.5013495276653172
chr13	26150000	26690000	chr13	26150000	26690000	255,255,0	1.3394506572572569	0.09491547614636692	0.06403489546228591	0.8822751322751323	0.7473544973544973
chr13	108230000	108910000	chr13	108230000	108910000	255,255,0	1.3546425275695202	0.07973427327436738	0.07793217005695705	0.819327731092437	0.8058823529411765
chr13	113160000	113480000	chr13	113160000	113480000	255,255,0	1.077395962678791	0.03688982274630402	0.11911774117722039	0.8051470588235294	0.6213235294117647
chr13	39020000	39670000	chr13	39020000	39670000	255,255,0	1.5349579255796624	0.07642616372159888	0.07657104054333225	0.8539944903581267	0.8211288359279902
chr13	101940000	102570000	chr13	101940000	102570000	255,255,0	1.0816664281401898	0.0815573668463839	0.07069972779494638	0.5380859375	0.833984375
chr13	57190000	57560000	chr13	57190000	57560000	255,255,0	1.321618070031219	0.10559817912011585	0.04160223315119552	0.6869806094182825	0.8310249307479224
chr13	72780000	73710000	chr13	72780000	73710000	255,255,0	1.8378137134932684	0.07061373291053141	0.0737755710164347	0.9578995020371208	0.8555907650520598
chr13	20170000	20920000	chr13	20170000	20920000	255,255,0	0.9706910254866246	0.08203119259445686	0.06206689753256606	0.7638504155124654	0.546398891966759
chr13	103180000	103770000	chr13	103180000	103770000	255,255,0	1.1462609022577954	0.07885816507178675	0.06365666128598874	0.6944444444444444	0.7766666666666666
chr13	112500000	112890000	chr13	112500000	112890000	255,255,0	1.575599470714038	0.0810703929805473	0.061374449528186936	0.9275	0.6325
chr13	46480000	46740000	chr13	46480000	46740000	255,255,0	1.5253002306252976	0.06511972715418464	0.07295568886729747	0.7307692307692307	0.8626373626373627
chr13	29460000	29720000	chr13	29460000	29720000	255,255,0	1.289921161292713	0.07458557281982059	0.06221179518073016	0.7967032967032966	0.7967032967032968
chr13	79650000	80360000	chr13	79650000	80360000	255,255,0	1.5721952808045077	0.07614118427149383	0.060267515871278335	0.9066358024691358	0.8155864197530864
chr13	48080000	48780000	chr13	48080000	48780000	255,255,0	1.1990454796548176	0.06829174855157247	0.06709045994849047	0.7674603174603175	0.6738095238095239
chr13	52650000	52830000	chr13	52650000	52830000	255,255,0	1.2008397703459042	0.09481094966230948	0.03989075483592239	0.6111111111111112	0.7666666666666667
chr13	54610000	55280000	chr13	54610000	55280000	255,255,0	1.323232817817486	0.05840260616112747	0.07574199848853438	0.5025951557093425	0.8814878892733564
chr13	74540000	75260000	chr13	74540000	75260000	255,255,0	1.1856474773054502	0.0622034081908972	0.07157308555581587	0.4286786786786787	0.8971471471471472
chr13	41660000	42230000	chr13	41660000	42230000	255,255,0	1.392125809835783	0.06136938923292913	0.06838658913406548	0.7324613555291319	0.8347205707491082
chr13	22800000	23320000	chr13	22800000	23320000	255,255,0	0.9404486648546928	0.07096851221200313	0.05692163749264648	0.6737891737891738	0.6196581196581197
chr13	80410000	81010000	chr13	80410000	81010000	255,255,0	1.3359257168028864	0.05554564099770591	0.07182256829978648	0.6638924201493723	0.8627456433073786
chr13	91360000	91890000	chr13	91360000	91890000	255,255,0	1.1788842921045941	0.05804368492620876	0.06722923133463105	0.8669410150891632	0.5157750342935528
chr13	108940000	109600000	chr13	108940000	109600000	255,255,0	0.9506104335456204	0.06557893742366444	0.05957140157295363	0.8368983957219251	0.4625668449197861
chr13	33050000	33760000	chr13	33050000	33760000	255,255,0	1.325418839558	0.0590034991378892	0.06579986794106962	0.7337962962962963	0.8479938271604939
chr13	45500000	45950000	chr13	45500000	45950000	255,255,0	1.046259232814073	0.07641921570740846	0.04717415477454255	0.722117202268431	0.5860113421550095
chr13	59910000	60430000	chr13	59910000	60430000	255,255,0	1.6169536865104008	0.05833720531896598	0.06456002257621471	0.7165242165242165	0.9045584045584045
chr13	60450000	60620000	chr13	60450000	60620000	255,255,0	1.4084261579266135	0.07644465662438793	0.04554376219120214	0.7407407407407407	0.7160493827160493
chr13	23910000	24250000	chr13	23910000	24250000	255,255,0	1.2977543646179528	0.062415857869187644	0.05950270173420728	0.7875816993464052	0.8398692810457516
chr13	77010000	77570000	chr13	77010000	77570000	255,255,0	1.5876832095495539	0.05731393129426915	0.062272094036845915	0.9051724137931034	0.8238916256157636
chr13	28810000	29380000	chr13	28810000	29380000	255,255,0	1.6723526344048714	0.05412607452500566	0.0639212980001945	0.9334338372685578	0.9165321895702395
chr13	31430000	31770000	chr13	31430000	31770000	255,255,0	1.4203149433908675	0.05024986804579956	0.0677630761785511	0.7875816993464052	0.8725490196078431
chr13	44990000	45320000	chr13	44990000	45320000	255,255,0	1.8576737366977152	0.06189911912881049	0.05543684757796974	0.8927335640138409	0.9204152249134948
chr13	36400000	36990000	chr13	36400000	36990000	255,255,0	1.3147645002633832	0.05120661856884828	0.0654620975614762	0.6144444444444445	0.9055555555555556
chr13	76500000	76960000	chr13	76500000	76960000	255,255,0	1.4179289371918067	0.05453886754198704	0.06147544421158893	0.697463768115942	0.9003623188405797
chr13	103870000	104530000	chr13	103870000	104530000	255,255,0	1.094890467006996	0.06573652796207044	0.04915130526301543	0.7762923351158645	0.6586452762923352
chr13	19630000	19950000	chr13	19630000	19950000	255,255,0	1.38344494154602	0.08029459524940441	0.03404996512428903	0.8933823529411765	0.7757352941176471
chr13	100640000	101120000	chr13	100640000	101120000	255,255,0	1.4794253279711662	0.06775606005841986	0.045275581996888636	0.8683333333333333	0.8916666666666667
chr13	94620000	95160000	chr13	94620000	95160000	255,255,0	1.3932393864030086	0.06369517551125473	0.04909166346405875	0.876984126984127	0.6997354497354498
chr13	99980000	100550000	chr13	99980000	100550000	255,255,0	1.192638434412488	0.046918301251619166	0.06520877809152786	0.5374554102259215	0.8775267538644471
chr13	27370000	27990000	chr13	27370000	27990000	255,255,0	1.2617106641055351	0.05781970249236488	0.053974882231436844	0.6602822580645161	0.9082661290322581
chr13	30650000	31070000	chr13	30650000	31070000	255,255,0	1.2875111979548928	0.042097892174524774	0.06929652490398422	0.7554112554112554	0.8203463203463204
chr13	66710000	67230000	chr13	66710000	67230000	255,255,0	1.1875954865983482	0.049724099095568366	0.06106309324170023	0.5028490028490028	0.8561253561253561
chr13	54740000	55250000	chr13	54740000	55250000	255,255,0	1.4384740302690875	0.050209309975718076	0.06045311643115853	0.6227810650887574	0.9186390532544378
chr13	68940000	69510000	chr13	68940000	69510000	255,255,0	1.1806502671708188	0.044845231121665344	0.06538595749742206	0.6111771700356718	0.7711094471664584
chr13	37060000	37610000	chr13	37060000	37610000	255,255,0	1.437913108982099	0.058943631419134945	0.0511429755907463	0.9221938775510204	0.6823979591836735
chr13	36820000	36990000	chr13	36820000	36990000	255,255,0	0.9880821193777418	0.036052932988543285	0.07390113283339386	0.5679012345679012	0.6666666666666666
chr13	106550000	107140000	chr13	106550000	107140000	255,255,0	1.6374646595022915	0.049699054373671225	0.059329738722604386	0.8966666666666666	0.9277777777777778
chr13	35210000	35730000	chr13	35210000	35730000	255,255,0	1.042517047081326	0.05531846425854503	0.05352276898956154	0.7706552706552706	0.5569800569800569
chr13	68300000	68930000	chr13	68300000	68930000	255,255,0	0.8265362517748536	0.05938887050543675	0.04942211095574559	0.5478515625	0.4716796875
chr13	97440000	97810000	chr13	97440000	97810000	255,255,0	1.2525351542674885	0.047251066096047296	0.061044327537702	0.6814404432132964	0.814404432132964
chr13	73750000	74290000	chr13	73750000	74290000	255,255,0	1.3147204042315042	0.05887986858774602	0.04869358986852249	0.9087301587301587	0.6097883597883598
chr13	39270000	39630000	chr13	39270000	39630000	255,255,0	1.3341131730050442	0.0437674435383572	0.06346582676851523	0.6403508771929824	0.8961988304093567
chr13	79390000	79550000	chr13	79390000	79550000	255,255,0	1.162164908650655	0.0464631610925303	0.06006000280766441	0.6527777777777778	0.6805555555555556
chr13	42310000	42850000	chr13	42310000	42850000	255,255,0	1.0779638608230342	0.06066721489193129	0.04466090231854121	0.7870370370370371	0.5145502645502645
chr13	78220000	78580000	chr13	78220000	78580000	255,255,0	1.1558114755037694	0.07212241675622544	0.03312551006069465	0.6929824561403509	0.7046783625730995
chr13	27790000	27990000	chr13	27790000	27990000	255,255,0	1.1364048390111425	0.037192402651312274	0.06785277304460291	0.6454545454545455	0.8090909090909091
chr13	21260000	21490000	chr13	21260000	21490000	255,255,0	1.1998016094981427	0.037596920151644196	0.06699239208813595	0.7013888888888888	0.8125
chr13	102110000	102560000	chr13	102110000	102560000	255,255,0	1.221582829428496	0.050498296498823085	0.05358987060309428	0.665406427221172	0.8733459357277883
chr13	97830000	97980000	chr13	97830000	97980000	255,255,0	1.0400901436294467	0.05190130519877784	0.05193889892532165	0.609375	0.640625
chr13	48300000	48770000	chr13	48300000	48770000	255,255,0	0.9661887730961629	0.055566604493545585	0.04819407185228878	0.546875	0.703125
chr13	43890000	44460000	chr13	43890000	44460000	255,255,0	1.5359402815772991	0.05122607209306723	0.05179717964829308	0.9417360285374554	0.6944114149821641
chr13	21610000	22280000	chr13	21610000	22280000	255,255,0	1.2408079796636884	0.059542813547755924	0.043392467868031456	0.9299307958477508	0.5908304498269896
chr13	97060000	97360000	chr13	97060000	97360000	255,255,0	1.5338618843406562	0.060441714504341576	0.04196834133424958	0.8875	0.8625
chr13	110220000	110440000	chr13	110220000	110440000	255,255,0	1.2564515148643778	0.07018940038165053	0.03205855353370577	0.7744172494172494	0.796095571095571
chr13	28310000	28670000	chr13	28310000	28670000	255,255,0	1.3841729231824305	0.03434535273308875	0.0676145695445392	0.8859649122807017	0.8333333333333334
chr13	81140000	81460000	chr13	81140000	81460000	255,255,0	0.7952712707215104	0.06320874016707526	0.03870025443006371	0.5110294117647058	0.5110294117647058
chr13	43230000	43860000	chr13	43230000	43860000	255,255,0	1.4803484913368865	0.04782832109840375	0.05362594295352674	0.6650390625	0.9404296875
chr13	53230000	53760000	chr13	53230000	53760000	255,255,0	1.5137364943310292	0.056104928961191125	0.045121379714126796	0.9026063100137174	0.7215363511659808
chr13	62100000	62350000	chr13	62100000	62350000	255,255,0	1.302904191704644	0.06482647206589343	0.03622585289699143	0.7218934911242604	0.8047337278106509
chr13	102580000	102860000	chr13	102580000	102860000	255,255,0	1.5129342975200517	0.04799879544539942	0.052458586522815764	0.8809523809523809	0.8714285714285714
chr13	107200000	107650000	chr13	107200000	107650000	255,255,0	1.207261016936239	0.06218645175545551	0.03754920655201131	0.8998109640831758	0.5822306238185255
chr13	31210000	31410000	chr13	31210000	31410000	255,255,0	1.2273937768172376	0.05442258671274064	0.04486430882263695	0.7727272727272727	0.7
chr13	77770000	78120000	chr13	77770000	78120000	255,255,0	1.7103227163147474	0.05000219132537151	0.04885334271837191	0.9104938271604939	0.9104938271604939
chr13	40790000	41040000	chr13	40790000	41040000	255,255,0	1.1132989280122048	0.06337076627386239	0.03485010246901943	0.7810650887573964	0.6272189349112426
chr13	23350000	23880000	chr13	23350000	23880000	255,255,0	1.4325144077789906	0.049359320114804955	0.048310805219699396	0.897119341563786	0.8724279835390947
chr13	31890000	32310000	chr13	31890000	32310000	255,255,0	1.318650333619421	0.054933158022922465	0.04233614227916646	0.8636363636363636	0.7727272727272727
chr13	91360000	91790000	chr13	91360000	91790000	255,255,0	1.267709080761625	0.04721060625275714	0.049894544812972265	0.9070247933884298	0.5929752066115702
chr13	102900000	103160000	chr13	102900000	103160000	255,255,0	1.4581265864597537	0.053461407458535004	0.042754075709861755	0.8736263736263736	0.8626373626373627
chr13	65960000	66430000	chr13	65960000	66430000	255,255,0	0.9627436825917245	0.04993661908303526	0.04540080768596717	0.6614583333333334	0.5538194444444444
chr13	98020000	98410000	chr13	98020000	98410000	255,255,0	1.556886389352301	0.05892183165037071	0.03568426884939263	0.8875	0.8925
chr13	30130000	30610000	chr13	30130000	30610000	255,255,0	1.1054526773508644	0.049063350851907	0.04521783074387807	0.7416666666666667	0.7416666666666667
chr13	85500000	85810000	chr13	85500000	85810000	255,255,0	1.2449549994951628	0.03008604781777057	0.0640829644007633	0.51171875	0.90234375
chr13	33070000	33530000	chr13	33070000	33530000	255,255,0	1.0072715211596275	0.04121023489005577	0.05271603608273586	0.7445652173913043	0.5960144927536232
chr13	41060000	41320000	chr13	41060000	41320000	255,255,0	1.3459054164304807	0.041790523687734685	0.05192018912175339	0.8406593406593407	0.7307692307692307
chr13	99610000	99950000	chr13	99610000	99950000	255,255,0	1.5739310150517611	0.06244163170531969	0.03094342634176482	0.9117647058823529	0.8398692810457516
chr13	95170000	95480000	chr13	95170000	95480000	255,255,0	1.368904007679692	0.0395512525966419	0.05381286498213468	0.84765625	0.75390625
chr13	26970000	27350000	chr13	26970000	27350000	255,255,0	1.5959931413250132	0.048352444561261754	0.044993776108410266	0.9342105263157895	0.9131578947368421
chr13	49640000	49870000	chr13	49640000	49870000	255,255,0	1.3270242723994858	0.048781932650897336	0.044036172528707715	0.7986111111111112	0.7152777777777778
chr13	86850000	87270000	chr13	86850000	87270000	255,255,0	1.177336026311922	0.05502514809301971	0.03753746156621527	0.6818181818181818	0.7943722943722944
chr13	52850000	53190000	chr13	52850000	53190000	255,255,0	1.5851973016476115	0.04408883891122335	0.0483228569967136	0.7352941176470589	0.9052287581699346
chr13	73790000	74130000	chr13	73790000	74130000	255,255,0	1.2325779509141517	0.06192453632182432	0.030155676038600643	0.8660130718954249	0.5915032679738562
chr13	75350000	75630000	chr13	75350000	75630000	255,255,0	1.1131316655106915	0.05170215876410769	0.04009162183402979	0.7804563492063492	0.5798611111111112
chr13	51430000	51790000	chr13	51430000	51790000	255,255,0	1.6821147268440426	0.03939464132616084	0.05237307637268321	0.8391812865497076	0.8976608187134503
chr13	20200000	20470000	chr13	20200000	20470000	255,255,0	1.2251290822431748	0.05736901582072286	0.03403075072665691	0.7078571428571429	0.843140589569161
chr13	28660000	28800000	chr13	28660000	28800000	255,255,0	0.8415369049805336	0.0386637097380716	0.05195359701342253	0.5178571428571429	0.625
chr13	84510000	84830000	chr13	84510000	84830000	255,255,0	1.230872125131998	0.03618326897089129	0.054220252678060105	0.5908777573529411	0.8484604779411764
chr13	94420000	94600000	chr13	94420000	94600000	255,255,0	1.1409610464548792	0.05067882793239635	0.03940505376462041	0.7222222222222222	0.6777777777777778
chr13	107890000	108180000	chr13	107890000	108180000	255,255,0	0.9653910930677487	0.036644996340512034	0.053331343714815196	0.5066666666666667	0.7733333333333333
chr13	24740000	24980000	chr13	24740000	24980000	255,255,0	0.9413331288374405	0.029365875458489375	0.059734082745928535	0.5833333333333334	0.7371794871794872
chr13	92160000	92530000	chr13	92160000	92530000	255,255,0	1.1693859419485562	0.04478295315763246	0.04428989407115608	0.7922437673130194	0.6592797783933518
chr13	73430000	73710000	chr13	73430000	73710000	255,255,0	1.2359198822814323	0.028466038899730144	0.060267574799793194	0.5857142857142857	0.8428571428571429
chr13	26700000	26930000	chr13	26700000	26930000	255,255,0	1.4236142051533622	0.03536767141109856	0.05240220479284549	0.8541666666666666	0.8541666666666666
chr13	35800000	35960000	chr13	35800000	35960000	255,255,0	1.0621179637373086	0.034793200394143874	0.05213308547496184	0.625	0.7083333333333334
chr13	76030000	76470000	chr13	76030000	76470000	255,255,0	1.0310463990032783	0.0409926587865814	0.045877787335377146	0.5632411067193676	0.7687747035573123
chr13	69540000	69860000	chr13	69540000	69860000	255,255,0	1.3899221612434405	0.045834877476682384	0.04068093252411526	0.8860294117647058	0.7389705882352942
chr13	94650000	94970000	chr13	94650000	94970000	255,255,0	1.1441675626033805	0.0496397363432103	0.036602790836290484	0.8492647058823529	0.5477941176470589
chr13	54140000	54330000	chr13	54140000	54330000	255,255,0	1.2816236505150669	0.05353134896322635	0.03202045714617499	0.79	0.69
chr13	43890000	44160000	chr13	43890000	44160000	255,255,0	1.3719830570661309	0.0622963291421898	0.023189890093503068	0.8826530612244898	0.6377551020408163
chr13	39410000	39610000	chr13	39410000	39610000	255,255,0	1.2022148756525137	0.02120938185841202	0.06416464269389521	0.6636363636363637	0.8090909090909091
chr13	95570000	95840000	chr13	95570000	95840000	255,255,0	1.3495551878984364	0.04146788238264522	0.04326388488710009	0.8112244897959183	0.8010204081632653
chr13	108290000	108500000	chr13	108290000	108500000	255,255,0	1.025947165590905	0.05527812635973106	0.02943586613621061	0.6776859504132231	0.6942148760330579
chr13	53240000	53410000	chr13	53240000	53410000	255,255,0	1.1943109115154864	0.06628993583757412	0.018155400808372198	0.7407407407407407	0.6172839506172839
chr13	22310000	22760000	chr13	22310000	22760000	255,255,0	1.0683106616529652	0.037238214058619185	0.047149274332819055	0.6427221172022685	0.8015122873345936
chr13	106050000	106530000	chr13	106050000	106530000	255,255,0	1.463669049666203	0.04460009412857466	0.039662241828402306	0.8316666666666667	0.9416666666666667
chr13	39700000	39970000	chr13	39700000	39970000	255,255,0	1.1148584803125032	0.05501216063348238	0.029090091811266865	0.8316326530612245	0.5153061224489796
chr13	106940000	107140000	chr13	106940000	107140000	255,255,0	1.101555176381003	0.019839081256954414	0.0642610488066921	0.6454545454545455	0.7909090909090909
chr13	88370000	88730000	chr13	88370000	88730000	255,255,0	0.7584406187624371	0.041896894458260746	0.041449083029569005	0.5114469734127853	0.5351977082746314
chr13	29750000	30110000	chr13	29750000	30110000	255,255,0	1.5022959739836597	0.042710311205625795	0.04059986238578081	0.9035087719298246	0.9035087719298246
chr13	44470000	44910000	chr13	44470000	44910000	255,255,0	1.6869327960024334	0.029031897060591227	0.05397828837820326	0.9308300395256917	0.9110671936758893
chr13	87310000	87660000	chr13	87310000	87660000	255,255,0	0.916058502626171	0.04780812612632188	0.03518417448355495	0.5771604938271605	0.6018518518518519
chr13	45340000	45510000	chr13	45340000	45510000	255,255,0	1.1773109831118718	0.05340354976081116	0.029457425903757696	0.7407407407407407	0.6419753086419753
chr13	91060000	91320000	chr13	91060000	91320000	255,255,0	1.324437196411849	0.03555372872745244	0.04722280132096067	0.8296703296703297	0.7747252747252747
chr13	96820000	96970000	chr13	96820000	96970000	255,255,0	0.995705351474889	0.02484890190344512	0.05771697261178285	0.578125	0.640625
chr13	109790000	110110000	chr13	109790000	110110000	255,255,0	1.1213450014933593	0.029854967022879497	0.05069047136676755	0.5992647058823529	0.8933823529411765
chr13	61710000	61980000	chr13	61710000	61980000	255,255,0	1.0435719176740137	0.031353065785034336	0.0485110926551679	0.5153061224489796	0.7602040816326531
chr13	50930000	51070000	chr13	50930000	51070000	255,255,0	0.9861064256132113	0.024761736465343118	0.05508852644649277	0.5535714285714286	0.625
chr13	24290000	24550000	chr13	24290000	24550000	255,255,0	1.055132642402424	0.04380069836874064	0.035235809106933746	0.7417582417582418	0.7087912087912088
chr13	41390000	41620000	chr13	41390000	41620000	255,255,0	1.4102020696380726	0.0424933917609612	0.036480717916012095	0.8541666666666666	0.7847222222222222
chr13	77580000	77750000	chr13	77580000	77750000	255,255,0	1.1748540702956838	0.03379235535780832	0.04462525674940737	0.7160493827160493	0.691358024691358
chr13	49260000	49610000	chr13	49260000	49610000	255,255,0	1.481354264628604	0.042324037117193514	0.03603546308955566	0.8487654320987654	0.8827160493827161
chr13	22800000	23020000	chr13	22800000	23020000	255,255,0	1.044701678087943	0.050262612360465045	0.02780231732381763	0.8106060606060606	0.553030303030303
chr13	47780000	47990000	chr13	47780000	47990000	255,255,0	0.9309026551152256	0.03718022909131943	0.040847379584459234	0.5950413223140496	0.628099173553719
chr13	20490000	20810000	chr13	20490000	20810000	255,255,0	1.0128518239140574	0.03253681946025529	0.04452877123829939	0.8125	0.5698529411764706
chr13	109910000	110110000	chr13	109910000	110110000	255,255,0	0.9844550414135773	0.01974251939695197	0.056800536215874456	0.5545454545454546	0.8090909090909091
chr13	107370000	107650000	chr13	107370000	107650000	255,255,0	0.8269768299655476	0.043453222892596455	0.032925836762227684	0.5476190476190477	0.6523809523809524
chr13	34730000	35150000	chr13	34730000	35150000	255,255,0	1.3192115573640035	0.02927508097555426	0.046723485335079556	0.6818181818181818	0.9155844155844156
chr13	52850000	52970000	chr13	52850000	52970000	255,255,0	0.8649942217123723	0.05566436384897664	0.020025199189727994	0.5	0.5
chr13	53780000	54100000	chr13	53780000	54100000	255,255,0	1.372493879426807	0.03121688245074874	0.04447134803927601	0.6948529411764706	0.8713235294117647
chr13	90870000	91030000	chr13	90870000	91030000	255,255,0	0.9950326423757863	0.031667355805533905	0.04382472426332597	0.6527777777777778	0.625
chr13	59340000	59670000	chr13	59340000	59670000	255,255,0	1.600568988809897	0.03493630387962074	0.040529604170811764	0.8927335640138409	0.8512110726643598
chr13	79670000	79950000	chr13	79670000	79950000	255,255,0	0.9646841430099683	0.04839828091466657	0.0260104152354143	0.7476190476190476	0.5
chr13	75680000	75860000	chr13	75680000	75860000	255,255,0	1.1078329774253137	0.04921842415237017	0.025097438569451375	0.7	0.7
chr13	99430000	99590000	chr13	99430000	99590000	255,255,0	1.0414827391099313	0.0243415772987606	0.04956626739077721	0.5694444444444444	0.7083333333333334
chr13	101140000	101470000	chr13	101140000	101470000	255,255,0	1.437152993400694	0.044565220832784275	0.029296488529239814	0.9065743944636678	0.8581314878892734
chr13	55290000	55540000	chr13	55290000	55540000	255,255,0	1.2853712513754605	0.03557734980070108	0.03827587082529435	0.7810650887573964	0.7337278106508875
chr13	48100000	48290000	chr13	48100000	48290000	255,255,0	1.1012907167165409	0.042795064898946994	0.02985139821639117	0.71	0.63
chr13	92560000	92870000	chr13	92560000	92870000	255,255,0	1.0226637218496788	0.042380845358359634	0.0296474231745077	0.66796875	0.66796875
chr13	33540000	33760000	chr13	33540000	33760000	255,255,0	1.0691725026272516	0.02697211920484004	0.044830484865875236	0.6287878787878788	0.7954545454545454
chr13	44190000	44440000	chr13	44190000	44440000	255,255,0	1.413463283342915	0.0252033607218932	0.04627146851631833	0.7810650887573964	0.8520710059171598
chr13	26170000	26390000	chr13	26170000	26390000	255,255,0	0.9925193497871997	0.0511484657825301	0.018966393895179748	0.8106060606060606	0.5075757575757576
chr13	25000000	25290000	chr13	25000000	25290000	255,255,0	1.1335953393924716	0.03812644570265152	0.031964322037294185	0.7644444444444445	0.7644444444444445
chr13	98440000	98660000	chr13	98440000	98660000	255,255,0	1.3744025257392767	0.04556135424968602	0.023849495466443146	0.8409090909090909	0.7651515151515151
chr13	48590000	48760000	chr13	48590000	48760000	255,255,0	1.1749094098653359	0.02963195885591107	0.039502829884854165	0.691358024691358	0.7407407407407407
chr13	28010000	28290000	chr13	28010000	28290000	255,255,0	1.303934883980534	0.03898498767805865	0.03010433270562783	0.8333333333333334	0.8333333333333334
chr13	38620000	38910000	chr13	38620000	38910000	255,255,0	1.0289611434696717	0.02701457063794096	0.04173655989538582	0.53765522875817	0.794452614379085
chr13	112920000	113140000	chr13	112920000	113140000	255,255,0	1.0116538240559354	0.03593831750124118	0.03269050458920729	0.5984848484848485	0.7348484848484849
chr13	48790000	49100000	chr13	48790000	49100000	255,255,0	1.046386165644052	0.03663362618272789	0.031218508008281395	0.76953125	0.58984375
chr13	101770000	101920000	chr13	101770000	101920000	255,255,0	0.9403828330449713	0.03199402619440382	0.034661521151932884	0.640625	0.640625
chr13	80010000	80350000	chr13	80010000	80350000	255,255,0	1.1533053895494378	0.02476430329927362	0.041527700234300094	0.5522875816993464	0.8660130718954249
chr13	35970000	36230000	chr13	35970000	36230000	255,255,0	1.344484897401606	0.030980567633352496	0.03525958408476589	0.8846153846153846	0.7857142857142857
chr13	71970000	72250000	chr13	71970000	72250000	255,255,0	0.9236883513380447	0.033335205542003137	0.03241825136989182	0.5380952380952381	0.6904761904761905
chr13	101500000	101760000	chr13	101500000	101760000	255,255,0	0.9767912884911172	0.03307435909727606	0.03256153223898815	0.7307692307692307	0.6208791208791209
chr13	42320000	42570000	chr13	42320000	42570000	255,255,0	1.275359224637096	0.04058888567399588	0.024949626370473547	0.8284023668639053	0.757396449704142
chr13	67240000	67420000	chr13	67240000	67420000	255,255,0	1.0625439644865913	0.03644070458885554	0.02837028119705841	0.7222222222222222	0.6111111111111112
chr13	51110000	51380000	chr13	51110000	51380000	255,255,0	1.3744724591629498	0.03828215388659892	0.02632958082148676	0.8622448979591837	0.7193877551020408
chr13	91930000	92120000	chr13	91930000	92120000	255,255,0	0.8965517653881236	0.03125939134433697	0.031949226711794114	0.59	0.65
chr13	69350000	69520000	chr13	69350000	69520000	255,255,0	1.075694853979461	0.01997397023593142	0.04125776496501591	0.5925925925925926	0.7407407407407407
chr13	51130000	51280000	chr13	51130000	51280000	255,255,0	0.9040357469286132	0.05082857951385589	0.010274980094993995	0.6041666666666667	0.5069444444444444
chr13	30150000	30330000	chr13	30150000	30330000	255,255,0	0.9272313472326306	0.042679320599206025	0.018405776619370623	0.7444444444444445	0.5222222222222223
chr13	111270000	111440000	chr13	111270000	111440000	255,255,0	0.859351758798392	0.021703133036868254	0.038876116057784814	0.5185185185185185	0.6666666666666666
chr13	33910000	34070000	chr13	33910000	34070000	255,255,0	0.9060800541708866	0.04146308390962904	0.01844033004477509	0.6527777777777778	0.5694444444444444
chr13	19980000	20160000	chr13	19980000	20160000	255,255,0	0.8064634446335542	0.027280827192249016	0.03226556945814699	0.5046296296296297	0.6499158249158249
chr13	77320000	77520000	chr13	77320000	77520000	255,255,0	0.9253829734281489	0.02224960105048163	0.035446400200502146	0.5909090909090909	0.6454545454545455
chr13	63110000	63310000	chr13	63110000	63310000	255,255,0	1.0421569525611158	0.034899199494245164	0.02240445280606603	0.7181818181818181	0.6090909090909091
chr13	90720000	90860000	chr13	90720000	90860000	255,255,0	0.8919429707478326	0.020106155120465125	0.03706921689486723	0.5535714285714286	0.625
chr13	30660000	30820000	chr13	30660000	30820000	255,255,0	0.9654401764974927	0.036502102974800194	0.019708187864780638	0.7083333333333334	0.5694444444444444
chr13	110920000	111060000	chr13	110920000	111060000	255,255,0	0.8079324390830838	0.03285285079140529	0.022514669738650683	0.5178571428571429	0.5892857142857143
chr13	45550000	45720000	chr13	45550000	45720000	255,255,0	0.9460163528901335	0.03270264494675697	0.02232345279476521	0.5925925925925926	0.6172839506172839
chr13	101940000	102100000	chr13	101940000	102100000	255,255,0	0.921190193977568	0.028005311608516	0.0265110954750604	0.6467013888888888	0.6328125
chr13	23460000	23700000	chr13	23460000	23700000	255,255,0	0.7980303034599003	0.035958980826862365	0.018062569274959334	0.6602564102564102	0.5192307692307693
chr13	46160000	46320000	chr13	46160000	46320000	255,255,0	0.9500097628482413	0.028902337564589424	0.023947143717741322	0.625	0.625
chr13	99140000	99370000	chr13	99140000	99370000	255,255,0	1.102382129654787	0.020735654258602788	0.03117824170111729	0.6875	0.7708333333333334
chr13	75870000	76020000	chr13	75870000	76020000	255,255,0	0.8784170426319808	0.023116216008280926	0.028796585366037433	0.640625	0.546875
chr13	20490000	20690000	chr13	20490000	20690000	255,255,0	1.0625003712098935	0.03415008140876326	0.01738467550265124	0.8090909090909091	0.6454545454545455
chr13	48320000	48570000	chr13	48320000	48570000	255,255,0	0.9654933440787924	0.0267041871742612	0.024447369015808296	0.6863905325443787	0.6272189349112426
chr13	94200000	94350000	chr13	94200000	94350000	255,255,0	0.8882679064348014	0.01049028050348378	0.04041491265753431	0.515625	0.671875
chr13	45770000	45950000	chr13	45770000	45950000	255,255,0	1.0848571525352386	0.02066223836849929	0.030178871954223835	0.7	0.7222222222222222
chr13	30380000	30610000	chr13	30380000	30610000	255,255,0	1.0318782781703344	0.019538232588325155	0.03103632048099504	0.5763888888888888	0.8125
chr13	40530000	40680000	chr13	40530000	40680000	255,255,0	0.9361896129545617	0.013962243561709982	0.03612163234186092	0.578125	0.640625
chr13	35450000	35720000	chr13	35450000	35720000	255,255,0	0.7277875613329725	0.02287442145514586	0.026660714704844685	0.5357142857142857	0.5459183673469388
chr13	26470000	26690000	chr13	26470000	26690000	255,255,0	1.0149373958795134	0.01962750101894021	0.029048921638089614	0.6590909090909091	0.7803030303030303
chr13	107670000	107860000	chr13	107670000	107860000	255,255,0	0.9617978473570352	0.02688750581880337	0.021774092551543046	0.69	0.65
chr13	20940000	21170000	chr13	20940000	21170000	255,255,0	1.1843458360272376	0.024017018073438506	0.024484438838997473	0.8125	0.7986111111111112
chr13	41900000	42100000	chr13	41900000	42100000	255,255,0	1.073408170011839	0.017797709701800155	0.030633220811231585	0.7	0.7363636363636363
chr13	42590000	42820000	chr13	42590000	42820000	255,255,0	1.2169602102789971	0.020306134744075763	0.027603566327172264	0.8125	0.7569444444444444
chr13	100000000	100300000	chr13	100000000	100300000	255,255,0	0.8839313992574698	0.025906043331764144	0.02083906837874511	0.716111932938856	0.5065212031558186
chr13	21630000	21800000	chr13	21630000	21800000	255,255,0	0.8852498577417749	0.03428164942314584	0.012426315297563417	0.7160493827160493	0.5432098765432098
chr13	110660000	110860000	chr13	110660000	110860000	255,255,0	0.7704118381028013	0.021623187349675797	0.023499230570238283	0.5363636363636364	0.5363636363636364
chr13	70780000	70950000	chr13	70780000	70950000	255,255,0	0.7947865328792945	0.017878726769967608	0.026985914071797328	0.5432098765432098	0.5432098765432098
chr13	94980000	95160000	chr13	94980000	95160000	255,255,0	0.9671243298195071	0.012935038371539826	0.030755282497929075	0.5666666666666667	0.7222222222222222
chr13	98850000	99030000	chr13	98850000	99030000	255,255,0	1.1375891158502527	0.025157958368076452	0.018236676197461537	0.7444444444444445	0.7444444444444445
chr13	32780000	33010000	chr13	32780000	33010000	255,255,0	0.7910800454247642	0.021776724024504042	0.017154037286201868	0.5715277777777777	0.5590277777777778
chr13	46980000	47180000	chr13	46980000	47180000	255,255,0	0.9297926643452383	0.017030315977474474	0.01572930357941454	0.6636363636363637	0.6454545454545455
chr13	98680000	98830000	chr13	98680000	98830000	255,255,0	0.7515681699250774	0.013375348793058196	0.015013728610830992	0.515625	0.546875
chr13	39110000	39260000	chr13	39110000	39260000	255,255,0	0.7327888691756655	0.01449332428391333	0.0127700495012836	0.578125	0.515625
chr13	27660000	27780000	chr13	27660000	27780000	255,255,0	0.6584397693622372	0.01460930934234047	0.009787013050106277	0.5	0.5
chr14	53410000	54220000	chr14	53410000	54220000	255,255,0	1.328675915089327	0.07164714632574004	0.12812480904222542	0.8566329565734682	0.6686496133254015
chr14	73140000	74080000	chr14	73140000	74080000	255,255,0	0.8233750388631632	0.11542009678532675	0.08414271827516258	0.5296985815602837	0.5784574468085106
chr14	77920000	78590000	chr14	77920000	78590000	255,255,0	0.9855214118143518	0.08699584884041084	0.11228648646029954	0.6721453287197232	0.5475778546712803
chr14	92220000	92630000	chr14	92220000	92630000	255,255,0	0.7047599093120925	0.05948251615408334	0.13837724611608634	0.5804988662131519	0.5079365079365079
chr14	95530000	96270000	chr14	95530000	96270000	255,255,0	1.1137870081846097	0.07136987384912705	0.12279941051753672	0.8854907539118065	0.5554765291607396
chr14	22120000	22900000	chr14	22120000	22900000	255,255,0	0.9352919996136257	0.08423539261654031	0.10656298370915664	0.5275641025641026	0.6852564102564103
chr14	66330000	67350000	chr14	66330000	67350000	255,255,0	1.3059289920971437	0.09363939903143059	0.09677634397514151	0.6489441930618401	0.9098793363499246
chr14	80040000	80890000	chr14	80040000	80890000	255,255,0	1.3935615757626525	0.08554278708391487	0.09937742985705178	0.7733910221741482	0.7560843699296917
chr14	98110000	99300000	chr14	98110000	99300000	255,255,0	1.0302580222247655	0.07430637532532314	0.1102107774824302	0.5716666666666667	0.8003139589169002
chr14	78920000	79860000	chr14	78920000	79860000	255,255,0	1.7065681853484236	0.07628693062295783	0.10094251820731742	0.9410460992907801	0.7070035460992907
chr14	31420000	32550000	chr14	31420000	32550000	255,255,0	1.6777632118312793	0.08828774456562563	0.08884793862085905	0.8605724838411819	0.8574946137273007
chr14	100880000	101680000	chr14	100880000	101680000	255,255,0	1.4623183278369996	0.09797631358602948	0.07850124358949556	0.7701219512195122	0.926219512195122
chr14	91290000	91440000	chr14	91290000	91440000	255,255,0	0.8455387360946962	0.04159979451971986	0.13458388171036423	0.578125	0.609375
chr14	68860000	69470000	chr14	68860000	69470000	255,255,0	0.7590263486541723	0.10222723253812147	0.07017140812265514	0.5950225459590703	0.51786306034532
chr14	56520000	57200000	chr14	56520000	57200000	255,255,0	1.6786809879655917	0.06973934704919904	0.0987974458073021	0.9134453781512605	0.888235294117647
chr14	63350000	64320000	chr14	63350000	64320000	255,255,0	1.3813133335751036	0.0856230769233087	0.0816322172659065	0.8496459808413162	0.8296543107038734
chr14	86930000	87640000	chr14	86930000	87640000	255,255,0	1.1986054794083323	0.06432065255523013	0.10207751573064923	0.7314293460126793	0.743483066399733
chr14	29540000	30250000	chr14	29540000	30250000	255,255,0	1.4241324786269112	0.056681337659603065	0.10858056484829817	0.8587962962962963	0.7183641975308642
chr14	99480000	100180000	chr14	99480000	100180000	255,255,0	1.1144324716337017	0.08435862454874621	0.07960880264695638	0.8214285714285714	0.6547619047619048
chr14	30640000	31400000	chr14	30640000	31400000	255,255,0	1.5206704510893492	0.08915344978089362	0.07444426863323092	0.8283204763467922	0.8139844804318488
chr14	45290000	46000000	chr14	45290000	46000000	255,255,0	0.9994872467079143	0.08557289306308165	0.07664053115767205	0.7908950617283951	0.44521604938271603
chr14	62160000	63290000	chr14	62160000	63290000	255,255,0	1.7459553887185826	0.07705773983693326	0.08327043493539482	0.9424438288704217	0.9135118497999385
chr14	65100000	66100000	chr14	65100000	66100000	255,255,0	1.4791893176976303	0.07262825911647292	0.08700951255633117	0.9494117647058824	0.7533333333333333
chr14	57430000	58090000	chr14	57430000	58090000	255,255,0	1.6576411577371126	0.07467096881329038	0.08158876316874886	0.9278074866310161	0.875222816399287
chr14	105080000	105520000	chr14	105080000	105520000	255,255,0	1.4436136655066036	0.06926400047988038	0.08323933871611888	0.5513833992094862	0.9229249011857708
chr14	89020000	89930000	chr14	89020000	89930000	255,255,0	1.5935201065657378	0.08406605567163178	0.06800916219590686	0.8889413988657845	0.9560491493383743
chr14	51270000	51980000	chr14	51270000	51980000	255,255,0	1.1527844089103283	0.06621250486041652	0.08571801768394965	0.7970679012345679	0.6612654320987654
chr14	53410000	54350000	chr14	53410000	54350000	255,255,0	1.7392071459421579	0.07481222218705252	0.07567494432590327	0.8851950354609929	0.936613475177305
chr14	103020000	103510000	chr14	103020000	103510000	255,255,0	0.8780650383324433	0.07137314980399376	0.0735965237092534	0.6976	0.5056
chr14	69790000	70340000	chr14	69790000	70340000	255,255,0	0.6919725889974475	0.07892765767583293	0.06426445880658453	0.5089285714285714	0.5165816326530612
chr14	24720000	25140000	chr14	24720000	25140000	255,255,0	1.3768673231104591	0.08019121844816968	0.06299234370372354	0.8246753246753247	0.7683982683982684
chr14	94390000	94650000	chr14	94390000	94650000	255,255,0	1.5107537930886759	0.10207100591715978	0.03863270528422416	0.8846153846153846	0.7527472527472527
chr14	81980000	82660000	chr14	81980000	82660000	255,255,0	0.8812491760993706	0.07926706304112212	0.06133059272415059	0.5571428571428572	0.634453781512605
chr14	23590000	23940000	chr14	23590000	23940000	255,255,0	1.7051553438356244	0.0639652560779774	0.07534476822461261	0.8981481481481481	0.8672839506172839
chr14	23090000	23560000	chr14	23090000	23560000	255,255,0	1.166701833726389	0.06432007693422206	0.07479598698739512	0.7204861111111112	0.734375
chr14	87930000	88480000	chr14	87930000	88480000	255,255,0	1.353431799169241	0.07650236380075046	0.06000689829885375	0.8482142857142857	0.7589285714285714
chr14	60610000	61270000	chr14	60610000	61270000	255,255,0	1.4025363254642746	0.06670228015920052	0.0693838007114414	0.839572192513369	0.8511586452762924
chr14	20300000	20620000	chr14	20300000	20620000	255,255,0	1.5235678410853275	0.08573007149564336	0.05034209204365534	0.8428511570069204	0.85333991133218
chr14	54520000	54800000	chr14	54520000	54800000	255,255,0	1.3626581395349993	0.07640639620174697	0.059506426334467066	0.7857142857142857	0.8238095238095238
chr14	81220000	81480000	chr14	81220000	81480000	255,255,0	1.604054802433041	0.057629717229156635	0.07764722148473696	0.8626373626373627	0.8846153846153846
chr14	19970000	20250000	chr14	19970000	20250000	255,255,0	1.1439604975261906	0.05448833165274625	0.08048743526500779	0.5380952380952381	0.8904761904761904
chr14	55700000	56470000	chr14	55700000	56470000	255,255,0	1.6972025435969307	0.07495167049596813	0.05875937723203456	0.8678500986193294	0.9493754109138725
chr14	75110000	75530000	chr14	75110000	75530000	255,255,0	1.1323256628840155	0.06352029024976849	0.06699541160251427	0.7207792207792207	0.6731601731601732
chr14	25420000	26160000	chr14	25420000	26160000	255,255,0	1.1099250367993427	0.06819794696235426	0.061695661470433046	0.837126600284495	0.5369843527738265
chr14	76860000	77080000	chr14	76860000	77080000	255,255,0	1.5557925614459576	0.06811166552820744	0.060566970334447495	0.8106060606060606	0.8409090909090909
chr14	42150000	42820000	chr14	42150000	42820000	255,255,0	0.9712587290194907	0.07108329890298623	0.05674498805105119	0.736159169550173	0.4524221453287197
chr14	64500000	65010000	chr14	64500000	65010000	255,255,0	0.9857812961685629	0.05240441292932916	0.0747210700956869	0.584319526627219	0.75
chr14	28720000	29520000	chr14	28720000	29520000	255,255,0	1.6560250778331707	0.06928526700129128	0.05651565800761883	0.9432926829268292	0.8207673655683925
chr14	33820000	34310000	chr14	33820000	34310000	255,255,0	1.5738431525689442	0.04626902093122852	0.07934154342053787	0.8544	0.864
chr14	67820000	68840000	chr14	67820000	68840000	255,255,0	1.8754408382232668	0.060766970799022935	0.06298537197879706	0.9694570135746606	0.9566365007541479
chr14	28240000	28640000	chr14	28240000	28640000	255,255,0	1.266746282218015	0.047917434811317966	0.0755156777836527	0.5261904761904762	0.9023809523809524
chr14	75120000	75300000	chr14	75120000	75300000	255,255,0	1.3141969217037737	0.06330963451474186	0.05926573136528414	0.7666666666666667	0.7222222222222222
chr14	61450000	61830000	chr14	61450000	61830000	255,255,0	1.4434046470863076	0.06197233589626963	0.06054554066171691	0.8710526315789474	0.9026315789473685
chr14	74200000	74550000	chr14	74200000	74550000	255,255,0	0.7637235470333549	0.05662214419077166	0.06528215345563514	0.5339506172839507	0.5030864197530864
chr14	39040000	39420000	chr14	39040000	39420000	255,255,0	1.7566839967301722	0.05377939882878838	0.06802965957009971	0.8763157894736842	0.9131578947368421
chr14	44170000	44850000	chr14	44170000	44850000	255,255,0	1.3053878778340398	0.057889794827264515	0.06372046554962066	0.553781512605042	0.9134453781512605
chr14	71880000	72430000	chr14	71880000	72430000	255,255,0	1.4134535470035416	0.06832437334005372	0.05312878699290957	0.6772959183673469	0.9272959183673469
chr14	99480000	99960000	chr14	99480000	99960000	255,255,0	1.070527815154323	0.059732149114764294	0.05978927169753357	0.8383333333333334	0.5683333333333334
chr14	76020000	76660000	chr14	76020000	76660000	255,255,0	1.4939883273215444	0.05009262972090027	0.06933065874704636	0.8418560606060606	0.8873106060606061
chr14	20660000	20970000	chr14	20660000	20970000	255,255,0	1.2867971509116516	0.06026379045766067	0.05887379279279972	0.78515625	0.76953125
chr14	94390000	95440000	chr14	94390000	95440000	255,255,0	1.712197255252892	0.013691180550336357	0.1048803962931837	0.9861160555357779	0.7034531861872553
chr14	59120000	59450000	chr14	59120000	59450000	255,255,0	1.6533922053895962	0.05577844836090845	0.062088791376553626	0.9134948096885813	0.9204152249134948
chr14	49620000	49840000	chr14	49620000	49840000	255,255,0	1.3171555914164252	0.073751079239714	0.04378756997266129	0.8106060606060606	0.6617424242424242
chr14	22550000	22900000	chr14	22550000	22900000	255,255,0	1.04753803322122	0.04870303106125835	0.06767964947398235	0.5895061728395061	0.7253086419753086
chr14	61860000	62140000	chr14	61860000	62140000	255,255,0	1.5085955303869985	0.05393291739437414	0.06200394077747068	0.8904761904761904	0.8809523809523809
chr14	95540000	96040000	chr14	95540000	96040000	255,255,0	1.4641870123950307	0.06018146289951515	0.0550322197214545	0.9184615384615384	0.8446153846153847
chr14	71100000	71710000	chr14	71100000	71710000	255,255,0	1.5985391667295852	0.060036259030263606	0.05491114626842487	0.9238466874783212	0.8477454040929587
chr14	59580000	59910000	chr14	59580000	59910000	255,255,0	1.1475492572455899	0.08043644171362213	0.03402613615170048	0.740484429065744	0.7889273356401384
chr14	39480000	39950000	chr14	39480000	39950000	255,255,0	1.4584311846524587	0.06866724461461018	0.045398161014361046	0.8732638888888888	0.765625
chr14	67370000	67790000	chr14	67370000	67790000	255,255,0	1.530400397634755	0.057553001644530866	0.0559882680545746	0.8896103896103896	0.9112554112554112
chr14	103750000	104060000	chr14	103750000	104060000	255,255,0	1.341605819814367	0.05051703142632667	0.06247127720023854	0.80078125	0.87109375
chr14	73130000	73480000	chr14	73130000	73480000	255,255,0	0.8820268050325272	0.0697558484409303	0.042444844285370355	0.5216049382716049	0.6327160493827161
chr14	72480000	72950000	chr14	72480000	72950000	255,255,0	1.7350712671044366	0.05640780376889035	0.055715433270524084	0.9322916666666666	0.9010416666666666
chr14	78930000	79570000	chr14	78930000	79570000	255,255,0	1.2271186833942755	0.0639307683737142	0.047642223938326664	0.9441287878787878	0.5187165775401069
chr14	24460000	24670000	chr14	24460000	24670000	255,255,0	1.4383846703218168	0.058684637617541724	0.05230026636393312	0.8264462809917356	0.8264462809917356
chr14	69570000	69760000	chr14	69570000	69760000	255,255,0	1.08230311128658	0.06221098846142028	0.047624224621522625	0.6479166666666667	0.752361111111111
chr14	58480000	59050000	chr14	58480000	59050000	255,255,0	1.6302454245927651	0.06090724188762259	0.04800076220542959	0.9417360285374554	0.882282996432818
chr14	99490000	99670000	chr14	99490000	99670000	255,255,0	1.1260186520112676	0.07185489701648184	0.03650539790615657	0.7444444444444445	0.7444444444444445
chr14	60330000	60590000	chr14	60330000	60590000	255,255,0	1.0445470308706462	0.04622241568435498	0.06204442789286776	0.6687136393018747	0.7394239747180924
chr14	97230000	97970000	chr14	97230000	97970000	255,255,0	0.7831380978553288	0.05866728708455166	0.048698805113519934	0.6493598862019915	0.5071123755334281
chr14	36670000	37170000	chr14	36670000	37170000	255,255,0	1.2561054586853555	0.0544726889151156	0.05274488361943863	0.7584615384615384	0.7215384615384616
chr14	68860000	69100000	chr14	68860000	69100000	255,255,0	1.5052901955877784	0.06787724163293252	0.03898675427801532	0.8653846153846154	0.8525641025641025
chr14	27020000	27540000	chr14	27020000	27540000	255,255,0	0.8315530226245372	0.0498810722869538	0.05573659074898453	0.5797720797720798	0.5569800569800569
chr14	96100000	96270000	chr14	96100000	96270000	255,255,0	1.0984676482736808	0.05122725333172222	0.05374052836571634	0.7407407407407407	0.7160493827160493
chr14	67150000	67350000	chr14	67150000	67350000	255,255,0	1.266194340287265	0.04105533811822179	0.06364431809050367	0.7545454545454545	0.8090909090909091
chr14	46030000	46490000	chr14	46030000	46490000	255,255,0	0.807096433766526	0.05562282152676096	0.04813416668153879	0.5126811594202898	0.5815217391304348
chr14	88620000	89000000	chr14	88620000	89000000	255,255,0	1.454520808053489	0.04938793904037106	0.05365698484800563	0.85	0.8552631578947368
chr14	101960000	102320000	chr14	101960000	102320000	255,255,0	0.7304577946345814	0.05817710765431223	0.044682445688629197	0.5409356725146199	0.5
chr14	44890000	45240000	chr14	44890000	45240000	255,255,0	1.731008699249231	0.05363933984268751	0.04841661152401658	0.9166666666666666	0.8858024691358025
chr14	54930000	55190000	chr14	54930000	55190000	255,255,0	0.8407596247181799	0.05165325785735251	0.04888167217028323	0.6208791208791209	0.521978021978022
chr14	68240000	68830000	chr14	68240000	68830000	255,255,0	1.251658742314776	0.05385807840802061	0.046584888524885515	0.5677777777777778	0.9566666666666667
chr14	51280000	51770000	chr14	51280000	51770000	255,255,0	1.4298403850901902	0.04375556911193801	0.05534336550883258	0.9216	0.832
chr14	90860000	91170000	chr14	90860000	91170000	255,255,0	1.1605318542092637	0.048334596215874534	0.05074220955234608	0.76953125	0.80078125
chr14	81560000	81960000	chr14	81560000	81960000	255,255,0	1.378662895940019	0.05932715612591655	0.03948569300409337	0.8833333333333333	0.7928571428571428
chr14	67400000	67560000	chr14	67400000	67560000	255,255,0	0.949633158333736	0.08191405146169065	0.016394307818809795	0.7083333333333334	0.5416666666666666
chr14	29540000	30010000	chr14	29540000	30010000	255,255,0	1.2237301367503373	0.04796958528762793	0.05010197638514724	0.9010416666666666	0.5190972222222222
chr14	36490000	36660000	chr14	36490000	36660000	255,255,0	1.0699698540517324	0.047763910891464076	0.05016506494220207	0.6172839506172839	0.7160493827160493
chr14	102510000	102930000	chr14	102510000	102930000	255,255,0	1.0864973051217448	0.040968661210207945	0.05663024265201912	0.6558441558441559	0.7770562770562771
chr14	20460000	20610000	chr14	20460000	20610000	255,255,0	1.0048217639012753	0.019238042093390896	0.07800277331977898	0.609375	0.640625
chr14	90280000	90750000	chr14	90280000	90750000	255,255,0	1.2265390152351663	0.05615107482281441	0.04062574320447205	0.7497337744171393	0.852607120352867
chr14	96570000	96750000	chr14	96570000	96750000	255,255,0	1.0798262048713152	0.06599367011801285	0.03075623668229361	0.7444444444444445	0.6777777777777778
chr14	46570000	47030000	chr14	46570000	47030000	255,255,0	0.7943287290051719	0.055418523152790916	0.0410032605753667	0.5380434782608695	0.5144927536231884
chr14	38680000	39010000	chr14	38680000	39010000	255,255,0	1.2510004819896392	0.04736350156090645	0.04787638987836941	0.671280276816609	0.8373702422145328
chr14	89960000	90250000	chr14	89960000	90250000	255,255,0	1.3254582592205593	0.0505593548896226	0.044578242222050105	0.8711111111111111	0.8444444444444444
chr14	49860000	50100000	chr14	49860000	50100000	255,255,0	1.6020755217743585	0.0475203282759131	0.04697485631603543	0.8397435897435898	0.8653846153846154
chr14	49290000	49570000	chr14	49290000	49570000	255,255,0	1.2791387243300922	0.035167850719987466	0.05928434496093968	0.5577463395330431	0.8921873181405526
chr14	74300000	74480000	chr14	74300000	74480000	255,255,0	1.1944813591126806	0.047171624899461195	0.04705353867714826	0.7	0.7444444444444445
chr14	94680000	95060000	chr14	94680000	95060000	255,255,0	1.178861839746499	0.06596761415050348	0.02801247757814125	0.8631578947368421	0.7657894736842106
chr14	37240000	37580000	chr14	37240000	37580000	255,255,0	1.5645219652425313	0.050184531521675235	0.04354472977740276	0.8921568627450981	0.8398692810457516
chr14	34560000	35030000	chr14	34560000	35030000	255,255,0	1.4641873694418388	0.06005591746639988	0.033522851908619346	0.9253472222222222	0.6927083333333334
chr14	63780000	64320000	chr14	63780000	64320000	255,255,0	1.1231660749253667	0.038055387391966476	0.0539257818004409	0.6759259259259259	0.8425925925925926
chr14	34330000	34530000	chr14	34330000	34530000	255,255,0	1.438558382718972	0.04294198871232599	0.048946353636683884	0.7909090909090909	0.8090909090909091
chr14	95110000	95420000	chr14	95110000	95420000	255,255,0	1.3166453165026801	0.028374476498481738	0.06300609046012648	0.86328125	0.88671875
chr14	80930000	81170000	chr14	80930000	81170000	255,255,0	1.1981447569180537	0.04518575446118146	0.04552052860407521	0.7115384615384616	0.8397435897435898
chr14	39220000	39380000	chr14	39220000	39380000	255,255,0	0.9339036494754738	0.022002883501389056	0.06866767520445695	0.5138888888888888	0.6805555555555556
chr14	67830000	68230000	chr14	67830000	68230000	255,255,0	1.227003814469318	0.06140382266898686	0.02887744243004229	0.8738095238095238	0.6642857142857143
chr14	37900000	38200000	chr14	37900000	38200000	255,255,0	1.7584000461497984	0.0422790001836246	0.04792280603799312	0.8958333333333334	0.9125
chr14	96290000	96530000	chr14	96290000	96530000	255,255,0	1.1473066347731757	0.046409901384880686	0.0434218273458479	0.7371794871794872	0.8141025641025641
chr14	37660000	37870000	chr14	37660000	37870000	255,255,0	1.2954002578382413	0.041827928308088395	0.04666560275526824	0.6942148760330579	0.8099173553719008
chr14	32260000	32550000	chr14	32260000	32550000	255,255,0	1.282743993997991	0.035346583275316854	0.05296939960543459	0.5955555555555555	0.8711111111111111
chr14	103060000	103320000	chr14	103060000	103320000	255,255,0	1.4103205639254508	0.05364389142384862	0.034285522368183136	0.8736263736263736	0.8406593406593407
chr14	70590000	70800000	chr14	70590000	70800000	255,255,0	1.1755256060303585	0.058070597463908843	0.029722990559704558	0.7603305785123967	0.6942148760330579
chr14	77120000	77280000	chr14	77120000	77280000	255,255,0	1.1256908358509277	0.04675920251484021	0.04064383190492446	0.7083333333333334	0.6805555555555556
chr14	22920000	23080000	chr14	22920000	23080000	255,255,0	1.075544541593243	0.03999796322905941	0.04641240350492497	0.7083333333333334	0.6527777777777778
chr14	55420000	55680000	chr14	55420000	55680000	255,255,0	1.4187144467158967	0.04097611624220318	0.045219394172418825	0.8516483516483516	0.8626373626373627
chr14	38220000	38600000	chr14	38220000	38600000	255,255,0	1.2103435837484449	0.04884927516381041	0.037173232016843784	0.781578947368421	0.6710526315789473
chr14	100380000	100650000	chr14	100380000	100650000	255,255,0	1.3061520799240183	0.049466917848251274	0.03645613132198079	0.8520408163265306	0.8214285714285714
chr14	32580000	33000000	chr14	32580000	33000000	255,255,0	1.362414712858539	0.04984717998030139	0.03596980636347749	0.9242424242424242	0.5476190476190477
chr14	35440000	35810000	chr14	35440000	35810000	255,255,0	1.2225138347189821	0.041469999197379134	0.04429180005922935	0.5595567867036011	0.9030470914127424
chr14	41270000	41600000	chr14	41270000	41600000	255,255,0	1.52190424028401	0.04987131191645931	0.03519753059604633	0.8719723183391004	0.8788927335640139
chr14	31160000	31370000	chr14	31160000	31370000	255,255,0	1.2633232928226938	0.02689652355673828	0.0580588381733885	0.6611570247933884	0.8099173553719008
chr14	70360000	70570000	chr14	70360000	70570000	255,255,0	1.2853699125352378	0.03395184084745382	0.050229615721256726	0.743801652892562	0.8264462809917356
chr14	101690000	101950000	chr14	101690000	101950000	255,255,0	1.2781444782346139	0.047850206579698296	0.036034125583889395	0.8406593406593407	0.7637362637362637
chr14	69130000	69460000	chr14	69130000	69460000	255,255,0	0.944954888672979	0.03956097590271514	0.044246362116682134	0.5605536332179931	0.7474048442906575
chr14	87940000	88170000	chr14	87940000	88170000	255,255,0	1.107103304199856	0.05189023406127953	0.031832488806815426	0.8125	0.5763888888888888
chr14	20990000	21160000	chr14	20990000	21160000	255,255,0	1.0023397589144982	0.036153283476837786	0.04753400929206401	0.6172839506172839	0.691358024691358
chr14	72730000	72920000	chr14	72730000	72920000	255,255,0	1.0116221065699227	0.025816596764992397	0.05768197993668013	0.51	0.75
chr14	22540000	22800000	chr14	22540000	22800000	255,255,0	0.7746527209848956	0.03939943972586165	0.044093542464360244	0.5628954378954378	0.5037878787878788
chr14	69810000	70030000	chr14	69810000	70030000	255,255,0	1.3050728763526525	0.042325695058474486	0.04109404744698765	0.8257575757575758	0.8257575757575758
chr14	52800000	52960000	chr14	52800000	52960000	255,255,0	1.0559523868907057	0.04112784732164251	0.04203116348994939	0.7083333333333334	0.6805555555555556
chr14	87730000	87890000	chr14	87730000	87890000	255,255,0	0.9437749850819992	0.026152436204686748	0.05687666534151119	0.625	0.625
chr14	63370000	63630000	chr14	63370000	63630000	255,255,0	1.0350379613065168	0.05806141536792955	0.024900064346209824	0.8316790352504638	0.5076530612244898
chr14	72500000	72710000	chr14	72500000	72710000	255,255,0	1.1281065789544487	0.06954060603368428	0.013356932116032854	0.8264462809917356	0.5785123966942148
chr14	23730000	23900000	chr14	23730000	23900000	255,255,0	0.9309926619373405	0.018767683858047748	0.06375925045146941	0.5185185185185185	0.691358024691358
chr14	60620000	60970000	chr14	60620000	60970000	255,255,0	1.1354987484891708	0.05294492358482876	0.028042271541239026	0.8549382716049383	0.6759259259259259
chr14	65150000	65410000	chr14	65150000	65410000	255,255,0	1.185388139794108	0.053059850121299684	0.02768798100155337	0.8626373626373627	0.7087912087912088
chr14	43530000	43900000	chr14	43530000	43900000	255,255,0	0.7866586348472449	0.0465879871369389	0.03398051079651963	0.5650969529085873	0.5152354570637119
chr14	95560000	95760000	chr14	95560000	95760000	255,255,0	1.0104403547326257	0.06112361559455837	0.018995810778119612	0.8090909090909091	0.5363636363636364
chr14	64780000	64920000	chr14	64780000	64920000	255,255,0	0.7981203500524745	0.04042669782299612	0.03903306023540937	0.5892857142857143	0.5535714285714286
chr14	54170000	54340000	chr14	54170000	54340000	255,255,0	0.9574102726160302	0.028686036997359665	0.05060549078522415	0.5185185185185185	0.7407407407407407
chr14	100660000	100880000	chr14	100660000	100880000	255,255,0	1.0288217902503753	0.027112870805083848	0.052130720702423666	0.6742424242424242	0.7196969696969697
chr14	81710000	81950000	chr14	81710000	81950000	255,255,0	0.9696138968782375	0.03879466296258192	0.03951675265721886	0.5189006797398406	0.7766149933982103
chr14	55030000	55190000	chr14	55030000	55190000	255,255,0	0.8013876077494859	0.032244189647533304	0.04592620368924667	0.5078125	0.5728693181818182
chr14	30280000	30530000	chr14	30280000	30530000	255,255,0	1.193358154674797	0.030341126113525213	0.04757072069025886	0.6587066779374472	0.8062130177514792
chr14	56800000	57060000	chr14	56800000	57060000	255,255,0	0.8741388678222941	0.029665091839899238	0.04806817471283141	0.510989010989011	0.7087912087912088
chr14	35130000	35420000	chr14	35130000	35420000	255,255,0	1.4679612790666565	0.036296749618474886	0.04132007267925482	0.8355555555555556	0.8711111111111111
chr14	61290000	61450000	chr14	61290000	61450000	255,255,0	0.9745156831244459	0.04743222578176802	0.029187176542352207	0.6805555555555556	0.625
chr14	75680000	75990000	chr14	75680000	75990000	255,255,0	1.2758334574375885	0.04049623940599051	0.035816962695995394	0.77734375	0.82421875
chr14	75310000	75500000	chr14	75310000	75500000	255,255,0	1.2399245559497838	0.04025893246463651	0.03538392853630197	0.75	0.77
chr14	36960000	37170000	chr14	36960000	37170000	255,255,0	1.0328230622864492	0.02336181496005711	0.05221663897677044	0.628099173553719	0.6611570247933884
chr14	51990000	52280000	chr14	51990000	52280000	255,255,0	0.9120387864062467	0.04309343473522359	0.03246348020499742	0.72	0.5155555555555555
chr14	51780000	51980000	chr14	51780000	51980000	255,255,0	1.189339479870936	0.03890401690469389	0.03631118951684524	0.7545454545454545	0.7363636363636363
chr14	86120000	86420000	chr14	86120000	86420000	255,255,0	0.8812572333633268	0.04090311276110352	0.03405697441187003	0.6958333333333333	0.5041666666666667
chr14	89020000	89170000	chr14	89020000	89170000	255,255,0	0.9396826413241337	0.05293988215366098	0.021879171032960623	0.640625	0.609375
chr14	36080000	36370000	chr14	36080000	36370000	255,255,0	1.269451819682903	0.038813609645291014	0.03560314877537788	0.8355555555555556	0.7111111111111111
chr14	61010000	61250000	chr14	61010000	61250000	255,255,0	1.2823122576893313	0.02902960550983471	0.04528878320815874	0.8012820512820513	0.8653846153846154
chr14	99280000	99430000	chr14	99280000	99430000	255,255,0	0.8688802187643628	0.034001078585642	0.039882492980446715	0.609375	0.640625
chr14	70070000	70320000	chr14	70070000	70320000	255,255,0	1.1324374972749247	0.03384950025512842	0.040034014452538305	0.7455621301775148	0.7928994082840237
chr14	103560000	103710000	chr14	103560000	103710000	255,255,0	1.0175214461177868	0.032154836075476	0.041685058144285234	0.671875	0.671875
chr14	68400000	68830000	chr14	68400000	68830000	255,255,0	1.1429342291745666	0.026716201139046	0.0465123911498993	0.5144628099173554	0.9318181818181818
chr14	78430000	78580000	chr14	78430000	78580000	255,255,0	0.8577854839892798	0.03585665851963688	0.03722614412654802	0.578125	0.546875
chr14	74870000	75090000	chr14	74870000	75090000	255,255,0	1.1859415944874065	0.03785719958831825	0.03445186181730574	0.6742424242424242	0.8106060606060606
chr14	55200000	55390000	chr14	55200000	55390000	255,255,0	1.1883656986344597	0.025431882693369552	0.04651937904852986	0.75	0.77
chr14	70840000	71040000	chr14	70840000	71040000	255,255,0	0.8380144539010115	0.02418555469096844	0.0477408035881112	0.5	0.6454545454545455
chr14	71130000	71300000	chr14	71130000	71300000	255,255,0	1.0741169572335476	0.058594522845740876	0.012586777572497432	0.7407407407407407	0.6172839506172839
chr14	53060000	53310000	chr14	53060000	53310000	255,255,0	0.9032259761399273	0.024530519707329033	0.04609461696272708	0.6272189349112426	0.6272189349112426
chr14	50950000	51240000	chr14	50950000	51240000	255,255,0	1.1003265946901397	0.02846452650767039	0.04177024182249976	0.6844444444444444	0.8
chr14	48240000	48400000	chr14	48240000	48400000	255,255,0	0.9721113090366633	0.04571868255807472	0.024460438061558624	0.6805555555555556	0.5416666666666666
chr14	55720000	55840000	chr14	55720000	55840000	255,255,0	0.7436429300330076	0.05029330081757897	0.018547110770741518	0.5	0.5
chr14	55850000	56120000	chr14	55850000	56120000	255,255,0	0.8656233953266379	0.049079857678113355	0.018444286597364475	0.6479591836734694	0.6071428571428571
chr14	51990000	52140000	chr14	51990000	52140000	255,255,0	0.9631440423308296	0.049079256228583806	0.017748519702063592	0.671875	0.609375
chr14	47290000	47550000	chr14	47290000	47550000	255,255,0	0.9671218290210669	0.0328631649096457	0.033494560385690875	0.554945054945055	0.7197802197802198
chr14	35870000	36060000	chr14	35870000	36060000	255,255,0	1.1486797188461302	0.038986171009999245	0.02730386237866069	0.71	0.71
chr14	33470000	33790000	chr14	33470000	33790000	255,255,0	1.1217121559291638	0.02619863233418558	0.04008639589285376	0.5257352941176471	0.8639705882352942
chr14	86450000	86650000	chr14	86450000	86650000	255,255,0	0.7238405609993608	0.03217766257621922	0.033931533532016236	0.5181818181818182	0.5
chr14	58240000	58440000	chr14	58240000	58440000	255,255,0	1.0263006492280238	0.027916586730136913	0.037490762977905406	0.5545454545454546	0.7909090909090909
chr14	59950000	60180000	chr14	59950000	60180000	255,255,0	0.9239519306158013	0.03464974850635841	0.03068179370996718	0.6458333333333334	0.6875
chr14	76030000	76380000	chr14	76030000	76380000	255,255,0	1.16205028399603	0.03671588526505008	0.02846055409431581	0.8364197530864198	0.6574074074074074
chr14	33840000	34090000	chr14	33840000	34090000	255,255,0	1.330125645289149	0.04033767363530705	0.024336275081308752	0.8757396449704142	0.6627218934911243
chr14	64330000	64490000	chr14	64330000	64490000	255,255,0	0.8846224990774051	0.03825259057703199	0.026330968274157835	0.6527777777777778	0.5694444444444444
chr14	26410000	26730000	chr14	26410000	26730000	255,255,0	0.8192310455089858	0.029798431385699965	0.034618064312527674	0.5625	0.5919117647058824
chr14	76670000	76820000	chr14	76670000	76820000	255,255,0	0.906758898258194	0.03422533980324495	0.030091896162964732	0.546875	0.671875
chr14	30010000	30210000	chr14	30010000	30210000	255,255,0	1.0469245300714736	0.029258166268522158	0.0337607290447166	0.6454545454545455	0.7
chr14	73710000	73880000	chr14	73710000	73880000	255,255,0	1.0056996388425252	0.029983287117719283	0.03233357182548731	0.7160493827160493	0.6419753086419753
chr14	60340000	60490000	chr14	60340000	60490000	255,255,0	0.7139044475369898	0.030873572754424657	0.03067679703153287	0.515625	0.515625
chr14	47920000	48210000	chr14	47920000	48210000	255,255,0	1.170454826782478	0.02598278250713925	0.03540603854196878	0.7644444444444445	0.7377777777777778
chr14	45100000	45240000	chr14	45100000	45240000	255,255,0	0.8934956896093194	0.010543032067697748	0.05053731895727123	0.5178571428571429	0.625
chr14	99700000	99910000	chr14	99700000	99910000	255,255,0	1.0937744138483314	0.022895151582744626	0.037354849708345024	0.7768595041322314	0.743801652892562
chr14	102090000	102320000	chr14	102090000	102320000	255,255,0	1.0561731765561984	0.030542180234037375	0.029451341972030053	0.7013888888888888	0.7569444444444444
chr14	66120000	66320000	chr14	66120000	66320000	255,255,0	0.9057469616198925	0.03136061645874346	0.027032156479821167	0.6454545454545455	0.6818181818181818
chr14	102720000	102920000	chr14	102720000	102920000	255,255,0	1.0196027434402368	0.018759541152022507	0.03935223073858962	0.5909090909090909	0.7727272727272727
chr14	25410000	25530000	chr14	25410000	25530000	255,255,0	0.7293025590634975	0.04319711370469797	0.014857842847680327	0.5	0.5
chr14	79270000	79550000	chr14	79270000	79550000	255,255,0	0.8710941036668399	0.023143126808112657	0.03364114144077966	0.6142857142857143	0.5952380952380952
chr14	87050000	87330000	chr14	87050000	87330000	255,255,0	0.9853996978292612	0.03145262305049023	0.025296711897987264	0.7095238095238096	0.6333333333333333
chr14	76410000	76650000	chr14	76410000	76650000	255,255,0	1.251402946138834	0.01831586664026656	0.03817596665169319	0.7884615384615384	0.8525641025641025
chr14	84000000	84330000	chr14	84000000	84330000	255,255,0	0.7128745201787927	0.029209518733366666	0.02697057232220136	0.5121107266435986	0.532871972318339
chr14	66930000	67120000	chr14	66930000	67120000	255,255,0	0.9227649772990631	0.021278244625949103	0.03487310266509393	0.57	0.75
chr14	78010000	78150000	chr14	78010000	78150000	255,255,0	0.8393004574089611	0.03158366459647985	0.023999536243142047	0.5892857142857143	0.5178571428571429
chr14	36680000	36940000	chr14	36680000	36940000	255,255,0	1.0517428801474853	0.03023999457431012	0.02496158320792331	0.7967032967032966	0.554945054945055
chr14	30900000	31100000	chr14	30900000	31100000	255,255,0	1.1991987121611545	0.025222141708359867	0.029735313777399942	0.7727272727272727	0.7363636363636363
chr14	99950000	100150000	chr14	99950000	100150000	255,255,0	0.8735734859138538	0.020856011291465942	0.03408140999810087	0.6818181818181818	0.5909090909090909
chr14	71310000	71600000	chr14	71310000	71600000	255,255,0	0.7397787462024631	0.026290627841819337	0.028421369075361108	0.5155555555555555	0.5511111111111111
chr14	23100000	23300000	chr14	23100000	23300000	255,255,0	0.9839889561970699	0.03306044548233435	0.021215166776788162	0.7496212121212121	0.5481060606060606
chr14	26740000	26990000	chr14	26740000	26990000	255,255,0	0.8598366019220078	0.026731110235499685	0.02642712868854399	0.5680473372781065	0.6390532544378699
chr14	86680000	86900000	chr14	86680000	86900000	255,255,0	0.7317127800232457	0.02647381944387381	0.026644915866602614	0.531060606060606	0.5113636363636364
chr14	67580000	67700000	chr14	67580000	67700000	255,255,0	0.6835664711355288	0.016205511883124683	0.03639816260577643	0.5	0.5
chr14	50550000	50770000	chr14	50550000	50770000	255,255,0	1.1412086336190979	0.023376485870695275	0.027613961129117792	0.7954545454545454	0.75
chr14	92000000	92160000	chr14	92000000	92160000	255,255,0	0.7990135298150641	0.027324568151980998	0.022943504325083578	0.5694444444444444	0.625
chr14	47690000	47870000	chr14	47690000	47870000	255,255,0	0.915631205617995	0.024565061516581683	0.023905998519360074	0.6111111111111112	0.6333333333333333
chr14	73300000	73460000	chr14	73300000	73460000	255,255,0	1.0301127095958054	0.017474024151396816	0.030742983224026032	0.6998456790123457	0.6859567901234568
chr14	32070000	32230000	chr14	32070000	32230000	255,255,0	0.8829035307352138	0.025071438792148015	0.021996954191129476	0.5694444444444444	0.5972222222222222
chr14	22380000	22530000	chr14	22380000	22530000	255,255,0	0.8391828075877416	0.01983066933724586	0.02716844985601195	0.546875	0.578125
chr14	73490000	73630000	chr14	73490000	73630000	255,255,0	0.7724759136435029	0.028108535386907794	0.01854677239203676	0.5446428571428572	0.5267857142857143
chr14	52290000	52490000	chr14	52290000	52490000	255,255,0	0.7854164806737551	0.022966178364822013	0.02287533993825179	0.5909090909090909	0.5545454545454546
chr14	50120000	50290000	chr14	50120000	50290000	255,255,0	0.9535423361398859	0.03173961860737987	0.013866470862770586	0.6666666666666666	0.6172839506172839
chr14	103330000	103500000	chr14	103330000	103500000	255,255,0	0.8942177723437807	0.02382737172001514	0.021637637805277672	0.691358024691358	0.5925925925925926
chr14	74650000	74840000	chr14	74650000	74840000	255,255,0	0.9019690397472164	0.01764744523542625	0.02774810698728765	0.63	0.61
chr14	104920000	105080000	chr14	104920000	105080000	255,255,0	0.7685047923721876	0.017773689588437905	0.02666455526033978	0.5946180555555556	0.5456597222222221
chr14	83300000	83470000	chr14	83300000	83470000	255,255,0	0.8488624157360376	0.02117357612541406	0.022515358135267047	0.5679012345679012	0.6419753086419753
chr14	50310000	50520000	chr14	50310000	50520000	255,255,0	1.0837908844792241	0.02349847022821857	0.020062288895093684	0.7107438016528925	0.7933884297520661
chr14	96930000	97160000	chr14	96930000	97160000	255,255,0	1.029625168415346	0.018589051144201455	0.02312547593248128	0.7013888888888888	0.7986111111111112
chr14	40250000	40400000	chr14	40250000	40400000	255,255,0	0.8328190187435518	0.02054885311858827	0.021121498821691856	0.578125	0.578125
chr14	63800000	63990000	chr14	63800000	63990000	255,255,0	0.9843861140791019	0.02765716879649429	0.01383804252256909	0.77	0.67
chr14	21890000	22110000	chr14	21890000	22110000	255,255,0	0.7498487670715479	0.01829707990208106	0.02313453764803982	0.506993006993007	0.5576923076923077
chr14	102330000	102500000	chr14	102330000	102500000	255,255,0	0.8656447403545031	0.022083841239328897	0.018373888777739125	0.6172839506172839	0.6172839506172839
chr14	102510000	102690000	chr14	102510000	102690000	255,255,0	0.9170296986761273	0.026080136675781948	0.013964711134459929	0.6777777777777778	0.6111111111111112
chr14	53970000	54160000	chr14	53970000	54160000	255,255,0	0.7246223237662075	0.017769588762003047	0.021796123043960308	0.5531818181818182	0.5231818181818182
chr14	31880000	32040000	chr14	31880000	32040000	255,255,0	0.8232227667937078	0.01567995581502791	0.02230239800826367	0.5138888888888888	0.5972222222222222
chr14	76200000	76380000	chr14	76200000	76380000	255,255,0	0.9215156263114515	0.016373780181796305	0.021262942221935716	0.6555555555555556	0.6555555555555556
chr14	58630000	58830000	chr14	58630000	58830000	255,255,0	0.708085975865189	0.020592677375650986	0.015428305266699723	0.5545454545454546	0.5
chr14	30730000	30870000	chr14	30730000	30870000	255,255,0	0.7824829980326855	0.018643316152647853	0.013006095304606677	0.5535714285714286	0.5535714285714286
chr14	73890000	74050000	chr14	73890000	74050000	255,255,0	0.8282680535722047	0.014468203984689723	0.01343028767135823	0.6527777777777778	0.5694444444444444
chr15	23470000	25170000	chr15	23470000	25170000	255,255,0	0.4629546749679435	0.24522285523655474	0.1740715054809771	0.4380300957592339	0.407250341997264
chr15	53920000	55160000	chr15	53920000	55160000	255,255,0	1.4168904689340724	0.11805877732187794	0.1029399155402182	0.7383512544802867	0.7982590885816693
chr15	70940000	71770000	chr15	70940000	71770000	255,255,0	1.1192021534718894	0.09391471023543085	0.10438296835807269	0.7925170068027211	0.6065759637188208
chr15	65620000	65800000	chr15	65620000	65800000	255,255,0	0.8901497126850983	0.03353298397133152	0.16361199895834985	0.7666666666666667	0.5
chr15	75020000	75210000	chr15	75020000	75210000	255,255,0	1.0581198050698826	0.05845271450953454	0.13665721387038793	0.79	0.53
chr15	42670000	43320000	chr15	42670000	43320000	255,255,0	0.9321166325828711	0.06407080696513634	0.12994870768135558	0.5932047750229569	0.6134067952249771
chr15	85270000	85700000	chr15	85270000	85700000	255,255,0	1.2576446396179428	0.12696086254765881	0.06625420968035958	0.6570247933884298	0.8119834710743802
chr15	49170000	50150000	chr15	49170000	50150000	255,255,0	1.19676798566197	0.08972958277059656	0.10029903819490901	0.6085714285714285	0.763265306122449
chr15	72280000	72620000	chr15	72280000	72620000	255,255,0	1.1439213276632079	0.06685419462149436	0.12110168812556145	0.8006535947712419	0.6045751633986928
chr15	66290000	66550000	chr15	66290000	66550000	255,255,0	1.629931987303525	0.13395121362154372	0.05217773390364877	0.8406593406593407	0.8186813186813187
chr15	58930000	59670000	chr15	58930000	59670000	255,255,0	1.267932477886232	0.09706621218922683	0.08883843989814932	0.6777997770174158	0.807043831396163
chr15	52750000	53760000	chr15	52750000	53760000	255,255,0	1.3065280315588965	0.08176978361273948	0.10190511852194989	0.7835447904652056	0.7458669742406767
chr15	101290000	101650000	chr15	101290000	101650000	255,255,0	1.4766327190654274	0.046959268421156386	0.13550364950640895	0.9005847953216374	0.5789473684210527
chr15	91280000	92080000	chr15	91280000	92080000	255,255,0	1.2219014956659913	0.11311365409790292	0.06788884597587538	0.7780487804878049	0.6134146341463415
chr15	34640000	34840000	chr15	34640000	34840000	255,255,0	0.9037699671334926	0.146140581513258	0.03375052424405821	0.5818181818181818	0.7363636363636363
chr15	38700000	39590000	chr15	38700000	39590000	255,255,0	0.9946101517107705	0.08307411128377863	0.09626213109764112	0.7066666666666667	0.5992982456140351
chr15	77940000	78710000	chr15	77940000	78710000	255,255,0	0.7242372927276539	0.08579673287107806	0.09205976537130484	0.5029585798816568	0.5062458908612755
chr15	98440000	99080000	chr15	98440000	99080000	255,255,0	1.5628971157333553	0.06381654843878842	0.11089755937315221	0.9024621212121212	0.7017045454545454
[truncated: 5,794 more rows]
