# Supplementary material for: Reorganization of 3D genome structure may contribute to gene regulatory evolution in primates
Source: PLoS Genet. 2019 Jul 19;15(7):e1008278. doi: 10.1371/journal.pgen.1008278 (PMC6668850; doi:10.1371/journal.pgen.1008278)
Supplement: S18 Table — (TXT) [file pgen.1008278.s038.txt]

chr1	x1	x2	chr2	y1	y2	color	score	uVarScore	lVarScore	upSign	loSign
chr9	101650000	102500000	chr9	101650000	102500000	255,255,0	0.8636050391208714	0.1945159556034357	0.07322144145723748	0.7490535424553812	0.40670632774472687
chr9	7800000	8300000	chr9	7800000	8300000	255,255,0	1.1144901486031018	0.15200806741020867	0.047909386968512074	0.7138461538461538	0.6569230769230769
chr9	4720000	5620000	chr9	4720000	5620000	255,255,0	1.183659964548713	0.0953703779706585	0.103867437368698	0.5647342995169082	0.7927536231884058
chr9	107410000	108420000	chr9	107410000	108420000	255,255,0	1.2373115474946794	0.06960085273062921	0.12940362272583628	0.9457900807381776	0.5467128027681661
chr9	84360000	85440000	chr9	84360000	85440000	255,255,0	1.5212504219724408	0.0868562769390939	0.11108408496855217	0.877104377104377	0.6696969696969697
chr9	101440000	101560000	chr9	101440000	101560000	255,255,0	0.6935856644950058	0.14236806393355916	0.055534638714227785	0.5	0.5
chr9	88290000	88540000	chr9	88290000	88540000	255,255,0	1.2694263678096078	0.15108299230041097	0.04619659493156028	0.5698083967314737	0.8724288531980839
chr9	110420000	111350000	chr9	110420000	111350000	255,255,0	1.136817781361229	0.11580681350541888	0.08137446524495884	0.5323675871435039	0.8881846989588049
chr9	69700000	69930000	chr9	69700000	69930000	255,255,0	1.2510467471333895	0.03459955228701677	0.16133936208968802	0.7013888888888888	0.8263888888888888
chr9	77260000	78290000	chr9	77260000	78290000	255,255,0	1.4323035586540669	0.10322959251029477	0.08902412501144258	0.6719674556213018	0.8757396449704142
chr9	11550000	12510000	chr9	11550000	12510000	255,255,0	1.1905081153287032	0.07990901889679922	0.10767998661669947	0.5539965986394558	0.7869897959183674
chr9	70350000	70610000	chr9	70350000	70610000	255,255,0	1.5050190591500936	0.11276671701055704	0.07414963277038633	0.8131868131868132	0.8736263736263736
chr9	68580000	69020000	chr9	68580000	69020000	255,255,0	1.5090444566178987	0.14080988329222505	0.04501928366907049	0.8003952569169961	0.958498023715415
chr9	34660000	35630000	chr9	34660000	35630000	255,255,0	1.6144623016850344	0.09162762903981347	0.09389141604845713	0.8925447730112454	0.8163265306122449
chr9	92120000	92660000	chr9	92120000	92660000	255,255,0	1.235974155411565	0.09299409603321207	0.09163768352019752	0.8214285714285714	0.6335978835978836
chr9	32370000	32990000	chr9	32370000	32990000	255,255,0	1.2773726781693622	0.09670054047813222	0.08302733105078941	0.5191532258064516	0.8901209677419355
chr9	25920000	26680000	chr9	25920000	26680000	255,255,0	0.901325692369749	0.0842154964227214	0.09327657014658695	0.634952766531714	0.5067476383265856
chr9	107400000	108800000	chr9	107400000	108800000	255,255,0	1.7019857829708833	0.08147122119409839	0.09302752967871866	0.9418511066398391	0.9109999503191992
chr9	113680000	114310000	chr9	113680000	114310000	255,255,0	0.8089226305266526	0.07178111231000163	0.10009215821048725	0.5693359375	0.5400390625
chr9	119510000	120370000	chr9	119510000	120370000	255,255,0	1.5660125854560079	0.07725147353633488	0.0925833873753561	0.7933403805496829	0.9001057082452432
chr9	115570000	116670000	chr9	115570000	116670000	255,255,0	1.444499423022723	0.08106497779611632	0.08720738930071725	0.8548701298701299	0.8224025974025974
chr9	99160000	100010000	chr9	99160000	100010000	255,255,0	1.4127658625939412	0.08034316858006973	0.07984946376320962	0.9118442401297999	0.8047593293672255
chr9	16170000	17040000	chr9	16170000	17040000	255,255,0	1.4900131174223215	0.09262877549339613	0.06597797508056867	0.8445247933884298	0.8073347107438017
chr9	120590000	121190000	chr9	120590000	121190000	255,255,0	1.3720841785002236	0.08243532838614019	0.07356305229018768	0.8664071190211347	0.7455691509084168
chr9	17520000	18210000	chr9	17520000	18210000	255,255,0	1.267512571756883	0.08368817186335128	0.07129053721270909	0.7444897959183674	0.72
chr9	84650000	85290000	chr9	84650000	85290000	255,255,0	0.8607074678826758	0.09210110184402322	0.06184764322320467	0.5104166666666666	0.5501893939393939
chr9	132350000	132960000	chr9	132350000	132960000	255,255,0	1.0938022539074028	0.0806225940606781	0.07316894627701519	0.6201873048907388	0.8054110301768991
chr9	98050000	98780000	chr9	98050000	98780000	255,255,0	1.444301600615543	0.07913889799481108	0.07377332171504525	0.7786705624543463	0.8677867056245434
chr9	103370000	104080000	chr9	103370000	104080000	255,255,0	0.6471854387609086	0.07962904549846252	0.07223247813571694	0.5115740740740741	0.49459876543209874
chr9	104110000	104740000	chr9	104110000	104740000	255,255,0	1.046400633833204	0.07667035546750212	0.0750757976426723	0.5302734375	0.8369140625
chr9	86390000	87320000	chr9	86390000	87320000	255,255,0	1.771038581815778	0.0686326785569446	0.0820370511642313	0.939791760977818	0.8030783159800815
chr9	5800000	6510000	chr9	5800000	6510000	255,255,0	1.282383323985522	0.07731593620410701	0.07255631387944639	0.8263888888888888	0.6350308641975309
chr9	2120000	2790000	chr9	2120000	2790000	255,255,0	1.7912423868161182	0.06957764638168235	0.0792919746364319	0.8918685121107266	0.8676470588235294
chr9	90900000	91710000	chr9	90900000	91710000	255,255,0	1.6722254068464966	0.055610867498678274	0.0930153029515868	0.942296252230815	0.8518738845925045
chr9	33040000	33260000	chr9	33040000	33260000	255,255,0	1.4354805233416177	0.08411567888204649	0.06439150063301739	0.8106060606060606	0.7196969696969697
chr9	113260000	113670000	chr9	113260000	113670000	255,255,0	1.1762300635416068	0.09817163215865651	0.05020410685712322	0.7029478458049887	0.8027210884353742
chr9	29800000	30780000	chr9	29800000	30780000	255,255,0	1.2558349195294618	0.07527041657556147	0.07299649473855888	0.8714285714285714	0.593469387755102
chr9	129820000	130430000	chr9	129820000	130430000	255,255,0	1.0937754342202617	0.08178595854579535	0.06544515523999185	0.7887617065556711	0.6243496357960457
chr9	36780000	37410000	chr9	36780000	37410000	255,255,0	1.5551899633410535	0.07703439420056317	0.07018169780648409	0.7744140625	0.8974609375
chr9	109530000	110170000	chr9	109530000	110170000	255,255,0	1.0767834689634246	0.06590572719013542	0.08046984002488415	0.71875	0.7263257575757576
chr9	132260000	132400000	chr9	132260000	132400000	255,255,0	0.9313605949867914	0.08225764648789814	0.06329834837436965	0.5892857142857143	0.5535714285714286
chr9	116690000	117470000	chr9	116690000	117470000	255,255,0	1.434531032610368	0.0631996111869704	0.08160774771758203	0.8762820512820513	0.8237179487179487
chr9	136730000	137250000	chr9	136730000	137250000	255,255,0	1.249487040212021	0.0626207133464445	0.07910483102350906	0.8133903133903134	0.7364672364672364
chr9	95460000	96220000	chr9	95460000	96220000	255,255,0	1.192727551809369	0.06450224430640973	0.07591342268715816	0.6902834008097166	0.7685560053981106
chr9	90220000	90870000	chr9	90220000	90870000	255,255,0	1.8042443101296137	0.0753789138760251	0.06381669601329981	0.8797061524334252	0.9054178145087236
chr9	33800000	34360000	chr9	33800000	34360000	255,255,0	1.1036278411598093	0.06884348179090544	0.06936272758836551	0.6391625615763546	0.7401477832512315
chr9	25020000	25760000	chr9	25020000	25760000	255,255,0	1.0409276588907819	0.0700896653543105	0.06757898242639847	0.6607396870554765	0.6394025604551921
chr9	133520000	134050000	chr9	133520000	134050000	255,255,0	0.8167754610498904	0.0635290812734716	0.07113467383527705	0.6392318244170097	0.50480109739369
chr9	36200000	36730000	chr9	36200000	36730000	255,255,0	1.164778024189656	0.07975771492658251	0.05435059238470591	0.5349794238683128	0.850480109739369
chr9	123400000	124020000	chr9	123400000	124020000	255,255,0	1.512392340079049	0.06555682806691004	0.06803110620336755	0.8780241935483871	0.8618951612903226
chr9	94620000	95120000	chr9	94620000	95120000	255,255,0	1.4027773134097008	0.08605140116228796	0.047044797562714236	0.7461538461538462	0.9184615384615384
chr9	9310000	9940000	chr9	9310000	9940000	255,255,0	1.4142688208880458	0.067844554658928	0.06348284816507582	0.7041015625	0.8779296875
chr9	91730000	92080000	chr9	91730000	92080000	255,255,0	1.530209505342032	0.0557594709870404	0.07518439492903292	0.8858024691358025	0.8240740740740741
chr9	21170000	21790000	chr9	21170000	21790000	255,255,0	1.748633807141609	0.07268678793782851	0.05735954940058244	0.9183467741935484	0.8780241935483871
chr9	122870000	123360000	chr9	122870000	123360000	255,255,0	1.3736562336157965	0.07776685153736002	0.051538945021238305	0.7648	0.8608
chr9	126870000	127430000	chr9	126870000	127430000	255,255,0	1.5131048336796624	0.07325049775749676	0.055712772844054376	0.8288177339901478	0.8805418719211823
chr9	37900000	38400000	chr9	37900000	38400000	255,255,0	1.5719481838567857	0.04223345232994377	0.0859359808971836	0.9061538461538462	0.8538461538461538
chr9	108890000	109510000	chr9	108890000	109510000	255,255,0	1.1989199821291736	0.06622322413593414	0.06076644387968713	0.8908396464646464	0.6745340501792114
chr9	82070000	82500000	chr9	82070000	82500000	255,255,0	0.8846178819556357	0.08518493786439149	0.04153654335053519	0.5475206611570248	0.5599173553719008
chr9	104770000	105440000	chr9	104770000	105440000	255,255,0	1.7301722249165572	0.05137406923684862	0.07492425403715985	0.9645328719723183	0.9247404844290658
chr9	110630000	111340000	chr9	110630000	111340000	255,255,0	1.5099550043988408	0.0664845360106252	0.059764099200236565	0.781360229276896	0.9538470017636684
chr9	18240000	19030000	chr9	18240000	19030000	255,255,0	1.4903063882825607	0.06726826103389207	0.05895881080378132	0.756875	0.893125
chr9	89580000	90110000	chr9	89580000	90110000	255,255,0	1.8329656077453698	0.07246305146113333	0.053293394621806045	0.8998628257887518	0.9163237311385459
chr9	74760000	75110000	chr9	74760000	75110000	255,255,0	1.6779228662942276	0.055283468070976755	0.07043744951652148	0.904320987654321	0.8672839506172839
chr9	75190000	75860000	chr9	75190000	75860000	255,255,0	1.5528628025192186	0.07174103881933591	0.053813868875446785	0.9130869995056846	0.7527310924369748
chr9	85810000	86340000	chr9	85810000	86340000	255,255,0	1.3567788813410266	0.067315479508158	0.05794800063961747	0.6529492455418381	0.8559670781893004
chr9	81690000	81860000	chr9	81690000	81860000	255,255,0	0.8315797077894964	0.015544677149971277	0.10934021076724339	0.5679012345679012	0.5185185185185185
chr9	31120000	31800000	chr9	31120000	31800000	255,255,0	0.9809028128716548	0.06533723202544449	0.05875022456305096	0.46974789915966386	0.780672268907563
chr9	122090000	122350000	chr9	122090000	122350000	255,255,0	1.4560851272969915	0.06243776517762137	0.060275766620992044	0.8406593406593407	0.8296703296703297
chr9	22290000	22450000	chr9	22290000	22450000	255,255,0	1.210502475324161	0.059997119176138966	0.06248309483166256	0.7083333333333334	0.7083333333333334
chr9	131100000	131520000	chr9	131100000	131520000	255,255,0	1.0338009973625852	0.0612705253397498	0.06097267885798989	0.6558441558441559	0.7077922077922078
chr9	5150000	5610000	chr9	5150000	5610000	255,255,0	1.1533037992048714	0.04710735622562632	0.0735663003282157	0.6105072463768116	0.7590579710144928
chr9	96680000	96830000	chr9	96680000	96830000	255,255,0	0.8848730790617719	0.03980164215647135	0.08068008966408952	0.640625	0.515625
chr9	94010000	94210000	chr9	94010000	94210000	255,255,0	1.3727945492723264	0.052000552404755596	0.06834810764657544	0.8090909090909091	0.7909090909090909
chr9	129120000	129620000	chr9	129120000	129620000	255,255,0	1.8603461936320742	0.053784280046353994	0.06644708398614084	0.9615384615384616	0.9080035425101214
chr9	137280000	137520000	chr9	137280000	137520000	255,255,0	1.2333993071393863	0.06575838589885022	0.05431800915949292	0.7628205128205128	0.7628205128205128
chr9	129630000	129810000	chr9	129630000	129810000	255,255,0	1.225211890598624	0.06478420622656493	0.05528361097987525	0.7425925925925926	0.7166666666666667
chr9	136340000	136700000	chr9	136340000	136700000	255,255,0	1.3563919924477967	0.054980571644585696	0.0647189303554867	0.8099415204678363	0.8216374269005848
chr9	15180000	15640000	chr9	15180000	15640000	255,255,0	1.027980080234372	0.0523100206023781	0.06684474039079391	0.5018115942028986	0.7735507246376812
chr9	21180000	21450000	chr9	21180000	21450000	255,255,0	1.2666689111290395	0.07736924627114156	0.04056295846575784	0.8520408163265306	0.6071428571428571
chr9	100600000	100940000	chr9	100600000	100940000	255,255,0	1.8068731195737344	0.05364168222248311	0.06391772395232609	0.826797385620915	0.9313725490196079
chr9	97680000	97900000	chr9	97680000	97900000	255,255,0	1.3345571904184799	0.06360674028308724	0.05381471194894219	0.8257575757575758	0.7196969696969697
chr9	122460000	122810000	chr9	122460000	122810000	255,255,0	1.7301496208786467	0.06445467645450281	0.052293118771611524	0.8672839506172839	0.9351851851851852
chr9	38420000	38600000	chr9	38420000	38600000	255,255,0	0.9540471942767011	0.045532554112351895	0.07062478302327355	0.5888888888888889	0.6111111111111112
chr9	83190000	83600000	chr9	83190000	83600000	255,255,0	1.4084832510102854	0.062156892211820525	0.0537112828789237	0.7845804988662132	0.7845804988662132
chr9	27320000	27540000	chr9	27320000	27540000	255,255,0	1.605407788840095	0.05623208134294899	0.05883871794163045	0.8409090909090909	0.8409090909090909
chr9	130690000	130870000	chr9	130690000	130870000	255,255,0	1.2188030420485116	0.07308034128342358	0.041605016865473396	0.7444444444444445	0.7222222222222222
chr9	37470000	37830000	chr9	37470000	37830000	255,255,0	1.3936115895337957	0.06606202253399152	0.0481069066868737	0.8859649122807017	0.716374269005848
chr9	133020000	133340000	chr9	133020000	133340000	255,255,0	1.1397504281743398	0.04811521693660878	0.06599560157396842	0.7904411764705882	0.6801470588235294
chr9	34380000	34630000	chr9	34380000	34630000	255,255,0	1.5409543859218906	0.03850699079468682	0.07478496273894678	0.8165680473372781	0.863905325443787
chr9	111360000	111590000	chr9	111360000	111590000	255,255,0	1.2685167291060964	0.06052663391393201	0.052691907697787296	0.8263888888888888	0.7152777777777778
chr9	131750000	132250000	chr9	131750000	132250000	255,255,0	1.5616938645200045	0.07196966665731025	0.04113205625212693	0.86	0.9553846153846154
chr9	33480000	33770000	chr9	33480000	33770000	255,255,0	0.833066868621817	0.059906005767891284	0.052901300328436075	0.5688888888888889	0.56
chr9	89340000	89560000	chr9	89340000	89560000	255,255,0	1.6784440504374403	0.06984165304277304	0.04277820187515849	0.8257575757575758	0.8257575757575758
chr9	128620000	129060000	chr9	128620000	129060000	255,255,0	1.1316930120244928	0.03538378901152496	0.07584647503631864	0.5	0.8675889328063241
chr9	820000	1010000	chr9	820000	1010000	255,255,0	1.1606181043203232	0.03501623400699898	0.0756392224665181	0.67	0.67
chr9	31820000	32350000	chr9	31820000	32350000	255,255,0	1.333572612579797	0.053162368010152894	0.056863193469945186	0.8093278463648834	0.8257887517146777
chr9	35110000	35270000	chr9	35110000	35270000	255,255,0	1.0792051091451054	0.07804193177916771	0.031152752889761774	0.7083333333333334	0.5416666666666666
chr9	20610000	20960000	chr9	20610000	20960000	255,255,0	0.8504645732792318	0.027971049425055426	0.08119766201602047	0.6388888888888888	0.5092592592592593
chr9	97420000	97620000	chr9	97420000	97620000	255,255,0	1.3286459161972841	0.042944428987037736	0.06615677577082352	0.7363636363636363	0.8090909090909091
chr9	96360000	96670000	chr9	96360000	96670000	255,255,0	1.3256748532701803	0.053247895465118045	0.05572507122087442	0.74609375	0.86328125
chr9	128790000	129060000	chr9	128790000	129060000	255,255,0	1.0379917833583212	0.028154311054291566	0.0802177595730314	0.5593434343434344	0.7701277480689246
chr9	3690000	4290000	chr9	3690000	4290000	255,255,0	1.1297819106938005	0.04672164312681756	0.06152491470224855	0.6419354838709678	0.7408602150537634
chr9	132410000	132580000	chr9	132410000	132580000	255,255,0	1.2177806205884902	0.0585405992973254	0.0491900182787743	0.7407407407407407	0.7407407407407407
chr9	21810000	22240000	chr9	21810000	22240000	255,255,0	1.3148794498021301	0.0538265106208731	0.05348714926614785	0.7747933884297521	0.7954545454545454
chr9	83920000	84310000	chr9	83920000	84310000	255,255,0	1.7954101977426333	0.050431630686283674	0.056715917963790385	0.8725	0.9375
chr9	114070000	114320000	chr9	114070000	114320000	255,255,0	1.4153116161937587	0.04860219731025317	0.058230905583962156	0.8402366863905325	0.8402366863905325
chr9	24270000	24830000	chr9	24270000	24830000	255,255,0	0.770283615565269	0.045095966787402096	0.05978888633027922	0.5578817733990148	0.5135467980295566
chr9	116150000	116580000	chr9	116150000	116580000	255,255,0	1.4545387736423576	0.034152848746429654	0.06978771372618689	0.9028925619834711	0.8409090909090909
chr9	69040000	69210000	chr9	69040000	69210000	255,255,0	1.2070431225358695	0.0784586995506984	0.02539388546727936	0.7160493827160493	0.7407407407407407
chr9	35090000	35590000	chr9	35090000	35590000	255,255,0	1.365056529091355	0.05122419475565884	0.05251929713320426	0.8507692307692307	0.7953846153846154
chr9	29240000	29710000	chr9	29240000	29710000	255,255,0	1.4596850779461206	0.03985358251011475	0.06380715941656506	0.8609420289855072	0.8385416666666667
chr9	133340000	133490000	chr9	133340000	133490000	255,255,0	0.8995306908107258	0.0467066910998801	0.056911340104716844	0.546875	0.609375
chr9	32580000	32970000	chr9	32580000	32970000	255,255,0	1.7233126494049333	0.047431759534642876	0.05596318048810561	0.8975	0.8975
chr9	19050000	19450000	chr9	19050000	19450000	255,255,0	1.867948992550129	0.055534097915908465	0.047566389707211	0.9166666666666666	0.9214285714285714
chr9	34670000	35040000	chr9	34670000	35040000	255,255,0	1.607553368515776	0.05492261038506799	0.047874981518999174	0.9307479224376731	0.8254847645429363
chr9	17800000	18210000	chr9	17800000	18210000	255,255,0	1.4890923542365098	0.05122797977456374	0.05147163409990918	0.7936507936507936	0.9024943310657596
chr9	74100000	74680000	chr9	74100000	74680000	255,255,0	1.0963803676246906	0.04027590864263847	0.062048557327906484	0.5758620689655173	0.764367816091954
chr9	126910000	127200000	chr9	126910000	127200000	255,255,0	1.3783097645148112	0.06250503238461941	0.03958638805483855	0.8533333333333334	0.8444444444444444
chr9	115590000	116120000	chr9	115590000	116120000	255,255,0	1.3929023663430442	0.05959150341325428	0.04240788745520703	0.9163237311385459	0.7626886145404664
chr9	124060000	124350000	chr9	124060000	124350000	255,255,0	1.3476880245313865	0.04667739830635971	0.053849186222193715	0.8444444444444444	0.8177777777777778
chr9	72270000	72830000	chr9	72270000	72830000	255,255,0	1.5828149560176912	0.04538562227120943	0.05448924159117238	0.8903940886699507	0.8903940886699507
chr9	111740000	112070000	chr9	111740000	112070000	255,255,0	1.322584902662442	0.06685527019932905	0.03289986722163066	0.7820069204152249	0.8512110726643599
chr9	130690000	131040000	chr9	130690000	131040000	255,255,0	1.0885346472604351	0.05282932867538194	0.046822168589697614	0.7808641975308642	0.6327160493827161
chr9	136360000	136480000	chr9	136360000	136480000	255,255,0	0.7644054557319727	0.06693131139957509	0.03267251776751874	0.5	0.5
chr9	76760000	77000000	chr9	76760000	77000000	255,255,0	1.3997139624617898	0.0578983710137099	0.04157790136153888	0.8012820512820513	0.8012820512820513
chr9	121540000	122010000	chr9	121540000	122010000	255,255,0	1.635894644388758	0.0477041641118649	0.051388305403041096	0.9322916666666666	0.9322916666666666
chr9	117620000	118150000	chr9	117620000	118150000	255,255,0	1.074350447984453	0.06219095543650946	0.03658013322431654	0.8285322359396433	0.5816186556927297
chr9	33610000	33750000	chr9	33610000	33750000	255,255,0	0.8259915411105891	0.03841560587789295	0.060353975694878645	0.5892857142857143	0.5178571428571429
chr9	89040000	89300000	chr9	89040000	89300000	255,255,0	1.7427586752545372	0.03322543258092586	0.06492855644186174	0.8626373626373627	0.8736263736263736
chr9	77010000	77170000	chr9	77010000	77170000	255,255,0	1.0955267583156392	0.057191387499068644	0.0408621095574022	0.7083333333333334	0.5694444444444444
chr9	98300000	98770000	chr9	98300000	98770000	255,255,0	1.4981833478838622	0.0523551053718709	0.04566992846153285	0.8300347222222222	0.9183680555555556
chr9	127450000	127920000	chr9	127450000	127920000	255,255,0	1.4321260997969496	0.036878384858941876	0.061087597222894766	0.953125	0.7135416666666666
chr9	90270000	90630000	chr9	90270000	90630000	255,255,0	0.9203984864184684	0.051827382073481	0.046106242633994744	0.6228070175438597	0.6988304093567251
chr9	114400000	114650000	chr9	114400000	114650000	255,255,0	1.43167054877759	0.053206969498332805	0.04465683085421751	0.8290363482671175	0.8687658495350803
chr9	93670000	93970000	chr9	93670000	93970000	255,255,0	1.4200493663581653	0.047935704299837234	0.049847183299871506	0.8791666666666667	0.8041666666666667
chr9	17080000	17470000	chr9	17080000	17470000	255,255,0	1.8334431509503637	0.04380676766199312	0.05344601680735278	0.9225	0.9375
chr9	118830000	119360000	chr9	118830000	119360000	255,255,0	1.1552962536474878	0.045666372718276185	0.05158390148381563	0.5461738193219674	0.9138007054673721
chr9	37020000	37360000	chr9	37020000	37360000	255,255,0	1.5164776588176525	0.036599227581047084	0.05950515070298776	0.7875816993464052	0.9052287581699346
chr9	88590000	89000000	chr9	88590000	89000000	255,255,0	1.4541046411165865	0.05355896424720087	0.04246757116637247	0.8117913832199547	0.8163265306122449
chr9	115030000	115530000	chr9	115030000	115530000	255,255,0	1.515132810256533	0.04267457493966065	0.05302272458466223	0.7953846153846154	0.9461538461538461
chr9	75250000	75490000	chr9	75250000	75490000	255,255,0	1.2494254654670165	0.06705060925785511	0.02863048888348089	0.8653846153846154	0.6474358974358975
chr9	70980000	71240000	chr9	70980000	71240000	255,255,0	1.228655309789334	0.05239957147926807	0.04303470738342342	0.5586417259211377	0.8908573044602457
chr9	110250000	110620000	chr9	110250000	110620000	255,255,0	0.9540999586043115	0.05359815875805645	0.0417196765607391	0.6260387811634349	0.7091412742382271
chr9	17520000	17790000	chr9	17520000	17790000	255,255,0	1.5681557030489486	0.059338501621628154	0.035450662102191166	0.8826530612244898	0.8214285714285714
chr9	33910000	34310000	chr9	33910000	34310000	255,255,0	1.10236476784324	0.04939674749955426	0.04536758836477332	0.7119047619047619	0.7119047619047619
chr9	87330000	87660000	chr9	87330000	87660000	255,255,0	1.679201825302095	0.04045328731621248	0.05383016859722019	0.8996539792387543	0.8719723183391004
chr9	72850000	73080000	chr9	72850000	73080000	255,255,0	1.3131069190678377	0.04905070142893256	0.04523226557880448	0.8312407289680017	0.6708253867344777
chr9	76390000	76700000	chr9	76390000	76700000	255,255,0	1.5193594685933616	0.05084424733759185	0.04337310207356315	0.85546875	0.87109375
chr9	117050000	117450000	chr9	117050000	117450000	255,255,0	1.2360446506051765	0.03193314401079849	0.06227990234152789	0.6833333333333333	0.888095238095238
chr9	27700000	28070000	chr9	27700000	28070000	255,255,0	1.237548251305522	0.05772962246298527	0.0357510468009855	0.7257617728531855	0.7977839335180056
chr9	10830000	11320000	chr9	10830000	11320000	255,255,0	0.898487622450546	0.047575476573265565	0.045230565132886646	0.5408	0.6432
chr9	87680000	87830000	chr9	87680000	87830000	255,255,0	0.986215231837027	0.045232619976083174	0.0475593920307847	0.640625	0.546875
chr9	105860000	106260000	chr9	105860000	106260000	255,255,0	1.2282470257964682	0.054746527966317765	0.03770334160496807	0.888095238095238	0.7595238095238095
chr9	131540000	131740000	chr9	131540000	131740000	255,255,0	1.2013576791285703	0.04799490073367639	0.04427922593742821	0.7	0.7909090909090909
chr9	124890000	125380000	chr9	124890000	125380000	255,255,0	1.4718252791547068	0.045612595377565165	0.046611890803585715	0.8448	0.88
chr9	9980000	10280000	chr9	9980000	10280000	255,255,0	1.4022753846793803	0.06032004641699462	0.030887885601508396	0.8458333333333333	0.7875
chr9	134160000	134440000	chr9	134160000	134440000	255,255,0	1.1746611156812086	0.0488573602829092	0.0422094671057343	0.7380952380952381	0.7761904761904762
chr9	124510000	124750000	chr9	124510000	124750000	255,255,0	1.330439131606091	0.047804244658065626	0.04274947636301031	0.8141025641025641	0.8141025641025641
chr9	32370000	32570000	chr9	32370000	32570000	255,255,0	1.3908831812755449	0.04490131625280512	0.045052062438043744	0.7909090909090909	0.8090909090909091
chr9	25960000	26320000	chr9	25960000	26320000	255,255,0	1.3940633966050486	0.053119675600187266	0.03674145988278961	0.8450292397660819	0.827485380116959
chr9	122840000	123040000	chr9	122840000	123040000	255,255,0	1.2027290474426435	0.06752981322911175	0.022193423260637665	0.8090909090909091	0.6818181818181818
chr9	104150000	104390000	chr9	104150000	104390000	255,255,0	1.3069906196366923	0.04854995567067806	0.04091488077880913	0.8525641025641025	0.8397435897435898
chr9	113410000	113670000	chr9	113410000	113670000	255,255,0	1.2734664233157695	0.04157485792529135	0.047697532577547164	0.7417582417582418	0.8626373626373627
chr9	132660000	132960000	chr9	132660000	132960000	255,255,0	0.9950764005579035	0.03784944458832337	0.051234227987610334	0.6041666666666666	0.7541666666666667
chr9	93350000	93560000	chr9	93350000	93560000	255,255,0	1.2438290712230664	0.0467096630114589	0.04215667691539661	0.7933884297520661	0.7768595041322314
chr9	12690000	13000000	chr9	12690000	13000000	255,255,0	1.584951973400861	0.05291016417712735	0.035676356814419496	0.89453125	0.85546875
chr9	2850000	3210000	chr9	2850000	3210000	255,255,0	1.6328466715501406	0.05327206062716422	0.03526133384458323	0.9327485380116959	0.7865497076023392
chr9	116710000	116870000	chr9	116710000	116870000	255,255,0	1.0154443903458756	0.06138057015208011	0.02693668288032733	0.7083333333333334	0.625
chr9	83660000	83910000	chr9	83660000	83910000	255,255,0	1.05179254179188	0.034930292206086205	0.05317899729782743	0.6390532544378699	0.6390532544378699
chr9	23120000	23510000	chr9	23120000	23510000	255,255,0	1.0874606325797092	0.030883882323025007	0.057129779318453464	0.6175	0.7475
chr9	126010000	126490000	chr9	126010000	126490000	255,255,0	1.0210161462712606	0.038885192832616676	0.04887385097027731	0.625	0.755
chr9	135960000	136280000	chr9	135960000	136280000	255,255,0	0.9960068988753881	0.0413388407102961	0.04636423818133482	0.6948529411764706	0.6507352941176471
chr9	37910000	38070000	chr9	37910000	38070000	255,255,0	1.1630859537902447	0.062182410995464024	0.02548852535938738	0.7083333333333334	0.6805555555555556
chr9	86030000	86280000	chr9	86030000	86280000	255,255,0	1.3172095265734511	0.026219443766861264	0.06123917805760498	0.7692307692307693	0.7928994082840237
chr9	121200000	121460000	chr9	121200000	121460000	255,255,0	1.2480999753439472	0.03754141653169418	0.048987520782801386	0.7967032967032966	0.7527472527472527
chr9	111030000	111310000	chr9	111030000	111310000	255,255,0	1.1763144964419654	0.024817099724021678	0.06150676433674701	0.6047619047619047	0.8523809523809524
chr9	114680000	115010000	chr9	114680000	115010000	255,255,0	1.3088775741191607	0.04379079628633714	0.04216525785264989	0.8650519031141869	0.7889273356401384
chr9	105580000	105820000	chr9	105580000	105820000	255,255,0	0.8635949216659751	0.03018634948787353	0.05571882206894802	0.6346153846153846	0.6217948717948718
chr9	15450000	15640000	chr9	15450000	15640000	255,255,0	1.0197704191473125	0.04204033660512901	0.04362692172557098	0.59	0.65
chr9	137040000	137240000	chr9	137040000	137240000	255,255,0	1.1251062844674675	0.020397653634765145	0.065259320497893	0.7545454545454545	0.7545454545454545
chr9	73190000	73600000	chr9	73190000	73600000	255,255,0	1.4435042104818279	0.04327968306014762	0.042128078343517686	0.8526077097505669	0.8390022675736961
chr9	92330000	92630000	chr9	92330000	92630000	255,255,0	1.3760629484641325	0.04561128238834747	0.039787449828008095	0.8375	0.8458333333333333
chr9	109890000	110160000	chr9	109890000	110160000	255,255,0	1.3321164512370893	0.035745962015299546	0.04922702411668703	0.8316326530612245	0.8826530612244898
chr9	18240000	18440000	chr9	18240000	18440000	255,255,0	1.2141746652644594	0.0636094491356712	0.021308956887163465	0.7909090909090909	0.6818181818181818
chr9	104790000	105140000	chr9	104790000	105140000	255,255,0	1.171908130499041	0.06343795606490271	0.021462320877726537	0.9166666666666666	0.5462962962962963
chr9	84390000	84660000	chr9	84390000	84660000	255,255,0	1.5999755801605473	0.05478925190139572	0.02997331115491822	0.8826530612244898	0.8622448979591837
chr9	98800000	99140000	chr9	98800000	99140000	255,255,0	1.6145360343623882	0.0410444872480753	0.04341017967761862	0.8856209150326797	0.8921568627450981
chr9	89590000	89910000	chr9	89590000	89910000	255,255,0	1.1858454259137066	0.043742396390170496	0.040527919212934	0.8860294117647058	0.5036764705882353
chr9	104440000	104740000	chr9	104440000	104740000	255,255,0	1.2167129557871914	0.030574601557752958	0.05365275993506047	0.6458333333333334	0.9041666666666667
chr9	98060000	98270000	chr9	98060000	98270000	255,255,0	1.2978386970560674	0.03835304616117727	0.04584059109501973	0.8099173553719008	0.7768595041322314
chr9	15840000	16140000	chr9	15840000	16140000	255,255,0	1.3118248608000669	0.05269299966333743	0.0313711694812288	0.8125	0.7958333333333333
chr9	1450000	1620000	chr9	1450000	1620000	255,255,0	1.0145125002708013	0.04180029913344317	0.04212800818398831	0.5925925925925926	0.6666666666666666
chr9	1060000	1390000	chr9	1060000	1390000	255,255,0	1.4468434079548667	0.05118564091053873	0.03260375413844997	0.8858131487889274	0.754325259515571
chr9	133160000	133330000	chr9	133160000	133330000	255,255,0	1.0631607710988196	0.03040620033936154	0.05308769454834321	0.6419753086419753	0.7160493827160493
chr9	82650000	82960000	chr9	82650000	82960000	255,255,0	1.1849170012190973	0.03616868804627099	0.0470668826056147	0.58203125	0.80859375
chr9	36370000	36580000	chr9	36370000	36580000	255,255,0	1.2663537459598981	0.04479712408900499	0.038165505961205964	0.7768595041322314	0.7933884297520661
chr9	120380000	120560000	chr9	120380000	120560000	255,255,0	1.1547701155259218	0.04677727749990557	0.035852947496979815	0.7444444444444445	0.7222222222222222
chr9	133780000	134000000	chr9	133780000	134000000	255,255,0	1.2547301521051044	0.03290469250113662	0.04942123635437699	0.7954545454545454	0.7803030303030303
chr9	123070000	123350000	chr9	123070000	123350000	255,255,0	1.403646025537863	0.036297869554995005	0.04595790029108185	0.8428571428571429	0.8904761904761904
chr9	126500000	126800000	chr9	126500000	126800000	255,255,0	1.0773245339416788	0.03467917899975818	0.04751013901722492	0.6625	0.7791666666666667
chr9	93120000	93300000	chr9	93120000	93300000	255,255,0	1.0733227377787962	0.02573321514720648	0.056433271484005176	0.5888888888888889	0.7444444444444445
chr9	4370000	4680000	chr9	4370000	4680000	255,255,0	1.2874190588305394	0.04457936655927601	0.037575755343826095	0.83203125	0.69921875
chr9	75880000	76310000	chr9	75880000	76310000	255,255,0	1.0049439558362017	0.03940348930307816	0.042619830364023344	0.609504132231405	0.6962809917355371
chr9	34680000	34880000	chr9	34680000	34880000	255,255,0	1.075259477255021	0.06538450683963795	0.0162983643395333	0.7727272727272727	0.5545454545454546
chr9	28750000	29200000	chr9	28750000	29200000	255,255,0	1.2238243756012532	0.04260991319802551	0.038940191336424346	0.7107750472589792	0.831758034026465
chr9	19470000	19910000	chr9	19470000	19910000	255,255,0	1.7806137337955672	0.046127887368608095	0.035381478456866455	0.9387351778656127	0.9466403162055336
chr9	77420000	77750000	chr9	77420000	77750000	255,255,0	1.588616179321927	0.04681639276185007	0.03467473728388479	0.8788927335640139	0.9204152249134948
chr9	18810000	19020000	chr9	18810000	19020000	255,255,0	1.1913332726137196	0.02231703800594084	0.058388244834681996	0.6115702479338843	0.7933884297520661
chr9	77790000	78120000	chr9	77790000	78120000	255,255,0	1.3052583187819873	0.03224731582134527	0.04839866131514461	0.8788927335640139	0.7058823529411765
chr9	125200000	125380000	chr9	125200000	125380000	255,255,0	1.1969269254072818	0.018644739705721034	0.06181596944618564	0.7222222222222222	0.7666666666666667
chr9	20950000	21130000	chr9	20950000	21130000	255,255,0	0.9810951806822876	0.020161009648896028	0.059922799524080486	0.5	0.7666666666666667
chr9	24330000	24610000	chr9	24330000	24610000	255,255,0	0.8380308075435832	0.0378033184112202	0.04212095981399114	0.6047619047619047	0.5761904761904761
chr9	135080000	135420000	chr9	135080000	135420000	255,255,0	1.293724805790147	0.036534017465466306	0.043093723592117675	0.8790849673202614	0.7810457516339869
chr9	12500000	12660000	chr9	12500000	12660000	255,255,0	0.9911686692569941	0.021345265243800142	0.05824069751327206	0.5694444444444444	0.6805555555555556
chr9	118930000	119360000	chr9	118930000	119360000	255,255,0	1.0884018961130786	0.03136230302775197	0.04796760356190441	0.506198347107438	0.9028925619834711
chr9	22490000	22770000	chr9	22490000	22770000	255,255,0	1.0122901077829694	0.04144185708456709	0.03773682806996729	0.719047619047619	0.5952380952380952
chr9	21460000	21790000	chr9	21460000	21790000	255,255,0	1.1792786110580684	0.03121717481971405	0.04793013751623196	0.6366782006920415	0.8166089965397924
chr9	130450000	130680000	chr9	130450000	130680000	255,255,0	1.3138339623232995	0.03179436322263872	0.047304984413740564	0.8125	0.8125
chr9	125400000	125950000	chr9	125400000	125950000	255,255,0	1.4163555839855748	0.04457559728475152	0.03434047054619461	0.9221938775510204	0.8099489795918368
chr9	14440000	14770000	chr9	14440000	14770000	255,255,0	1.5969143614462347	0.04267304089003096	0.035729038706635866	0.9273356401384083	0.8512110726643599
chr9	80270000	80550000	chr9	80270000	80550000	255,255,0	1.281286552049481	0.04241678987797514	0.03566229880479986	0.7179129464285714	0.7893415178571428
chr9	370000	570000	chr9	370000	570000	255,255,0	1.0266050773779438	0.058405758248880335	0.01933457324437312	0.7545454545454545	0.5545454545454546
chr9	116700000	117010000	chr9	116700000	117010000	255,255,0	1.1052372855879695	0.050581507661421	0.026057287450892246	0.85546875	0.54296875
chr9	1890000	2100000	chr9	1890000	2100000	255,255,0	1.248619844380156	0.031025617164112666	0.04536083746251875	0.6942148760330579	0.8099173553719008
chr9	14440000	14620000	chr9	14440000	14620000	255,255,0	1.0584749436554755	0.060990647216977334	0.015322386584045479	0.7666666666666667	0.5222222222222223
chr9	5440000	5590000	chr9	5440000	5590000	255,255,0	1.099576145206082	0.031288607761079466	0.04469061630871113	0.671875	0.671875
chr9	117160000	117420000	chr9	117160000	117420000	255,255,0	0.9366765209635495	0.027319930229680392	0.04837562059499864	0.510989010989011	0.7857142857142857
chr9	8500000	8900000	chr9	8500000	8900000	255,255,0	1.3748196032751143	0.03541007081834768	0.040270700571068796	0.7976190476190477	0.85
chr9	100300000	100590000	chr9	100300000	100590000	255,255,0	1.22542390159685	0.03021651760461391	0.045013538297324185	0.7466666666666666	0.8888888888888888
chr9	127210000	127430000	chr9	127210000	127430000	255,255,0	1.3291114624588176	0.02656495025445254	0.04865427045667872	0.7954545454545454	0.8257575757575758
chr9	129860000	130080000	chr9	129860000	130080000	255,255,0	1.263573764330951	0.04685958475144117	0.028241495053315732	0.7954545454545454	0.8257575757575758
chr9	87100000	87270000	chr9	87100000	87270000	255,255,0	0.8770288878446071	0.011402331994254201	0.06324293460849341	0.5185185185185185	0.5679012345679012
chr9	127930000	128110000	chr9	127930000	128110000	255,255,0	1.1412966883812148	0.03726752121249529	0.03704521894725091	0.7222222222222222	0.7444444444444445
chr9	98830000	98990000	chr9	98830000	98990000	255,255,0	0.9588844487330419	0.06076183111336131	0.012551873302588083	0.6805555555555556	0.5694444444444444
chr9	90910000	91250000	chr9	90910000	91250000	255,255,0	1.1614212807786712	0.04791782459268454	0.02535378480009472	0.8725490196078431	0.5261437908496732
chr9	14090000	14370000	chr9	14090000	14370000	255,255,0	1.3607434845837525	0.0263930425015309	0.04611023268069764	0.8047619047619048	0.8428571428571429
chr9	127450000	127730000	chr9	127450000	127730000	255,255,0	1.2516104247696536	0.04471157273683482	0.027644114279036545	0.9	0.6238095238095238
chr9	73680000	74080000	chr9	73680000	74080000	255,255,0	1.507618194683659	0.03814036511267349	0.033988838777535044	0.8833333333333333	0.8690476190476191
chr9	6050000	6320000	chr9	6050000	6320000	255,255,0	1.2307942758582306	0.036569400921262124	0.035329428536948114	0.7704081632653061	0.7704081632653061
chr9	113710000	114040000	chr9	113710000	114040000	255,255,0	1.3049294438881787	0.04204551573787968	0.02974588772461076	0.8650519031141869	0.8027681660899654
chr9	19930000	20340000	chr9	19930000	20340000	255,255,0	1.323291844210781	0.037957729264871745	0.033552451064080696	0.9070294784580499	0.6802721088435374
chr9	38080000	38380000	chr9	38080000	38380000	255,255,0	1.0556618664042305	0.025620157322852066	0.04586560407240359	0.5375	0.8125
chr9	23650000	23830000	chr9	23650000	23830000	255,255,0	1.1412333544822504	0.03457626879945965	0.036903356757611326	0.7666666666666667	0.6777777777777778
chr9	27020000	27270000	chr9	27020000	27270000	255,255,0	1.2066300452374286	0.03683292186244271	0.03426842435989342	0.7337278106508875	0.7692307692307693
chr9	23840000	24240000	chr9	23840000	24240000	255,255,0	1.0912845866015153	0.03335767376914591	0.037690593086962376	0.7690476190476191	0.65
chr9	5800000	6040000	chr9	5800000	6040000	255,255,0	1.004295204948511	0.0366872381319086	0.03404825002111795	0.75	0.5705128205128205
chr9	109550000	109840000	chr9	109550000	109840000	255,255,0	1.0816989611585295	0.042504817913232226	0.02795648386727157	0.8480952380952381	0.6497318007662836
chr9	85810000	86010000	chr9	85810000	86010000	255,255,0	1.208479839875993	0.04048781636074476	0.029846511788534834	0.7727272727272727	0.6454545454545455
chr9	137610000	137790000	chr9	137610000	137790000	255,255,0	0.9365773576258121	0.0500554288292904	0.0202067348006839	0.7222222222222222	0.5444444444444444
chr9	4380000	4580000	chr9	4380000	4580000	255,255,0	1.1453317877111995	0.04417185308905698	0.026058427596926125	0.7909090909090909	0.6272727272727273
chr9	36770000	36990000	chr9	36770000	36990000	255,255,0	1.2708282537473075	0.037876642810543995	0.03226431946343282	0.8409090909090909	0.7651515151515151
chr9	136770000	136960000	chr9	136770000	136960000	255,255,0	1.0189917289541919	0.05182006735455506	0.018302409942955778	0.75	0.61
chr9	112430000	112700000	chr9	112430000	112700000	255,255,0	1.2753219408178444	0.03388051361231913	0.035309195000543345	0.8112244897959183	0.8520408163265306
chr9	89920000	90100000	chr9	89920000	90100000	255,255,0	1.1348700528641167	0.015249163449844864	0.0535415939644235	0.5888888888888889	0.7666666666666667
chr9	135790000	135950000	chr9	135790000	135950000	255,255,0	1.0063277669999138	0.03749749178807372	0.031241615475460033	0.7083333333333334	0.625
chr9	133520000	133730000	chr9	133520000	133730000	255,255,0	1.0066282345573059	0.044436592250329914	0.02429515732542994	0.7272727272727273	0.6611570247933884
chr9	26690000	26860000	chr9	26690000	26860000	255,255,0	1.1134165991639982	0.03129013363627202	0.03699687120722533	0.7080246913580246	0.7067901234567902
chr9	107170000	107360000	chr9	107170000	107360000	255,255,0	0.9136200162051801	0.018659310771704685	0.049328286485763886	0.59	0.71
chr9	130100000	130360000	chr9	130100000	130360000	255,255,0	1.0989504026368238	0.02797774767225382	0.039971004006724466	0.7967032967032966	0.7307692307692307
chr9	72030000	72250000	chr9	72030000	72250000	255,255,0	1.2583403840809924	0.0323304702235598	0.034911690050364014	0.7803030303030303	0.7803030303030303
chr9	71280000	71580000	chr9	71280000	71580000	255,255,0	1.1993469487560358	0.04086988136120198	0.026364305199353313	0.8791666666666667	0.5625
chr9	22010000	22230000	chr9	22010000	22230000	255,255,0	1.1128128380732139	0.024595395992735036	0.04248685401214193	0.6742424242424242	0.7348484848484849
chr9	26360000	26650000	chr9	26360000	26650000	255,255,0	1.0234298330965115	0.03473741581450066	0.03233706578683741	0.7288888888888889	0.6488888888888888
chr9	590000	780000	chr9	590000	780000	255,255,0	1.1090097950704165	0.028402711316061185	0.03844679915283629	0.63	0.75
chr9	98540000	98720000	chr9	98540000	98720000	255,255,0	0.8831357012172036	0.015201589881217736	0.051633174630561315	0.5	0.6777777777777778
chr9	96020000	96210000	chr9	96020000	96210000	255,255,0	1.057072484181619	0.029618408548577536	0.036845411753535666	0.65	0.73
chr9	27570000	27710000	chr9	27570000	27710000	255,255,0	0.9015349640124708	0.04657801545377112	0.01985601325475374	0.625	0.5535714285714286
chr9	111750000	111950000	chr9	111750000	111950000	255,255,0	0.8795341709006914	0.03707821664100841	0.028658686924408018	0.7181818181818181	0.5
chr9	15190000	15420000	chr9	15190000	15420000	255,255,0	1.3054440613241165	0.03282765648306256	0.032431675448044706	0.8125	0.7847222222222222
chr9	124900000	125180000	chr9	124900000	125180000	255,255,0	1.2210268122824022	0.03554923329996497	0.029565434313449553	0.8904761904761904	0.719047619047619
chr9	120740000	120960000	chr9	120740000	120960000	255,255,0	1.1253875760364918	0.036285238538596845	0.028687255490904146	0.7954545454545454	0.7045454545454546
chr9	118170000	118510000	chr9	118170000	118510000	255,255,0	0.8026085673434123	0.028649427642221347	0.03623115751741367	0.5588235294117647	0.6176470588235294
chr9	89600000	89740000	chr9	89600000	89740000	255,255,0	0.9901394702706776	0.054696740992271536	0.009907293726902073	0.625	0.5535714285714286
chr9	13420000	13730000	chr9	13420000	13730000	255,255,0	1.2944204277230829	0.03698759259139438	0.027598007894733358	0.87109375	0.69921875
chr9	112090000	112370000	chr9	112090000	112370000	255,255,0	1.434223469085926	0.03317296542251741	0.031389436639720075	0.8904761904761904	0.8809523809523809
chr9	72280000	72590000	chr9	72280000	72590000	255,255,0	1.198993902734081	0.0367509787588582	0.027308109867594042	0.87109375	0.66015625
chr9	86410000	86610000	chr9	86410000	86610000	255,255,0	1.0406970856216322	0.04182464506410988	0.022073907296854448	0.7363636363636363	0.5181818181818182
chr9	5170000	5420000	chr9	5170000	5420000	255,255,0	1.0998163428273309	0.03432166899390506	0.02937212821435784	0.7337278106508875	0.6745562130177515
chr9	9360000	9600000	chr9	9360000	9600000	255,255,0	1.0299345200753383	0.03688830834485022	0.02672198911650668	0.7115384615384616	0.6089743589743589
chr9	134470000	134680000	chr9	134470000	134680000	255,255,0	0.923252626084221	0.03588324940684787	0.027385609219162686	0.6776859504132231	0.5785123966942148
chr9	100020000	100250000	chr9	100020000	100250000	255,255,0	1.2022599317610465	0.02714640062076698	0.03603311909106474	0.8402777777777778	0.7986111111111112
chr9	22800000	23090000	chr9	22800000	23090000	255,255,0	1.1064846250937197	0.02967444444039737	0.03250566275608778	0.6755555555555556	0.7822222222222223
chr9	91440000	91680000	chr9	91440000	91680000	255,255,0	1.0715576126507582	0.020401565761648657	0.04083826987752137	0.5961538461538461	0.8141025641025641
chr9	135960000	136120000	chr9	135960000	136120000	255,255,0	0.9744015344558901	0.038528833325310374	0.022662241288258424	0.6805555555555556	0.6527777777777778
chr9	134830000	135040000	chr9	134830000	135040000	255,255,0	0.9682833264062862	0.024501094475862194	0.03621827734044035	0.6776859504132231	0.6776859504132231
chr9	84680000	84960000	chr9	84680000	84960000	255,255,0	1.2104603094815607	0.032510851721850996	0.02795935487070282	0.7380952380952381	0.7285714285714285
chr9	110420000	110620000	chr9	110420000	110620000	255,255,0	1.0281364462067237	0.023778074963633163	0.03642164027250995	0.5727272727272728	0.7909090909090909
chr9	120140000	120350000	chr9	120140000	120350000	255,255,0	0.9870812672533065	0.017910796707554216	0.041849641441883204	0.512396694214876	0.7768595041322314
chr9	88750000	89000000	chr9	88750000	89000000	255,255,0	1.1239709763823504	0.028960681500217366	0.0306365877970122	0.5443786982248521	0.8165680473372781
chr9	14830000	15150000	chr9	14830000	15150000	255,255,0	1.0714992918093036	0.031009486155326428	0.027941970026564518	0.8198529411764706	0.5845588235294118
chr9	4750000	4990000	chr9	4750000	4990000	255,255,0	1.1381668238501739	0.028083916363293458	0.030731327784069874	0.7628205128205128	0.7115384615384616
chr9	84980000	85250000	chr9	84980000	85250000	255,255,0	0.8390571749828093	0.028568138965824996	0.028167007029479253	0.5969387755102041	0.5255102040816326
chr9	28180000	28410000	chr9	28180000	28410000	255,255,0	0.7394457288887946	0.029269649523226735	0.02735701139434086	0.5464027449822904	0.523882903712449
chr9	79570000	79730000	chr9	79570000	79730000	255,255,0	0.9161095939530273	0.026484717256559473	0.029982324240750678	0.6527777777777778	0.5694444444444444
chr9	120590000	120730000	chr9	120590000	120730000	255,255,0	0.8720227679021428	0.03654194759188915	0.019594524028561957	0.5892857142857143	0.625
chr9	117470000	117610000	chr9	117470000	117610000	255,255,0	0.7515638546628676	0.02887002982939653	0.02695131932126214	0.5178571428571429	0.5535714285714286
chr9	72600000	72820000	chr9	72600000	72820000	255,255,0	1.2746730453968529	0.019941177437580133	0.03576726425821734	0.7348484848484849	0.8257575757575758
chr9	92650000	92800000	chr9	92650000	92800000	255,255,0	0.8496052639703193	0.024614784434559337	0.03058195243039016	0.609375	0.546875
chr9	1650000	1850000	chr9	1650000	1850000	255,255,0	1.0867659128029463	0.029260107445226342	0.02567052286295518	0.6818181818181818	0.7363636363636363
chr9	106290000	106540000	chr9	106290000	106540000	255,255,0	0.8588009898139435	0.029221705265518542	0.02521121059549857	0.6745562130177515	0.6035502958579881
chr9	71800000	72020000	chr9	71800000	72020000	255,255,0	1.3507786478329675	0.02657145126962085	0.027441202736041267	0.8106060606060606	0.8409090909090909
chr9	126260000	126480000	chr9	126260000	126480000	255,255,0	0.8939139210494671	0.018575449501346306	0.03503847208575493	0.5984848484848485	0.6742424242424242
chr9	6830000	7030000	chr9	6830000	7030000	255,255,0	0.9203822497392736	0.026609600121618178	0.024908641407949822	0.5363636363636364	0.7
chr9	99810000	100010000	chr9	99810000	100010000	255,255,0	1.0366340964861298	0.02582076029227119	0.02514190695636937	0.7363636363636363	0.7363636363636363
chr9	118570000	118790000	chr9	118570000	118790000	255,255,0	0.8027036195773743	0.02993341212122868	0.020950762015360717	0.6287878787878788	0.5378787878787878
chr9	3230000	3450000	chr9	3230000	3450000	255,255,0	1.2131150199865544	0.029061915780500984	0.021356701505954895	0.8106060606060606	0.7651515151515151
chr9	36200000	36350000	chr9	36200000	36350000	255,255,0	0.9143693200657823	0.015630574657598484	0.034453184764992865	0.578125	0.640625
chr9	127740000	127920000	chr9	127740000	127920000	255,255,0	1.0116520878229784	0.022963753612672808	0.026233839805153356	0.6555555555555556	0.7444444444444445
chr9	5610000	5770000	chr9	5610000	5770000	255,255,0	0.7496205148240893	0.03175631832703481	0.01684312108139256	0.5138888888888888	0.5138888888888888
chr9	103150000	103330000	chr9	103150000	103330000	255,255,0	0.6838235740246765	0.02428783075215137	0.024214657427566014	0.5444444444444444	0.5
chr9	105200000	105410000	chr9	105200000	105410000	255,255,0	0.9417819076442986	0.014552766726567313	0.03312508852069414	0.5454545454545454	0.8099173553719008
chr9	128280000	128440000	chr9	128280000	128440000	255,255,0	0.9181270959722367	0.02287743687055217	0.02402073480957581	0.7083333333333334	0.625
chr9	35750000	35910000	chr9	35750000	35910000	255,255,0	0.894979793782072	0.023568416695896214	0.02123345339400928	0.625	0.5972222222222222
chr9	108920000	109070000	chr9	108920000	109070000	255,255,0	0.7321928493624852	0.02730502096062522	0.016260717971250532	0.6078125	0.5078125
chr9	84790000	84950000	chr9	84790000	84950000	255,255,0	0.9315651382670271	0.016618333016652734	0.02454671671855043	0.5416666666666666	0.6527777777777778
chr9	71600000	71780000	chr9	71600000	71780000	255,255,0	1.0694572802111937	0.017529861533086843	0.02346246232705243	0.6777777777777778	0.7222222222222222
chr9	123390000	123510000	chr9	123390000	123510000	255,255,0	0.6883492466860104	0.023208724990168975	0.016621001745684184	0.5	0.5
chr9	33920000	34100000	chr9	33920000	34100000	255,255,0	0.9419548146076215	0.025594803124345727	0.012730614452896652	0.7	0.5888888888888889
chr9	106640000	106850000	chr9	106640000	106850000	255,255,0	0.6732491360775901	0.01633057776309623	0.020199098284995512	0.512396694214876	0.512396694214876
chr9	35440000	35590000	chr9	35440000	35590000	255,255,0	0.7920967697878393	0.014693977209695619	0.019623717519230328	0.515625	0.609375
chr10	79530000	80140000	chr10	79530000	80140000	255,255,0	0.1928355761706454	0.38555286635380365	0.28065225296181573	0.5369406867845994	0.4214360041623309
chr10	27750000	28390000	chr10	27750000	28390000	255,255,0	1.3046483252827494	0.128133357742316	0.07175319039732783	0.6789772727272727	0.8778409090909091
chr10	1870000	3050000	chr10	1870000	3050000	255,255,0	1.3384635638135494	0.11619618123260222	0.08350928992609452	0.5686440677966101	0.9115819209039548
chr10	74220000	74990000	chr10	74220000	74990000	255,255,0	1.2852201284425981	0.07519780233056672	0.12440470167587159	0.9379183125986876	0.5841790646553058
chr10	27520000	27720000	chr10	27520000	27720000	255,255,0	0.8925057537738338	0.17444279357519527	0.025120712472804452	0.5363636363636364	0.7363636363636363
chr10	87820000	88480000	chr10	87820000	88480000	255,255,0	1.1569557187672146	0.12175637988944202	0.07761851220729915	0.8262032085561497	0.5748663101604278
chr10	70890000	71820000	chr10	70890000	71820000	255,255,0	1.0433557288509416	0.08680644614253742	0.11239006461053012	0.616037670516384	0.7688065001250193
chr10	48660000	49320000	chr10	48660000	49320000	255,255,0	0.8772355042543584	0.09292015558167495	0.10610520889001655	0.6559714795008913	0.5614973262032086
chr10	68470000	68980000	chr10	68470000	68980000	255,255,0	0.9267368243730777	0.1134685748169162	0.08508835135987661	0.5784023668639053	0.6789940828402367
chr10	6420000	7480000	chr10	6420000	7480000	255,255,0	1.077297450332155	0.10001482265082144	0.09786193769913087	0.6111111111111112	0.7222222222222222
chr10	16060000	16630000	chr10	16060000	16630000	255,255,0	0.8381446067986196	0.09512806712128793	0.10235081707084226	0.5659928656361475	0.5017835909631391
chr10	26680000	27070000	chr10	26680000	27070000	255,255,0	0.9120842971884668	0.0502416185932925	0.14719195622878056	0.5775	0.6375
chr10	47080000	47260000	chr10	47080000	47260000	255,255,0	0.7524166045152294	0.16801521583199472	0.026938267959518352	0.5111111111111111	0.6111111111111112
chr10	48330000	48630000	chr10	48330000	48630000	255,255,0	0.7121712690873936	0.16228953420914347	0.030928305689121405	0.525	0.5458333333333333
chr10	129000000	129870000	chr10	129000000	129870000	255,255,0	0.7553065103335662	0.06004185609978017	0.13154349700356863	0.5036157024793388	0.5418388429752066
chr10	27420000	27720000	chr10	27420000	27720000	255,255,0	1.4090211807962363	0.16138767434622192	0.02656856184860165	0.8625	0.7125
chr10	119930000	120830000	chr10	119930000	120830000	255,255,0	1.1744501233084297	0.09827423841347815	0.08864252620647382	0.7289855072463768	0.6681159420289855
chr10	93690000	94510000	chr10	93690000	94510000	255,255,0	1.1835166105136894	0.08377917868453663	0.09860392492012253	0.6509872241579558	0.7276422764227642
chr10	32380000	33160000	chr10	32380000	33160000	255,255,0	0.7711411062537422	0.09046864614569178	0.0899599706244317	0.6012820512820513	0.5096153846153846
chr10	98430000	99320000	chr10	98430000	99320000	255,255,0	1.7533007828791707	0.08450451523577296	0.09526555850175528	0.8571879865852198	0.8847708894878706
chr10	29470000	30320000	chr10	29470000	30320000	255,255,0	0.8821360751996975	0.08449864942392671	0.0950157328152682	0.6230394808004327	0.5408328826392644
chr10	60800000	61790000	chr10	60800000	61790000	255,255,0	0.8546996042083272	0.0786510102487761	0.10079330157952118	0.6332091836734695	0.6041574829931973
chr10	112470000	113580000	chr10	112470000	113580000	255,255,0	1.7826563009076186	0.08507727121477754	0.09293514310027703	0.9250637755102041	0.8294005102040817
chr10	81050000	81850000	chr10	81050000	81850000	255,255,0	0.9930762120135788	0.09075935165855667	0.08724298785197637	0.6176829268292683	0.6579268292682927
chr10	27420000	28400000	chr10	27420000	28400000	255,255,0	1.814786447275441	0.10201356212285106	0.07475153588354871	0.9269387755102041	0.909795918367347
chr10	108820000	109860000	chr10	108820000	109860000	255,255,0	1.1868726237038645	0.10148083434796806	0.07435040234547075	0.6484913234913234	0.7037373004354137
chr10	117480000	118280000	chr10	117480000	118280000	255,255,0	1.2977599052005986	0.07910614598620026	0.09496293005823583	0.725	0.775
chr10	35600000	36850000	chr10	35600000	36850000	255,255,0	1.6822868049046222	0.09146081338919929	0.08129312979851377	0.8606701940035273	0.9372637944066515
chr10	123980000	124740000	chr10	123980000	124740000	255,255,0	0.8105813043103078	0.08792779239262934	0.08111081469040855	0.520242914979757	0.558029689608637
chr10	75350000	76310000	chr10	75350000	76310000	255,255,0	1.0862918006630495	0.09428747318435621	0.07392495307535193	0.8660714285714286	0.5123299319727891
chr10	62480000	63120000	chr10	62480000	63120000	255,255,0	1.3178836086690326	0.09236744541890143	0.07465380929329685	0.7149621212121212	0.8645833333333334
chr10	27750000	28240000	chr10	27750000	28240000	255,255,0	1.1649635607786712	0.08072456974847786	0.08430528679747723	0.8	0.6944
chr10	73170000	73660000	chr10	73170000	73660000	255,255,0	0.9783554831073238	0.05910867506180208	0.10521218466275797	0.784	0.5472
chr10	6670000	7470000	chr10	6670000	7470000	255,255,0	0.9378097686460487	0.07926090824356795	0.08500630282960625	0.5335365853658537	0.6786585365853659
chr10	68370000	68980000	chr10	68370000	68980000	255,255,0	1.3717568400448141	0.0697540465724483	0.0938720212490978	0.8886576482830385	0.7700312174817898
chr10	116610000	117180000	chr10	116610000	117180000	255,255,0	1.1977689049908316	0.10121183435913089	0.06212206248792759	0.558858501783591	0.8299643281807372
chr10	52810000	53610000	chr10	52810000	53610000	255,255,0	1.1990384604349265	0.09158975479850939	0.07128841484064405	0.900609756097561	0.5396341463414634
chr10	93690000	94310000	chr10	93690000	94310000	255,255,0	1.0280742141847974	0.07339856279141453	0.08771971903222732	0.5997983870967742	0.6320564516129032
chr10	30720000	31490000	chr10	30720000	31490000	255,255,0	1.3441257649784197	0.07437562070884696	0.08648361135108845	0.8842784352399737	0.6948800131492439
chr10	124980000	125740000	chr10	124980000	125740000	255,255,0	1.3421180162755886	0.07096602835081872	0.08863596313694061	0.7577597840755735	0.8313090418353576
chr10	69430000	70130000	chr10	69430000	70130000	255,255,0	0.6886578441446267	0.09142719777549586	0.06813361223272862	0.5007936507936508	0.5626984126984127
chr10	89780000	90690000	chr10	89780000	90690000	255,255,0	1.6441014661574942	0.06865539496169523	0.09010890642187505	0.9040642722117203	0.7958412098298677
chr10	92880000	93510000	chr10	92880000	93510000	255,255,0	1.2356589215307296	0.08003775939513125	0.07819630680348197	0.6064453125	0.7900390625
chr10	21030000	21960000	chr10	21030000	21960000	255,255,0	1.4481904635864762	0.09630759153416793	0.061143306628431204	0.7460389316432775	0.9062924400181077
chr10	120920000	121920000	chr10	120920000	121920000	255,255,0	1.6538192478736744	0.06577985533578558	0.09000751798266121	0.908435294117647	0.8724509803921568
chr10	90720000	90870000	chr10	90720000	90870000	255,255,0	1.1769249006810683	0.06255355451833064	0.09297705380521396	0.609375	0.671875
chr10	4810000	5410000	chr10	4810000	5410000	255,255,0	1.606151425330295	0.06706907476990703	0.08811738239147843	0.9236559139784947	0.8053763440860215
chr10	78740000	79280000	chr10	78740000	79280000	255,255,0	0.9676165701163667	0.03481183581223144	0.11893737685818673	0.5066137566137566	0.8161375661375662
chr10	19800000	20830000	chr10	19800000	20830000	255,255,0	1.4992033175439614	0.07750306013868237	0.07568329186780659	0.7732988165680473	0.922707100591716
chr10	74190000	75230000	chr10	74190000	75230000	255,255,0	1.7831928323572406	0.08306164383527082	0.06872534663712582	0.9227140783744557	0.9560957910014514
chr10	64020000	64690000	chr10	64020000	64690000	255,255,0	1.0867031640012854	0.10188393040082855	0.0494081103389801	0.8641868512110726	0.5475778546712803
chr10	36030000	36850000	chr10	36030000	36850000	255,255,0	1.3237625745040507	0.07473406436097971	0.0756167697839068	0.540650406504065	0.9494773519163763
chr10	93050000	93510000	chr10	93050000	93510000	255,255,0	1.0225621388781816	0.0736781878063805	0.07660900752409927	0.552536231884058	0.6721014492753623
chr10	12210000	13100000	chr10	12210000	13100000	255,255,0	1.6845190477242946	0.08280662061280697	0.06719966373834119	0.8720987654320987	0.9165432098765433
chr10	77150000	77750000	chr10	77150000	77750000	255,255,0	1.8274475964327015	0.04731421676423858	0.10147938054988415	0.9559139784946237	0.9193548387096774
chr10	102710000	103370000	chr10	102710000	103370000	255,255,0	1.6951789738626455	0.05786225184728522	0.09046321905574622	0.9010695187165776	0.8582887700534759
chr10	52290000	52780000	chr10	52290000	52780000	255,255,0	1.2089116359745395	0.07243811240929277	0.07552654210331725	0.7104	0.816
chr10	49580000	49750000	chr10	49580000	49750000	255,255,0	1.0256550082973988	0.06795498021417916	0.07941709655353357	0.7407407407407407	0.6172839506172839
chr10	78040000	78190000	chr10	78040000	78190000	255,255,0	0.9223087140778067	0.12188013935010955	0.021126792914056194	0.671875	0.546875
chr10	98720000	99280000	chr10	98720000	99280000	255,255,0	1.4016766223248163	0.06641632944581619	0.07599966064794894	0.6785714285714286	0.895320197044335
chr10	76340000	77110000	chr10	76340000	77110000	255,255,0	1.0775153047067092	0.06499835057051903	0.07527358996641278	0.5391190006574622	0.8744247205785667
chr10	125850000	126770000	chr10	125850000	126770000	255,255,0	1.2827623564603972	0.07307776677215136	0.06583485384895124	0.9172062904717854	0.5582793709528214
chr10	72350000	73090000	chr10	72350000	73090000	255,255,0	1.6329478115325076	0.05528698559520423	0.0831039046865619	0.9608819345661451	0.8712660028449503
chr10	15860000	16790000	chr10	15860000	16790000	255,255,0	1.730630162727597	0.07528531796615229	0.06284035308853667	0.9280217292892712	0.908103214124038
chr10	28620000	29400000	chr10	28620000	29400000	255,255,0	1.6755263665367566	0.06835404987491339	0.06858403912460474	0.9391025641025641	0.8673796441653585
chr10	93360000	93510000	chr10	93360000	93510000	255,255,0	1.2048189532483589	0.06536044688932756	0.07090734737347863	0.671875	0.640625
chr10	97750000	98390000	chr10	97750000	98390000	255,255,0	1.347206260349275	0.07451692472069474	0.06004332010116563	0.865530303030303	0.6581439393939394
chr10	73810000	74110000	chr10	73810000	74110000	255,255,0	1.342967424420983	0.0704459503916759	0.06344620191883477	0.7958333333333333	0.8625
chr10	96350000	97030000	chr10	96350000	97030000	255,255,0	1.2916210835017794	0.06564443427431568	0.0680914861911381	0.7554621848739496	0.7521008403361344
chr10	99780000	100180000	chr10	99780000	100180000	255,255,0	1.572346355233365	0.08448050905867319	0.048781175625744355	0.8642857142857143	0.85
chr10	125910000	126390000	chr10	125910000	126390000	255,255,0	0.969206136705131	0.09350851665823895	0.039162029575937375	0.7183333333333334	0.5083333333333333
chr10	1100000	1680000	chr10	1100000	1680000	255,255,0	1.2144106313328955	0.07426468154785626	0.05818434054660354	0.8402298850574713	0.6379310344827587
chr10	33290000	34060000	chr10	33290000	34060000	255,255,0	1.2039600239694224	0.07294319194412494	0.05885682472178671	0.8547008547008547	0.6429980276134122
chr10	115690000	116400000	chr10	115690000	116400000	255,255,0	1.5041800978082416	0.06295855108728456	0.06856803347547918	0.7584876543209876	0.9004629629629629
chr10	18680000	19320000	chr10	18680000	19320000	255,255,0	1.3603326693889186	0.07489995241468217	0.055948952329165094	0.8607954545454546	0.771780303030303
chr10	55660000	56140000	chr10	55660000	56140000	255,255,0	1.0090794246697694	0.06473091190189953	0.06530505162991149	0.7583333333333333	0.625
chr10	43730000	44310000	chr10	43730000	44310000	255,255,0	0.9940821651381962	0.07701656931575061	0.052392803664565446	0.7886783192425826	0.5057423767455116
chr10	66200000	66940000	chr10	66200000	66940000	255,255,0	0.785807243627316	0.05919441947554363	0.06963077236035707	0.6095305832147937	0.5554765291607396
chr10	23140000	23720000	chr10	23140000	23720000	255,255,0	1.237275458868213	0.07125535967928921	0.057126645078183956	0.8804597701149426	0.5758620689655172
chr10	36200000	36820000	chr10	36200000	36820000	255,255,0	1.206937251340131	0.04063907696798187	0.0864820886448393	0.4022177419354839	0.9304435483870968
chr10	109870000	110270000	chr10	109870000	110270000	255,255,0	1.4096583651158048	0.05026363941159237	0.07626505273094344	0.888095238095238	0.669047619047619
chr10	83390000	84020000	chr10	83390000	84020000	255,255,0	1.090896832481738	0.04984204940214819	0.07603148453512842	0.5771484375	0.8017578125
chr10	78040000	78670000	chr10	78040000	78670000	255,255,0	1.3270127747486322	0.08610574189674564	0.0394937808553828	0.9541015625	0.5791015625
chr10	76560000	77020000	chr10	76560000	77020000	255,255,0	1.1987217556412009	0.04615693514877499	0.07933192887509893	0.769927536231884	0.8134057971014492
chr10	30370000	30630000	chr10	30370000	30630000	255,255,0	1.4462771389873121	0.05157767211433839	0.07360106729523339	0.8516483516483516	0.8406593406593407
chr10	95130000	95640000	chr10	95130000	95640000	255,255,0	1.032186273646396	0.060425064762002045	0.06445549672977119	0.5133136094674556	0.735207100591716
chr10	110120000	110290000	chr10	110120000	110290000	255,255,0	1.2124768849064587	0.04230123553422503	0.08095927704348346	0.6419753086419753	0.7407407407407407
chr10	89230000	89770000	chr10	89230000	89770000	255,255,0	1.2205273961932082	0.05890801007554896	0.06292315810055166	0.7174664224664224	0.773076923076923
chr10	13160000	13340000	chr10	13160000	13340000	255,255,0	1.099665710361264	0.08127022103212515	0.0405064111152841	0.7	0.6555555555555556
chr10	31820000	32340000	chr10	31820000	32340000	255,255,0	0.8444415989393326	0.061534208072797504	0.060146346880764014	0.6082621082621082	0.5427350427350427
chr10	105040000	105710000	chr10	105040000	105710000	255,255,0	1.2384450233816344	0.060284625688465224	0.061254928205636855	0.717128027681661	0.7673010380622838
chr10	128220000	128930000	chr10	128220000	128930000	255,255,0	1.3790492169470592	0.07139573773910257	0.04994701723752007	0.9020061728395061	0.7029320987654321
chr10	89240000	89400000	chr10	89240000	89400000	255,255,0	1.2016813548710825	0.07495429173833326	0.046313726790597975	0.7083333333333334	0.7083333333333334
chr10	101580000	101780000	chr10	101580000	101780000	255,255,0	1.5438786795982913	0.05634528618424134	0.06411822707572365	0.8090909090909091	0.8090909090909091
chr10	67790000	68320000	chr10	67790000	68320000	255,255,0	1.5919703113510129	0.05979435982235498	0.06060721788245094	0.9245541838134431	0.9163237311385459
chr10	84250000	84540000	chr10	84250000	84540000	255,255,0	1.374032884300295	0.062425496852455103	0.056865786063096085	0.8177777777777778	0.8
chr10	66960000	67520000	chr10	66960000	67520000	255,255,0	1.3540255537846053	0.044724000792837934	0.07449644573146341	0.8805418719211823	0.8682266009852216
chr10	52030000	52220000	chr10	52030000	52220000	255,255,0	1.2078416880307952	0.04403167096718398	0.07461182525873669	0.75	0.75
chr10	60080000	60780000	chr10	60080000	60780000	255,255,0	1.0325033665136394	0.05830021478666855	0.059743784691062424	0.6658730158730158	0.7642857142857142
chr10	51000000	51380000	chr10	51000000	51380000	255,255,0	1.3938188353847327	0.07429088878722795	0.04369749559944105	0.8865650969529086	0.8327562326869806
chr10	88820000	89240000	chr10	88820000	89240000	255,255,0	0.8270993666207014	0.045753248630321375	0.07207863060145503	0.5043290043290043	0.5995670995670995
chr10	90910000	91270000	chr10	90910000	91270000	255,255,0	1.5874899351668734	0.06535245094687059	0.05191319255652199	0.7982456140350878	0.8918128654970761
chr10	112510000	113150000	chr10	112510000	113150000	255,255,0	1.6071778528928706	0.06728924543040415	0.049679910846370204	0.9460227272727273	0.7926136363636364
chr10	125850000	126520000	chr10	125850000	126520000	255,255,0	1.2286868626358518	0.06678399354325157	0.04868792386877856	0.9091695501730104	0.5216262975778547
chr10	63170000	63780000	chr10	63170000	63780000	255,255,0	1.8608508409884994	0.04368943871799624	0.07108267962341758	0.9719042663891779	0.959417273673257
chr10	13160000	13580000	chr10	13160000	13580000	255,255,0	1.308201146443366	0.061435218885616594	0.05326842106042337	0.829004329004329	0.7813852813852814
chr10	130680000	131300000	chr10	130680000	131300000	255,255,0	0.6078531683576915	0.06051752877369856	0.054154158585992526	0.4122983870967742	0.4969758064516129
chr10	69220000	69400000	chr10	69220000	69400000	255,255,0	1.1847922304858618	0.051053252966667725	0.06326098271541605	0.7444444444444445	0.7666666666666667
chr10	95670000	95870000	chr10	95670000	95870000	255,255,0	1.354612335935709	0.06568249475820981	0.04816238127885959	0.8090909090909091	0.7
chr10	112140000	112440000	chr10	112140000	112440000	255,255,0	1.0886561903159215	0.056983958064674094	0.05685107860305938	0.6791666666666667	0.7125
chr10	71880000	72340000	chr10	71880000	72340000	255,255,0	1.0756239212295773	0.0534805917835386	0.0602258976401662	0.5380434782608695	0.875
chr10	99380000	99680000	chr10	99380000	99680000	255,255,0	1.458640715066469	0.05153113561328649	0.061769882073954833	0.8261683006535948	0.8261683006535948
chr10	106670000	107210000	chr10	106670000	107210000	255,255,0	1.3553940894093204	0.061434597247939954	0.05174781809977057	0.83994708994709	0.7394179894179894
chr10	7830000	8490000	chr10	7830000	8490000	255,255,0	1.111340644237121	0.06983372083219158	0.042916347453653705	0.8422459893048129	0.5427807486631016
chr10	22540000	23080000	chr10	22540000	23080000	255,255,0	1.5086713209147962	0.047196015791950666	0.06467041660762621	0.83994708994709	0.906084656084656
chr10	103590000	103880000	chr10	103590000	103880000	255,255,0	1.0681466063110787	0.06392211438363021	0.04759607345150316	0.5155555555555555	0.7822222222222223
chr10	58780000	59220000	chr10	58780000	59220000	255,255,0	0.8609505124603911	0.05650518471796409	0.05415502377860083	0.5039525691699605	0.6936758893280632
chr10	20170000	20800000	chr10	20170000	20800000	255,255,0	1.1103890173207773	0.042845716833030734	0.0677045343147136	0.4248046875	0.9033203125
chr10	110310000	110560000	chr10	110310000	110560000	255,255,0	1.6871995732057505	0.05896907374913157	0.05148238702397376	0.8727810650887574	0.863905325443787
chr10	113680000	114150000	chr10	113680000	114150000	255,255,0	1.5016215148065204	0.054914403896567154	0.05502060545345369	0.9184027777777778	0.7760416666666666
chr10	95410000	95600000	chr10	95410000	95600000	255,255,0	1.441409105017831	0.041389720697052254	0.06813556846412977	0.79	0.79
chr10	105780000	106200000	chr10	105780000	106200000	255,255,0	0.9766015692162169	0.052106425289915	0.057213936466307395	0.551948051948052	0.6991341991341992
chr10	5930000	6410000	chr10	5930000	6410000	255,255,0	1.2131832170108967	0.058267126330132674	0.049887590894709594	0.7916666666666666	0.7316666666666667
chr10	49390000	49520000	chr10	49390000	49520000	255,255,0	0.7960602809758034	0.027224852555227077	0.08055903636507042	0.5306122448979592	0.5306122448979592
chr10	8520000	9300000	chr10	8520000	9300000	255,255,0	1.193529457749754	0.04944104798390954	0.05791188109316997	0.42115384615384616	0.9506410256410256
chr10	102160000	102640000	chr10	102160000	102640000	255,255,0	1.5404749377786144	0.05035789307163979	0.056932965767587385	0.895	0.8083333333333333
chr10	119180000	119520000	chr10	119180000	119520000	255,255,0	1.6531265686335348	0.05767362719464603	0.04958456888476481	0.8790849673202614	0.9183006535947712
chr10	23960000	24550000	chr10	23960000	24550000	255,255,0	1.2864469769991098	0.05698483790409578	0.04983144646211851	0.5788888888888889	0.9455555555555556
chr10	25860000	26200000	chr10	25860000	26200000	255,255,0	0.7553779754009023	0.05156997394542208	0.05493283103864094	0.5	0.5326797385620915
chr10	130220000	130670000	chr10	130220000	130670000	255,255,0	1.1022163143341521	0.07056029881684686	0.035852580457987754	0.8059961011834247	0.5439027251576282
chr10	31820000	32220000	chr10	31820000	32220000	255,255,0	0.9681104092975553	0.05419002538917764	0.052108073867736394	0.7166666666666667	0.569047619047619
chr10	33300000	33880000	chr10	33300000	33880000	255,255,0	1.0447508687372031	0.0659627638894108	0.04012673420958549	0.8402298850574713	0.5022988505747127
chr10	11780000	12170000	chr10	11780000	12170000	255,255,0	0.8876674563273597	0.050414650997303564	0.05520638188984264	0.5075	0.6725
chr10	63840000	64020000	chr10	63840000	64020000	255,255,0	0.9668773876211393	0.05300938117346368	0.05255594499731288	0.6111111111111112	0.6777777777777778
chr10	57660000	58150000	chr10	57660000	58150000	255,255,0	1.2130457338092488	0.04662927529366255	0.0588578623931042	0.704	0.864
chr10	73490000	73660000	chr10	73490000	73660000	255,255,0	0.9239887431164888	0.035757731812803804	0.06938732021781857	0.6419753086419753	0.6172839506172839
chr10	119580000	119880000	chr10	119580000	119880000	255,255,0	1.4486192494865369	0.04569356508059354	0.0594293359775451	0.8541666666666666	0.7958333333333333
chr10	91300000	91740000	chr10	91300000	91740000	255,255,0	1.3210303760629252	0.05741772568608727	0.04717861438073259	0.6818181818181818	0.8557312252964426
chr10	67550000	67770000	chr10	67550000	67770000	255,255,0	0.8698869860265677	0.05322112507644556	0.05129315327405913	0.6742424242424242	0.5984848484848485
chr10	101830000	102100000	chr10	101830000	102100000	255,255,0	1.6369202471316318	0.04854171263967279	0.05596675435194186	0.8675431711145998	0.8357535321821037
chr10	92050000	92450000	chr10	92050000	92450000	255,255,0	1.6901831471467526	0.05114802621022241	0.05332680827940289	0.9404761904761905	0.8595238095238096
chr10	114270000	114800000	chr10	114270000	114800000	255,255,0	1.0984942277420506	0.050200800390446804	0.05406072657060748	0.7133058984910837	0.663923182441701
chr10	94620000	95110000	chr10	94620000	95110000	255,255,0	1.6987376253846993	0.0467006739196999	0.05707770798992165	0.944	0.8192
chr10	69450000	69650000	chr10	69450000	69650000	255,255,0	0.7391398003169076	0.05916578517781282	0.04440407261156985	0.5727272727272728	0.5363636363636364
chr10	15420000	15760000	chr10	15420000	15760000	255,255,0	1.4780793848640237	0.04080146036972866	0.06276429356200261	0.8660130718954249	0.8594771241830066
chr10	2880000	3070000	chr10	2880000	3070000	255,255,0	0.9754078313103183	0.029685861002944406	0.07301736752811996	0.53	0.69
chr10	68410000	68710000	chr10	68410000	68710000	255,255,0	1.2167176727960958	0.08077579687210196	0.021795269707509266	0.8375	0.7958333333333333
chr10	52850000	53190000	chr10	52850000	53190000	255,255,0	1.3998916878739986	0.06968488071972026	0.03250603019932796	0.8986928104575164	0.8529411764705882
chr10	91760000	92010000	chr10	91760000	92010000	255,255,0	1.398841167737891	0.05144736177576398	0.05066478350729055	0.7810650887573964	0.8284023668639053
chr10	360000	790000	chr10	360000	790000	255,255,0	1.179424431073618	0.05706092873568805	0.04456860267070857	0.6053719008264463	0.8533057851239669
chr10	35090000	35580000	chr10	35090000	35580000	255,255,0	1.2599562977045713	0.051894838148489164	0.049382678392231344	0.6624	0.9024
chr10	111730000	112120000	chr10	111730000	112120000	255,255,0	1.0469288218757566	0.04361155351549183	0.057570734080221925	0.6275	0.7125
chr10	59620000	60060000	chr10	59620000	60060000	255,255,0	1.1371653977587877	0.046256360007981195	0.05476086997479476	0.7371541501976284	0.7845849802371542
chr10	19380000	19790000	chr10	19380000	19790000	255,255,0	1.093186573531815	0.05488433145930398	0.045561611054756174	0.7408645124716553	0.650237915407855
chr10	25720000	26290000	chr10	25720000	26290000	255,255,0	1.5675886463568647	0.05088901923551764	0.04928527767836158	0.901307966706302	0.9084423305588585
chr10	97040000	97210000	chr10	97040000	97210000	255,255,0	1.2801486327548264	0.06274289198151442	0.03738881644983334	0.7407407407407407	0.7160493827160493
chr10	120400000	120850000	chr10	120400000	120850000	255,255,0	1.1916179716777568	0.04009461286414242	0.05999816333733954	0.6502835538752363	0.8052930056710775
chr10	48960000	49380000	chr10	48960000	49380000	255,255,0	0.6988394909746725	0.04088035552216246	0.059126270762311015	0.5086580086580087	0.5086580086580087
chr10	123020000	123560000	chr10	123020000	123560000	255,255,0	1.5124788951519692	0.06043122268419848	0.03911597350608374	0.8584656084656085	0.9113756613756614
chr10	44510000	44860000	chr10	44510000	44860000	255,255,0	1.1109348936981707	0.0362991492441114	0.063001101890171	0.6512345679012346	0.8240740740740741
chr10	86690000	86910000	chr10	86690000	86910000	255,255,0	1.4620117235694186	0.04324559308528231	0.05577586031133508	0.8409090909090909	0.8257575757575758
chr10	122280000	122450000	chr10	122280000	122450000	255,255,0	1.1304644140533955	0.05662150009310475	0.042124619920365154	0.7407407407407407	0.6419753086419753
chr10	102160000	102370000	chr10	102160000	102370000	255,255,0	1.3873992481306434	0.06277122918503045	0.035786974030956445	0.8264462809917356	0.7768595041322314
chr10	52290000	52570000	chr10	52290000	52570000	255,255,0	1.3089984913129014	0.05261293935383671	0.04567369128094982	0.8809523809523809	0.7476190476190476
chr10	7510000	7720000	chr10	7510000	7720000	255,255,0	1.2903677674543435	0.048764101193886245	0.049271538380171384	0.7933884297520661	0.7768595041322314
chr10	84380000	84540000	chr10	84380000	84540000	255,255,0	0.9959461464897809	0.03541740896284372	0.06220298728893459	0.5230034722222222	0.7041429924242425
chr10	77450000	77630000	chr10	77450000	77630000	255,255,0	0.8411222077201876	0.01652118784686176	0.0809803094498135	0.5222222222222223	0.7666666666666667
chr10	68770000	68950000	chr10	68770000	68950000	255,255,0	1.043036277002992	0.04211133793441632	0.0549805546611289	0.6555555555555556	0.7666666666666667
chr10	52610000	52790000	chr10	52610000	52790000	255,255,0	1.1249645266601822	0.03687445143552041	0.059953956651767004	0.6777777777777778	0.7666666666666667
chr10	23140000	23300000	chr10	23140000	23300000	255,255,0	1.1166015515891328	0.06342307486931671	0.03330464433258836	0.7083333333333334	0.6805555555555556
chr10	51510000	52000000	chr10	51510000	52000000	255,255,0	0.8708496625076788	0.04817399108765955	0.04784929621522086	0.6048	0.6304
chr10	25230000	25680000	chr10	25230000	25680000	255,255,0	1.209696654082216	0.050426994364771875	0.04543176409854231	0.6880907372400756	0.8620037807183365
chr10	80660000	81020000	chr10	80660000	81020000	255,255,0	1.4129071339567636	0.04729601399406527	0.04856052087022948	0.8625730994152047	0.8625730994152047
chr10	42850000	43100000	chr10	42850000	43100000	255,255,0	1.3580095966549466	0.051172295959348496	0.04439208469851075	0.863905325443787	0.8284023668639053
chr10	118550000	119020000	chr10	118550000	119020000	255,255,0	1.4700999766952467	0.054090588282099866	0.04106016157643576	0.8142361111111112	0.9045138888888888
chr10	5430000	5640000	chr10	5430000	5640000	255,255,0	1.371448676135269	0.0453969366833261	0.048751209380789834	0.8099173553719008	0.7933884297520661
chr10	24580000	25080000	chr10	24580000	25080000	255,255,0	1.5941876406055977	0.05000484247695525	0.04344078367233839	0.9584615384615385	0.8507692307692307
chr10	81430000	81830000	chr10	81430000	81830000	255,255,0	1.0292405875195016	0.044201405461491095	0.04852957013386712	0.5023809523809524	0.8214285714285714
chr10	13620000	14180000	chr10	13620000	14180000	255,255,0	1.3181673666719829	0.055929026323869174	0.03675560132012756	0.833743842364532	0.8238916256157636
chr10	810000	1050000	chr10	810000	1050000	255,255,0	1.2972635909221784	0.029389995352670097	0.06314268902916459	0.7756410256410257	0.8141025641025641
chr10	119030000	119170000	chr10	119030000	119170000	255,255,0	0.9915008652384243	0.0645008436206656	0.027388942788831153	0.5892857142857143	0.625
chr10	72080000	72340000	chr10	72080000	72340000	255,255,0	1.3730108052943275	0.03165271953947526	0.059880166376929445	0.8076923076923077	0.8846153846153846
chr10	71310000	71740000	chr10	71310000	71740000	255,255,0	1.4168037746094972	0.03414591604772982	0.05730366461578343	0.9235537190082644	0.8822314049586777
chr10	6680000	7160000	chr10	6680000	7160000	255,255,0	0.8674524415608937	0.05198695059783843	0.03908452412489054	0.635	0.5316666666666666
chr10	9330000	9730000	chr10	9330000	9730000	255,255,0	1.2880989376340273	0.05418693081407622	0.036400318476661066	0.9350366657384201	0.5062084222902937
chr10	100550000	100890000	chr10	100550000	100890000	255,255,0	1.6621818610772146	0.048507261470879554	0.04192723717374086	0.9117647058823529	0.9052287581699346
chr10	3190000	3670000	chr10	3190000	3670000	255,255,0	1.4681683071331826	0.05546894954747261	0.03466365847167694	0.9483333333333334	0.6483333333333333
chr10	114460000	114790000	chr10	114460000	114790000	255,255,0	0.9517769270405286	0.03872639451204812	0.05084319596639636	0.5536332179930796	0.6643598615916955
chr10	70550000	70870000	chr10	70550000	70870000	255,255,0	1.242530653385053	0.04642295466165022	0.04301179735268171	0.7610294117647058	0.8566176470588235
chr10	11490000	11760000	chr10	11490000	11760000	255,255,0	1.40984384036974	0.049155774788022355	0.04016747308298335	0.8520408163265306	0.8316326530612245
chr10	21990000	22230000	chr10	21990000	22230000	255,255,0	1.3047516424601935	0.054195057486358084	0.03512289467607917	0.8525641025641025	0.7371794871794872
chr10	80370000	80580000	chr10	80370000	80580000	255,255,0	0.9829095131757865	0.049597026993517104	0.03965637143701362	0.5950413223140496	0.6942148760330579
chr10	109870000	110110000	chr10	109870000	110110000	255,255,0	1.3916563983839616	0.05155899286225085	0.037659068859598945	0.8653846153846154	0.7243589743589743
chr10	59230000	59590000	chr10	59230000	59590000	255,255,0	1.3186566288659916	0.04050523018288581	0.04832459726930597	0.8508771929824561	0.8318713450292398
chr10	103940000	104250000	chr10	103940000	104250000	255,255,0	1.2963771750683715	0.04839542599501929	0.0400528732558624	0.64453125	0.88671875
chr10	79350000	79500000	chr10	79350000	79500000	255,255,0	0.9799673183560254	0.0388623751603316	0.04925890988736564	0.671875	0.671875
chr10	109470000	109850000	chr10	109470000	109850000	255,255,0	0.912493225053201	0.03068158271663525	0.057385163245828416	0.5458607609710551	0.6009562841530054
chr10	16820000	17250000	chr10	16820000	17250000	255,255,0	1.7383857047968438	0.045641275463983055	0.04231191354283455	0.9566115702479339	0.8946280991735537
chr10	28410000	28610000	chr10	28410000	28610000	255,255,0	1.173569504514151	0.04255305739659702	0.04509975326070893	0.6818181818181818	0.7909090909090909
chr10	29000000	29310000	chr10	29000000	29310000	255,255,0	0.9567603251902748	0.02248883460510532	0.0647785140391014	0.53515625	0.76171875
chr10	113180000	113580000	chr10	113180000	113580000	255,255,0	1.2549722560498657	0.03171413278216134	0.055420502651489956	0.7261904761904762	0.8071428571428572
chr10	61870000	62250000	chr10	61870000	62250000	255,255,0	1.268616781816031	0.043903504285075154	0.04301231940898936	0.8342105263157895	0.8710526315789474
chr10	4370000	4770000	chr10	4370000	4770000	255,255,0	1.23542815430618	0.03225825471085611	0.05460118876405673	0.5261904761904762	0.9119047619047619
chr10	125360000	125710000	chr10	125360000	125710000	255,255,0	1.2279403588355065	0.02597997882194666	0.060742604718373755	0.5895061728395061	0.8981481481481481
chr10	60800000	60980000	chr10	60800000	60980000	255,255,0	1.0578290194077524	0.060500046835196775	0.025726291447161678	0.7666666666666667	0.6333333333333333
chr10	119940000	120340000	chr10	119940000	120340000	255,255,0	1.206509564643075	0.0464689717688786	0.03954921044407987	0.8642857142857143	0.5833333333333334
chr10	116790000	117170000	chr10	116790000	117170000	255,255,0	1.5335585868580335	0.039301898196749785	0.04663935535508501	0.8184210526315789	0.9236842105263158
chr10	129970000	130180000	chr10	129970000	130180000	255,255,0	1.1283436688146904	0.022383033592403845	0.06328997456587965	0.5950413223140496	0.8099173553719008
chr10	12710000	13090000	chr10	12710000	13090000	255,255,0	1.3433962029067952	0.03001028575669435	0.05542122847923725	0.6973684210526315	0.9236842105263158
chr10	123720000	123920000	chr10	123720000	123920000	255,255,0	0.8836124381751953	0.0221566668425423	0.06289228753057735	0.5	0.6454545454545455
chr10	81070000	81390000	chr10	81070000	81390000	255,255,0	1.2090464820463116	0.048071157134691955	0.036856447838964676	0.7977941176470589	0.7536764705882353
chr10	58940000	59190000	chr10	58940000	59190000	255,255,0	1.2124829689027194	0.03935262364617679	0.04557071610871043	0.757396449704142	0.8284023668639053
chr10	32430000	32760000	chr10	32430000	32760000	255,255,0	0.8407961747941357	0.04533869389236819	0.03940206598290456	0.6434472318339101	0.5255118223760091
chr10	86150000	86370000	chr10	86150000	86370000	255,255,0	1.280464986318695	0.025688026724857344	0.058838817093696816	0.7651515151515151	0.7954545454545454
chr10	86390000	86630000	chr10	86390000	86630000	255,255,0	1.4100168105436837	0.04634389133164027	0.03815248055234134	0.8653846153846154	0.7756410256410257
chr10	96580000	97010000	chr10	96580000	97010000	255,255,0	1.0834824016989857	0.041454171623464105	0.04294404143836689	0.5516528925619835	0.7747933884297521
chr10	89010000	89210000	chr10	89010000	89210000	255,255,0	1.2366918602251828	0.03178592860330069	0.05238587702807093	0.7363636363636363	0.7727272727272727
chr10	70200000	70370000	chr10	70200000	70370000	255,255,0	1.055507710919171	0.04175458075152755	0.04223977576551003	0.6859876543209876	0.7653703703703704
chr10	98450000	98710000	chr10	98450000	98710000	255,255,0	1.418350513070024	0.04434568074243195	0.0394582408672323	0.8736263736263736	0.7307692307692307
chr10	117200000	117460000	chr10	117200000	117460000	255,255,0	1.4183466214093587	0.0513291868871415	0.03220221916903382	0.8736263736263736	0.7747252747252747
chr10	9330000	9600000	chr10	9330000	9600000	255,255,0	1.2791418245826782	0.058323400690062366	0.024549348615303043	0.8928571428571429	0.5969387755102041
chr10	12250000	12690000	chr10	12250000	12690000	255,255,0	1.5053651930073753	0.05321723614281734	0.02934708001894208	0.9466403162055336	0.8280632411067194
chr10	62840000	63150000	chr10	62840000	63150000	255,255,0	1.115140147489151	0.025718592876203893	0.05646754301391471	0.51171875	0.88671875
chr10	112150000	112320000	chr10	112150000	112320000	255,255,0	1.038447845814348	0.05302414375197492	0.02908377301441391	0.6666666666666666	0.6172839506172839
chr10	122730000	122970000	chr10	122730000	122970000	255,255,0	1.2721743130637355	0.03570986050159133	0.04619289884844344	0.7628205128205128	0.8269230769230769
chr10	127860000	128070000	chr10	127860000	128070000	255,255,0	1.246042034400682	0.03941750298675336	0.04211362403591437	0.7272727272727273	0.8099173553719008
chr10	128250000	128530000	chr10	128250000	128530000	255,255,0	1.0855686225855785	0.05826700574098448	0.02294017911428558	0.8333333333333334	0.5476190476190477
chr10	94320000	94540000	chr10	94320000	94540000	255,255,0	1.2268721532875482	0.035913845309457536	0.045136519971676115	0.7045454545454546	0.7803030303030303
chr10	89790000	90150000	chr10	89790000	90150000	255,255,0	1.5132841684084068	0.0424141991239213	0.038250948042917905	0.9385964912280702	0.7280701754385965
chr10	114850000	115130000	chr10	114850000	115130000	255,255,0	1.5016187133063623	0.04320526064629969	0.03732224347571962	0.8523809523809524	0.8809523809523809
chr10	26320000	26550000	chr10	26320000	26550000	255,255,0	1.2417284052615507	0.0418691682652501	0.03851745054091061	0.8402777777777778	0.7152777777777778
chr10	103090000	103270000	chr10	103090000	103270000	255,255,0	1.249751147132901	0.030208605830708897	0.050135656687504596	0.7222222222222222	0.7666666666666667
chr10	75400000	75650000	chr10	75400000	75650000	255,255,0	1.0519825850503253	0.05638998247068479	0.023911847614394945	0.8284023668639053	0.6272189349112426
chr10	54040000	54410000	chr10	54040000	54410000	255,255,0	0.8509110479226759	0.04153591229330917	0.038718837978390847	0.5227047882865057	0.6922998285186651
chr10	103710000	103870000	chr10	103710000	103870000	255,255,0	1.1735313428662848	0.02745664091931023	0.052596861068964954	0.7083333333333334	0.7083333333333334
chr10	17880000	18230000	chr10	17880000	18230000	255,255,0	1.355751888158435	0.03810275859590545	0.041777823321412166	0.8302469135802469	0.8796296296296297
chr10	97750000	98100000	chr10	97750000	98100000	255,255,0	1.2641044031596125	0.04157343698732206	0.03821648801418774	0.8611111111111112	0.6759259259259259
chr10	90300000	90590000	chr10	90300000	90590000	255,255,0	1.23576961937684	0.029925664940838766	0.04979962338407262	0.6917031910803537	0.8221453287197231
chr10	61310000	61730000	chr10	61310000	61730000	255,255,0	1.1471787971560499	0.03344225576296504	0.04597750515110806	0.7597402597402597	0.8333333333333334
chr10	67030000	67300000	chr10	67030000	67300000	255,255,0	0.8432217851353501	0.05816485570000779	0.021052688854759243	0.7193877551020408	0.5153061224489796
chr10	123580000	123960000	chr10	123580000	123960000	255,255,0	1.4661211856236482	0.044068582647772817	0.0348815644053892	0.7973684210526316	0.9131578947368421
chr10	69730000	69940000	chr10	69730000	69940000	255,255,0	0.89454563224943	0.038694734116956384	0.0400235881875762	0.5289256198347108	0.7272727272727273
chr10	93080000	93340000	chr10	93080000	93340000	255,255,0	1.5142208682505103	0.03895783839890897	0.03947626191187134	0.8516483516483516	0.8516483516483516
chr10	94630000	94890000	chr10	94630000	94890000	255,255,0	1.2399007604966799	0.05021054376923956	0.028195464803175363	0.8846153846153846	0.5
chr10	100260000	100520000	chr10	100260000	100520000	255,255,0	1.3475078689158049	0.0368170347939436	0.041412781314268496	0.744309262166405	0.8463500784929356
chr10	35310000	35550000	chr10	35310000	35550000	255,255,0	1.2338990349570684	0.024548762605946246	0.053448030939806046	0.6730769230769231	0.8653846153846154
chr10	93910000	94270000	chr10	93910000	94270000	255,255,0	1.0399169369012262	0.03253379324325621	0.04543279958663657	0.6052631578947368	0.7397660818713451
chr10	12910000	13090000	chr10	12910000	13090000	255,255,0	0.9960854682628276	0.02039124300123161	0.05743856310951201	0.5444444444444444	0.7666666666666667
chr10	31820000	32010000	chr10	31820000	32010000	255,255,0	1.1875487448042934	0.050525885313302196	0.026923102244827274	0.79	0.71
chr10	114270000	114440000	chr10	114270000	114440000	255,255,0	1.103074836330546	0.04677003216269743	0.030314544642741068	0.6419753086419753	0.691358024691358
chr10	58410000	58750000	chr10	58410000	58750000	255,255,0	0.9044281546454884	0.04124742908593719	0.03578711942895289	0.5065359477124183	0.7875816993464052
chr10	5720000	5920000	chr10	5720000	5920000	255,255,0	0.9037282129688008	0.04005030817478731	0.03684725066001922	0.5909090909090909	0.6272727272727273
chr10	15170000	15380000	chr10	15170000	15380000	255,255,0	1.2321417716248186	0.03004129607275842	0.04654040560674079	0.7603305785123967	0.8264462809917356
chr10	107350000	107810000	chr10	107350000	107810000	255,255,0	1.109153922109349	0.04359225104783703	0.03268927316889923	0.7445652173913043	0.657608695652174
chr10	95130000	95360000	chr10	95130000	95360000	255,255,0	1.1939826015776531	0.046968116579404647	0.028964340771813847	0.7152777777777778	0.7708333333333334
chr10	28240000	28390000	chr10	28240000	28390000	255,255,0	0.9235329681476735	0.03072995762794253	0.04509879539055456	0.578125	0.640625
chr10	35630000	35780000	chr10	35630000	35780000	255,255,0	0.8877704574853925	0.062265667561187926	0.013479266605100005	0.671875	0.515625
chr10	95990000	96330000	chr10	95990000	96330000	255,255,0	1.1845933233184507	0.03694522700230398	0.038448001442916546	0.6699346405228758	0.7875816993464052
chr10	70900000	71280000	chr10	70900000	71280000	255,255,0	1.3871217317455056	0.033696955999791056	0.041571007220690306	0.9131578947368421	0.8552631578947368
chr10	19400000	19640000	chr10	19400000	19640000	255,255,0	1.0774906690853756	0.03979319610161902	0.03544841753972688	0.7628205128205128	0.6474358974358975
chr10	26710000	26870000	chr10	26710000	26870000	255,255,0	1.059867332750277	0.042167296021735745	0.03270286818280541	0.6527777777777778	0.7083333333333334
chr10	81850000	82080000	chr10	81850000	82080000	255,255,0	1.1935400221022046	0.03662641829662583	0.03791163725402994	0.8263888888888888	0.7152777777777778
chr10	89420000	89580000	chr10	89420000	89580000	255,255,0	1.0846865207073146	0.03696985824236147	0.03749383055075473	0.7083333333333334	0.6805555555555556
chr10	32780000	33160000	chr10	32780000	33160000	255,255,0	0.9575058909165082	0.034792341300110226	0.039574406151430444	0.5236842105263158	0.781578947368421
chr10	75110000	75230000	chr10	75110000	75230000	255,255,0	0.6986248895237791	0.01867986435539306	0.0556302001437926	0.5	0.5
chr10	127680000	127850000	chr10	127680000	127850000	255,255,0	0.963858860832352	0.03300636198968051	0.04114880132278428	0.5185185185185185	0.7160493827160493
chr10	111060000	111320000	chr10	111060000	111320000	255,255,0	1.0117481232332088	0.047170711686666575	0.02696707593521517	0.7564480973571883	0.517187358096449
chr10	60080000	60210000	chr10	60080000	60210000	255,255,0	0.7998164911440684	0.05200008609729399	0.02212882645692846	0.5714285714285714	0.5714285714285714
chr10	59840000	60040000	chr10	59840000	60040000	255,255,0	1.1675579608601976	0.028640726909468867	0.045259499344569395	0.7727272727272727	0.7909090909090909
chr10	60080000	60430000	chr10	60080000	60430000	255,255,0	0.8981956815857713	0.044202550005948534	0.029672720273140954	0.6820987654320988	0.6265432098765432
chr10	102910000	103060000	chr10	102910000	103060000	255,255,0	0.9892091532797873	0.028887526367883862	0.044834187854452714	0.546875	0.671875
chr10	96370000	96560000	chr10	96370000	96560000	255,255,0	1.275239372415804	0.03919460823924224	0.03441903927397855	0.79	0.73
chr10	28630000	28980000	chr10	28630000	28980000	255,255,0	1.3441291571867193	0.04816469688461547	0.025323859126460426	0.9228395061728395	0.7191358024691358
chr10	14510000	14830000	chr10	14510000	14830000	255,255,0	1.4717696655793895	0.03439232551065988	0.03883239918418818	0.9007352941176471	0.8860294117647058
chr10	20860000	21040000	chr10	20860000	21040000	255,255,0	1.0149584189309437	0.05446829503999667	0.018534313765242384	0.7	0.6111111111111112
chr10	133120000	133290000	chr10	133120000	133290000	255,255,0	0.7283055575270563	0.039045273332010626	0.03370908458763619	0.5078125	0.5189236111111111
chr10	60800000	61280000	chr10	60800000	61280000	255,255,0	1.2582759225759923	0.04062563479459472	0.032085502136216484	0.905	0.7783333333333333
chr10	31530000	31790000	chr10	31530000	31790000	255,255,0	1.1904095242157942	0.031808549335807734	0.040586778271183954	0.7637362637362637	0.8076923076923077
chr10	89590000	89730000	chr10	89590000	89730000	255,255,0	0.8671344703500643	0.02021554661473862	0.052119346848617944	0.5535714285714286	0.5892857142857143
chr10	131880000	132140000	chr10	131880000	132140000	255,255,0	1.1827633266892206	0.03948507688805078	0.03245112038687287	0.8516483516483516	0.7197802197802198
chr10	16560000	16790000	chr10	16560000	16790000	255,255,0	1.2765663490206474	0.017302558894018376	0.0545670297642237	0.7430555555555556	0.8402777777777778
chr10	97450000	97630000	chr10	97450000	97630000	255,255,0	1.1335328928496269	0.0318288498963811	0.03996096924124924	0.6333333333333333	0.7666666666666667
chr10	68990000	69170000	chr10	68990000	69170000	255,255,0	0.8787436880861996	0.03825761169564108	0.03343585145830752	0.6847222222222222	0.5422619047619048
chr10	106380000	106600000	chr10	106380000	106600000	255,255,0	1.2116870135941569	0.03049410432202089	0.04088689486739461	0.7045454545454546	0.7954545454545454
chr10	110610000	110910000	chr10	110610000	110910000	255,255,0	0.9204789520215051	0.03882857830948133	0.03215540093733041	0.5625	0.6541666666666667
chr10	29990000	30290000	chr10	29990000	30290000	255,255,0	1.2696696673750159	0.029550802850927968	0.04128320759863688	0.7791666666666667	0.8541666666666666
chr10	34650000	34980000	chr10	34650000	34980000	255,255,0	1.446489295056757	0.033006280680876396	0.037743973331784475	0.8788927335640139	0.8927335640138409
chr10	43180000	43470000	chr10	43180000	43470000	255,255,0	0.8788036984944703	0.03392929806214047	0.03671417297288421	0.5524358974358974	0.6704700854700855
chr10	104380000	104610000	chr10	104380000	104610000	255,255,0	1.30100952859439	0.03957471187341404	0.030842772193267892	0.7847222222222222	0.8263888888888888
chr10	119960000	120190000	chr10	119960000	120190000	255,255,0	1.1916999016759493	0.04813878199946066	0.02205973769594648	0.8125	0.6736111111111112
chr10	60440000	60780000	chr10	60440000	60780000	255,255,0	1.1359816821134214	0.02752000272727229	0.04253022121201902	0.630718954248366	0.8921568627450981
chr10	62600000	62810000	chr10	62600000	62810000	255,255,0	1.1225171129971114	0.041050150698226456	0.028887963449792803	0.7933884297520661	0.7768595041322314
chr10	123990000	124390000	chr10	123990000	124390000	255,255,0	1.4991765886461763	0.03630995498487083	0.03348385050706186	0.9119047619047619	0.8595238095238096
chr10	35610000	35980000	chr10	35610000	35980000	255,255,0	1.1607049962507991	0.04734532808525013	0.022382117499045645	0.925207756232687	0.5595567867036011
chr10	6230000	6400000	chr10	6230000	6400000	255,255,0	1.0359441325240692	0.021582379972042025	0.04806235226260484	0.6172839506172839	0.7160493827160493
chr10	118560000	118740000	chr10	118560000	118740000	255,255,0	0.9659541015500219	0.044094163158543365	0.02543946915870305	0.6777777777777778	0.5666666666666667
chr10	101290000	101550000	chr10	101290000	101550000	255,255,0	1.2827806834697628	0.032456102390000796	0.03661364295559108	0.8186813186813187	0.7967032967032966
chr10	15880000	16090000	chr10	15880000	16090000	255,255,0	1.0881935291010572	0.0454165967761339	0.023608292241432707	0.8264462809917356	0.6115702479338843
chr10	66220000	66560000	chr10	66220000	66560000	255,255,0	0.8045342421103998	0.036856462357064676	0.03210503154124199	0.7222222222222222	0.5065359477124183
chr10	14960000	15110000	chr10	14960000	15110000	255,255,0	0.8558390774303554	0.034318679411606656	0.03448462225367164	0.546875	0.609375
chr10	125720000	125840000	chr10	125720000	125840000	255,255,0	0.7588814380244688	0.03766027197929291	0.03104105766002624	0.5	0.5
chr10	13610000	13770000	chr10	13610000	13770000	255,255,0	0.979779196095542	0.04198601491835381	0.02622579106744062	0.6805555555555556	0.625
chr10	7200000	7420000	chr10	7200000	7420000	255,255,0	1.0426416650426267	0.025058417171679392	0.04307135891687175	0.6439393939393939	0.7348484848484849
chr10	53220000	53590000	chr10	53220000	53590000	255,255,0	1.2704409355631927	0.034427257019481586	0.033358397008866614	0.8088642659279779	0.8753462603878116
chr10	13350000	13580000	chr10	13350000	13580000	255,255,0	1.3162703623904095	0.027304167204513292	0.04043734136980438	0.7986111111111112	0.8541666666666666
chr10	84570000	84750000	chr10	84570000	84750000	255,255,0	0.9468686331779194	0.04255903405839553	0.024340619476834847	0.6333333333333333	0.6555555555555556
chr10	14190000	14490000	chr10	14190000	14490000	255,255,0	1.4351164267031276	0.031012381402705402	0.03568976057262481	0.8625	0.8875
chr10	105930000	106180000	chr10	105930000	106180000	255,255,0	1.1569372422063433	0.031072161091031034	0.03503373593718691	0.6627218934911243	0.8047337278106509
chr10	30800000	31010000	chr10	30800000	31010000	255,255,0	0.822259679631431	0.04504257818706283	0.02088120094676927	0.6611570247933884	0.512396694214876
chr10	66640000	66930000	chr10	66640000	66930000	255,255,0	1.0755679324566791	0.026610675133619394	0.03842041262234222	0.5866666666666667	0.8977777777777778
chr10	118270000	118460000	chr10	118270000	118460000	255,255,0	0.9046793091807248	0.03310115359246669	0.031891229790066714	0.67	0.51
chr10	100730000	100880000	chr10	100730000	100880000	255,255,0	0.9312426886590115	0.02243630723306523	0.04253246995285584	0.515625	0.671875
chr10	82160000	82380000	chr10	82160000	82380000	255,255,0	0.9902660570148569	0.03913615338375155	0.025439019726116837	0.7045454545454546	0.6287878787878788
chr10	6420000	6670000	chr10	6420000	6670000	255,255,0	1.2354113791686623	0.035658402182662426	0.02879135631692132	0.7810650887573964	0.8402366863905325
chr10	131610000	131870000	chr10	131610000	131870000	255,255,0	1.0558011071287758	0.03106105615036511	0.03329856299422859	0.5659340659340659	0.8296703296703297
chr10	7840000	8030000	chr10	7840000	8030000	255,255,0	1.052806327733312	0.03960607242112623	0.024616142223306596	0.69	0.71
chr10	37460000	37740000	chr10	37460000	37740000	255,255,0	0.8995474268267891	0.031439392383860496	0.032356254319626736	0.5666666666666667	0.6904761904761905
chr10	104640000	104930000	chr10	104640000	104930000	255,255,0	1.3136544579173814	0.02961589285692451	0.03390921044717637	0.8622222222222222	0.7644444444444445
chr10	1410000	1680000	chr10	1410000	1680000	255,255,0	0.8009586108530096	0.02606780226076274	0.03744381913823951	0.5086366213151927	0.6199348072562358
chr10	35100000	35220000	chr10	35100000	35220000	255,255,0	0.7172971395075952	0.025071186465415334	0.038296406550808904	0.5	0.5
chr10	21750000	21960000	chr10	21750000	21960000	255,255,0	1.1099437378203731	0.015098195393178342	0.04782584166207231	0.6776859504132231	0.7768595041322314
chr10	121740000	121900000	chr10	121740000	121900000	255,255,0	1.0073350252232829	0.02822623137961025	0.034068695720498275	0.6527777777777778	0.6527777777777778
chr10	92880000	93060000	chr10	92880000	93060000	255,255,0	1.2003575220896316	0.02739934047106799	0.03453913977741531	0.7222222222222222	0.7444444444444445
chr10	59620000	59810000	chr10	59620000	59810000	255,255,0	0.9567380770752197	0.04083212668471056	0.020549563400740177	0.73	0.5800000000000001
chr10	55080000	55260000	chr10	55080000	55260000	255,255,0	0.8718829815776858	0.02880191207656446	0.03161362536302006	0.6333333333333333	0.6111111111111112
chr10	75240000	75390000	chr10	75240000	75390000	255,255,0	0.7572329821114545	0.034483605301245696	0.025572899987856834	0.546875	0.546875
chr10	69960000	70110000	chr10	69960000	70110000	255,255,0	0.8807037749493478	0.034207824292650714	0.025638484086274664	0.671875	0.609375
chr10	129030000	129330000	chr10	129030000	129330000	255,255,0	1.162860809896045	0.03739585070507977	0.02240227476075096	0.8041666666666667	0.7125
chr10	93530000	93680000	chr10	93530000	93680000	255,255,0	1.012032972438968	0.03883077006797324	0.020580202394527906	0.609375	0.671875
chr10	24200000	24360000	chr10	24200000	24360000	255,255,0	0.9950809512031396	0.03875430982864762	0.01942346588306375	0.7083333333333334	0.6527777777777778
chr10	58510000	58750000	chr10	58510000	58750000	255,255,0	0.9255339653210304	0.029450526489813472	0.028551272423143675	0.5576923076923077	0.7884615384615384
chr10	57080000	57310000	chr10	57080000	57310000	255,255,0	0.9318260355937054	0.02618902104562808	0.03178772991634289	0.6041666666666666	0.7430555555555556
chr10	111370000	111630000	chr10	111370000	111630000	255,255,0	1.0839653436707688	0.02408866010145491	0.0336182786855042	0.7417582417582418	0.6868131868131868
chr10	21270000	21480000	chr10	21270000	21480000	255,255,0	1.214269686837627	0.030194459972437956	0.027420488919208272	0.743801652892562	0.8099173553719008
chr10	60990000	61270000	chr10	60990000	61270000	255,255,0	0.8644718957888737	0.030386513047602613	0.02688065444548337	0.5190476190476191	0.7761904761904762
chr10	42550000	42760000	chr10	42550000	42760000	255,255,0	0.8843266381294638	0.02428548437984593	0.03284072429577491	0.512396694214876	0.743801652892562
chr10	11780000	11980000	chr10	11780000	11980000	255,255,0	1.1303661670323168	0.038873027775788646	0.017202116482522317	0.7909090909090909	0.6636363636363637
chr10	23990000	24190000	chr10	23990000	24190000	255,255,0	0.9826975251120673	0.030571791978689394	0.025450996082742747	0.6636363636363637	0.6818181818181818
chr10	108570000	108780000	chr10	108570000	108780000	255,255,0	0.9436472685882924	0.02904639057875221	0.026856767391394372	0.5289256198347108	0.7272727272727273
chr10	53610000	53820000	chr10	53610000	53820000	255,255,0	0.8092851817006138	0.026726774730680806	0.028534262811206162	0.6373456790123457	0.5377384960718294
chr10	1230000	1380000	chr10	1230000	1380000	255,255,0	0.7983148262989399	0.02656491850962246	0.028662177786992107	0.515625	0.578125
chr10	32230000	32370000	chr10	32230000	32370000	255,255,0	0.8242414130668047	0.02220192392784103	0.03300542373191076	0.5892857142857143	0.5535714285714286
chr10	76040000	76300000	chr10	76040000	76300000	255,255,0	0.9987020440185496	0.02342488954519775	0.03163347243046469	0.6318681318681318	0.8076923076923077
chr10	32040000	32200000	chr10	32040000	32200000	255,255,0	1.0423036163166548	0.025894611706357866	0.029137294278904678	0.7083333333333334	0.7083333333333334
chr10	34310000	34630000	chr10	34310000	34630000	255,255,0	1.0711662603212424	0.0204069575656506	0.03448511156142403	0.6213235294117647	0.8345588235294118
chr10	118830000	119020000	chr10	118830000	119020000	255,255,0	1.1077572045844142	0.013630678843322324	0.04026365878009833	0.63	0.79
chr10	26890000	27070000	chr10	26890000	27070000	255,255,0	0.9134198904562829	0.026845391669074833	0.0263275243725247	0.7	0.5666666666666667
chr10	114550000	114690000	chr10	114550000	114690000	255,255,0	0.8643426557432716	0.026621413781860243	0.026452375984767858	0.5535714285714286	0.625
chr10	124520000	124740000	chr10	124520000	124740000	255,255,0	1.2522810152983477	0.024816796020581615	0.02784959517670503	0.7803030303030303	0.8257575757575758
chr10	76330000	76550000	chr10	76330000	76550000	255,255,0	0.92649697323911	0.029997104846166897	0.022414750703969182	0.7196969696969697	0.6287878787878788
chr10	67310000	67470000	chr10	67310000	67470000	255,255,0	0.7065141182762498	0.013899827091777922	0.038170933212018934	0.5694444444444444	0.5138888888888888
chr10	17600000	17750000	chr10	17600000	17750000	255,255,0	0.9438942909545951	0.02990160890555564	0.02199995946774749	0.671875	0.640625
chr10	97910000	98080000	chr10	97910000	98080000	255,255,0	1.0703554245479867	0.01970840936709111	0.032118282063651755	0.6666666666666666	0.7160493827160493
chr10	34660000	34810000	chr10	34660000	34810000	255,255,0	0.884895902396063	0.04159257284595143	0.010204496612745535	0.671875	0.515625
chr10	71880000	72060000	chr10	71880000	72060000	255,255,0	0.6749518723329877	0.023256371596277765	0.02833539614058186	0.5	0.5
chr10	21530000	21730000	chr10	21530000	21730000	255,255,0	1.1874940273117733	0.028589477111439436	0.022985582369332763	0.7727272727272727	0.8090909090909091
chr10	120220000	120370000	chr10	120220000	120370000	255,255,0	0.8339045323086633	0.026895630654714592	0.02459496915006844	0.546875	0.578125
chr10	2120000	2360000	chr10	2120000	2360000	255,255,0	0.9358958043329999	0.029367881446436542	0.022105674346467347	0.7463718820861678	0.5530990173847317
chr10	124990000	125150000	chr10	124990000	125150000	255,255,0	0.9927317800173647	0.02998542114134522	0.021455630446575395	0.7083333333333334	0.5972222222222222
chr10	96840000	96980000	chr10	96840000	96980000	255,255,0	0.8094255142697788	0.018734822373715466	0.032461069277303106	0.5178571428571429	0.5535714285714286
chr10	73250000	73390000	chr10	73250000	73390000	255,255,0	0.801676324601756	0.03460318419581799	0.016518109374340055	0.625	0.5535714285714286
chr10	115450000	115640000	chr10	115450000	115640000	255,255,0	0.7959427883855398	0.016561720225915573	0.03416768097198045	0.57	0.55
chr10	92460000	92640000	chr10	92460000	92640000	255,255,0	1.091396421926524	0.024709905781409032	0.025456345597071717	0.7	0.6777777777777778
chr10	96620000	96820000	chr10	96620000	96820000	255,255,0	0.9817184132191106	0.03180509797705209	0.018339938656400073	0.7181818181818181	0.5727272727272728
chr10	79070000	79220000	chr10	79070000	79220000	255,255,0	0.6846569944415051	0.02419058129512642	0.02527138373083575	0.5078125	0.5078125
chr10	23520000	23690000	chr10	23520000	23690000	255,255,0	0.9355778588488484	0.018180800583875924	0.03061259010961638	0.6172839506172839	0.691358024691358
chr10	48660000	48910000	chr10	48660000	48910000	255,255,0	0.9369212847772337	0.025784634009767528	0.022927662713544877	0.7455621301775148	0.5680473372781065
chr10	72890000	73070000	chr10	72890000	73070000	255,255,0	0.9211953672932456	0.02441522465333317	0.02365204797200004	0.7	0.6333333333333333
chr10	124770000	124970000	chr10	124770000	124970000	255,255,0	0.9672838174344156	0.021465077819102563	0.026364948388141858	0.5909090909090909	0.7181818181818181
chr10	8060000	8200000	chr10	8060000	8200000	255,255,0	0.7985436589065446	0.03515724802846428	0.012340066724521374	0.5892857142857143	0.5178571428571429
chr10	11300000	11470000	chr10	11300000	11470000	255,255,0	0.8086282651712597	0.015632060429130894	0.03155658286517213	0.5294174382716049	0.603491512345679
chr10	58780000	58930000	chr10	58780000	58930000	255,255,0	0.797975611837777	0.02625212954596159	0.02058895338221286	0.609375	0.546875
chr10	17270000	17420000	chr10	17270000	17420000	255,255,0	0.8311532268100135	0.035090908515708695	0.011702872646022352	0.640625	0.515625
chr10	21060000	21260000	chr10	21060000	21260000	255,255,0	0.9829138843659216	0.026735474903823817	0.01998661055862338	0.7181818181818181	0.6636363636363637
chr10	72660000	72840000	chr10	72660000	72840000	255,255,0	0.8808129091122576	0.012500961790697396	0.03393230471314893	0.5666666666666667	0.7222222222222222
chr10	110730000	110890000	chr10	110730000	110890000	255,255,0	0.9311771183852429	0.020728835389375158	0.02551467862965129	0.5694444444444444	0.6805555555555556
chr10	132460000	132640000	chr10	132460000	132640000	255,255,0	0.8657137515468498	0.023916812796207495	0.02227063662436819	0.6111111111111112	0.6111111111111112
chr10	127200000	127430000	chr10	127200000	127430000	255,255,0	0.8531112507550345	0.024608313430100753	0.021499032192705665	0.6319444444444444	0.5763888888888888
chr10	16110000	16290000	chr10	16110000	16290000	255,255,0	0.865258046872894	0.02646636648132436	0.01939074907331004	0.6777777777777778	0.5444444444444444
chr10	121480000	121690000	chr10	121480000	121690000	255,255,0	0.928527077277314	0.02185013215402381	0.023791394112095104	0.6942148760330579	0.5950413223140496
chr10	23320000	23480000	chr10	23320000	23480000	255,255,0	0.8831084219098118	0.027617456893708394	0.017862614991742402	0.6527777777777778	0.5972222222222222
chr10	60240000	60430000	chr10	60240000	60430000	255,255,0	0.979245458178302	0.02319779203142891	0.021134026109896984	0.6377272727272727	0.7995454545454546
chr10	92690000	92840000	chr10	92690000	92840000	255,255,0	0.9022184347901574	0.027172830295159968	0.01684514895536403	0.640625	0.578125
chr10	17930000	18130000	chr10	17930000	18130000	255,255,0	0.7910948963750293	0.021292745506363158	0.02264324141233272	0.6454545454545455	0.5
chr10	48980000	49160000	chr10	48980000	49160000	255,255,0	0.9343516799669488	0.02770013504041692	0.016147567848262042	0.7	0.6333333333333333
chr10	11040000	11280000	chr10	11040000	11280000	255,255,0	0.9739729640672816	0.019777920269119592	0.023980334698771838	0.6474358974358975	0.7243589743589743
chr10	97760000	97880000	chr10	97760000	97880000	255,255,0	0.7458138865533414	0.022456649982438973	0.020696343260099816	0.5	0.5
chr10	29600000	29750000	chr10	29600000	29750000	255,255,0	0.7818270477340894	0.017719900195353428	0.02475167659837278	0.578125	0.546875
chr10	106790000	106990000	chr10	106790000	106990000	255,255,0	0.7268357780741914	0.02459282653696196	0.01761009086854963	0.5181818181818182	0.5
chr10	62260000	62420000	chr10	62260000	62420000	255,255,0	0.8004488679947739	0.022936933139465352	0.017380523191741586	0.6805555555555556	0.5694444444444444
chr10	83000000	83180000	chr10	83000000	83180000	255,255,0	0.7595370045616754	0.020995151163028653	0.019148980722887	0.5741582491582492	0.5212962962962963
chr10	132650000	132800000	chr10	132650000	132800000	255,255,0	0.7726460633360415	0.01761712548255287	0.022321714368361154	0.546875	0.578125
chr10	17430000	17590000	chr10	17430000	17590000	255,255,0	0.8345999669745409	0.017858401017780384	0.021975656522915367	0.5972222222222222	0.5972222222222222
chr10	33020000	33160000	chr10	33020000	33160000	255,255,0	0.8483608594617653	0.015371620201892807	0.0240614967916772	0.625	0.5892857142857143
chr10	112950000	113130000	chr10	112950000	113130000	255,255,0	0.9927314830911415	0.012708228479021342	0.026702810190404276	0.6111111111111112	0.7222222222222222
chr10	2610000	2820000	chr10	2610000	2820000	255,255,0	0.7133682632817047	0.01637441239433298	0.02137875932418795	0.512396694214876	0.5289256198347108
chr10	4490000	4650000	chr10	4490000	4650000	255,255,0	0.7146676750704907	0.017387144130361153	0.0195035582790389	0.5138888888888888	0.5416666666666666
chr10	101330000	101450000	chr10	101330000	101450000	255,255,0	0.7198655828219245	0.02703834289379854	0.007867693731060697	0.5	0.5
chr10	112700000	112940000	chr10	112700000	112940000	255,255,0	0.730454077605935	0.018608211930243708	0.014268349308354134	0.5064102564102564	0.5576923076923077
chr10	113930000	114100000	chr10	113930000	114100000	255,255,0	0.8169125449522467	0.014158793221724197	0.018662285214608273	0.5111111111111111	0.6222222222222222
chr10	5940000	6080000	chr10	5940000	6080000	255,255,0	0.82958460196385	0.021077110425640835	0.010584651272450372	0.5892857142857143	0.5892857142857143
chr10	88400000	88550000	chr10	88400000	88550000	255,255,0	0.8381256873943399	0.01162904456220697	0.01500624642401674	0.578125	0.671875
chr10	74830000	74990000	chr10	74830000	74990000	255,255,0	0.7283309599838592	0.011350447896755239	0.012536446566887903	0.5694444444444444	0.5972222222222222
chr11	48170000	50790000	chr11	48170000	50790000	255,255,0	0.9624765998039495	0.32942118847034385	0.22929835615751765	0.6145616470043951	0.6570668517233402
chr11	54540000	55740000	chr11	54540000	55740000	255,255,0	1.45637567267756	0.08980732585915796	0.22709180395285855	0.9122950819672131	0.6480874316939891
chr11	24450000	25140000	chr11	24450000	25140000	255,255,0	1.0512197026726033	0.05806054799125592	0.211434020984285	0.6351020408163265	0.6048979591836735
chr11	108820000	109800000	chr11	108820000	109800000	255,255,0	1.3090721682841202	0.09631781112022209	0.10331970820005347	0.7043583899042275	0.7583604075642228
chr11	71610000	71780000	chr11	71610000	71780000	255,255,0	0.9072068379296732	0.10561141819397539	0.09370935995060661	0.6172839506172839	0.5432098765432098
chr11	7470000	7690000	chr11	7470000	7690000	255,255,0	1.082972237115749	0.029780505378899494	0.16944663320426467	0.7196969696969697	0.7651515151515151
chr11	16000000	16520000	chr11	16000000	16520000	255,255,0	0.9635562583170009	0.05212061315131382	0.14697674401138972	0.7364672364672364	0.5170940170940171
chr11	8180000	8600000	chr11	8180000	8600000	255,255,0	0.9894961329407151	0.15595449094297167	0.04289607430009278	0.7294372294372294	0.6991341991341992
chr11	31070000	32010000	chr11	31070000	32010000	255,255,0	1.16979538418154	0.09052645690857192	0.10823658074083907	0.7952127659574468	0.5403368794326241
chr11	26690000	27500000	chr11	26690000	27500000	255,255,0	1.134287879920707	0.10744863419809969	0.08969008141866452	0.5002974419988102	0.7989292088042832
chr11	46620000	47400000	chr11	46620000	47400000	255,255,0	1.0939904870607047	0.09014722123058846	0.10533478182723298	0.6967948717948718	0.6647435897435897
chr11	69330000	69660000	chr11	69330000	69660000	255,255,0	1.24861538855147	0.15054658389345052	0.04416444565272427	0.6177093943638061	0.9069940476190477
chr11	2170000	2410000	chr11	2170000	2410000	255,255,0	0.9777876085143856	0.13590498806848522	0.058649851916972244	0.7948717948717948	0.6217948717948718
chr11	25440000	25670000	chr11	25440000	25670000	255,255,0	0.7828022189572061	0.1623261825877563	0.03197658029834413	0.5069444444444444	0.5625
chr11	61250000	61420000	chr11	61250000	61420000	255,255,0	0.9897950473663084	0.12422229401771794	0.07004433778089705	0.5925925925925926	0.7407407407407407
chr11	10910000	11880000	chr11	10910000	11880000	255,255,0	1.158103231019175	0.0934935382703731	0.10042091199207705	0.7798107294362887	0.6970394578078385
chr11	55930000	56180000	chr11	55930000	56180000	255,255,0	1.5045103180141568	0.04915133429694643	0.14376576914091388	0.8284023668639053	0.8520710059171598
chr11	110440000	111440000	chr11	110440000	111440000	255,255,0	1.4589376869896507	0.08648304392839648	0.10595449200137955	0.7501960784313726	0.816078431372549
chr11	9590000	10750000	chr11	9590000	10750000	255,255,0	1.2340420232595248	0.10677713643534989	0.08465286557571802	0.7574517825832846	0.8667445938047925
chr11	60770000	61190000	chr11	60770000	61190000	255,255,0	1.1575954900149226	0.0852134974795519	0.10406434089262682	0.7727272727272727	0.70995670995671
chr11	130190000	130900000	chr11	130190000	130900000	255,255,0	1.3250269240995642	0.11631792480769979	0.07255734774057704	0.5594135802469136	0.9128086419753086
chr11	65620000	66270000	chr11	65620000	66270000	255,255,0	1.0101776074150886	0.10704105553842155	0.08033482054243093	0.6923783287419651	0.6593204775022957
chr11	37650000	38820000	chr11	37650000	38820000	255,255,0	1.0316228410508725	0.09217863846139841	0.08777114639566161	0.6164895145073255	0.6588623958632577
chr11	128970000	129770000	chr11	128970000	129770000	255,255,0	1.3936747354527181	0.08785410471922525	0.09181420125635331	0.8074161585365853	0.7025371558197747
chr11	14520000	15210000	chr11	14520000	15210000	255,255,0	1.1845032533516973	0.08691957141109857	0.0908471521322903	0.809795918367347	0.6204081632653061
chr11	120330000	121190000	chr11	120330000	121190000	255,255,0	1.1685359325904054	0.0891880208388473	0.08823223149607093	0.764799154334038	0.578752642706131
chr11	68920000	69080000	chr11	68920000	69080000	255,255,0	0.8814552738307361	0.025238874044375918	0.1498534354310106	0.5694444444444444	0.6666666666666666
chr11	71900000	72450000	chr11	71900000	72450000	255,255,0	0.7747336485460415	0.1073809891499233	0.06671115279106309	0.5267857142857143	0.5012755102040817
chr11	9710000	10750000	chr11	9710000	10750000	255,255,0	1.2247428010439305	0.09652685237868458	0.07587177823015318	0.7354862119013063	0.8748185776487664
chr11	110450000	111260000	chr11	110450000	111260000	255,255,0	1.2249014373928713	0.06327484091766708	0.10835737441902656	0.6258275261324042	0.7626451800232288
chr11	112210000	113290000	chr11	112210000	113290000	255,255,0	1.8031385135227964	0.0921974754370612	0.07859771160349985	0.902020202020202	0.8804713804713805
chr11	78600000	79680000	chr11	78600000	79680000	255,255,0	1.1945216934087535	0.10207400760979699	0.06839010558908193	0.83092890456721	0.5639092806532
chr11	3830000	4090000	chr11	3830000	4090000	255,255,0	1.432692091839015	0.06665876875900087	0.1026828188483746	0.8736263736263736	0.8846153846153846
chr11	116760000	117160000	chr11	116760000	117160000	255,255,0	1.6603011193332795	0.07366346641716515	0.09557287180292526	0.888095238095238	0.7880952380952381
chr11	121640000	122560000	chr11	121640000	122560000	255,255,0	1.6131625413252313	0.08054600969577883	0.08669586648968713	0.8552266419981499	0.8658649398704903
chr11	29400000	30200000	chr11	29400000	30200000	255,255,0	1.6324278995123165	0.08052054824943333	0.08521724557410706	0.9054878048780488	0.7871951219512195
chr11	108920000	109760000	chr11	108920000	109760000	255,255,0	1.0684322502979091	0.09465408599450195	0.07098957248389363	0.6875128440863123	0.6123805623805624
chr11	40300000	41220000	chr11	40300000	41220000	255,255,0	1.0103450117669817	0.07515702304489764	0.0902758431633355	0.7432932469935245	0.5
chr11	41460000	42550000	chr11	41460000	42550000	255,255,0	1.1504920666717773	0.07388058221734245	0.09142310778251608	0.7305785123966942	0.736198347107438
chr11	69690000	70210000	chr11	69690000	70210000	255,255,0	1.0471855930138412	0.0817716397506831	0.08020262567228564	0.6111111111111112	0.7450142450142451
chr11	128140000	128860000	chr11	128140000	128860000	255,255,0	1.473042589812385	0.08356510598404698	0.07695466129439965	0.7394894894894894	0.8671171171171171
chr11	117370000	118100000	chr11	117370000	118100000	255,255,0	1.4605534372723084	0.08859117727339139	0.07128272822060511	0.7903579254930606	0.7947406866325786
chr11	85640000	86340000	chr11	85640000	86340000	255,255,0	1.1265646047060716	0.0779945386578625	0.08139614162092579	0.5769841269841269	0.7785714285714286
chr11	119480000	120160000	chr11	119480000	120160000	255,255,0	1.5799344039790226	0.07787245570550849	0.08093992896943844	0.8058823529411765	0.8697478991596639
chr11	35480000	36270000	chr11	35480000	36270000	255,255,0	1.8046279121767115	0.07073512969590215	0.08724368721541292	0.891875	0.918125
chr11	111540000	112080000	chr11	111540000	112080000	255,255,0	1.4596714276799072	0.08088882961984309	0.07610521369962611	0.7579365079365079	0.8293650793650794
chr11	62890000	63750000	chr11	62890000	63750000	255,255,0	1.7332709698915834	0.06757851179980473	0.08682291567890732	0.9519027484143763	0.9011627906976745
chr11	18040000	18760000	chr11	18040000	18760000	255,255,0	0.9771357477361642	0.07989033555323309	0.07437224977860779	0.6088588588588588	0.5833333333333334
chr11	114280000	114700000	chr11	114280000	114700000	255,255,0	1.4838520598340892	0.0677568745894847	0.08618397652507345	0.8809523809523809	0.7857142857142857
chr11	84720000	85590000	chr11	84720000	85590000	255,255,0	1.2855006261653272	0.08803531444540974	0.06540881140100081	0.7370867768595041	0.8021694214876033
chr11	123620000	124370000	chr11	123620000	124370000	255,255,0	1.2556166341363126	0.07751792060740864	0.07588205059372584	0.8372576177285319	0.6239612188365651
chr11	99810000	100550000	chr11	99810000	100550000	255,255,0	0.9686535998566685	0.07655248740779803	0.07678335111042633	0.7233285917496444	0.5938833570412517
chr11	108000000	108670000	chr11	108000000	108670000	255,255,0	1.1338097826945308	0.07143293782033597	0.08093725474956912	0.6842560553633218	0.722318339100346
chr11	60930000	61190000	chr11	60930000	61190000	255,255,0	1.2089546791113759	0.0483349338425149	0.10324187168057858	0.8296703296703297	0.7307692307692307
chr11	20640000	21540000	chr11	20640000	21540000	255,255,0	1.3811959864767225	0.07937555418244113	0.07199251531526188	0.8191279524927918	0.731457295067881
chr11	39400000	40160000	chr11	39400000	40160000	255,255,0	1.1204628544923194	0.06643089275705885	0.08475966640976969	0.6497975708502024	0.7186234817813765
chr11	60340000	60660000	chr11	60340000	60660000	255,255,0	1.2900268962802062	0.0597945443958244	0.08769462929260069	0.74375	0.8491071428571428
chr11	15980000	16620000	chr11	15980000	16620000	255,255,0	1.5105856980035186	0.058421748460287574	0.08874811324897963	0.7585944674012856	0.9319186179981634
chr11	93830000	94500000	chr11	93830000	94500000	255,255,0	1.5661933485233743	0.07434407584002656	0.07214928108293292	0.921280276816609	0.8157439446366782
chr11	120490000	121190000	chr11	120490000	121190000	255,255,0	0.8720339962403448	0.06570581329484396	0.08066893871438971	0.6166666666666667	0.5388888888888889
chr11	131000000	131540000	chr11	131000000	131540000	255,255,0	1.623749456721547	0.07031512323067002	0.0760236790806354	0.927273172643543	0.8357093866353126
chr11	14260000	14490000	chr11	14260000	14490000	255,255,0	1.5558552560631886	0.06975643075656182	0.07549716788006222	0.8263888888888888	0.8541666666666666
chr11	62890000	63020000	chr11	62890000	63020000	255,255,0	0.8678028590033341	0.09007333811322903	0.05409808997389808	0.5714285714285714	0.5306122448979592
chr11	18030000	18660000	chr11	18030000	18660000	255,255,0	0.7990255580806837	0.07138885073357432	0.07227399217485897	0.6572265625	0.5439453125
chr11	46690000	47160000	chr11	46690000	47160000	255,255,0	1.0521391492404746	0.0693838968138817	0.07417382324332966	0.5434027777777778	0.7760416666666666
chr11	112570000	113280000	chr11	112570000	113280000	255,255,0	1.4069853248540918	0.08741930508789299	0.05565600230390494	0.6782407407407407	0.9112654320987654
chr11	124930000	125440000	chr11	124930000	125440000	255,255,0	1.4384384428132293	0.07239449785753757	0.06815872807565998	0.7263313609467456	0.856508875739645
chr11	12950000	13380000	chr11	12950000	13380000	255,255,0	1.0688713706362063	0.0785213750563682	0.06124886849259494	0.6880165289256198	0.6590909090909091
chr11	28550000	29330000	chr11	28550000	29330000	255,255,0	1.1568694553665508	0.05498790277539282	0.08476712944394887	0.5031971153846153	0.8296366469816272
chr11	70460000	70760000	chr11	70460000	70760000	255,255,0	1.6209695569398583	0.05047390436074781	0.08819337930747664	0.9041666666666667	0.8875
chr11	88090000	88540000	chr11	88090000	88540000	255,255,0	1.039359445072413	0.09120248109508738	0.04723258499141199	0.5595463137996219	0.782608695652174
chr11	89460000	89620000	chr11	89460000	89620000	255,255,0	0.9231524105658659	0.018592773748504925	0.11955874846929662	0.5138888888888888	0.6805555555555556
chr11	125570000	125880000	chr11	125570000	125880000	255,255,0	1.4360665727394593	0.07257928451125129	0.06531008920645698	0.69140625	0.87890625
chr11	92090000	92890000	chr11	92090000	92890000	255,255,0	1.15715034953954	0.06050689243982835	0.07518368420833507	0.7225609756097561	0.7725609756097561
chr11	30330000	30920000	chr11	30330000	30920000	255,255,0	1.6605278111506543	0.0694199674957646	0.06511091862651194	0.7661648745519714	0.9223835125448029
chr11	63770000	64220000	chr11	63770000	64220000	255,255,0	0.9877037793082366	0.06789889888829877	0.06594493915278402	0.718336483931947	0.6313799621928167
chr11	9750000	10380000	chr11	9750000	10380000	255,255,0	1.1600370115770582	0.07173545047177114	0.06176251801183702	0.8095703125	0.8017578125
chr11	68020000	68450000	chr11	68020000	68450000	255,255,0	0.7906482717450608	0.09515806727846152	0.03833151809516767	0.609504132231405	0.5020661157024794
chr11	94580000	94940000	chr11	94580000	94940000	255,255,0	1.386592210555134	0.06518666353833963	0.06712072990149495	0.804093567251462	0.8801169590643275
chr11	91420000	92080000	chr11	91420000	92080000	255,255,0	0.6883947332671072	0.0644088479975328	0.06741695359498227	0.4005155723905724	0.6249473905723906
chr11	85860000	86290000	chr11	85860000	86290000	255,255,0	1.383143055747888	0.062266992295602425	0.06948399777665734	0.7045454545454546	0.8739669421487604
chr11	86430000	86850000	chr11	86430000	86850000	255,255,0	1.5218348680646385	0.0723533245712398	0.05902631705064082	0.8203463203463204	0.8766233766233766
chr11	36280000	36500000	chr11	36280000	36500000	255,255,0	1.609778980345078	0.06467244176053424	0.06660736140444376	0.8257575757575758	0.8257575757575758
chr11	22870000	23530000	chr11	22870000	23530000	255,255,0	1.2649130481466861	0.07942797445078095	0.051738751222846095	0.8814616755793226	0.516042780748663
chr11	47860000	48140000	chr11	47860000	48140000	255,255,0	1.6874727909049199	0.05392518354229431	0.0769070895782481	0.8809523809523809	0.9
chr11	45850000	46350000	chr11	45850000	46350000	255,255,0	1.1492705608214482	0.06267649622518284	0.0679785566949167	0.86	0.583076923076923
chr11	82720000	83190000	chr11	82720000	83190000	255,255,0	1.0744278281069248	0.06194527494905225	0.0684140342454903	0.5503472222222222	0.7829861111111112
chr11	129880000	130160000	chr11	129880000	130160000	255,255,0	1.5087196254798967	0.07578991749422137	0.05424780346223229	0.8809523809523809	0.8333333333333334
chr11	81620000	82250000	chr11	81620000	82250000	255,255,0	1.5407365767821957	0.07419028343178233	0.05577245932921754	0.8798828125	0.8310546875
chr11	68040000	68200000	chr11	68040000	68200000	255,255,0	1.0492690572307146	0.08706892253340066	0.04127703715142001	0.6527777777777778	0.6805555555555556
chr11	96450000	97150000	chr11	96450000	97150000	255,255,0	1.3608875662298816	0.06245594670318105	0.06548071306474089	0.9325396825396826	0.6595238095238095
chr11	4620000	5010000	chr11	4620000	5010000	255,255,0	1.2749806054355481	0.07072671752718301	0.05617730326848423	0.8675	0.8125
chr11	12300000	12920000	chr11	12300000	12920000	255,255,0	1.550121464649839	0.06260781840859503	0.06352088094653832	0.8548615740439647	0.9125102635600937
chr11	125910000	126230000	chr11	125910000	126230000	255,255,0	1.7793650954268125	0.058333053597055345	0.06754035154115698	0.8982843137254902	0.8715686274509804
chr11	3660000	3800000	chr11	3660000	3800000	255,255,0	0.8458439152489777	0.04987589168139057	0.0758738569330955	0.5535714285714286	0.625
chr11	16760000	17070000	chr11	16760000	17070000	255,255,0	1.6062778551721344	0.07406250999785985	0.05128087418040833	0.88671875	0.87890625
chr11	95150000	95760000	chr11	95150000	95760000	255,255,0	1.7829907054949294	0.07203798220752333	0.05283343699090437	0.9198751300728408	0.9573361082206036
chr11	111260000	111440000	chr11	111260000	111440000	255,255,0	1.3209929855972722	0.06421794804355868	0.05901476018513649	0.7666666666666667	0.7
chr11	27350000	27490000	chr11	27350000	27490000	255,255,0	1.070303142225037	0.022320066916663165	0.1005652350091168	0.625	0.625
chr11	126410000	126990000	chr11	126410000	126990000	255,255,0	1.127772713459311	0.08245089784642746	0.04019878473658234	0.7413793103448276	0.6609195402298851
chr11	42740000	43300000	chr11	42740000	43300000	255,255,0	1.538710705772131	0.062002165389146546	0.06043423069359305	0.7820197044334976	0.9519704433497537
chr11	65350000	65520000	chr11	65350000	65520000	255,255,0	1.0987532432143823	0.04519439752783547	0.07704916732248593	0.691358024691358	0.7160493827160493
chr11	123060000	123560000	chr11	123060000	123560000	255,255,0	1.363975983321946	0.056763963386060795	0.06533013725067208	0.7738461538461539	0.823076923076923
chr11	133890000	134160000	chr11	133890000	134160000	255,255,0	1.4097863048410546	0.06775058862295133	0.05377281258257474	0.8622448979591837	0.7704081632653061
chr11	77210000	77610000	chr11	77210000	77610000	255,255,0	1.4635823361241918	0.06220212365866937	0.05919499702046535	0.7547619047619047	0.8833333333333333
chr11	22310000	22820000	chr11	22310000	22820000	255,255,0	1.644454217160812	0.06059967382780161	0.060742083333906294	0.7411242603550295	0.9393491124260355
chr11	122580000	123050000	chr11	122580000	123050000	255,255,0	1.1700503245134541	0.06417049374845729	0.05694061747019927	0.8003472222222222	0.5989583333333334
chr11	57820000	58540000	chr11	57820000	58540000	255,255,0	1.3849705392128788	0.06579175996999304	0.054725881771474166	0.8746246246246246	0.8911411411411412
chr11	58580000	59160000	chr11	58580000	59160000	255,255,0	1.2025163440840112	0.05475275951561205	0.06514744731967348	0.8126436781609195	0.7850574712643679
chr11	93230000	93650000	chr11	93230000	93650000	255,255,0	1.592757885293759	0.04619690267912227	0.07292096274160587	0.8679653679653679	0.9502164502164502
chr11	13750000	14250000	chr11	13750000	14250000	255,255,0	1.5390982993412168	0.05529453760269079	0.06283704476741397	0.8753846153846154	0.9030769230769231
chr11	133070000	133850000	chr11	133070000	133850000	255,255,0	1.8640397085259637	0.0442000681576388	0.07253556268820643	0.966025641025641	0.9442307692307692
chr11	62380000	62550000	chr11	62380000	62550000	255,255,0	1.1481410704842436	0.05147470375019489	0.06352225890421524	0.7160493827160493	0.7407407407407407
chr11	95820000	96420000	chr11	95820000	96420000	255,255,0	1.8773755432647268	0.06236989602356091	0.0517820569890301	0.9301075268817204	0.964516129032258
chr11	15260000	15790000	chr11	15260000	15790000	255,255,0	1.3625931549678598	0.05912665747417256	0.05463126363308517	0.9108367626886146	0.7160493827160493
chr11	103660000	104200000	chr11	103660000	104200000	255,255,0	1.1669171339740774	0.057719086283019826	0.05550454600024114	0.6468253968253969	0.8108465608465608
chr11	57100000	57280000	chr11	57100000	57280000	255,255,0	1.0650661175210674	0.03875029321211664	0.07424096530171853	0.6555555555555556	0.7666666666666667
chr11	99060000	99740000	chr11	99060000	99740000	255,255,0	1.3666770614916504	0.054077989523733994	0.05825344058856022	0.8874567474048443	0.7942329649251005
chr11	78420000	78560000	chr11	78420000	78560000	255,255,0	0.9124544500627463	0.023084799090499673	0.0891761199467657	0.5178571428571429	0.5892857142857143
chr11	113880000	114260000	chr11	113880000	114260000	255,255,0	1.6028676817240113	0.05751584609126961	0.054603039307028284	0.7921052631578948	0.9026315789473685
chr11	67630000	67800000	chr11	67630000	67800000	255,255,0	0.901630770600256	0.0396832209614105	0.07143261089654451	0.691358024691358	0.5432098765432098
chr11	72840000	73170000	chr11	72840000	73170000	255,255,0	1.5611507194923577	0.051759457088342176	0.05935324012119583	0.8858131487889274	0.8235294117647058
chr11	69430000	69650000	chr11	69430000	69650000	255,255,0	1.0316952514478424	0.06273744855406105	0.04824776232941606	0.5037878787878788	0.8517732267732268
chr11	90250000	90460000	chr11	90250000	90460000	255,255,0	1.0709118130094817	0.07578999618425217	0.03392157794160784	0.6993801652892562	0.7544765840220385
chr11	19060000	19550000	chr11	19060000	19550000	255,255,0	0.9460411306601633	0.05997709084911893	0.04966477462914577	0.6816	0.5851450726978998
chr11	27170000	27500000	chr11	27170000	27500000	255,255,0	1.5245066867930748	0.05018601406776296	0.05910591292126835	0.754325259515571	0.8996539792387543
chr11	86930000	87310000	chr11	86930000	87310000	255,255,0	1.7043152769107413	0.05235729122135477	0.05690571984449569	0.9026315789473685	0.9026315789473685
chr11	98420000	99010000	chr11	98420000	99010000	255,255,0	1.1702853906268271	0.0560948752214975	0.05284763682676982	0.6477777777777778	0.8677777777777778
chr11	114760000	115300000	chr11	114760000	115300000	255,255,0	1.205223483381947	0.0698424723268645	0.03884668231148028	0.7420634920634921	0.705026455026455
chr11	17360000	17540000	chr11	17360000	17540000	255,255,0	1.1999706502208214	0.05756138975222454	0.051004330317902996	0.7	0.7666666666666667
chr11	33810000	34040000	chr11	33810000	34040000	255,255,0	1.098666101073761	0.04899428165864339	0.059308050308950755	0.7013888888888888	0.6180555555555556
chr11	78190000	78580000	chr11	78190000	78580000	255,255,0	1.5105679396293838	0.053293231344428114	0.054920634591360595	0.7538815789473684	0.9100657894736842
chr11	130430000	130900000	chr11	130430000	130900000	255,255,0	1.7170906341359493	0.04631486701224378	0.06176979117773665	0.8930782004830917	0.9414628623188406
chr11	68590000	68910000	chr11	68590000	68910000	255,255,0	0.936269450961618	0.037697126325791745	0.07026505903280278	0.7022058823529411	0.6507352941176471
chr11	83260000	83810000	chr11	83260000	83810000	255,255,0	1.622140303356944	0.06343032465818074	0.044439675943473894	0.8431122448979592	0.9196428571428571
chr11	20140000	20350000	chr11	20140000	20350000	255,255,0	1.527292177550965	0.04916225082449088	0.058026396322495316	0.8099173553719008	0.7933884297520661
chr11	131530000	131680000	chr11	131530000	131680000	255,255,0	0.9532773938287843	0.03482466710060157	0.07214011737732313	0.546875	0.671875
chr11	59180000	59460000	chr11	59180000	59460000	255,255,0	1.291208205352123	0.050950744835488115	0.05582905607985117	0.8428571428571429	0.8142857142857143
chr11	5980000	6360000	chr11	5980000	6360000	255,255,0	1.217156450675716	0.0619485392798646	0.04445812927582052	0.8289473684210527	0.8236842105263158
chr11	75260000	75400000	chr11	75260000	75400000	255,255,0	1.0494732883001479	0.05937474994864776	0.04700087123060094	0.625	0.625
chr11	129360000	129750000	chr11	129360000	129750000	255,255,0	1.5160446817651012	0.03851680288542853	0.06779049892977011	0.8666447368421053	0.8418860946745562
chr11	47620000	47850000	chr11	47620000	47850000	255,255,0	0.8644758114799902	0.02774818820191549	0.07845367159056485	0.5069444444444444	0.6180555555555556
chr11	118630000	119000000	chr11	118630000	119000000	255,255,0	1.491800477553828	0.0558901978577233	0.049356651764013465	0.8365650969529086	0.8421052631578947
chr11	19930000	20110000	chr11	19930000	20110000	255,255,0	1.4637643280789798	0.04340352025304563	0.06118386820023705	0.7666666666666667	0.7666666666666667
chr11	111560000	111850000	chr11	111560000	111850000	255,255,0	1.4857882804097948	0.06602830147343672	0.038456988425718555	0.8444444444444444	0.8177777777777778
chr11	123070000	123260000	chr11	123070000	123260000	255,255,0	1.3595816169418304	0.06283562521864819	0.041511405625089995	0.79	0.77
chr11	101430000	101840000	chr11	101430000	101840000	255,255,0	1.4601120074026648	0.044051812485929404	0.060167373706221675	0.8934240362811792	0.8208616780045351
chr11	6380000	6680000	chr11	6380000	6680000	255,255,0	1.175076798730571	0.04289090999380034	0.061255535178898424	0.7625	0.8291666666666667
chr11	121290000	121620000	chr11	121290000	121620000	255,255,0	1.7007849355613047	0.049686236492733044	0.054357325564791725	0.8927335640138409	0.9134948096885813
chr11	106130000	106600000	chr11	106130000	106600000	255,255,0	1.3348376494616758	0.06186516553910623	0.04143608633024899	0.8940972222222222	0.6996527777777778
chr11	122860000	123050000	chr11	122860000	123050000	255,255,0	1.3229712662078579	0.045026948851412826	0.05763959032906124	0.69	0.79
chr11	118130000	118580000	chr11	118130000	118580000	255,255,0	1.023733661658371	0.04582325220854087	0.056781007926432536	0.6049149338374291	0.6918714555765595
chr11	61440000	61770000	chr11	61440000	61770000	255,255,0	1.3928469456603954	0.06402872242476434	0.03843599638241359	0.8512110726643599	0.8996539792387543
chr11	77640000	78010000	chr11	77640000	78010000	255,255,0	1.4066403395395444	0.04732842667084697	0.05512799627729063	0.8808864265927978	0.7590027700831025
chr11	38840000	39370000	chr11	38840000	39370000	255,255,0	0.793998887532745	0.050759369797823584	0.05140355062467773	0.5569272976680384	0.5102880658436214
chr11	12050000	12270000	chr11	12050000	12270000	255,255,0	1.4015206911633853	0.04068530799754273	0.06034872195141555	0.7954545454545454	0.8409090909090909
chr11	43880000	44070000	chr11	43880000	44070000	255,255,0	1.2869335164315103	0.046589728716344925	0.05443847771255873	0.7683333333333333	0.7783333333333333
chr11	100580000	100940000	chr11	100580000	100940000	255,255,0	1.6561170899283	0.04628887370778603	0.05466191990236022	0.9210526315789473	0.9035087719298246
chr11	43310000	43480000	chr11	43310000	43480000	255,255,0	1.002467574935584	0.07065687741909413	0.02973633562112772	0.7407407407407407	0.5432098765432098
chr11	65650000	66040000	chr11	65650000	66040000	255,255,0	1.4031845868458694	0.059802266802095605	0.04027704023676151	0.8975	0.8225
chr11	84380000	84540000	chr11	84380000	84540000	255,255,0	1.1624884536419526	0.055223970249010476	0.044727186124498525	0.7083333333333334	0.6805555555555556
chr11	103260000	103610000	chr11	103260000	103610000	255,255,0	1.240407513748425	0.06289021706963487	0.03674935751485432	0.7561728395061729	0.7993827160493827
chr11	35810000	36260000	chr11	35810000	36260000	255,255,0	1.259100844957599	0.03431265563240181	0.0652567187584217	0.6162570888468809	0.8771266540642723
chr11	122580000	122840000	chr11	122580000	122840000	255,255,0	1.3684919061725676	0.059504974780643205	0.039998884265290205	0.8846153846153846	0.6978021978021978
chr11	59810000	60230000	chr11	59810000	60230000	255,255,0	1.0205841019324497	0.04962479120118468	0.049850258497979964	0.7207792207792207	0.7337662337662337
chr11	132420000	133060000	chr11	132420000	133060000	255,255,0	1.2927661546759373	0.050641230224259974	0.04863301843533632	0.6638257575757576	0.9119318181818182
chr11	57320000	57660000	chr11	57320000	57660000	255,255,0	1.310974466785348	0.04501592815704206	0.05377375409813412	0.8986928104575164	0.8202614379084967
chr11	76160000	76320000	chr11	76160000	76320000	255,255,0	1.0705763522859306	0.05322987622520661	0.04528228707554495	0.625	0.6527777777777778
chr11	9150000	9490000	chr11	9150000	9490000	255,255,0	1.2304906861310563	0.03865358484610504	0.05931608062525917	0.9248366013071896	0.7352941176470589
chr11	120330000	120490000	chr11	120330000	120490000	255,255,0	1.1617636725800522	0.05100875096807497	0.04695434458575011	0.6805555555555556	0.6805555555555556
chr11	45350000	45790000	chr11	45350000	45790000	255,255,0	1.6321633576720533	0.03890578811340323	0.05898177003306143	0.9189723320158103	0.9229249011857708
chr11	124640000	124860000	chr11	124640000	124860000	255,255,0	1.4502563028814333	0.046689773151727496	0.05119228717690541	0.7954545454545454	0.8257575757575758
chr11	107530000	107910000	chr11	107530000	107910000	255,255,0	0.8806778479727237	0.061371639877133594	0.03632207118383298	0.618421052631579	0.5394736842105263
chr11	96460000	96770000	chr11	96460000	96770000	255,255,0	1.325170530269129	0.06625276841925987	0.03142637714485763	0.91015625	0.58984375
chr11	101000000	101380000	chr11	101000000	101380000	255,255,0	1.326370930659896	0.05165826124046441	0.04579560119175598	0.8342105263157895	0.7921052631578948
chr11	44100000	44540000	chr11	44100000	44540000	255,255,0	1.124140695974964	0.05131627462349947	0.046038031462282664	0.7924901185770751	0.6739130434782609
chr11	34550000	34890000	chr11	34550000	34890000	255,255,0	1.5748350497115184	0.05937558159115522	0.03747058651896787	0.8464052287581699	0.8921568627450981
chr11	83830000	84320000	chr11	83830000	84320000	255,255,0	1.563162769735579	0.04066900129671655	0.056121026103253896	0.944	0.8
chr11	122210000	122520000	chr11	122210000	122520000	255,255,0	1.4869974983838934	0.03692093778061805	0.059634149489023264	0.78515625	0.90234375
chr11	34920000	35400000	chr11	34920000	35400000	255,255,0	1.7757239598137324	0.04149865554946938	0.05477216696420406	0.905	0.955
chr11	127470000	128010000	chr11	127470000	128010000	255,255,0	1.3562797840764182	0.04391881790929508	0.0523140770087025	0.7341269841269841	0.8690476190476191
chr11	5450000	5890000	chr11	5450000	5890000	255,255,0	1.0005590753662115	0.037890462816840574	0.05821131531312794	0.6541501976284585	0.7806324110671937
chr11	26740000	27150000	chr11	26740000	27150000	255,255,0	1.474302050391136	0.04999837624916639	0.04585014020758062	0.8662131519274376	0.8253968253968254
chr11	17560000	17980000	chr11	17560000	17980000	255,255,0	1.2638381398222114	0.042855857083537986	0.0527396233916744	0.7034632034632035	0.8766233766233766
chr11	61870000	62110000	chr11	61870000	62110000	255,255,0	1.3330600993861665	0.05606199670049236	0.0393906383371008	0.8269230769230769	0.8525641025641025
chr11	6750000	7050000	chr11	6750000	7050000	255,255,0	1.2004363096599864	0.05509724870387428	0.04030333727308666	0.8625	0.8125
chr11	12660000	12900000	chr11	12660000	12900000	255,255,0	1.435565947633659	0.032891551436596465	0.062365984725017365	0.8141025641025641	0.8653846153846154
chr11	70250000	70430000	chr11	70250000	70430000	255,255,0	1.2019180211910057	0.039868572527519325	0.055118916951281086	0.7222222222222222	0.7444444444444445
chr11	62570000	62870000	chr11	62570000	62870000	255,255,0	1.3178733004476613	0.04346069352047301	0.05142266741760154	0.7458333333333333	0.9041666666666667
chr11	116280000	116710000	chr11	116280000	116710000	255,255,0	1.7079979816390076	0.034554646327219454	0.06031617895154284	0.8615702479338843	0.9318181818181818
chr11	134170000	134320000	chr11	134170000	134320000	255,255,0	0.9974970055122436	0.034309810574908076	0.06052875166436279	0.671875	0.609375
chr11	113300000	113750000	chr11	113300000	113750000	255,255,0	1.6804581401494623	0.04468099440489037	0.04973785516000889	0.9111531190926276	0.8771266540642723
chr11	76700000	77040000	chr11	76700000	77040000	255,255,0	1.3575997266149997	0.049048652550744046	0.04530141282126904	0.8137254901960784	0.826797385620915
chr11	34160000	34350000	chr11	34160000	34350000	255,255,0	1.3830440164355464	0.05439799355387137	0.03974110903954589	0.79	0.79
chr11	12940000	13180000	chr11	12940000	13180000	255,255,0	1.305039733503611	0.05911327707243688	0.034758590906823976	0.8653846153846154	0.7115384615384616
chr11	82900000	83180000	chr11	82900000	83180000	255,255,0	1.3388875405553775	0.03729683926665881	0.056499273881284756	0.7380952380952381	0.8809523809523809
chr11	117410000	117790000	chr11	117410000	117790000	255,255,0	1.4787267196270517	0.0656231696791901	0.028062447347706486	0.881578947368421	0.8236842105263158
chr11	93870000	94160000	chr11	93870000	94160000	255,255,0	1.1881525533955517	0.06450678763136011	0.02913187006859549	0.8888888888888888	0.6311111111111111
chr11	129110000	129330000	chr11	129110000	129330000	255,255,0	1.3562649631545063	0.046321348984439764	0.046765259049748056	0.7954545454545454	0.8106060606060606
chr11	36950000	37400000	chr11	36950000	37400000	255,255,0	1.2827005814804417	0.05124644472817025	0.041749798087258067	0.7410207939508506	0.831758034026465
chr11	13950000	14240000	chr11	13950000	14240000	255,255,0	1.1234266244883955	0.03541090064711117	0.05705954419774281	0.5777777777777777	0.8533333333333334
chr11	69920000	70190000	chr11	69920000	70190000	255,255,0	1.4650502050556218	0.035780763968954674	0.05668643623093947	0.8724489795918368	0.8826530612244898
chr11	63990000	64170000	chr11	63990000	64170000	255,255,0	1.179448691584459	0.04132389006800351	0.05054112699004058	0.7444444444444445	0.7666666666666667
chr11	40330000	40730000	chr11	40330000	40730000	255,255,0	1.137275962296569	0.049229733992616286	0.042169005434505615	0.8011471861471862	0.6610010822510822
chr11	36530000	36770000	chr11	36530000	36770000	255,255,0	1.1453711644975306	0.0567376357455598	0.03378784566305489	0.8141025641025641	0.6089743589743589
chr11	75260000	75570000	chr11	75260000	75570000	255,255,0	1.017177871512672	0.04810545189101245	0.042298518092659186	0.71484375	0.60546875
chr11	40130000	40290000	chr11	40130000	40290000	255,255,0	1.194254806878552	0.03292971501493764	0.05709894493769595	0.7083333333333334	0.7083333333333334
chr11	5110000	5390000	chr11	5110000	5390000	255,255,0	1.2403532964501427	0.0507911823759651	0.039222951279594215	0.8238095238095238	0.861904761904762
chr11	14520000	14890000	chr11	14520000	14890000	255,255,0	1.5486472994190832	0.0527071874579324	0.03704386626121496	0.925207756232687	0.8365650969529086
chr11	133570000	133830000	chr11	133570000	133830000	255,255,0	1.1486288794582613	0.022796493266242925	0.0668442052153414	0.521978021978022	0.8846153846153846
chr11	124400000	124610000	chr11	124400000	124610000	255,255,0	1.4187080453863186	0.04236054713408767	0.047144772781603325	0.8099173553719008	0.8264462809917356
chr11	44610000	44910000	chr11	44610000	44910000	255,255,0	1.3313959314169361	0.04785797716842062	0.041530575470186015	0.8208333333333333	0.8458333333333333
chr11	102720000	103040000	chr11	102720000	103040000	255,255,0	1.4742723815895384	0.039374674384904024	0.04987769753339724	0.8860294117647058	0.8419117647058824
chr11	87450000	87710000	chr11	87450000	87710000	255,255,0	1.0727726085602312	0.06029187233865503	0.0278604164521129	0.7197802197802198	0.7197802197802198
chr11	112280000	112570000	chr11	112280000	112570000	255,255,0	1.1357931265665933	0.05708872532871204	0.030896584896803636	0.7644444444444445	0.6577777777777778
chr11	82300000	82700000	chr11	82300000	82700000	255,255,0	1.2949558762544915	0.042265092780126176	0.04566720387320586	0.7642857142857142	0.8214285714285714
chr11	116510000	116700000	chr11	116510000	116700000	255,255,0	1.0186714166605735	0.01827307477432727	0.06904748881436144	0.5484375	0.6740625
chr11	19560000	19920000	chr11	19560000	19920000	255,255,0	1.09939707651734	0.03949044616318175	0.0474637991215516	0.7280701754385965	0.6111111111111112
chr11	32310000	32640000	chr11	32310000	32640000	255,255,0	1.300244036681331	0.041223288715775214	0.04572183386025708	0.8719723183391004	0.7058823529411765
chr11	130670000	130850000	chr11	130670000	130850000	255,255,0	0.9552513442750721	0.013091438542613186	0.0735101143487118	0.5	0.7444444444444445
chr11	78620000	79100000	chr11	78620000	79100000	255,255,0	1.5447758055445133	0.05276973104551719	0.0336790784682232	0.9116666666666666	0.8016666666666666
chr11	73400000	73660000	chr11	73400000	73660000	255,255,0	1.4825859631111644	0.05291294321713236	0.03319288851460189	0.8516483516483516	0.8296703296703297
chr11	84560000	84710000	chr11	84560000	84710000	255,255,0	1.0762936420090798	0.038046788009306526	0.04803959630814478	0.609375	0.671875
chr11	69680000	69900000	chr11	69680000	69900000	255,255,0	1.3565385062981448	0.0528387921444351	0.03298281952806786	0.8257575757575758	0.7954545454545454
chr11	107530000	107730000	chr11	107530000	107730000	255,255,0	1.0994801480320495	0.049924952352050384	0.035822547729935546	0.7727272727272727	0.6090909090909091
chr11	26290000	26670000	chr11	26290000	26670000	255,255,0	1.4999444288225243	0.04155551939607058	0.04413130829254586	0.8763157894736842	0.8184210526315789
chr11	108360000	108660000	chr11	108360000	108660000	255,255,0	1.436995162757047	0.035719907573995305	0.04970752327230163	0.7875	0.8875
chr11	20390000	20620000	chr11	20390000	20620000	255,255,0	1.4772731362898344	0.039795465585581516	0.04557376848410179	0.8402777777777778	0.7986111111111112
chr11	123720000	124030000	chr11	123720000	124030000	255,255,0	1.2736823136287385	0.05616756538909787	0.029125849743164976	0.81640625	0.73046875
chr11	17730000	17980000	chr11	17730000	17980000	255,255,0	1.248103447346426	0.037719984485518714	0.047260614582868316	0.7218934911242604	0.863905325443787
chr11	10540000	10740000	chr11	10540000	10740000	255,255,0	1.0839204106700113	0.017282415070982708	0.06755614350405573	0.5181818181818182	0.8090909090909091
chr11	79700000	80160000	chr11	79700000	80160000	255,255,0	1.2309772833678503	0.045571552600525256	0.039027042368174045	0.8170289855072463	0.657608695652174
chr11	118770000	118990000	chr11	118770000	118990000	255,255,0	1.0616669489479644	0.031048607926494363	0.05327842224367749	0.5227272727272727	0.7196969696969697
chr11	75120000	75250000	chr11	75120000	75250000	255,255,0	0.7956169897339818	0.01973201286572398	0.06441601952536694	0.5306122448979592	0.5306122448979592
chr11	14910000	15220000	chr11	14910000	15220000	255,255,0	1.2114660012575291	0.0325824106287001	0.05130586794310826	0.67578125	0.84765625
chr11	102320000	102670000	chr11	102320000	102670000	255,255,0	1.1683245869777277	0.043059742334729964	0.04059816241227783	0.7067901234567902	0.7685185185185185
chr11	131690000	132140000	chr11	131690000	132140000	255,255,0	1.4235677718398743	0.04362525410731127	0.03974874153634421	0.9073724007561437	0.8166351606805293
chr11	92910000	93190000	chr11	92910000	93190000	255,255,0	1.2531092373762514	0.04558371153138689	0.03756561830343808	0.861904761904762	0.7666666666666667
chr11	64350000	64730000	chr11	64350000	64730000	255,255,0	1.4204734698485306	0.043341888583247126	0.039655971926139844	0.8921052631578947	0.881578947368421
chr11	130210000	130420000	chr11	130210000	130420000	255,255,0	1.334108501584423	0.04203344783403904	0.04087097372613824	0.743801652892562	0.8264462809917356
chr11	121650000	122090000	chr11	121650000	122090000	255,255,0	1.4406731718819885	0.04164222060690559	0.04113405131682992	0.9466403162055336	0.642292490118577
chr11	15080000	15220000	chr11	15080000	15220000	255,255,0	0.894412574287713	0.022366643475558386	0.059046202501840894	0.5535714285714286	0.625
chr11	13200000	13360000	chr11	13200000	13360000	255,255,0	1.0788783637635553	0.036145598495512146	0.04519754191176935	0.7083333333333334	0.6805555555555556
chr11	9590000	9750000	chr11	9590000	9750000	255,255,0	0.9230290902740769	0.03989354924964927	0.04137651296747792	0.6527777777777778	0.6805555555555556
chr11	66050000	66250000	chr11	66050000	66250000	255,255,0	1.022416650660235	0.03970930861462299	0.04141385763670813	0.7363636363636363	0.6454545454545455
chr11	44920000	45100000	chr11	44920000	45100000	255,255,0	1.1990440738775	0.04855216052008389	0.0324478297708511	0.7444444444444445	0.7666666666666667
chr11	119030000	119330000	chr11	119030000	119330000	255,255,0	1.287837033675335	0.0385122215745817	0.042294674336987484	0.7708333333333334	0.7875
chr11	22590000	22820000	chr11	22590000	22820000	255,255,0	1.1884472320927246	0.01998058253214848	0.060707661292723814	0.5208333333333334	0.8402777777777778
chr11	16620000	16740000	chr11	16620000	16740000	255,255,0	0.7629591401214799	0.030928823306179985	0.04960926283803312	0.5	0.5
chr11	58900000	59150000	chr11	58900000	59150000	255,255,0	1.074812967100672	0.027196329062099803	0.053064661709621014	0.650887573964497	0.8284023668639053
chr11	46380000	46600000	chr11	46380000	46600000	255,255,0	1.2301455419219929	0.04706936998440933	0.03306745456416278	0.7954545454545454	0.75
chr11	30940000	31060000	chr11	30940000	31060000	255,255,0	0.78036627140395	0.052863806498467614	0.02709224935283486	0.5	0.5
chr11	66690000	66830000	chr11	66690000	66830000	255,255,0	0.942703396896802	0.037326681876140785	0.04251627475512007	0.625	0.625
chr11	27700000	28040000	chr11	27700000	28040000	255,255,0	1.3426635968244462	0.04642729600892809	0.033257906868372086	0.8790849673202614	0.7679738562091504
chr11	75420000	75570000	chr11	75420000	75570000	255,255,0	0.9661334695422402	0.039263965522751125	0.04018270037290659	0.578125	0.640625
chr11	118370000	118590000	chr11	118370000	118590000	255,255,0	1.3482782791957533	0.035744822473001134	0.04354175588869427	0.7803030303030303	0.8106060606060606
chr11	32010000	32210000	chr11	32010000	32210000	255,255,0	1.129361377593201	0.03254745957785745	0.046611647055894836	0.7363636363636363	0.6818181818181818
chr11	10390000	10740000	chr11	10390000	10740000	255,255,0	1.590175743925796	0.027872303989774694	0.051146044926443535	0.8858024691358024	0.9290123456790124
chr11	63460000	63630000	chr11	63460000	63630000	255,255,0	0.9473513013601755	0.028359061846869833	0.050635380005579586	0.5679012345679012	0.7407407407407407
chr11	111870000	112080000	chr11	111870000	112080000	255,255,0	1.1729884480106505	0.03440398453894548	0.044428234211242354	0.7107438016528925	0.7272727272727273
chr11	63030000	63240000	chr11	63030000	63240000	255,255,0	0.9642357644222008	0.052785413640010354	0.02569967877336978	0.6611570247933884	0.6942148760330579
chr11	86630000	86820000	chr11	86630000	86820000	255,255,0	1.0361704118261912	0.02177271303016285	0.05663156877270459	0.61	0.71
chr11	65660000	65850000	chr11	65660000	65850000	255,255,0	1.0977051057845046	0.056794871305736766	0.02157148779868894	0.79	0.65
chr11	110200000	110430000	chr11	110200000	110430000	255,255,0	1.3840509781201649	0.033192922712849064	0.04497985435065577	0.7444638694638694	0.8123543123543123
chr11	13470000	13690000	chr11	13470000	13690000	255,255,0	1.0497838862012376	0.036563138632481326	0.04130002030726526	0.6742424242424242	0.7348484848484849
chr11	25970000	26270000	chr11	25970000	26270000	255,255,0	1.3946241439141294	0.03571034230756192	0.04198338781058203	0.7708333333333334	0.8791666666666667
chr11	8190000	8350000	chr11	8190000	8350000	255,255,0	0.934013844627221	0.04480492076532751	0.032366546722916695	0.7083333333333334	0.625
chr11	62160000	62360000	chr11	62160000	62360000	255,255,0	1.1259357220173176	0.036859938367635174	0.04023412858102582	0.7882920110192837	0.7358585858585859
chr11	117820000	117940000	chr11	117820000	117940000	255,255,0	0.8106261374323899	0.05810480807208399	0.0189696431790059	0.5	0.5
chr11	120500000	120920000	chr11	120500000	120920000	255,255,0	1.435697557178937	0.036977225215890475	0.040075828711830665	0.9329004329004329	0.7554112554112554
chr11	11380000	11780000	chr11	11380000	11780000	255,255,0	1.1072043724669647	0.034504953746645695	0.04249958785954018	0.5595238095238095	0.8690476190476191
chr11	33360000	33690000	chr11	33360000	33690000	255,255,0	1.468369844127313	0.02995542542548392	0.04688215259058835	0.8650519031141869	0.8512110726643599
chr11	74450000	74580000	chr11	74450000	74580000	255,255,0	0.8719173632126893	0.027661424576844867	0.049120098194234026	0.5306122448979592	0.5714285714285714
chr11	81260000	81520000	chr11	81260000	81520000	255,255,0	1.2662649852580996	0.035371266337525305	0.041360604030641596	0.7747252747252747	0.8296703296703297
chr11	95830000	96000000	chr11	95830000	96000000	255,255,0	0.9132369098621157	0.060752264525643696	0.01595031334763844	0.691358024691358	0.5679012345679012
chr11	106710000	107030000	chr11	106710000	107030000	255,255,0	1.0939431371469406	0.04492117461291424	0.031656121345057416	0.6139705882352942	0.7904411764705882
chr11	59550000	59680000	chr11	59550000	59680000	255,255,0	0.7377081041471316	0.0527991699281621	0.023738503245394837	0.5306122448979592	0.5306122448979592
chr11	120170000	120320000	chr11	120170000	120320000	255,255,0	0.9484364051267777	0.02436362622349358	0.05215635423427981	0.5763888888888888	0.6467013888888888
chr11	76330000	76680000	chr11	76330000	76680000	255,255,0	0.9234088356954697	0.035372597799313205	0.040743476301186334	0.6018518518518519	0.6388888888888888
chr11	94170000	94420000	chr11	94170000	94420000	255,255,0	0.7389016700602602	0.0243983116087456	0.05164627211923184	0.5088757396449705	0.5680473372781065
chr11	93670000	93820000	chr11	93670000	93820000	255,255,0	0.889819614750017	0.030373820754297627	0.04565045779538918	0.640625	0.578125
chr11	64780000	65100000	chr11	64780000	65100000	255,255,0	1.2814377385059312	0.04006632506003356	0.03594703670724897	0.8982843137254902	0.7857843137254902
chr11	18100000	18270000	chr11	18100000	18270000	255,255,0	1.006340282588297	0.04589099037038416	0.02987627967866456	0.7407407407407407	0.6172839506172839
chr11	63760000	63950000	chr11	63760000	63950000	255,255,0	1.1206172662245009	0.045154527570763894	0.03042011560011096	0.77	0.73
chr11	21860000	22140000	chr11	21860000	22140000	255,255,0	1.2139840126569514	0.03263418064277861	0.04214301425276741	0.6428571428571429	0.8142857142857143
chr11	43580000	43850000	chr11	43580000	43850000	255,255,0	1.2077277379340072	0.04327616159073722	0.03130139272228244	0.8112244897959183	0.7908163265306123
chr11	8650000	8950000	chr11	8650000	8950000	255,255,0	0.8104704656626875	0.04459590635645726	0.02929107410412328	0.6958333333333333	0.5375
chr11	85640000	85840000	chr11	85640000	85840000	255,255,0	1.1456494596592721	0.03918354059172531	0.03458385252511564	0.7727272727272727	0.6454545454545455
chr11	128660000	128850000	chr11	128660000	128850000	255,255,0	1.179179160745894	0.020271783364710215	0.05331399650951686	0.79	0.71
chr11	75880000	76140000	chr11	75880000	76140000	255,255,0	1.42672966080071	0.0345192074393805	0.03906147299684616	0.8406593406593407	0.8736263736263736
chr11	79170000	79650000	chr11	79170000	79650000	255,255,0	0.9582431479429742	0.02979821974795272	0.043702230759680376	0.585	0.6916046581972172
chr11	7090000	7430000	chr11	7090000	7430000	255,255,0	0.9570068713004138	0.04448905271936077	0.028828373182936434	0.8464052287581699	0.5196078431372549
chr11	100350000	100540000	chr11	100350000	100540000	255,255,0	1.0819338720698672	0.020493172963583356	0.052765204390380946	0.63	0.77
chr11	83290000	83480000	chr11	83290000	83480000	255,255,0	1.1200167469308675	0.05485730889639831	0.01797645354316397	0.77	0.69
chr11	102340000	102500000	chr11	102340000	102500000	255,255,0	1.0569051211836233	0.044916744699522976	0.027633552247566123	0.7083333333333334	0.6527777777777778
chr11	102040000	102270000	chr11	102040000	102270000	255,255,0	1.3277650820323168	0.03594666149971161	0.03649544289755735	0.7847222222222222	0.8541666666666666
chr11	92130000	92550000	chr11	92130000	92550000	255,255,0	0.9755088713599975	0.04121631960305419	0.03120275396285731	0.79004329004329	0.5476190476190477
chr11	46910000	47150000	chr11	46910000	47150000	255,255,0	1.4443756335145181	0.030028396358707576	0.04220091224923794	0.8525641025641025	0.8653846153846154
chr11	67070000	67240000	chr11	67070000	67240000	255,255,0	1.0106176862745704	0.026073811780761867	0.045705638921601024	0.691358024691358	0.6666666666666666
chr11	114770000	114960000	chr11	114770000	114960000	255,255,0	1.1114584150073568	0.05621533432109063	0.015258111497385948	0.77	0.61
chr11	117810000	118070000	chr11	117810000	118070000	255,255,0	1.2436328544910493	0.03924152123572708	0.032216745681818974	0.7417582417582418	0.7967032967032966
chr11	21150000	21520000	chr11	21150000	21520000	255,255,0	0.8813087035543189	0.030859119480673963	0.04034510534360916	0.5065425241303951	0.6498679657621562
chr11	58640000	58890000	chr11	58640000	58890000	255,255,0	1.076161065377815	0.047869289045125316	0.022946160116445947	0.8284023668639053	0.6627218934911243
chr11	44760000	44900000	chr11	44760000	44900000	255,255,0	0.8707734892053884	0.014105628186543586	0.056570551479980816	0.5178571428571429	0.625
chr11	71980000	72230000	chr11	71980000	72230000	255,255,0	0.7993714788801178	0.050532452907208404	0.020041536769208168	0.5680473372781065	0.5207100591715976
chr11	113530000	113730000	chr11	113530000	113730000	255,255,0	1.1477374575346633	0.01885827316326212	0.051471045060552584	0.6272727272727273	0.7909090909090909
chr11	105880000	106070000	chr11	105880000	106070000	255,255,0	1.0786109251707412	0.02945255261801944	0.040833641674711305	0.65	0.71
chr11	30330000	30600000	chr11	30330000	30600000	255,255,0	1.3736972257009021	0.048970653135893744	0.020947878007309146	0.8903061224489797	0.6989795918367347
chr11	120500000	120660000	chr11	120500000	120660000	255,255,0	1.0187329847346518	0.0561239717422338	0.013334275812926033	0.7083333333333334	0.5972222222222222
chr11	94970000	95140000	chr11	94970000	95140000	255,255,0	0.9261522672454512	0.030572587697084926	0.03887428015609979	0.6419753086419753	0.6419753086419753
chr11	12310000	12580000	chr11	12310000	12580000	255,255,0	1.1431742498881112	0.04832723525849866	0.020914239553218902	0.8520408163265306	0.6071428571428571
chr11	123290000	123490000	chr11	123290000	123490000	255,255,0	1.076545252194292	0.027883065658498185	0.041343175690955705	0.7181818181818181	0.6818181818181818
chr11	84770000	85020000	chr11	84770000	85020000	255,255,0	1.0914456180837864	0.03739550883491069	0.030744346434466427	0.757396449704142	0.6627218934911243
chr11	27170000	27330000	chr11	27170000	27330000	255,255,0	0.9759178349467493	0.053535928697513585	0.01431336575734459	0.7083333333333334	0.5138888888888888
chr11	123730000	123930000	chr11	123730000	123930000	255,255,0	0.9491747467238221	0.04496549057064961	0.022819187185976267	0.7181818181818181	0.5
chr11	104250000	104520000	chr11	104250000	104520000	255,255,0	0.9497905879339572	0.03978692945058235	0.027637174590290737	0.6887755102040817	0.576530612244898
chr11	68460000	68580000	chr11	68460000	68580000	255,255,0	0.7162506068165738	0.03543134246531797	0.03191648868880155	0.5	0.5
chr11	47170000	47400000	chr11	47170000	47400000	255,255,0	1.1146659435489246	0.037816097878628954	0.0291629951809048	0.8125	0.6458333333333334
chr11	119330000	119470000	chr11	119330000	119470000	255,255,0	0.9393887292996821	0.04339618092147858	0.02353499449991884	0.5535714285714286	0.625
chr11	44100000	44280000	chr11	44100000	44280000	255,255,0	1.0600306039440208	0.04088249247674572	0.025985203560296474	0.7666666666666667	0.6333333333333333
chr11	79200000	79540000	chr11	79200000	79540000	255,255,0	0.8154466882153528	0.027924072634951884	0.03834347396274418	0.6361912262596636	0.508115619285572
chr11	74910000	75250000	chr11	74910000	75250000	255,255,0	1.2482521556862298	0.030051119053619534	0.036153967723569116	0.8006535947712419	0.7810457516339869
chr11	41220000	41440000	chr11	41220000	41440000	255,255,0	1.1378874837001018	0.0297491278347891	0.03612009731471067	0.7803030303030303	0.75
chr11	83530000	83810000	chr11	83530000	83810000	255,255,0	1.2051477073084516	0.020349057907551076	0.04525955004140242	0.5285714285714286	0.9
chr11	103670000	103920000	chr11	103670000	103920000	255,255,0	0.9414353755162503	0.0416020116423654	0.02393702455418758	0.7458791208791209	0.5113636363636364
chr11	45110000	45330000	chr11	45110000	45330000	255,255,0	1.2208968642023148	0.024100678846944334	0.040784170560768454	0.7651515151515151	0.8106060606060606
chr11	6000000	6210000	chr11	6000000	6210000	255,255,0	0.8503786261926243	0.04230569891656678	0.022450255919998247	0.743801652892562	0.512396694214876
chr11	57820000	58060000	chr11	57820000	58060000	255,255,0	0.9613779180474471	0.040914773869981755	0.02381377818197477	0.7756410256410257	0.6217948717948718
chr11	18820000	19040000	chr11	18820000	19040000	255,255,0	0.9579828905433856	0.03148659563633157	0.03324085112453372	0.6287878787878788	0.7045454545454546
chr11	118140000	118350000	chr11	118140000	118350000	255,255,0	1.3050334419514442	0.035984100495961055	0.028498315735003853	0.7768595041322314	0.7768595041322314
chr11	82710000	82860000	chr11	82710000	82860000	255,255,0	0.9967364557706103	0.045513105341992044	0.018814649809590984	0.671875	0.609375
chr11	26500000	26660000	chr11	26500000	26660000	255,255,0	0.9278439395829218	0.01771427547898119	0.046295197614399076	0.5416666666666666	0.6527777777777778
chr11	22150000	22310000	chr11	22150000	22310000	255,255,0	0.871529322980592	0.0398681982786198	0.02410143606323189	0.5972222222222222	0.5138888888888888
chr11	113310000	113500000	chr11	113310000	113500000	255,255,0	1.0615880346417939	0.04844889690489526	0.015366582838350528	0.77	0.51
chr11	58310000	58510000	chr11	58310000	58510000	255,255,0	0.9553200299402429	0.012354491088891284	0.051430333499155226	0.5909090909090909	0.7727272727272727
chr11	124060000	124340000	chr11	124060000	124340000	255,255,0	1.1102831174822736	0.028721983879077886	0.034772557608734406	0.7761904761904762	0.6714285714285714
chr11	45920000	46110000	chr11	45920000	46110000	255,255,0	1.0018673832013996	0.03737574675055847	0.026083971793893525	0.73	0.61
chr11	31790000	31970000	chr11	31790000	31970000	255,255,0	1.0151100804195576	0.034798348870194194	0.028432518638558932	0.6777777777777778	0.6555555555555556
chr11	30730000	30920000	chr11	30730000	30920000	255,255,0	1.0730421300114783	0.014199174231237368	0.049019910933198844	0.5333004602235372	0.8093688362919133
chr11	19260000	19540000	chr11	19260000	19540000	255,255,0	1.234079143403969	0.029917417011727857	0.03271979893927675	0.7476190476190476	0.8333333333333334
chr11	131690000	131890000	chr11	131690000	131890000	255,255,0	0.9835410441003698	0.046536842568486836	0.015077929819179355	0.7545454545454545	0.5727272727272728
chr11	134350000	134560000	chr11	134350000	134560000	255,255,0	1.0290931064729896	0.044443559778186204	0.017144122615883495	0.8099173553719008	0.5289256198347108
chr11	115320000	115680000	chr11	115320000	115680000	255,255,0	1.1530055206696237	0.031943241848816833	0.029252394180598912	0.8333333333333334	0.6345029239766082
chr11	40920000	41190000	chr11	40920000	41190000	255,255,0	0.9999776647805995	0.03331410452992739	0.02778095665910877	0.5623585972850679	0.7917542016806722
chr11	120960000	121200000	chr11	120960000	121200000	255,255,0	0.9331876030244828	0.02059824100083239	0.04017327561367369	0.6730769230769231	0.5961538461538461
chr11	72250000	72430000	chr11	72250000	72430000	255,255,0	1.1380203743211326	0.026204931977830317	0.03420952595774514	0.6777777777777778	0.7444444444444445
chr11	65860000	66000000	chr11	65860000	66000000	255,255,0	0.790709549251865	0.01861943402330684	0.041633683209220215	0.5178571428571429	0.625
chr11	33120000	33340000	chr11	33120000	33340000	255,255,0	1.335734479164425	0.02830545576229073	0.03164818209478973	0.8257575757575758	0.8106060606060606
chr11	60770000	60900000	chr11	60770000	60900000	255,255,0	0.7277412497262166	0.027141179016382154	0.03253627090687082	0.5306122448979592	0.5306122448979592
chr11	17560000	17720000	chr11	17560000	17720000	255,255,0	0.9853486827445078	0.030258618196085184	0.029111475304556836	0.6527777777777778	0.6805555555555556
chr11	8390000	8560000	chr11	8390000	8560000	255,255,0	0.9742335598928016	0.025459528040139137	0.03364911651480951	0.6666666666666666	0.7407407407407407
chr11	101440000	101620000	chr11	101440000	101620000	255,255,0	0.9784417491501214	0.04188188368976044	0.016644966474234316	0.7666666666666667	0.5222222222222223
chr11	6230000	6360000	chr11	6230000	6360000	255,255,0	0.7614471824927556	0.022494089416691402	0.03571218625370113	0.5714285714285714	0.5714285714285714
chr11	44310000	44530000	chr11	44310000	44530000	255,255,0	1.1748236396906249	0.02260059189877403	0.03549707557773425	0.75	0.8106060606060606
chr11	19060000	19240000	chr11	19060000	19240000	255,255,0	1.0072152576850606	0.03377724137988046	0.024285392756737505	0.7222222222222222	0.6555555555555556
chr11	115330000	115500000	chr11	115330000	115500000	255,255,0	0.9877531558564012	0.04218156532299011	0.015851064690606924	0.691358024691358	0.5679012345679012
chr11	66860000	67030000	chr11	66860000	67030000	255,255,0	1.0273007614324206	0.03242765218659443	0.025438072751764407	0.7160493827160493	0.7160493827160493
chr11	88300000	88540000	chr11	88300000	88540000	255,255,0	0.8870693316195443	0.02120038702581386	0.036663036194190396	0.516025641025641	0.6704545454545454
chr11	32810000	33080000	chr11	32810000	33080000	255,255,0	1.0290964756699061	0.031338945637760046	0.026309114620287097	0.6989795918367347	0.6887755102040817
chr11	108690000	108900000	chr11	108690000	108900000	255,255,0	1.1253607338981912	0.03593451614461954	0.02122346338838873	0.8264462809917356	0.6115702479338843
chr11	22320000	22540000	chr11	22320000	22540000	255,255,0	1.0303362716589701	0.03608021775899717	0.020695923125895313	0.7196969696969697	0.6287878787878788
chr11	9780000	10010000	chr11	9780000	10010000	255,255,0	0.7852275013087903	0.036634071843601956	0.01981045900634797	0.676923076923077	0.5145854145854145
chr11	108060000	108330000	chr11	108060000	108330000	255,255,0	1.0365874645211441	0.028570009882320196	0.027741901934687827	0.6479591836734694	0.75
chr11	13760000	13940000	chr11	13760000	13940000	255,255,0	0.8749162694461373	0.03931319612756591	0.016637963199471507	0.6777777777777778	0.5222222222222223
chr11	101850000	102010000	chr11	101850000	102010000	255,255,0	0.9356854574275664	0.027891280081921807	0.027945115640616643	0.6310763888888888	0.6484375
chr11	46700000	46890000	chr11	46700000	46890000	255,255,0	0.9243488251234031	0.025612134422234548	0.02940175261221596	0.67	0.65
chr11	68600000	68760000	chr11	68600000	68760000	255,255,0	0.8616198725114304	0.036152835480591027	0.018464663376252886	0.6805555555555556	0.5416666666666666
chr11	109950000	110160000	chr11	109950000	110160000	255,255,0	1.1243347082034016	0.02632966117748982	0.028189866913071626	0.7107438016528925	0.7272727272727273
chr11	116330000	116500000	chr11	116330000	116500000	255,255,0	0.9977992455875359	0.03551624568959939	0.01887656408884809	0.7160493827160493	0.5679012345679012
chr11	78210000	78410000	chr11	78210000	78410000	255,255,0	0.9762306326498431	0.030117738808108745	0.02333077724646927	0.6818181818181818	0.6090909090909091
chr11	105600000	105850000	chr11	105600000	105850000	255,255,0	0.9834150891743167	0.025513040795641935	0.02733267158658481	0.5325443786982249	0.8047337278106509
chr11	68240000	68440000	chr11	68240000	68440000	255,255,0	1.0127685427697402	0.024261160635770156	0.02808968895433825	0.6454545454545455	0.7727272727272727
chr11	104580000	104900000	chr11	104580000	104900000	255,255,0	1.0025691137781274	0.028237547768948948	0.023822380120650594	0.7610294117647058	0.6213235294117647
chr11	31100000	31230000	chr11	31100000	31230000	255,255,0	0.8594438617288271	0.028591531535566705	0.023433936202378203	0.5714285714285714	0.5714285714285714
chr11	33530000	33680000	chr11	33530000	33680000	255,255,0	0.9148130925486562	0.011450046213230973	0.04056570287726308	0.546875	0.671875
chr11	15810000	15990000	chr11	15810000	15990000	255,255,0	0.8188454825316529	0.02728632077273273	0.02440677160148268	0.6111111111111112	0.5222222222222223
chr11	19750000	19910000	chr11	19750000	19910000	255,255,0	0.9636436105599879	0.015818161775890665	0.03538276618991527	0.5416666666666666	0.6805555555555556
chr11	76340000	76540000	chr11	76340000	76540000	255,255,0	1.0702927581818837	0.029701609691129248	0.02119039288220617	0.7727272727272727	0.6454545454545455
chr11	76550000	76690000	chr11	76550000	76690000	255,255,0	0.7986597474874019	0.020897337016284497	0.029958384595390963	0.5178571428571429	0.5892857142857143
chr11	37440000	37620000	chr11	37440000	37620000	255,255,0	0.9493524451069548	0.027321637794096076	0.023058007216133464	0.7	0.5666666666666667
chr11	31390000	31630000	chr11	31390000	31630000	255,255,0	0.6952909266982678	0.02577490810800644	0.024557541206878447	0.5064102564102564	0.5064102564102564
chr11	74610000	74880000	chr11	74610000	74880000	255,255,0	0.9546852576982097	0.023053896947313635	0.02723795257139198	0.6071428571428571	0.6989795918367347
chr11	8980000	9130000	chr11	8980000	9130000	255,255,0	0.8401415798745726	0.021869468934497205	0.02801012228386092	0.578125	0.671875
chr11	29170000	29330000	chr11	29170000	29330000	255,255,0	0.9336616859223694	0.014938041363521616	0.034753021595791946	0.5138888888888888	0.7083333333333334
chr11	128490000	128630000	chr11	128490000	128630000	255,255,0	0.8428960499215121	0.016061260828221603	0.03260775278595583	0.5178571428571429	0.625
chr11	131910000	132120000	chr11	131910000	132120000	255,255,0	1.0060789565925574	0.01913873417492819	0.027598515591147163	0.5785123966942148	0.8099173553719008
chr11	92700000	92880000	chr11	92700000	92880000	255,255,0	0.9760308325625913	0.011595746937417488	0.034338084732565236	0.6555555555555556	0.7444444444444445
chr11	66490000	66670000	chr11	66490000	66670000	255,255,0	0.9881309824152826	0.02239771734762726	0.02350316816522604	0.7	0.7222222222222222
chr11	34370000	34490000	chr11	34370000	34490000	255,255,0	0.7262465993251738	0.01641853233006186	0.028102416871886	0.5	0.5
chr11	73700000	73920000	chr11	73700000	73920000	255,255,0	1.1861802490030944	0.02094950277386061	0.022662539135036276	0.7954545454545454	0.7651515151515151
chr11	47430000	47590000	chr11	47430000	47590000	255,255,0	0.8064205009563049	0.022057785919105847	0.020162252044610002	0.5138888888888888	0.625
chr11	8690000	8810000	chr11	8690000	8810000	255,255,0	0.6570135205494196	0.024663897606190074	0.01592570226407488	0.5	0.5
chr11	92200000	92370000	chr11	92200000	92370000	255,255,0	0.7379381658201759	0.022225335021769654	0.011174201460301892	0.6057291666666667	0.5078125
chr11	119480000	119620000	chr11	119480000	119620000	255,255,0	0.8055806070936	0.01388233212669446	0.017879560681688295	0.5535714285714286	0.5535714285714286
chr11	11390000	11570000	chr11	11390000	11570000	255,255,0	0.680497913936809	0.0146356015845133	0.014047309792206761	0.5222222222222223	0.5222222222222223
chr11	115520000	115680000	chr11	115520000	115680000	255,255,0	0.7813176967917306	0.01332215552405679	0.012432165760503369	0.5138888888888888	0.5972222222222222
chr12	37290000	38310000	chr12	37290000	38310000	255,255,0	1.171020584398847	0.1891392364153195	0.19707120473881884	0.7575414781297134	0.6319758672699849
chr12	34040000	34670000	chr12	34040000	34670000	255,255,0	1.4562174907857783	0.1073339958072447	0.17735290527343794	0.794921875	0.76953125
chr12	105400000	106040000	chr12	105400000	106040000	255,255,0	1.23857004679164	0.08618307857159072	0.11375692985146159	0.8797348484848485	0.5369318181818182
chr12	53690000	54210000	chr12	53690000	54210000	255,255,0	0.8363756920959049	0.10118810288614319	0.09873687410051764	0.5769230769230769	0.5512820512820513
chr12	18230000	19290000	chr12	18230000	19290000	255,255,0	1.2816202987477723	0.1084295240326999	0.09142451954724004	0.7830188679245284	0.7795248078266946
chr12	18130000	19170000	chr12	18130000	19170000	255,255,0	1.0727350915381382	0.09262244512757631	0.10717828054196112	0.8283744557329463	0.5322931785195936
chr12	111500000	112460000	chr12	111500000	112460000	255,255,0	0.8430811533368109	0.10545425552390733	0.09425255849565349	0.5508117562473648	0.5774383759054038
chr12	105540000	106210000	chr12	105540000	106210000	255,255,0	1.2375109581119683	0.12472064258903348	0.07475390518633682	0.5090191491034917	0.8787993472790185
chr12	101490000	101850000	chr12	101490000	101850000	255,255,0	0.804787711273637	0.14893993372876785	0.0503555287794396	0.5321637426900585	0.5058479532163743
chr12	82520000	83420000	chr12	82520000	83420000	255,255,0	1.063595933412104	0.11906269373019526	0.07940676284088372	0.7463768115942029	0.5483091787439613
chr12	13240000	14000000	chr12	13240000	14000000	255,255,0	1.025081618161042	0.09277203180902774	0.10559274034739673	0.7449392712550608	0.6025641025641025
chr12	9730000	10160000	chr12	9730000	10160000	255,255,0	1.2298542004962487	0.14493244423460422	0.053052577107620805	0.7851239669421488	0.7851239669421488
chr12	129060000	130020000	chr12	129060000	130020000	255,255,0	1.0661853190192492	0.08496126739382368	0.11294647110367138	0.5327177610174505	0.8539054027408064
chr12	91360000	92660000	chr12	91360000	92660000	255,255,0	1.6753336057148194	0.11248398804045705	0.08438656689049323	0.8343822843822843	0.9121212121212121
chr12	58090000	58310000	chr12	58090000	58310000	255,255,0	1.387739766675674	0.1672381245395308	0.029618211877838356	0.7878787878787878	0.6893939393939394
chr12	52870000	53000000	chr12	52870000	53000000	255,255,0	0.9587313919514797	0.0910944955418934	0.10571633282096066	0.5714285714285714	0.5714285714285714
chr12	101900000	102820000	chr12	101900000	102820000	255,255,0	1.3459496361070564	0.11743275848356374	0.07934874599009015	0.7035152636447733	0.8589269195189639
chr12	52330000	52990000	chr12	52330000	52990000	255,255,0	1.3489179529281907	0.11418420192949476	0.08227533995587422	0.5962566844919787	0.9010695187165776
chr12	31720000	32320000	chr12	31720000	32320000	255,255,0	1.0164741525891778	0.13134891384626257	0.0643409846279911	0.6829121990117761	0.6886958244929537
chr12	1800000	2670000	chr12	1800000	2670000	255,255,0	1.099835625440912	0.11957617371027938	0.0754323917192988	0.6017561983471075	0.8217975206611571
chr12	10570000	10720000	chr12	10570000	10720000	255,255,0	0.7714719036847086	0.028934297197147567	0.16467331256392176	0.515625	0.578125
chr12	126400000	126660000	chr12	126400000	126660000	255,255,0	1.3812754589808325	0.16267796437259346	0.03075909378401468	0.8307828535101263	0.676664244846063
chr12	18130000	19340000	chr12	18130000	19340000	255,255,0	1.293126824975368	0.097327521261569	0.09508815446108093	0.8480892606527517	0.7186806423850141
chr12	54590000	55090000	chr12	54590000	55090000	255,255,0	1.08264424081268	0.10137667487319144	0.09047461365180365	0.6929802955665024	0.6323247442212959
chr12	79400000	80260000	chr12	79400000	80260000	255,255,0	1.4428099865981248	0.08889670847174302	0.10272978772539837	0.8953488372093024	0.6871035940803383
chr12	113180000	113940000	chr12	113180000	113940000	255,255,0	1.3964259939819486	0.1185687238858682	0.07103890522526349	0.6686909581646424	0.8913630229419703
chr12	126750000	127370000	chr12	126750000	127370000	255,255,0	0.9499002187374943	0.13443540046757135	0.05342830326724807	0.6784274193548387	0.6602822580645161
chr12	69780000	70720000	chr12	69780000	70720000	255,255,0	1.380167800095576	0.10765773173328808	0.07745635953766142	0.8257978723404256	0.7291666666666666
chr12	77050000	77940000	chr12	77050000	77940000	255,255,0	1.450315777822778	0.09091365488144165	0.09402504174215431	0.8286419753086419	0.7733333333333333
chr12	114610000	115920000	chr12	114610000	115920000	255,255,0	1.536184268786615	0.08892740515649208	0.09432391318671829	0.8124426078971534	0.8767217630853994
chr12	45130000	45960000	chr12	45130000	45960000	255,255,0	1.1747634766607948	0.10200996119848922	0.08075414361992428	0.6139455782312925	0.8543083900226758
chr12	130040000	130320000	chr12	130040000	130320000	255,255,0	1.5225936214615332	0.06694464458209831	0.11499512121718941	0.9	0.8809523809523809
chr12	56730000	57120000	chr12	56730000	57120000	255,255,0	1.067163708636023	0.08362434766339064	0.09752510361662985	0.7975	0.5125
chr12	124020000	124310000	chr12	124020000	124310000	255,255,0	1.563956732031187	0.13039984605636273	0.050111088572351	0.8755555555555555	0.8888888888888888
chr12	38320000	39270000	chr12	38320000	39270000	255,255,0	1.3752476154222744	0.10014603138427364	0.07985664254326813	0.9027777777777778	0.769721886510129
chr12	5120000	5890000	chr12	5120000	5890000	255,255,0	1.1480054268631743	0.08921537572399696	0.09077712675867511	0.6982248520710059	0.7758053911900066
chr12	19680000	20610000	chr12	19680000	20610000	255,255,0	1.0902279921871987	0.08752972091121397	0.08980814519556118	0.7876867360796741	0.6192847442281575
chr12	59180000	59390000	chr12	59180000	59390000	255,255,0	0.9572978820441375	0.14485605108162097	0.032350825253981606	0.6446280991735537	0.6611570247933884
chr12	123610000	123740000	chr12	123610000	123740000	255,255,0	0.7501583061670787	0.029057704349667	0.14776624342702502	0.5420918367346939	0.5242346938775511
chr12	82640000	83420000	chr12	82640000	83420000	255,255,0	1.1556688686479148	0.10860672699790516	0.06768386984395572	0.7814102564102564	0.5942307692307692
chr12	52350000	52880000	chr12	52350000	52880000	255,255,0	1.3626151356619594	0.08024440220710209	0.09461684740646814	0.6995884773662552	0.8724279835390947
chr12	31340000	31630000	chr12	31340000	31630000	255,255,0	1.7619557898245914	0.11959922726071659	0.05339188220155164	0.8666666666666667	0.8888888888888888
chr12	70730000	71600000	chr12	70730000	71600000	255,255,0	0.9517151023775399	0.06671037815483813	0.10418889710727021	0.5010618492383819	0.6750369521246901
chr12	104350000	105080000	chr12	104350000	105080000	255,255,0	1.4853751709829532	0.08933115222667246	0.08052277475671613	0.7611395178962747	0.9057706355003652
chr12	43930000	44940000	chr12	43930000	44940000	255,255,0	1.4827647492498244	0.08567833329181679	0.08362482219167722	0.8735101883890811	0.8458285274894272
chr12	46310000	47000000	chr12	46310000	47000000	255,255,0	1.0265768335728644	0.09809299494883875	0.06915445327640825	0.7477551020408163	0.5926530612244898
chr12	102880000	103570000	chr12	102880000	103570000	255,255,0	1.666288316117384	0.07125135759355666	0.09581873457274781	0.8963265306122449	0.866938775510204
chr12	100210000	100730000	chr12	100210000	100730000	255,255,0	0.9386633489598939	0.055793064995655145	0.11074045897424052	0.526806824507974	0.688341694422525
chr12	101410000	101750000	chr12	101410000	101750000	255,255,0	1.549458870131903	0.11288388226365148	0.05355129513124876	0.9052287581699346	0.8071895424836601
chr12	81620000	82350000	chr12	81620000	82350000	255,255,0	1.6410634296026263	0.08683105349982345	0.07889193841499442	0.8487947406866326	0.8970051132213295
chr12	11500000	12030000	chr12	11500000	12030000	255,255,0	1.7858320351214	0.12063854577162636	0.04483459989399807	0.8916323731138546	0.9355281207133059
chr12	78600000	79370000	chr12	78600000	79370000	255,255,0	1.0575175309905707	0.07620179660553827	0.08803383337879261	0.5272846811308349	0.7700547286790396
chr12	132910000	133250000	chr12	132910000	133250000	255,255,0	1.7748234532806593	0.0700365860851348	0.09363919859882952	0.8921568627450981	0.8954248366013072
chr12	99020000	99800000	chr12	99020000	99800000	255,255,0	1.1179632182671722	0.08358851341402271	0.07998302398724205	0.7621794871794871	0.6147435897435898
chr12	131100000	131530000	chr12	131100000	131530000	255,255,0	0.7185692039688206	0.05161356876778917	0.11084216068155353	0.5729535615899253	0.5433884297520661
chr12	111690000	112410000	chr12	111690000	112410000	255,255,0	0.9599370007635458	0.07996396161394523	0.08171649187068807	0.6298798798798799	0.6283783783783784
chr12	120570000	121030000	chr12	120570000	121030000	255,255,0	0.8673822495802403	0.07810540536041621	0.08121431623811867	0.6594596723377442	0.5079946439823566
chr12	8530000	8930000	chr12	8530000	8930000	255,255,0	0.9869409792783023	0.10388484687461558	0.055181098526938935	0.5071428571428571	0.8119047619047619
chr12	3100000	3810000	chr12	3100000	3810000	255,255,0	1.0464910932298501	0.09865688858995139	0.06037187836405125	0.5455246913580247	0.8371913580246914
chr12	10210000	10790000	chr12	10210000	10790000	255,255,0	1.6976565779414967	0.07210598082445129	0.08630070022460024	0.7413793103448276	0.9045977011494253
chr12	105400000	106210000	chr12	105400000	106210000	255,255,0	1.7857151840197507	0.08684395922198318	0.07139183519996006	0.9185008923259964	0.907792980368828
chr12	41240000	42030000	chr12	41240000	42030000	255,255,0	1.073789585239759	0.08495241890906603	0.07328218643076723	0.730625	0.681875
chr12	16070000	16890000	chr12	16070000	16890000	255,255,0	0.9269071566928644	0.0889971381339392	0.06913762184424692	0.6300813008130082	0.6300813008130082
chr12	31450000	31600000	chr12	31450000	31600000	255,255,0	0.8776248882068274	0.08089645117098612	0.07697145665311103	0.546875	0.671875
chr12	52120000	52990000	chr12	52120000	52990000	255,255,0	1.839660637429744	0.08428479765919217	0.07295792623814212	0.9085743801652892	0.9395661157024794
chr12	53970000	54200000	chr12	53970000	54200000	255,255,0	1.2256815231740137	0.09584441949556635	0.057668413993836015	0.6041666666666666	0.8125
chr12	74670000	75320000	chr12	74670000	75320000	255,255,0	1.4372430424981903	0.07391268683124527	0.07876522325200094	0.8411386593204775	0.7952249770431589
chr12	88080000	88990000	chr12	88080000	88990000	255,255,0	1.6275724188918077	0.0811621817721227	0.07144505889182615	0.9135160680529301	0.7963137996219282
chr12	120570000	121220000	chr12	120570000	121220000	255,255,0	1.2789257826493599	0.08376013107615848	0.06721308602458825	0.7508102414519526	0.8254064711283963
chr12	14180000	14680000	chr12	14180000	14680000	255,255,0	1.1588898547934994	0.072486471209916	0.07795852062111734	0.8415384615384616	0.6138461538461538
chr12	16920000	17640000	chr12	16920000	17640000	255,255,0	1.013164524893936	0.06470604018501314	0.08508611659354018	0.7739510343677011	0.5852623456790124
chr12	73960000	74420000	chr12	73960000	74420000	255,255,0	0.8280706935521375	0.06776142358432316	0.08181109562472114	0.5018115942028986	0.5851449275362319
chr12	77050000	77710000	chr12	77050000	77710000	255,255,0	1.4428701714163183	0.06237430874807823	0.08655539860191917	0.9206773618538324	0.6996434937611408
chr12	12060000	12750000	chr12	12060000	12750000	255,255,0	1.192242013739035	0.071324101972735	0.07752074332747355	0.6097959183673469	0.8636734693877551
chr12	98540000	99000000	chr12	98540000	99000000	255,255,0	1.019191343819195	0.08243259043002976	0.06594871204875451	0.519927536231884	0.7663043478260869
chr12	2010000	2670000	chr12	2010000	2670000	255,255,0	1.2635529692186918	0.07592019259432352	0.07061409956924608	0.7531194295900179	0.8404634581105169
chr12	62380000	63070000	chr12	62380000	63070000	255,255,0	1.2983228582327087	0.0856591627470783	0.06073840214566731	0.8146938775510204	0.7273469387755102
chr12	87260000	88000000	chr12	87260000	88000000	255,255,0	1.439709669393938	0.0657459525473306	0.08020398886616409	0.6536273115220483	0.9182076813655761
chr12	57250000	57450000	chr12	57250000	57450000	255,255,0	1.5008628970259883	0.06890055287979521	0.07696873440245544	0.7909090909090909	0.8090909090909091
chr12	124340000	124790000	chr12	124340000	124790000	255,255,0	1.4270527019846144	0.05336623856780673	0.09142724469116473	0.8449905482041588	0.8544423440453687
chr12	62420000	62810000	chr12	62420000	62810000	255,255,0	0.9212128951179401	0.08406743432492315	0.06066291568711408	0.5775	0.6225
chr12	19710000	20380000	chr12	19710000	20380000	255,255,0	1.177968202525036	0.07268405602112704	0.07187980665862517	0.8399653979238755	0.6686851211072664
chr12	106350000	106940000	chr12	106350000	106940000	255,255,0	1.809444931178489	0.07486552651213235	0.06959841641115982	0.9211111111111111	0.93
chr12	130390000	130750000	chr12	130390000	130750000	255,255,0	1.407271175066765	0.10396189069958375	0.03956156581383109	0.9093567251461988	0.868421052631579
chr12	32930000	33350000	chr12	32930000	33350000	255,255,0	0.9425713227214031	0.09555825584384058	0.04753403857859884	0.6948051948051948	0.6125541125541125
chr12	55160000	55650000	chr12	55160000	55650000	255,255,0	1.7017754208211535	0.0623192536219456	0.0791726368081615	0.8832	0.9344
chr12	120300000	120470000	chr12	120300000	120470000	255,255,0	1.0346103137953166	0.08091931150267095	0.060229178490186316	0.691358024691358	0.6172839506172839
chr12	9730000	9980000	chr12	9730000	9980000	255,255,0	0.9354241390586606	0.11244838795816167	0.02747862522342149	0.7928994082840237	0.5088757396449705
chr12	20630000	21200000	chr12	20630000	21200000	255,255,0	1.041137646101457	0.0671575341759805	0.07243488444771534	0.69269152369628	0.727768812638016
chr12	120730000	121220000	chr12	120730000	121220000	255,255,0	0.9430859550162525	0.0803328796350633	0.05864556142458837	0.5388615384615385	0.7396
chr12	53040000	53500000	chr12	53040000	53500000	255,255,0	1.2768895069152082	0.06601595018550807	0.07074247790550921	0.8532608695652174	0.6757246376811594
chr12	54220000	54380000	chr12	54220000	54380000	255,255,0	1.200718810318956	0.07638443795031119	0.0602349087555384	0.7083333333333334	0.6805555555555556
chr12	9070000	9280000	chr12	9070000	9280000	255,255,0	1.0423853230299494	0.042845005685899835	0.09341192836477366	0.7603305785123967	0.6776859504132231
chr12	63820000	64250000	chr12	63820000	64250000	255,255,0	1.3898176659490808	0.06775377708440733	0.06839820289826778	0.859504132231405	0.7995867768595041
chr12	57520000	57740000	chr12	57520000	57740000	255,255,0	1.386550291434055	0.06393341543666736	0.07153903283836008	0.7803030303030303	0.7954545454545454
chr12	10320000	10570000	chr12	10320000	10570000	255,255,0	1.0618679002063034	0.056817522031003466	0.07730194114689691	0.6794817927170869	0.7320243482008189
chr12	53760000	53920000	chr12	53760000	53920000	255,255,0	1.129229963562433	0.059335995230684016	0.07375541709698424	0.6805555555555556	0.6805555555555556
chr12	84860000	85050000	chr12	84860000	85050000	255,255,0	1.3606783805792932	0.06228160650773304	0.06964035751778758	0.79	0.73
chr12	14210000	14480000	chr12	14210000	14480000	255,255,0	1.1825777852058412	0.07653602394670884	0.05458979228053694	0.8077777777777777	0.6455555555555555
chr12	67340000	67990000	chr12	67340000	67990000	255,255,0	1.5700700999657662	0.055841061023924665	0.07525581077861071	0.9201101928374655	0.8411386593204775
chr12	23200000	24010000	chr12	23200000	24010000	255,255,0	1.0812735060730119	0.07109451200169069	0.05950153904487909	0.6734086853063652	0.776918500892326
chr12	107100000	107650000	chr12	107100000	107650000	255,255,0	1.7289118467406444	0.07142821215906325	0.05831812330039271	0.9196428571428571	0.9247448979591837
chr12	51390000	51800000	chr12	51390000	51800000	255,255,0	1.3734320832141798	0.05653914695470136	0.07312953937403079	0.8707482993197279	0.7959183673469388
chr12	56170000	56630000	chr12	56170000	56630000	255,255,0	1.0471083681765063	0.07136492807064677	0.05795532582570706	0.625	0.7336956521739131
chr12	65290000	66110000	chr12	65290000	66110000	255,255,0	1.5948805952737377	0.0722220859107576	0.0570564497598649	0.8530778164924506	0.9343786295005807
chr12	78150000	78580000	chr12	78150000	78580000	255,255,0	1.4585527749812455	0.07894019538088931	0.05004267162382217	0.8078512396694215	0.8615702479338843
chr12	13700000	14110000	chr12	13700000	14110000	255,255,0	0.7435092611197412	0.042736525883225254	0.08617186845987593	0.5079365079365079	0.5714285714285714
chr12	49350000	49530000	chr12	49350000	49530000	255,255,0	1.2342073263260538	0.06250832382942231	0.0662569650286149	0.7444444444444445	0.7444444444444445
chr12	64790000	65260000	chr12	64790000	65260000	255,255,0	1.4758281657373638	0.06699036022583146	0.061244453678573285	0.8802083333333334	0.8072916666666666
chr12	22470000	22680000	chr12	22470000	22680000	255,255,0	1.24213479540082	0.08022712158108913	0.04784782057980823	0.8099173553719008	0.7768595041322314
chr12	90150000	90930000	chr12	90150000	90930000	255,255,0	1.2047728103403261	0.05522259410666212	0.07241885155126021	0.5583333333333333	0.8865384615384615
chr12	113430000	113930000	chr12	113430000	113930000	255,255,0	1.6662441126283336	0.06420666320899657	0.0628249765621759	0.8569230769230769	0.9184615384615384
chr12	43400000	43900000	chr12	43400000	43900000	255,255,0	1.3208976621662165	0.062079563761573975	0.06420297128818125	0.8538461538461538	0.7861538461538462
chr12	64450000	64750000	chr12	64450000	64750000	255,255,0	1.5335267011424096	0.06591092586033376	0.05892165863471427	0.8041666666666667	0.8958333333333334
chr12	69870000	70360000	chr12	69870000	70360000	255,255,0	1.2796201219390573	0.07460270716164688	0.04983529057966951	0.8736	0.6176
chr12	74680000	75140000	chr12	74680000	75140000	255,255,0	1.1196045296123434	0.06749406211013105	0.055451976487740834	0.8278985507246377	0.552536231884058
chr12	118960000	119650000	chr12	118960000	119650000	255,255,0	1.4288083214173728	0.05002060357849662	0.07191109902810376	0.7673469387755102	0.8660131909129267
chr12	55710000	56070000	chr12	55710000	56070000	255,255,0	1.4992297091645768	0.07122762995449833	0.05064273406333125	0.9152046783625731	0.7923976608187134
chr12	56750000	56990000	chr12	56750000	56990000	255,255,0	1.5019405072404324	0.05703688654539138	0.06414636598811851	0.8525641025641025	0.8397435897435898
chr12	42580000	43350000	chr12	42580000	43350000	255,255,0	1.4706012450232167	0.05806500157031884	0.06279240745679748	0.8060486522024983	0.925706771860618
chr12	115960000	116690000	chr12	115960000	116690000	255,255,0	1.8435593641104386	0.05793815585813383	0.06274089849018355	0.9598246895544192	0.9159970781592404
chr12	92730000	93430000	chr12	92730000	93430000	255,255,0	1.7989638271145372	0.06604747580827228	0.05462260474717939	0.9023809523809524	0.942063492063492
chr12	53510000	53670000	chr12	53510000	53670000	255,255,0	1.143145655498391	0.062013845100442874	0.057714036726197834	0.6805555555555556	0.7083333333333334
chr12	22080000	22410000	chr12	22080000	22410000	255,255,0	1.3438998876853419	0.04494779244875134	0.07445043585679179	0.8927335640138409	0.7785467128027682
chr12	24050000	24790000	chr12	24050000	24790000	255,255,0	1.5112630253402723	0.04983835650278878	0.06903890875608001	0.8883357041251778	0.9110953058321479
chr12	65540000	66100000	chr12	65540000	66100000	255,255,0	1.207962893567215	0.06756574603994285	0.05103589920960705	0.5036945812807881	0.9347290640394089
chr12	96020000	96520000	chr12	96020000	96520000	255,255,0	1.4569981625649695	0.06618818701055945	0.052294700273649436	0.7246153846153847	0.9184615384615384
chr12	4350000	4800000	chr12	4350000	4800000	255,255,0	1.0093217928771974	0.06518958857945892	0.05259159002352414	0.6880907372400756	0.6956521739130435
chr12	112500000	113020000	chr12	112500000	113020000	255,255,0	1.464096055222929	0.050872513508002176	0.066155592998736	0.896011396011396	0.8133903133903134
chr12	107930000	108510000	chr12	107930000	108510000	255,255,0	1.8000190500542015	0.06915648287067075	0.0476103229456199	0.8770114942528736	0.9528735632183908
chr12	25420000	26060000	chr12	25420000	26060000	255,255,0	1.2831144223583937	0.0662956056001922	0.04994609182574797	0.7225378787878788	0.8986742424242424
chr12	32750000	32930000	chr12	32750000	32930000	255,255,0	1.2012665035593018	0.08024093846187844	0.035877904029624916	0.7666666666666667	0.7444444444444445
chr12	83830000	84500000	chr12	83830000	84500000	255,255,0	1.0616563474006513	0.05731530407604434	0.058707713777458474	0.7067474048442907	0.6825259515570934
chr12	132630000	132880000	chr12	132630000	132880000	255,255,0	1.269434481978956	0.062019758053602075	0.05365566931631509	0.8402366863905325	0.8047337278106509
chr12	132140000	132610000	chr12	132140000	132610000	255,255,0	1.5480348543593168	0.05212335767967613	0.06295181180215531	0.9079861111111112	0.9357638888888888
chr12	76590000	77010000	chr12	76590000	77010000	255,255,0	1.3601152758599586	0.05677925202202688	0.05795320344823349	0.7727272727272727	0.841991341991342
chr12	12820000	13230000	chr12	12820000	13230000	255,255,0	1.4217007748498438	0.07032067449058849	0.04413876619135504	0.8616780045351474	0.8707482993197279
chr12	95550000	95990000	chr12	95550000	95990000	255,255,0	1.000107806542739	0.0477903966958527	0.0663963139798647	0.7999247129681912	0.5179747788443441
chr12	33420000	34020000	chr12	33420000	34020000	255,255,0	1.3453365467343	0.03958057576993825	0.07429353218356677	0.7516129032258064	0.9236559139784947
chr12	117190000	117850000	chr12	117190000	117850000	255,255,0	1.8114880839228196	0.04546933918117896	0.06817587032667718	0.9670231729055259	0.9224598930481284
chr12	113980000	114160000	chr12	113980000	114160000	255,255,0	1.224114968087992	0.08725876544159977	0.025878059839582808	0.7666666666666667	0.6777777777777778
chr12	44960000	45120000	chr12	44960000	45120000	255,255,0	1.159933925054084	0.05442785969001927	0.05866347819792858	0.7083333333333334	0.7083333333333334
chr12	108560000	109090000	chr12	108560000	109090000	255,255,0	1.3528920559540947	0.06371153098474466	0.04836900975670186	0.8477366255144033	0.7517146776406035
chr12	45500000	45890000	chr12	45500000	45890000	255,255,0	0.8419930284181247	0.04123810588982457	0.07070291720620975	0.5025	0.6575
chr12	61560000	62000000	chr12	61560000	62000000	255,255,0	1.0430812314306084	0.03982836723844872	0.07179601127777524	0.6857707509881423	0.7134387351778656
chr12	22690000	23170000	chr12	22690000	23170000	255,255,0	1.2502121279127194	0.05965679448566641	0.05178270064666182	0.845	0.7816666666666666
chr12	113970000	114530000	chr12	113970000	114530000	255,255,0	1.6994908454077793	0.04493203104081417	0.0664317315634528	0.9618226600985221	0.8214285714285714
chr12	7640000	8030000	chr12	7640000	8030000	255,255,0	1.187402742136799	0.03808177591840792	0.07294924032926983	0.8775	0.69
chr12	79420000	79780000	chr12	79420000	79780000	255,255,0	1.2641670853202842	0.07627236984118244	0.03348727484431077	0.8581785345717234	0.6083905415713196
chr12	17710000	17990000	chr12	17710000	17990000	255,255,0	0.9323974576787715	0.051897108874713736	0.057689876641819335	0.6169340463458111	0.6437908496732025
chr12	105210000	105390000	chr12	105210000	105390000	255,255,0	1.2174277369208832	0.05318388238150096	0.05632950997934577	0.7	0.7444444444444445
chr12	122500000	122620000	chr12	122500000	122620000	255,255,0	0.7799718998138085	0.058198904126364054	0.05128937801707871	0.5446428571428572	0.5089285714285714
chr12	6550000	6860000	chr12	6550000	6860000	255,255,0	1.0426176528140798	0.05080437762462154	0.0582156007961927	0.71484375	0.67578125
chr12	118400000	118840000	chr12	118400000	118840000	255,255,0	1.2040170920427142	0.05191893657886262	0.05695658880352622	0.8557312252964426	0.6383399209486166
chr12	24960000	25150000	chr12	24960000	25150000	255,255,0	1.1211016159655762	0.04954550959964507	0.05895043534162665	0.69	0.75
chr12	15990000	16370000	chr12	15990000	16370000	255,255,0	0.7666742262261552	0.05356640825223857	0.054528480686981406	0.5131578947368421	0.5763157894736842
chr12	3290000	3800000	chr12	3290000	3800000	255,255,0	1.4715173705308178	0.06452302042097588	0.04341052731537698	0.8742603550295858	0.9127218934911243
chr12	1630000	1790000	chr12	1630000	1790000	255,255,0	0.9883437748233614	0.06350773926186316	0.044215128328020804	0.6805555555555556	0.5972222222222222
chr12	89010000	89470000	chr12	89010000	89470000	255,255,0	1.8281199409823334	0.04434103968475617	0.0629713759091054	0.9583333333333334	0.8894927536231884
chr12	118160000	118370000	chr12	118160000	118370000	255,255,0	1.4575064060743315	0.04439163928366957	0.06275254005121508	0.8099173553719008	0.8264462809917356
chr12	105700000	106160000	chr12	105700000	106160000	255,255,0	0.969679361716555	0.03862023000014261	0.06836152043665815	0.5055632716049383	0.7321527777777779
chr12	116990000	117150000	chr12	116990000	117150000	255,255,0	1.1005537218301127	0.027151941676926	0.07965609702110257	0.6527777777777778	0.6805555555555556
chr12	14810000	15010000	chr12	14810000	15010000	255,255,0	0.9135676404570721	0.06730198456610924	0.03949054424215888	0.6183333333333334	0.6327777777777778
chr12	8640000	8930000	chr12	8640000	8930000	255,255,0	1.078279808111661	0.05477865845566314	0.05188065373093158	0.64	0.8177777777777778
chr12	47700000	48180000	chr12	47700000	48180000	255,255,0	1.2254337386103444	0.05411953800635702	0.05244288985270925	0.925	0.625
chr12	107690000	107910000	chr12	107690000	107910000	255,255,0	1.146494041841347	0.053448539476793885	0.05305991083787717	0.7348484848484849	0.6590909090909091
chr12	59820000	60490000	chr12	59820000	60490000	255,255,0	0.7504549896757791	0.05496634738636257	0.05120637111855656	0.5198961937716263	0.5527681660899654
chr12	85450000	85910000	chr12	85450000	85910000	255,255,0	1.5004780608424735	0.04861333756085509	0.05739665806515515	0.8351449275362319	0.9039855072463768
chr12	7190000	7630000	chr12	7190000	7630000	255,255,0	1.6185013660389331	0.06738472930929063	0.03825891161903869	0.9189723320158103	0.9268774703557312
chr12	68850000	69230000	chr12	68850000	69230000	255,255,0	1.1829497339253834	0.051398625235887174	0.053241807683252346	0.8868421052631579	0.5289473684210526
chr12	48200000	48630000	chr12	48200000	48630000	255,255,0	1.4221943805479507	0.04098458362842032	0.0633689076643964	0.8657024793388429	0.9070247933884298
chr12	122810000	123230000	chr12	122810000	123230000	255,255,0	0.7148257875329627	0.059141978628721656	0.045198601479253184	0.5	0.5173160173160173
chr12	68690000	68840000	chr12	68690000	68840000	255,255,0	0.9884995732682367	0.04356300742500718	0.06069687400114662	0.578125	0.671875
chr12	4340000	4530000	chr12	4340000	4530000	255,255,0	1.224702487609276	0.05651465218397775	0.047201321507830976	0.79	0.73
chr12	69280000	69590000	chr12	69280000	69590000	255,255,0	1.3353163037138556	0.04432587024709124	0.05919237713685194	0.76171875	0.85546875
chr12	13090000	13210000	chr12	13090000	13210000	255,255,0	0.7361658783178963	0.01689227578234514	0.08644299014818278	0.5	0.5
chr12	52570000	52870000	chr12	52570000	52870000	255,255,0	1.1315348876828706	0.028711457131790286	0.07450047955333292	0.5625	0.8458333333333333
chr12	66140000	66680000	chr12	66140000	66680000	255,255,0	1.2771315142729345	0.054285457995131736	0.04834979619510273	0.8531746031746031	0.7208994708994709
chr12	108560000	108840000	chr12	108560000	108840000	255,255,0	1.1554153645686456	0.06582876812326077	0.03658691352555235	0.8047619047619048	0.5761904761904761
chr12	32350000	32690000	chr12	32350000	32690000	255,255,0	1.607165989181171	0.03631998422691632	0.06609492074899631	0.9248366013071896	0.9313725490196079
chr12	93490000	94100000	chr12	93490000	94100000	255,255,0	1.8890357158263376	0.0535896117205919	0.04870432009066075	0.951092611862643	0.9427679500520292
chr12	29050000	29310000	chr12	29050000	29310000	255,255,0	1.4029365208247357	0.05263551367039068	0.049557265324510574	0.8516483516483516	0.8846153846153846
chr12	21270000	21460000	chr12	21270000	21460000	255,255,0	1.095247111327335	0.05082461030146737	0.05104479928342548	0.75	0.71
chr12	68330000	68670000	chr12	68330000	68670000	255,255,0	1.3220843653070995	0.03612056254784772	0.06545599695113785	0.8529411764705882	0.7679738562091504
chr12	29510000	29900000	chr12	29510000	29900000	255,255,0	1.2299624787588024	0.06123909757459417	0.03965240718524271	0.8825	0.6975
chr12	15570000	15870000	chr12	15570000	15870000	255,255,0	1.3860869620807297	0.04313941587173942	0.057378003833118	0.8875	0.8458333333333333
chr12	1620000	1980000	chr12	1620000	1980000	255,255,0	1.171198746999881	0.05081567159122653	0.049393203147334475	0.8450292397660819	0.7046783625730995
chr12	117860000	118030000	chr12	117860000	118030000	255,255,0	1.153635247708274	0.05116109879032828	0.04888824810121467	0.7407407407407407	0.6666666666666666
chr12	6970000	7160000	chr12	6970000	7160000	255,255,0	1.2058625918897017	0.044184047120346945	0.05578859880948564	0.75	0.77
chr12	95010000	95530000	chr12	95010000	95530000	255,255,0	1.1768811702490949	0.05113232738897468	0.04827340458297343	0.8076923076923077	0.6766381766381766
chr12	43750000	43890000	chr12	43750000	43890000	255,255,0	0.9421504251266355	0.03819629991299001	0.06081357512498338	0.625	0.625
chr12	52130000	52340000	chr12	52130000	52340000	255,255,0	1.328205219978404	0.05531083059239718	0.04367491949126383	0.8099173553719008	0.8264462809917356
chr12	98690000	99000000	chr12	98690000	99000000	255,255,0	1.4377615559161283	0.0474867039245207	0.04987048607831307	0.78515625	0.89453125
chr12	110040000	110440000	chr12	110040000	110440000	255,255,0	1.0944083124912811	0.04989554020625772	0.0472746172900899	0.7738095238095238	0.6357142857142857
chr12	119670000	120100000	chr12	119670000	120100000	255,255,0	1.558079319232774	0.04528901880861763	0.051658523067162856	0.9400826446280992	0.8326446280991735
chr12	94130000	94310000	chr12	94130000	94310000	255,255,0	1.0922905496331423	0.07610821311438001	0.02079294119687622	0.7666666666666667	0.5222222222222223
chr12	6050000	6300000	chr12	6050000	6300000	255,255,0	1.1980362887095628	0.04959680902140945	0.04713752973727679	0.8047337278106509	0.7692307692307693
chr12	53040000	53300000	chr12	53040000	53300000	255,255,0	1.1473717543177575	0.05611099422695337	0.040430057002689215	0.8626373626373627	0.5
chr12	90950000	91350000	chr12	90950000	91350000	255,255,0	1.6284864910887331	0.055156527487232265	0.04118295972878597	0.888095238095238	0.9166666666666666
chr12	3860000	4290000	chr12	3860000	4290000	255,255,0	1.6649401669194397	0.047582285387635176	0.04839894639807274	0.9359504132231405	0.9442148760330579
chr12	1800000	1950000	chr12	1800000	1950000	255,255,0	0.9428814033969206	0.04872015079248606	0.04703976426313609	0.609375	0.640625
chr12	116710000	117150000	chr12	116710000	117150000	255,255,0	1.395667085703645	0.04583270615091577	0.04967027531902657	0.8162055335968379	0.8636363636363636
chr12	39750000	40120000	chr12	39750000	40120000	255,255,0	0.8375237764845247	0.04883814128780686	0.04584935656951403	0.6204986149584487	0.592797783933518
chr12	124940000	125130000	chr12	124940000	125130000	255,255,0	1.2895104892917355	0.03775636343268206	0.05545549669261596	0.79	0.79
chr12	99370000	99770000	chr12	99370000	99770000	255,255,0	0.967053199817932	0.042901758585129256	0.04975708812681135	0.7048214285714286	0.5893620943952802
chr12	115980000	116260000	chr12	115980000	116260000	255,255,0	1.564951485072803	0.06465421541130778	0.02799211495888594	0.9	0.8428571428571429
chr12	12360000	12720000	chr12	12360000	12720000	255,255,0	1.538198001221447	0.03090743793014901	0.06131716651003033	0.9035087719298246	0.9152046783625731
chr12	104170000	104350000	chr12	104170000	104350000	255,255,0	1.0775799499662535	0.04282298426457134	0.04896599835055496	0.6111111111111112	0.7222222222222222
chr12	119670000	119970000	chr12	119670000	119970000	255,255,0	1.2335647911029062	0.04603083542560396	0.04546449888658402	0.9125	0.5041666666666667
chr12	47030000	47400000	chr12	47030000	47400000	255,255,0	1.3968117049789672	0.039737183919938496	0.051074991874580644	0.9362880886426593	0.7811634349030471
chr12	115770000	115940000	chr12	115770000	115940000	255,255,0	1.1407427231025733	0.023179496168933555	0.06761700021193587	0.6666666666666666	0.7407407407407407
chr12	16380000	16870000	chr12	16380000	16870000	255,255,0	1.0341181196250544	0.041496938646234896	0.04868298800341109	0.6112	0.7968
chr12	93510000	93800000	chr12	93510000	93800000	255,255,0	1.1817775348470572	0.06765398177276755	0.022389860889908283	0.88	0.5066666666666667
chr12	122820000	122970000	chr12	122820000	122970000	255,255,0	0.999016441155312	0.051276592204729396	0.03832141415491796	0.671875	0.671875
chr12	80400000	80760000	chr12	80400000	80760000	255,255,0	1.3271492397913391	0.05472244043004681	0.03456891779469104	0.868421052631579	0.7807017543859649
chr12	70570000	70720000	chr12	70570000	70720000	255,255,0	0.9631990138918156	0.032035660458737666	0.05718118458404087	0.609375	0.609375
chr12	56300000	56620000	chr12	56300000	56620000	255,255,0	0.8554554442073388	0.03373045349365731	0.05543146722001745	0.5202205882352942	0.6774684873949579
chr12	122630000	122790000	chr12	122630000	122790000	255,255,0	0.8361430797390759	0.03692890757738401	0.052088885235134975	0.5972222222222222	0.5416666666666666
chr12	47700000	47850000	chr12	47700000	47850000	255,255,0	0.8939972372222724	0.06530151507644966	0.023576599011572833	0.671875	0.515625
chr12	27410000	27680000	chr12	27410000	27680000	255,255,0	1.4161435887439335	0.040481952120046544	0.04831486146194014	0.8622448979591837	0.8928571428571429
chr12	117200000	117360000	chr12	117200000	117360000	255,255,0	1.0567201882516966	0.07177569405305853	0.017000990893431243	0.7083333333333334	0.625
chr12	129580000	129900000	chr12	129580000	129900000	255,255,0	1.046539456590152	0.02635453932888145	0.06233859058188104	0.5845588235294118	0.8345588235294118
chr12	96560000	96970000	chr12	96560000	96970000	255,255,0	1.6055653178294667	0.05292970160023605	0.035684496516379366	0.9297052154195011	0.8843537414965986
chr12	96030000	96230000	chr12	96030000	96230000	255,255,0	1.2784260867486505	0.051575093523425805	0.03672956057926555	0.7909090909090909	0.7727272727272727
chr12	80820000	81260000	chr12	80820000	81260000	255,255,0	0.9444135920097416	0.03198632425183439	0.056310590251063025	0.5408414811732889	0.6850998543790305
chr12	77720000	77940000	chr12	77720000	77940000	255,255,0	1.300378927291849	0.036243423701399866	0.05142850282168329	0.75	0.7954545454545454
chr12	71990000	72300000	chr12	71990000	72300000	255,255,0	1.338178290852829	0.043327782615237884	0.04425169542764493	0.76171875	0.86328125
chr12	15270000	15520000	chr12	15270000	15520000	255,255,0	1.3191457757481988	0.0407122603574792	0.046833748004429465	0.7810650887573964	0.8520710059171598
chr12	4100000	4280000	chr12	4100000	4280000	255,255,0	1.064443489632636	0.016008185367693967	0.07140903703145557	0.6111111111111112	0.7666666666666667
chr12	45160000	45400000	chr12	45160000	45400000	255,255,0	1.3615773189734206	0.046565432929611295	0.039846587586934934	0.8653846153846154	0.8269230769230769
chr12	98020000	98390000	chr12	98020000	98390000	255,255,0	1.150914671387886	0.03687274471644676	0.04953389063676031	0.5706371191135734	0.8476454293628809
chr12	102500000	102790000	chr12	102500000	102790000	255,255,0	1.1114502202724732	0.022805714526187234	0.06358311772725461	0.6726190476190477	0.8005102040816326
chr12	39300000	39630000	chr12	39300000	39630000	255,255,0	1.1877427399952514	0.04415765153298387	0.04218478982889062	0.8996539792387543	0.6678200692041523
chr12	76610000	76800000	chr12	76610000	76800000	255,255,0	1.239443207660147	0.050993433066450516	0.03524927916803345	0.77	0.73
chr12	38330000	38650000	chr12	38330000	38650000	255,255,0	1.154553567717309	0.05899418238900092	0.02699226822213468	0.8860294117647058	0.5845588235294118
chr12	30680000	30830000	chr12	30680000	30830000	255,255,0	0.7559029818836083	0.01892436327215838	0.06680775487437579	0.515625	0.578125
chr12	64260000	64400000	chr12	64260000	64400000	255,255,0	0.8611179384297243	0.03656905493547261	0.04910620385020012	0.5535714285714286	0.5178571428571429
chr12	13990000	14160000	chr12	13990000	14160000	255,255,0	1.0163481729257504	0.024006541300628913	0.06150650856988517	0.6172839506172839	0.7160493827160493
chr12	39110000	39280000	chr12	39110000	39280000	255,255,0	0.9416049343184185	0.025292654879097327	0.06017546308089122	0.5925925925925926	0.691358024691358
chr12	108290000	108500000	chr12	108290000	108500000	255,255,0	1.1725740376538716	0.019740661813805224	0.0654365991128011	0.5224705364565505	0.8510929629810748
chr12	42110000	42380000	chr12	42110000	42380000	255,255,0	1.0207804544063854	0.04781822794281358	0.03735473845244132	0.8112244897959183	0.5663265306122449
chr12	21690000	22030000	chr12	21690000	22030000	255,255,0	1.3925763195751533	0.0477936348540762	0.0369186815427682	0.8986928104575164	0.9052287581699346
chr12	127710000	128080000	chr12	127710000	128080000	255,255,0	0.8420112248334668	0.03840262084550994	0.0462101258164034	0.6149584487534626	0.5706371191135734
chr12	68860000	69110000	chr12	68860000	69110000	255,255,0	1.3419986515981923	0.050487122894132236	0.03383789594539647	0.863905325443787	0.7692307692307693
chr12	96250000	96510000	chr12	96250000	96510000	255,255,0	1.3176527050922235	0.026256953837719636	0.05791105089727408	0.7087912087912088	0.8736263736263736
chr12	110890000	111310000	chr12	110890000	111310000	255,255,0	1.5343635624642062	0.03201071578482173	0.05203029439657694	0.8852813852813853	0.9242424242424242
chr12	49060000	49280000	chr12	49060000	49280000	255,255,0	0.7911385601678078	0.04054352559096839	0.043144231664100176	0.5075757575757576	0.5984848484848485
chr12	4840000	5100000	chr12	4840000	5100000	255,255,0	1.0159494970596086	0.044039308038698155	0.0393237204295582	0.765079365079365	0.5996336996336996
chr12	95570000	95850000	chr12	95570000	95850000	255,255,0	1.3254169768329116	0.03846224758534798	0.04487566017932473	0.8714285714285714	0.7571428571428571
chr12	49610000	49750000	chr12	49610000	49750000	255,255,0	0.8876757809559509	0.05349276115565194	0.029793923920452603	0.5892857142857143	0.625
chr12	7640000	7820000	chr12	7640000	7820000	255,255,0	1.0907733822475165	0.0574058469074734	0.025684542945248672	0.7666666666666667	0.6777777777777778
chr12	125170000	125420000	chr12	125170000	125420000	255,255,0	1.3075740660498765	0.04686851018714941	0.03622155024909865	0.863905325443787	0.8047337278106509
chr12	85070000	85410000	chr12	85070000	85410000	255,255,0	1.1860304316345371	0.04795644677707741	0.035032582718028865	0.7156862745098039	0.8071895424836601
chr12	100340000	100560000	chr12	100340000	100560000	255,255,0	1.1644824633189237	0.04261134070518126	0.04033259887015608	0.7196969696969697	0.7803030303030303
chr12	109580000	109790000	chr12	109580000	109790000	255,255,0	1.028612423783162	0.04253390566185963	0.04020386339184598	0.6416666666666666	0.7227777777777777
chr12	119430000	119640000	chr12	119430000	119640000	255,255,0	0.9755453345797059	0.02595908429493394	0.05664353430661653	0.5289256198347108	0.7107438016528925
chr12	94540000	94930000	chr12	94540000	94930000	255,255,0	1.3741666039523532	0.03266722210231454	0.049884914362751276	0.8875	0.8075
chr12	1100000	1600000	chr12	1100000	1600000	255,255,0	1.4076399786455884	0.03970877261029543	0.042676282119461645	0.823076923076923	0.936923076923077
chr12	84530000	84840000	chr12	84530000	84840000	255,255,0	1.4729075411808554	0.04341550001421755	0.03888528935048911	0.83984375	0.87109375
chr12	106590000	106910000	chr12	106590000	106910000	255,255,0	1.216189060595876	0.027166259663703066	0.055101181641545594	0.6213235294117647	0.8639705882352942
chr12	13270000	13530000	chr12	13270000	13530000	255,255,0	0.9771517662541314	0.045820728972905594	0.03644520203681461	0.8076923076923077	0.5
chr12	46370000	46670000	chr12	46370000	46670000	255,255,0	1.3090516983584917	0.05110771359881289	0.03101195357014981	0.8541666666666666	0.8208333333333333
chr12	25190000	25400000	chr12	25190000	25400000	255,255,0	1.2050646525368967	0.042115572209019	0.03997930568955593	0.7933884297520661	0.7933884297520661
chr12	89540000	90080000	chr12	89540000	90080000	255,255,0	1.235114981681501	0.04216016987347174	0.039799304736001954	0.8743386243386243	0.6706349206349206
chr12	83450000	83790000	chr12	83450000	83790000	255,255,0	1.301135049496897	0.03947634337077906	0.04237715853237249	0.8398692810457516	0.8333333333333334
chr12	110470000	110880000	chr12	110470000	110880000	255,255,0	0.846202002523608	0.045082973432960374	0.03602196506060082	0.5748299319727892	0.6167800453514739
chr12	6310000	6490000	chr12	6310000	6490000	255,255,0	1.1266608179429127	0.0400332118260774	0.040849345162061186	0.7666666666666667	0.7444444444444445
chr12	82030000	82340000	chr12	82030000	82340000	255,255,0	1.1023448732589354	0.029784357731933553	0.05083424472692902	0.54296875	0.83984375
chr12	90960000	91130000	chr12	90960000	91130000	255,255,0	1.0656938008435004	0.06196823648487859	0.0184865659147479	0.7407407407407407	0.5925925925925926
chr12	79150000	79370000	chr12	79150000	79370000	255,255,0	1.1222454586775776	0.026479864204620715	0.05378442121375854	0.6742424242424242	0.7651515151515151
chr12	62590000	62790000	chr12	62590000	62790000	255,255,0	1.3671252914861995	0.037126138093153405	0.0427703155928863	0.7909090909090909	0.8090909090909091
chr12	91370000	91750000	chr12	91370000	91750000	255,255,0	1.1852201195934726	0.04805013143096579	0.03180896021758255	0.8921052631578947	0.5921052631578947
chr12	27020000	27340000	chr12	27020000	27340000	255,255,0	1.1152305223211811	0.04117810794685085	0.03857110317592628	0.7610294117647058	0.7536764705882353
chr12	53320000	53500000	chr12	53320000	53500000	255,255,0	0.8800521251031698	0.03391241379517757	0.0458171206218804	0.5181818181818182	0.6363636363636364
chr12	112170000	112410000	chr12	112170000	112410000	255,255,0	1.2476134778373984	0.024805583516220007	0.05474013325599894	0.7243589743589743	0.8525641025641025
chr12	41800000	42030000	chr12	41800000	42030000	255,255,0	0.8809247297993332	0.03437565466525418	0.045106595070326515	0.516025641025641	0.7206876456876458
chr12	94130000	94530000	chr12	94130000	94530000	255,255,0	1.6412654216474216	0.045862104558494765	0.03344852382349793	0.9166666666666666	0.888095238095238
chr12	20930000	21180000	chr12	20930000	21180000	255,255,0	1.007504483634268	0.032460568503553805	0.04682861065576098	0.5798816568047337	0.8165680473372781
chr12	2810000	3040000	chr12	2810000	3040000	255,255,0	1.2572236792655784	0.0454922735360723	0.033731437081514104	0.8125	0.8125
chr12	75520000	76030000	chr12	75520000	76030000	255,255,0	1.7782839938868908	0.04495900284721749	0.03421487218530289	0.9600591715976331	0.9334319526627219
chr12	81410000	81620000	chr12	81410000	81620000	255,255,0	1.0084295372018444	0.035302151874395546	0.0437155458285966	0.5950413223140496	0.7272727272727273
chr12	50480000	50730000	chr12	50480000	50730000	255,255,0	1.3208346594491776	0.039933711780632056	0.038467520011731565	0.8284023668639053	0.8165680473372781
chr12	132410000	132600000	chr12	132410000	132600000	255,255,0	1.0812119184799143	0.020195663719321435	0.057920351481675486	0.69	0.77
chr12	51050000	51360000	chr12	51050000	51360000	255,255,0	1.231889443550427	0.03322587150119027	0.04486203420496415	0.73046875	0.8359375
chr12	82500000	82650000	chr12	82500000	82650000	255,255,0	0.866856291165155	0.026594972043452653	0.05134341857504719	0.515625	0.609375
chr12	121840000	122200000	chr12	121840000	122200000	255,255,0	1.0571538809939023	0.04120948836518077	0.036662541178091215	0.6345029239766082	0.8157894736842105
chr12	77970000	78140000	chr12	77970000	78140000	255,255,0	1.0181730770818596	0.040382562966564235	0.03736340102326291	0.6419753086419753	0.6419753086419753
chr12	40610000	40920000	chr12	40610000	40920000	255,255,0	1.3360465797096555	0.033788808051898336	0.043925936249609915	0.75390625	0.91015625
chr12	113180000	113420000	chr12	113180000	113420000	255,255,0	1.136664253002917	0.03895236821320934	0.03843255261094318	0.6602564102564102	0.8397435897435898
chr12	82670000	82970000	chr12	82670000	82970000	255,255,0	1.3099628797161313	0.04184985317309044	0.03548396820457836	0.8708333333333333	0.7625
chr12	50780000	51020000	chr12	50780000	51020000	255,255,0	1.239996471303839	0.039818979967305684	0.03725298182961799	0.8141025641025641	0.7628205128205128
chr12	99030000	99340000	chr12	99030000	99340000	255,255,0	1.5003210799947184	0.04411927272951657	0.03274797858836952	0.90234375	0.84765625
chr12	59420000	59800000	chr12	59420000	59800000	255,255,0	0.8839386554791372	0.04045393257557381	0.036070610914951076	0.6552631578947369	0.6078947368421053
chr12	29540000	29760000	chr12	29540000	29760000	255,255,0	1.1109586970876713	0.046890126942547766	0.029628563987784122	0.8257575757575758	0.6439393939393939
chr12	116270000	116680000	chr12	116270000	116680000	255,255,0	1.274714531290363	0.032828094711649006	0.04363155657179446	0.6984126984126984	0.8979591836734694
chr12	118410000	118640000	chr12	118410000	118640000	255,255,0	1.2405119600115975	0.04932721845738877	0.027022140844429898	0.8541666666666666	0.6736111111111112
chr12	120580000	120730000	chr12	120580000	120730000	255,255,0	0.9897977460739593	0.03900101035833735	0.03709114064430847	0.671875	0.640625
chr12	88660000	88990000	chr12	88660000	88990000	255,255,0	1.3071998260002407	0.03052129226763906	0.04539525588475915	0.6089965397923875	0.9134948096885813
chr12	41280000	41660000	chr12	41280000	41660000	255,255,0	1.1304190740586573	0.03637362456645009	0.03934389696988207	0.8657894736842106	0.6605263157894737
chr12	3070000	3280000	chr12	3070000	3280000	255,255,0	1.193397506945432	0.027129319049470052	0.04853202555885136	0.7768595041322314	0.7933884297520661
chr12	47420000	47640000	chr12	47420000	47640000	255,255,0	0.8317085235427673	0.02137433215479593	0.05399453493514834	0.5681818181818182	0.5984848484848485
chr12	55180000	55410000	chr12	55180000	55410000	255,255,0	1.0171905786946354	0.04892285032302483	0.026365578259838377	0.8263888888888888	0.5069444444444444
chr12	66870000	67260000	chr12	66870000	67260000	255,255,0	1.0821166046839448	0.03370458325084388	0.041230866319097406	0.5275	0.8675
chr12	43970000	44260000	chr12	43970000	44260000	255,255,0	1.0632144568003061	0.04930977221237692	0.02551879091593576	0.8711111111111111	0.5688888888888889
chr12	2310000	2620000	chr12	2310000	2620000	255,255,0	1.0364646559440125	0.025414126469693356	0.049386493431305384	0.62109375	0.82421875
chr12	128230000	128590000	chr12	128230000	128590000	255,255,0	0.9643504286393197	0.03900950230507606	0.0355564528450277	0.7748538011695907	0.5701754385964912
chr12	68020000	68200000	chr12	68020000	68200000	255,255,0	0.9913497519620746	0.04471307021680135	0.029659433391632274	0.715	0.6005555555555555
chr12	95060000	95300000	chr12	95060000	95300000	255,255,0	1.2502448760594083	0.04576151582256412	0.028548351603722377	0.8012820512820513	0.7756410256410257
chr12	121460000	121680000	chr12	121460000	121680000	255,255,0	1.260527753020277	0.03286851831469112	0.040900465014883466	0.8106060606060606	0.8257575757575758
chr12	28590000	28870000	chr12	28590000	28870000	255,255,0	0.9907189135052927	0.023496028315108004	0.0502637925271171	0.6238095238095238	0.7571428571428571
chr12	62010000	62200000	chr12	62010000	62200000	255,255,0	1.1459611064386799	0.028947237128203906	0.0445133133471137	0.71	0.79
chr12	78640000	78930000	chr12	78640000	78930000	255,255,0	1.3760067797528546	0.038441578161126796	0.03495140280708442	0.8355555555555556	0.8355555555555556
chr12	4570000	4780000	chr12	4570000	4780000	255,255,0	1.2157799824487665	0.03128235832562821	0.04200542865522955	0.7603305785123967	0.8264462809917356
chr12	13260000	13660000	chr12	13260000	13660000	255,255,0	1.1739575707893983	0.037992826415489483	0.03505057547843151	0.8928571428571429	0.6309523809523809
chr12	40940000	41220000	chr12	40940000	41220000	255,255,0	1.2962216331945422	0.039945340079545213	0.033050506181180085	0.861904761904762	0.8428571428571429
chr12	12990000	13230000	chr12	12990000	13230000	255,255,0	1.030835697949549	0.02176672764223133	0.051058839678505524	0.5064102564102564	0.8397435897435898
chr12	127390000	127680000	chr12	127390000	127680000	255,255,0	1.2836081364035712	0.03820017004702948	0.034351959003609794	0.8177777777777778	0.8444444444444444
chr12	96990000	97410000	chr12	96990000	97410000	255,255,0	1.3475016773586783	0.034746336664231756	0.03761848018276516	0.9199134199134199	0.7554112554112554
chr12	71020000	71390000	chr12	71020000	71390000	255,255,0	0.9576319370627178	0.03418757812819176	0.03815812715307776	0.5817174515235457	0.703601108033241
chr12	117660000	117840000	chr12	117660000	117840000	255,255,0	1.021930745342026	0.019522343768147085	0.052737750449116605	0.5666666666666667	0.7444444444444445
chr12	83000000	83380000	chr12	83000000	83380000	255,255,0	1.2070846287165047	0.031125050295619613	0.04113264622339373	0.7710526315789473	0.7921052631578948
chr12	86250000	86550000	chr12	86250000	86550000	255,255,0	0.9068793752935944	0.043789464119030334	0.028113057281828294	0.6958333333333333	0.5291666666666667
chr12	44770000	44920000	chr12	44770000	44920000	255,255,0	0.8684848802266143	0.02369513889407913	0.047132454849669096	0.515625	0.671875
chr12	107410000	107620000	chr12	107410000	107620000	255,255,0	1.1048299517767481	0.01917537827931682	0.05152473890714744	0.6115702479338843	0.8099173553719008
chr12	67680000	67970000	chr12	67680000	67970000	255,255,0	1.1095330185022436	0.023263442404079408	0.04730610243224054	0.6577777777777778	0.8177777777777778
chr12	98170000	98390000	chr12	98170000	98390000	255,255,0	1.1143391311034332	0.024205911676166588	0.046125241936910394	0.553030303030303	0.8409090909090909
chr12	46720000	47000000	chr12	46720000	47000000	255,255,0	1.1961431548186803	0.025466561465362778	0.04481513051855099	0.719047619047619	0.8714285714285714
chr12	26090000	26370000	chr12	26090000	26370000	255,255,0	1.270067966296459	0.03895847687543126	0.031216408577901325	0.8714285714285714	0.7761904761904762
chr12	16160000	16360000	chr12	16160000	16360000	255,255,0	1.1262186342039264	0.02978722252392165	0.04035397101657591	0.7	0.8090909090909091
chr12	67430000	67640000	chr12	67430000	67640000	255,255,0	1.083688039816851	0.046138203792735824	0.02397434393438458	0.7575241046831955	0.6696797520661157
chr12	3640000	3820000	chr12	3640000	3820000	255,255,0	0.8451828847011877	0.021274350034380135	0.04875943254941354	0.5069444444444444	0.6680555555555556
chr12	40140000	40320000	chr12	40140000	40320000	255,255,0	0.9378453376628315	0.040933630601397576	0.02859486517278805	0.7	0.6111111111111112
chr12	2050000	2280000	chr12	2050000	2280000	255,255,0	1.2224830176644277	0.039161362197893276	0.030307408320293938	0.8263888888888888	0.7569444444444444
chr12	111370000	111680000	chr12	111370000	111680000	255,255,0	0.9065040049492921	0.0442824496142229	0.02505615494953882	0.69140625	0.57421875
chr12	16940000	17180000	chr12	16940000	17180000	255,255,0	1.0216679624607656	0.043532732507609306	0.025390849714872217	0.8525641025641025	0.5448717948717948
chr12	109250000	109400000	chr12	109250000	109400000	255,255,0	0.942514532675061	0.02454657747083034	0.044310519632637074	0.609375	0.640625
chr12	102260000	102480000	chr12	102260000	102480000	255,255,0	0.9689248047340173	0.04560269618086812	0.023234449012345386	0.6287878787878788	0.6893939393939394
chr12	103330000	103530000	chr12	103330000	103530000	255,255,0	1.149187426667196	0.02246542320922828	0.045916714638894504	0.6818181818181818	0.7909090909090909
chr12	109110000	109410000	chr12	109110000	109410000	255,255,0	1.1295965446365477	0.029237955290670775	0.03892742253729866	0.7375	0.7541666666666667
chr12	76850000	77020000	chr12	76850000	77020000	255,255,0	0.9894642169665542	0.022631962050530627	0.04534572645836864	0.5432098765432098	0.7407407407407407
chr12	74410000	74630000	chr12	74410000	74630000	255,255,0	0.845642950076682	0.03308004586944489	0.034895187078349446	0.5378787878787878	0.6136363636363636
chr12	131930000	132100000	chr12	131930000	132100000	255,255,0	0.8393533469033265	0.026107528169633083	0.041513031283353104	0.5268620268620268	0.7185156113727542
chr12	12060000	12340000	chr12	12060000	12340000	255,255,0	1.4168950506189801	0.03949370343190603	0.02780805012387673	0.9	0.8714285714285714
chr12	31660000	31980000	chr12	31660000	31980000	255,255,0	1.2703175910733395	0.04610694439901031	0.02119093075007901	0.8786764705882353	0.7757352941176471
chr12	65300000	65530000	chr12	65300000	65530000	255,255,0	1.0009270462131734	0.04474965163839097	0.02214604265200136	0.8098886593204775	0.5096705693296602
chr12	103970000	104130000	chr12	103970000	104130000	255,255,0	0.9391609616263075	0.0223177527438803	0.044403290766102166	0.6527777777777778	0.625
chr12	74120000	74320000	chr12	74120000	74320000	255,255,0	1.0621846184314279	0.02779986546426714	0.038655102964720384	0.7181818181818181	0.6636363636363637
chr12	107120000	107310000	chr12	107120000	107310000	255,255,0	0.9689565803438708	0.046595579105685625	0.01971761944211927	0.75	0.53
chr12	52390000	52540000	chr12	52390000	52540000	255,255,0	0.9590746194589741	0.04287965708704295	0.023211878874842995	0.671875	0.609375
chr12	76060000	76360000	chr12	76060000	76360000	255,255,0	1.2745255990152926	0.03141105144370952	0.03455367607426259	0.8708333333333333	0.7375
chr12	20410000	20610000	chr12	20410000	20610000	255,255,0	0.9925304427770738	0.024378615360125852	0.04127988143371429	0.6636363636363637	0.7181818181818181
chr12	9990000	10160000	chr12	9990000	10160000	255,255,0	0.8417456859911046	0.025452535473951852	0.03966227410663776	0.5185185185185185	0.6666666666666666
chr12	98460000	98660000	chr12	98460000	98660000	255,255,0	0.7487819753031631	0.038668023440948024	0.026416249006554676	0.5181818181818182	0.5
chr12	99390000	99620000	chr12	99390000	99620000	255,255,0	1.095516747312029	0.03586406105142452	0.02831265900859438	0.7983682983682984	0.6392773892773893
chr12	95860000	96020000	chr12	95860000	96020000	255,255,0	0.9721841096482442	0.023355592824544674	0.04070382938735629	0.6805555555555556	0.625
chr12	570000	820000	chr12	570000	820000	255,255,0	1.23807136575727	0.03289082433677443	0.031099021479578305	0.8520710059171598	0.7928994082840237
chr12	58340000	58530000	chr12	58340000	58530000	255,255,0	0.8214613285929127	0.032672412599425375	0.03053246850105633	0.63	0.51
chr12	38920000	39100000	chr12	38920000	39100000	255,255,0	1.0242985651702117	0.03646335025346482	0.026674007374630146	0.7444444444444445	0.7
chr12	122240000	122490000	chr12	122240000	122490000	255,255,0	1.0741950295629907	0.027716365089476558	0.035370616849779934	0.8402366863905325	0.6390532544378699
chr12	105410000	105670000	chr12	105410000	105670000	255,255,0	1.1461953910668925	0.039578695953653514	0.023092103063669708	0.8626373626373627	0.6428571428571429
chr12	56110000	56290000	chr12	56110000	56290000	255,255,0	0.960546012686065	0.038780000374112014	0.02382512643275963	0.7222222222222222	0.5666666666666667
chr12	122040000	122200000	chr12	122040000	122200000	255,255,0	0.8325885914768378	0.021061249581425752	0.04154271609815717	0.5138888888888888	0.6527777777777778
chr12	94540000	94760000	chr12	94540000	94760000	255,255,0	1.0670462753994094	0.04242439049972342	0.020042032543436075	0.8409090909090909	0.5378787878787878
chr12	75330000	75500000	chr12	75330000	75500000	255,255,0	1.0001549750631245	0.021808948698388016	0.04062547661241166	0.5679012345679012	0.7160493827160493
chr12	48040000	48180000	chr12	48040000	48180000	255,255,0	0.8249775306419007	0.01827570652083689	0.04407992820425217	0.5178571428571429	0.625
chr12	32010000	32310000	chr12	32010000	32310000	255,255,0	1.0740535483221034	0.02280518458329271	0.039354364685906335	0.5458333333333333	0.8875
chr12	51050000	51250000	chr12	51050000	51250000	255,255,0	0.8455812455147365	0.03187249707688631	0.029701191128852097	0.6818181818181818	0.5
chr12	13700000	13970000	chr12	13700000	13970000	255,255,0	1.0608266891457714	0.029119862870620336	0.031677258710370845	0.75	0.75
chr12	18850000	19180000	chr12	18850000	19180000	255,255,0	0.9870173231092377	0.022335273173104443	0.03753611681201296	0.6851211072664359	0.7058823529411765
chr12	92770000	92970000	chr12	92770000	92970000	255,255,0	1.0327343808004736	0.03566998765523108	0.024045047185436312	0.7545454545454545	0.6272727272727273
chr12	62820000	63070000	chr12	62820000	63070000	255,255,0	1.2516900253994312	0.02838139356065049	0.029816606570837165	0.7455621301775148	0.8520710059171598
chr12	124560000	124760000	chr12	124560000	124760000	255,255,0	1.0416038014040927	0.015324157408122981	0.04286784160345018	0.6636363636363637	0.7909090909090909
chr12	127100000	127290000	chr12	127100000	127290000	255,255,0	0.7246646333952104	0.025336134858491226	0.032819997208969734	0.531198347107438	0.5459917355371902
chr12	112520000	112680000	chr12	112520000	112680000	255,255,0	0.8849388365389426	0.048082710529027343	0.009759789873934308	0.6983024691358024	0.5439814814814814
chr12	78440000	78580000	chr12	78440000	78580000	255,255,0	0.8424794669512529	0.01408049651743832	0.04365780961525378	0.5178571428571429	0.625
chr12	97690000	97970000	chr12	97690000	97970000	255,255,0	1.1276266643591977	0.03338589936031642	0.02411953708700943	0.680952380952381	0.8523809523809524
chr12	114180000	114390000	chr12	114180000	114390000	255,255,0	0.971327739817476	0.023958387350102944	0.03354612026132325	0.628099173553719	0.7272727272727273
chr12	120750000	120970000	chr12	120750000	120970000	255,255,0	1.167887335787977	0.029893819332759766	0.02744066473102836	0.7803030303030303	0.8106060606060606
chr12	85960000	86210000	chr12	85960000	86210000	255,255,0	1.0346848992174138	0.026880343572449353	0.02974105730321079	0.7810650887573964	0.6153846153846154
chr12	24100000	24310000	chr12	24100000	24310000	255,255,0	0.9286490091819175	0.042633349516424474	0.013766507289162877	0.7933884297520661	0.512396694214876
chr12	104380000	104660000	chr12	104380000	104660000	255,255,0	1.1434813893033158	0.037365616192356635	0.01861016574795494	0.8333333333333334	0.680952380952381
chr12	123370000	123580000	chr12	123370000	123580000	255,255,0	1.0622618921800826	0.02627393508998441	0.029494112962406435	0.6942148760330579	0.7768595041322314
chr12	950000	1090000	chr12	950000	1090000	255,255,0	0.8930348394273891	0.03238922569267941	0.0228718609605774	0.625	0.625
chr12	48810000	48970000	chr12	48810000	48970000	255,255,0	0.9431743473626297	0.02844761782329518	0.026677105551735976	0.625	0.7083333333333334
chr12	71400000	71580000	chr12	71400000	71580000	255,255,0	1.0013164769340313	0.032050342968375	0.02280254398489382	0.6777777777777778	0.6555555555555556
chr12	65120000	65280000	chr12	65120000	65280000	255,255,0	0.8567288258965111	0.019922901212341866	0.034826557519452205	0.5138888888888888	0.6527777777777778
chr12	5190000	5420000	chr12	5190000	5420000	255,255,0	1.2257640965528565	0.03479147421120632	0.019919704427361642	0.8263888888888888	0.8263888888888888
chr12	50190000	50380000	chr12	50190000	50380000	255,255,0	0.8976503788924473	0.02884083625092916	0.025702220241942013	0.6288265306122449	0.6237244897959184
chr12	6720000	6840000	chr12	6720000	6840000	255,255,0	0.6899481112670779	0.01696580253643927	0.037326014094482676	0.5	0.5
chr12	85690000	85870000	chr12	85690000	85870000	255,255,0	0.9204932772268262	0.012288129395042693	0.04189410063849804	0.5444444444444445	0.7070707070707072
chr12	5900000	6040000	chr12	5900000	6040000	255,255,0	0.7442537793914578	0.026061963353552958	0.028079898898360756	0.5178571428571429	0.5535714285714286
chr12	116710000	116910000	chr12	116710000	116910000	255,255,0	0.9644071436563666	0.0413458749587034	0.012358412138227493	0.7545454545454545	0.5363636363636364
chr12	42120000	42280000	chr12	42120000	42280000	255,255,0	0.8271099406266159	0.038446825020299155	0.015192452048882171	0.6527777777777778	0.5138888888888888
chr12	56320000	56460000	chr12	56320000	56460000	255,255,0	0.90719284476416	0.019651813057928614	0.03369571399351043	0.625	0.625
chr12	25420000	25560000	chr12	25420000	25560000	255,255,0	0.796611349393559	0.03219754402215247	0.02080686012056762	0.625	0.5178571428571429
chr12	110470000	110640000	chr12	110470000	110640000	255,255,0	0.8238683224480583	0.032100046043264475	0.020871250167912227	0.6419753086419753	0.5185185185185185
chr12	121000000	121230000	chr12	121000000	121230000	255,255,0	0.8778835263574742	0.027592762034461284	0.024923990503429028	0.5347222222222222	0.7291666666666666
chr12	71770000	71930000	chr12	71770000	71930000	255,255,0	0.8636520331704864	0.025588250193463377	0.026861293108765217	0.5972222222222222	0.5694444444444444
chr12	125530000	125710000	chr12	125530000	125710000	255,255,0	0.8670405929820133	0.029987231039742726	0.021266596884675488	0.7444444444444445	0.5222222222222223
chr12	45730000	45910000	chr12	45730000	45910000	255,255,0	0.8764082509321993	0.01839155954629096	0.03268889545650943	0.6111111111111112	0.6555555555555556
chr12	77180000	77360000	chr12	77180000	77360000	255,255,0	0.7978515238846755	0.03494713323827712	0.015191414919539676	0.6057692307692308	0.5032051282051282
chr12	111810000	112050000	chr12	111810000	112050000	255,255,0	0.8702359173152029	0.0260136038614282	0.024071490834558104	0.6089743589743589	0.6346153846153846
chr12	106960000	107100000	chr12	106960000	107100000	255,255,0	0.8498980980447184	0.027418719499453046	0.022566947114668983	0.625	0.5535714285714286
chr12	45990000	46140000	chr12	45990000	46140000	255,255,0	0.7914389132359858	0.035423198535707495	0.014439840005615217	0.609375	0.546875
chr12	19330000	19540000	chr12	19330000	19540000	255,255,0	1.0889662746790427	0.028283604260988547	0.020782662188117813	0.743801652892562	0.7933884297520661
chr12	14510000	14680000	chr12	14510000	14680000	255,255,0	0.8660584246337505	0.0173864775089469	0.029909061132230817	0.6419753086419753	0.5925925925925926
chr12	78740000	78890000	chr12	78740000	78890000	255,255,0	0.8252388240753293	0.01393405972584628	0.03157048155368972	0.515625	0.640625
chr12	122990000	123180000	chr12	122990000	123180000	255,255,0	0.936500913060719	0.0201570148075102	0.025246997381698142	0.6316666666666666	0.705
chr12	75130000	75320000	chr12	75130000	75320000	255,255,0	0.8702599628612884	0.020295840880118755	0.02502424551575693	0.63	0.61
chr12	95330000	95500000	chr12	95330000	95500000	255,255,0	0.9507064232869181	0.017235195791879744	0.0262275630742543	0.6666666666666666	0.691358024691358
chr12	108860000	109090000	chr12	108860000	109090000	255,255,0	0.994021536732494	0.018792697972527025	0.02463605386450564	0.5069444444444444	0.8402777777777778
chr12	110700000	110880000	chr12	110700000	110880000	255,255,0	0.8373241345042416	0.01704207472763864	0.026090146082168968	0.5078125	0.6703125
chr12	42590000	42830000	chr12	42590000	42830000	255,255,0	0.8924454025585822	0.026206658232446285	0.016860341001096554	0.7243589743589743	0.5576923076923077
chr12	71600000	71750000	chr12	71600000	71750000	255,255,0	0.8440716748665575	0.016496135197295682	0.026539469332424986	0.515625	0.640625
chr12	26410000	26660000	chr12	26410000	26660000	255,255,0	0.9198884002832698	0.02717909164324507	0.015757801791210543	0.6863905325443787	0.650887573964497
chr12	45540000	45710000	chr12	45540000	45710000	255,255,0	0.8384621111214599	0.02536628307158655	0.017495119641519286	0.6172839506172839	0.6172839506172839
chr12	44500000	44700000	chr12	44500000	44700000	255,255,0	0.7410482593090314	0.018393316357637884	0.024206692675948042	0.5363636363636364	0.5909090909090909
chr12	108050000	108200000	chr12	108050000	108200000	255,255,0	0.8280491453212908	0.02379271056332464	0.016829558649402887	0.578125	0.609375
chr12	121280000	121440000	chr12	121280000	121440000	255,255,0	0.7503145526547714	0.020064508579411933	0.019514308258765056	0.5416666666666666	0.5694444444444444
chr12	130760000	130900000	chr12	130760000	130900000	255,255,0	0.7027729667573085	0.024040969500171244	0.01491023142021181	0.5535714285714286	0.5178571428571429
chr12	99800000	100040000	chr12	99800000	100040000	255,255,0	0.7222822887594693	0.024230935696012937	0.014160656982741713	0.5705128205128205	0.5064102564102564
chr12	5460000	5660000	chr12	5460000	5660000	255,255,0	0.8276499279127966	0.02362323094513801	0.01446112425293832	0.6272727272727273	0.6090909090909091
chr12	66700000	66860000	chr12	66700000	66860000	255,255,0	0.8352288039090874	0.023291204724033326	0.014046149927754586	0.6805555555555556	0.5138888888888888
chr12	130910000	131090000	chr12	130910000	131090000	255,255,0	0.8093144591309012	0.019147540363306577	0.017438712144977078	0.5888888888888889	0.6555555555555556
chr12	70400000	70550000	chr12	70400000	70550000	255,255,0	0.7914088301828954	0.018809752866775314	0.014311480673839512	0.609375	0.515625
chr12	109800000	109940000	chr12	109800000	109940000	255,255,0	0.7599863052344372	0.016374484447057587	0.015345923275572413	0.5178571428571429	0.5892857142857143
chr12	62410000	62560000	chr12	62410000	62560000	255,255,0	0.7948598275394196	0.013785734215589578	0.016398047053618827	0.609375	0.546875
chr13	111450000	112170000	chr13	111450000	112170000	255,255,0	0.394319503533737	0.3312709284250099	0.34824441050772964	0.4346846846846847	0.5675675675675675
chr13	18880000	19590000	chr13	18880000	19590000	255,255,0	1.3777027558227966	0.3053145289491351	0.15010473691968731	0.654320987654321	0.7320075757575758
chr13	85900000	86720000	chr13	85900000	86720000	255,255,0	0.6006160832315732	0.2169627575144799	0.18543383242960473	0.6916376306620209	0.44831591173054586
chr13	113590000	114340000	chr13	113590000	114340000	255,255,0	1.1692945954784084	0.1281996773294856	0.14326190924794435	0.4868421052631579	0.824792243767313
chr13	57620000	59260000	chr13	57620000	59260000	255,255,0	1.0175788895282483	0.1390947001589981	0.10374173146974205	0.7465471642668234	0.4860641891891892
chr13	63040000	63730000	chr13	63040000	63730000	255,255,0	0.6326620130612514	0.07849353964737667	0.12519616780326243	0.43755102040816324	0.4
chr13	81050000	82340000	chr13	81050000	82340000	255,255,0	1.4129887215474037	0.09875499427559975	0.10105572429150961	0.8842603550295858	0.7102958579881656
chr13	75640000	76490000	chr13	75640000	76490000	255,255,0	1.1141415636214371	0.09631356556713688	0.10236480387386103	0.7971876690102758	0.5516495402920497
chr13	45500000	46330000	chr13	45500000	46330000	255,255,0	1.0154014833213858	0.09694210384906438	0.10161300547878441	0.7284580498866213	0.5192743764172335
chr13	108930000	109860000	chr13	108930000	109860000	255,255,0	1.053000553935313	0.07058822157341688	0.12792423870906067	0.8664554096876415	0.5242191036668176
chr13	39720000	40780000	chr13	39720000	40780000	255,255,0	1.5633731987134776	0.09926991791618237	0.09909571596145594	0.7445842068483578	0.8714185883997205
chr13	81070000	82220000	chr13	81070000	82220000	255,255,0	1.2883114426386049	0.09657885490359402	0.10156961489998104	0.8610520524117178	0.5759377675229456
chr13	49940000	50970000	chr13	49940000	50970000	255,255,0	1.5513958156806396	0.0970398215997895	0.09853809764987365	0.8036242603550295	0.8058431952662722
chr13	49920000	51070000	chr13	49920000	51070000	255,255,0	1.6168380547858159	0.10791494986758052	0.08749427813548252	0.794589774078478	0.8700951248513674
chr13	41370000	42260000	chr13	41370000	42260000	255,255,0	1.5003020589988136	0.11428535260974276	0.07872297185401353	0.7466666666666667	0.854320987654321
chr13	94620000	95490000	chr13	94620000	95490000	255,255,0	1.1995942064490235	0.09458452879910612	0.0952896056209259	0.7835743801652892	0.5996900826446281
chr13	29470000	30120000	chr13	29470000	30120000	255,255,0	0.7988313318082403	0.11122225888673327	0.07841729390998697	0.5858585858585859	0.5142332415059688
chr13	35960000	36990000	chr13	35960000	36990000	255,255,0	1.2980047486856585	0.10426613395747103	0.08244364021875969	0.5784023668639053	0.893491124260355
chr13	33870000	35190000	chr13	33870000	35190000	255,255,0	1.5976516108018481	0.08321283796444315	0.1018271427057156	0.8934871099050203	0.8247399366802352
chr13	60450000	61420000	chr13	60450000	61420000	255,255,0	1.0808132238670294	0.08662393652229436	0.09682103867786401	0.7168410731639594	0.5034620991253644
chr13	84860000	85850000	chr13	84860000	85850000	255,255,0	1.752563225769399	0.08314366378022217	0.0990171989754487	0.8648	0.9024
chr13	21600000	22780000	chr13	21600000	22780000	255,255,0	1.3727607951906604	0.07666041099646104	0.10364634055417266	0.9274011299435029	0.6748587570621469
chr13	60620000	61270000	chr13	60620000	61270000	255,255,0	0.9138346907127273	0.10948046104372872	0.0698286400703695	0.6225895316804407	0.566574839302112
chr13	28110000	28760000	chr13	28110000	28760000	255,255,0	0.8205450938094229	0.08252412924633859	0.09576667623640105	0.5351670110192838	0.6160037878787878
chr13	102880000	103760000	chr13	102880000	103760000	255,255,0	1.2077179753871046	0.09024935843563728	0.08487761572833266	0.7752525252525253	0.7156565656565657
chr13	52600000	52830000	chr13	52600000	52830000	255,255,0	1.1722985309124834	0.13820568209997985	0.036703322270449174	0.5763888888888888	0.8125
chr13	78130000	79000000	chr13	78130000	79000000	255,255,0	1.0541143683176148	0.08430503705612229	0.09041392995980768	0.7019628099173554	0.6141528925619835
chr13	112510000	112890000	chr13	112510000	112890000	255,255,0	1.4106203519573337	0.11900208921790412	0.05459488266140952	0.881578947368421	0.5289473684210526
chr13	108920000	110120000	chr13	108920000	110120000	255,255,0	1.4907849405771838	0.0864016696474588	0.08715198450615325	0.8532786885245902	0.9172131147540984
chr13	60510000	61280000	chr13	60510000	61280000	255,255,0	1.0889457797247704	0.09497426479819837	0.07773233620897729	0.7339238804372676	0.5114319122204689
chr13	43890000	44970000	chr13	43890000	44970000	255,255,0	1.6453165157309249	0.07469548568176282	0.09743213986925459	0.8595959595959596	0.834006734006734
chr13	51830000	52150000	chr13	51830000	52150000	255,255,0	1.4321059944408485	0.050135059207071064	0.11904054117686444	0.8492647058823529	0.7316176470588235
chr13	40020000	40770000	chr13	40020000	40770000	255,255,0	1.437507533975214	0.08857129610515653	0.08006619708653512	0.659972299168975	0.881578947368421
chr13	32780000	33800000	chr13	32780000	33800000	255,255,0	1.1376963555063977	0.08703546262520193	0.0789148143090872	0.501131221719457	0.8540723981900452
chr13	46800000	47770000	chr13	46800000	47770000	255,255,0	1.6968274772715315	0.08032290172602508	0.08529209802440435	0.9304456476468138	0.8071636817992504
chr13	112620000	112840000	chr13	112620000	112840000	255,255,0	1.146984833554325	0.1395038587455357	0.02519763137902125	0.7348484848484849	0.7651515151515151
chr13	31170000	31820000	chr13	31170000	31820000	255,255,0	1.4523867543232563	0.0809094357726251	0.08366202442435611	0.8337924701561065	0.7842056932966024
chr13	26150000	26700000	chr13	26150000	26700000	255,255,0	1.2968886157939097	0.09223936768508181	0.07130904147576073	0.8992346938775511	0.6900510204081632
chr13	107180000	108180000	chr13	107180000	108180000	255,255,0	1.5629901643292234	0.07508788249735876	0.08462313148378381	0.9027450980392157	0.8435294117647059
chr13	95990000	96980000	chr13	95990000	96980000	255,255,0	1.6194307356844657	0.08641668581259496	0.0724298717989239	0.822	0.8956
chr13	70600000	71220000	chr13	70600000	71220000	255,255,0	1.3863414297960834	0.10951779388747794	0.04900190193310504	0.8775201612903225	0.7308467741935484
chr13	70610000	70970000	chr13	70610000	70970000	255,255,0	1.1671119553341787	0.119893701851645	0.035570490317909015	0.8450292397660819	0.5467836257309941
chr13	99580000	100560000	chr13	99580000	100560000	255,255,0	1.8114083808575068	0.08624296446831903	0.06827133024777743	0.8812244897959184	0.9204081632653062
chr13	57190000	57570000	chr13	57190000	57570000	255,255,0	1.2539984427194568	0.10422252025050896	0.048350111388922534	0.6842105263157895	0.8131578947368421
chr13	88060000	88780000	chr13	88060000	88780000	255,255,0	1.0494188778790239	0.07485510829517954	0.07059883825543367	0.6734234234234234	0.6268768768768769
chr13	20170000	20930000	chr13	20170000	20930000	255,255,0	0.9410969213555448	0.08103875633927982	0.06317082564645123	0.752361673414305	0.5418353576248313
chr13	108240000	108900000	chr13	108240000	108900000	255,255,0	1.4692452588552296	0.07768438230675617	0.06469781654835757	0.8440285204991087	0.8618538324420677
chr13	39040000	39660000	chr13	39040000	39660000	255,255,0	1.6551749207342565	0.07241751839488422	0.06983259162332031	0.9002016129032258	0.8587149884497979
chr13	101940000	102570000	chr13	101940000	102570000	255,255,0	1.1504768160940295	0.07142159050134694	0.0626329712949448	0.5361328125	0.8740234375
chr13	22790000	23320000	chr13	22790000	23320000	255,255,0	0.8705893090534624	0.07554444244131919	0.058002410163235464	0.6063100137174211	0.5843621399176955
chr13	46490000	46750000	chr13	46490000	46750000	255,255,0	1.5565046732218673	0.05708470028120714	0.07589565448255647	0.7857142857142857	0.8626373626373627
chr13	79650000	80380000	chr13	79650000	80380000	255,255,0	1.5914852151388024	0.07791929785439383	0.054791148975998405	0.9116143170197224	0.8298027757487217
chr13	103180000	103760000	chr13	103180000	103760000	255,255,0	1.23409957155177	0.0709317438311925	0.06164409253474759	0.7114942528735633	0.8471264367816091
chr13	55770000	56510000	chr13	55770000	56510000	255,255,0	0.5971351876057847	0.07212324862745716	0.060338716044110494	0.40042674253200566	0.43314366998577525
chr13	41660000	42220000	chr13	41660000	42220000	255,255,0	1.4805416643060956	0.061388752072188066	0.06910483512798596	0.7820197044334976	0.8583743842364532
chr13	74540000	75260000	chr13	74540000	75260000	255,255,0	1.2314744570687122	0.05491545350918088	0.07493574628718527	0.5247747747747747	0.8986486486486487
chr13	48080000	48770000	chr13	48080000	48770000	255,255,0	1.2725940129656634	0.06524998451215708	0.06176027495133263	0.7771428571428571	0.7216326530612245
chr13	72780000	73710000	chr13	72780000	73710000	255,255,0	1.863664094891456	0.06356990280125663	0.06235018235330722	0.9624264373019465	0.9008601177003169
chr13	20940000	21500000	chr13	20940000	21500000	255,255,0	1.084674264225727	0.04733196274534788	0.07823704532766718	0.5578817733990148	0.8238916256157636
chr13	77020000	77580000	chr13	77020000	77580000	255,255,0	1.4964813767678125	0.05642938627323771	0.06870961723056682	0.9248768472906403	0.7697044334975369
chr13	81060000	81470000	chr13	81060000	81470000	255,255,0	1.2139515516289388	0.07655938898028553	0.04856921172487704	0.8526077097505669	0.6439909297052154
chr13	80420000	81010000	chr13	80420000	81010000	255,255,0	1.3031844692218382	0.04904210524937827	0.0741944914285104	0.674390589569161	0.8532227891156463
chr13	19630000	19960000	chr13	19630000	19960000	255,255,0	1.2668532277379259	0.08801986724690991	0.03427569505077814	0.8719723183391004	0.6782006920415224
chr13	23920000	24260000	chr13	23920000	24260000	255,255,0	1.2675569431499203	0.06079036733352389	0.06090413815122868	0.7941176470588235	0.7549019607843137
chr13	29460000	29720000	chr13	29460000	29720000	255,255,0	1.2880400714566105	0.07476187960190012	0.04569224523139956	0.7637362637362637	0.8351648351648351
chr13	76490000	76970000	chr13	76490000	76970000	255,255,0	1.4215147017842544	0.05518964259445508	0.06469467324166372	0.7583333333333333	0.895
chr13	33030000	33790000	chr13	33030000	33790000	255,255,0	1.307584817831398	0.05639810331026118	0.06174080587175437	0.6727395411605938	0.8819163292847504
chr13	45000000	45320000	chr13	45000000	45320000	255,255,0	1.8657770211795341	0.06166336295882108	0.05642997021654522	0.8933823529411765	0.9154411764705882
chr13	28820000	29370000	chr13	28820000	29370000	255,255,0	1.6585928397707606	0.05252478742501629	0.06441936900494707	0.9349489795918368	0.9272959183673469
chr13	79400000	79560000	chr13	79400000	79560000	255,255,0	1.0832400729805458	0.05158751107093135	0.06515375283595219	0.6805555555555556	0.625
chr13	31430000	31780000	chr13	31430000	31780000	255,255,0	1.3914728786866757	0.04833472044080084	0.06825170665591049	0.7808641975308642	0.8364197530864198
chr13	27370000	27990000	chr13	27370000	27990000	255,255,0	1.2332283624191556	0.0560151446638209	0.06040971467757264	0.6723790322580645	0.876008064516129
chr13	60450000	60620000	chr13	60450000	60620000	255,255,0	1.3529990627777724	0.07696260615441952	0.03694674524534712	0.7407407407407407	0.7407407407407407
chr13	113160000	113450000	chr13	113160000	113450000	255,255,0	1.1239354878698118	0.040143681599705716	0.0724710522523894	0.7911111111111111	0.6666666666666666
chr13	59910000	60420000	chr13	59910000	60420000	255,255,0	1.5566784120232329	0.052181041875630836	0.05856183579666813	0.6997041420118343	0.900887573964497
chr13	85390000	85830000	chr13	85390000	85830000	255,255,0	1.3243527635861947	0.036859487053611306	0.07377802333793204	0.5197628458498024	0.9268774703557312
chr13	103870000	104530000	chr13	103870000	104530000	255,255,0	1.1744385477266868	0.0600761239565096	0.04886626284192088	0.8262032085561497	0.67825311942959
chr13	62060000	62360000	chr13	62060000	62360000	255,255,0	1.3662281486954737	0.06816538973060664	0.04074827745859726	0.7541666666666667	0.8125
chr13	66700000	67230000	chr13	66700000	67230000	255,255,0	1.155604032963842	0.04712580973248577	0.061527968949049175	0.5706447187928669	0.8148148148148148
chr13	78230000	78580000	chr13	78230000	78580000	255,255,0	1.171447941261754	0.07568814031176556	0.032835207025847676	0.6882716049382716	0.7746913580246914
chr13	62390000	62950000	chr13	62390000	62950000	255,255,0	0.8167395500891146	0.0527365908894982	0.05568215034720762	0.5652709359605911	0.5086206896551724
chr13	36840000	36990000	chr13	36840000	36990000	255,255,0	0.954818077045587	0.027703017972325526	0.07997140048711031	0.578125	0.640625
chr13	35330000	35720000	chr13	35330000	35720000	255,255,0	0.7903837517693335	0.06812954174691625	0.039189702258595534	0.5875	0.5025
chr13	45520000	45960000	chr13	45520000	45960000	255,255,0	1.166461855346965	0.07456460682048549	0.03265875230360796	0.8043478260869565	0.6304347826086957
chr13	106550000	107140000	chr13	106550000	107140000	255,255,0	1.6566572322088833	0.04866452071787822	0.05819217222402506	0.9077777777777778	0.9344444444444444
chr13	48290000	48770000	chr13	48290000	48770000	255,255,0	0.9881252652423452	0.057179401487209375	0.04960024401820336	0.5016666666666667	0.7283333333333334
chr13	99970000	100550000	chr13	99970000	100550000	255,255,0	1.1948557710232608	0.046606425270925456	0.059845673182386594	0.5022988505747127	0.8770114942528736
chr13	35200000	35740000	chr13	35200000	35740000	255,255,0	1.1316059931312337	0.05719963768072077	0.048824613358046984	0.8452380952380952	0.578042328042328
chr13	108270000	108530000	chr13	108270000	108530000	255,255,0	1.0172706957694366	0.06457389461387959	0.041158139386949844	0.7857142857142857	0.5659340659340659
chr13	36400000	36980000	chr13	36400000	36980000	255,255,0	1.3851575289625804	0.03905386611296429	0.06634521177818056	0.6839080459770115	0.9114942528735632
chr13	21610000	22280000	chr13	21610000	22280000	255,255,0	1.1030369325564946	0.058338806101612795	0.04698243310148574	0.9403114186851211	0.4472318339100346
chr13	68280000	68930000	chr13	68280000	68930000	255,255,0	0.8391050756464223	0.05531096802645823	0.04999607206579594	0.5656565656565656	0.4885215794306703
chr13	110210000	110430000	chr13	110210000	110430000	255,255,0	1.3158936964789643	0.06630115402870389	0.03821358219727676	0.7684398934398935	0.8256327006327007
chr13	84890000	85300000	chr13	84890000	85300000	255,255,0	1.1237423806321363	0.06367548711197349	0.04032300387378045	0.8327216261998871	0.503968253968254
chr13	37060000	37620000	chr13	37060000	37620000	255,255,0	1.5517015904066807	0.05780007702061246	0.045606404586968005	0.9421182266009852	0.7672413793103449
chr13	65940000	66450000	chr13	65940000	66450000	255,255,0	1.0411808866395313	0.05557623431935554	0.04744739700239133	0.6612426035502958	0.6494082840236687
chr13	73750000	74300000	chr13	73750000	74300000	255,255,0	1.294112500272952	0.05634448551385479	0.04607348273222001	0.9119897959183674	0.5956632653061225
chr13	94640000	95160000	chr13	94640000	95160000	255,255,0	1.4412936320383911	0.05830411426559148	0.043436779164164545	0.915954415954416	0.7564102564102564
chr13	102900000	103140000	chr13	102900000	103140000	255,255,0	1.3704374726935493	0.055348449508059644	0.04552453684966454	0.8269230769230769	0.8141025641025641
chr13	97830000	97980000	chr13	97830000	97980000	255,255,0	1.0469388396681576	0.05798363541543944	0.04260474744686239	0.609375	0.640625
chr13	97030000	97370000	chr13	97030000	97370000	255,255,0	1.5488663295757228	0.05773233429135913	0.04264557445439551	0.8790849673202614	0.8398692810457516
chr13	23360000	23880000	chr13	23360000	23880000	255,255,0	1.4952824296590868	0.054145423435878054	0.04588908237336836	0.9045584045584045	0.896011396011396
chr13	97430000	97810000	chr13	97430000	97810000	255,255,0	1.3460618228518608	0.0380496778648148	0.061420530693486464	0.75	0.8394736842105263
chr13	27790000	27990000	chr13	27790000	27990000	255,255,0	1.1731546358053455	0.033418791446541765	0.06505593869532822	0.6818181818181818	0.7909090909090909
chr13	31880000	32310000	chr13	31880000	32310000	255,255,0	1.2843749638412474	0.061752025310617534	0.036685945958628806	0.8367768595041323	0.7541322314049587
chr13	102120000	102560000	chr13	102120000	102560000	255,255,0	1.3104679384828883	0.046053507374847105	0.05234282367538892	0.7055335968379447	0.8873517786561265
chr13	67430000	67900000	chr13	67430000	67900000	255,255,0	1.0458784757104365	0.05572902675287482	0.04236523013280208	0.7725694444444444	0.5295138888888888
chr13	100630000	101120000	chr13	100630000	101120000	255,255,0	1.5561682250414792	0.05881421334572609	0.03927380598530414	0.8832	0.9376
chr13	53220000	53760000	chr13	53220000	53760000	255,255,0	1.4619036925453859	0.05332562493657644	0.0444942943299711	0.906084656084656	0.6970899470899471
chr13	72280000	72700000	chr13	72280000	72700000	255,255,0	1.2672626769661277	0.035190849238809586	0.06218892103196394	0.538961038961039	0.9025974025974026
chr13	75330000	75550000	chr13	75330000	75550000	255,255,0	1.2435106295219507	0.055296647288617204	0.041365089187757054	0.8106060606060606	0.6893939393939394
chr13	30660000	31070000	chr13	30660000	31070000	255,255,0	1.3191471776290924	0.03523757353560766	0.060373182889903676	0.7210884353741497	0.8798185941043084
chr13	26970000	27350000	chr13	26970000	27350000	255,255,0	1.5900754362006837	0.051232706909586145	0.04420875308843364	0.9184210526315789	0.9078947368421053
chr13	98020000	98410000	chr13	98020000	98410000	255,255,0	1.6129638983117336	0.06113937358751109	0.03395380480915419	0.9025	0.9125
chr13	104570000	105210000	chr13	104570000	105210000	255,255,0	0.7800304213014471	0.04708676491781989	0.047780635809127524	0.5028409090909091	0.6089015151515151
chr13	102580000	102860000	chr13	102580000	102860000	255,255,0	1.5646227424810295	0.04650385710020499	0.04827700354810413	0.8809523809523809	0.8809523809523809
chr13	52850000	53190000	chr13	52850000	53190000	255,255,0	1.546331831803787	0.0458261374012871	0.04854167596345374	0.7418300653594772	0.9052287581699346
chr13	44470000	44910000	chr13	44470000	44910000	255,255,0	1.6631475182928652	0.03490722711831004	0.059448937867054186	0.9189723320158103	0.8913043478260869
chr13	26700000	26930000	chr13	26700000	26930000	255,255,0	1.3937296895311135	0.0345556750312348	0.05955511081700482	0.8402777777777778	0.8541666666666666
chr13	107190000	107650000	chr13	107190000	107650000	255,255,0	1.3320697574728255	0.05636840510453173	0.03751240955058343	0.9329710144927537	0.657608695652174
chr13	43890000	44450000	chr13	43890000	44450000	255,255,0	1.598054964037753	0.04907996626035854	0.04431980984346219	0.9445812807881774	0.7598522167487685
chr13	77770000	78110000	chr13	77770000	78110000	255,255,0	1.6584849186015624	0.04682805522244196	0.045245002139200574	0.8921568627450981	0.9183006535947712
chr13	86820000	87260000	chr13	86820000	87260000	255,255,0	1.2686463378844972	0.0493736259794518	0.042656353622328655	0.7687747035573123	0.7964426877470355
chr13	91360000	91780000	chr13	91360000	91780000	255,255,0	1.3142523052271966	0.044800816696497076	0.04674229300910627	0.8982683982683982	0.6558441558441559
chr13	69540000	69860000	chr13	69540000	69860000	255,255,0	1.4625220272521073	0.0476064253138927	0.043721245789754934	0.9227941176470589	0.7830882352941176
chr13	41060000	41320000	chr13	41060000	41320000	255,255,0	1.281204480238804	0.04350366008156602	0.04691693055483989	0.7747252747252747	0.7307692307692307
chr13	31200000	31410000	chr13	31200000	31410000	255,255,0	1.307550277874521	0.05926502524260774	0.03114377219971167	0.8099173553719008	0.7933884297520661
chr13	106930000	107140000	chr13	106930000	107140000	255,255,0	1.117976282748049	0.026745255634990757	0.06324147973209282	0.6611570247933884	0.7768595041322314
chr13	99610000	99950000	chr13	99610000	99950000	255,255,0	1.4584824145873259	0.06310494014580101	0.026720808426511096	0.8790849673202614	0.7941176470588235
chr13	50930000	51070000	chr13	50930000	51070000	255,255,0	0.9617973720396632	0.028026931110789795	0.06138423896933202	0.5892857142857143	0.5892857142857143
chr13	28660000	28810000	chr13	28660000	28810000	255,255,0	0.9331404190649493	0.03537088591127191	0.053987772770208796	0.609375	0.640625
chr13	85510000	85810000	chr13	85510000	85810000	255,255,0	1.3118972671375089	0.023577855179224127	0.0654969031167362	0.6375	0.9041666666666667
chr13	28310000	28650000	chr13	28310000	28650000	255,255,0	1.347622309068403	0.030528962354391856	0.05847723651021838	0.8660130718954249	0.8856209150326797
chr13	21270000	21480000	chr13	21270000	21480000	255,255,0	1.2498631709112995	0.033172429326501975	0.05511286078092448	0.743801652892562	0.8264462809917356
chr13	54810000	55240000	chr13	54810000	55240000	255,255,0	1.4369664091359091	0.033251111670497636	0.054067121008134655	0.6921487603305785	0.9152892561983471
chr13	104740000	105200000	chr13	104740000	105200000	255,255,0	0.7828310692747765	0.04388256663162146	0.04324318795402354	0.5126811594202898	0.625
chr13	30130000	30610000	chr13	30130000	30610000	255,255,0	0.9834267140788281	0.04394634760202561	0.043110616463868386	0.7083333333333334	0.635
chr13	95580000	95830000	chr13	95580000	95830000	255,255,0	1.2959558014516799	0.04234362136841045	0.04469974482319512	0.7810650887573964	0.7692307692307693
chr13	39410000	39610000	chr13	39410000	39610000	255,255,0	1.1471502044311994	0.018207268563192318	0.06877368192207697	0.5727272727272728	0.8090909090909091
chr13	107880000	108170000	chr13	107880000	108170000	255,255,0	1.0325227196783149	0.032680627019381736	0.054269542201743015	0.5155555555555555	0.8444444444444444
chr13	40790000	41050000	chr13	40790000	41050000	255,255,0	1.0819248001299844	0.05496570572378719	0.03156206771286699	0.7747252747252747	0.5659340659340659
chr13	51430000	51790000	chr13	51430000	51790000	255,255,0	1.6934338907496769	0.04013194993396092	0.04556200471879335	0.868421052631579	0.9269005847953217
chr13	95180000	95480000	chr13	95180000	95480000	255,255,0	1.3204130303098958	0.032226398387694685	0.053400819227018545	0.8541666666666666	0.7041666666666667
chr13	43270000	43860000	chr13	43270000	43860000	255,255,0	1.449562812789496	0.034458871929465555	0.05084116565200231	0.6388888888888888	0.9566666666666667
chr13	37080000	37280000	chr13	37080000	37280000	255,255,0	1.046326383789217	0.06572972639786578	0.019124494388609532	0.7545454545454545	0.5181818181818182
chr13	93970000	94390000	chr13	93970000	94390000	255,255,0	1.0115176279833218	0.030631109121411294	0.05401852871661168	0.5043290043290043	0.7770562770562771
chr13	73750000	74130000	chr13	73750000	74130000	255,255,0	1.2502716042033066	0.051689334331097125	0.03289754894861781	0.8921052631578947	0.6552631578947369
chr13	92160000	92490000	chr13	92160000	92490000	255,255,0	1.1463054386228813	0.03765770997528936	0.04668612909765767	0.7958477508650519	0.6643598615916955
chr13	108580000	108900000	chr13	108580000	108900000	255,255,0	1.0820202283341769	0.03476935164466025	0.04953643638118449	0.5036764705882353	0.8713235294117647
chr13	20480000	20920000	chr13	20480000	20920000	255,255,0	0.9779833926302788	0.045039231374224484	0.03923821393853735	0.6660079051383399	0.6897233201581028
chr13	84500000	84820000	chr13	84500000	84820000	255,255,0	1.2356602545923663	0.03565975816190085	0.04794599689429485	0.6139705882352942	0.8639705882352942
chr13	45340000	45510000	chr13	45340000	45510000	255,255,0	1.154418006301491	0.05321365503352095	0.029548380890519102	0.7407407407407407	0.6419753086419753
chr13	106050000	106530000	chr13	106050000	106530000	255,255,0	1.4410345146179164	0.04210949994406789	0.03962952894607241	0.815	0.935
chr13	39720000	40000000	chr13	39720000	40000000	255,255,0	1.1264669516927106	0.05578255253626383	0.025719291542613848	0.8532598714416896	0.5041322314049587
chr13	22290000	22740000	chr13	22290000	22740000	255,255,0	0.9804318982414744	0.033758208734912	0.0472006437979305	0.5708884688090737	0.7863894139886578
chr13	24300000	24550000	chr13	24300000	24550000	255,255,0	0.8517789339071585	0.04541475298721891	0.03535529841843438	0.6153846153846154	0.6153846153846154
chr13	87320000	87660000	chr13	87320000	87660000	255,255,0	0.9376503494919726	0.04310112052405219	0.03737544477406349	0.6437908496732027	0.5784313725490197
chr13	48790000	49180000	chr13	48790000	49180000	255,255,0	1.1241752051428289	0.04067652788769394	0.03966731463449343	0.7775	0.6675
chr13	61700000	61960000	chr13	61700000	61960000	255,255,0	1.084227134276129	0.023690536396100078	0.056590715828514354	0.5659340659340659	0.7857142857142857
chr13	29750000	30110000	chr13	29750000	30110000	255,255,0	1.4977076375882405	0.04273611581194435	0.03751515381284187	0.8625730994152047	0.9210526315789473
chr13	20190000	20460000	chr13	20190000	20460000	255,255,0	1.1539636965487317	0.04845471920581537	0.03174221528846447	0.6990278951817414	0.7988306565229643
chr13	55310000	55520000	chr13	55310000	55520000	255,255,0	1.315531190805212	0.03970423517494594	0.04044428977153286	0.7768595041322314	0.7603305785123967
chr13	73430000	73710000	chr13	73430000	73710000	255,255,0	1.1721681752108593	0.028221060823379048	0.05188886063435452	0.5761904761904761	0.8523809523809524
chr13	49650000	49860000	chr13	49650000	49860000	255,255,0	1.2169118482434627	0.04388988575640997	0.036196815061546594	0.8082231404958677	0.6136363636363636
chr13	81490000	81920000	chr13	81490000	81920000	255,255,0	0.7492903708451577	0.03954153023336671	0.04004411092977603	0.53099173553719	0.506198347107438
chr13	109850000	110110000	chr13	109850000	110110000	255,255,0	1.0076475771817501	0.02547337267953568	0.05341770596452214	0.5	0.8516483516483516
chr13	91060000	91300000	chr13	91060000	91300000	255,255,0	1.3496238316389708	0.03548988867571802	0.04308110806652883	0.8269230769230769	0.8012820512820513
chr13	64510000	64950000	chr13	64510000	64950000	255,255,0	0.9379603175122538	0.040933521482390406	0.037619467552949176	0.642292490118577	0.5790513833992095
chr13	101770000	101930000	chr13	101770000	101930000	255,255,0	0.9721952549379236	0.04391273375928742	0.03389072392262191	0.6527777777777778	0.625
chr13	22800000	23020000	chr13	22800000	23020000	255,255,0	1.1484598067503862	0.04904081498341617	0.028514081741822645	0.8257575757575758	0.6439393939393939
chr13	94650000	94970000	chr13	94650000	94970000	255,255,0	1.2025890183071677	0.04116011566544242	0.03556469296790652	0.8786764705882353	0.5845588235294118
chr13	101140000	101480000	chr13	101140000	101480000	255,255,0	1.3670548383055618	0.04044147230618478	0.03587175961304887	0.8986928104575164	0.8071895424836601
chr13	49280000	49610000	chr13	49280000	49610000	255,255,0	1.4577280116694702	0.042988977709738016	0.03213438683703247	0.8512110726643599	0.8581314878892734
chr13	96820000	96960000	chr13	96820000	96960000	255,255,0	0.9262764590039849	0.02353731430129624	0.05158565228584994	0.5535714285714286	0.625
chr13	41380000	41640000	chr13	41380000	41640000	255,255,0	1.392123906082535	0.04446305986559118	0.030637105969770498	0.8186813186813187	0.8186813186813187
chr13	35970000	36250000	chr13	35970000	36250000	255,255,0	1.3206245441284854	0.03702678016846303	0.0378058905627979	0.8523809523809524	0.7380952380952381
chr13	76040000	76470000	chr13	76040000	76470000	255,255,0	1.0945576180894903	0.03287838837249642	0.04188552102303458	0.5929752066115702	0.8450413223140496
chr13	77570000	77760000	chr13	77570000	77760000	255,255,0	1.0921351074674248	0.03540933012267316	0.03902475543987338	0.63	0.75
chr13	35790000	35950000	chr13	35790000	35950000	255,255,0	1.0057090461495495	0.027578954494297855	0.04680924695624933	0.5694444444444444	0.6805555555555556
chr13	38590000	38910000	chr13	38590000	38910000	255,255,0	1.1970111057754667	0.02738526065346626	0.04561826652102896	0.6213235294117647	0.8566176470588235
chr13	92570000	92870000	chr13	92570000	92870000	255,255,0	1.1431491857447584	0.03517491846329691	0.0374311795434874	0.7125	0.7208333333333333
chr13	34750000	35150000	chr13	34750000	35150000	255,255,0	1.3560517999300141	0.026542812136981526	0.045946477401514224	0.6928571428571428	0.9404761904761905
chr13	51110000	51370000	chr13	51110000	51370000	255,255,0	1.2704991975580016	0.04710056503193574	0.025196924972262724	0.7967032967032966	0.7087912087912088
chr13	48590000	48760000	chr13	48590000	48760000	255,255,0	1.2299915270073274	0.02917956693132214	0.042825560597351486	0.7160493827160493	0.7407407407407407
chr13	94420000	94610000	chr13	94420000	94610000	255,255,0	1.220533417190746	0.04077829633031588	0.030705024473282903	0.77	0.73
chr13	100350000	100530000	chr13	100350000	100530000	255,255,0	0.9519566916865467	0.016686944827459825	0.0537500919520123	0.5	0.7676767676767677
chr13	59340000	59670000	chr13	59340000	59670000	255,255,0	1.6109967104370861	0.03363183936314579	0.03671233899021678	0.9134948096885813	0.8650519031141868
chr13	47790000	48030000	chr13	47790000	48030000	255,255,0	1.118076144436872	0.027183479317927646	0.04304675864052145	0.75	0.6730769230769231
chr13	53780000	54110000	chr13	53780000	54110000	255,255,0	1.0753398175903581	0.026080902091881356	0.04395706920333862	0.7058823529411765	0.6643598615916955
chr13	99140000	99410000	chr13	99140000	99410000	255,255,0	1.0524892511093569	0.028664213785985476	0.04136194494356909	0.6377551020408163	0.7397959183673469
chr13	24990000	25280000	chr13	24990000	25280000	255,255,0	1.2221901457501816	0.035335550544516287	0.03453631986706378	0.8444444444444444	0.7911111111111111
chr13	75690000	75850000	chr13	75690000	75850000	255,255,0	1.0814083799641494	0.0422179168424142	0.027317153320297417	0.7083333333333334	0.6527777777777778
chr13	33540000	33740000	chr13	33540000	33740000	255,255,0	1.0742946616040607	0.02020924417665678	0.04913401690400401	0.6090909090909091	0.7727272727272727
chr13	65650000	65890000	chr13	65650000	65890000	255,255,0	0.9626303139409562	0.03760170232607542	0.031430369422508195	0.7371794871794872	0.5192307692307693
chr13	98440000	98670000	chr13	98440000	98670000	255,255,0	1.3805727760353832	0.0443606780964069	0.02347989716858273	0.8541666666666666	0.7986111111111112
chr13	42310000	42560000	chr13	42310000	42560000	255,255,0	1.2549354649050288	0.04327184771475205	0.024329822926848547	0.8284023668639053	0.7100591715976331
chr13	28020000	28290000	chr13	28020000	28290000	255,255,0	1.1813331599305958	0.04016799544402477	0.026510832671254002	0.7704081632653061	0.7908163265306123
chr13	48090000	48290000	chr13	48090000	48290000	255,255,0	1.2146136517244837	0.0407881011701829	0.024266570771519898	0.8090909090909091	0.6818181818181818
chr13	108930000	109120000	chr13	108930000	109120000	255,255,0	0.9456111666923696	0.04682321577715412	0.01756524358797563	0.73	0.57
chr13	102180000	102410000	chr13	102180000	102410000	255,255,0	0.8142678364738463	0.032236539285662814	0.031385348957683246	0.6400897082715264	0.5117786254149891
chr13	110570000	110880000	chr13	110570000	110880000	255,255,0	0.9058400016281706	0.042468936044443066	0.02081428328554315	0.55859375	0.68359375
chr13	80020000	80360000	chr13	80020000	80360000	255,255,0	1.1714718821052241	0.021470955541315638	0.041393393426039454	0.5718954248366013	0.8986928104575164
chr13	24750000	24980000	chr13	24750000	24980000	255,255,0	0.7785502125367368	0.017239501235736324	0.04553878699719733	0.516025641025641	0.592948717948718
chr13	71980000	72230000	chr13	71980000	72230000	255,255,0	1.0208338493371696	0.03187473693340023	0.030693517504294936	0.6153846153846154	0.7692307692307693
chr13	33920000	34080000	chr13	33920000	34080000	255,255,0	0.8709740800578769	0.04497624409752626	0.017167670586847792	0.6652777777777779	0.5208333333333333
chr13	26180000	26420000	chr13	26180000	26420000	255,255,0	1.152438647505635	0.043478792535423486	0.01860356749038114	0.8653846153846154	0.6602564102564102
chr13	51580000	51760000	chr13	51580000	51760000	255,255,0	1.0493422286752387	0.017610628545793178	0.04383798503985799	0.5	0.7666666666666667
chr13	44180000	44440000	chr13	44180000	44440000	255,255,0	1.2355513655729848	0.020327747171563	0.04071075289746945	0.5879120879120879	0.8736263736263736
chr13	99430000	99590000	chr13	99430000	99590000	255,255,0	1.0278111487977946	0.02056355513047913	0.04025677518040275	0.625	0.7083333333333334
chr13	29930000	30110000	chr13	29930000	30110000	255,255,0	1.0120529864090282	0.012585339125612839	0.04789576140779911	0.5888888888888889	0.7444444444444445
chr13	70990000	71220000	chr13	70990000	71220000	255,255,0	0.9127225215553256	0.0281495834157899	0.03211883926638237	0.5486111111111112	0.7291666666666666
chr13	67240000	67410000	chr13	67240000	67410000	255,255,0	1.0971565708336146	0.033920770182872824	0.025894829713730937	0.7160493827160493	0.6419753086419753
chr13	41890000	42110000	chr13	41890000	42110000	255,255,0	1.0872358435091545	0.020022100720686976	0.03949516461664152	0.6590909090909091	0.7651515151515151
chr13	69340000	69520000	chr13	69340000	69520000	255,255,0	0.9571347273310902	0.025057135630592677	0.034038532134835944	0.5	0.7222222222222222
chr13	40530000	40680000	chr13	40530000	40680000	255,255,0	1.0071427654013494	0.01250070927911745	0.0464968406504713	0.609375	0.671875
chr13	101500000	101760000	chr13	101500000	101760000	255,255,0	1.091756268632845	0.027225423598942276	0.03126041380300388	0.7857142857142857	0.6978021978021978
chr13	111310000	111440000	chr13	111310000	111440000	255,255,0	0.7872903002217649	0.02087878033414364	0.03678723755424029	0.5306122448979592	0.5306122448979592
chr13	113270000	113420000	chr13	113270000	113420000	255,255,0	0.8722313350712556	0.020831717734889517	0.03645499003266623	0.515625	0.640625
chr13	94200000	94360000	chr13	94200000	94360000	255,255,0	0.9272528092257253	0.014381506829496968	0.04289012598279059	0.5694444444444444	0.6527777777777778
chr13	24570000	24730000	chr13	24570000	24730000	255,255,0	0.8035523385379426	0.03757447474960376	0.018869168107497527	0.5972222222222222	0.5694444444444444
chr13	54170000	54410000	chr13	54170000	54410000	255,255,0	1.1461465745858717	0.03527218622401691	0.02094027035491575	0.8141025641025641	0.6089743589743589
chr13	69090000	69310000	chr13	69090000	69310000	255,255,0	1.1123594827595946	0.02642094400773061	0.02977691715421689	0.6893939393939394	0.7196969696969697
chr13	90870000	91040000	chr13	90870000	91040000	255,255,0	1.0348718693943684	0.026709006624352778	0.028077235275455005	0.691358024691358	0.691358024691358
chr13	20190000	20330000	chr13	20190000	20330000	255,255,0	0.8034670467761027	0.04809445507572788	0.006499384380798083	0.6071428571428572	0.5535714285714286
chr13	33200000	33490000	chr13	33200000	33490000	255,255,0	0.7781223818402282	0.026162024480626645	0.027999314898881186	0.5879219847751317	0.5265008883890002
chr13	23720000	23870000	chr13	23720000	23870000	255,255,0	0.8449034222174684	0.011107094472650476	0.04286190797115994	0.515625	0.671875
chr13	77320000	77540000	chr13	77320000	77540000	255,255,0	0.9112176843351478	0.021513927260834762	0.0323373729451877	0.553030303030303	0.6893939393939394
chr13	46170000	46330000	chr13	46170000	46330000	255,255,0	0.7708766920347245	0.02187697075785925	0.031042170132620124	0.5089285714285714	0.5311507936507937
chr13	112910000	113140000	chr13	112910000	113140000	255,255,0	1.0791617920792904	0.02310431965908501	0.029724933578278247	0.6597222222222222	0.7708333333333334
chr13	107670000	107870000	chr13	107670000	107870000	255,255,0	0.9629138102342776	0.02890570025691877	0.02385124717407491	0.7	0.6454545454545455
chr13	20940000	21180000	chr13	20940000	21180000	255,255,0	1.1100692537979242	0.024574472110123598	0.028118986246713128	0.8141025641025641	0.7243589743589743
chr13	30400000	30610000	chr13	30400000	30610000	255,255,0	1.023884732428298	0.021309973642473154	0.031124676752583125	0.5454545454545454	0.7768595041322314
chr13	30660000	30820000	chr13	30660000	30820000	255,255,0	0.9146371952254162	0.03725370516860767	0.014741423227136875	0.7083333333333334	0.5138888888888888
chr13	48330000	48570000	chr13	48330000	48570000	255,255,0	0.9656183623821862	0.027792828850567174	0.02352812505463873	0.6858974358974359	0.6346153846153846
chr13	20490000	20700000	chr13	20490000	20700000	255,255,0	1.006891382857719	0.031186810649720502	0.019767589219036485	0.7768595041322314	0.6446280991735537
chr13	101940000	102110000	chr13	101940000	102110000	255,255,0	0.8205487801790714	0.021591525568373356	0.028695132381471408	0.5679012345679012	0.5925925925925926
chr13	42590000	42830000	chr13	42590000	42830000	255,255,0	1.199353518255209	0.022716296330252565	0.026483995350964684	0.75	0.8012820512820513
chr13	95850000	95990000	chr13	95850000	95990000	255,255,0	0.818053552617312	0.02594632010596537	0.022272358898861245	0.5892857142857143	0.5178571428571429
chr13	26470000	26690000	chr13	26470000	26690000	255,255,0	0.994788247439423	0.022453762397837217	0.025650694179026712	0.6136363636363636	0.7803030303030303
chr13	23170000	23310000	chr13	23170000	23310000	255,255,0	0.77960151965178	0.016718718636527137	0.031166231430131967	0.5178571428571429	0.5892857142857143
chr13	78600000	78820000	chr13	78600000	78820000	255,255,0	1.0147481345392317	0.02896829393876397	0.018188203980102333	0.7954545454545454	0.5984848484848485
chr13	50120000	50390000	chr13	50120000	50390000	255,255,0	0.9346213615185077	0.0292494370185614	0.017689104843138653	0.75	0.5153061224489796
chr13	30130000	30340000	chr13	30130000	30340000	255,255,0	0.9727124433286144	0.03177807052015749	0.013544918674146963	0.7603305785123967	0.5785123966942148
chr13	70770000	70950000	chr13	70770000	70950000	255,255,0	0.8011149370822394	0.018239802304947	0.02702273910076964	0.5	0.6333333333333333
chr13	45770000	45950000	chr13	45770000	45950000	255,255,0	1.0111186743912703	0.020912547608108848	0.02418720068057994	0.6111111111111112	0.7222222222222222
chr13	45550000	45730000	chr13	45550000	45730000	255,255,0	1.082344017266454	0.024384248711580833	0.019594013975297125	0.7666666666666667	0.6555555555555556
chr13	105220000	105380000	chr13	105220000	105380000	255,255,0	0.716651410909607	0.027565237004564036	0.01609918962250761	0.5138888888888888	0.5416666666666666
chr13	42930000	43130000	chr13	42930000	43130000	255,255,0	0.811639671824969	0.020585369728143184	0.020758160206079204	0.6188139638139638	0.5071411921411921
chr13	47610000	47760000	chr13	47610000	47760000	255,255,0	0.7104665836948925	0.015587948041994029	0.02573805124588708	0.515625	0.515625
chr13	99980000	100240000	chr13	99980000	100240000	255,255,0	0.9815905368229252	0.022840542940507413	0.018317471742783163	0.8076923076923077	0.510989010989011
chr13	32770000	33010000	chr13	32770000	33010000	255,255,0	0.9135711019405646	0.022777141202602266	0.01814086418389655	0.5833333333333334	0.7243589743589743
chr13	49970000	50110000	chr13	49970000	50110000	255,255,0	0.7741104122773945	0.020849496261324013	0.019809320595893007	0.5178571428571429	0.5178571428571429
chr13	98850000	99030000	chr13	98850000	99030000	255,255,0	1.108441111719366	0.022483087436017436	0.017295020094975973	0.7444444444444445	0.7222222222222222
chr13	100700000	100850000	chr13	100700000	100850000	255,255,0	0.7196429912987082	0.02636606359924757	0.012790612114867636	0.546875	0.515625
chr13	109150000	109370000	chr13	109150000	109370000	255,255,0	0.7943244061114155	0.02219630133311214	0.016642687524486232	0.6439393939393939	0.5378787878787878
chr13	75870000	76030000	chr13	75870000	76030000	255,255,0	0.7808644905581393	0.01749560482757913	0.020180932984179667	0.5515873015873016	0.5476190476190477
chr13	111120000	111260000	chr13	111120000	111260000	255,255,0	0.7798032404862172	0.01420835454645227	0.022437260725838924	0.5535714285714286	0.5178571428571429
chr13	74140000	74280000	chr13	74140000	74280000	255,255,0	0.7662159325025598	0.013374276967598955	0.01641650470402842	0.5178571428571429	0.5892857142857143
chr13	94980000	95160000	chr13	94980000	95160000	255,255,0	0.9007106476718718	0.011598471916513142	0.017940399122904002	0.5222222222222223	0.7222222222222222
chr13	47000000	47170000	chr13	47000000	47170000	255,255,0	0.7325612491691985	0.016018033194919533	0.012388166891292489	0.5170717592592593	0.5326967592592593
chr14	92170000	92880000	chr14	92170000	92880000	255,255,0	1.6777026517671345	0.18107475095710585	0.01891801459381215	0.7114197530864198	0.9807098765432098
chr14	69800000	70580000	chr14	69800000	70580000	255,255,0	0.6892497062614993	0.09866498814608907	0.10127092284716578	0.5416666666666666	0.5057692307692307
chr14	66470000	67150000	chr14	66470000	67150000	255,255,0	1.013429972838413	0.07835026567542297	0.12130095286035299	0.6569392300963032	0.6988977118467282
chr14	62340000	63040000	chr14	62340000	63040000	255,255,0	1.062204676088378	0.10581610751684399	0.09327862802908798	0.6166666666666667	0.7865079365079365
chr14	77840000	78590000	chr14	77840000	78590000	255,255,0	1.063964817673893	0.06924607590318833	0.12944142979748985	0.7818559556786704	0.5616343490304709
chr14	81550000	82670000	chr14	81550000	82670000	255,255,0	1.2157664539111988	0.10110252173697734	0.09603531678621521	0.8427318295739349	0.6625939849624061
chr14	19720000	20260000	chr14	19720000	20260000	255,255,0	1.782796564988211	0.11519920176156384	0.08059253122769655	0.8783068783068783	0.91005291005291
chr14	32570000	33810000	chr14	32570000	33810000	255,255,0	1.496875276532827	0.07668286391741463	0.11769936745976986	0.9106502816180235	0.6802355350742447
chr14	77840000	78860000	chr14	77840000	78860000	255,255,0	1.5385536573200587	0.09409285090900946	0.09619540027157933	0.8389894419306184	0.8672699849170438
chr14	24690000	25400000	chr14	24690000	25400000	255,255,0	1.391498761651739	0.10900478014939652	0.07989979635300688	0.8248456790123457	0.7692901234567902
chr14	34560000	35430000	chr14	34560000	35430000	255,255,0	1.4580168518757117	0.06871701443208839	0.1161733780112256	0.9581611570247934	0.5511363636363636
chr14	66340000	67340000	chr14	66340000	67340000	255,255,0	1.3672194415998216	0.08887244842177358	0.09455323277985522	0.7337254901960785	0.9015686274509804
chr14	95530000	96270000	chr14	95530000	96270000	255,255,0	1.0914801331683286	0.07001092805699358	0.11068409400703133	0.8911806543385491	0.5497866287339972
chr14	98110000	99310000	chr14	98110000	99310000	255,255,0	1.0569766546270674	0.06931164327575753	0.10875851667547594	0.6146106557377049	0.7985900261744041
chr14	63360000	64320000	chr14	63360000	64320000	255,255,0	1.3285367529520844	0.08734536042898955	0.09065974079813086	0.8346088435374149	0.8073979591836735
chr14	91290000	91440000	chr14	91290000	91440000	255,255,0	0.7642983686342835	0.0339845312772078	0.14367652470765238	0.546875	0.546875
chr14	46550000	47570000	chr14	46550000	47570000	255,255,0	1.072624229124079	0.09392025345624574	0.08273557714098925	0.6368778280542986	0.7081447963800905
chr14	22160000	22910000	chr14	22160000	22910000	255,255,0	0.9563806166446043	0.07903105613732825	0.09732904706214207	0.5367036011080333	0.7195290858725761
chr14	31420000	32550000	chr14	31420000	32550000	255,255,0	1.6579940283145245	0.0882875709431731	0.08354675642013074	0.8590335487842413	0.8621114188981225
chr14	78920000	79860000	chr14	78920000	79860000	255,255,0	1.7193534020915853	0.07081365768717995	0.10058159413093498	0.9499113475177305	0.7291666666666666
chr14	41220000	41940000	chr14	41220000	41940000	255,255,0	0.9072609965149001	0.0784711819988966	0.09250889977010021	0.6614114114114115	0.5082582582582582
chr14	80030000	80890000	chr14	80030000	80890000	255,255,0	1.4056574515569935	0.07729960714181641	0.09260705345057021	0.797568710359408	0.7690274841437632
chr14	36050000	36600000	chr14	36050000	36600000	255,255,0	1.086702317421887	0.09294014776960294	0.07677882745448333	0.7691326530612245	0.5420918367346939
chr14	65100000	66100000	chr14	65100000	66100000	255,255,0	1.4923416695352314	0.08163345467922017	0.08682476185949428	0.9305882352941176	0.8145098039215686
chr14	100860000	101670000	chr14	100860000	101670000	255,255,0	1.414790589429238	0.0945631704114699	0.07316654413550022	0.7334919690660322	0.9363474122546104
chr14	62160000	63290000	chr14	62160000	63290000	255,255,0	1.7159396038905417	0.07875900439249289	0.08567742767838582	0.9436749769159741	0.9042782394582949
chr14	99480000	100220000	chr14	99480000	100220000	255,255,0	1.0647026607259218	0.08603132440400663	0.07771770529432649	0.794452347083926	0.6493598862019915
chr14	29540000	30240000	chr14	29540000	30240000	255,255,0	1.4956830097265545	0.05745806602929848	0.1055459859516881	0.9087301587301587	0.7325396825396825
chr14	45290000	46010000	chr14	45290000	46010000	255,255,0	1.049016791237329	0.0858286450200769	0.07563414758499235	0.7845345345345346	0.5022522522522522
chr14	56500000	57230000	chr14	56500000	57230000	255,255,0	1.6472994658126048	0.05911860521677942	0.09589430598201681	0.94224291859427	0.8726868760652544
chr14	105090000	105520000	chr14	105090000	105520000	255,255,0	1.399791220714524	0.0653914375997504	0.08809677041519981	0.5165289256198347	0.9173553719008265
chr14	89020000	89940000	chr14	89020000	89940000	255,255,0	1.603399094484037	0.08378979481808912	0.06914092837725327	0.9144310823311749	0.9486586493987049
chr14	23070000	23560000	chr14	23070000	23560000	255,255,0	0.9728985004228748	0.07150653494548878	0.07994695774726912	0.6624	0.6368
chr14	30690000	31390000	chr14	30690000	31390000	255,255,0	1.4317694944330905	0.08282428921235739	0.06823451256724912	0.7922562358276644	0.8261791383219954
chr14	57460000	58090000	chr14	57460000	58090000	255,255,0	1.6741200587416498	0.07339718000250353	0.0774283547551047	0.9248533724340176	0.8965664711632453
chr14	86930000	87640000	chr14	86930000	87640000	255,255,0	1.228955810124349	0.05950937666766469	0.0905708480216402	0.7631172839506173	0.7970679012345679
chr14	68860000	69470000	chr14	68860000	69470000	255,255,0	0.8438978231726544	0.08573565968277166	0.06335796445113395	0.6648456468955948	0.5456692148595066
chr14	53420000	54350000	chr14	53420000	54350000	255,255,0	1.7407353361934592	0.068987139071952	0.07634494356685789	0.9062924400181077	0.9361702127659575
chr14	81210000	81490000	chr14	81210000	81490000	255,255,0	1.5840561580223902	0.056748726535227084	0.07898159448304468	0.8904761904761904	0.8809523809523809
chr14	60620000	61260000	chr14	60620000	61260000	255,255,0	1.4130616801106135	0.06682905960544443	0.06848229724101555	0.8698060146923783	0.8274649908172635
chr14	94390000	94660000	chr14	94390000	94660000	255,255,0	1.4140120033410226	0.09566326530612246	0.03906438866290432	0.8928571428571429	0.6173469387755102
chr14	87930000	88480000	chr14	87930000	88480000	255,255,0	1.3539584499893573	0.07183969567463319	0.06210303789699902	0.8533163265306123	0.7767857142857143
chr14	49620000	49830000	chr14	49620000	49830000	255,255,0	1.3011308696541581	0.0777233649552908	0.05259859518406977	0.8078787878787879	0.6348484848484849
chr14	20310000	20620000	chr14	20310000	20620000	255,255,0	1.5207007974427413	0.0822375326272455	0.04791802461537511	0.8605982374567474	0.85333991133218
chr14	54530000	54800000	chr14	54530000	54800000	255,255,0	1.3103879290247038	0.0716408902353664	0.05848984732358112	0.7704081632653061	0.7908163265306123
chr14	28720000	29520000	chr14	28720000	29520000	255,255,0	1.6014363386154546	0.06854299096882871	0.06098586805271696	0.9445121951219512	0.8018684923691343
chr14	81980000	82650000	chr14	81980000	82650000	255,255,0	0.9347726227264188	0.07126162532210037	0.057551286760824896	0.5614186851211073	0.7102076124567474
chr14	55700000	56470000	chr14	55700000	56470000	255,255,0	1.6883103778878317	0.06906514257177432	0.059212255503017786	0.9151873767258383	0.9401709401709402
chr14	23580000	23940000	chr14	23580000	23940000	255,255,0	1.6469931433741243	0.0519377204284418	0.07534280467344301	0.9152046783625731	0.8742690058479532
chr14	76870000	77090000	chr14	76870000	77090000	255,255,0	1.5111649504219185	0.062074700952701095	0.06473751925602794	0.8409090909090909	0.8257575757575758
chr14	20660000	20980000	chr14	20660000	20980000	255,255,0	1.2596097391374939	0.06034177891326309	0.0661213739242567	0.8051470588235294	0.7610294117647058
chr14	76020000	76680000	chr14	76020000	76680000	255,255,0	1.5053480884680757	0.05372450556467484	0.06981370235134501	0.8547237076648841	0.8796791443850267
chr14	52730000	53340000	chr14	52730000	53340000	255,255,0	0.8632641987673738	0.060188288422677635	0.06323591069131375	0.5161290322580645	0.6722164412070759
chr14	22550000	22900000	chr14	22550000	22900000	255,255,0	0.972925219515085	0.04941333017683104	0.0735773675093435	0.6001784485724114	0.6777068283453733
chr14	70590000	70990000	chr14	70590000	70990000	255,255,0	0.8347802382455023	0.060244781037773386	0.06234537744724117	0.5071428571428571	0.6166666666666667
chr14	75110000	75540000	chr14	75110000	75540000	255,255,0	1.0907556512830299	0.0626299268598685	0.05934985614405827	0.7086776859504132	0.6756198347107438
chr14	42100000	42770000	chr14	42100000	42770000	255,255,0	1.0476816345668634	0.06768028740031637	0.05265788257568113	0.7787433155080214	0.5250733983432946
chr14	67820000	68840000	chr14	67820000	68840000	255,255,0	1.8776954333312845	0.055894880316486706	0.06422094956828395	0.9883107088989442	0.9536199095022625
chr14	33830000	34310000	chr14	33830000	34310000	255,255,0	1.6329595782338422	0.03959071495615665	0.0801222294427946	0.905	0.8816666666666667
chr14	75120000	75300000	chr14	75120000	75300000	255,255,0	1.2578046936384943	0.06143858329201703	0.05822376549832643	0.7444444444444445	0.7444444444444445
chr14	94390000	95460000	chr14	94390000	95460000	255,255,0	1.7270836903552085	0.016189943944859397	0.10258106249374674	0.9835390946502057	0.7397119341563786
chr14	25420000	26130000	chr14	25420000	26130000	255,255,0	1.0826676372540718	0.06425615701743032	0.05418378409167843	0.8402777777777778	0.533179012345679
chr14	72490000	72930000	chr14	72490000	72930000	255,255,0	1.6856427215930836	0.055003960170856486	0.06238246995948696	0.9426877470355731	0.8873517786561265
chr14	59120000	59450000	chr14	59120000	59450000	255,255,0	1.6062642064314723	0.05638454996997139	0.060866536267120463	0.8858131487889274	0.8996539792387543
chr14	103740000	104060000	chr14	103740000	104060000	255,255,0	1.3883442292289043	0.051238417458835214	0.06488295019815288	0.8125	0.8860294117647058
chr14	44180000	44850000	chr14	44180000	44850000	255,255,0	1.4013072063472047	0.05666775488048436	0.05930908132856391	0.6323529411764706	0.9368512110726643
chr14	61450000	61830000	chr14	61450000	61830000	255,255,0	1.3927013888353903	0.06247145131453369	0.05346850417717036	0.8447368421052631	0.9236842105263158
chr14	99480000	99960000	chr14	99480000	99960000	255,255,0	1.0256429649435197	0.05965499924258186	0.05492587363416842	0.8216666666666667	0.565
chr14	64500000	65020000	chr14	64500000	65020000	255,255,0	0.9327814863475679	0.04866139028269392	0.06570056560241176	0.5797720797720798	0.7222222222222222
chr14	71910000	72430000	chr14	71910000	72430000	255,255,0	1.4302556874514094	0.0651561657260338	0.04893925527279383	0.7450142450142451	0.9330484330484331
chr14	57480000	57880000	chr14	57480000	57880000	255,255,0	1.0800261662558277	0.06589668017066497	0.04680812943333466	0.8738095238095238	0.5023809523809524
chr14	61870000	62130000	chr14	61870000	62130000	255,255,0	1.5014242153086501	0.05589160630340734	0.05664101792489673	0.8846153846153846	0.8846153846153846
chr14	26300000	26980000	chr14	26300000	26980000	255,255,0	0.8619076212675805	0.056981989040794725	0.055400489332517094	0.5	0.6815126050420168
chr14	58480000	59050000	chr14	58480000	59050000	255,255,0	1.618482531729351	0.06362122947922128	0.048457687922646125	0.9274673008323424	0.9036860879904876
chr14	60330000	60590000	chr14	60330000	60590000	255,255,0	1.1659776950267815	0.04787670591656029	0.06308104139097026	0.7101558572146807	0.8215542627307333
chr14	68860000	69100000	chr14	68860000	69100000	255,255,0	1.4586200624202552	0.0659675750121318	0.044442272033031305	0.8653846153846154	0.8269230769230769
chr14	39040000	39420000	chr14	39040000	39420000	255,255,0	1.777838591985895	0.052458492203285495	0.05735222613156227	0.8921052631578947	0.9342105263157895
chr14	95540000	96040000	chr14	95540000	96040000	255,255,0	1.4638323558726545	0.05797439940512272	0.051598636362768596	0.9307692307692308	0.8630769230769231
chr14	81560000	81970000	chr14	81560000	81970000	255,255,0	1.2495892806228226	0.06450320199849591	0.04340058910009248	0.8713151927437641	0.703308596165739
chr14	73140000	73490000	chr14	73140000	73490000	255,255,0	0.9927446718375661	0.06547144828687887	0.04235631272592494	0.5649055918663761	0.7493645606390704
chr14	71110000	71710000	chr14	71110000	71710000	255,255,0	1.6827750020016614	0.057371892431246185	0.049755896473575034	0.9494623655913978	0.9043010752688172
chr14	78930000	79630000	chr14	78930000	79630000	255,255,0	1.2719449695380851	0.06240593909942149	0.04321599481758101	0.969047619047619	0.5283213182286303
chr14	46030000	46490000	chr14	46030000	46490000	255,255,0	0.8180267914723701	0.055532220229558414	0.049935323806955326	0.5452898550724637	0.5634057971014492
chr14	39470000	39960000	chr14	39470000	39960000	255,255,0	1.4988629670695774	0.05925323427500681	0.045999465753460436	0.9088	0.7936
chr14	24450000	24680000	chr14	24450000	24680000	255,255,0	1.3901336687884416	0.06043639259091088	0.04386890042726137	0.8125	0.8263888888888888
chr14	59590000	59910000	chr14	59590000	59910000	255,255,0	1.228374127814009	0.07117183378055836	0.0324770231973663	0.8419117647058824	0.7977941176470589
chr14	90860000	91170000	chr14	90860000	91170000	255,255,0	1.1804050177710392	0.05042825828755054	0.052378089664113614	0.79296875	0.80859375
chr14	36670000	37170000	chr14	36670000	37170000	255,255,0	1.3703025210947617	0.0502160009277431	0.05112624649537753	0.8076923076923077	0.8138461538461539
chr14	96560000	97160000	chr14	96560000	97160000	255,255,0	0.940779818864184	0.05740289321776505	0.042916275591140245	0.7795698924731183	0.5494623655913978
chr14	44890000	45240000	chr14	44890000	45240000	255,255,0	1.7511985932229848	0.05282511615897645	0.04748749515581574	0.9351851851851852	0.8919753086419753
chr14	67380000	67800000	chr14	67380000	67800000	255,255,0	1.5959040725462028	0.04942499177385046	0.05082112999541849	0.9199134199134199	0.9329004329004329
chr14	67410000	67560000	chr14	67410000	67560000	255,255,0	0.814075776549753	0.09021870342185725	0.00961856614997903	0.609375	0.515625
chr14	68240000	68830000	chr14	68240000	68830000	255,255,0	1.191620368333696	0.054851080572327016	0.044969157595172116	0.5122222222222222	0.9655555555555555
chr14	96570000	96750000	chr14	96570000	96750000	255,255,0	1.041573568651307	0.06490635413138965	0.034344194816900694	0.7666666666666667	0.6333333333333333
chr14	67150000	67350000	chr14	67150000	67350000	255,255,0	1.2515419503105774	0.03743628178495868	0.06131586843412143	0.7909090909090909	0.8090909090909091
chr14	54930000	55180000	chr14	54930000	55180000	255,255,0	0.9823040104027254	0.05467306881257338	0.04335353172265826	0.6863905325443787	0.6272189349112426
chr14	88630000	89000000	chr14	88630000	89000000	255,255,0	1.4555814719167395	0.04457130977832621	0.05275193619784152	0.8919667590027701	0.8698060941828255
chr14	90270000	90750000	chr14	90270000	90750000	255,255,0	1.1635162250882245	0.0517022038226703	0.045429627348241935	0.7266666666666667	0.8183333333333334
chr14	27060000	27520000	chr14	27060000	27520000	255,255,0	0.867025305084997	0.04374911964188629	0.05322552998003546	0.6431159420289855	0.5489130434782609
chr14	20330000	20450000	chr14	20330000	20450000	255,255,0	0.7374449977524427	0.07994927565465042	0.016979476452844464	0.5	0.5
chr14	63780000	64310000	chr14	63780000	64310000	255,255,0	1.0235827992691235	0.04069835174701162	0.05589102010439943	0.6063100137174211	0.8120713305898491
chr14	97260000	97960000	chr14	97260000	97960000	255,255,0	0.7272756428655787	0.05139560816326975	0.0449054556986534	0.5931953708980735	0.5041800562070833
chr14	94680000	95060000	chr14	94680000	95060000	255,255,0	1.051429038162353	0.06752526636176404	0.028157806530850114	0.8184210526315789	0.6815789473684211
chr14	36070000	36400000	chr14	36070000	36400000	255,255,0	1.2676248414407634	0.05455940979716434	0.0410763800789208	0.8166089965397924	0.7474048442906575
chr14	20460000	20610000	chr14	20460000	20610000	255,255,0	0.9472153390515967	0.020056373397672102	0.07509520717231553	0.578125	0.640625
chr14	31150000	31370000	chr14	31150000	31370000	255,255,0	1.1411695869959884	0.029279639522900552	0.06570731090029101	0.5984848484848485	0.8106060606060606
chr14	96280000	96520000	chr14	96280000	96520000	255,255,0	1.0446393739431594	0.048271002730228295	0.04671061495909133	0.6730769230769231	0.7756410256410257
chr14	103060000	103320000	chr14	103060000	103320000	255,255,0	1.350473203355661	0.05426182726856049	0.04026926824971573	0.8736263736263736	0.8076923076923077
chr14	20990000	21150000	chr14	20990000	21150000	255,255,0	0.8755380781064634	0.033678655169685275	0.06068521673500442	0.5694444444444444	0.5972222222222222
chr14	89960000	90250000	chr14	89960000	90250000	255,255,0	1.305271135621868	0.048884072105670084	0.0451977887195103	0.8711111111111111	0.8444444444444444
chr14	51280000	51770000	chr14	51280000	51770000	255,255,0	1.4469707820788489	0.04060501951761991	0.05295170279073591	0.9088	0.864
chr14	29540000	30000000	chr14	29540000	30000000	255,255,0	1.360683113459813	0.04818996186798122	0.044859119925382385	0.9257246376811594	0.625
chr14	34330000	34530000	chr14	34330000	34530000	255,255,0	1.487984801902594	0.039899160405619624	0.05305352737815408	0.8090909090909091	0.8090909090909091
chr14	69530000	69760000	chr14	69530000	69760000	255,255,0	1.111977126782136	0.04731271558852982	0.04451487097279484	0.7144522144522145	0.7756410256410257
chr14	49860000	50100000	chr14	49860000	50100000	255,255,0	1.6279459411740198	0.046769039940381146	0.044895149919827404	0.8653846153846154	0.8653846153846154
chr14	96100000	96270000	chr14	96100000	96270000	255,255,0	1.0722086763419927	0.048103383771430475	0.042642102640260734	0.7407407407407407	0.7160493827160493
chr14	49200000	49570000	chr14	49200000	49570000	255,255,0	1.3881082189311926	0.03343517258545968	0.05723344495626198	0.631578947368421	0.9141274238227147
chr14	102510000	102930000	chr14	102510000	102930000	255,255,0	1.156973457339804	0.036829293826962844	0.053641166585998434	0.7510822510822511	0.7813852813852814
chr14	20690000	20850000	chr14	20690000	20850000	255,255,0	1.0657477876000143	0.06806618282568752	0.022146159728352186	0.6805555555555556	0.6805555555555556
chr14	71310000	71700000	chr14	71310000	71700000	255,255,0	1.0600037835011489	0.05165477136569148	0.037906260386548096	0.5125	0.8725
chr14	67820000	68230000	chr14	67820000	68230000	255,255,0	1.2474896664585244	0.05893599750001524	0.029340246607133986	0.9433106575963719	0.6666666666666666
chr14	33180000	33800000	chr14	33180000	33800000	255,255,0	0.9450220835103302	0.03922729376643652	0.04896135637082495	0.45060483870967744	0.7651209677419355
chr14	28380000	28570000	chr14	28380000	28570000	255,255,0	0.7746624070626722	0.01947226581070307	0.06866114102885956	0.51	0.57
chr14	38690000	39010000	chr14	38690000	39010000	255,255,0	1.3180702836872658	0.0413713837317896	0.04637930193081663	0.7463235294117647	0.8345588235294118
chr14	37900000	38200000	chr14	37900000	38200000	255,255,0	1.7207778979512178	0.04155263134691692	0.046070119186557984	0.8791666666666667	0.9125
chr14	37660000	37870000	chr14	37660000	37870000	255,255,0	1.3652043692025322	0.04166340822845688	0.0456641347432426	0.7768595041322314	0.8264462809917356
chr14	87940000	88170000	chr14	87940000	88170000	255,255,0	1.04689214796415	0.05400478557036445	0.03324675082924851	0.7986111111111112	0.5208333333333334
chr14	95100000	95420000	chr14	95100000	95420000	255,255,0	1.2334818261858338	0.02735468234573711	0.05988212034583201	0.8272058823529411	0.8786764705882353
chr14	55420000	55680000	chr14	55420000	55680000	255,255,0	1.3666840131101523	0.037784963752479264	0.0493255146019391	0.8296703296703297	0.8406593406593407
chr14	31460000	31850000	chr14	31460000	31850000	255,255,0	1.1998862821301284	0.05183770889623468	0.03439606465283056	0.8725	0.5875
chr14	43500000	43910000	chr14	43500000	43910000	255,255,0	0.8886805180175292	0.044745025515172024	0.04127858472045273	0.6213151927437641	0.5804988662131519
chr14	60650000	60970000	chr14	60650000	60970000	255,255,0	1.2141241284087467	0.05763341025709401	0.027105887076275308	0.8566176470588235	0.7316176470588235
chr14	37250000	37570000	chr14	37250000	37570000	255,255,0	1.602254670190697	0.04651262235185641	0.038150532256014794	0.8933823529411765	0.8786764705882353
chr14	63150000	63310000	chr14	63150000	63310000	255,255,0	0.8967209331730424	0.027472079805509985	0.0569504286813062	0.5273809523809524	0.7347222222222223
chr14	95550000	95770000	chr14	95550000	95770000	255,255,0	1.0002639630125238	0.06253933110341572	0.021134571107035025	0.8257575757575758	0.5075757575757576
chr14	99490000	99670000	chr14	99490000	99670000	255,255,0	1.093627617241995	0.055947063616505296	0.027678325152560634	0.7444444444444445	0.7222222222222222
chr14	38230000	38610000	chr14	38230000	38610000	255,255,0	1.2367883045138457	0.04906593249928236	0.03413498021304064	0.7868421052631579	0.7342105263157894
chr14	41270000	41600000	chr14	41270000	41600000	255,255,0	1.5116454590803734	0.043369807488845474	0.03981080909080595	0.8858131487889274	0.8719723183391004
chr14	34560000	35030000	chr14	34560000	35030000	255,255,0	1.3967465391322258	0.052627181626453745	0.030184282861414845	0.9427083333333334	0.5885416666666666
chr14	87700000	87910000	chr14	87700000	87910000	255,255,0	1.0092125034990433	0.030079073955756413	0.05207920847851477	0.5582644628099174	0.7491735537190083
chr14	35440000	35810000	chr14	35440000	35810000	255,255,0	1.3603803223581137	0.035136613488770105	0.046835601230133306	0.7534626038781164	0.8808864265927978
chr14	61010000	61250000	chr14	61010000	61250000	255,255,0	1.196546758888666	0.026804893801412003	0.05497983720913921	0.7243589743589743	0.8397435897435898
chr14	32260000	32550000	chr14	32260000	32550000	255,255,0	1.3468797025221853	0.03299769048694587	0.048785932996091075	0.6577777777777778	0.8888888888888888
chr14	101690000	101950000	chr14	101690000	101950000	255,255,0	1.40223110412779	0.050610189960427904	0.0308857028327615	0.8626373626373627	0.8626373626373627
chr14	70360000	70570000	chr14	70360000	70570000	255,255,0	1.1872957709197514	0.0331561831549614	0.04826072414126173	0.743801652892562	0.7603305785123967
chr14	103560000	103710000	chr14	103560000	103710000	255,255,0	0.9761605892757664	0.029456411880218268	0.051619872645552914	0.640625	0.671875
chr14	70600000	70800000	chr14	70600000	70800000	255,255,0	1.1753157505245375	0.055730898694701825	0.025119307103882986	0.7545454545454545	0.7363636363636363
chr14	101960000	102080000	chr14	101960000	102080000	255,255,0	0.7400543507885124	0.05014924769090609	0.030699628936158886	0.5	0.5
chr14	80940000	81170000	chr14	80940000	81170000	255,255,0	1.2599579409970354	0.03321922516273812	0.0470246099419392	0.7986111111111112	0.8263888888888888
chr14	74300000	74490000	chr14	74300000	74490000	255,255,0	1.2382010517983568	0.039659853312785306	0.04045024207939901	0.79	0.77
chr14	69810000	70030000	chr14	69810000	70030000	255,255,0	1.2711026315189453	0.041467734952067695	0.03689620107800405	0.8257575757575758	0.8257575757575758
chr14	45330000	45570000	chr14	45330000	45570000	255,255,0	0.8932066225833817	0.05411014421314461	0.024096161151514056	0.6474358974358975	0.532051282051282
chr14	47910000	48390000	chr14	47910000	48390000	255,255,0	1.0216932297951136	0.04142796197011754	0.03662837158570632	0.6883333333333334	0.6716666666666666
chr14	65150000	65400000	chr14	65150000	65400000	255,255,0	1.231271999487931	0.0525149248767251	0.025473791685320706	0.863905325443787	0.8047337278106509
chr14	54180000	54340000	chr14	54180000	54340000	255,255,0	1.0126773245538492	0.024658438588597283	0.053036562765292825	0.6527777777777778	0.7083333333333334
chr14	32580000	32940000	chr14	32580000	32940000	255,255,0	1.3311472648025076	0.04597758133798621	0.03115861201002357	0.9327485380116959	0.5760233918128655
chr14	63360000	63630000	chr14	63360000	63630000	255,255,0	1.1077378192890663	0.04808704662277746	0.028950417604307933	0.8826530612244898	0.5663265306122449
chr14	100380000	100650000	chr14	100380000	100650000	255,255,0	1.0920816398634487	0.048495204619719165	0.028365035085676858	0.8010204081632653	0.6581632653061225
chr14	55710000	55850000	chr14	55710000	55850000	255,255,0	0.8394114518437035	0.05600617925687616	0.020680516093012438	0.625	0.5178571428571429
chr14	30250000	30550000	chr14	30250000	30550000	255,255,0	1.1629171103041265	0.02858496221516558	0.04783633516260294	0.5818055555555556	0.8320833333333333
chr14	72510000	72680000	chr14	72510000	72680000	255,255,0	0.9979484474845428	0.06625819172977646	0.009955522171498069	0.7160493827160493	0.6172839506172839
chr14	33830000	34090000	chr14	33830000	34090000	255,255,0	1.2024622910005092	0.04427012860614438	0.029790806696292013	0.8736263736263736	0.5659340659340659
chr14	52790000	52970000	chr14	52790000	52970000	255,255,0	1.0619690922442333	0.03695082048477589	0.03672111752199245	0.7	0.7
chr14	22920000	23070000	chr14	22920000	23070000	255,255,0	0.9278376476181331	0.03878340803801403	0.034413154718298554	0.609375	0.609375
chr14	64780000	64910000	chr14	64780000	64910000	255,255,0	0.7395391667382283	0.03699037509946755	0.036035426011553795	0.5306122448979592	0.5306122448979592
chr14	75310000	75500000	chr14	75310000	75500000	255,255,0	1.1778364571369657	0.035084454182549574	0.03784575798522201	0.79	0.71
chr14	69130000	69470000	chr14	69130000	69470000	255,255,0	0.9803262031657584	0.03390246915929544	0.03854036431103807	0.6764705882352942	0.7222222222222222
chr14	51990000	52130000	chr14	51990000	52130000	255,255,0	0.8344126305916092	0.04708570386256844	0.02526513987480739	0.625	0.5178571428571429
chr14	76030000	76390000	chr14	76030000	76390000	255,255,0	1.112550996211222	0.03944923783569229	0.03252495945299839	0.8391812865497076	0.6286549707602339
chr14	34580000	34770000	chr14	34580000	34770000	255,255,0	0.9484634054656172	0.05382665452116632	0.018044890991501927	0.69	0.51
chr14	75680000	75990000	chr14	75680000	75990000	255,255,0	1.2733931114073056	0.03488838231538169	0.03675729460030447	0.83203125	0.78515625
chr14	55200000	55390000	chr14	55200000	55390000	255,255,0	1.2028215687546537	0.029793858231560867	0.0416727848393815	0.77	0.79
chr14	77130000	77290000	chr14	77130000	77290000	255,255,0	1.0420788471338036	0.04603581193681604	0.02531339757432429	0.7083333333333334	0.6527777777777778
chr14	61280000	61440000	chr14	61280000	61440000	255,255,0	0.9904736020079052	0.0470261229444124	0.02378665637801817	0.7083333333333334	0.6527777777777778
chr14	76410000	76650000	chr14	76410000	76650000	255,255,0	1.199189681369646	0.021993407022568197	0.048050278267535496	0.7884615384615384	0.8012820512820513
chr14	36960000	37160000	chr14	36960000	37160000	255,255,0	1.0574783777638534	0.02316329818721026	0.046793554844070204	0.5909090909090909	0.7545454545454545
chr14	36480000	36650000	chr14	36480000	36650000	255,255,0	1.0089298719994417	0.03436643051060357	0.03547783179047517	0.6419753086419753	0.6666666666666666
chr14	50170000	50530000	chr14	50170000	50530000	255,255,0	0.8309707638194844	0.04388754526218125	0.02589670214099245	0.5467836257309941	0.6286549707602339
chr14	71130000	71310000	chr14	71130000	71310000	255,255,0	1.0086228979422847	0.054007128095465276	0.014925582444387157	0.7666666666666667	0.5222222222222223
chr14	51800000	51980000	chr14	51800000	51980000	255,255,0	1.1463197325403622	0.037476507833046596	0.03145139351938227	0.7666666666666667	0.7444444444444445
chr14	86110000	86440000	chr14	86110000	86440000	255,255,0	0.9851166054430719	0.03899712352154162	0.02901566391704994	0.7058823529411765	0.657439446366782
chr14	74860000	75090000	chr14	74860000	75090000	255,255,0	1.1330175933165871	0.03129332128155719	0.03618510248476493	0.6875	0.7847222222222222
chr14	89020000	89190000	chr14	89020000	89190000	255,255,0	1.0122020961616411	0.05021591246658619	0.016983109853148708	0.7407407407407407	0.6419753086419753
chr14	102090000	102310000	chr14	102090000	102310000	255,255,0	1.1033712767206572	0.02977554283360096	0.03678957878553574	0.7651515151515151	0.7196969696969697
chr14	103780000	103930000	chr14	103780000	103930000	255,255,0	0.8426178928158546	0.048660781248180865	0.017797608381122897	0.671875	0.515625
chr14	35130000	35420000	chr14	35130000	35420000	255,255,0	1.4355517913141647	0.027338614404884345	0.03826461987500207	0.8444444444444444	0.88
chr14	102730000	102920000	chr14	102730000	102920000	255,255,0	0.9898800901453378	0.02193971021909945	0.04286470791008529	0.65	0.73
chr14	58250000	58450000	chr14	58250000	58450000	255,255,0	0.9864984430177742	0.02713406227030854	0.03755994375222446	0.6090909090909091	0.7545454545454545
chr14	64340000	64490000	chr14	64340000	64490000	255,255,0	0.8302903028819437	0.03707974854736354	0.026405060878921836	0.671875	0.515625
chr14	25540000	25800000	chr14	25540000	25800000	255,255,0	0.6922262018984227	0.03540012277878332	0.027707215802804636	0.5	0.521978021978022
chr14	55040000	55190000	chr14	55040000	55190000	255,255,0	0.8342187875929319	0.02253412161348664	0.040498165631283035	0.5089285714285714	0.6402777777777777
chr14	99690000	99910000	chr14	99690000	99910000	255,255,0	1.0335514144711457	0.024047725184891813	0.03829039424467777	0.6742424242424242	0.7803030303030303
[truncated: 5,786 more rows]
