# Supplementary material for: Reorganization of 3D genome structure may contribute to gene regulatory evolution in primates
Source: PLoS Genet. 2019 Jul 19;15(7):e1008278. doi: 10.1371/journal.pgen.1008278 (PMC6668850; doi:10.1371/journal.pgen.1008278)
Supplement: S19 Table — (TXT) [file pgen.1008278.s039.txt]

chr1	x1	x2	chr2	y1	y2	color	score	uVarScore	lVarScore	upSign	loSign
chr9	87940000	88580000	chr9	87940000	88580000	255,255,0	0.6827659037966805	0.22968697044481454	0.1992638681589584	0.5700757575757576	0.6202651515151515
chr9	116810000	117480000	chr9	116810000	117480000	255,255,0	1.1044101680062393	0.11369650305412754	0.08624695693364351	0.5648788927335641	0.8140138408304498
chr9	86590000	87320000	chr9	86590000	87320000	255,255,0	1.1866845404725026	0.13382607203959884	0.06568540058534729	0.5317750182615048	0.8224981738495252
chr9	70340000	70600000	chr9	70340000	70600000	255,255,0	1.479293137233982	0.12256586174896456	0.07684491344726385	0.7802197802197802	0.8626373626373627
chr9	4740000	5640000	chr9	4740000	5640000	255,255,0	1.3521400000565473	0.0963355790649582	0.10297645508208533	0.6652173913043479	0.8256038647342995
chr9	84370000	85310000	chr9	84370000	85310000	255,255,0	1.436069346454956	0.08433387616332172	0.11478219739853988	0.8905141843971631	0.6387411347517731
chr9	112080000	112840000	chr9	112080000	112840000	255,255,0	1.1119372717896159	0.08192426362833835	0.11682368066028134	0.6100161818363572	0.7919103313840157
chr9	7830000	8290000	chr9	7830000	8290000	255,255,0	0.7810915128211825	0.1486560953706984	0.04959950139986208	0.5036231884057971	0.5018115942028986
chr9	69710000	69930000	chr9	69710000	69930000	255,255,0	1.1893074732474276	0.035811146444515565	0.16198540785779902	0.6590909090909091	0.8106060606060606
chr9	99160000	100010000	chr9	99160000	100010000	255,255,0	1.3039314177421757	0.09409629107478013	0.10258642372257963	0.8912925905895078	0.6944294213088156
chr9	36790000	37420000	chr9	36790000	37420000	255,255,0	1.543716989314466	0.10982621174563119	0.08655363080548634	0.6806640625	0.9013671875
chr9	32370000	33000000	chr9	32370000	33000000	255,255,0	1.4484110111074973	0.10468920222364378	0.09070104935837497	0.5556640625	0.9033203125
chr9	136750000	137240000	chr9	136750000	137240000	255,255,0	0.917598637737918	0.08565014872433697	0.10907824089821674	0.6496	0.6208
chr9	90220000	90730000	chr9	90220000	90730000	255,255,0	1.5048325347277927	0.08436983404036838	0.1098305188129936	0.8535502958579881	0.7174556213017751
chr9	68580000	69020000	chr9	68580000	69020000	255,255,0	1.4735088899514004	0.14266406156725253	0.049878173851880064	0.7845849802371542	0.9347826086956522
chr9	107410000	108810000	chr9	107410000	108810000	255,255,0	1.7681568287944036	0.09271878937665423	0.09908901085497382	0.9373407109322602	0.9170446102983013
chr9	90210000	90870000	chr9	90210000	90870000	255,255,0	1.6706751191707703	0.09464494214532782	0.09478031325757827	0.8405257936507937	0.8558851766513057
chr9	72030000	72840000	chr9	72030000	72840000	255,255,0	1.054359093435362	0.10065797269599168	0.08715689089565021	0.5092207019631172	0.7816775728732898
chr9	122890000	123360000	chr9	122890000	123360000	255,255,0	1.3933736472986926	0.1138517693324255	0.07074756463199006	0.7621527777777778	0.859375
chr9	5800000	6540000	chr9	5800000	6540000	255,255,0	1.2437131645306398	0.09330046153953647	0.09113787386277113	0.8086770981507824	0.6137980085348507
chr9	129820000	130420000	chr9	129820000	130420000	255,255,0	1.186265748258456	0.09812156112802609	0.0859026933327462	0.7924731182795699	0.7408602150537634
chr9	137850000	138060000	chr9	137850000	138060000	255,255,0	0.8083119281546066	0.0431326507181622	0.14052014044704825	0.6611570247933884	0.512396694214876
chr9	119500000	120370000	chr9	119500000	120370000	255,255,0	1.5538846888302722	0.08452861441086687	0.09907620894061475	0.7846074380165289	0.9225206611570248
chr9	98050000	98780000	chr9	98050000	98780000	255,255,0	1.5371517825717476	0.10249964408114737	0.07928334172994622	0.7903579254930606	0.8940832724616509
chr9	132360000	132960000	chr9	132360000	132960000	255,255,0	1.1078453158083845	0.0938263038132452	0.08653236560772054	0.6376344086021506	0.7924731182795699
chr9	16150000	17050000	chr9	16150000	17050000	255,255,0	1.3631660527364085	0.09595999082261111	0.08305102419213542	0.8391304347826087	0.7106280193236715
chr9	17520000	18210000	chr9	17520000	18210000	255,255,0	1.183053261863555	0.09429475873479183	0.08269911681921614	0.7085714285714285	0.6840816326530612
chr9	115580000	116670000	chr9	115580000	116670000	255,255,0	1.5237803377297188	0.08337652173201215	0.09326656868879718	0.8839669421487604	0.8661157024793389
chr9	126870000	127430000	chr9	126870000	127430000	255,255,0	1.435039630639904	0.09803104617128386	0.07627527025064273	0.8165024630541872	0.8312807881773399
chr9	5870000	6340000	chr9	5870000	6340000	255,255,0	0.8109532036451442	0.10059392296687648	0.07326881120684305	0.5225694444444444	0.5086805555555556
chr9	120580000	121180000	chr9	120580000	121180000	255,255,0	1.224862956698946	0.09096632044049123	0.07890676330568461	0.8501254480286738	0.6578673835125448
chr9	90900000	91710000	chr9	90900000	91710000	255,255,0	1.6647483972751946	0.0658377472989693	0.10364564588798364	0.9339678762641285	0.8566329565734682
chr9	116700000	117470000	chr9	116700000	117470000	255,255,0	1.4124239404644725	0.07795576050217218	0.09139559341019007	0.8533859303090072	0.8152531229454306
chr9	2120000	2800000	chr9	2120000	2800000	255,255,0	1.7372802316776315	0.08490643893119185	0.0829560162549996	0.8563025210084033	0.8865546218487395
chr9	38410000	38610000	chr9	38410000	38610000	255,255,0	1.0689527086270982	0.05428474091728662	0.11319519708029212	0.7	0.6090909090909091
chr9	84650000	85290000	chr9	84650000	85290000	255,255,0	0.9375788626611619	0.09439857512333802	0.0718675627148598	0.5956439393939394	0.5691287878787878
chr9	133400000	133740000	chr9	133400000	133740000	255,255,0	0.7297748320184787	0.09215165668972967	0.07386938176388372	0.5130718954248366	0.5196078431372549
chr9	109530000	110170000	chr9	109530000	110170000	255,255,0	1.1481161626928378	0.07259391377358965	0.09300415272512416	0.7452651515151515	0.7528409090909091
chr9	29810000	30780000	chr9	29810000	30780000	255,255,0	1.0287729917586284	0.0833626140786092	0.08181809287591088	0.8154935443565181	0.42065805914202414
chr9	117620000	118500000	chr9	117620000	118500000	255,255,0	1.0326899470702526	0.08894196286609818	0.07529200565673089	0.8323232323232324	0.5085858585858586
chr9	86390000	87320000	chr9	86390000	87320000	255,255,0	1.7837290805737267	0.0809588986546857	0.08258599987974694	0.9262109551833408	0.8610230873698506
chr9	94640000	95120000	chr9	94640000	95120000	255,255,0	1.410147627286469	0.10098670730461107	0.059876654268733065	0.7116666666666667	0.9183333333333333
chr9	81690000	81880000	chr9	81690000	81880000	255,255,0	0.8660878399236338	0.0326900061014624	0.1263511055074279	0.6036111111111111	0.5119444444444444
chr9	95500000	96220000	chr9	95500000	96220000	255,255,0	1.0995274481120418	0.07597962816978966	0.08223677285676492	0.6133633633633634	0.762012012012012
chr9	131110000	131500000	chr9	131110000	131500000	255,255,0	0.9935909987580165	0.088091506302727	0.06993451421253244	0.6275	0.6925
chr9	103370000	104090000	chr9	103370000	104090000	255,255,0	0.6726487502634648	0.08497064911035576	0.07242155670325855	0.4647147147147147	0.5713213213213213
chr9	133020000	133340000	chr9	133020000	133340000	255,255,0	1.0798230878312354	0.06460036533938532	0.09198837548501007	0.6801470588235294	0.7242647058823529
chr9	94010000	94210000	chr9	94010000	94210000	255,255,0	1.3453792680487675	0.06564161792398115	0.08903872103368707	0.7909090909090909	0.7727272727272727
chr9	83060000	83610000	chr9	83060000	83610000	255,255,0	1.2381735902602538	0.07193159217214283	0.08222552790582666	0.7053571428571429	0.7436224489795918
chr9	104120000	104740000	chr9	104120000	104740000	255,255,0	1.2319993963652445	0.07307920123019498	0.08054264472477612	0.6381048387096774	0.8800403225806451
chr9	96680000	96840000	chr9	96680000	96840000	255,255,0	1.1234249340481932	0.05946913090238119	0.09391286821304984	0.6527777777777778	0.6805555555555556
chr9	33030000	33250000	chr9	33030000	33250000	255,255,0	1.6412867568657834	0.09075753558577798	0.06257514078746296	0.8409090909090909	0.7954545454545454
chr9	78390000	79120000	chr9	78390000	79120000	255,255,0	1.2289374797770138	0.08228378942677739	0.06803128780136944	0.8940832724616509	0.5069393718042366
chr9	130700000	130860000	chr9	130700000	130860000	255,255,0	1.1769350271780308	0.09929004324540663	0.04983095682004379	0.7083333333333334	0.7083333333333334
chr9	129630000	129810000	chr9	129630000	129810000	255,255,0	1.2197374645964816	0.07855757779126654	0.06817808015457413	0.7537037037037038	0.7055555555555555
chr9	89570000	90110000	chr9	89570000	90110000	255,255,0	1.8356268914834144	0.08731615921356267	0.05932955338870605	0.8902116402116402	0.9404761904761905
chr9	130690000	131010000	chr9	130690000	131010000	255,255,0	1.0761863457323306	0.06895452811592817	0.0764297885632795	0.7904411764705882	0.5992647058823529
chr9	114080000	114320000	chr9	114080000	114320000	255,255,0	1.532724190158881	0.06353621889291611	0.07972477394828614	0.8653846153846154	0.8525641025641025
chr9	124050000	124370000	chr9	124050000	124370000	255,255,0	1.570554385751755	0.057274642845590695	0.08552051202173266	0.9007352941176471	0.8860294117647058
chr9	85800000	86340000	chr9	85800000	86340000	255,255,0	1.364670058994946	0.07560636904753885	0.06519013729464343	0.6891534391534392	0.8531746031746031
chr9	75190000	75870000	chr9	75190000	75870000	255,255,0	1.4582356932659322	0.07721725312745861	0.0631187382686464	0.8968240237271379	0.7229980227385071
chr9	135950000	136280000	chr9	135950000	136280000	255,255,0	0.8360632825389591	0.06499909577271025	0.0746360149527046	0.5674740484429066	0.5882352941176471
chr9	18230000	19030000	chr9	18230000	19030000	255,255,0	1.5864747570113886	0.06742055415239992	0.07127610025459674	0.7884146341463415	0.9079268292682927
chr9	136480000	136690000	chr9	136480000	136690000	255,255,0	1.202122128941863	0.05897965260581518	0.07961122906521773	0.7272727272727273	0.8099173553719008
chr9	110630000	111340000	chr9	110630000	111340000	255,255,0	1.4537448326150222	0.07092244717352786	0.06713349334963403	0.7631172839506173	0.9282407407407407
chr9	21170000	21790000	chr9	21170000	21790000	255,255,0	1.7909362824300163	0.07366593587390396	0.0634045705110764	0.9254032258064516	0.8820564516129032
chr9	5100000	5620000	chr9	5100000	5620000	255,255,0	1.1188857666434786	0.054114946933224245	0.08282444063856977	0.5112885054798026	0.798912902915366
chr9	118580000	119360000	chr9	118580000	119360000	255,255,0	1.0578644952056768	0.06734464148363253	0.06942115470612677	0.5673076923076923	0.8273441762138571
chr9	35100000	35590000	chr9	35100000	35590000	255,255,0	1.614555572616109	0.057880884011715705	0.0786905770451751	0.88	0.8256
chr9	104770000	105440000	chr9	104770000	105440000	255,255,0	1.810860501707336	0.05949847386430157	0.07696317969826683	0.9731833910034602	0.9420415224913494
chr9	15170000	15640000	chr9	15170000	15640000	255,255,0	0.9448877163867411	0.0586873378613612	0.07745865118679283	0.5017361111111112	0.7100694444444444
chr9	91740000	92070000	chr9	91740000	92070000	255,255,0	1.5612997041737398	0.056057152777753166	0.08005600952006856	0.8927335640138409	0.8512110726643599
chr9	122390000	122810000	chr9	122390000	122810000	255,255,0	1.7466777156204505	0.07332352343215101	0.06269375840913277	0.8593073593073594	0.9415584415584416
chr9	123390000	124010000	chr9	123390000	124010000	255,255,0	1.6935799833290606	0.06502391929204149	0.06913089761082158	0.9324596774193549	0.9284274193548387
chr9	122090000	122360000	chr9	122090000	122360000	255,255,0	1.5088916240027765	0.063453469729262	0.07063919897338972	0.8724489795918368	0.8520408163265306
chr9	131760000	132250000	chr9	131760000	132250000	255,255,0	1.5709977372922996	0.07863811560397935	0.05481808836966712	0.864	0.9408
chr9	37900000	38380000	chr9	37900000	38380000	255,255,0	1.7540461746223521	0.051473020832305594	0.08086422611759841	0.9183333333333333	0.8783333333333333
chr9	89330000	89560000	chr9	89330000	89560000	255,255,0	1.6145700231554638	0.07365881452394324	0.05863055670485787	0.8541666666666666	0.8125
chr9	128700000	129050000	chr9	128700000	129050000	255,255,0	1.1776308395609667	0.043003814819998286	0.08910537832410892	0.6450617283950617	0.8302469135802469
chr9	129120000	129620000	chr9	129120000	129620000	255,255,0	1.8527945495811713	0.060830602450481164	0.07112889590181529	0.9615384615384616	0.9111867408906882
chr9	132410000	132580000	chr9	132410000	132580000	255,255,0	1.2429951077179706	0.06946655405081928	0.062267165397499824	0.7407407407407407	0.7407407407407407
chr9	31110000	31800000	chr9	31110000	31800000	255,255,0	0.7858867364261402	0.06177193887788936	0.06951661341540943	0.4359183673469388	0.6008163265306122
chr9	9320000	9940000	chr9	9320000	9940000	255,255,0	1.40307724439827	0.06624452888995253	0.06499928839019953	0.6643145161290323	0.9022177419354839
chr9	130450000	130680000	chr9	130450000	130680000	255,255,0	1.4631996440706345	0.06547406259460742	0.06569765079002693	0.8125	0.8541666666666666
chr9	117640000	118140000	chr9	117640000	118140000	255,255,0	0.8659294300158336	0.08536002078889976	0.04544953142264961	0.703076923076923	0.5030769230769231
chr9	37020000	37400000	chr9	37020000	37400000	255,255,0	1.660797274198893	0.05927134593840552	0.07130872745695269	0.8394736842105263	0.9078947368421053
chr9	27320000	27540000	chr9	27320000	27540000	255,255,0	1.6200569661948367	0.0632390582708928	0.0672979328976791	0.8257575757575758	0.8409090909090909
chr9	133160000	133330000	chr9	133160000	133330000	255,255,0	1.0802007389135992	0.046282670811298755	0.08423982336165817	0.6419753086419753	0.691358024691358
chr9	137270000	137520000	chr9	137270000	137520000	255,255,0	1.2049886883235112	0.06309097469388258	0.06611931844220578	0.8047337278106509	0.7100591715976331
chr9	83930000	84320000	chr9	83930000	84320000	255,255,0	1.7817068328783812	0.0651068118623728	0.06356462768230375	0.8625	0.9225
chr9	116150000	116590000	chr9	116150000	116590000	255,255,0	1.4063726806543646	0.04001749254816059	0.08849948859111875	0.8754940711462451	0.8438735177865613
chr9	77790000	78250000	chr9	77790000	78250000	255,255,0	1.1665838306393956	0.052297999430970674	0.07598328060374132	0.6286231884057971	0.7916666666666666
chr9	127450000	127920000	chr9	127450000	127920000	255,255,0	1.3147574895851109	0.054682801024715094	0.07329940233804619	0.9114583333333334	0.6996527777777778
chr9	93100000	93570000	chr9	93100000	93570000	255,255,0	1.1119468560544319	0.06501342152230252	0.06289071389368144	0.5954861111111112	0.8003472222222222
chr9	74760000	75090000	chr9	74760000	75090000	255,255,0	1.6138477587693263	0.05529591965283981	0.0724519020533605	0.8858131487889274	0.8650519031141869
chr9	124510000	124750000	chr9	124510000	124750000	255,255,0	1.3391027845558812	0.07240055675311388	0.055247558079046855	0.8012820512820513	0.8012820512820513
chr9	134160000	134440000	chr9	134160000	134440000	255,255,0	1.4088241562197514	0.07269835202858671	0.05484129854843636	0.8428571428571429	0.8238095238095238
chr9	31830000	32350000	chr9	31830000	32350000	255,255,0	1.2283251930437582	0.05718844318633771	0.0698677601384829	0.6794871794871795	0.7763532763532763
chr9	34380000	34630000	chr9	34380000	34630000	255,255,0	1.6690798982233126	0.04757308923423348	0.07939555338808046	0.8520710059171598	0.8757396449704142
chr9	112930000	113050000	chr9	112930000	113050000	255,255,0	0.7433895603163436	0.04171066206881309	0.08483935913861063	0.5089285714285714	0.5089285714285714
chr9	97680000	97900000	chr9	97680000	97900000	255,255,0	1.250264750571099	0.07094836068718191	0.055552240382640325	0.8257575757575758	0.6590909090909091
chr9	90900000	91420000	chr9	90900000	91420000	255,255,0	1.3057891189012332	0.05770822437121709	0.06838957193890674	0.9415954415954416	0.5512820512820513
chr9	820000	1010000	chr9	820000	1010000	255,255,0	1.3420097520408623	0.034629505633885505	0.09044384710776696	0.75	0.79
chr9	127930000	128110000	chr9	127930000	128110000	255,255,0	1.2148217489757809	0.06158609490652005	0.06340157937474557	0.7444444444444445	0.7444444444444445
chr9	121530000	122020000	chr9	121530000	122020000	255,255,0	1.564942447998867	0.05831483488276662	0.06560699650449806	0.9024	0.9248
chr9	100600000	100940000	chr9	100600000	100940000	255,255,0	1.727923334244343	0.05969795859273132	0.06391772395232598	0.7549019607843137	0.9313725490196079
chr9	32580000	32990000	chr9	32580000	32990000	255,255,0	1.8375864231336723	0.06077105639000904	0.06279915565656496	0.8662131519274376	0.9297052154195011
chr9	76400000	76710000	chr9	76400000	76710000	255,255,0	1.4851503571160984	0.0686915233939068	0.05450287250276724	0.84765625	0.84765625
chr9	3690000	4290000	chr9	3690000	4290000	255,255,0	1.2197899034290047	0.053281762044938986	0.06847966667206885	0.6935483870967742	0.7795698924731183
chr9	21810000	22250000	chr9	21810000	22250000	255,255,0	1.1895795196333683	0.06169655937710926	0.0600063117429431	0.6976284584980237	0.7727272727272727
chr9	34670000	35050000	chr9	34670000	35050000	255,255,0	1.7809778196573836	0.05964642406325937	0.06143500775304639	0.9236842105263158	0.8342105263157895
chr9	97410000	97630000	chr9	97410000	97630000	255,255,0	1.4023362852412398	0.05046562692034676	0.06962330948717371	0.7954545454545454	0.8409090909090909
chr9	133760000	134000000	chr9	133760000	134000000	255,255,0	1.3808884080680777	0.05059360836229784	0.06881525569510547	0.8397435897435898	0.8397435897435898
chr9	126910000	127190000	chr9	126910000	127190000	255,255,0	1.3926011708404331	0.07409977643350313	0.043973063809668145	0.8428571428571429	0.8523809523809524
chr9	36360000	36730000	chr9	36360000	36730000	255,255,0	1.2430317022715607	0.056656793062809185	0.060790683427771386	0.7423822714681441	0.6980609418282548
chr9	89040000	89300000	chr9	89040000	89300000	255,255,0	1.5895660128558808	0.045686965231861845	0.07099756140747715	0.8186813186813187	0.8516483516483516
chr9	93680000	93960000	chr9	93680000	93960000	255,255,0	1.443339667500776	0.06239537475450388	0.054282609184701694	0.861904761904762	0.8523809523809524
chr9	32370000	32560000	chr9	32370000	32560000	255,255,0	1.4421827053181167	0.060710706278688076	0.05573221527454114	0.77	0.77
chr9	123070000	123350000	chr9	123070000	123350000	255,255,0	1.510213557543185	0.05372757315487442	0.06239879868809234	0.861904761904762	0.8904761904761904
chr9	72280000	72830000	chr9	72280000	72830000	255,255,0	1.4601620616380302	0.059262358613481614	0.0567160651791116	0.8278061224489796	0.8686224489795918
chr9	104810000	105150000	chr9	104810000	105150000	255,255,0	1.1208789659745173	0.09055685353196441	0.025309735801216822	0.8986928104575164	0.5196078431372549
chr9	74100000	74670000	chr9	74100000	74670000	255,255,0	1.1240812794298958	0.04756470798610257	0.06767442974550883	0.6777645659928656	0.7324613555291319
chr9	131540000	131740000	chr9	131540000	131740000	255,255,0	1.3022842383156132	0.0548403199640832	0.06015194570303331	0.7909090909090909	0.7909090909090909
chr9	114390000	114650000	chr9	114390000	114650000	255,255,0	1.514403550742132	0.06984479965625859	0.04511074673846485	0.8626373626373627	0.8736263736263736
chr9	90280000	90630000	chr9	90280000	90630000	255,255,0	0.8758398944882522	0.06273383078076902	0.051917474504053776	0.5524691358024691	0.7006172839506173
chr9	90990000	91250000	chr9	90990000	91250000	255,255,0	0.7573277268572136	0.09052461908583885	0.024066134381117356	0.5439560439560439	0.510989010989011
chr9	96400000	96670000	chr9	96400000	96670000	255,255,0	1.348661789196227	0.050551120738801886	0.06397517231708497	0.7590307616259173	0.8569242176508614
chr9	76750000	77000000	chr9	76750000	77000000	255,255,0	1.4226530178175398	0.06229424671734586	0.051496350963642246	0.8047337278106509	0.8047337278106509
chr9	122890000	123040000	chr9	122890000	123040000	255,255,0	0.9027574608438048	0.0843447070504108	0.029441976292600043	0.7092329545454545	0.5078125
chr9	29250000	29730000	chr9	29250000	29730000	255,255,0	1.2493824347883002	0.05296683444264228	0.0605390862615527	0.7449886373381357	0.7452810336813276
chr9	106280000	106850000	chr9	106280000	106850000	255,255,0	0.6904857063329901	0.04334563511906335	0.06950714079686127	0.5041617122473246	0.539833531510107
chr9	98290000	98770000	chr9	98290000	98770000	255,255,0	1.5669744357202589	0.05786230899801581	0.054831950559552506	0.8616666666666667	0.9216666666666666
chr9	134020000	134150000	chr9	134020000	134150000	255,255,0	0.8403561142513261	0.046238377984018586	0.0662403662870697	0.5306122448979592	0.5714285714285714
chr9	135080000	135420000	chr9	135080000	135420000	255,255,0	1.4591548728115535	0.046455039142252796	0.06592075758112242	0.8986928104575164	0.8594771241830066
chr9	17080000	17480000	chr9	17080000	17480000	255,255,0	1.612431424987907	0.050077903023376544	0.06222787657806733	0.8404761904761905	0.9023809523809524
chr9	83660000	83910000	chr9	83660000	83910000	255,255,0	1.0434312135610462	0.04756511138369722	0.06462289136784408	0.650887573964497	0.6390532544378699
chr9	113410000	113670000	chr9	113410000	113670000	255,255,0	1.3039680997376184	0.054415204672229586	0.057519397872197314	0.7637362637362637	0.8516483516483516
chr9	21180000	21450000	chr9	21180000	21450000	255,255,0	1.3535652121763737	0.07964910245219933	0.03215937199477467	0.8520408163265306	0.6989795918367347
chr9	132260000	132390000	chr9	132260000	132390000	255,255,0	0.8065791772035897	0.06707477778003285	0.044565217386607785	0.5306122448979592	0.5306122448979592
chr9	77010000	77170000	chr9	77010000	77170000	255,255,0	1.1275470871682869	0.06471700321746608	0.046874547948224696	0.7083333333333334	0.5972222222222222
chr9	115030000	115530000	chr9	115030000	115530000	255,255,0	1.5063674903358977	0.04832676741021605	0.06281755791040561	0.82	0.943076923076923
chr9	1050000	1410000	chr9	1050000	1410000	255,255,0	1.3891190055269564	0.0615726403725213	0.04936684215166631	0.8918128654970761	0.6461988304093568
chr9	124880000	125370000	chr9	124880000	125370000	255,255,0	1.4758220782143958	0.059934644093260936	0.050751013442889376	0.8992	0.8864
chr9	33920000	34320000	chr9	33920000	34320000	255,255,0	1.0303659908845586	0.05765285525171165	0.05293496527258302	0.6738095238095239	0.5976190476190476
chr9	87680000	87840000	chr9	87680000	87840000	255,255,0	1.0870256229634796	0.05077152486404693	0.059250588911039216	0.7083333333333334	0.5972222222222222
chr9	114680000	115010000	chr9	114680000	115010000	255,255,0	1.2665912025621118	0.05534379313878812	0.05413805620961054	0.8235294117647058	0.7889273356401384
chr9	137070000	137240000	chr9	137070000	137240000	255,255,0	0.9555547082089071	0.030800093768836426	0.07841528114670092	0.6172839506172839	0.6666666666666666
chr9	17810000	18210000	chr9	17810000	18210000	255,255,0	1.4203916759269049	0.05366168905333574	0.05517131573405415	0.7547619047619047	0.8690476190476191
chr9	110300000	110620000	chr9	110300000	110620000	255,255,0	1.0787334645754691	0.06844749136395095	0.03924566184613483	0.649798354244745	0.7820749144533159
chr9	116710000	116890000	chr9	116710000	116890000	255,255,0	1.0011839872099313	0.07305054504934369	0.03382580718580967	0.7444444444444445	0.5444444444444444
chr9	17520000	17790000	chr9	17520000	17790000	255,255,0	1.4778246396327304	0.06125077697586384	0.0448828204714771	0.8622448979591837	0.7704081632653061
chr9	117040000	117450000	chr9	117040000	117450000	255,255,0	1.144323596065437	0.03767028670788304	0.06831714671452233	0.6213151927437641	0.8526077097505669
chr9	126510000	126800000	chr9	126510000	126800000	255,255,0	1.0580536839268797	0.04676389334389848	0.05909338925357217	0.6666666666666666	0.7377777777777778
chr9	132650000	132960000	chr9	132650000	132960000	255,255,0	1.067950718064174	0.05273980509742652	0.05307638217377131	0.60546875	0.81640625
chr9	37470000	37830000	chr9	37470000	37830000	255,255,0	1.5794683771332496	0.05693511419118466	0.048795621174845816	0.9210526315789473	0.7982456140350878
chr9	95500000	96010000	chr9	95500000	96010000	255,255,0	0.756194195712578	0.047734161415593605	0.057913888023641225	0.5576923076923077	0.5014792899408284
chr9	88590000	89000000	chr9	88590000	89000000	255,255,0	1.4328318364745884	0.056992048433414946	0.04819964218575282	0.8344671201814059	0.8208616780045351
chr9	33590000	33740000	chr9	33590000	33740000	255,255,0	0.9387518978278182	0.0500060867804496	0.05505564053468108	0.609375	0.546875
chr9	105870000	106240000	chr9	105870000	106240000	255,255,0	0.9993340035607499	0.06587930278672081	0.03910483942281107	0.7534626038781164	0.6371191135734072
chr9	111720000	112070000	chr9	111720000	112070000	255,255,0	1.387475215766729	0.06828277519748495	0.03558191696499893	0.7993827160493827	0.9104938271604939
chr9	19050000	19450000	chr9	19050000	19450000	255,255,0	1.8928775118712955	0.055622834784157416	0.04820256348081847	0.9404761904761905	0.9166666666666666
chr9	104450000	104740000	chr9	104450000	104740000	255,255,0	1.242725493364639	0.03450194680161765	0.06863300275702378	0.6488888888888888	0.8977777777777778
chr9	69030000	69210000	chr9	69030000	69210000	255,255,0	1.1819354222600287	0.06974002115377301	0.032949937051099644	0.7666666666666667	0.7
chr9	22280000	22460000	chr9	22280000	22460000	255,255,0	1.192273469118875	0.04793361294603074	0.054675471855319	0.7222222222222222	0.7
chr9	4370000	4690000	chr9	4370000	4690000	255,255,0	1.3334916487387365	0.05682285389446967	0.0456911189994665	0.8272058823529411	0.7316176470588235
chr9	115580000	116120000	chr9	115580000	116120000	255,255,0	1.3154374420786636	0.056234039390073126	0.04624242784723934	0.9404761904761905	0.6759259259259259
chr9	133350000	133490000	chr9	133350000	133490000	255,255,0	0.8492685213508164	0.07326892639339389	0.02900091332334479	0.5535714285714286	0.5892857142857143
chr9	84390000	84650000	chr9	84390000	84650000	255,255,0	1.4863139309538795	0.07003020893709269	0.03222435475945275	0.8296703296703297	0.8406593406593407
chr9	98800000	99150000	chr9	98800000	99150000	255,255,0	1.701581285468961	0.04742400953199932	0.05458935663175385	0.9351851851851852	0.8981481481481481
chr9	18800000	19020000	chr9	18800000	19020000	255,255,0	1.207894608252631	0.03001904283434385	0.07175591005552667	0.5681818181818182	0.8257575757575758
chr9	82620000	82960000	chr9	82620000	82960000	255,255,0	1.1877351839379764	0.047772286861544104	0.05326115222073548	0.6437908496732027	0.826797385620915
chr9	23670000	23820000	chr9	23670000	23820000	255,255,0	1.0749127860068795	0.04026163044406078	0.06007804278996239	0.6328125	0.6467013888888888
chr9	20610000	20940000	chr9	20610000	20940000	255,255,0	0.8509690144862633	0.031595257968943996	0.06846835128574155	0.615916955017301	0.5121107266435986
chr9	85810000	86010000	chr9	85810000	86010000	255,255,0	1.195266846359201	0.06780063505845771	0.03192055715728706	0.7545454545454545	0.6636363636363637
chr9	72850000	73060000	chr9	72850000	73060000	255,255,0	1.2844665790944054	0.053531336082820125	0.0461807775992265	0.8099173553719008	0.7107438016528925
chr9	92330000	92630000	chr9	92330000	92630000	255,255,0	1.4706516865956325	0.05407979603980023	0.04557355101892491	0.8428385416666666	0.8951822916666667
chr9	10010000	10270000	chr9	10010000	10270000	255,255,0	1.4585925965407303	0.059960400367003036	0.0396533247449624	0.8626373626373627	0.8076923076923077
chr9	133510000	133730000	chr9	133510000	133730000	255,255,0	1.2447563397132018	0.05244986584550214	0.04688882327077526	0.7651515151515151	0.8257575757575758
chr9	23120000	23500000	chr9	23120000	23500000	255,255,0	1.113017944402392	0.03313009025977354	0.06607578850170509	0.6342105263157894	0.7657894736842106
chr9	85630000	85790000	chr9	85630000	85790000	255,255,0	0.9351915807756948	0.031240003578693762	0.06788665198371388	0.5416666666666666	0.625
chr9	104160000	104380000	chr9	104160000	104380000	255,255,0	1.2325866010746718	0.05148272075716932	0.04758515805176168	0.8409090909090909	0.7651515151515151
chr9	34690000	34870000	chr9	34690000	34870000	255,255,0	1.018130559646518	0.08095769757446114	0.017934576671469186	0.7222222222222222	0.5
chr9	27710000	28080000	chr9	27710000	28080000	255,255,0	1.2521404592897638	0.05898794876288639	0.03966827896576405	0.7867036011080333	0.7590027700831025
chr9	87330000	87660000	chr9	87330000	87660000	255,255,0	1.6220861956351593	0.03828002312795392	0.060316730927360826	0.9204152249134948	0.8581314878892734
chr9	36380000	36580000	chr9	36380000	36580000	255,255,0	1.261715319450255	0.05499692155175717	0.04343740178829931	0.7909090909090909	0.6818181818181818
chr9	2850000	3190000	chr9	2850000	3190000	255,255,0	1.649880812193255	0.06111796819405779	0.03720060263535259	0.9052287581699346	0.8333333333333334
chr9	12690000	13010000	chr9	12690000	13010000	255,255,0	1.4710592183207376	0.05435836281244347	0.043739264189095184	0.8639705882352942	0.7904411764705882
chr9	109890000	110160000	chr9	109890000	110160000	255,255,0	1.3969466945004108	0.03666393860281579	0.06035902272149027	0.8622448979591837	0.8724489795918368
chr9	135960000	136120000	chr9	135960000	136120000	255,255,0	1.0183627285390284	0.05595145991305775	0.040648950371769334	0.7083333333333334	0.625
chr9	134450000	134660000	chr9	134450000	134660000	255,255,0	1.0644109420377008	0.0542378957545077	0.04213365978756365	0.7272727272727273	0.6942148760330579
chr9	86030000	86270000	chr9	86030000	86270000	255,255,0	1.262447150124451	0.03632004669503437	0.059297539012719475	0.7371794871794872	0.7884615384615384
chr9	23830000	24240000	chr9	23830000	24240000	255,255,0	1.1394077720863445	0.050756708237965104	0.044610248484498	0.7709750566893424	0.6530612244897959
chr9	15840000	16140000	chr9	15840000	16140000	255,255,0	1.3234012247613298	0.05529884630847953	0.03936522261069533	0.7458333333333333	0.8625
chr9	129140000	129340000	chr9	129140000	129340000	255,255,0	1.0276185362967867	0.07757442668367978	0.017073472702064153	0.8090909090909091	0.5181818181818182
chr9	125200000	125380000	chr9	125200000	125380000	255,255,0	1.183844191460711	0.027732747122804553	0.0669064652410401	0.7444444444444445	0.7666666666666667
chr9	109120000	109410000	chr9	109120000	109410000	255,255,0	1.1230561596198556	0.0396416834571789	0.0548163009895961	0.7466666666666667	0.7822222222222223
chr9	134750000	135040000	chr9	134750000	135040000	255,255,0	1.1729206240406547	0.04368563415739952	0.05060944761549713	0.7111111111111111	0.8355555555555556
chr9	8490000	8900000	chr9	8490000	8900000	255,255,0	1.2422576942807468	0.04173344941949469	0.05235627142432216	0.7528344671201814	0.7891156462585034
chr9	130100000	130380000	chr9	130100000	130380000	255,255,0	1.1756572266957088	0.04081486221912006	0.05321314639846436	0.7761904761904762	0.8047619047619048
chr9	14430000	14780000	chr9	14430000	14780000	255,255,0	1.5707637985160705	0.04719394556280582	0.04587404138718268	0.9166666666666666	0.8117283950617284
chr9	19470000	19910000	chr9	19470000	19910000	255,255,0	1.7609064123457867	0.05106092502131107	0.04180847264565135	0.9268774703557312	0.9150197628458498
chr9	113700000	114040000	chr9	113700000	114040000	255,255,0	1.4850436264443556	0.05195635071105528	0.04087504681901166	0.8986928104575164	0.8986928104575164
chr9	121190000	121470000	chr9	121190000	121470000	255,255,0	1.1805157413287928	0.04001369291215996	0.052720330232693416	0.8238095238095238	0.7285714285714285
chr9	75880000	76310000	chr9	75880000	76310000	255,255,0	1.3028984514835353	0.04220687776073019	0.050321794945954776	0.7789256198347108	0.8119834710743802
chr9	36770000	37000000	chr9	36770000	37000000	255,255,0	1.3194130980705743	0.0434803114276414	0.048965907895219485	0.7708333333333334	0.7708333333333334
chr9	15460000	15630000	chr9	15460000	15630000	255,255,0	1.101154514747377	0.04257569482264192	0.04958625931700266	0.6666666666666666	0.6666666666666666
chr9	33340000	33490000	chr9	33340000	33490000	255,255,0	0.8480837721341967	0.03616594872439202	0.05566761737693576	0.5528124999999999	0.5128125
chr9	127450000	127730000	chr9	127450000	127730000	255,255,0	1.2675208794931458	0.05262005926982177	0.03901952575683556	0.8809523809523809	0.719047619047619
chr9	111360000	111580000	chr9	111360000	111580000	255,255,0	1.0190662097172059	0.06105908537164356	0.03036930875652143	0.8106060606060606	0.5227272727272727
chr9	80280000	80590000	chr9	80280000	80590000	255,255,0	0.9972896672581439	0.045198685744461384	0.0457270145061895	0.652015306122449	0.614719387755102
chr9	135500000	135790000	chr9	135500000	135790000	255,255,0	0.9995271118805713	0.04826635955872037	0.04240594870090231	0.8088888888888889	0.56
chr9	71000000	71250000	chr9	71000000	71250000	255,255,0	1.1583560049226336	0.046232349948495816	0.04429345900014241	0.5755561840120664	0.8518570889894419
chr9	73210000	73590000	chr9	73210000	73590000	255,255,0	1.366683708282657	0.04628054338505179	0.044125753528752226	0.8710526315789474	0.7921052631578948
chr9	25970000	26320000	chr9	25970000	26320000	255,255,0	1.248886645588962	0.054484665715807706	0.035281264764048345	0.8240740740740741	0.7067901234567902
chr9	28770000	29210000	chr9	28770000	29210000	255,255,0	1.2231062387889065	0.04567426315896377	0.043963568660077904	0.7252964426877471	0.8122529644268774
chr9	129440000	129610000	chr9	129440000	129610000	255,255,0	0.9769891469863334	0.017006411956534503	0.07213291761126345	0.5185185185185185	0.7407407407407407
chr9	89920000	90100000	chr9	89920000	90100000	255,255,0	1.1731309010037099	0.0189791964727209	0.07001199584482051	0.6555555555555556	0.7666666666666667
chr9	129830000	130070000	chr9	129830000	130070000	255,255,0	1.2633290421100836	0.04968796118120593	0.03829950280003999	0.8397435897435898	0.8269230769230769
chr9	109550000	109850000	chr9	109550000	109850000	255,255,0	1.1614868615921303	0.054022095620351554	0.03363549541445012	0.8041666666666667	0.7708333333333334
chr9	105580000	105830000	chr9	105580000	105830000	255,255,0	0.7876869316490533	0.041508954284792836	0.046129921793691867	0.6010175721714184	0.5756903353057199
chr9	125400000	125940000	chr9	125400000	125940000	255,255,0	1.182847125570949	0.047497146027210446	0.04004590275614285	0.9272486772486772	0.5886243386243386
chr9	71280000	71750000	chr9	71280000	71750000	255,255,0	1.2331272878403676	0.044222832237840515	0.043290141566386185	0.8107638888888888	0.7274305555555556
chr9	100310000	100590000	chr9	100310000	100590000	255,255,0	1.1979831018283944	0.039464865670395866	0.04777731433078347	0.7333333333333334	0.8523809523809524
chr9	111040000	111300000	chr9	111040000	111300000	255,255,0	1.1362391133248964	0.022295724937001292	0.06486569587328925	0.6318681318681318	0.8516483516483516
chr9	27000000	27270000	chr9	27000000	27270000	255,255,0	1.235878887778556	0.041636364297889035	0.04489295348182262	0.75	0.7602040816326531
chr9	83330000	83580000	chr9	83330000	83580000	255,255,0	1.1594693544813228	0.040444693343824445	0.04597376899783136	0.6390532544378699	0.8047337278106509
chr9	127210000	127430000	chr9	127210000	127430000	255,255,0	1.3502405342170554	0.03317016411965086	0.05279185893360791	0.8257575757575758	0.8409090909090909
chr9	14450000	14600000	chr9	14450000	14600000	255,255,0	0.9989297257181536	0.06542407716834844	0.02044237375132514	0.671875	0.546875
chr9	75260000	75520000	chr9	75260000	75520000	255,255,0	1.0142274095253134	0.058153712957133494	0.026909820231839125	0.7713293650793651	0.5381944444444444
chr9	4380000	4580000	chr9	4380000	4580000	255,255,0	1.1103625364407406	0.054142676678756343	0.0308614024746985	0.7727272727272727	0.5545454545454546
chr9	124900000	125170000	chr9	124900000	125170000	255,255,0	1.2444501948203015	0.05403829314139537	0.029137677315338104	0.8724489795918368	0.7602040816326531
chr9	20940000	21120000	chr9	20940000	21120000	255,255,0	1.1406397947115472	0.018112515008530707	0.06454953364018128	0.6555555555555556	0.7666666666666667
chr9	2630000	2820000	chr9	2630000	2820000	255,255,0	1.0553960007526306	0.01837041366799171	0.06415767230911651	0.51	0.75
chr9	95170000	95500000	chr9	95170000	95500000	255,255,0	1.0998927781984584	0.04986839627728444	0.032310699432241	0.7681660899653979	0.6782006920415224
chr9	120380000	120570000	chr9	120380000	120570000	255,255,0	1.0585944896182418	0.04786305470668471	0.034089270183414656	0.73	0.67
chr9	77440000	77750000	chr9	77440000	77750000	255,255,0	1.4560429752216653	0.04395556611791463	0.03791608552143452	0.8525965073529411	0.8673023897058824
chr9	131120000	131340000	chr9	131120000	131340000	255,255,0	1.0419363252347658	0.045714367335290954	0.03600611973213075	0.7348484848484849	0.6893939393939394
chr9	73680000	74080000	chr9	73680000	74080000	255,255,0	1.3372871163972544	0.040857417546989544	0.040447490390056934	0.8023809523809524	0.8119047619047619
chr9	18240000	18440000	chr9	18240000	18440000	255,255,0	1.105938528163299	0.0583475658697097	0.022858919928282963	0.7727272727272727	0.5909090909090909
chr9	19930000	20330000	chr9	19930000	20330000	255,255,0	1.359782854025576	0.04836709219423241	0.03240926714301126	0.8785714285714286	0.7452380952380953
chr9	72030000	72270000	chr9	72030000	72270000	255,255,0	1.343290588284198	0.03877643048142096	0.041999052495468536	0.8012820512820513	0.8397435897435898
chr9	112430000	112700000	chr9	112430000	112700000	255,255,0	1.1258192004617333	0.0365771282206422	0.044019935909729	0.7397959183673469	0.7908163265306123
chr9	93320000	93560000	chr9	93320000	93560000	255,255,0	1.0257398951482388	0.030623009173817092	0.04972183678978821	0.5705128205128205	0.7756410256410257
chr9	136760000	136940000	chr9	136760000	136940000	255,255,0	0.8647916387251938	0.05293226483830753	0.027299257355075313	0.6555555555555556	0.5444444444444444
chr9	93140000	93300000	chr9	93140000	93300000	255,255,0	1.1230286543989614	0.04222326197264925	0.037772829079245826	0.7083333333333334	0.7083333333333334
chr9	98060000	98280000	chr9	98060000	98280000	255,255,0	1.2896909663362255	0.04081575736332706	0.039134751099739365	0.8106060606060606	0.8106060606060606
chr9	6050000	6330000	chr9	6050000	6330000	255,255,0	1.1776226185099712	0.03796810558364421	0.04152658411813506	0.7571428571428571	0.7285714285714285
chr9	21490000	21790000	chr9	21490000	21790000	255,255,0	1.1224496755634417	0.034606763561633724	0.04469045058849258	0.5171784890426758	0.8512759515570935
chr9	14090000	14350000	chr9	14090000	14350000	255,255,0	1.197212214303018	0.026279508259738127	0.05282871648264789	0.7197802197802198	0.7747252747252747
chr9	99820000	100000000	chr9	99820000	100000000	255,255,0	1.1488094724597915	0.04486888215962781	0.03306351750303503	0.7666666666666667	0.7666666666666667
chr9	5790000	6040000	chr9	5790000	6040000	255,255,0	0.9320161101684854	0.03966474293859678	0.03779731471066204	0.6982248520710059	0.5325443786982249
chr9	87330000	87510000	chr9	87330000	87510000	255,255,0	1.0873617600361198	0.05939114595563921	0.017849747408219024	0.7666666666666667	0.5
chr9	126270000	126490000	chr9	126270000	126490000	255,255,0	0.9972233429248238	0.03013451086185347	0.04690957780171421	0.7045454545454546	0.6893939393939394
chr9	100030000	100270000	chr9	100030000	100270000	255,255,0	1.1637710302320006	0.03331790517725318	0.043702235888420767	0.8269230769230769	0.7628205128205128
chr9	37900000	38070000	chr9	37900000	38070000	255,255,0	1.1056186961570944	0.0571149829231688	0.019665659226005692	0.7160493827160493	0.6172839506172839
chr9	137620000	137810000	chr9	137620000	137810000	255,255,0	0.9249921839391732	0.05017333156266166	0.0262412273777918	0.7617172713326559	0.5191087402625864
chr9	5440000	5590000	chr9	5440000	5590000	255,255,0	1.0353156964261412	0.030220482407326388	0.045853562111157854	0.640625	0.640625
chr9	96020000	96210000	chr9	96020000	96210000	255,255,0	1.0656948032618314	0.03710806024508654	0.03876583754672153	0.69	0.73
chr9	118200000	118500000	chr9	118200000	118500000	255,255,0	0.8543952512433881	0.03133182783771292	0.044482540097546146	0.5375	0.7041666666666667
chr9	98560000	98710000	chr9	98560000	98710000	255,255,0	0.7616646056480583	0.014938193835213585	0.06082019928771544	0.5170717592592593	0.5417631172839505
chr9	1900000	2110000	chr9	1900000	2110000	255,255,0	1.1366979957799066	0.030809475279337497	0.044824949459073754	0.6776859504132231	0.743801652892562
chr9	112090000	112360000	chr9	112090000	112360000	255,255,0	1.372502316607467	0.041063048059085894	0.03432522439721307	0.8928571428571429	0.8214285714285714
chr9	590000	780000	chr9	590000	780000	255,255,0	1.08330930224258	0.03346493147860227	0.041764169941851885	0.61	0.73
chr9	72350000	72590000	chr9	72350000	72590000	255,255,0	1.1855540712823869	0.05453416671245513	0.020670173384241253	0.8269230769230769	0.6987179487179487
chr9	22000000	22240000	chr9	22000000	22240000	255,255,0	1.184531180282238	0.03383410299100438	0.03968920076543171	0.6474358974358975	0.8141025641025641
chr9	91430000	91690000	chr9	91430000	91690000	255,255,0	1.1662673208763457	0.022371397626127866	0.04972173576093557	0.7197802197802198	0.8076923076923077
chr9	12480000	12660000	chr9	12480000	12660000	255,255,0	1.0485238520302969	0.019080454089053654	0.052890085960606306	0.6555555555555556	0.6555555555555556
chr9	1430000	1620000	chr9	1430000	1620000	255,255,0	0.9932645433191952	0.0293865846568905	0.04246999480071384	0.65	0.61
chr9	26680000	26870000	chr9	26680000	26870000	255,255,0	1.0893664553883045	0.029885083685046214	0.04145305862632135	0.69	0.69
chr9	13410000	13710000	chr9	13410000	13710000	255,255,0	0.9969423703530859	0.04099972177113348	0.03023164508483818	0.7541666666666667	0.5375
chr9	130880000	131030000	chr9	130880000	131030000	255,255,0	0.7948168523522254	0.03978760593321683	0.031281337814512186	0.515625	0.609375
chr9	127750000	127920000	chr9	127750000	127920000	255,255,0	1.043309540323029	0.024819714730903795	0.046116358187030054	0.691358024691358	0.7160493827160493
chr9	370000	550000	chr9	370000	550000	255,255,0	0.9255281172899014	0.04829794963841861	0.021941131568691357	0.6333333333333333	0.5888888888888889
chr9	92670000	92800000	chr9	92670000	92800000	255,255,0	0.8445535737463632	0.03906150121062972	0.03084671231874748	0.5714285714285714	0.5714285714285714
chr9	21810000	21970000	chr9	21810000	21970000	255,255,0	1.021902902375284	0.047976001938351	0.021346545441184868	0.7083333333333334	0.5694444444444444
chr9	120740000	120960000	chr9	120740000	120960000	255,255,0	0.8104587995118332	0.03983713432221194	0.029159423475920824	0.6136363636363636	0.5378787878787878
chr9	123400000	123520000	chr9	123400000	123520000	255,255,0	0.7094754779290288	0.052369530007036216	0.016245084039068693	0.5	0.5
chr9	132640000	132800000	chr9	132640000	132800000	255,255,0	0.95099654046843	0.04576929050245714	0.022565753596316025	0.6805555555555556	0.6527777777777778
chr9	36200000	36350000	chr9	36200000	36350000	255,255,0	1.0233024052780326	0.028904437277325605	0.03918691234420405	0.609375	0.671875
chr9	110420000	110620000	chr9	110420000	110620000	255,255,0	1.0263445167348781	0.02682802080263066	0.04111196831380509	0.5909090909090909	0.8090909090909091
chr9	14840000	15140000	chr9	14840000	15140000	255,255,0	1.1377709409525296	0.03917423767162314	0.02872019634004315	0.7541666666666667	0.7208333333333333
chr9	15200000	15420000	chr9	15200000	15420000	255,255,0	1.2498691648438485	0.03159973945820817	0.03608174387025264	0.8106060606060606	0.75
chr9	3710000	4060000	chr9	3710000	4060000	255,255,0	0.9083337633371193	0.03714959632191987	0.02836558911904893	0.6944444444444444	0.558641975308642
chr9	3230000	3450000	chr9	3230000	3450000	255,255,0	1.2800928134449197	0.03446779057668128	0.03079115464270711	0.8257575757575758	0.7803030303030303
chr9	119380000	119530000	chr9	119380000	119530000	255,255,0	0.778870110967376	0.04513453223530112	0.019563891767827104	0.5703125	0.5234375
chr9	71800000	72020000	chr9	71800000	72020000	255,255,0	1.2450852699379427	0.031603124410240636	0.03257722154694405	0.75	0.7954545454545454
chr9	22810000	23100000	chr9	22810000	23100000	255,255,0	0.9439681402647992	0.02832304855084184	0.03562923940396657	0.5955555555555555	0.6844444444444444
chr9	5170000	5420000	chr9	5170000	5420000	255,255,0	0.8399930919954522	0.026445606611718117	0.03716569130619031	0.5562130177514792	0.591715976331361
chr9	115870000	116110000	chr9	115870000	116110000	255,255,0	0.921043141322967	0.02262418285912532	0.040792025695248244	0.5064102564102564	0.7756410256410257
chr9	4750000	4990000	chr9	4750000	4990000	255,255,0	1.1133760817806393	0.033049324161731564	0.030340183819357845	0.7884615384615384	0.6730769230769231
chr9	1680000	1860000	chr9	1680000	1860000	255,255,0	1.0489600378270805	0.0315494638541008	0.030671890461240407	0.7222222222222222	0.6555555555555556
chr9	84680000	84950000	chr9	84680000	84950000	255,255,0	1.2575282592787254	0.0373337821322929	0.02468619842745251	0.7602040816326531	0.8112244897959183
chr9	27570000	27700000	chr9	27570000	27700000	255,255,0	0.885403678894801	0.043879779249054174	0.018110985997976843	0.5714285714285714	0.5714285714285714
chr9	26370000	26650000	chr9	26370000	26650000	255,255,0	0.7755316363555953	0.03296745144704462	0.0288088814370282	0.5761904761904761	0.5
chr9	86410000	86620000	chr9	86410000	86620000	255,255,0	0.9574034324739271	0.03622108405593466	0.024515557075345938	0.7107438016528925	0.5454545454545454
chr9	128270000	128430000	chr9	128270000	128430000	255,255,0	0.8310471713868864	0.032524691970707786	0.027107148037258694	0.5972222222222222	0.5972222222222222
chr9	120580000	120730000	chr9	120580000	120730000	255,255,0	0.8245681375225362	0.03570558888301389	0.023260151114183766	0.609375	0.546875
chr9	84980000	85260000	chr9	84980000	85260000	255,255,0	0.9017761028036132	0.02540326672917953	0.033181860162169355	0.5952380952380952	0.6142857142857143
chr9	136130000	136280000	chr9	136130000	136280000	255,255,0	0.862130869100001	0.02274146696875635	0.032327746384924784	0.578125	0.671875
chr9	72610000	72820000	chr9	72610000	72820000	255,255,0	1.2046480818339869	0.01906440182677765	0.03492431875937492	0.6942148760330579	0.8264462809917356
chr9	35760000	35900000	chr9	35760000	35900000	255,255,0	0.9696347942176072	0.03172044837433651	0.021752744198297595	0.625	0.625
chr9	131350000	131510000	chr9	131350000	131510000	255,255,0	0.8709994010817524	0.012380603880695774	0.04090044498632727	0.5416666666666666	0.6805555555555556
chr9	106640000	106840000	chr9	106640000	106840000	255,255,0	0.881349470797419	0.01656911522078365	0.0328857556211568	0.5727272727272728	0.7545454545454545
chr9	20350000	20610000	chr9	20350000	20610000	255,255,0	0.9045750263404735	0.024436819365755282	0.024859614793376693	0.6098901098901099	0.6318681318681318
chr9	117470000	117610000	chr9	117470000	117610000	255,255,0	0.7026639360315623	0.024342897939470646	0.024129245002058472	0.5178571428571429	0.5178571428571429
chr9	93680000	93800000	chr9	93680000	93800000	255,255,0	0.698773679166376	0.038906638681819775	0.008815555067132847	0.5	0.5
chr9	26470000	26650000	chr9	26470000	26650000	255,255,0	0.8432513915033313	0.02649850316887873	0.021087052558836035	0.5	0.6777777777777778
chr9	106990000	107150000	chr9	106990000	107150000	255,255,0	0.711101169930352	0.0318161875006433	0.015542744560014341	0.5694444444444444	0.5138888888888888
chr9	121540000	121690000	chr9	121540000	121690000	255,255,0	0.8468209312268675	0.027069179610629858	0.019919535720827494	0.671875	0.546875
chr9	95320000	95480000	chr9	95320000	95480000	255,255,0	0.8124105623545049	0.019311986048945136	0.02683848383721985	0.5138888888888888	0.6527777777777778
chr9	6820000	7040000	chr9	6820000	7040000	255,255,0	0.94683482673367	0.025523011580155193	0.02004410959683521	0.7045454545454546	0.6287878787878788
chr9	3540000	3680000	chr9	3540000	3680000	255,255,0	0.7766156541566953	0.02404118265618499	0.02003339432374637	0.5535714285714286	0.5535714285714286
chr9	33930000	34090000	chr9	33930000	34090000	255,255,0	0.9765981837162658	0.025606936294583868	0.013404903614900886	0.7083333333333334	0.5972222222222222
chr9	16710000	16860000	chr9	16710000	16860000	255,255,0	0.8521227797327711	0.011829263191720354	0.02519519791866941	0.546875	0.640625
chr10	79520000	80230000	chr10	79520000	80230000	255,255,0	0.08738701206453303	0.3829532689718869	0.367420721168123	0.5023148148148148	0.41512345679012347
chr10	36890000	37760000	chr10	36890000	37760000	255,255,0	0.9326439649411207	0.13405441800733547	0.18780574755248916	0.8119834710743802	0.4690082644628099
chr10	48340000	48640000	chr10	48340000	48640000	255,255,0	0.7589956393790112	0.1651576523349445	0.034772674371255335	0.525	0.6125
chr10	117490000	118280000	chr10	117490000	118280000	255,255,0	1.445738702869185	0.09287877588829785	0.10693570080974707	0.810625	0.773125
chr10	93700000	94280000	chr10	93700000	94280000	255,255,0	0.8868290196692947	0.09499912130270619	0.10473260625523112	0.5045977011494253	0.6126436781609196
chr10	1940000	3050000	chr10	1940000	3050000	255,255,0	1.2547090190327934	0.10575971442944192	0.09388529704128096	0.5028698979591837	0.9123086734693877
chr10	129020000	129830000	chr10	129020000	129830000	255,255,0	1.030182757292318	0.0660694770189407	0.1334239839053834	0.6888756692444973	0.6311719214753123
chr10	7810000	9300000	chr10	7810000	9300000	255,255,0	1.6746153942580055	0.11341262370679928	0.08567266209448254	0.8622222222222222	0.9294222222222223
chr10	33180000	34240000	chr10	33180000	34240000	255,255,0	1.1463337999881333	0.09936401692804639	0.09945440014885962	0.8109713487071978	0.6146051712089448
chr10	15870000	16590000	chr10	15870000	16590000	255,255,0	1.3222216691018303	0.0720057067307183	0.12623505911364935	0.9121621621621622	0.6478978978978979
chr10	119900000	120870000	chr10	119900000	120870000	255,255,0	1.4779141382089893	0.10546257270003037	0.09273232533498071	0.8404831320283215	0.793002915451895
chr10	27420000	28400000	chr10	27420000	28400000	255,255,0	1.777786343290837	0.1057023975273721	0.09240238688095709	0.9187755102040817	0.9016326530612245
chr10	22340000	23080000	chr10	22340000	23080000	255,255,0	1.205529395815424	0.11851946584697999	0.07896273675323545	0.5014224751066856	0.9182076813655761
chr10	132840000	133260000	chr10	132840000	133260000	255,255,0	1.1044543637117985	0.06759227254581955	0.12802895567820466	0.538961038961039	0.7597402597402597
chr10	27420000	27720000	chr10	27420000	27720000	255,255,0	1.4070057358392765	0.15659154792983504	0.038448709493239426	0.8291666666666667	0.7791666666666667
chr10	32380000	33150000	chr10	32380000	33150000	255,255,0	0.8790348014254938	0.10383784568589294	0.09089280612667064	0.6891025641025641	0.5481837606837607
chr10	116610000	117180000	chr10	116610000	117180000	255,255,0	1.3525279821031497	0.12334166332744419	0.07136552081424483	0.6111771700356718	0.8727705112960761
chr10	98420000	99320000	chr10	98420000	99320000	255,255,0	1.7907168462677971	0.100149732922308	0.0944776802241421	0.8536231884057971	0.9280193236714975
chr10	60800000	61850000	chr10	60800000	61850000	255,255,0	1.0939691747930698	0.08456544313044825	0.10774123526541635	0.7532197298616021	0.6791298911672642
chr10	75330000	76310000	chr10	75330000	76310000	255,255,0	1.1493116888297097	0.10637394705966824	0.08304508714503434	0.8791836734693877	0.5538775510204081
chr10	68360000	68980000	chr10	68360000	68980000	255,255,0	1.1938433976842222	0.08254363804129194	0.10556363244673159	0.8014112903225806	0.6985887096774194
chr10	81050000	81850000	chr10	81050000	81850000	255,255,0	0.871558429096633	0.09658598569524214	0.08991159809307374	0.5201219512195122	0.6835365853658537
chr10	93070000	93510000	chr10	93070000	93510000	255,255,0	0.8165666245898145	0.08488714792984224	0.09905731759048525	0.5158102766798419	0.5237154150197628
chr10	35600000	36860000	chr10	35600000	36860000	255,255,0	1.6781386979026718	0.0919694557808376	0.0917031986121889	0.9040178571428571	0.919890873015873
chr10	6670000	7470000	chr10	6670000	7470000	255,255,0	1.1148613556905003	0.08840609931988845	0.09358318359440332	0.6652439024390244	0.750609756097561
chr10	8510000	9120000	chr10	8510000	9120000	255,255,0	0.5821256906136438	0.04530783469097459	0.13541142123232736	0.4016649323621228	0.445369406867846
chr10	12210000	13100000	chr10	12210000	13100000	255,255,0	1.685289308663674	0.09402731281057441	0.08646663708973101	0.9046913580246914	0.8958024691358024
chr10	87820000	88480000	chr10	87820000	88480000	255,255,0	1.1786817970831776	0.1059774017629016	0.07408835257012225	0.8789049832450546	0.5843984010207693
chr10	101150000	101570000	chr10	101150000	101570000	255,255,0	1.2904861990770802	0.11187497066987973	0.06736616567133541	0.6688311688311688	0.8463203463203464
chr10	50760000	50970000	chr10	50760000	50970000	255,255,0	0.9411528309322525	0.1320852142899634	0.047011418626315166	0.5454545454545454	0.743801652892562
chr10	62430000	63150000	chr10	62430000	63150000	255,255,0	1.4230223918043885	0.09329640728057007	0.0804949606975437	0.78003003003003	0.8806306306306306
chr10	64020000	64690000	chr10	64020000	64690000	255,255,0	1.005489527528149	0.11743688147757053	0.05611974328879286	0.8520761245674741	0.4403114186851211
chr10	90730000	90870000	chr10	90730000	90870000	255,255,0	1.0684893841637746	0.07530696254336883	0.09646430931102237	0.5892857142857143	0.625
chr10	98710000	99300000	chr10	98710000	99300000	255,255,0	1.326747454290138	0.07995287480580332	0.09026473422001619	0.5922222222222222	0.8966666666666666
chr10	89770000	90710000	chr10	89770000	90710000	255,255,0	1.6540360050767748	0.0763898052616862	0.09322856463504658	0.910904255319149	0.8111702127659575
chr10	73810000	74120000	chr10	73810000	74120000	255,255,0	1.402184893342949	0.08654388665686816	0.08095028616596228	0.83203125	0.90234375
chr10	30720000	31490000	chr10	30720000	31490000	255,255,0	1.2961982719826848	0.07743114849887081	0.08999511187309017	0.9070101906640369	0.6305802103879027
chr10	76340000	77110000	chr10	76340000	77110000	255,255,0	1.0413825545581812	0.07355320418324032	0.09227958987860835	0.5391190006574622	0.8586456278763971
chr10	96370000	97030000	chr10	96370000	97030000	255,255,0	1.0598416386653613	0.0781991259905888	0.0868578111780918	0.6176470588235294	0.6978609625668449
chr10	19810000	20840000	chr10	19810000	20840000	255,255,0	1.4456143600604665	0.07803970676517055	0.08680121194236884	0.8017751479289941	0.9049556213017751
chr10	74180000	75230000	chr10	74180000	75230000	255,255,0	1.798552862481327	0.08230316326882342	0.0825337694832628	0.9377002491990032	0.9441082235671058
chr10	97740000	98360000	chr10	97740000	98360000	255,255,0	1.1996152119662957	0.08576380161316016	0.07788274663622496	0.8598790322580645	0.53125
chr10	120920000	121910000	chr10	120920000	121910000	255,255,0	1.7821650898659436	0.06874926156385497	0.09419590772535202	0.9201102040816327	0.9050367346938775
chr10	102710000	103360000	chr10	102710000	103360000	255,255,0	1.74103369721625	0.0729645997277033	0.08940448343149843	0.8925619834710744	0.8852157943067034
chr10	52280000	52770000	chr10	52280000	52770000	255,255,0	1.3029237548870294	0.07988148832398875	0.08040857304686744	0.7488	0.8352
chr10	4810000	5400000	chr10	4810000	5400000	255,255,0	1.6205173855889337	0.07389118804380862	0.08629348982719237	0.9122222222222223	0.8833333333333333
chr10	47100000	47270000	chr10	47100000	47270000	255,255,0	0.736082933665446	0.10812244729334186	0.0518933143014521	0.5185185185185185	0.5432098765432098
chr10	77150000	77750000	chr10	77150000	77750000	255,255,0	1.7988168880109456	0.05520958097050038	0.10269869527513531	0.964516129032258	0.921505376344086
chr10	28620000	29400000	chr10	28620000	29400000	255,255,0	1.6855228299200515	0.07638861504039304	0.081340140485691	0.9398958333333334	0.8635607993197278
chr10	109870000	110270000	chr10	109870000	110270000	255,255,0	1.4120340727010132	0.06427853293145752	0.09303251008293853	0.9023809523809524	0.6214285714285714
chr10	125850000	126760000	chr10	125850000	126760000	255,255,0	1.406254386633956	0.07614802924206043	0.07966362768357654	0.9281663516068053	0.6327977315689981
chr10	76560000	77110000	chr10	76560000	77110000	255,255,0	1.0235565566868754	0.06917487330313667	0.0861232285797187	0.5873724489795918	0.7974366359447005
chr10	13160000	13580000	chr10	13160000	13580000	255,255,0	1.0868461803982674	0.08730426222645034	0.06766315100076836	0.6861471861471862	0.7121212121212122
chr10	72350000	73090000	chr10	72350000	73090000	255,255,0	1.625442045631955	0.05735500874354926	0.0969520476549518	0.9594594594594594	0.8726884779516358
chr10	115700000	116410000	chr10	115700000	116410000	255,255,0	1.397052560201253	0.06926327022817536	0.08494305117823156	0.7013888888888888	0.8804012345679012
chr10	79340000	79510000	chr10	79340000	79510000	255,255,0	0.9982783197498426	0.06365480573370073	0.09038290389758141	0.691358024691358	0.6666666666666666
chr10	125150000	125730000	chr10	125150000	125730000	255,255,0	1.5159976440799157	0.07247988033139065	0.08127453163659504	0.7873563218390804	0.906896551724138
chr10	83400000	83950000	chr10	83400000	83950000	255,255,0	0.7397312717836556	0.045404326216292555	0.10803055658449945	0.5129454474097331	0.5368779434850863
chr10	13160000	13330000	chr10	13160000	13330000	255,255,0	1.1436431614673999	0.0930680569427757	0.05941962496250244	0.6666666666666666	0.7160493827160493
chr10	93360000	93510000	chr10	93360000	93510000	255,255,0	1.1603090696108516	0.08599648753314462	0.06541255440332873	0.640625	0.671875
chr10	43740000	44310000	chr10	43740000	44310000	255,255,0	1.0006262425612014	0.09717999622385817	0.054162797792923344	0.7715100146641729	0.5122022163097214
chr10	102160000	102630000	chr10	102160000	102630000	255,255,0	1.3467603893178743	0.07093162388490598	0.08024337065760268	0.8350694444444444	0.6892361111111112
chr10	1090000	1730000	chr10	1090000	1730000	255,255,0	1.1281290899823557	0.08767394535496889	0.06287066443962973	0.8731060606060606	0.5274621212121212
chr10	15850000	16800000	chr10	15850000	16800000	255,255,0	1.7049468400900607	0.08250465843454141	0.06701128917816246	0.9240451388888888	0.9153645833333334
chr10	78040000	78220000	chr10	78040000	78220000	255,255,0	0.9665919704918302	0.12402785969749933	0.025057028309378927	0.7666666666666667	0.5222222222222223
chr10	52030000	52230000	chr10	52030000	52230000	255,255,0	1.4133441650394098	0.07012173120807128	0.07758330470325489	0.8090909090909091	0.7909090909090909
chr10	119170000	119530000	chr10	119170000	119530000	255,255,0	1.6291950752962472	0.08616211336586882	0.06110292713079535	0.868421052631579	0.8918128654970761
chr10	57570000	58150000	chr10	57570000	58150000	255,255,0	1.0600241518154085	0.06944152894164989	0.07721858688197164	0.5114942528735632	0.8471264367816091
chr10	99740000	100180000	chr10	99740000	100180000	255,255,0	1.4996110326534722	0.08663992728888101	0.059922654087007865	0.8280632411067194	0.8478260869565217
chr10	128210000	128930000	chr10	128210000	128930000	255,255,0	1.4262646064759148	0.08410739675758744	0.06186822443584043	0.9151651651651652	0.674924924924925
chr10	94620000	95120000	chr10	94620000	95120000	255,255,0	1.5369232091948661	0.06625731034204912	0.0789276665598553	0.9215384615384615	0.7615384615384615
chr10	27750000	28200000	chr10	27750000	28200000	255,255,0	1.2005348278054808	0.07013786790760285	0.07418775499511286	0.8355387523629489	0.7485822306238186
chr10	89230000	89750000	chr10	89230000	89750000	255,255,0	1.1349935985227373	0.07243743816672543	0.07095263756655387	0.6749287749287749	0.7639677713590758
chr10	84240000	84540000	chr10	84240000	84540000	255,255,0	1.2618232512223309	0.08147922515614893	0.061193664066784476	0.7458333333333333	0.8125
chr10	5930000	6400000	chr10	5930000	6400000	255,255,0	1.1205344912926964	0.07159729840895997	0.06901918070970837	0.7586805555555556	0.6961805555555556
chr10	66960000	67520000	chr10	66960000	67520000	255,255,0	1.3015965635298794	0.0471381864700562	0.09335532046512321	0.8780788177339901	0.8214285714285714
chr10	71900000	72340000	chr10	71900000	72340000	255,255,0	1.1092194168071394	0.07416147076262616	0.06628418614540846	0.5592885375494071	0.8952569169960475
chr10	112490000	113130000	chr10	112490000	113130000	255,255,0	1.625555635190062	0.07828368759005672	0.06092423461820605	0.9346590909090909	0.8153409090909091
chr10	30360000	30630000	chr10	30360000	30630000	255,255,0	1.4864202202785206	0.05816493722517441	0.08091095690407182	0.8724489795918368	0.8418367346938775
chr10	66220000	66930000	chr10	66220000	66930000	255,255,0	0.7279094459084907	0.06754987290846086	0.0703164977186781	0.5054012345679012	0.5887345679012346
chr10	31830000	32320000	chr10	31830000	32320000	255,255,0	0.7468765066703444	0.06781279804250814	0.06886118457918831	0.5376	0.5408
chr10	105050000	105720000	chr10	105050000	105720000	255,255,0	1.1547807295383152	0.06542218599732583	0.07093174791291451	0.666955017301038	0.7482698961937716
chr10	63170000	63800000	chr10	63170000	63800000	255,255,0	1.8228503650570023	0.054224810109526955	0.08161509797430044	0.9580078125	0.9345703125
chr10	18680000	19320000	chr10	18680000	19320000	255,255,0	1.341179101312247	0.07535684146365804	0.058520282508465096	0.9232954545454546	0.7234848484848485
chr10	101580000	101780000	chr10	101580000	101780000	255,255,0	1.4447890272526085	0.05918315635563892	0.07440226589756757	0.7727272727272727	0.7727272727272727
chr10	67810000	68330000	chr10	67810000	68330000	255,255,0	1.6217433393273	0.07167044922828958	0.06124178318640572	0.9216524216524217	0.9273504273504274
chr10	23140000	23710000	chr10	23140000	23710000	255,255,0	1.1987994434624616	0.07469097809630695	0.05619709736364171	0.89179548156956	0.5731272294887039
chr10	113680000	114140000	chr10	113680000	114140000	255,255,0	1.5290968814652928	0.0714993734095393	0.059289090621567245	0.8967391304347826	0.8170289855072463
chr10	60090000	60770000	chr10	60090000	60770000	255,255,0	1.1046094861420395	0.06705527175354085	0.06365634447203633	0.661344537815126	0.7974789915966387
chr10	112140000	112440000	chr10	112140000	112440000	255,255,0	1.1533144336111083	0.0623565528345633	0.0659697282960494	0.6791666666666667	0.7291666666666666
chr10	97030000	97360000	chr10	97030000	97360000	255,255,0	0.848624252598317	0.07357805163885153	0.05448466025125717	0.532871972318339	0.5467128027681661
chr10	110310000	110560000	chr10	110310000	110560000	255,255,0	1.73350966771973	0.06447771922002443	0.06356433817330451	0.8727810650887574	0.863905325443787
chr10	22550000	23070000	chr10	22550000	23070000	255,255,0	1.3893629174804356	0.05429211056270865	0.07319677213845432	0.7507122507122507	0.9074074074074074
chr10	90910000	91270000	chr10	90910000	91270000	255,255,0	1.561802212284006	0.06749822646710266	0.058645193771302756	0.8391812865497076	0.8742690058479532
chr10	124500000	124910000	chr10	124500000	124910000	255,255,0	0.9515459739557209	0.0561485027550485	0.06966273463626416	0.6530612244897959	0.5804988662131519
chr10	42840000	43100000	chr10	42840000	43100000	255,255,0	1.3961514070136178	0.06716116262877067	0.05772872485354427	0.8516483516483516	0.8296703296703297
chr10	89230000	89400000	chr10	89230000	89400000	255,255,0	1.205856541448148	0.07783839135132226	0.0466638609258849	0.7407407407407407	0.7407407407407407
chr10	28410000	28600000	chr10	28410000	28600000	255,255,0	1.1246459458774511	0.05572641535986686	0.0687208293042588	0.67	0.73
chr10	95400000	95600000	chr10	95400000	95600000	255,255,0	1.3954757672040392	0.04951445923868124	0.07490734605411825	0.7727272727272727	0.8090909090909091
chr10	4840000	5030000	chr10	4840000	5030000	255,255,0	0.9832100801553891	0.08593494527189524	0.03806093989895852	0.7127525252525253	0.5208333333333333
chr10	35080000	35580000	chr10	35080000	35580000	255,255,0	1.2639274315216928	0.06368834323846925	0.06015434084312793	0.6784615384615384	0.8969230769230769
chr10	69200000	69390000	chr10	69200000	69390000	255,255,0	1.1928632192419557	0.0540171399773301	0.0694018016490546	0.77	0.75
chr10	110120000	110290000	chr10	110120000	110290000	255,255,0	1.2428057242503017	0.04199309401994165	0.08034529154554726	0.6419753086419753	0.7407407407407407
chr10	103700000	103870000	chr10	103700000	103870000	255,255,0	1.2271244062662898	0.051414439114950486	0.07047176597104415	0.691358024691358	0.7407407407407407
chr10	92050000	92450000	chr10	92050000	92450000	255,255,0	1.6189272377852957	0.05993163186355055	0.0618415963822303	0.9119047619047619	0.8738095238095238
chr10	102160000	102370000	chr10	102160000	102370000	255,255,0	1.4710463059311885	0.07528786740643512	0.045340383150919567	0.8264462809917356	0.7933884297520661
chr10	114260000	114810000	chr10	114260000	114810000	255,255,0	0.9908843937089793	0.061848069212418325	0.05817225173040797	0.6696428571428571	0.6033163265306123
chr10	68760000	68950000	chr10	68760000	68950000	255,255,0	1.093960306844505	0.06077068913797938	0.05921755813372877	0.69	0.73
chr10	99380000	99720000	chr10	99380000	99720000	255,255,0	1.3652384070973111	0.06532223394288791	0.054474510330965335	0.8237336601307189	0.7819172113289761
chr10	71310000	71730000	chr10	71310000	71730000	255,255,0	1.476695288341971	0.04768972397323848	0.072087149271541	0.9285714285714286	0.8679653679653679
chr10	122280000	122440000	chr10	122280000	122440000	255,255,0	1.1285534201335607	0.07197733417197838	0.04777841737490066	0.7083333333333334	0.6527777777777778
chr10	101820000	102100000	chr10	101820000	102100000	255,255,0	1.740479584309027	0.05694972539603976	0.06266780395767127	0.8904761904761904	0.8809523809523809
chr10	52290000	52570000	chr10	52290000	52570000	255,255,0	1.274609031901624	0.06501523231035733	0.053807893473106404	0.8523809523809524	0.7095238095238096
chr10	111730000	112100000	chr10	111730000	112100000	255,255,0	0.9011465884700716	0.04878340448021894	0.06846914288005282	0.5152354570637119	0.6925207756232687
chr10	57670000	58120000	chr10	57670000	58120000	255,255,0	1.1055051924983483	0.04625303651198659	0.07083402590155044	0.6351606805293005	0.8052930056710775
chr10	25720000	26280000	chr10	25720000	26280000	255,255,0	1.5013407430495413	0.05948700129237344	0.057128689294555335	0.8854679802955665	0.8977832512315271
chr10	131900000	132150000	chr10	131900000	132150000	255,255,0	1.390841240676624	0.058219448170632127	0.05723704369508677	0.8165680473372781	0.7337278106508875
chr10	52610000	52780000	chr10	52610000	52780000	255,255,0	1.0739196010429848	0.03267228520850694	0.08250782817462676	0.6172839506172839	0.7407407407407407
chr10	95660000	95880000	chr10	95660000	95880000	255,255,0	1.322794122194691	0.06268702430862488	0.05208598894291534	0.8257575757575758	0.6893939393939394
chr10	91300000	91740000	chr10	91300000	91740000	255,255,0	1.309942627443593	0.06293297064721093	0.05171477507159136	0.7292490118577075	0.8517786561264822
chr10	84370000	84530000	chr10	84370000	84530000	255,255,0	0.9619914097762576	0.04569292860782928	0.06861339315138341	0.5416666666666666	0.7083333333333334
chr10	5430000	5660000	chr10	5430000	5660000	255,255,0	1.3746508264485129	0.05726369847946103	0.056659359016333816	0.8402777777777778	0.8125
chr10	127870000	128080000	chr10	127870000	128080000	255,255,0	1.2634173853180648	0.04235684073972573	0.07017815450808527	0.7603305785123967	0.743801652892562
chr10	18330000	18550000	chr10	18330000	18550000	255,255,0	0.7242874973308469	0.03084006945324909	0.08161159724555284	0.5227272727272727	0.5378787878787878
chr10	15410000	15800000	chr10	15410000	15800000	255,255,0	1.4692445865417403	0.05090302409277345	0.06070745597647875	0.8625	0.9025
chr10	109460000	109850000	chr10	109460000	109850000	255,255,0	0.9658547136236522	0.03776042549536253	0.07369084773094342	0.6216176470588235	0.6069632333017205
chr10	7500000	7770000	chr10	7500000	7770000	255,255,0	1.3133119192256482	0.056513899998295966	0.05490502992317049	0.7806122448979592	0.8316326530612245
chr10	4170000	4780000	chr10	4170000	4780000	255,255,0	1.1011530706264305	0.04668037623871721	0.06457693650948818	0.4037460978147763	0.9198751300728408
chr10	80660000	81010000	chr10	80660000	81010000	255,255,0	1.3005452956256187	0.0583221987144347	0.05291910019276733	0.8364197530864198	0.7808641975308642
chr10	70540000	70870000	chr10	70540000	70870000	255,255,0	1.3684427394445189	0.05711507710217287	0.05377444815226656	0.8304498269896193	0.8858131487889274
chr10	123010000	123560000	chr10	123010000	123560000	255,255,0	1.6390809887993705	0.06505994147229321	0.04575900224414467	0.9145408163265306	0.9170918367346939
chr10	97030000	97230000	chr10	97030000	97230000	255,255,0	1.3074995254150672	0.06088490662716052	0.04983343755794123	0.7545454545454545	0.7727272727272727
chr10	12710000	13090000	chr10	12710000	13090000	255,255,0	1.3968419556680636	0.03948455706025837	0.07064963169422764	0.8026315789473685	0.8973684210526316
chr10	2880000	3060000	chr10	2880000	3060000	255,255,0	0.9848141792055976	0.03461169622188355	0.07538718196096049	0.5666666666666667	0.7222222222222222
chr10	86690000	86910000	chr10	86690000	86910000	255,255,0	1.3989151443989591	0.052384841716430874	0.057189243106862825	0.8257575757575758	0.8106060606060606
chr10	62820000	63130000	chr10	62820000	63130000	255,255,0	1.1605032461226052	0.0329916937109595	0.07657483176460111	0.51953125	0.89453125
chr10	118550000	119020000	chr10	118550000	119020000	255,255,0	1.5965291201006855	0.05936976927542245	0.050118853474529435	0.8142361111111112	0.9461805555555556
chr10	73490000	73660000	chr10	73490000	73660000	255,255,0	0.8625485600053246	0.035512774338050584	0.07356260427073345	0.6172839506172839	0.5925925925925926
chr10	100540000	100900000	chr10	100540000	100900000	255,255,0	1.6655678985379851	0.05595250267471316	0.05255053292019865	0.8918128654970761	0.8976608187134503
chr10	117790000	118260000	chr10	117790000	118260000	255,255,0	0.9982201831312141	0.04717219559427001	0.060933572027712615	0.5017361111111112	0.7760416666666666
chr10	11500000	11760000	chr10	11500000	11760000	255,255,0	1.3685858363563184	0.05626565708120004	0.05154136811457212	0.8516483516483516	0.8186813186813187
chr10	116790000	117170000	chr10	116790000	117170000	255,255,0	1.6053432461849546	0.05773246420123604	0.04990636672095636	0.8447368421052631	0.9289473684210526
chr10	24580000	25080000	chr10	24580000	25080000	255,255,0	1.509865333957594	0.05613032815183605	0.051319926040984606	0.9523076923076923	0.7984615384615384
chr10	120930000	121500000	chr10	120930000	121500000	255,255,0	1.280697025430864	0.05199151657433457	0.055450879948980666	0.9274673008323424	0.5541022592152199
chr10	70200000	70380000	chr10	70200000	70380000	255,255,0	1.0692379155592249	0.048532505928260944	0.058780817077285476	0.7134986225895317	0.7258443016018774
chr10	113150000	113570000	chr10	113150000	113570000	255,255,0	1.442016968959102	0.04190523161711068	0.06510901205809796	0.8593073593073594	0.8376623376623377
chr10	69450000	69640000	chr10	69450000	69640000	255,255,0	0.7406190614749313	0.05994099899064325	0.04664278751674875	0.51	0.59
chr10	120400000	120870000	chr10	120400000	120870000	255,255,0	1.2926338582003267	0.03961399412621236	0.0668576967795167	0.6579861111111112	0.8767361111111112
chr10	97740000	98110000	chr10	97740000	98110000	255,255,0	1.1996980110681732	0.06188985105958031	0.044557629351756646	0.814404432132964	0.631578947368421
chr10	96370000	96550000	chr10	96370000	96550000	255,255,0	1.1814812482942945	0.05578840503609467	0.05054173434252306	0.7444444444444445	0.6777777777777778
chr10	24200000	24520000	chr10	24200000	24520000	255,255,0	1.058935270841533	0.031444497055113214	0.07486741963650567	0.5036764705882353	0.8345588235294118
chr10	112140000	112310000	chr10	112140000	112310000	255,255,0	1.080888004626075	0.06730965892192492	0.03861098965070107	0.691358024691358	0.6666666666666666
chr10	51050000	51380000	chr10	51050000	51380000	255,255,0	1.3509288172085203	0.06695916608327032	0.03879479896586903	0.8512110726643599	0.8442906574394463
chr10	96580000	97020000	chr10	96580000	97020000	255,255,0	1.1374354779798432	0.052841370036284405	0.052851633720565394	0.7094861660079052	0.733201581027668
chr10	3180000	3770000	chr10	3180000	3770000	255,255,0	1.461284047020864	0.061764602455230855	0.0436409634436153	0.9588888888888889	0.6566666666666666
chr10	51510000	52000000	chr10	51510000	52000000	255,255,0	1.0395232339472797	0.04920245722277131	0.05617535602824597	0.56	0.7936
chr10	59620000	60060000	chr10	59620000	60060000	255,255,0	1.1988384199069582	0.050031709578143	0.05503958561007767	0.7529644268774703	0.8241106719367589
chr10	35230000	35570000	chr10	35230000	35570000	255,255,0	1.260977080105526	0.05643181558193403	0.04849529716466228	0.6372549019607843	0.9183006535947712
chr10	44510000	44860000	chr10	44510000	44860000	255,255,0	1.120732168734554	0.04029983258485296	0.06443684370647568	0.6327160493827161	0.8425925925925926
chr10	12240000	12690000	chr10	12240000	12690000	255,255,0	1.5023345693780743	0.06788820836164344	0.03681585263919798	0.9376181474480151	0.8393194706994329
chr10	106700000	107160000	chr10	106700000	107160000	255,255,0	1.3060454914083657	0.05829414684404757	0.04602550666746409	0.7989130434782609	0.7735507246376812
chr10	103930000	104260000	chr10	103930000	104260000	255,255,0	1.2978169696781192	0.055996525590046003	0.04738443850364596	0.629757785467128	0.8927335640138409
chr10	55730000	56090000	chr10	55730000	56090000	255,255,0	0.8377264115573142	0.05924660200824543	0.04402752253241169	0.6742993848257006	0.5263157894736843
chr10	123010000	123160000	chr10	123010000	123160000	255,255,0	0.9996690288616172	0.06621113701730556	0.03679240581030953	0.671875	0.609375
chr10	72400000	72560000	chr10	72400000	72560000	255,255,0	0.8075795267225154	0.09082773311903315	0.011926801161912066	0.6228715728715728	0.5287638287638288
chr10	21990000	22230000	chr10	21990000	22230000	255,255,0	1.2898855860078975	0.05292392022938003	0.049655229129199986	0.8525641025641025	0.7371794871794872
chr10	68410000	68710000	chr10	68410000	68710000	255,255,0	1.2215192287213763	0.07587018386179076	0.026530085198407848	0.8041666666666667	0.8125
chr10	105790000	106190000	chr10	105790000	106190000	255,255,0	1.0090647952514011	0.049634638603877186	0.052666746679992535	0.6738095238095239	0.6261904761904762
chr10	52830000	53190000	chr10	52830000	53190000	255,255,0	1.3735505568994903	0.06972904078436051	0.03142134207280596	0.8859649122807017	0.8157894736842105
chr10	70900000	71280000	chr10	70900000	71280000	255,255,0	1.5356112025122537	0.04568810933405468	0.05497037184598311	0.9342105263157895	0.9078947368421053
chr10	1090000	1370000	chr10	1090000	1370000	255,255,0	1.0986959674866674	0.05934737946539981	0.04120608689603633	0.8238095238095238	0.6047619047619047
chr10	16820000	17250000	chr10	16820000	17250000	255,255,0	1.73339632489315	0.05083159870116144	0.04963562714315975	0.9524793388429752	0.9111570247933884
chr10	25230000	25690000	chr10	25230000	25690000	255,255,0	1.0440017404165793	0.05099567446063183	0.049361299196112984	0.5887681159420289	0.7952898550724637
chr10	17880000	18220000	chr10	17880000	18220000	255,255,0	1.3142409016436498	0.0462241063615397	0.05359456775933291	0.8006535947712419	0.8660130718954249
chr10	110730000	110990000	chr10	110730000	110990000	255,255,0	0.9533443566091847	0.05387397556632287	0.045785976636505556	0.6007625272331155	0.6330065359477124
chr10	97430000	97650000	chr10	97430000	97650000	255,255,0	1.2761775226584526	0.04552691903892081	0.05396799237271513	0.7651515151515151	0.7651515151515151
chr10	80360000	80610000	chr10	80360000	80610000	255,255,0	1.1431706287661445	0.057859865185996694	0.04151065532486478	0.7692307692307693	0.7692307692307693
chr10	95990000	96340000	chr10	95990000	96340000	255,255,0	1.216096446446152	0.049181001301944235	0.04989148255467872	0.7314814814814815	0.75
chr10	14530000	14830000	chr10	14530000	14830000	255,255,0	1.4487058684330534	0.04525812837066939	0.05374822950327651	0.8791666666666667	0.8708333333333333
chr10	72080000	72340000	chr10	72080000	72340000	255,255,0	1.3142938967837194	0.029521010159645394	0.06943495397907384	0.7637362637362637	0.8846153846153846
chr10	89010000	89200000	chr10	89010000	89200000	255,255,0	1.2338034917358418	0.03870950922557076	0.06022870766645633	0.73	0.79
chr10	117200000	117460000	chr10	117200000	117460000	255,255,0	1.2734333675943128	0.0556920030617655	0.0429519484727957	0.8186813186813187	0.6428571428571429
chr10	820000	1040000	chr10	820000	1040000	255,255,0	1.2517632487163515	0.03681151904380486	0.06176933549436972	0.7954545454545454	0.8106060606060606
chr10	90190000	90590000	chr10	90190000	90590000	255,255,0	1.148010865280256	0.037869388507914714	0.05958661991396624	0.6404761904761904	0.8119047619047619
chr10	49400000	49520000	chr10	49400000	49520000	255,255,0	0.7298124487839779	0.02942510253496356	0.06791003908882356	0.5	0.5
chr10	22710000	22980000	chr10	22710000	22980000	255,255,0	0.9131677159732876	0.029439010381784893	0.06715532093628702	0.5051020408163265	0.7806122448979592
chr10	109880000	110100000	chr10	109880000	110100000	255,255,0	1.3533153698428229	0.06922375441853132	0.026926368416610582	0.8409090909090909	0.6893939393939394
chr10	61880000	62250000	chr10	61880000	62250000	255,255,0	1.2611152980079205	0.04759194445354001	0.048332018400955384	0.8199445983379502	0.853185595567867
chr10	29000000	29320000	chr10	29000000	29320000	255,255,0	0.8890682789054563	0.02391009886814592	0.07134285879215528	0.5257352941176471	0.7242647058823529
chr10	119930000	120350000	chr10	119930000	120350000	255,255,0	1.3734200376833205	0.05781311975035511	0.03726878731136335	0.8939393939393939	0.7424242424242424
chr10	58950000	59200000	chr10	58950000	59200000	255,255,0	1.2413806632035262	0.04007976703694864	0.054979606180813934	0.757396449704142	0.8520710059171598
chr10	34660000	34980000	chr10	34660000	34980000	255,255,0	1.513887293971704	0.04058388247164357	0.05441514208300838	0.9080882352941176	0.8786764705882353
chr10	99420000	99620000	chr10	99420000	99620000	255,255,0	0.9568556681756524	0.049758031081107865	0.04515910438199927	0.7363636363636363	0.5
chr10	77460000	77630000	chr10	77460000	77630000	255,255,0	0.8745106142200456	0.01970942238791147	0.0751422833969518	0.5925925925925926	0.7160493827160493
chr10	28650000	28980000	chr10	28650000	28980000	255,255,0	1.372799726948256	0.06592695429383738	0.02876291958005439	0.9134948096885813	0.71280276816609
chr10	93910000	94280000	chr10	93910000	94280000	255,255,0	1.1457700008956375	0.04129127403570908	0.05337230256447073	0.6869806094182825	0.7700831024930748
chr10	128250000	128520000	chr10	128250000	128520000	255,255,0	1.188031160740647	0.06341763512227902	0.030543970881524017	0.8418367346938775	0.6581632653061225
chr10	86390000	86640000	chr10	86390000	86640000	255,255,0	1.3758029811639347	0.04761569919831579	0.04622356765040282	0.863905325443787	0.7928994082840237
chr10	123990000	124400000	chr10	123990000	124400000	255,255,0	1.6469617050566234	0.04161697399163425	0.05217479416677079	0.9342403628117913	0.8843537414965986
chr10	104360000	104620000	chr10	104360000	104620000	255,255,0	1.330782303455623	0.057274763854508054	0.036476928308103534	0.7307692307692307	0.8626373626373627
chr10	9410000	9600000	chr10	9410000	9600000	255,255,0	0.9422145628854377	0.06592921633757468	0.02774713931800454	0.6973356009070295	0.5433673469387755
chr10	61290000	61730000	chr10	61290000	61730000	255,255,0	1.0516766342657329	0.039962993715786335	0.05340788101164411	0.6976284584980237	0.7845849802371542
chr10	31820000	32010000	chr10	31820000	32010000	255,255,0	1.1680351482747091	0.057283590334366696	0.036033710507692156	0.77	0.73
chr10	107350000	107810000	chr10	107350000	107810000	255,255,0	0.8899777736873333	0.05354943754732771	0.039560499985056535	0.6068840579710145	0.5778985507246377
chr10	63850000	64010000	chr10	63850000	64010000	255,255,0	0.9168769680822497	0.03185157803399151	0.06089379300650303	0.6527777777777778	0.6527777777777778
chr10	13350000	13580000	chr10	13350000	13580000	255,255,0	1.3571792793998294	0.03795858745622113	0.054605325293827334	0.8263888888888888	0.8402777777777778
chr10	59240000	59600000	chr10	59240000	59600000	255,255,0	1.388145610830282	0.040499139969628783	0.05181271426982127	0.8828689370485037	0.8333333333333334
chr10	19380000	19780000	chr10	19380000	19780000	255,255,0	1.04900044804523	0.0417616016476326	0.05054865106628123	0.6785714285714286	0.7338744588744589
chr10	26720000	26880000	chr10	26720000	26880000	255,255,0	0.979855074882632	0.046178415873922476	0.04607070513749726	0.625	0.6805555555555556
chr10	119660000	119880000	chr10	119660000	119880000	255,255,0	1.2033279661875926	0.04411781119346092	0.04813113159817907	0.7462500000000001	0.6918882978723404
chr10	98450000	98690000	chr10	98450000	98690000	255,255,0	1.2625937352137149	0.05243930314703746	0.03910074134081989	0.8269230769230769	0.6602564102564102
chr10	1410000	1690000	chr10	1410000	1690000	255,255,0	0.8900457050803137	0.05041094154156723	0.0409609112296672	0.5857142857142857	0.6714285714285714
chr10	127670000	127850000	chr10	127670000	127850000	255,255,0	0.9947834416848106	0.043152278166587815	0.048009221944720806	0.5444444444444444	0.7222222222222222
chr10	13780000	14170000	chr10	13780000	14170000	255,255,0	1.2534449275891384	0.05989905369536547	0.030727657529115174	0.8275	0.8475
chr10	123580000	123960000	chr10	123580000	123960000	255,255,0	1.5828630515898006	0.0491756438390734	0.04109869097926569	0.8710526315789474	0.9184210526315789
chr10	93080000	93330000	chr10	93080000	93330000	255,255,0	1.4817314816161926	0.04358990885947342	0.04617658914939332	0.8520710059171598	0.8402366863905325
chr10	132910000	133120000	chr10	132910000	133120000	255,255,0	1.1361805231827438	0.04660175524520236	0.043085612078150724	0.6446280991735537	0.7603305785123967
chr10	100280000	100520000	chr10	100280000	100520000	255,255,0	1.478454848675813	0.04045144983429624	0.049221022304541506	0.8012820512820513	0.8653846153846154
chr10	100550000	100720000	chr10	100550000	100720000	255,255,0	1.0477826310394305	0.06798884805361255	0.021425062668409513	0.7407407407407407	0.5185185185185185
chr10	480000	790000	chr10	480000	790000	255,255,0	1.1664985606145664	0.03353650332942017	0.05585331712951877	0.71484375	0.80078125
chr10	114860000	115130000	chr10	114860000	115130000	255,255,0	1.4223898653650824	0.04487850391512012	0.0444972031954886	0.8112244897959183	0.8622448979591837
chr10	86160000	86370000	chr10	86160000	86370000	255,255,0	1.2396752545076013	0.02641829050951333	0.0628427335077826	0.7272727272727273	0.8264462809917356
chr10	43200000	43460000	chr10	43200000	43460000	255,255,0	1.0597021146024066	0.0450297916856408	0.044142415752574285	0.6538461538461539	0.7637362637362637
chr10	12900000	13080000	chr10	12900000	13080000	255,255,0	0.9106796277696408	0.01420521685487636	0.07452987633940031	0.5222222222222223	0.7222222222222222
chr10	58400000	58760000	chr10	58400000	58760000	255,255,0	0.8597845986233554	0.04756813091926804	0.041090219357791724	0.5350877192982456	0.6695906432748538
chr10	114510000	114800000	chr10	114510000	114800000	255,255,0	0.8799346420965402	0.04126725302818494	0.047388162420403335	0.5244783810960281	0.6234180035650624
chr10	103090000	103270000	chr10	103090000	103270000	255,255,0	1.2175036008172497	0.033744481854715215	0.05422087397940557	0.7666666666666667	0.7222222222222222
chr10	132220000	132370000	chr10	132220000	132370000	255,255,0	0.9406814651113383	0.05678112966597722	0.03117479761995119	0.635	0.5349999999999999
chr10	69730000	69950000	chr10	69730000	69950000	255,255,0	0.837230655248674	0.04573430136327973	0.04143246130808287	0.5378787878787878	0.6742424242424242
chr10	14950000	15130000	chr10	14950000	15130000	255,255,0	1.0132755439562156	0.047214209827054716	0.03988945889023705	0.6777777777777778	0.6777777777777778
chr10	60800000	61270000	chr10	60800000	61270000	255,255,0	1.1011055504337302	0.0487406793753595	0.03808111504970467	0.8663194444444444	0.5989583333333334
chr10	30770000	31020000	chr10	30770000	31020000	255,255,0	1.0171462563263831	0.06428333882374081	0.022220585190396807	0.8047337278106509	0.5680473372781065
chr10	26320000	26550000	chr10	26320000	26550000	255,255,0	1.2708837297568782	0.04846503026687152	0.037912659688762715	0.8402777777777778	0.7708333333333334
chr10	81470000	81830000	chr10	81470000	81830000	255,255,0	0.952331812566137	0.03696371530703714	0.04925821008982625	0.5136949516648766	0.800483351235231
chr10	91760000	91970000	chr10	91760000	91970000	255,255,0	1.2005320297805735	0.03471819841705936	0.051447376704160455	0.7768595041322314	0.7107438016528925
chr10	89420000	89580000	chr10	89420000	89580000	255,255,0	1.018774660455921	0.04568788809979621	0.040433238935347636	0.7083333333333334	0.5972222222222222
chr10	131630000	131870000	chr10	131630000	131870000	255,255,0	1.0711468387317562	0.03503795034855726	0.05060201482348622	0.5103550295857988	0.8123991393222163
chr10	89790000	90130000	chr10	89790000	90130000	255,255,0	1.4402721381959047	0.05046318512061379	0.035031019501807786	0.9052287581699346	0.7483660130718954
chr10	32390000	32760000	chr10	32390000	32760000	255,255,0	1.0689291808134123	0.04287964911706983	0.04189840016478562	0.8421052631578947	0.6149584487534626
chr10	114270000	114440000	chr10	114270000	114440000	255,255,0	1.06590187740639	0.05387563832828658	0.03086759112905671	0.6419753086419753	0.691358024691358
chr10	60800000	60980000	chr10	60800000	60980000	255,255,0	1.0794941695987983	0.05766993096390981	0.026731846130159713	0.7666666666666667	0.7
chr10	58160000	58390000	chr10	58160000	58390000	255,255,0	0.9467374269135732	0.051762277221961014	0.03251208393216436	0.7291666666666666	0.5625
chr10	6210000	6400000	chr10	6210000	6400000	255,255,0	1.0989998212003638	0.03057809936676874	0.05341977787322898	0.67	0.79
chr10	15180000	15390000	chr10	15180000	15390000	255,255,0	1.177998068921045	0.03629425682390402	0.04681840203909232	0.7768595041322314	0.7933884297520661
chr10	11780000	12000000	chr10	11780000	12000000	255,255,0	1.1905337134566503	0.04628299362919719	0.03663165833217773	0.8257575757575758	0.7045454545454546
chr10	60090000	60430000	chr10	60090000	60430000	255,255,0	0.9923524146104742	0.05107183710187946	0.0314542966746263	0.6895424836601307	0.6830065359477124
chr10	122730000	122970000	chr10	122730000	122970000	255,255,0	1.2431904049594198	0.03764607016623863	0.04451437559190971	0.7115384615384616	0.8397435897435898
chr10	120000000	120210000	chr10	120000000	120210000	255,255,0	0.989755082565622	0.05359785491062151	0.027989649151251406	0.7771335807050093	0.5178571428571428
chr10	100730000	100880000	chr10	100730000	100880000	255,255,0	0.965803998441439	0.030191094243506345	0.05107830602666712	0.546875	0.640625
chr10	118560000	118730000	chr10	118560000	118730000	255,255,0	1.130041083595617	0.052205484614843575	0.028116113811342807	0.7407407407407407	0.691358024691358
chr10	22320000	22540000	chr10	22320000	22540000	255,255,0	0.9540912203165379	0.03948979208171423	0.04080700443266692	0.6742424242424242	0.6742424242424242
chr10	89590000	89730000	chr10	89590000	89730000	255,255,0	0.7789806306680389	0.014221727009579585	0.06604080348992522	0.5178571428571429	0.5535714285714286
chr10	14190000	14490000	chr10	14190000	14490000	255,255,0	1.4668805977687165	0.03725012289949309	0.04287353005469516	0.8958333333333334	0.8958333333333334
chr10	102420000	102640000	chr10	102420000	102640000	255,255,0	0.8966487761142867	0.03137408969839292	0.048665157098145936	0.553030303030303	0.6136363636363636
chr10	75410000	75640000	chr10	75410000	75640000	255,255,0	0.9965254024693969	0.05150188496316725	0.02849866092420695	0.8020512820512821	0.5838461538461539
chr10	104640000	104930000	chr10	104640000	104930000	255,255,0	1.209751079611738	0.033331615290801045	0.04661027498817573	0.8355555555555556	0.6666666666666666
chr10	129970000	130170000	chr10	129970000	130170000	255,255,0	1.202140895139397	0.024538146807343474	0.055151829294180804	0.7	0.7909090909090909
chr10	118810000	119020000	chr10	118810000	119020000	255,255,0	1.1494610208909695	0.022356887983709828	0.05717970398441083	0.5254518209063663	0.85553083280356
chr10	60440000	60770000	chr10	60440000	60770000	255,255,0	1.1432290972961727	0.031499693858677534	0.04729285756654336	0.657439446366782	0.8788927335640139
chr10	30000000	30300000	chr10	30000000	30300000	255,255,0	1.3147913800108388	0.030797965069217184	0.04733621348661811	0.8125	0.8625
chr10	62600000	62810000	chr10	62600000	62810000	255,255,0	1.0899298335916265	0.04610636889305883	0.0317672435536761	0.7272727272727273	0.7768595041322314
chr10	75240000	75390000	chr10	75240000	75390000	255,255,0	0.8114654264436223	0.03895156447324648	0.038572193681120234	0.640625	0.515625
chr10	67570000	67780000	chr10	67570000	67780000	255,255,0	0.9584470904406364	0.03440587239543158	0.04302245336259256	0.7107438016528925	0.6446280991735537
chr10	66630000	66920000	chr10	66630000	66920000	255,255,0	1.0287764752070188	0.03335899306486079	0.043971004432711874	0.5511111111111111	0.8533333333333334
chr10	6430000	6670000	chr10	6430000	6670000	255,255,0	1.1790377665857026	0.04296360658499619	0.03407985155813803	0.75	0.8012820512820513
chr10	16550000	16800000	chr10	16550000	16800000	255,255,0	1.2450057847182907	0.019599849049885806	0.05680417903300883	0.6627218934911243	0.8757396449704142
chr10	116620000	116790000	chr10	116620000	116790000	255,255,0	0.9232035740447737	0.04109503515359604	0.03506130927174558	0.5432098765432098	0.6419753086419753
chr10	31500000	31800000	chr10	31500000	31800000	255,255,0	1.14747842235932	0.03630483281885016	0.0396616834020376	0.6791666666666667	0.8541666666666666
chr10	102920000	103070000	chr10	102920000	103070000	255,255,0	1.0228978589328397	0.030867697498044452	0.04500485968158714	0.640625	0.640625
chr10	15880000	16100000	chr10	15880000	16100000	255,255,0	1.032151078186065	0.04867615206004007	0.026946566486092782	0.8257575757575758	0.5833333333333334
chr10	21750000	21960000	chr10	21750000	21960000	255,255,0	1.1776247220027538	0.02518328422651317	0.05037347760320571	0.7107438016528925	0.8099173553719008
chr10	82150000	82370000	chr10	82150000	82370000	255,255,0	0.9531114416622959	0.04176781315710937	0.033700024663839645	0.6742424242424242	0.6590909090909091
chr10	13610000	13770000	chr10	13610000	13770000	255,255,0	0.9347435431694167	0.041514070667837966	0.03390615361986146	0.6527777777777778	0.5972222222222222
chr10	68990000	69170000	chr10	68990000	69170000	255,255,0	1.1026916351018345	0.042337303700522536	0.033004120004743044	0.7666666666666667	0.7222222222222222
chr10	92880000	93060000	chr10	92880000	93060000	255,255,0	1.1798506771520807	0.028968821060029223	0.04631835942269277	0.6777777777777778	0.7666666666666667
chr10	59830000	60050000	chr10	59830000	60050000	255,255,0	1.1494725164196653	0.03032841292260971	0.04487204058331179	0.7348484848484849	0.8106060606060606
chr10	84560000	84750000	chr10	84560000	84750000	255,255,0	0.9915038121461822	0.04303919698912951	0.03209077959612772	0.71	0.63
chr10	53220000	53590000	chr10	53220000	53590000	255,255,0	1.188423963198735	0.034783573201076404	0.04016335059856904	0.7590027700831025	0.8254847645429363
chr10	7830000	8030000	chr10	7830000	8030000	255,255,0	1.1244808019742025	0.04526847723496327	0.029394094480142727	0.7181818181818181	0.7727272727272727
chr10	124520000	124740000	chr10	124520000	124740000	255,255,0	1.2678718023709266	0.04202891455153196	0.031742590902358064	0.7651515151515151	0.8257575757575758
chr10	95130000	95360000	chr10	95130000	95360000	255,255,0	1.01847234818372	0.03615932020627848	0.03746849070413512	0.6736111111111112	0.6458333333333334
chr10	51700000	51970000	chr10	51700000	51970000	255,255,0	1.0307465622956284	0.022657035658660913	0.0501340605788471	0.5459183673469388	0.8214285714285714
chr10	76320000	76550000	chr10	76320000	76550000	255,255,0	0.8911013776827522	0.04138863148162167	0.03105437359232873	0.6875	0.6180555555555556
chr10	105940000	106180000	chr10	105940000	106180000	255,255,0	1.084658548496677	0.034722394407597335	0.037365123960543555	0.6602564102564102	0.7371794871794872
chr10	94320000	94520000	chr10	94320000	94520000	255,255,0	1.2380185008103524	0.0284565381820944	0.04342347905684388	0.7181818181818181	0.8090909090909091
chr10	81850000	82100000	chr10	81850000	82100000	255,255,0	0.8876500224401409	0.03909468037898362	0.032540250441068785	0.6627218934911243	0.5798816568047337
chr10	21530000	21730000	chr10	21530000	21730000	255,255,0	1.228979611187282	0.0414719988932427	0.02986923163322329	0.8090909090909091	0.7727272727272727
chr10	81130000	81400000	chr10	81130000	81400000	255,255,0	0.7521536572183642	0.03762006856829169	0.033605011698595484	0.5598972922502334	0.5129318394024276
chr10	118270000	118500000	chr10	118270000	118500000	255,255,0	1.0713846756639351	0.03576274898414488	0.035175208358594445	0.7430555555555556	0.6319444444444444
chr10	59620000	59810000	chr10	59620000	59810000	255,255,0	1.0247167294651347	0.04229901158213808	0.028292406405697443	0.7361111111111112	0.6405555555555555
chr10	28240000	28390000	chr10	28240000	28390000	255,255,0	0.9033458728687079	0.03242436335665176	0.03797892241316288	0.609375	0.640625
chr10	34320000	34640000	chr10	34320000	34640000	255,255,0	1.1066823844927565	0.024764326448012717	0.045335996310781404	0.6360294117647058	0.8345588235294118
chr10	21280000	21490000	chr10	21280000	21490000	255,255,0	1.2635179896779225	0.03152971186545929	0.037321527212813635	0.8099173553719008	0.8099173553719008
chr10	70410000	70530000	chr10	70410000	70530000	255,255,0	0.6731735538794023	0.024928677166254614	0.04346458142101217	0.5	0.5
chr10	5740000	5920000	chr10	5740000	5920000	255,255,0	0.7807289427214936	0.03741146695443737	0.03084052487160932	0.5532139577594123	0.5395316804407713
chr10	48660000	48930000	chr10	48660000	48930000	255,255,0	1.01335640618265	0.034157435340950365	0.03402416583512502	0.8010204081632653	0.5867346938775511
chr10	97900000	98080000	chr10	97900000	98080000	255,255,0	1.0108718074365264	0.02946981644969704	0.038578760530644005	0.6555555555555556	0.6555555555555556
chr10	72870000	73070000	chr10	72870000	73070000	255,255,0	0.9952439951586118	0.0329225502196365	0.03468637315748289	0.7363636363636363	0.7363636363636363
chr10	8060000	8410000	chr10	8060000	8410000	255,255,0	0.9574576841885735	0.034279020241470316	0.03306415204435587	0.7993827160493827	0.5462962962962963
chr10	17270000	17420000	chr10	17270000	17420000	255,255,0	0.8528631782256955	0.05073047699551696	0.016078654962978375	0.640625	0.546875
chr10	106370000	106600000	chr10	106370000	106600000	255,255,0	1.0339765045396478	0.025770565314078238	0.04088651173974511	0.5347222222222222	0.7986111111111112
chr10	129030000	129330000	chr10	129030000	129330000	255,255,0	1.1669217485583596	0.03862898015770695	0.02797884867690523	0.8291666666666667	0.6791666666666667
chr10	76070000	76300000	chr10	76070000	76300000	255,255,0	1.0556416272415539	0.02821819879332723	0.03826539078411664	0.6875	0.8125
chr10	79060000	79200000	chr10	79060000	79200000	255,255,0	0.7848928614122977	0.023266314142984128	0.043205974879271004	0.5535714285714286	0.5892857142857143
chr10	132640000	132810000	chr10	132640000	132810000	255,255,0	0.8688074732948373	0.028921330248688076	0.03719621025045726	0.5679012345679012	0.5679012345679012
chr10	93530000	93680000	chr10	93530000	93680000	255,255,0	1.0144966418418795	0.042601646096176	0.022765460971378677	0.640625	0.671875
chr10	111370000	111630000	chr10	111370000	111630000	255,255,0	0.7648631776776907	0.03109433736423972	0.032865686988075814	0.5439560439560439	0.5
chr10	60070000	60220000	chr10	60070000	60220000	255,255,0	0.8451820500627572	0.04392801167746758	0.01995524707830315	0.640625	0.578125
chr10	132450000	132630000	chr10	132450000	132630000	255,255,0	1.1372331836024145	0.0339942841534226	0.029065262064170358	0.6555555555555556	0.7666666666666667
chr10	71900000	72060000	chr10	71900000	72060000	255,255,0	0.7491159787967033	0.035182898763494425	0.027762935579010276	0.5069444444444444	0.6127525252525252
chr10	11330000	11480000	chr10	11330000	11480000	255,255,0	0.8326510195090929	0.026658346035266324	0.035999091155898943	0.5300347222222221	0.6435763888888889
chr10	43480000	43640000	chr10	43480000	43640000	255,255,0	0.9097578875217872	0.025918161040552397	0.03661456264814417	0.5138888888888888	0.7083333333333334
chr10	69960000	70130000	chr10	69960000	70130000	255,255,0	0.9609396694962877	0.03318526892638675	0.02882003978212535	0.6666666666666666	0.7160493827160493
chr10	125720000	125840000	chr10	125720000	125840000	255,255,0	0.7496469607228162	0.037433531750226554	0.024226569180834313	0.5	0.5
chr10	23510000	23690000	chr10	23510000	23690000	255,255,0	0.9027632124539415	0.02748092856879025	0.03415036169162609	0.5666666666666667	0.6777777777777778
chr10	124990000	125150000	chr10	124990000	125150000	255,255,0	0.9919883461733578	0.036709055924926355	0.024658814209168354	0.7083333333333334	0.5972222222222222
chr10	48980000	49160000	chr10	48980000	49160000	255,255,0	1.0593957799887015	0.03132840555651715	0.028336050601675163	0.7444444444444445	0.7222222222222222
chr10	5940000	6080000	chr10	5940000	6080000	255,255,0	0.799922592149354	0.0313181837787564	0.02759863108849362	0.5892857142857143	0.5178571428571429
chr10	92670000	92850000	chr10	92670000	92850000	255,255,0	0.9394526188421244	0.03755707776822743	0.02113233709480737	0.6555555555555556	0.6111111111111112
chr10	7220000	7400000	chr10	7220000	7400000	255,255,0	0.879191723622575	0.014564552237001442	0.042029913843963734	0.5222222222222223	0.7222222222222222
chr10	96620000	96820000	chr10	96620000	96820000	255,255,0	0.9596086829943433	0.03719077456517273	0.01876126472980552	0.6818181818181818	0.6090909090909091
chr10	25520000	25680000	chr10	25520000	25680000	255,255,0	0.8866732729972026	0.01700014848244294	0.03886066837984696	0.5416666666666666	0.7083333333333334
chr10	58520000	58770000	chr10	58520000	58770000	255,255,0	0.8084672423090526	0.024711828103119605	0.03070744368301008	0.5045454545454545	0.6636396936396936
chr10	124800000	124960000	chr10	124800000	124960000	255,255,0	0.9232624758436703	0.018560621018695447	0.03672562506439685	0.5138888888888888	0.7083333333333334
chr10	23740000	23950000	chr10	23740000	23950000	255,255,0	0.7207971065324392	0.030180909375071185	0.024949617399858293	0.5289256198347108	0.5619834710743802
chr10	67290000	67490000	chr10	67290000	67490000	255,255,0	0.7846333423895977	0.01706955127515351	0.03791930376873067	0.5	0.6636363636363637
chr10	108560000	108770000	chr10	108560000	108770000	255,255,0	0.8877297664037057	0.027828761314126385	0.027058766052924607	0.628099173553719	0.5950413223140496
chr10	26890000	27060000	chr10	26890000	27060000	255,255,0	0.9895472926637943	0.035511164641514145	0.019130090800314088	0.691358024691358	0.691358024691358
chr10	92470000	92650000	chr10	92470000	92650000	255,255,0	0.9812920336940931	0.02861851773560054	0.02573350855804986	0.6333333333333333	0.6777777777777778
chr10	23980000	24190000	chr10	23980000	24190000	255,255,0	1.0672605629832044	0.028721630722037504	0.0251164175628521	0.7272727272727273	0.7603305785123967
chr10	112960000	113120000	chr10	112960000	113120000	255,255,0	0.9803028133194789	0.018838913087773565	0.03327891368993567	0.5972222222222222	0.7083333333333334
chr10	60440000	60620000	chr10	60440000	60620000	255,255,0	0.8181403165523297	0.02894375062056298	0.022122977597900842	0.6777777777777778	0.5
chr10	88560000	88810000	chr10	88560000	88810000	255,255,0	0.741275338903252	0.02619194249596803	0.024597399114631335	0.5680473372781065	0.5207100591715976
chr10	113910000	114110000	chr10	113910000	114110000	255,255,0	0.8471873191985821	0.017213927556926575	0.03323822565823116	0.5	0.6454545454545455
chr10	58770000	58940000	chr10	58770000	58940000	255,255,0	0.7506581405074159	0.029104413037755267	0.021325410553223567	0.5432098765432098	0.5432098765432098
chr10	32050000	32210000	chr10	32050000	32210000	255,255,0	0.9952546328802295	0.02867110856988679	0.021359685767815006	0.7083333333333334	0.6805555555555556
chr10	11040000	11270000	chr10	11040000	11270000	255,255,0	0.8868890532601788	0.026145144608670352	0.02387653694064774	0.6597222222222222	0.6319444444444444
chr10	112720000	112950000	chr10	112720000	112950000	255,255,0	0.9271430681852503	0.02081299544710724	0.02918881740477427	0.5069444444444444	0.7430555555555556
chr10	104640000	104800000	chr10	104640000	104800000	255,255,0	0.9375911278138997	0.03651036207659844	0.013162101524572641	0.7083333333333334	0.5416666666666666
chr10	120210000	120360000	chr10	120210000	120360000	255,255,0	0.7666719315121695	0.024277136310027106	0.023772883471418538	0.5	0.609375
chr10	115170000	115320000	chr10	115170000	115320000	255,255,0	0.8468076930091015	0.031618130106541825	0.016170944984326356	0.609375	0.546875
chr10	24200000	24360000	chr10	24200000	24360000	255,255,0	0.8658541153951045	0.03006342454672841	0.016595650507376884	0.625	0.625
chr10	121750000	121900000	chr10	121750000	121900000	255,255,0	0.9256891582596546	0.017576765614395164	0.0282464876643702	0.609375	0.671875
chr10	60240000	60430000	chr10	60240000	60430000	255,255,0	1.0387356203515874	0.01460778895011601	0.030160982544121036	0.74	0.77
chr10	121230000	121470000	chr10	121230000	121470000	255,255,0	0.8491002547086977	0.0222770470581637	0.02224974548032932	0.5154273504273504	0.7118376068376069
chr10	105790000	105930000	chr10	105790000	105930000	255,255,0	0.7379994635513258	0.023278882154437252	0.01923572224176521	0.5178571428571429	0.5178571428571429
chr10	23310000	23500000	chr10	23310000	23500000	255,255,0	0.7365038620564593	0.020402997037361002	0.021977531708261402	0.55	0.53
chr10	21070000	21260000	chr10	21070000	21260000	255,255,0	0.8109172252319414	0.021424896595778332	0.01998616716391224	0.55	0.63
chr10	17440000	17580000	chr10	17440000	17580000	255,255,0	0.7818844939499434	0.012622042150969978	0.02663109351393137	0.5535714285714286	0.5892857142857143
chr10	96830000	96990000	chr10	96830000	96990000	255,255,0	0.8738781745548038	0.013122205702019	0.026064285697776184	0.5694444444444444	0.6527777777777778
chr10	31330000	31450000	chr10	31330000	31450000	255,255,0	0.6539815361578185	0.017073621269813127	0.02029545618008706	0.5	0.5
chr10	88680000	88810000	chr10	88680000	88810000	255,255,0	0.7299425803147334	0.015448246499579958	0.02124362148498236	0.5306122448979592	0.5306122448979592
chr10	25090000	25240000	chr10	25090000	25240000	255,255,0	0.7414018215045808	0.019494387531319792	0.016795300309954006	0.578125	0.515625
chr10	29130000	29300000	chr10	29130000	29300000	255,255,0	0.7232880786589089	0.01076533295981308	0.01996512686629625	0.5432098765432098	0.5679012345679012
chr10	74840000	74980000	chr10	74840000	74980000	255,255,0	0.7204980534845737	0.013191735489203351	0.01246949682508459	0.5892857142857143	0.5535714285714286
chr11	48140000	50790000	chr11	48140000	50790000	255,255,0	0.6101330327539082	0.3585952649580688	0.25311465743681993	0.486686641415569	0.5317994233704563
chr11	54540000	55730000	chr11	54540000	55730000	255,255,0	1.1843559506678603	0.13551527698225296	0.3046241837361643	0.845	0.5738888888888889
chr11	24480000	25130000	chr11	24480000	25130000	255,255,0	0.7087449250887167	0.0765488279316942	0.25495621402321295	0.48117539026629935	0.46189164370982555
chr11	25320000	25950000	chr11	25320000	25950000	255,255,0	0.9131121676953189	0.2042422937767561	0.09827337123898447	0.6884765625	0.4052734375
chr11	8170000	8590000	chr11	8170000	8590000	255,255,0	1.153535757299731	0.14770236852565774	0.05220685081638278	0.7857142857142857	0.7813852813852814
chr11	9730000	10750000	chr11	9730000	10750000	255,255,0	1.3588799649757477	0.11038753241105709	0.08911971119118373	0.8118401206636501	0.8823529411764706
chr11	2170000	2410000	chr11	2170000	2410000	255,255,0	1.1326711336521482	0.13499670062069527	0.06427095016036023	0.7948717948717948	0.7371794871794872
chr11	63760000	64220000	chr11	63760000	64220000	255,255,0	0.9293864556224879	0.08052984223472372	0.11812777697745665	0.6938405797101449	0.6032608695652174
chr11	112190000	113290000	chr11	112190000	113290000	255,255,0	1.7401651249393166	0.10106815081524612	0.09757158135795221	0.9	0.8685064935064936
chr11	78600000	79680000	chr11	78600000	79680000	255,255,0	0.9658556668640399	0.12949142145379605	0.06890209659923069	0.7872053872053872	0.5006720430107527
chr11	14520000	15220000	chr11	14520000	15220000	255,255,0	1.0923145464884945	0.09627245599213831	0.10145372019769719	0.8099275004119295	0.5475751084747624
chr11	72010000	72450000	chr11	72010000	72450000	255,255,0	0.8139591457282507	0.11016905720357936	0.08717600541347909	0.5197628458498024	0.5632411067193676
chr11	115310000	116210000	chr11	115310000	116210000	255,255,0	0.7459339919190577	0.08678843999236677	0.11018606216780552	0.5164251207729469	0.5004830917874397
chr11	128030000	128640000	chr11	128030000	128640000	255,255,0	0.836375323281167	0.08923614050868287	0.10758203038192836	0.5848074921956296	0.5202913631633714
chr11	121640000	122550000	chr11	121640000	122550000	255,255,0	1.5613667578179664	0.08904452436792962	0.10717795331002097	0.8653119092627599	0.8360113421550095
chr11	128030000	128860000	chr11	128030000	128860000	255,255,0	1.3039002530027743	0.1021579059168766	0.09320233639300479	0.6286848072562359	0.8690476190476191
chr11	120480000	121190000	chr11	120480000	121190000	255,255,0	0.9550824839770613	0.0959050672252359	0.09891959683018996	0.6988551051051051	0.5151714214214214
chr11	37640000	38810000	chr11	37640000	38810000	255,255,0	1.003791126631496	0.09887181104716583	0.09582666877611347	0.5974983242363305	0.6755314564780236
chr11	116770000	117140000	chr11	116770000	117140000	255,255,0	1.5590673881110302	0.09182422574338839	0.10083066041101499	0.853185595567867	0.775623268698061
chr11	110450000	111260000	chr11	110450000	111260000	255,255,0	1.1071921667703963	0.06454723241544963	0.1269713289114861	0.5258774538964902	0.776918500892326
chr11	18030000	18750000	chr11	18030000	18750000	255,255,0	0.8227363835087588	0.09466706851719392	0.09529745260913194	0.5593093093093093	0.6088588588588588
chr11	134580000	134770000	chr11	134580000	134770000	255,255,0	1.2734726922948056	0.01623344113473539	0.1729413285937269	0.61	0.77
chr11	55940000	56180000	chr11	55940000	56180000	255,255,0	1.4573661000797915	0.03966250101295875	0.14860338441691512	0.8269230769230769	0.8269230769230769
chr11	128130000	128860000	chr11	128130000	128860000	255,255,0	1.4078811583226123	0.09454439022466407	0.0928395369240339	0.7363038714390066	0.8634039444850256
chr11	123640000	124390000	chr11	123640000	124390000	255,255,0	1.243546250364977	0.0951302886419857	0.09133331084950765	0.8372576177285319	0.6475069252077562
chr11	119630000	120150000	chr11	119630000	120150000	255,255,0	1.3690243998163605	0.09226855340580743	0.09417898129903604	0.6823361823361823	0.8561253561253561
chr11	40300000	41220000	chr11	40300000	41220000	255,255,0	1.0008443784496346	0.09004111688136147	0.09364154414838838	0.7275670675300647	0.528677150786309
chr11	108050000	108670000	chr11	108050000	108670000	255,255,0	0.9462869596690193	0.08930358916404363	0.09322871870084262	0.5272177419354839	0.7127016129032258
chr11	85640000	86320000	chr11	85640000	86320000	255,255,0	1.11293995750649	0.08409385994052815	0.09639853194063513	0.6176470588235294	0.7436974789915967
chr11	68030000	68460000	chr11	68030000	68460000	255,255,0	0.9339977884613523	0.12026776280404747	0.06008276255395634	0.6260330578512396	0.7045454545454546
chr11	7500000	7680000	chr11	7500000	7680000	255,255,0	1.0616128748137517	0.03249380564401611	0.14741588170690656	0.7444444444444445	0.7444444444444445
chr11	124930000	125440000	chr11	124930000	125440000	255,255,0	1.4753478716671133	0.09065986308661858	0.08796752764731197	0.7588757396449705	0.8742603550295858
chr11	83830000	84530000	chr11	83830000	84530000	255,255,0	1.0388426325539857	0.07502495266710241	0.10181209753163968	0.7976190476190477	0.515079365079365
chr11	35470000	36270000	chr11	35470000	36270000	255,255,0	1.7721824640745463	0.0782614605218015	0.09827574359306107	0.900609756097561	0.8957317073170732
chr11	41460000	42530000	chr11	41460000	42530000	255,255,0	1.1182472122688218	0.07821627355772241	0.09721320634249632	0.7232510288065843	0.72599451303155
chr11	56870000	57090000	chr11	56870000	57090000	255,255,0	1.2034288519855159	0.13812034635623116	0.03582629683688772	0.8409090909090909	0.5075757575757576
chr11	111540000	112080000	chr11	111540000	112080000	255,255,0	1.3411701854639677	0.09730098114635005	0.07511154356116909	0.7341269841269841	0.8029100529100529
chr11	71120000	71240000	chr11	71120000	71240000	255,255,0	0.7112336894850135	0.15961348550907545	0.011392080643762641	0.5	0.5
chr11	29390000	30210000	chr11	29390000	30210000	255,255,0	1.6467531018159705	0.0812629223596173	0.08957400377869537	0.9204413472706156	0.8054587688734031
chr11	22920000	23530000	chr11	22920000	23530000	255,255,0	1.0326007623978781	0.11746377115823739	0.05329951806748588	0.7180020811654526	0.5036420395421436
chr11	3660000	3790000	chr11	3660000	3790000	255,255,0	0.8146263181396696	0.0719982332382329	0.09755028864346084	0.5306122448979592	0.5714285714285714
chr11	28660000	29220000	chr11	28660000	29220000	255,255,0	0.9233657348968738	0.05617879332854349	0.11309411434948004	0.5110837438423645	0.6293103448275862
chr11	114280000	114700000	chr11	114280000	114700000	255,255,0	1.389373794620043	0.07170715745255932	0.09699231514600187	0.8896103896103896	0.7337662337662337
chr11	60930000	61190000	chr11	60930000	61190000	255,255,0	1.3044295897002147	0.05551369872097564	0.1119866279485866	0.8736263736263736	0.7637362637362637
chr11	68910000	69080000	chr11	68910000	69080000	255,255,0	0.9356640319045365	0.026556386302378738	0.14064755946365212	0.5925925925925926	0.7283950617283951
chr11	3820000	4090000	chr11	3820000	4090000	255,255,0	1.4816923385519003	0.07119228051440618	0.09591067912853385	0.8724489795918368	0.8826530612244898
chr11	62890000	63020000	chr11	62890000	63020000	255,255,0	0.8692286862063721	0.10465461165975955	0.06236913571480597	0.5714285714285714	0.5714285714285714
chr11	15940000	16620000	chr11	15940000	16620000	255,255,0	1.5313613085013236	0.07202739528496811	0.09304955788841601	0.7739495798319328	0.926890756302521
chr11	131000000	131530000	chr11	131000000	131530000	255,255,0	1.5925602231470444	0.08278564628356622	0.08013204588306702	0.9163237311385459	0.8477366255144033
chr11	20640000	21530000	chr11	20640000	21530000	255,255,0	1.317174371194457	0.08544506115648835	0.07704000707050272	0.8315436978480457	0.6607487922705314
chr11	93820000	94500000	chr11	93820000	94500000	255,255,0	1.5344622236777843	0.08659991136998618	0.07493077259895348	0.9016806722689076	0.8512605042016806
chr11	128150000	128640000	chr11	128150000	128640000	255,255,0	1.0102370818103918	0.07272622746405555	0.08867238951214526	0.768	0.5152
chr11	42700000	43300000	chr11	42700000	43300000	255,255,0	1.4568019435144937	0.07839542619641778	0.08006222850194555	0.7204071071243747	0.9285895003162555
chr11	89440000	89620000	chr11	89440000	89620000	255,255,0	0.8707058810200361	0.026257162986126438	0.13212199528429158	0.5222222222222223	0.6666666666666666
chr11	14260000	14490000	chr11	14260000	14490000	255,255,0	1.5267436821248266	0.08103831698391425	0.07712564501536737	0.8402777777777778	0.8402777777777778
chr11	60330000	60660000	chr11	60330000	60660000	255,255,0	1.1962042274427653	0.06589619508472189	0.09188864475305814	0.7264880952380952	0.812202380952381
chr11	19060000	19560000	chr11	19060000	19560000	255,255,0	0.7685668941156198	0.0812280988543646	0.07624538770466455	0.5030769230769231	0.5
chr11	62890000	63740000	chr11	62890000	63740000	255,255,0	1.785941384716605	0.06711289197803338	0.08997572506970569	0.96322336398053	0.9194159004867496
chr11	11910000	12290000	chr11	11910000	12290000	255,255,0	1.0065562559841934	0.07386616682412939	0.08318764917296398	0.5026315789473684	0.7552631578947369
chr11	70450000	70760000	chr11	70450000	70760000	255,255,0	1.678740845253048	0.06499704082809393	0.09108722103901182	0.91796875	0.88671875
chr11	81610000	82240000	chr11	81610000	82240000	255,255,0	1.3961035547484406	0.08523281110839842	0.0700653287812049	0.8486328125	0.7822265625
chr11	122580000	123050000	chr11	122580000	123050000	255,255,0	1.0325452348308595	0.08368549066208933	0.07066521798940972	0.734375	0.5746527777777778
chr11	84720000	85590000	chr11	84720000	85590000	255,255,0	1.4362363731962446	0.08394126615532566	0.06828352675644814	0.8114669421487604	0.8610537190082644
chr11	20130000	20610000	chr11	20130000	20610000	255,255,0	1.091077204087035	0.07977083712207467	0.07230799686734869	0.6583333333333333	0.655
chr11	21570000	22160000	chr11	21570000	22160000	255,255,0	1.035154517623885	0.06957375634350073	0.08134203299375908	0.5388888888888889	0.7588888888888888
chr11	65350000	65530000	chr11	65350000	65530000	255,255,0	1.1434103155519169	0.0640932825594817	0.08606659192395588	0.7444444444444445	0.6777777777777778
chr11	126420000	126990000	chr11	126420000	126990000	255,255,0	1.1984626150838662	0.10630815922039641	0.043607863720024176	0.7324613555291319	0.7538644470868014
chr11	99790000	100560000	chr11	99790000	100560000	255,255,0	1.076819663565193	0.07170663196699575	0.07665689895430983	0.7652859960552268	0.7166337935568705
chr11	30340000	30930000	chr11	30340000	30930000	255,255,0	1.6162315278968014	0.07795061811372478	0.0702089699692357	0.7616617029674548	0.9178746994868852
chr11	39380000	40140000	chr11	39380000	40140000	255,255,0	1.0050996133718761	0.06811987123649654	0.07955555851050893	0.5850202429149798	0.6970310391363023
chr11	67620000	67800000	chr11	67620000	67800000	255,255,0	1.010288278366509	0.04852879143296847	0.09866299574533563	0.7444444444444445	0.6333333333333333
chr11	125670000	125880000	chr11	125670000	125880000	255,255,0	1.4048451509329825	0.06389070757979791	0.082645298546689	0.6776859504132231	0.8264462809917356
chr11	85860000	86300000	chr11	85860000	86300000	255,255,0	1.3528710949300091	0.06833728999515085	0.0771674623365382	0.7094861660079052	0.8636363636363636
chr11	34140000	34490000	chr11	34140000	34490000	255,255,0	1.284786746363458	0.06964264737581102	0.0757885755212301	0.8055555555555556	0.6820987654320988
chr11	9750000	10360000	chr11	9750000	10360000	255,255,0	1.1962866264123968	0.08100199082165277	0.06425415724027647	0.8595213319458896	0.7700312174817898
chr11	123060000	123570000	chr11	123060000	123570000	255,255,0	1.392116850280586	0.06507194213395837	0.08013374580907892	0.8032544378698225	0.8446745562130178
chr11	133890000	134180000	chr11	133890000	134180000	255,255,0	1.4241249812331433	0.07188132597941643	0.07297345418295725	0.8977777777777778	0.7466666666666667
chr11	96450000	97140000	chr11	96450000	97140000	255,255,0	1.3025577262894714	0.07146164113645359	0.07325400802530252	0.9355102040816327	0.64
chr11	86420000	86850000	chr11	86420000	86850000	255,255,0	1.5195268199087968	0.07236906936670368	0.07158493786607428	0.8615702479338843	0.8657024793388429
chr11	47860000	48130000	chr11	47860000	48130000	255,255,0	1.5920139683787466	0.0589510644341589	0.08468321764837211	0.8724489795918368	0.8826530612244898
chr11	22300000	22820000	chr11	22300000	22820000	255,255,0	1.5490868792958126	0.07836279785038157	0.06463438931247278	0.7022792022792023	0.9358974358974359
chr11	62380000	62550000	chr11	62380000	62550000	255,255,0	1.1782573927546194	0.06513057808125944	0.0769489385893711	0.7407407407407407	0.7407407407407407
chr11	36280000	36490000	chr11	36280000	36490000	255,255,0	1.5396257615758717	0.06890301768840959	0.07316881473448522	0.8099173553719008	0.8099173553719008
chr11	94550000	94970000	chr11	94550000	94970000	255,255,0	1.310721677119301	0.0645581190238547	0.0771645498921352	0.854978354978355	0.8073593073593074
chr11	45850000	46340000	chr11	45850000	46340000	255,255,0	1.2669756166210404	0.06736749825198826	0.07285004832317361	0.8544	0.6976
chr11	57800000	58540000	chr11	57800000	58540000	255,255,0	1.4971078809652172	0.08022971963990522	0.059974509144927274	0.9025604551920341	0.9139402560455192
chr11	72830000	73170000	chr11	72830000	73170000	255,255,0	1.5753059698863883	0.057757741188173534	0.082325594592598	0.8856209150326797	0.8333333333333334
chr11	112580000	113280000	chr11	112580000	113280000	255,255,0	1.4538796054846828	0.08565662565836576	0.05418909209622086	0.723015873015873	0.9373015873015873
chr11	61430000	61770000	chr11	61430000	61770000	255,255,0	1.4026169067472858	0.073736396662339	0.06594324332032936	0.8921568627450981	0.8790849673202614
chr11	12950000	13380000	chr11	12950000	13380000	255,255,0	1.1016430288213652	0.07818423869855942	0.061307101835764204	0.7995867768595041	0.5929752066115702
chr11	44920000	45330000	chr11	44920000	45330000	255,255,0	0.8081594725700656	0.06896484977681633	0.07043329717942809	0.5170068027210885	0.5986394557823129
chr11	129890000	130150000	chr11	129890000	130150000	255,255,0	1.4464424781634109	0.08233262846780354	0.05664488462895195	0.8186813186813187	0.8736263736263736
chr11	17200000	17540000	chr11	17200000	17540000	255,255,0	0.8283622728755518	0.06133736118341518	0.07738410738983502	0.5261437908496732	0.6111111111111112
chr11	114300000	114590000	chr11	114300000	114590000	255,255,0	1.294826780247431	0.06838103241255175	0.07030675743013404	0.8533333333333334	0.64
chr11	113870000	114260000	chr11	113870000	114260000	255,255,0	1.599818476406727	0.08103230892968086	0.05735713461499942	0.7675	0.9325
chr11	125910000	126250000	chr11	125910000	126250000	255,255,0	1.749735168035705	0.058304992468006356	0.07932548130331252	0.9052287581699346	0.8856209150326797
chr11	92100000	92890000	chr11	92100000	92890000	255,255,0	1.1223286528711158	0.059626073232450075	0.07744991021225692	0.719375	0.810625
chr11	98400000	98910000	chr11	98400000	98910000	255,255,0	0.6551633153190455	0.053562642042777664	0.08349564572595294	0.5014792899408284	0.5014792899408284
chr11	77190000	77610000	chr11	77190000	77610000	255,255,0	1.5027784157508743	0.07398929626134436	0.06306172815692915	0.79004329004329	0.8939393939393939
chr11	4620000	5020000	chr11	4620000	5020000	255,255,0	1.271453507288938	0.07918796366694528	0.05686112040567429	0.8785714285714286	0.7928571428571428
chr11	17360000	17540000	chr11	17360000	17540000	255,255,0	1.2054904432957332	0.06915330100780069	0.0658829097484535	0.7	0.7666666666666667
chr11	125090000	125420000	chr11	125090000	125420000	255,255,0	1.4484678848167345	0.060790498292958364	0.0728166710901757	0.7474048442906575	0.9065743944636678
chr11	63990000	64170000	chr11	63990000	64170000	255,255,0	1.1973938166117464	0.06328996262091756	0.07000171685732928	0.7222222222222222	0.7666666666666667
chr11	68030000	68200000	chr11	68030000	68200000	255,255,0	1.041954951588909	0.09426966619955773	0.03887388332159398	0.7160493827160493	0.691358024691358
chr11	57110000	57290000	chr11	57110000	57290000	255,255,0	1.0711982827750592	0.047788293637859074	0.08523736738892357	0.6777777777777778	0.7444444444444445
chr11	16760000	17070000	chr11	16760000	17070000	255,255,0	1.588770832907256	0.07252517767200645	0.059842373099983	0.91015625	0.83984375
chr11	12310000	12910000	chr11	12310000	12910000	255,255,0	1.5911672586123138	0.06905799229279878	0.06305526876243792	0.868850806451613	0.9095094086021506
chr11	65620000	66040000	chr11	65620000	66040000	255,255,0	1.3743513926475024	0.07198961898308037	0.05977332943796622	0.8809523809523809	0.79004329004329
chr11	82720000	83190000	chr11	82720000	83190000	255,255,0	1.1279588368616995	0.06260051255573193	0.06895197865909336	0.5954861111111112	0.8107638888888888
chr11	118650000	119000000	chr11	118650000	119000000	255,255,0	1.602103143050817	0.07196886339916259	0.059284211403290904	0.8549382716049383	0.8919753086419753
chr11	5970000	6360000	chr11	5970000	6360000	255,255,0	1.1617859516672562	0.06719738345806488	0.06231151797188454	0.8225	0.7575
chr11	62590000	62850000	chr11	62590000	62850000	255,255,0	0.9821846690232809	0.058244151289679726	0.07116421033798875	0.5439560439560439	0.7857142857142857
chr11	15260000	15800000	chr11	15260000	15800000	255,255,0	1.2779512189317423	0.06850500064341855	0.06080531630002327	0.8690476190476191	0.6865079365079365
chr11	12050000	12270000	chr11	12050000	12270000	255,255,0	1.4349631288264584	0.05321788694559208	0.07552822299891615	0.7954545454545454	0.8409090909090909
chr11	36900000	37420000	chr11	36900000	37420000	255,255,0	1.031825605792128	0.0741283426887488	0.054446075206189576	0.5712250712250713	0.7364672364672364
chr11	69680000	69900000	chr11	69680000	69900000	255,255,0	1.4010294937106844	0.07720743283205617	0.05084694216202308	0.8409090909090909	0.8106060606060606
chr11	131530000	131680000	chr11	131530000	131680000	255,255,0	0.979590146168839	0.04738395345503766	0.08054616627366379	0.609375	0.640625
chr11	114750000	115300000	chr11	114750000	115300000	255,255,0	1.1756392232360318	0.08211798407832582	0.045207632294959776	0.7104591836734694	0.7334183673469388
chr11	93230000	93660000	chr11	93230000	93660000	255,255,0	1.510647030349526	0.05030428223315597	0.07682831888805841	0.8863636363636364	0.9276859504132231
chr11	44090000	44540000	chr11	44090000	44540000	255,255,0	1.1285001370853178	0.057746716008985205	0.06876712639792415	0.7977315689981096	0.6427221172022685
chr11	123070000	123260000	chr11	123070000	123260000	255,255,0	1.3200131235056114	0.07195004748667058	0.0541579824874109	0.79	0.77
chr11	78150000	78570000	chr11	78150000	78570000	255,255,0	1.5101347152273372	0.07011794713272115	0.05564442179283499	0.7813852813852814	0.9112554112554112
chr11	103190000	103620000	chr11	103190000	103620000	255,255,0	1.2603964414170865	0.08112004165545483	0.04433788597056261	0.7582644628099173	0.8243801652892562
chr11	130430000	130890000	chr11	130430000	130890000	255,255,0	1.7287987876724458	0.056080914116765065	0.06863252678257928	0.8967785129174544	0.9519139886578449
chr11	133070000	133860000	chr11	133070000	133860000	255,255,0	1.8601325708121492	0.04930561805210981	0.07418100145977924	0.960625	0.945625
chr11	58610000	59150000	chr11	58610000	59150000	255,255,0	1.2760639067039492	0.059038577589657415	0.06397425119459214	0.8558201058201058	0.8161375661375662
chr11	61870000	62110000	chr11	61870000	62110000	255,255,0	1.3601219399555808	0.07672748626931206	0.04542678808827036	0.8525641025641025	0.8525641025641025
chr11	118130000	118590000	chr11	118130000	118590000	255,255,0	1.098394726587745	0.06082620141855729	0.061255294947251765	0.6068840579710145	0.7518115942028986
chr11	88570000	88900000	chr11	88570000	88900000	255,255,0	1.1285051345328445	0.038821774576586476	0.0831685181444714	0.8373702422145328	0.6228373702422145
chr11	13740000	14250000	chr11	13740000	14250000	255,255,0	1.5912403202667686	0.06272428386019241	0.05910464086069994	0.8624260355029586	0.9275147928994083
chr11	17550000	18000000	chr11	17550000	18000000	255,255,0	1.1805391087972978	0.06204176438933728	0.059507445566563816	0.6389413988657845	0.8582230623818525
chr11	45350000	45790000	chr11	45350000	45790000	255,255,0	1.6926398378793532	0.050120705867790105	0.07079315269489289	0.9268774703557312	0.9189723320158103
chr11	19930000	20110000	chr11	19930000	20110000	255,255,0	1.411020762194221	0.048568945188930054	0.07210456944020613	0.7444444444444445	0.7666666666666667
chr11	111260000	111440000	chr11	111260000	111440000	255,255,0	1.2536769336221618	0.060266695457381905	0.060264387511406795	0.7666666666666667	0.7444444444444445
chr11	95150000	95770000	chr11	95150000	95770000	255,255,0	1.7462487734377947	0.07089259874211329	0.04910107512333228	0.9163306451612904	0.9667338709677419
chr11	44620000	44900000	chr11	44620000	44900000	255,255,0	1.3803450513233537	0.06442147066077653	0.05519799926409616	0.7857142857142857	0.8333333333333334
chr11	111570000	111850000	chr11	111570000	111850000	255,255,0	1.4258536270237578	0.07331146092724272	0.04630570713616518	0.8333333333333334	0.8142857142857143
chr11	107510000	107910000	chr11	107510000	107910000	255,255,0	1.0309700332545089	0.06665742156284359	0.05281304129863357	0.7214285714285714	0.6309523809523809
chr11	33800000	34040000	chr11	33800000	34040000	255,255,0	1.2737065101736	0.06003576653046004	0.05920363792089671	0.6987179487179487	0.7884615384615384
chr11	34550000	34890000	chr11	34550000	34890000	255,255,0	1.535138230634881	0.0689291775503793	0.05026443099343164	0.8202614379084967	0.9052287581699346
chr11	117400000	117800000	chr11	117400000	117800000	255,255,0	1.5464250129814183	0.08219094551951167	0.03657044488121182	0.8642857142857143	0.8928571428571429
chr11	132410000	133040000	chr11	132410000	133040000	255,255,0	1.2712323795516411	0.059022568743385184	0.05943492882023754	0.6572265625	0.9033203125
chr11	121290000	121610000	chr11	121290000	121610000	255,255,0	1.6095848666441275	0.052960268264855975	0.06508051297895173	0.8566176470588235	0.9154411764705882
chr11	113300000	113750000	chr11	113300000	113750000	255,255,0	1.762651979751774	0.0461539021970237	0.07179710777312004	0.945179584120983	0.8771266540642723
chr11	129370000	129750000	chr11	129370000	129750000	255,255,0	1.493944050978898	0.04115473727992813	0.07679392953961885	0.8975146198830409	0.8203926614643865
chr11	38850000	39360000	chr11	38850000	39360000	255,255,0	0.8856171386242354	0.0637426081955058	0.05391782179511199	0.6109467455621301	0.5724852071005917
chr11	34920000	35400000	chr11	34920000	35400000	255,255,0	1.746491326050743	0.052780316526162885	0.06466956149725939	0.885	0.9416666666666667
chr11	43870000	44070000	chr11	43870000	44070000	255,255,0	1.343095842940556	0.052255208964935906	0.06517403622765083	0.8090909090909091	0.7909090909090909
chr11	64350000	64730000	chr11	64350000	64730000	255,255,0	1.5533328437616807	0.06213484875610323	0.0551016092859323	0.9394736842105263	0.8973684210526316
chr11	57320000	57670000	chr11	57320000	57670000	255,255,0	1.3205811323751167	0.0545028382163841	0.06217236655840397	0.8672839506172839	0.8364197530864198
chr11	59180000	59460000	chr11	59180000	59460000	255,255,0	1.2676220173378931	0.04931644556022585	0.0670754056281358	0.8333333333333334	0.8047619047619048
chr11	86930000	87310000	chr11	86930000	87310000	255,255,0	1.6744145077439616	0.05984718067795977	0.055671368102317126	0.9184210526315789	0.9078947368421053
chr11	99050000	99730000	chr11	99050000	99730000	255,255,0	1.2803056139331885	0.05885587970922912	0.05654787669442643	0.8865546218487395	0.7805426843634651
chr11	5450000	5890000	chr11	5450000	5890000	255,255,0	0.9759946625824226	0.04508553370187591	0.07007969094904058	0.6620553359683794	0.741106719367589
chr11	101430000	101840000	chr11	101430000	101840000	255,255,0	1.383477383120077	0.04762745612551775	0.06710376586552542	0.8934240362811792	0.8208616780045351
chr11	122580000	122800000	chr11	122580000	122800000	255,255,0	1.2521955184339868	0.07077316738316725	0.0438517194836384	0.8409090909090909	0.6742424242424242
chr11	31080000	31380000	chr11	31080000	31380000	255,255,0	0.817202528307542	0.07714176437191397	0.037290387368120466	0.5875	0.5208333333333334
chr11	20130000	20360000	chr11	20130000	20360000	255,255,0	1.5565266619674036	0.05725743436912448	0.05635842791018092	0.8402777777777778	0.8263888888888888
chr11	107550000	107700000	chr11	107550000	107700000	255,255,0	1.0650546959103733	0.07387873840250248	0.0396234607737446	0.671875	0.671875
chr11	9150000	9510000	chr11	9150000	9510000	255,255,0	1.108868006601743	0.03998502480807266	0.07333504808748557	0.8742690058479532	0.6695906432748538
chr11	12950000	13170000	chr11	12950000	13170000	255,255,0	1.3216525134911823	0.07740240975584448	0.035831528091679866	0.8257575757575758	0.75
chr11	34160000	34350000	chr11	34160000	34350000	255,255,0	1.3850988505845132	0.06706597276489526	0.04614228469931844	0.77	0.79
chr11	106120000	106620000	chr11	106120000	106620000	255,255,0	1.1904225927614278	0.07145927973304969	0.04173467834487547	0.8969230769230769	0.5861538461538461
chr11	70260000	70430000	chr11	70260000	70430000	255,255,0	1.1196513582985792	0.04967268207486736	0.06344412270282378	0.6651515151515152	0.7262065095398429
chr11	76700000	77040000	chr11	76700000	77040000	255,255,0	1.3682360659288921	0.05868130223234444	0.0538288303768802	0.8006535947712419	0.8464052287581699
chr11	98440000	99010000	chr11	98440000	99010000	255,255,0	1.031477337232784	0.055719559699838606	0.05673932476676938	0.5850178359096314	0.8442330558858502
chr11	120490000	120950000	chr11	120490000	120950000	255,255,0	1.3329737420256371	0.0597703316172495	0.05228357078148611	0.894927536231884	0.7373188405797102
chr11	6760000	7040000	chr11	6760000	7040000	255,255,0	1.1024442048337733	0.06520614044596221	0.04668986378359763	0.7285714285714285	0.8238095238095238
chr11	87450000	87720000	chr11	87450000	87720000	255,255,0	0.9638582597757226	0.07071856318914456	0.04104313587511997	0.6887755102040817	0.6173469387755102
chr11	27170000	27490000	chr11	27170000	27490000	255,255,0	1.6216045039572053	0.048335475375233694	0.06338352950414344	0.8713235294117647	0.8713235294117647
chr11	100580000	100940000	chr11	100580000	100940000	255,255,0	1.549100731178266	0.05187987582939091	0.05952331730460303	0.868421052631579	0.9093567251461988
chr11	59810000	60230000	chr11	59810000	60230000	255,255,0	1.0661392241016125	0.058279551103477836	0.05268923945922151	0.7640692640692641	0.7424242424242424
chr11	69920000	70190000	chr11	69920000	70190000	255,255,0	1.4893331326383148	0.04618632024320832	0.0647637803001734	0.8826530612244898	0.8724489795918368
chr11	77660000	78010000	chr11	77660000	78010000	255,255,0	1.4324722541151642	0.04905956190520738	0.061373245289784245	0.9104938271604939	0.7746913580246914
chr11	124640000	124860000	chr11	124640000	124860000	255,255,0	1.3340948958014196	0.05412989924197763	0.05593459494346771	0.7803030303030303	0.7954545454545454
chr11	65660000	65840000	chr11	65660000	65840000	255,255,0	1.1570243106327966	0.0740773297258642	0.035668181975879086	0.7666666666666667	0.7444444444444445
chr11	44920000	45100000	chr11	44920000	45100000	255,255,0	1.2805356045201974	0.06500228069548081	0.04448032135830851	0.7666666666666667	0.7666666666666667
chr11	35820000	36260000	chr11	35820000	36260000	255,255,0	1.138332759627426	0.038533926799588655	0.07088895876504367	0.5434782608695652	0.8557312252964426
chr11	83250000	83810000	chr11	83250000	83810000	255,255,0	1.6375326460241821	0.06102593024525779	0.048241815458742565	0.8706896551724138	0.9150246305418719
chr11	95820000	96420000	chr11	95820000	96420000	255,255,0	1.8826172463766053	0.05956418822862947	0.049618903021422245	0.9494623655913978	0.9709677419354839
chr11	116280000	116720000	chr11	116280000	116720000	255,255,0	1.622601519688982	0.04110158497592273	0.06738993331755783	0.8557312252964426	0.9268774703557312
chr11	93880000	94150000	chr11	93880000	94150000	255,255,0	1.143021915688078	0.07595173946266479	0.032525103080752536	0.8214285714285714	0.7193877551020408
chr11	103660000	104190000	chr11	103660000	104190000	255,255,0	1.080989397992869	0.052611477546013745	0.05529944389033771	0.6694101508916324	0.7599451303155007
chr11	75270000	75400000	chr11	75270000	75400000	255,255,0	0.8823901966694505	0.05244376994363113	0.05502502507162321	0.5714285714285714	0.5714285714285714
chr11	133560000	133830000	chr11	133560000	133830000	255,255,0	1.221533734650674	0.028436384841023208	0.07878485658924084	0.6683673469387755	0.8520408163265306
chr11	100980000	101400000	chr11	100980000	101400000	255,255,0	1.3032183758177731	0.054174561577152086	0.052896929517246366	0.8636363636363636	0.7727272727272727
chr11	5100000	5400000	chr11	5100000	5400000	255,255,0	1.193341558923306	0.05707187517311216	0.04985651272344402	0.8041666666666667	0.8208333333333333
chr11	12670000	12890000	chr11	12670000	12890000	255,255,0	1.4005028942734872	0.033370000743651394	0.072383332780801	0.7954545454545454	0.8409090909090909
chr11	127470000	128010000	chr11	127470000	128010000	255,255,0	1.2834715485609176	0.04660450057323034	0.0590859110627317	0.7235449735449735	0.876984126984127
chr11	19560000	19910000	chr11	19560000	19910000	255,255,0	1.2186578092703688	0.05003215426538446	0.05551143998650558	0.7993827160493827	0.6820987654320988
chr11	68590000	68880000	chr11	68590000	68880000	255,255,0	1.2056960408980966	0.05693283815282049	0.048593649988731405	0.8355555555555556	0.7733333333333333
chr11	122860000	123050000	chr11	122860000	123050000	255,255,0	1.3054618196394379	0.04076679876055865	0.06468111024061496	0.71	0.79
chr11	83830000	84350000	chr11	83830000	84350000	255,255,0	1.4872865356615719	0.04234356207626261	0.06264389375107157	0.9472934472934473	0.7678062678062678
chr11	36520000	36750000	chr11	36520000	36750000	255,255,0	1.1160965520906445	0.06700350309502513	0.037786262553733255	0.7986111111111112	0.6041666666666666
chr11	129100000	129330000	chr11	129100000	129330000	255,255,0	1.3444628149686961	0.05265773391776933	0.05166720220553406	0.7708333333333334	0.8541666666666666
chr11	46900000	47150000	chr11	46900000	47150000	255,255,0	1.5039764825725717	0.04527923607356278	0.05864076932483164	0.8520710059171598	0.8757396449704142
chr11	73400000	73660000	chr11	73400000	73660000	255,255,0	1.4755108785536497	0.062906700466478	0.04029427743230826	0.8626373626373627	0.8516483516483516
chr11	130220000	130420000	chr11	130220000	130420000	255,255,0	1.3430588835948902	0.04973568594640888	0.053378809243117595	0.7840909090909092	0.825
chr11	26740000	27150000	chr11	26740000	27150000	255,255,0	1.4671364118463823	0.05616661992959866	0.0465539989347841	0.8480725623582767	0.8752834467120182
chr11	69440000	69640000	chr11	69440000	69640000	255,255,0	1.1057199325175304	0.025046992916859624	0.07743251215500252	0.6272727272727273	0.8090909090909091
chr11	14520000	14890000	chr11	14520000	14890000	255,255,0	1.5127064432696402	0.055821361283120485	0.04583271332403123	0.925207756232687	0.8310249307479224
chr11	112270000	112570000	chr11	112270000	112570000	255,255,0	1.0270329363080182	0.06734098960115964	0.0342841371017309	0.6375	0.7041666666666667
chr11	75410000	75570000	chr11	75410000	75570000	255,255,0	0.9535451228284433	0.05361647216236717	0.04764641247858655	0.5416666666666666	0.6805555555555556
chr11	124400000	124600000	chr11	124400000	124600000	255,255,0	1.2989833383656508	0.0441771495145228	0.056735312857405934	0.7909090909090909	0.7909090909090909
chr11	15080000	15220000	chr11	15080000	15220000	255,255,0	0.8892575493196533	0.029124837340428648	0.0717833565306381	0.5535714285714286	0.625
chr11	82900000	83180000	chr11	82900000	83180000	255,255,0	1.3440775812011378	0.03995474256068604	0.060384746542327505	0.7666666666666667	0.8714285714285714
chr11	7080000	7440000	chr11	7080000	7440000	255,255,0	0.9677198665488507	0.05039594547749204	0.04958615562160744	0.7923976608187134	0.5818713450292398
chr11	33350000	33700000	chr11	33350000	33700000	255,255,0	1.428865501623536	0.04230010135946685	0.0576648225670722	0.8240740740740741	0.8734567901234568
chr11	62150000	62350000	chr11	62150000	62350000	255,255,0	1.14659099527759	0.04475840551222815	0.054319174598271	0.7727272727272727	0.7545454545454545
chr11	26290000	26690000	chr11	26290000	26690000	255,255,0	1.3957035151078503	0.04795148996016835	0.050925066976416355	0.8642857142857143	0.7595238095238095
chr11	13950000	14240000	chr11	13950000	14240000	255,255,0	1.176544864340122	0.03749006097099422	0.06129594983763478	0.5866666666666667	0.8711111111111111
chr11	108350000	108650000	chr11	108350000	108650000	255,255,0	1.3778599076240305	0.047496246253992506	0.050897383293990656	0.7375	0.9125
chr11	122210000	122520000	chr11	122210000	122520000	255,255,0	1.4992798406439034	0.03573014641509681	0.06244246781187476	0.85546875	0.91015625
chr11	74980000	75260000	chr11	74980000	75260000	255,255,0	1.1625832285060094	0.05160386053738773	0.04656084241495392	0.7287414965986394	0.7590136054421769
chr11	90270000	90470000	chr11	90270000	90470000	255,255,0	1.0188011569494608	0.0705877993661427	0.027270776018276616	0.736900826446281	0.7386363636363636
chr11	64780000	65100000	chr11	64780000	65100000	255,255,0	1.4089588617107736	0.048501526365284986	0.049352719362360145	0.9080882352941176	0.8566176470588235
chr11	78620000	79100000	chr11	78620000	79100000	255,255,0	1.565627675268865	0.05599036647847122	0.04184864813286682	0.9416666666666667	0.8283333333333334
chr11	6370000	6690000	chr11	6370000	6690000	255,255,0	1.1716119702579542	0.04110953751781103	0.056599089744798076	0.7610294117647058	0.8492647058823529
chr11	65860000	66040000	chr11	65860000	66040000	255,255,0	0.7958312200192091	0.04260212457447707	0.05504073309097278	0.5668650793650793	0.5446428571428572
chr11	84380000	84540000	chr11	84380000	84540000	255,255,0	1.02250117126226	0.0482497967324821	0.04930890874623855	0.6805555555555556	0.625
chr11	17740000	17980000	chr11	17740000	17980000	255,255,0	1.3368283129728598	0.04031121865783483	0.057144292811291214	0.7541913214990138	0.8705621301775148
chr11	119050000	119320000	chr11	119050000	119320000	255,255,0	1.4111031104530818	0.051212386320376335	0.046070116864930816	0.8622448979591837	0.8010204081632653
chr11	27700000	28040000	chr11	27700000	28040000	255,255,0	1.4003569754819778	0.05720940768227689	0.03985938782083685	0.8725490196078431	0.7941176470588235
chr11	114760000	114950000	chr11	114760000	114950000	255,255,0	0.9693845270659036	0.07537344567388397	0.021175316182034186	0.71	0.51
chr11	117810000	118060000	chr11	117810000	118060000	255,255,0	1.2854625475040042	0.0465533273076425	0.049671747922088325	0.8165680473372781	0.7100591715976331
chr11	47170000	47400000	chr11	47170000	47400000	255,255,0	1.239429869101893	0.05562721897758913	0.04051969142424716	0.7847222222222222	0.7291666666666666
chr11	102710000	103050000	chr11	102710000	103050000	255,255,0	1.3983698514896372	0.043888412057673395	0.05196444202536682	0.8202614379084967	0.8986928104575164
chr11	40310000	40730000	chr11	40310000	40730000	255,255,0	1.0559347424971843	0.05281839841493788	0.04294005549110148	0.7597402597402597	0.6471861471861472
chr11	40130000	40290000	chr11	40130000	40290000	255,255,0	1.0691233078722542	0.03898634112186798	0.05675531184107517	0.5972222222222222	0.7083333333333334
chr11	32310000	32650000	chr11	32310000	32650000	255,255,0	1.2923637636440852	0.047564287579857395	0.04812095385481474	0.8660130718954249	0.7091503267973857
chr11	76170000	76330000	chr11	76170000	76330000	255,255,0	0.9294259059394465	0.05330676261210193	0.04214255321219867	0.625	0.5694444444444444
chr11	134340000	134570000	chr11	134340000	134570000	255,255,0	0.9541762602882401	0.06222653553959158	0.032747580117447626	0.7725264003673095	0.5179350321395776
chr11	131690000	132130000	chr11	131690000	132130000	255,255,0	1.3235470782442	0.05506527016172302	0.03982517428084968	0.883399209486166	0.7648221343873518
chr11	82290000	82690000	chr11	82290000	82690000	255,255,0	1.312110320725127	0.04487993137410361	0.04968370339106751	0.7880952380952381	0.8547619047619047
chr11	27350000	27490000	chr11	27350000	27490000	255,255,0	0.9350802445694103	0.019257214132112302	0.07517508878183267	0.5178571428571429	0.625
chr11	20390000	20610000	chr11	20390000	20610000	255,255,0	1.3968123713279255	0.04023481346970399	0.054043080834436735	0.7651515151515151	0.8257575757575758
chr11	94180000	94450000	chr11	94180000	94450000	255,255,0	0.8548848488442621	0.03146094196005077	0.06231754420999154	0.5051020408163265	0.7295918367346939
chr11	93240000	93520000	chr11	93240000	93520000	255,255,0	0.9608317216323461	0.0370601490109287	0.056245511808896795	0.8523809523809524	0.5
chr11	66060000	66250000	chr11	66060000	66250000	255,255,0	1.0779460954412539	0.04339691067773073	0.04958170788955005	0.73	0.75
chr11	120160000	120320000	chr11	120160000	120320000	255,255,0	0.9670393757358671	0.037764935058877756	0.05499962806592442	0.625	0.5972222222222222
chr11	44770000	44890000	chr11	44770000	44890000	255,255,0	0.7470611240986806	0.012788776796758545	0.07887515322819355	0.5	0.5
chr11	44330000	44530000	chr11	44330000	44530000	255,255,0	1.2281240395271533	0.03415759116945351	0.05733559755408971	0.7909090909090909	0.7545454545454545
chr11	16610000	16750000	chr11	16610000	16750000	255,255,0	0.8531320498504191	0.04616084275125159	0.04506968628268689	0.5535714285714286	0.5535714285714286
chr11	110220000	110420000	chr11	110220000	110420000	255,255,0	1.2766408998408156	0.040177681893794996	0.051006783856738666	0.7004166666666667	0.8081944444444444
chr11	22620000	22800000	chr11	22620000	22800000	255,255,0	1.0383543717922097	0.02335743613670204	0.06781976759305955	0.5444444444444444	0.7444444444444445
chr11	92910000	93200000	chr11	92910000	93200000	255,255,0	1.1755721071149838	0.045234271068454845	0.04560126820040461	0.8622222222222222	0.7288888888888889
chr11	46380000	46610000	chr11	46380000	46610000	255,255,0	1.3134537132656252	0.053180661446950384	0.03764413816675076	0.8263888888888888	0.7986111111111112
chr11	14910000	15230000	chr11	14910000	15230000	255,255,0	1.2689983882892633	0.035499860550553555	0.0552589389674123	0.7536764705882353	0.8419117647058824
chr11	59540000	59680000	chr11	59540000	59680000	255,255,0	0.7790976239619377	0.06124999696726005	0.029361698090826546	0.5892857142857143	0.5178571428571429
chr11	66680000	66840000	chr11	66680000	66840000	255,255,0	1.030516776875627	0.049110691048706426	0.04149016760423663	0.7083333333333334	0.6805555555555556
chr11	76330000	76680000	chr11	76330000	76680000	255,255,0	0.9448527917218774	0.03744233360624505	0.052448316297022	0.6203703703703703	0.6635802469135802
chr11	5990000	6220000	chr11	5990000	6220000	255,255,0	0.8773203164369314	0.04342008654390613	0.04635777495810825	0.7569444444444444	0.5486111111111112
chr11	116510000	116690000	chr11	116510000	116690000	255,255,0	1.0050633350134874	0.013037782215751125	0.07647247257096366	0.5444444444444444	0.7222222222222222
chr11	117820000	117940000	chr11	117820000	117940000	255,255,0	0.7838221245394204	0.07380673066342076	0.015302647333396676	0.5	0.5
chr11	10390000	10750000	chr11	10390000	10750000	255,255,0	1.5746531971456634	0.03328738754745623	0.05555462676678774	0.8771929824561404	0.9269005847953217
chr11	121650000	122100000	chr11	121650000	122100000	255,255,0	1.4093432599081903	0.046423688946420516	0.04208625944506895	0.9376181474480151	0.6691871455576559
chr11	119330000	119470000	chr11	119330000	119470000	255,255,0	0.9725928365327465	0.06034209719111243	0.02778652680792102	0.5892857142857143	0.625
chr11	11360000	11780000	chr11	11360000	11780000	255,255,0	1.08400171389327	0.034761702963709784	0.05313006010344701	0.5222845336481701	0.8794273907910272
chr11	30640000	30910000	chr11	30640000	30910000	255,255,0	1.128253813223855	0.027992020038341708	0.059678165576432934	0.5561224489795918	0.8214285714285714
chr11	17560000	17720000	chr11	17560000	17720000	255,255,0	1.0309196101389468	0.0478442524003756	0.03922224944396793	0.6736111111111112	0.6720679012345678
chr11	85650000	85830000	chr11	85650000	85830000	255,255,0	1.1563783732440636	0.05160697468063463	0.03528006389575068	0.7222222222222222	0.7444444444444445
chr11	120330000	120490000	chr11	120330000	120490000	255,255,0	1.0408019495129062	0.04255755924403962	0.04410525615420397	0.6805555555555556	0.6527777777777778
chr11	123740000	124040000	chr11	123740000	124040000	255,255,0	1.2095230811530504	0.060952962621532186	0.02565321853335874	0.8458333333333333	0.7125
chr11	4620000	4820000	chr11	4620000	4820000	255,255,0	0.9150724435603036	0.06050721195278076	0.025356145883584418	0.7909090909090909	0.5
chr11	45110000	45330000	chr11	45110000	45330000	255,255,0	1.354960808946342	0.03353039761907407	0.05232576735101624	0.8106060606060606	0.8409090909090909
chr11	40810000	41200000	chr11	40810000	41200000	255,255,0	0.8971728537478137	0.04263918794627831	0.042370379523385446	0.5048872180451127	0.7428571428571429
chr11	25970000	26260000	chr11	25970000	26260000	255,255,0	1.3916860816978085	0.039973981270234354	0.04478516080345041	0.7644444444444445	0.88
chr11	102310000	102670000	chr11	102310000	102670000	255,255,0	1.258510281622634	0.05006760002940126	0.03455515137803414	0.7923976608187134	0.8391812865497076
chr11	31430000	31790000	chr11	31430000	31790000	255,255,0	0.7969014436288764	0.0455094443297609	0.0387961187642995	0.5	0.6111111111111112
chr11	75890000	76150000	chr11	75890000	76150000	255,255,0	1.3627169703720399	0.04223359058458684	0.041920751438215095	0.7967032967032966	0.8626373626373627
chr11	74240000	74590000	chr11	74240000	74590000	255,255,0	0.9624290524094039	0.03882771013763378	0.04512589793317878	0.5524691358024691	0.7438271604938271
chr11	128650000	128850000	chr11	128650000	128850000	255,255,0	1.231390070160615	0.02615451659066379	0.057744587720389776	0.8090909090909091	0.7545454545454545
chr11	82710000	82880000	chr11	82710000	82880000	255,255,0	1.082571971883826	0.04896677057714538	0.03491052842038663	0.7407407407407407	0.6172839506172839
chr11	16930000	17070000	chr11	16930000	17070000	255,255,0	0.808473724502927	0.01660366486572843	0.06683487884263363	0.5178571428571429	0.5535714285714286
chr11	63760000	63950000	chr11	63760000	63950000	255,255,0	1.1330865208595826	0.043779896408415245	0.039524538808371285	0.77	0.77
chr11	121660000	121960000	chr11	121660000	121960000	255,255,0	1.1833689679089434	0.05881138564209862	0.024250148351959572	0.8791666666666667	0.5041666666666667
chr11	67070000	67240000	chr11	67070000	67240000	255,255,0	1.0345451603237081	0.03346144939700097	0.049453649393369825	0.7407407407407407	0.691358024691358
chr11	81260000	81510000	chr11	81260000	81510000	255,255,0	1.025952812685828	0.03376646765746575	0.048860730635161706	0.7337278106508875	0.650887573964497
chr11	13190000	13380000	chr11	13190000	13380000	255,255,0	1.0758017527136292	0.03886199970614886	0.043635691739912254	0.75	0.67
chr11	21860000	22140000	chr11	21860000	22140000	255,255,0	1.1769454738973497	0.0341778082607825	0.04813390932153874	0.6047619047619047	0.861904761904762
chr11	123290000	123490000	chr11	123290000	123490000	255,255,0	1.0834992049770213	0.03777813028193299	0.04435272363642714	0.7	0.7181818181818181
chr11	9590000	9750000	chr11	9590000	9750000	255,255,0	0.9570447474126003	0.0397558095053639	0.04217138724464767	0.625	0.7083333333333334
chr11	32010000	32180000	chr11	32010000	32180000	255,255,0	1.0812544847120524	0.03833218644876785	0.042756028247866056	0.691358024691358	0.7160493827160493
chr11	41210000	41440000	chr11	41210000	41440000	255,255,0	1.0739140070128288	0.037970800063764416	0.04244057285172451	0.7430555555555556	0.7013888888888888
chr11	58640000	58860000	chr11	58640000	58860000	255,255,0	1.119636472234138	0.05089052060781776	0.02916435470094058	0.8409090909090909	0.6893939393939394
chr11	66850000	67010000	chr11	66850000	67010000	255,255,0	0.9905504045377966	0.039350048976153226	0.04047683828067652	0.6805555555555556	0.7083333333333334
chr11	31800000	31980000	chr11	31800000	31980000	255,255,0	1.0979541453201613	0.04733937064430653	0.03222202014392342	0.7444444444444445	0.6333333333333333
chr11	34360000	34490000	chr11	34360000	34490000	255,255,0	0.8867693644842152	0.03164588385918503	0.04756357668990929	0.5714285714285714	0.5714285714285714
chr11	106720000	107020000	chr11	106720000	107020000	255,255,0	0.9795468341318134	0.03877264723039481	0.04040413827661817	0.6291666666666667	0.7208333333333333
chr11	13760000	13940000	chr11	13760000	13940000	255,255,0	0.8972003852548596	0.05363386422826426	0.025012530347889854	0.7	0.5
chr11	32700000	33100000	chr11	32700000	33100000	255,255,0	0.9409735562940392	0.04086420852737173	0.0375794474256851	0.55	0.7023809523809523
chr11	118140000	118350000	chr11	118140000	118350000	255,255,0	1.2068388318812164	0.05017876489346135	0.028192281805237182	0.6942148760330579	0.8099173553719008
chr11	76540000	76690000	chr11	76540000	76690000	255,255,0	0.917642360288286	0.02298550508658716	0.055102359975829344	0.578125	0.640625
chr11	58910000	59140000	chr11	58910000	59140000	255,255,0	1.0887925339832807	0.029210015098202036	0.04876028342556944	0.6875	0.8263888888888888
chr11	30340000	30580000	chr11	30340000	30580000	255,255,0	1.3340547546595958	0.05535383349112025	0.022609157410946386	0.8269230769230769	0.7756410256410257
chr11	44100000	44290000	chr11	44100000	44290000	255,255,0	1.1893741940271827	0.050020758826184106	0.027869930562585514	0.79	0.75
chr11	123590000	123730000	chr11	123590000	123730000	255,255,0	0.8224502096346331	0.029916791402180273	0.04722122693942159	0.5892857142857143	0.5178571428571429
chr11	57830000	58060000	chr11	57830000	58060000	255,255,0	0.9538437094145213	0.0522317927734348	0.024482328229284703	0.7569444444444444	0.6458333333333334
chr11	6230000	6350000	chr11	6230000	6350000	255,255,0	0.6902736867773073	0.03599508618516635	0.04050551391140332	0.5	0.5
chr11	66480000	66670000	chr11	66480000	66670000	255,255,0	0.8538862190716667	0.034467474143598284	0.04201604781036671	0.61	0.61
chr11	43580000	43840000	chr11	43580000	43840000	255,255,0	1.206343574801314	0.041780150365859414	0.03468729208924395	0.8186813186813187	0.7857142857142857
chr11	131690000	131900000	chr11	131690000	131900000	255,255,0	1.045658884358342	0.05440111943985554	0.021656003868136337	0.7933884297520661	0.5950413223140496
chr11	12380000	12580000	chr11	12380000	12580000	255,255,0	0.9141565109558042	0.05451345823045148	0.02146728860116304	0.7112708719851577	0.5127551020408163
chr11	72240000	72430000	chr11	72240000	72430000	255,255,0	1.2312101251599876	0.03182881175202244	0.043978672505274444	0.75	0.79
chr11	111870000	112050000	chr11	111870000	112050000	255,255,0	1.1217101545012453	0.03487593943918058	0.04075819868112962	0.7444444444444445	0.7
chr11	5590000	5830000	chr11	5590000	5830000	255,255,0	0.7349170372344119	0.032719270723185874	0.04289130895253007	0.5062689835417108	0.6162347753256844
chr11	19560000	19740000	chr11	19560000	19740000	255,255,0	1.0563068788918901	0.05298240314603775	0.022203419048389343	0.7666666666666667	0.6111111111111112
chr11	127050000	127400000	chr11	127050000	127400000	255,255,0	0.7661501539647061	0.03596116857848165	0.039097508288950936	0.5452932098765433	0.5351388888888888
chr11	113300000	113510000	chr11	113300000	113510000	255,255,0	1.2041963058015903	0.057124615213241164	0.01789299410293202	0.8264462809917356	0.6115702479338843
chr11	113540000	113730000	chr11	113540000	113730000	255,255,0	1.046049194295053	0.017832526268890092	0.05703846771444922	0.65	0.71
chr11	45910000	46110000	chr11	45910000	46110000	255,255,0	1.0436923589055809	0.052311078836247596	0.022438317242686325	0.7545454545454545	0.6636363636363637
chr11	83290000	83500000	chr11	83290000	83500000	255,255,0	0.9709165326763682	0.05563122647051984	0.019022761802033314	0.7775252525252525	0.5037878787878788
chr11	8680000	8900000	chr11	8680000	8900000	255,255,0	0.9266637330768601	0.0502644671858329	0.023721171177504354	0.7803030303030303	0.553030303030303
chr11	46240000	46370000	chr11	46240000	46370000	255,255,0	0.762488945386171	0.028655172470588013	0.04531442096608734	0.5306122448979592	0.5714285714285714
chr11	74600000	74880000	chr11	74600000	74880000	255,255,0	0.9099553381571357	0.031054355038857548	0.042534290392200906	0.6047619047619047	0.6714285714285714
chr11	75130000	75250000	chr11	75130000	75250000	255,255,0	0.7475216187399442	0.019875252150572332	0.05357523795127168	0.5	0.5
chr11	8370000	8570000	chr11	8370000	8570000	255,255,0	1.114990490149321	0.024459961375967516	0.04898863106515457	0.7727272727272727	0.8090909090909091
chr11	68240000	68450000	chr11	68240000	68450000	255,255,0	1.173435403059603	0.02815213455473098	0.04517060856124809	0.7933884297520661	0.8264462809917356
chr11	102030000	102270000	chr11	102030000	102270000	255,255,0	1.009969035910472	0.0366056149806987	0.03652357475551621	0.6089743589743589	0.75
chr11	84560000	84720000	chr11	84560000	84720000	255,255,0	0.9628623799172379	0.026989078001695838	0.0456815426209509	0.625	0.625
chr11	8180000	8350000	chr11	8180000	8350000	255,255,0	0.8765839673586965	0.046038932171950674	0.02594776999667005	0.6419753086419753	0.6172839506172839
chr11	118370000	118600000	chr11	118370000	118600000	255,255,0	1.0859213882335437	0.029603873636903557	0.042333608272546924	0.5763888888888888	0.8125
chr11	74440000	74590000	chr11	74440000	74590000	255,255,0	0.8894049005971045	0.026223622015776025	0.045549502223477215	0.578125	0.640625
chr11	19260000	19540000	chr11	19260000	19540000	255,255,0	1.2919543944312677	0.037646095758476605	0.03393154350652597	0.7761904761904762	0.8809523809523809
chr11	13450000	13690000	chr11	13450000	13690000	255,255,0	1.0418857649116409	0.025927451153957077	0.04547961224471281	0.6474358974358975	0.7628205128205128
chr11	88310000	88530000	chr11	88310000	88530000	255,255,0	1.190382671361879	0.03365612303479093	0.03670107748104441	0.7348484848484849	0.8106060606060606
chr11	18100000	18270000	chr11	18100000	18270000	255,255,0	0.9911738357614275	0.0424460343667261	0.027568427997938058	0.7160493827160493	0.6172839506172839
chr11	63470000	63630000	chr11	63470000	63630000	255,255,0	0.944767992737984	0.02618663505811948	0.04298891618358561	0.6805555555555556	0.6805555555555556
chr11	33120000	33340000	chr11	33120000	33340000	255,255,0	1.3105831443187386	0.03938981941108108	0.029693484324198063	0.7954545454545454	0.8409090909090909
chr11	132140000	132400000	chr11	132140000	132400000	255,255,0	0.7191761852913143	0.03696037987654514	0.03208586975439244	0.5879120879120879	0.5
chr11	93670000	93810000	chr11	93670000	93810000	255,255,0	0.7968147144512397	0.03310013958501805	0.03408416024898279	0.5535714285714286	0.5892857142857143
chr11	102330000	102510000	chr11	102330000	102510000	255,255,0	1.0008020989151258	0.04888503351653363	0.01787658218964639	0.7222222222222222	0.6333333333333333
chr11	101850000	102010000	chr11	101850000	102010000	255,255,0	0.9035738220715729	0.030069150782502403	0.03469308320121963	0.5972222222222222	0.6527777777777778
chr11	120500000	120660000	chr11	120500000	120660000	255,255,0	0.9968392332958766	0.04687804299660886	0.017625800035431665	0.7083333333333334	0.5972222222222222
chr11	105880000	106070000	chr11	105880000	106070000	255,255,0	1.0272096657666265	0.02550521268538683	0.03892564492897364	0.61	0.77
chr11	22330000	22530000	chr11	22330000	22530000	255,255,0	0.9814468227554005	0.033291365814808536	0.0303254650119979	0.7545454545454545	0.5181818181818182
chr11	124930000	125080000	chr11	124930000	125080000	255,255,0	0.8800769989886654	0.0357263251510504	0.027720774990250226	0.578125	0.609375
chr11	8970000	9130000	chr11	8970000	9130000	255,255,0	0.9380256097979645	0.026713390031162385	0.0359387249301079	0.6527777777777778	0.7083333333333334
chr11	22160000	22320000	chr11	22160000	22320000	255,255,0	0.9846156615128014	0.03578573196490911	0.025145281202649108	0.7083333333333334	0.5972222222222222
chr11	108680000	108880000	chr11	108680000	108880000	255,255,0	0.9838506322416363	0.044176331787594975	0.016423238091163386	0.7909090909090909	0.5
chr11	115330000	115500000	chr11	115330000	115500000	255,255,0	1.0369258359769469	0.035993439283592624	0.024355675649756423	0.7407407407407407	0.6172839506172839
chr11	120960000	121200000	chr11	120960000	121200000	255,255,0	1.0019379752430506	0.024433536261979746	0.03550165197487752	0.6987179487179487	0.6858974358974359
chr11	20650000	20870000	chr11	20650000	20870000	255,255,0	1.0050872716539212	0.04379568394516398	0.016074962793008813	0.7954545454545454	0.5378787878787878
chr11	17210000	17350000	chr11	17210000	17350000	255,255,0	0.7883168484021632	0.02519415559826927	0.03447448427678748	0.5178571428571429	0.5535714285714286
chr11	124060000	124330000	chr11	124060000	124330000	255,255,0	0.9138163271395513	0.0290014565897869	0.030123380884415314	0.6785714285714286	0.5969387755102041
chr11	92580000	92880000	chr11	92580000	92880000	255,255,0	0.907541814546467	0.02022945540345146	0.03858168660156673	0.5375	0.7875
chr11	65130000	65310000	chr11	65130000	65310000	255,255,0	0.9368217028965673	0.03003104918610973	0.028705196249303743	0.7222222222222222	0.6333333333333333
chr11	31640000	31780000	chr11	31640000	31780000	255,255,0	0.8280377701541916	0.02371842046102674	0.03479015548080406	0.5178571428571429	0.5892857142857143
chr11	115950000	116210000	chr11	115950000	116210000	255,255,0	0.932542483067801	0.022778892153434344	0.035293176060160796	0.5989010989010989	0.6538461538461539
chr11	109960000	110150000	chr11	109960000	110150000	255,255,0	0.9857181117519097	0.026384060828241473	0.030948454727035203	0.73	0.63
chr11	108040000	108320000	chr11	108040000	108320000	255,255,0	0.817815779833955	0.026923721005197788	0.029667263366700093	0.5476190476190477	0.6523809523809524
chr11	33530000	33690000	chr11	33530000	33690000	255,255,0	0.8927362630513747	0.010962712013401436	0.04543621144668259	0.5138888888888888	0.6805555555555556
chr11	19060000	19240000	chr11	19060000	19240000	255,255,0	0.9444977096463552	0.028495818895775165	0.02781209255253875	0.6333333333333333	0.6777777777777778
chr11	9780000	9980000	chr11	9780000	9980000	255,255,0	0.8618712958588544	0.03796789722167968	0.018086239980684336	0.7	0.5727272727272728
chr11	93530000	93650000	chr11	93530000	93650000	255,255,0	0.6612907049292357	0.007862023636450107	0.04735913004944674	0.5	0.5
chr11	18810000	19040000	chr11	18810000	19040000	255,255,0	0.8284903878300657	0.028881731167844538	0.02599745856074044	0.5902777777777778	0.5763888888888888
chr11	15820000	15960000	chr11	15820000	15960000	255,255,0	0.825344841258618	0.028392286475347868	0.026239629635200587	0.625	0.5178571428571429
chr11	126060000	126180000	chr11	126060000	126180000	255,255,0	0.7073389721276879	0.006121662209807734	0.048350548479951516	0.5	0.5
chr11	84760000	85020000	chr11	84760000	85020000	255,255,0	0.9467188252154521	0.029835828041183832	0.02392944227865423	0.8035714285714286	0.5032051282051282
chr11	94980000	95140000	chr11	94980000	95140000	255,255,0	0.8286244950315673	0.018928563549838913	0.03444609309143857	0.5138888888888888	0.7083333333333334
chr11	63050000	63220000	chr11	63050000	63220000	255,255,0	0.8962535262138736	0.02755478082550953	0.02550587695819027	0.6666666666666666	0.6419753086419753
chr11	31100000	31230000	chr11	31100000	31230000	255,255,0	0.8015649728920162	0.02891778229627303	0.023095360534687803	0.5714285714285714	0.5306122448979592
chr11	105610000	105850000	chr11	105610000	105850000	255,255,0	1.06505897709765	0.021382478420864787	0.02976018548687083	0.6858974358974359	0.8012820512820513
chr11	131910000	132120000	chr11	131910000	132120000	255,255,0	0.8837166310573795	0.024261947177175433	0.02647267310513674	0.5518250688705234	0.7369719926538109
chr11	73690000	73930000	chr11	73690000	73930000	255,255,0	1.1520740152165923	0.024818288284663897	0.02575250153096041	0.75	0.8012820512820513
chr11	116320000	116500000	chr11	116320000	116500000	255,255,0	0.8707426919249452	0.03366118042930737	0.015551517223032408	0.6555555555555556	0.5444444444444444
chr11	68460000	68580000	chr11	68460000	68580000	255,255,0	0.6693561377731996	0.025925303395256446	0.022803257463777527	0.5	0.5
chr11	46680000	46880000	chr11	46680000	46880000	255,255,0	0.8091098994297852	0.022118119701659524	0.02556514478937946	0.5909090909090909	0.5909090909090909
chr11	35620000	35810000	chr11	35620000	35810000	255,255,0	0.738114674487119	0.02164419076435618	0.025223587835586408	0.51	0.57
chr11	76340000	76500000	chr11	76340000	76500000	255,255,0	0.8118504592459643	0.02781610855600807	0.018919031344621688	0.625	0.5138888888888888
chr11	119480000	119650000	chr11	119480000	119650000	255,255,0	0.9012573410432876	0.021532091181954326	0.02520297465219457	0.6419753086419753	0.5925925925925926
chr11	11030000	11220000	chr11	11030000	11220000	255,255,0	0.8031490090657143	0.023764664035028735	0.022712407253259233	0.613641975308642	0.546604938271605
chr11	128480000	128630000	chr11	128480000	128630000	255,255,0	0.8322469227331089	0.01078778115305187	0.03476098996703849	0.546875	0.640625
chr11	127850000	127990000	chr11	127850000	127990000	255,255,0	0.7526878911184034	0.01576637215587549	0.02930489243123084	0.5178571428571429	0.5535714285714286
chr11	115510000	115670000	chr11	115510000	115670000	255,255,0	0.7508937741615276	0.020538909561936977	0.024482605126028522	0.5138888888888888	0.5416666666666666
chr11	73960000	74160000	chr11	73960000	74160000	255,255,0	0.9014267883874079	0.025022095173306273	0.01798129024419131	0.7363636363636363	0.5363636363636364
chr11	78800000	78960000	chr11	78800000	78960000	255,255,0	0.8210200318514411	0.016388367425972612	0.023907934995803713	0.5416666666666666	0.625
chr11	32450000	32580000	chr11	32450000	32580000	255,255,0	0.801618835476843	0.015853476953227107	0.02371918038706815	0.5306122448979592	0.5714285714285714
chr11	15640000	15790000	chr11	15640000	15790000	255,255,0	0.8267237735891637	0.01570041591637924	0.022609728226672253	0.578125	0.609375
chr12	28110000	28980000	chr12	28110000	28980000	255,255,0	1.3228411676784655	0.16564278706203928	0.09283792433061588	0.7221074380165289	0.8610537190082644
chr12	128970000	130020000	chr12	128970000	130020000	255,255,0	1.2014833024243665	0.11557509961557932	0.1394597341156898	0.7803488786044855	0.7992168031327874
chr12	5140000	5880000	chr12	5140000	5880000	255,255,0	1.1133030530119727	0.10119782433627444	0.09868729162613249	0.6920341394025604	0.7446657183499289
chr12	19810000	20620000	chr12	19810000	20620000	255,255,0	0.8980627719901614	0.12589953623927663	0.07378361343131715	0.578227245687091	0.661511005353956
chr12	77040000	77940000	chr12	77040000	77940000	255,255,0	1.46654029564082	0.09384981577384349	0.1054279123667052	0.8797101449275362	0.7463768115942029
chr12	52360000	52870000	chr12	52360000	52870000	255,255,0	1.295901327663991	0.08624460096183294	0.11287143411032269	0.6819526627218935	0.8476331360946746
chr12	31660000	32330000	chr12	31660000	32330000	255,255,0	1.2373126754953607	0.11737893388081898	0.0816844091230639	0.8809427219163528	0.6655848546315077
chr12	11530000	11890000	chr12	11530000	11890000	255,255,0	1.1944770706223564	0.11922825001061743	0.0796384034339356	0.8918128654970761	0.5
chr12	101910000	102820000	chr12	101910000	102820000	255,255,0	1.4806627692143173	0.11660396455952313	0.08208633947131516	0.7651228733459358	0.8917769376181475
chr12	31450000	31620000	chr12	31450000	31620000	255,255,0	0.9854450448975903	0.12034957244405045	0.0782985325752108	0.5925925925925926	0.7407407407407407
chr12	126770000	127370000	chr12	126770000	127370000	255,255,0	0.818287125583701	0.13660609119189782	0.06199256911788231	0.578494623655914	0.5946236559139785
chr12	106410000	106820000	chr12	106410000	106820000	255,255,0	0.9208762576356355	0.09772456479942002	0.10072144799729084	0.6349206349206349	0.5306122448979592
chr12	124350000	124780000	chr12	124350000	124780000	255,255,0	1.274110569439355	0.07981510356236285	0.11805987133412801	0.7541322314049587	0.7871900826446281
chr12	117340000	117850000	chr12	117340000	117850000	255,255,0	1.1958572674381065	0.12672872333699736	0.07074666568412419	0.5162721893491125	0.8831360946745562
chr12	53690000	54210000	chr12	53690000	54210000	255,255,0	1.2421782619675186	0.10664241430393986	0.09075229483709829	0.7022792022792023	0.8105413105413105
chr12	79400000	80270000	chr12	79400000	80270000	255,255,0	1.3313185109649757	0.09026285703209133	0.10677039162532345	0.8805588351042897	0.6620097074642529
chr12	131130000	131530000	chr12	131130000	131530000	255,255,0	0.6610984769703173	0.057584924705490856	0.13937682375586458	0.5357142857142857	0.5714285714285714
chr12	13250000	14160000	chr12	13250000	14160000	255,255,0	1.333570063822869	0.09622862706885266	0.1005492319596717	0.8530060994411979	0.7834531840759138
chr12	70730000	71560000	chr12	70730000	71560000	255,255,0	0.8041531522250422	0.07334206300360457	0.12252971041272392	0.50046875	0.589695726867983
chr12	59170000	59370000	chr12	59170000	59370000	255,255,0	0.9929380483966472	0.14223218151622063	0.053499506577603696	0.6818181818181818	0.6636363636363637
chr12	123630000	123750000	chr12	123630000	123750000	255,255,0	0.7007215457446392	0.04162468398151295	0.15401401133986958	0.5	0.5
chr12	124070000	124310000	chr12	124070000	124310000	255,255,0	1.3494452993990278	0.13592700600281427	0.059257078226784735	0.7548701298701299	0.8553030303030302
chr12	81690000	82350000	chr12	81690000	82350000	255,255,0	1.1834110962492579	0.08928471150408107	0.10485979253120153	0.6610327895463031	0.7650560019478938
chr12	114620000	115910000	chr12	114620000	115910000	255,255,0	1.6554054725924496	0.09687685452127026	0.09661110643827231	0.8515976331360947	0.8913609467455621
chr12	30840000	31100000	chr12	30840000	31100000	255,255,0	1.6167444158485358	0.06520368943449609	0.12820711337121293	0.8186813186813187	0.8406593406593407
chr12	94120000	94960000	chr12	94120000	94960000	255,255,0	0.9505685684109921	0.08997408628811389	0.10221011602086041	0.729235880398671	0.5110741971207088
chr12	2010000	2670000	chr12	2010000	2670000	255,255,0	1.268571865255814	0.09830614938341165	0.0930091733270097	0.7424242424242424	0.8244206773618539
chr12	8520000	8920000	chr12	8520000	8920000	255,255,0	1.2107383086075825	0.12368067457790408	0.06599741389773656	0.6833333333333333	0.85
chr12	101390000	101850000	chr12	101390000	101850000	255,255,0	1.5519641079375286	0.11518911743144822	0.07433547645912611	0.9039855072463768	0.7626811594202898
chr12	52110000	53000000	chr12	52110000	53000000	255,255,0	1.8005391738553065	0.10421978929558728	0.0832302524614359	0.8849382716049383	0.9303703703703704
chr12	12060000	12750000	chr12	12060000	12750000	255,255,0	1.1550986041031357	0.0932153868703318	0.09173844697112316	0.5763265306122449	0.8685714285714285
chr12	46320000	46980000	chr12	46320000	46980000	255,255,0	1.0548222005102899	0.11064316836356766	0.07318418204731263	0.7210338680926917	0.6746880570409982
chr12	58090000	58320000	chr12	58090000	58320000	255,255,0	1.4342923466429922	0.152183271043697	0.03151635924041307	0.8263888888888888	0.7291666666666666
chr12	41240000	42060000	chr12	41240000	42060000	255,255,0	1.1680845009148488	0.0868068198478999	0.09687627715978839	0.7903600464576074	0.7357723577235772
chr12	120580000	121230000	chr12	120580000	121230000	255,255,0	1.2642348524565454	0.09832311306640941	0.08222355390199527	0.7636058831245998	0.8218907948854473
chr12	8090000	8230000	chr12	8090000	8230000	255,255,0	0.9206190477692454	0.06052021616729372	0.11948835391144978	0.625	0.5892857142857143
chr12	102100000	102820000	chr12	102100000	102820000	255,255,0	1.3094387863077457	0.09766548247699093	0.08207650534822256	0.6283783783783784	0.8851351351351351
chr12	74020000	74570000	chr12	74020000	74570000	255,255,0	0.7276089072857543	0.08129616013158818	0.09750781956075985	0.5012755102040817	0.5012755102040817
chr12	10250000	10580000	chr12	10250000	10580000	255,255,0	1.1171988210999437	0.0631716937912443	0.11546334278398859	0.7250469904737494	0.732522747661156
chr12	19680000	20620000	chr12	19680000	20620000	255,255,0	1.249514830453239	0.09548876176392984	0.08146529612712287	0.8550531914893617	0.7070035460992907
chr12	104360000	105080000	chr12	104360000	105080000	255,255,0	1.5519075756987257	0.09460537072342148	0.08175435969372274	0.801051051051051	0.9271771771771772
chr12	16060000	16880000	chr12	16060000	16880000	255,255,0	0.8721416327950378	0.10429749916768727	0.07171700204366205	0.6498257839721254	0.5685249709639953
chr12	102900000	103560000	chr12	102900000	103560000	255,255,0	1.644827878870563	0.0772294903529554	0.09789822884833255	0.9099821746880571	0.8582887700534759
chr12	57250000	57450000	chr12	57250000	57450000	255,255,0	1.5136307462932452	0.08434222777893222	0.09076246795096832	0.8090909090909091	0.8090909090909091
chr12	97530000	98390000	chr12	97530000	98390000	255,255,0	1.0729869320957588	0.07944483309280193	0.09497922984594293	0.5015856236786469	0.8276955602536998
chr12	78600000	79370000	chr12	78600000	79370000	255,255,0	0.9154801690099272	0.0659532852901209	0.10828928318754798	0.5037804076265615	0.6906998694220907
chr12	98550000	99000000	chr12	98550000	99000000	255,255,0	1.0729797156264236	0.11024567665298098	0.06377328433452659	0.5179584120982986	0.8128544423440454
chr12	53040000	53490000	chr12	53040000	53490000	255,255,0	1.27977578024944	0.08477366703276643	0.08921914408514797	0.8733459357277883	0.6880907372400756
chr12	22120000	22440000	chr12	22120000	22440000	255,255,0	1.1243650671193264	0.10601107984509761	0.06777481891173993	0.7610673526376495	0.7761711925912436
chr12	62380000	63070000	chr12	62380000	63070000	255,255,0	1.282212012903731	0.09330508911492227	0.07855783254110836	0.8277551020408164	0.72
chr12	132130000	132610000	chr12	132130000	132610000	255,255,0	1.4366035496220424	0.08274507355026753	0.08870081378606415	0.8766666666666667	0.8933333333333333
chr12	51390000	51820000	chr12	51390000	51820000	255,255,0	1.416966852147625	0.0639591097778612	0.10725985329414214	0.9070247933884298	0.8243801652892562
chr12	43940000	44940000	chr12	43940000	44940000	255,255,0	1.578893722357334	0.08408884012595214	0.08704894565018195	0.9156862745098039	0.8835294117647059
chr12	105400000	106210000	chr12	105400000	106210000	255,255,0	1.7595691403180784	0.08718423200129505	0.08376886028195457	0.925639500297442	0.9054134443783463
chr12	63830000	64250000	chr12	63830000	64250000	255,255,0	1.4234705464103716	0.08855014783354329	0.08102253987301408	0.8679653679653679	0.8203463203463204
chr12	121300000	121800000	chr12	121300000	121800000	255,255,0	0.765762437063935	0.09312065561427399	0.07542158530129763	0.5092307692307693	0.5923076923076923
chr12	61560000	62170000	chr12	61560000	62170000	255,255,0	0.9294213682450533	0.05956935897446111	0.10847001606982287	0.5036420395421436	0.7117585848074922
chr12	54690000	55090000	chr12	54690000	55090000	255,255,0	1.192269141921508	0.0859459603829279	0.08185052536583634	0.7452380952380953	0.7261904761904762
chr12	14180000	14680000	chr12	14180000	14680000	255,255,0	1.2037968087570072	0.08014060198287232	0.08714588853285891	0.8507692307692307	0.6661538461538462
chr12	42470000	43350000	chr12	42470000	43350000	255,255,0	1.485337220065138	0.09009296617158011	0.07635599291173284	0.8106060606060606	0.9277777777777778
chr12	74670000	75330000	chr12	74670000	75330000	255,255,0	1.4474690083530621	0.0737593644555847	0.09143097778997425	0.8493761140819964	0.7869875222816399
chr12	120570000	121010000	chr12	120570000	121010000	255,255,0	0.8315471750231488	0.08625005432554342	0.0787169242445548	0.6620553359683794	0.5
chr12	99020000	99780000	chr12	99020000	99780000	255,255,0	1.2677695936688234	0.0793146785639591	0.08464199790711764	0.8630229419703104	0.6767881241565452
chr12	130030000	130320000	chr12	130030000	130320000	255,255,0	1.4354574952184087	0.05717704001662269	0.10551855917932773	0.8444444444444444	0.8888888888888888
chr12	62400000	62810000	chr12	62400000	62810000	255,255,0	0.9359992159191006	0.08854635506616655	0.07406265946453211	0.6394557823129252	0.6122448979591837
chr12	19720000	20400000	chr12	19720000	20400000	255,255,0	1.0523519944184974	0.08594939865146961	0.07246147965390215	0.8361344537815126	0.5386554621848739
chr12	87260000	88000000	chr12	87260000	88000000	255,255,0	1.3730166601509366	0.06814800090607584	0.08987498857641402	0.6379800853485064	0.895448079658606
chr12	9740000	10160000	chr12	9740000	10160000	255,255,0	1.216931467632179	0.09730598647066824	0.059695864936707935	0.8116883116883117	0.7857142857142857
chr12	16920000	17630000	chr12	16920000	17630000	255,255,0	0.861410120133949	0.07071448563188128	0.08604599945963776	0.7152777777777778	0.5146604938271605
chr12	107090000	107640000	chr12	107090000	107640000	255,255,0	1.6945260237185154	0.0828818814061919	0.07229095737208674	0.8788265306122449	0.8992346938775511
chr12	56180000	56620000	chr12	56180000	56620000	255,255,0	1.1844024909377688	0.08769495238448725	0.06741499411301188	0.6778656126482213	0.7964426877470355
chr12	47020000	47670000	chr12	47020000	47670000	255,255,0	1.3583495008460655	0.07123147497217608	0.08313375733265624	0.7750229568411386	0.8668503213957759
chr12	77050000	77700000	chr12	77050000	77700000	255,255,0	1.5245640573431676	0.07027803300398511	0.08237447252900275	0.9237832874196511	0.7805325987144169
chr12	130390000	130750000	chr12	130390000	130750000	255,255,0	1.4579954282416292	0.09771165997821057	0.05408564363690824	0.9035087719298245	0.8976608187134503
chr12	106350000	106940000	chr12	106350000	106940000	255,255,0	1.8159118583129974	0.08042729400905635	0.07136313016491808	0.9344444444444444	0.9388888888888889
chr12	88080000	89000000	chr12	88080000	89000000	255,255,0	1.6921844264089412	0.08166491481214033	0.06993205007209208	0.9296947271045328	0.8524514338575393
chr12	49350000	49550000	chr12	49350000	49550000	255,255,0	1.269989346887836	0.07464683380932119	0.07552755652861917	0.7909090909090909	0.7545454545454545
chr12	120300000	120490000	chr12	120300000	120490000	255,255,0	1.0229703623983721	0.0846593875701119	0.06535647386354983	0.71	0.59
chr12	57520000	57740000	chr12	57520000	57740000	255,255,0	1.440204306419383	0.06190872702467523	0.08727455133139492	0.8257575757575758	0.8106060606060606
chr12	64450000	64750000	chr12	64450000	64750000	255,255,0	1.525464863052595	0.07642146384829668	0.07243841954775193	0.8208333333333333	0.8875
chr12	113970000	114530000	chr12	113970000	114530000	255,255,0	1.66428546638051	0.0544353801258613	0.09360771744900098	0.9568965517241379	0.7770935960591133
chr12	64790000	65240000	chr12	64790000	65240000	255,255,0	1.425785064163978	0.07445228327994957	0.07268956606446628	0.8657844990548205	0.7863894139886578
chr12	10210000	10780000	chr12	10210000	10780000	255,255,0	1.7624080940698674	0.08336815936621614	0.06364673669829657	0.7859690844233056	0.9429250891795482
chr12	31340000	31630000	chr12	31340000	31630000	255,255,0	1.8315813216903645	0.09050538857593815	0.05625810955607344	0.9066666666666666	0.8977777777777778
chr12	90110000	90930000	chr12	90110000	90930000	255,255,0	1.2251469987474262	0.06909337739606095	0.07726931654394295	0.5743321718931476	0.9030197444831591
chr12	43400000	43900000	chr12	43400000	43900000	255,255,0	1.3201195069420142	0.07053620071876818	0.07555717863971634	0.8369230769230769	0.7846153846153846
chr12	11500000	12030000	chr12	11500000	12030000	255,255,0	1.843509468053834	0.09535317223771367	0.05032814353437201	0.9314128943758574	0.9465020576131687
chr12	53980000	54200000	chr12	53980000	54200000	255,255,0	1.2763402844092073	0.07879081232682245	0.06616549848937875	0.6590909090909091	0.8257575757575758
chr12	55720000	56080000	chr12	55720000	56080000	255,255,0	1.453010430124002	0.07679166245917407	0.06760538063661639	0.9093567251461988	0.7923976608187134
chr12	96020000	96520000	chr12	96020000	96520000	255,255,0	1.4225386924392411	0.0827939831490834	0.06120745430160196	0.74	0.9061538461538462
chr12	26090000	26700000	chr12	26090000	26700000	255,255,0	1.0511828359365731	0.06234046427589017	0.080179279954285	0.745057232049948	0.6826222684703434
chr12	67330000	68000000	chr12	67330000	68000000	255,255,0	1.5027852669676474	0.0585719039757113	0.08381691371353187	0.9247404844290658	0.8209342560553633
chr12	55160000	55640000	chr12	55160000	55640000	255,255,0	1.7073786890102112	0.06231771691315344	0.07958586103410031	0.9016666666666666	0.945
chr12	430000	560000	chr12	430000	560000	255,255,0	0.8576357362899043	0.06290727342270587	0.07827458061457569	0.5714285714285714	0.5714285714285714
chr12	56750000	56990000	chr12	56750000	56990000	255,255,0	1.4689774209183326	0.06852062331895684	0.07235855476175629	0.8653846153846154	0.8397435897435898
chr12	100310000	100650000	chr12	100310000	100650000	255,255,0	0.7771701929894201	0.05737327411084943	0.08084835147767502	0.5261437908496732	0.5
chr12	65280000	66110000	chr12	65280000	66110000	255,255,0	1.623814124209905	0.07748234705555468	0.06015158726761188	0.8792517006802721	0.9370748299319728
chr12	115960000	116690000	chr12	115960000	116690000	255,255,0	1.846597475527879	0.06277544090043374	0.0745343208830605	0.9554419284149014	0.9013878743608473
chr12	38130000	38310000	chr12	38130000	38310000	255,255,0	1.1036119269897102	0.055499095337649774	0.0817450054124296	0.6777777777777778	0.7666666666666667
chr12	83830000	84500000	chr12	83830000	84500000	255,255,0	0.7495694994842789	0.06331890155264734	0.07384829372341342	0.47664359861591693	0.5648788927335641
chr12	25420000	26050000	chr12	25420000	26050000	255,255,0	1.2667661525014378	0.07963521025992744	0.057477602162043145	0.7275390625	0.8876953125
chr12	24950000	25150000	chr12	24950000	25150000	255,255,0	1.2705179102126645	0.07099897762974555	0.06588306882116177	0.7727272727272727	0.7727272727272727
chr12	33410000	34010000	chr12	33410000	34010000	255,255,0	1.1886746720346666	0.05046732885041591	0.08598750775044137	0.6268817204301075	0.9086021505376344
chr12	10590000	10710000	chr12	10590000	10710000	255,255,0	0.7224300903107514	0.023243474399319612	0.1131297439658693	0.5089285714285714	0.5446428571428572
chr12	14200000	14470000	chr12	14200000	14470000	255,255,0	1.299178339725302	0.07739957983299078	0.05774099932507901	0.8520408163265306	0.7397959183673469
chr12	113430000	113920000	chr12	113430000	113920000	255,255,0	1.715649445083565	0.07117357878352013	0.06389101292787658	0.8832	0.9216
chr12	118970000	119660000	chr12	118970000	119660000	255,255,0	1.3205255336789024	0.05478340918010418	0.08023351947987092	0.7268291575889616	0.8480696174346748
chr12	107920000	108510000	chr12	107920000	108510000	255,255,0	1.828900184962102	0.08280570895511546	0.0522019411116007	0.8722222222222222	0.9655555555555555
chr12	34070000	34260000	chr12	34070000	34260000	255,255,0	0.9142637045589674	0.08362175388653748	0.051165812181150155	0.75	0.51
chr12	20640000	21180000	chr12	20640000	21180000	255,255,0	1.0575284216319356	0.06303062138606012	0.07162690523824375	0.7182539682539683	0.7275132275132276
chr12	122800000	123240000	chr12	122800000	123240000	255,255,0	0.8331454661221812	0.07800121871948802	0.05648806568407063	0.5948616600790514	0.5988142292490118
chr12	53750000	53920000	chr12	53750000	53920000	255,255,0	1.165069122258527	0.06936996318748713	0.06400368603398582	0.7160493827160493	0.7160493827160493
chr12	112460000	112980000	chr12	112460000	112980000	255,255,0	1.5159934846637044	0.05574583672603095	0.07664985148152353	0.8703703703703703	0.8646723646723646
chr12	3290000	3810000	chr12	3290000	3810000	255,255,0	1.4851675411163896	0.0789831004485543	0.053291071347820795	0.8789173789173789	0.9102564102564102
chr12	6570000	6860000	chr12	6570000	6860000	255,255,0	1.135003890617739	0.06054050553670452	0.07172318813872283	0.72	0.7466666666666667
chr12	117000000	117160000	chr12	117000000	117160000	255,255,0	1.103763608007624	0.041437921351605934	0.0906602424347972	0.625	0.7083333333333334
chr12	23250000	24010000	chr12	23250000	24010000	255,255,0	0.9003924845827026	0.0739349024200919	0.058102019384193834	0.5742240215924427	0.7010796221322537
chr12	12820000	13230000	chr12	12820000	13230000	255,255,0	1.4303889648603523	0.07280805256754616	0.058593352269039056	0.8662131519274376	0.8662131519274376
chr12	117190000	117860000	chr12	117190000	117860000	255,255,0	1.8492322255171554	0.055342673075269355	0.0755820453411366	0.9645328719723183	0.9178200692041523
chr12	132910000	133260000	chr12	132910000	133260000	255,255,0	1.8558533845394367	0.06999711967820604	0.060613854595336414	0.9351851851851852	0.9351851851851852
chr12	92740000	93420000	chr12	92740000	93420000	255,255,0	1.8162377686105395	0.0735608304155928	0.05685810472587949	0.9033613445378151	0.9605042016806723
chr12	84860000	85050000	chr12	84860000	85050000	255,255,0	1.2992737169114026	0.06444513876562363	0.06555585837805546	0.77	0.75
chr12	116710000	117150000	chr12	116710000	117150000	255,255,0	1.2750115335400345	0.059575351888717376	0.07033997991556754	0.7252964426877471	0.8162055335968379
chr12	76570000	77010000	chr12	76570000	77010000	255,255,0	1.2482808401697771	0.0636301850939727	0.06611057115961269	0.6976284584980237	0.8201581027667985
chr12	4340000	4800000	chr12	4340000	4800000	255,255,0	1.0580713498016219	0.07515410761716916	0.05437644090271785	0.7409420289855072	0.6938405797101449
chr12	53510000	53680000	chr12	53510000	53680000	255,255,0	1.1666726374626053	0.06429456680819631	0.06497045737795619	0.7160493827160493	0.7160493827160493
chr12	22680000	23180000	chr12	22680000	23180000	255,255,0	1.1999977080759354	0.0714752192240111	0.056755931476180826	0.8107692307692308	0.7584615384615384
chr12	7650000	8030000	chr12	7650000	8030000	255,255,0	1.1492891952954716	0.05342304528643757	0.07360747011705938	0.7763157894736842	0.75
chr12	108560000	109090000	chr12	108560000	109090000	255,255,0	1.5358749663744646	0.06888827745435766	0.05655761243693386	0.897119341563786	0.850480109739369
chr12	117860000	118030000	chr12	117860000	118030000	255,255,0	1.2250906221701783	0.0626395473498194	0.06280295779794473	0.7407407407407407	0.7160493827160493
chr12	78150000	78580000	chr12	78150000	78580000	255,255,0	1.2566821073441612	0.0804355926734552	0.04482937565021383	0.7334710743801653	0.8243801652892562
chr12	48190000	48640000	chr12	48190000	48640000	255,255,0	1.4470283567895443	0.04875710963471919	0.0763547008302766	0.8620037807183365	0.8846880907372401
chr12	52130000	52350000	chr12	52130000	52350000	255,255,0	1.3144205356957397	0.07410327473108239	0.05057811459561942	0.7954545454545454	0.7954545454545454
chr12	22470000	22670000	chr12	22470000	22670000	255,255,0	1.077770643557546	0.07221206486888546	0.05220457612653409	0.7363636363636363	0.7
chr12	118150000	118370000	chr12	118150000	118370000	255,255,0	1.4647562962912546	0.06253461977574927	0.0618432009309734	0.7803030303030303	0.8409090909090909
chr12	7660000	7810000	chr12	7660000	7810000	255,255,0	1.052660619111064	0.08485186170878672	0.039484439920293636	0.671875	0.671875
chr12	16040000	16380000	chr12	16040000	16380000	255,255,0	0.8315859582812322	0.07970027587399657	0.044328179243448576	0.5196078431372549	0.6437908496732027
chr12	24060000	24800000	chr12	24060000	24800000	255,255,0	1.4971233595790885	0.05065313417037785	0.0732331487304968	0.852773826458037	0.9395448079658606
chr12	32740000	32920000	chr12	32740000	32920000	255,255,0	1.1639940774303252	0.087362054133931	0.03571560012356706	0.7222222222222222	0.7444444444444445
chr12	1630000	1970000	chr12	1630000	1970000	255,255,0	1.2058734646557632	0.057610602480714895	0.0647616822468579	0.8202614379084967	0.7026143790849673
chr12	9070000	9280000	chr12	9070000	9280000	255,255,0	1.0937336670635165	0.04319180777892045	0.07893718284322723	0.6942148760330579	0.7768595041322314
chr12	49610000	49750000	chr12	49610000	49750000	255,255,0	0.8625072951796762	0.07660022026812105	0.04516462054340195	0.5892857142857143	0.5535714285714286
chr12	6320000	6490000	chr12	6320000	6490000	255,255,0	1.1443746378571407	0.06027394797859836	0.06146525677075597	0.7407407407407407	0.691358024691358
chr12	4340000	4530000	chr12	4340000	4530000	255,255,0	1.2462225132603317	0.07630851363956592	0.04375585136703618	0.79	0.77
chr12	79410000	79780000	chr12	79410000	79780000	255,255,0	1.1533476174240225	0.07889978327971368	0.0406089016289971	0.8326023391812866	0.581116400215556
chr12	126890000	127360000	chr12	126890000	127360000	255,255,0	0.7859828943077747	0.06159949592064115	0.05782528531800686	0.5121527777777778	0.6197916666666666
chr12	7190000	7630000	chr12	7190000	7630000	255,255,0	1.6858227830173513	0.07475408996478111	0.04459844241593308	0.9308300395256917	0.9426877470355731
chr12	95030000	95500000	chr12	95030000	95500000	255,255,0	1.177353292787032	0.06198956259573071	0.056723656410540724	0.734375	0.734375
chr12	89010000	89490000	chr12	89010000	89490000	255,255,0	1.775653990749507	0.05010535326414439	0.06843682190691955	0.9583333333333334	0.8883333333333334
chr12	6960000	7180000	chr12	6960000	7180000	255,255,0	1.2550944782753561	0.0572635443295659	0.061254564786013196	0.7954545454545454	0.7954545454545454
chr12	3870000	4290000	chr12	3870000	4290000	255,255,0	1.6092229672479463	0.059755988771613144	0.05804677139243214	0.9025974025974026	0.9285714285714286
chr12	118400000	118850000	chr12	118400000	118850000	255,255,0	1.3369874644950528	0.05890641835023677	0.058542034035756335	0.8771266540642723	0.725897920604915
chr12	93480000	94100000	chr12	93480000	94100000	255,255,0	1.881042735693137	0.06377738004331035	0.05265433378644102	0.9485887096774194	0.9445564516129032
chr12	127700000	128190000	chr12	127700000	128190000	255,255,0	0.732682435150654	0.050667194526240834	0.06556349359712338	0.5632	0.5312
chr12	94140000	94300000	chr12	94140000	94300000	255,255,0	0.9667041655741657	0.094927706950382	0.021055997257442394	0.6805555555555556	0.5138888888888888
chr12	107680000	107910000	chr12	107680000	107910000	255,255,0	1.1205872103810184	0.06392904545899834	0.05205460554342513	0.7430555555555556	0.6458333333333334
chr12	92990000	93410000	chr12	92990000	93410000	255,255,0	1.4241235110012722	0.051990580033392624	0.06389267892629458	0.6168831168831169	0.9415584415584416
chr12	6050000	6300000	chr12	6050000	6300000	255,255,0	1.2726889129763097	0.05500321476979396	0.06043970630738746	0.7928994082840237	0.7928994082840237
chr12	56480000	56620000	chr12	56480000	56620000	255,255,0	0.8178698761149462	0.04802080901127964	0.0667996010048097	0.5178571428571429	0.5892857142857143
chr12	570000	900000	chr12	570000	900000	255,255,0	1.1569058135210208	0.05906939924843935	0.05494889638512557	0.8096885813148789	0.6920415224913494
chr12	59420000	59800000	chr12	59420000	59800000	255,255,0	0.8467334277856718	0.05997727569900557	0.05364207008869936	0.5657894736842105	0.6394736842105263
chr12	92150000	92600000	chr12	92150000	92600000	255,255,0	0.9807654531164731	0.03797406935770589	0.07536423381412377	0.5406427221172023	0.7523629489603024
chr12	132190000	132380000	chr12	132190000	132380000	255,255,0	0.7293997039383916	0.07611813673150307	0.03705222619944756	0.59	0.51
chr12	54220000	54380000	chr12	54220000	54380000	255,255,0	1.1517684519727451	0.06922611168674137	0.04324863302702964	0.7083333333333334	0.7083333333333334
chr12	32940000	33300000	chr12	32940000	33300000	255,255,0	0.8073275380311354	0.07822448360441608	0.03415972774111515	0.6403508771929824	0.5467836257309941
chr12	98690000	98990000	chr12	98690000	98990000	255,255,0	1.5050219086913827	0.05696125949216513	0.05538350895337274	0.8625	0.8958333333333334
chr12	69330000	69580000	chr12	69330000	69580000	255,255,0	1.3701268798032054	0.055111478453182164	0.056993304265031575	0.7692307692307693	0.863905325443787
chr12	110900000	111320000	chr12	110900000	111320000	255,255,0	1.6251420333676951	0.047012617929958006	0.06496801381552292	0.8766233766233766	0.9242424242424242
chr12	108630000	108800000	chr12	108630000	108800000	255,255,0	1.0152513787299688	0.0825607970677362	0.029307618956225162	0.6419753086419753	0.691358024691358
chr12	132410000	132600000	chr12	132410000	132600000	255,255,0	0.8979373043068991	0.03847297150017663	0.0732676236605055	0.59	0.69
chr12	124770000	124910000	chr12	124770000	124910000	255,255,0	0.8645952142693472	0.05045270023945519	0.06094512497243265	0.5535714285714286	0.625
chr12	17660000	18000000	chr12	17660000	18000000	255,255,0	1.0327636893504932	0.05195168856371378	0.05937440820601071	0.6633986928104575	0.7549019607843137
chr12	119680000	120090000	chr12	119680000	120090000	255,255,0	1.4716203978192177	0.050119985945045076	0.06047893367760687	0.8888888888888888	0.8571428571428571
chr12	12360000	12710000	chr12	12360000	12710000	255,255,0	1.5420845071517333	0.03753563694750589	0.07300910165256469	0.8981481481481481	0.904320987654321
chr12	64260000	64400000	chr12	64260000	64400000	255,255,0	0.8882155283431185	0.0443268865586875	0.06621177821460275	0.5892857142857143	0.5892857142857143
chr12	27400000	27690000	chr12	27400000	27690000	255,255,0	1.3274585516308304	0.05151203394365802	0.05887596927187312	0.8354166666666667	0.8264880952380953
chr12	25200000	25390000	chr12	25200000	25390000	255,255,0	1.1141358063036941	0.05549336665488727	0.054360014040014365	0.73	0.71
chr12	125170000	125450000	chr12	125170000	125450000	255,255,0	1.133015578709775	0.05616958666282268	0.053341255232376907	0.8142857142857143	0.6904761904761905
chr12	29040000	29330000	chr12	29040000	29330000	255,255,0	1.2584221643620301	0.05183506041039475	0.057633309102073954	0.8177777777777778	0.8177777777777778
chr12	66140000	66690000	chr12	66140000	66690000	255,255,0	1.248399067836392	0.0616024976198489	0.0474400495759738	0.8660714285714286	0.7002551020408163
chr12	95550000	95840000	chr12	95550000	95840000	255,255,0	1.2996855791972461	0.05473862650903161	0.05404640675778043	0.8622222222222222	0.7555555555555555
chr12	1100000	1590000	chr12	1100000	1590000	255,255,0	1.5700956712897076	0.05439706977376038	0.05437365421424273	0.9024	0.9504
chr12	61560000	61990000	chr12	61560000	61990000	255,255,0	1.0415422771020977	0.0433656058573423	0.06529242245212619	0.6756198347107438	0.737603305785124
chr12	1630000	1790000	chr12	1630000	1790000	255,255,0	0.9956905616075249	0.07331717693090228	0.03510156394394705	0.7083333333333334	0.5972222222222222
chr12	4830000	5100000	chr12	4830000	5100000	255,255,0	1.0031146051595234	0.05934103746116682	0.04890529774017684	0.7361111111111112	0.6202380952380953
chr12	53040000	53310000	chr12	53040000	53310000	255,255,0	1.2707938047089784	0.06295771361068692	0.04516881850413045	0.8928571428571429	0.6479591836734694
chr12	32350000	32690000	chr12	32350000	32690000	255,255,0	1.5717167537171552	0.04085090112979037	0.06666054112036873	0.9052287581699346	0.9313725490196079
chr12	3070000	3280000	chr12	3070000	3280000	255,255,0	1.2948298367611575	0.05274825700085324	0.0547260613354644	0.8099173553719008	0.8099173553719008
chr12	1800000	1950000	chr12	1800000	1950000	255,255,0	0.9964649054405732	0.04719692623284573	0.06020540486422092	0.671875	0.640625
chr12	12980000	13230000	chr12	12980000	13230000	255,255,0	1.0782250343421662	0.040465532533190615	0.06683380753430598	0.5088757396449705	0.8520710059171598
chr12	15550000	15880000	chr12	15550000	15880000	255,255,0	1.410679100603312	0.04255706212173843	0.06448950504624998	0.8719723183391004	0.8788927335640139
chr12	98030000	98390000	chr12	98030000	98390000	255,255,0	1.1207435368464918	0.04250079469969355	0.06390184240745883	0.5175438596491229	0.8450292397660819
chr12	50470000	50730000	chr12	50470000	50730000	255,255,0	1.2975474937924434	0.055273889402088855	0.05092430840299336	0.8076923076923077	0.7967032967032966
chr12	132630000	132880000	chr12	132630000	132880000	255,255,0	1.0859639620748012	0.055103481078634206	0.05100122383323831	0.7810650887573964	0.7100591715976331
chr12	68850000	69110000	chr12	68850000	69110000	255,255,0	1.37910388864456	0.0650991414705124	0.040718433627230946	0.8736263736263736	0.7747252747252747
chr12	44960000	45130000	chr12	44960000	45130000	255,255,0	1.077661268819766	0.04840130948001694	0.05739485500360574	0.6859567901234568	0.6859567901234568
chr12	122630000	122780000	chr12	122630000	122780000	255,255,0	0.845128887185481	0.042908052832351086	0.06285982049585719	0.578125	0.578125
chr12	110460000	110880000	chr12	110460000	110880000	255,255,0	1.061166887022706	0.059199591025017984	0.04587769932314021	0.7121212121212122	0.7077922077922078
chr12	105170000	105390000	chr12	105170000	105390000	255,255,0	1.2976583310682814	0.05196577948279839	0.05189405785710907	0.7803030303030303	0.7954545454545454
chr12	96030000	96230000	chr12	96030000	96230000	255,255,0	1.1661856177901493	0.06202599210484609	0.04109793115776861	0.7363636363636363	0.7181818181818181
chr12	70580000	70720000	chr12	70580000	70720000	255,255,0	0.9648038149730466	0.03493630356908813	0.06728241394083503	0.625	0.5892857142857143
chr12	94540000	94940000	chr12	94540000	94940000	255,255,0	1.297948492904995	0.03922434288181689	0.06287161348130071	0.8642857142857143	0.7595238095238095
chr12	21690000	22020000	chr12	21690000	22020000	255,255,0	1.3394456527158083	0.057222238698425715	0.04476663461533861	0.8650519031141869	0.8581314878892734
chr12	85470000	85910000	chr12	85470000	85910000	255,255,0	1.5060463332936516	0.04671996034515037	0.0549720785908307	0.8399209486166008	0.9110671936758893
chr12	2840000	3040000	chr12	2840000	3040000	255,255,0	1.1632128567139057	0.05135399405992269	0.0500229543447888	0.7181818181818181	0.8090909090909091
chr12	42110000	42400000	chr12	42110000	42400000	255,255,0	1.132503086362062	0.05299656243746742	0.048085060711681275	0.8266666666666667	0.6933333333333334
chr12	96560000	96970000	chr12	96560000	96970000	255,255,0	1.568030216090801	0.06055005276244535	0.0404211934472056	0.8798185941043084	0.9024943310657596
chr12	93550000	93780000	chr12	93550000	93780000	255,255,0	1.015560914525123	0.07556284979701591	0.025074419946513854	0.8125	0.5069444444444444
chr12	127710000	128090000	chr12	127710000	128090000	255,255,0	0.9257814046032838	0.03769746205284848	0.06279558180857545	0.7438815789473685	0.5817763157894738
chr12	122810000	122970000	chr12	122810000	122970000	255,255,0	0.9432789410995708	0.05729780294218886	0.04306630784222629	0.625	0.6527777777777778
chr12	80790000	81270000	chr12	80790000	81270000	255,255,0	1.092658647637709	0.03926653294988877	0.06090927984404716	0.625	0.8083333333333333
chr12	113970000	114150000	chr12	113970000	114150000	255,255,0	1.1624895139458846	0.07319045890898576	0.026908685349989445	0.7666666666666667	0.6333333333333333
chr12	85070000	85440000	chr12	85070000	85440000	255,255,0	1.2133502319895046	0.06159750361361009	0.03779115036830831	0.7368421052631579	0.8199445983379502
chr12	82450000	82660000	chr12	82450000	82660000	255,255,0	0.8465721423974004	0.04472147027561628	0.054648641633500195	0.522223988133079	0.6111199406653952
chr12	80400000	80760000	chr12	80400000	80760000	255,255,0	1.1624944272017201	0.06388304309660947	0.035471083826785765	0.7410741766697446	0.780778701138812
chr12	26990000	27330000	chr12	26990000	27330000	255,255,0	1.1163217262485143	0.05261896734675861	0.04648974741061411	0.7091503267973857	0.8202614379084967
chr12	75520000	76030000	chr12	75520000	76030000	255,255,0	1.8346166566358963	0.06042328391864965	0.03841883393701889	0.9423076923076923	0.9571005917159763
chr12	124940000	125140000	chr12	124940000	125140000	255,255,0	1.2784376365435146	0.051939568167817196	0.04645299283143883	0.8090909090909091	0.8090909090909091
chr12	90950000	91350000	chr12	90950000	91350000	255,255,0	1.6681498225976596	0.055074183628923634	0.04283755979662002	0.8976190476190476	0.9452380952380952
chr12	121820000	122200000	chr12	121820000	122200000	255,255,0	1.1595280442944862	0.05058807853619257	0.0469391621493708	0.7447368421052631	0.8078947368421052
chr12	4100000	4270000	chr12	4100000	4270000	255,255,0	1.0200954414321801	0.01576563651270392	0.08164265196853901	0.5925925925925926	0.7407407407407407
chr12	21250000	21470000	chr12	21250000	21470000	255,255,0	1.0283725165233684	0.05441406504803975	0.04259576136791152	0.7045454545454546	0.6893939393939394
chr12	53320000	53480000	chr12	53320000	53480000	255,255,0	0.8669094006145746	0.041174592780005737	0.055808060335251194	0.5347222222222222	0.6041666666666667
chr12	43750000	43910000	chr12	43750000	43910000	255,255,0	0.9471232625624132	0.04221426471774621	0.05402674323279785	0.5694444444444444	0.7083333333333334
chr12	112120000	112410000	chr12	112120000	112410000	255,255,0	1.3916850924824997	0.03644073934447742	0.059110244766357484	0.8177777777777778	0.8444444444444444
chr12	14810000	15000000	chr12	14810000	15000000	255,255,0	1.1246818859695793	0.0566025533677684	0.03882751368856992	0.77	0.73
chr12	120570000	120730000	chr12	120570000	120730000	255,255,0	0.9524981697843931	0.04268993130256941	0.05252779228017672	0.6805555555555556	0.625
chr12	117190000	117360000	chr12	117190000	117360000	255,255,0	1.1202943077931726	0.07162696311936201	0.023085828625388445	0.7407407407407407	0.6666666666666666
chr12	115980000	116260000	chr12	115980000	116260000	255,255,0	1.5195528968188583	0.06576868549264558	0.02870613452168501	0.8904761904761904	0.8333333333333334
chr12	51400000	51520000	chr12	51400000	51520000	255,255,0	0.7446398055755878	0.07199949670590074	0.02210155814950432	0.5	0.5
chr12	47030000	47390000	chr12	47030000	47390000	255,255,0	1.2342570684643306	0.047436276269441996	0.04646975072838618	0.9152046783625731	0.6286549707602339
chr12	103310000	103550000	chr12	103310000	103550000	255,255,0	1.1057123661988864	0.035490039910590104	0.05837758944347861	0.6474358974358975	0.7884615384615384
chr12	76600000	76800000	chr12	76600000	76800000	255,255,0	1.224695109947981	0.05151067197025137	0.04198326621828326	0.7909090909090909	0.7
chr12	74730000	75070000	chr12	74730000	75070000	255,255,0	0.8566503572780112	0.06570043478799024	0.0277589925091171	0.6503267973856209	0.5130718954248366
chr12	67660000	67960000	chr12	67660000	67960000	255,255,0	1.1003240030734056	0.027554724466153646	0.0658232571726613	0.7041666666666667	0.7625
chr12	52680000	52860000	chr12	52680000	52860000	255,255,0	1.1160702837608105	0.02524725632749638	0.06800027674589103	0.6096938775510203	0.8135487528344671
chr12	121470000	121680000	chr12	121470000	121680000	255,255,0	1.2073459864414173	0.042812708461569385	0.05035426807680499	0.7933884297520661	0.743801652892562
chr12	67350000	67640000	chr12	67350000	67640000	255,255,0	1.1072392109359335	0.059913133472112676	0.03324123523779039	0.7644444444444445	0.6755555555555556
chr12	104170000	104350000	chr12	104170000	104350000	255,255,0	1.1011564817613244	0.04308245224606852	0.049949813842324664	0.6333333333333333	0.7444444444444445
chr12	89540000	90080000	chr12	89540000	90080000	255,255,0	1.3647537279910282	0.05025115783260253	0.0427028946268498	0.9140211640211641	0.7632275132275133
chr12	16390000	16880000	chr12	16390000	16880000	255,255,0	0.9491368710756196	0.043809891345248944	0.049098951810376795	0.5408	0.8192
chr12	71970000	72290000	chr12	71970000	72290000	255,255,0	1.303595865893798	0.04570820542166264	0.046770447756707134	0.7683823529411765	0.8566176470588235
chr12	68330000	68630000	chr12	68330000	68630000	255,255,0	1.3042999884316628	0.03656972775931755	0.05563195982881676	0.8375	0.8291666666666667
chr12	109570000	109780000	chr12	109570000	109780000	255,255,0	1.1356368813798152	0.04653484463006152	0.045628862554042325	0.6789256198347108	0.765702479338843
chr12	51050000	51360000	chr12	51050000	51360000	255,255,0	1.2611461298108975	0.035578498370826266	0.05634038636938127	0.76953125	0.83984375
chr12	106590000	106910000	chr12	106590000	106910000	255,255,0	1.2254439687395473	0.029665249948356173	0.061924020798785145	0.6580882352941176	0.8639705882352942
chr12	109110000	109420000	chr12	109110000	109420000	255,255,0	1.1932097248231175	0.03636281431307008	0.05424087109563999	0.77734375	0.73828125
chr12	96250000	96520000	chr12	96250000	96520000	255,255,0	1.2491753226222433	0.031232856048881364	0.058988563027295604	0.6581632653061225	0.8826530612244898
chr12	115770000	115940000	chr12	115770000	115940000	255,255,0	1.0900720668375663	0.02304721870860549	0.06710191578850416	0.6172839506172839	0.7407407407407407
chr12	47700000	47840000	chr12	47700000	47840000	255,255,0	0.8977254407538318	0.06014944041297958	0.029928418739072024	0.625	0.5892857142857143
chr12	47850000	48180000	chr12	47850000	48180000	255,255,0	0.9658870095835554	0.049340163964911046	0.04015790845992389	0.615916955017301	0.7335640138408305
chr12	116270000	116680000	chr12	116270000	116680000	255,255,0	1.266338777040441	0.036493701058119145	0.052875286931184096	0.7029478458049887	0.8843537414965986
chr12	100340000	100550000	chr12	100340000	100550000	255,255,0	1.112250798792884	0.04933524634333397	0.04001222133479356	0.6942148760330579	0.7933884297520661
chr12	40950000	41250000	chr12	40950000	41250000	255,255,0	1.1994552241542036	0.04356208718867397	0.04554297111140253	0.8136375343406593	0.7822587568681318
chr12	113180000	113420000	chr12	113180000	113420000	255,255,0	1.2037725792271545	0.04087827047204286	0.04799314952969712	0.7371794871794872	0.8012820512820513
chr12	79820000	80190000	chr12	79820000	80190000	255,255,0	0.9660205921346835	0.03353278676544532	0.05489523776918237	0.5263157894736842	0.7700831024930748
chr12	39750000	40110000	chr12	39750000	40110000	255,255,0	0.812298385495967	0.04188394748272073	0.04645815492252642	0.5760233918128655	0.6286549707602339
chr12	50770000	51010000	chr12	50770000	51010000	255,255,0	1.2964912041679004	0.042264327869572654	0.04597158978240283	0.8397435897435898	0.8012820512820513
chr12	69880000	70230000	chr12	69880000	70230000	255,255,0	1.2782942292328467	0.06168867290611696	0.02613231000514235	0.8672839506172839	0.7253086419753086
chr12	83440000	83810000	chr12	83440000	83810000	255,255,0	0.8527541821688729	0.04339059550182033	0.044210154264295254	0.6094182825484764	0.5983379501385041
chr12	62590000	62790000	chr12	62590000	62790000	255,255,0	1.3348766229045257	0.040469102913819666	0.04712091423463188	0.7727272727272727	0.8090909090909091
chr12	9740000	9960000	chr12	9740000	9960000	255,255,0	0.906675960156851	0.059714716823421235	0.027855215205373617	0.7803030303030303	0.5075757575757576
chr12	108220000	108500000	chr12	108220000	108500000	255,255,0	1.2272158323420292	0.01724936527976524	0.07002883002905402	0.5190476190476191	0.8904761904761904
chr12	41780000	42030000	chr12	41780000	42030000	255,255,0	0.890065575044247	0.03504151374735677	0.05168329119525064	0.5680473372781065	0.6863905325443787
chr12	98160000	98390000	chr12	98160000	98390000	255,255,0	1.1417567884459772	0.02947718182100142	0.05719785494066526	0.6180555555555556	0.8263888888888888
chr12	2050000	2280000	chr12	2050000	2280000	255,255,0	1.306422582593114	0.05272254308944688	0.033941851627871694	0.8541666666666666	0.8263888888888888
chr12	123350000	123580000	chr12	123350000	123580000	255,255,0	1.1186124518350056	0.04870429947302992	0.03771053522560075	0.6736111111111112	0.8541666666666666
chr12	96990000	97420000	chr12	96990000	97420000	255,255,0	1.3205585508368842	0.03867839495037868	0.04762962458551884	0.878099173553719	0.7789256198347108
chr12	54970000	55130000	chr12	54970000	55130000	255,255,0	0.8355258461279924	0.04380458042931647	0.041893831351617436	0.5694444444444444	0.5972222222222222
chr12	12060000	12340000	chr12	12060000	12340000	255,255,0	1.4406219965900404	0.04748615466766698	0.03796443399305795	0.8904761904761904	0.861904761904762
chr12	16160000	16360000	chr12	16160000	16360000	255,255,0	0.9841057619892862	0.043046365700254594	0.04212107421536468	0.5909090909090909	0.7545454545454545
chr12	118410000	118650000	chr12	118410000	118650000	255,255,0	1.1914306273892694	0.05351898650264528	0.031620579069356294	0.8653846153846154	0.5833333333333334
chr12	15280000	15510000	chr12	15280000	15510000	255,255,0	1.2847940470042225	0.036911644911272565	0.04804219911062657	0.7986111111111112	0.8541666666666666
chr12	66870000	67270000	chr12	66870000	67270000	255,255,0	1.1868899817726843	0.03314403444900278	0.051773979353206684	0.6261904761904762	0.888095238095238
chr12	45160000	45400000	chr12	45160000	45400000	255,255,0	1.2894397817907677	0.049726670317970845	0.03513494672081371	0.8525641025641025	0.8012820512820513
chr12	8940000	9060000	chr12	8940000	9060000	255,255,0	0.7205289115257827	0.05837948992576458	0.026453561107462793	0.5	0.5
chr12	70360000	70720000	chr12	70360000	70720000	255,255,0	0.8372195049239781	0.03854024204993982	0.04606528126519021	0.5233918128654971	0.6403508771929824
chr12	13990000	14170000	chr12	13990000	14170000	255,255,0	1.0767375924205373	0.02609348932776865	0.05840952390672735	0.7	0.7444444444444445
chr12	95070000	95290000	chr12	95070000	95290000	255,255,0	1.236757366986742	0.0476124420372334	0.03680561685687614	0.7803030303030303	0.7651515151515151
chr12	76840000	77020000	chr12	76840000	77020000	255,255,0	1.0299479758526713	0.031374340048004476	0.05287045449054689	0.5666666666666667	0.7444444444444445
chr12	77720000	77940000	chr12	77720000	77940000	255,255,0	1.3116979954474832	0.04100098659578101	0.04294322487174969	0.8106060606060606	0.7954545454545454
chr12	94130000	94530000	chr12	94130000	94530000	255,255,0	1.6165419346330372	0.049020593335167006	0.03426826855010083	0.9261904761904762	0.9023809523809524
chr12	124340000	124490000	chr12	124340000	124490000	255,255,0	0.8672275580763492	0.062087453944748655	0.020300663549738043	0.640625	0.546875
chr12	128230000	128430000	chr12	128230000	128430000	255,255,0	0.8715332793237932	0.04872922301366504	0.03354442124491089	0.6924242424242424	0.5339506172839505
chr12	99030000	99340000	chr12	99030000	99340000	255,255,0	1.2903187907936005	0.04960463920762623	0.032373794775179224	0.88671875	0.72265625
chr12	107410000	107610000	chr12	107410000	107610000	255,255,0	1.0481793636509742	0.02174934830526517	0.0602063482951527	0.5727272727272728	0.7909090909090909
chr12	24590000	24790000	chr12	24590000	24790000	255,255,0	1.0426649130384114	0.023096229157603083	0.058809132825344515	0.6636363636363637	0.7727272727272727
chr12	68680000	68830000	chr12	68680000	68830000	255,255,0	0.965743610126995	0.03202274899456638	0.04953860544704684	0.609375	0.671875
chr12	76060000	76350000	chr12	76060000	76350000	255,255,0	1.3478811009247633	0.04519150977310482	0.03594662542457347	0.8977777777777778	0.7288888888888889
chr12	79140000	79370000	chr12	79140000	79370000	255,255,0	1.1023825163566792	0.029285923481875663	0.05154486459271711	0.6041666666666666	0.8263888888888888
chr12	124540000	124760000	chr12	124540000	124760000	255,255,0	1.192178817716191	0.024662972317318038	0.05610311940331167	0.75	0.8257575757575758
chr12	117660000	117840000	chr12	117660000	117840000	255,255,0	1.000847740032202	0.029775272720509935	0.05056985249710545	0.5	0.7666666666666667
chr12	41270000	41660000	chr12	41270000	41660000	255,255,0	1.0793870063259872	0.0353427658871885	0.04487735251878656	0.8875	0.5825
chr12	84540000	84840000	chr12	84540000	84840000	255,255,0	1.3506184567030741	0.04009439519870052	0.03974799147062309	0.8625	0.8458333333333333
chr12	2340000	2610000	chr12	2340000	2610000	255,255,0	1.0935694825720903	0.030125040588556688	0.04895695321606171	0.7193877551020408	0.7908163265306123
chr12	93830000	94100000	chr12	93830000	94100000	255,255,0	1.1846609849178118	0.020778285176461755	0.058209589539952505	0.5357142857142857	0.8826530612244898
chr12	82680000	82970000	chr12	82680000	82970000	255,255,0	1.2399540865432663	0.04761870660222431	0.03126855407713277	0.8266666666666667	0.7822222222222223
chr12	26100000	26370000	chr12	26100000	26370000	255,255,0	1.2530786764156527	0.046537586368014944	0.03226398815878967	0.8826530612244898	0.75
chr12	109250000	109410000	chr12	109250000	109410000	255,255,0	0.9690428979568839	0.025159226963389365	0.05353483299650184	0.6527777777777778	0.6527777777777778
chr12	102510000	102740000	chr12	102510000	102740000	255,255,0	1.0478303807929026	0.022961676206714732	0.055527048174255175	0.6597222222222222	0.7569444444444444
chr12	68020000	68310000	chr12	68020000	68310000	255,255,0	0.9917727701830736	0.04558491252056865	0.032815645344046795	0.7644444444444445	0.5777777777777777
chr12	52380000	52550000	chr12	52380000	52550000	255,255,0	1.0671193789094129	0.05040614791019671	0.027945177890620246	0.691358024691358	0.7160493827160493
chr12	40620000	40920000	chr12	40620000	40920000	255,255,0	1.214170570821296	0.03839433278138092	0.03927328310387346	0.6541666666666667	0.9041666666666667
chr12	13260000	13520000	chr12	13260000	13520000	255,255,0	1.0593183996355475	0.051161568207574254	0.026482167899669663	0.8296703296703297	0.5769230769230769
chr12	46690000	47000000	chr12	46690000	47000000	255,255,0	1.1513488705401005	0.02683057697909125	0.050544056345506794	0.68359375	0.83984375
chr12	99380000	99670000	chr12	99380000	99670000	255,255,0	0.9176256036360667	0.03355012599073862	0.04364441465480136	0.7254055719921104	0.5544834812623274
chr12	47410000	47640000	chr12	47410000	47640000	255,255,0	0.91118237820544	0.021825828037162445	0.05520107814946984	0.6041666666666666	0.6875
chr12	122230000	122490000	chr12	122230000	122490000	255,255,0	1.20871546440434	0.03447468416916484	0.04121314534352098	0.8516483516483516	0.7857142857142857
chr12	46370000	46660000	chr12	46370000	46660000	255,255,0	1.2727222516096228	0.04667379267326288	0.028967604495104708	0.88	0.8088888888888889
chr12	38910000	39090000	chr12	38910000	39090000	255,255,0	1.031259341146058	0.04199767648415867	0.03344401026724176	0.7	0.7222222222222222
chr12	127400000	127680000	chr12	127400000	127680000	255,255,0	1.278358545825224	0.043810152987738826	0.03160874661103555	0.8428571428571429	0.8333333333333334
chr12	97690000	97970000	chr12	97690000	97970000	255,255,0	1.0164947247460434	0.04692471941473008	0.028376462837717317	0.6428571428571429	0.7571428571428571
chr12	7840000	8020000	chr12	7840000	8020000	255,255,0	0.9560563214227699	0.033816401488474715	0.0413040138589692	0.6111111111111112	0.7444444444444445
chr12	50180000	50390000	chr12	50180000	50390000	255,255,0	0.9971896801972263	0.040013190743540275	0.035055192150948794	0.5906532861078315	0.7885674931129476
chr12	70730000	71010000	chr12	70730000	71010000	255,255,0	0.8778664048848346	0.04483576589079555	0.02999395243222943	0.680952380952381	0.5285714285714286
chr12	20930000	21180000	chr12	20930000	21180000	255,255,0	0.851713040496294	0.02882932969312851	0.04576652483491342	0.5088757396449705	0.7100591715976331
chr12	107120000	107320000	chr12	107120000	107320000	255,255,0	1.045811806488711	0.05304414902814675	0.020906717434076794	0.7909090909090909	0.5727272727272728
chr12	3640000	3800000	chr12	3640000	3800000	255,255,0	0.8914776455671405	0.014316349401342975	0.05939740995491037	0.5694444444444444	0.7083333333333334
chr12	78620000	78960000	chr12	78620000	78960000	255,255,0	0.9933588921955954	0.03621780086515567	0.037104680877447255	0.7483660130718954	0.6176470588235294
chr12	81370000	81620000	chr12	81370000	81620000	255,255,0	0.9876187409148132	0.03668875847092448	0.0365608055741314	0.5798816568047337	0.7692307692307693
chr12	3300000	3470000	chr12	3300000	3470000	255,255,0	0.9988148584103708	0.05267159705014558	0.020486783965461653	0.7407407407407407	0.6172839506172839
chr12	74110000	74330000	chr12	74110000	74330000	255,255,0	0.9715221943805331	0.03483102520644246	0.03795264285950746	0.7196969696969697	0.5984848484848485
chr12	62810000	63070000	chr12	62810000	63070000	255,255,0	1.2541620335718386	0.03448090715451635	0.03827447134556056	0.7527472527472527	0.8516483516483516
chr12	71040000	71390000	chr12	71040000	71390000	255,255,0	0.8506472086925378	0.037030843862152274	0.0349728812500057	0.5709876543209876	0.6450617283950617
chr12	83000000	83380000	chr12	83000000	83380000	255,255,0	1.126345193856877	0.031385883751627874	0.04050641995183354	0.7552631578947369	0.7552631578947369
chr12	116720000	116970000	chr12	116720000	116970000	255,255,0	1.0141837508514318	0.04891162118719136	0.02293371209069474	0.7980463980463981	0.5166056166056165
chr12	2680000	2820000	chr12	2680000	2820000	255,255,0	0.8343573509301621	0.037218935755817834	0.034506367411927	0.625	0.5892857142857143
chr12	39120000	39280000	chr12	39120000	39280000	255,255,0	0.9447575570813815	0.02325800977628803	0.047596041597867	0.6527777777777778	0.6805555555555556
chr12	62000000	62210000	chr12	62000000	62210000	255,255,0	1.1069719946031942	0.026646850594537842	0.044190371060476685	0.743801652892562	0.743801652892562
chr12	5190000	5420000	chr12	5190000	5420000	255,255,0	1.1855867455361928	0.04002819131097589	0.030361837011332327	0.7847222222222222	0.8125
chr12	44760000	44920000	chr12	44760000	44920000	255,255,0	0.8553094841985701	0.019260101736639248	0.05085665821423808	0.5694444444444444	0.6527777777777778
chr12	4570000	4770000	chr12	4570000	4770000	255,255,0	1.0008490389403744	0.02948662865495568	0.04014298750874984	0.6272727272727273	0.7727272727272727
chr12	9990000	10160000	chr12	9990000	10160000	255,255,0	0.8498995662759452	0.022235686394952693	0.04730094628934546	0.5432098765432098	0.6419753086419753
chr12	106360000	106580000	chr12	106360000	106580000	255,255,0	1.012124085681737	0.04765799378735412	0.021741368125456795	0.7803030303030303	0.5833333333333334
chr12	65300000	65520000	chr12	65300000	65520000	255,255,0	1.0710687145050657	0.045969314670130504	0.023296437419204216	0.8409090909090909	0.5681818181818182
chr12	104380000	104660000	chr12	104380000	104660000	255,255,0	1.0577195503211354	0.04134501586805306	0.027820570548724534	0.8142857142857143	0.6333333333333333
chr12	130900000	131090000	chr12	130900000	131090000	255,255,0	0.9924630768778884	0.04122639617570832	0.02737223009908458	0.7240909090909091	0.7331818181818182
chr12	58330000	58520000	chr12	58330000	58520000	255,255,0	0.7834308379235084	0.037813205644980995	0.030782637002912342	0.57	0.55
chr12	92770000	92970000	chr12	92770000	92970000	255,255,0	0.9613410440909826	0.04538627451473752	0.023054106307345428	0.7363636363636363	0.5727272727272728
chr12	110700000	110880000	chr12	110700000	110880000	255,255,0	1.011363290723617	0.028851822188194664	0.03943510772819275	0.6333333333333333	0.7444444444444445
chr12	31660000	31990000	chr12	31660000	31990000	255,255,0	1.249891602258658	0.04620846887985833	0.02202499503305283	0.8858131487889274	0.740484429065744
chr12	49110000	49260000	chr12	49110000	49260000	255,255,0	0.8933850255852657	0.023845925146013514	0.044210571715612046	0.546875	0.671875
chr12	106960000	107100000	chr12	106960000	107100000	255,255,0	0.8078731096950631	0.03657568353448801	0.03119498079547889	0.5892857142857143	0.5178571428571429
chr12	39310000	39540000	chr12	39310000	39540000	255,255,0	0.9716676186180329	0.04287317680557652	0.02486619918414363	0.8263888888888888	0.5069444444444444
chr12	94540000	94770000	chr12	94540000	94770000	255,255,0	1.0284396097944013	0.04280862414148884	0.02480636954638547	0.8263888888888888	0.5208333333333334
chr12	12370000	12520000	chr12	12370000	12520000	255,255,0	0.8464703726567986	0.05598527852659117	0.010477220569865622	0.671875	0.515625
chr12	111460000	111670000	chr12	111460000	111670000	255,255,0	0.7912800944713045	0.04610470602577234	0.020205622074472882	0.512396694214876	0.628099173553719
chr12	29540000	29780000	chr12	29540000	29780000	255,255,0	1.0394404583270132	0.04433843569305676	0.021619735774507584	0.8525641025641025	0.5802947052947053
chr12	119430000	119650000	chr12	119430000	119650000	255,255,0	1.0853874661121057	0.02120455289472798	0.04472036506321357	0.6590909090909091	0.7651515151515151
chr12	48680000	48810000	chr12	48680000	48810000	255,255,0	0.779207246628033	0.047928338964241764	0.01784695133288744	0.5714285714285714	0.5306122448979592
chr12	98540000	98670000	chr12	98540000	98670000	255,255,0	0.8042783424346921	0.03971426804908386	0.02596773065828607	0.5228114478114478	0.6026094276094276
chr12	56320000	56460000	chr12	56320000	56460000	255,255,0	0.9390616006911708	0.03169232192049495	0.03391995921662625	0.625	0.625
chr12	110470000	110680000	chr12	110470000	110680000	255,255,0	0.924456491990621	0.040992255900879564	0.02379756017074327	0.6979166666666667	0.5381944444444444
chr12	56120000	56280000	chr12	56120000	56280000	255,255,0	0.8586926114265995	0.03520441341471565	0.029457231085600118	0.6805555555555556	0.5416666666666666
chr12	105410000	105680000	chr12	105410000	105680000	255,255,0	1.115304525336429	0.03895543414783893	0.02554640752256601	0.8520408163265306	0.6173469387755102
chr12	32030000	32310000	chr12	32030000	32310000	255,255,0	1.129255445530652	0.021487801027656003	0.04284140394282884	0.6523809523809524	0.8809523809523809
chr12	20390000	20610000	chr12	20390000	20610000	255,255,0	1.027250765197556	0.02341735203929337	0.04051773580638986	0.6287878787878788	0.8257575757575758
chr12	53190000	53310000	chr12	53190000	53310000	255,255,0	0.6820200907715441	0.025218390156745416	0.0385600747969616	0.5	0.5
chr12	5900000	6040000	chr12	5900000	6040000	255,255,0	0.8601486234629457	0.024923837926344086	0.03797284163567682	0.625	0.5892857142857143
chr12	95850000	96010000	chr12	95850000	96010000	255,255,0	0.9871502984008823	0.02410377654680335	0.037807320275251674	0.5972222222222222	0.7083333333333334
chr12	110090000	110270000	chr12	110090000	110270000	255,255,0	1.123449599911407	0.031165771034342017	0.03064279644482342	0.7666666666666667	0.7444444444444445
chr12	65980000	66100000	chr12	65980000	66100000	255,255,0	0.7124825611055432	0.008491496617315866	0.05326863673683676	0.5	0.5
chr12	26410000	26660000	chr12	26410000	26660000	255,255,0	1.0457290564095905	0.03095944549225489	0.030742689647651665	0.7218934911242604	0.7692307692307693
chr12	122990000	123160000	chr12	122990000	123160000	255,255,0	0.9634027492323319	0.02956846310254501	0.03211046187250925	0.6419753086419753	0.691358024691358
chr12	77970000	78140000	chr12	77970000	78140000	255,255,0	1.0925492829496344	0.03312441049299424	0.028177863620746084	0.7160493827160493	0.7407407407407407
chr12	45730000	45940000	chr12	45730000	45940000	255,255,0	0.9071652951203282	0.027401850554326673	0.03345705181069269	0.5454545454545454	0.7272727272727273
chr12	75330000	75480000	chr12	75330000	75480000	255,255,0	0.9698685387730445	0.016056443547098308	0.044308906609792025	0.640625	0.671875
chr12	102230000	102480000	chr12	102230000	102480000	255,255,0	0.7578822872542401	0.03428561680903547	0.025800322731616844	0.5325443786982249	0.5680473372781065
chr12	114180000	114390000	chr12	114180000	114390000	255,255,0	1.0607454970873949	0.02484276465077143	0.035226519579696136	0.6446280991735537	0.7603305785123967
chr12	14510000	14690000	chr12	14510000	14690000	255,255,0	0.8560699329310757	0.024292068980946067	0.03559887424585359	0.6333333333333333	0.6333333333333333
chr12	120750000	120980000	chr12	120750000	120980000	255,255,0	1.1197623255969393	0.02914479938543791	0.030526516204814128	0.7986111111111112	0.7847222222222222
chr12	45990000	46140000	chr12	45990000	46140000	255,255,0	0.8404035054120531	0.041621822608487895	0.01796014898351256	0.609375	0.578125
chr12	21490000	21650000	chr12	21490000	21650000	255,255,0	0.911990388893116	0.02221212880054696	0.03684135427086496	0.625	0.6805555555555556
chr12	106180000	106340000	chr12	106180000	106340000	255,255,0	0.766009859907749	0.026849355214135555	0.031420297752691076	0.5694444444444444	0.5416666666666666
chr12	79940000	80180000	chr12	79940000	80180000	255,255,0	0.9749894668713769	0.02485777205936532	0.03312812431868628	0.5833333333333334	0.75
chr12	68030000	68200000	chr12	68030000	68200000	255,255,0	0.9202420786460508	0.037481082015896526	0.019722897768149828	0.691358024691358	0.5925925925925926
chr12	71400000	71580000	chr12	71400000	71580000	255,255,0	1.0190997497205005	0.02935853124337813	0.02770315720737046	0.7	0.7
chr12	71620000	71760000	chr12	71620000	71760000	255,255,0	0.7394509518602768	0.02217864834273453	0.034598315791126905	0.5178571428571429	0.5178571428571429
chr12	121010000	121230000	chr12	121010000	121230000	255,255,0	0.8903771302815016	0.028816204969802434	0.02788258095688248	0.5681818181818182	0.7196969696969697
chr12	13730000	13950000	chr12	13730000	13950000	255,255,0	0.93723005525659	0.026073835880228075	0.030561277551732914	0.6439393939393939	0.7045454545454546
chr12	67070000	67260000	chr12	67070000	67260000	255,255,0	0.9145971327717789	0.015750622558278398	0.040441698924203906	0.53	0.75
chr12	108860000	109090000	chr12	108860000	109090000	255,255,0	1.1009227477116066	0.024863673666744707	0.03128879046926894	0.6180555555555556	0.8263888888888888
chr12	71770000	71940000	chr12	71770000	71940000	255,255,0	0.9734802175397208	0.02694818041183735	0.02909272281282304	0.7160493827160493	0.6172839506172839
chr12	40150000	40310000	chr12	40150000	40310000	255,255,0	0.9013879934916226	0.02942292081920352	0.024833303490601755	0.6527777777777778	0.6527777777777778
chr12	55820000	55940000	chr12	55820000	55940000	255,255,0	0.6926050288048904	0.02798399332996101	0.025814307709318304	0.5	0.5
chr12	112990000	113160000	chr12	112990000	113160000	255,255,0	0.9872523182478	0.01969309476071866	0.03408217075375508	0.691358024691358	0.6666666666666666
chr12	950000	1090000	chr12	950000	1090000	255,255,0	0.8509140367283118	0.02610434371702891	0.027610906663157436	0.625	0.5892857142857143
chr12	70390000	70570000	chr12	70390000	70570000	255,255,0	0.7888249076581955	0.02865807344542909	0.024817766042367607	0.6111111111111112	0.5
chr12	18850000	19150000	chr12	18850000	19150000	255,255,0	0.9623106190201445	0.022534659442633165	0.029933373967800596	0.6125	0.7875
chr12	117370000	117590000	chr12	117370000	117590000	255,255,0	0.8063018575234833	0.030079399558834364	0.02233745751024281	0.5378787878787878	0.6439393939393939
chr12	40330000	40590000	chr12	40330000	40590000	255,255,0	0.7358707918066942	0.02628495461725909	0.025969378690164815	0.532967032967033	0.5659340659340659
chr12	48820000	48960000	chr12	48820000	48960000	255,255,0	0.8240527759882161	0.026641399773869087	0.02546092458684852	0.5535714285714286	0.625
chr12	19310000	19510000	chr12	19310000	19510000	255,255,0	0.8858495676698404	0.024787587942963013	0.02725055311281558	0.7181818181818181	0.5727272727272728
chr12	103970000	104130000	chr12	103970000	104130000	255,255,0	0.9065805819197739	0.018021568164863503	0.033622184303389216	0.625	0.6527777777777778
chr12	95330000	95490000	chr12	95330000	95490000	255,255,0	0.8643880347080777	0.024099742010871922	0.02652094847761107	0.5694444444444444	0.6527777777777778
chr12	5450000	5670000	chr12	5450000	5670000	255,255,0	0.8264538140055925	0.028468932463329356	0.021781760286099024	0.6742424242424242	0.553030303030303
chr12	42590000	42790000	chr12	42590000	42790000	255,255,0	0.9096122248202863	0.02966972849496064	0.02015565714886094	0.7545454545454545	0.5727272727272728
chr12	101920000	102090000	chr12	101920000	102090000	255,255,0	0.8220056127759882	0.02954634571072066	0.01972663752392807	0.6419753086419753	0.5432098765432098
chr12	121290000	121450000	chr12	121290000	121450000	255,255,0	0.8011181381801118	0.01729948950603559	0.029252699210422776	0.5694444444444444	0.5972222222222222
chr12	45530000	45720000	chr12	45530000	45720000	255,255,0	0.9463385338764334	0.020364480135815363	0.023172123928718886	0.67	0.73
chr12	109810000	109990000	chr12	109810000	109990000	255,255,0	0.8089946881103722	0.02665863740761402	0.015753956264098052	0.5888888888888889	0.6111111111111112
chr12	128630000	128810000	chr12	128630000	128810000	255,255,0	0.7576555120174618	0.022423138064079688	0.019350866465075584	0.5222222222222223	0.6333333333333333
chr12	66700000	66850000	chr12	66700000	66850000	255,255,0	0.8233698327442224	0.020544207009411043	0.019194871849532502	0.640625	0.546875
chr12	26710000	26870000	chr12	26710000	26870000	255,255,0	0.7251818937895087	0.01673833144582789	0.02184673446173589	0.5416666666666666	0.5694444444444444
chr12	62420000	62570000	chr12	62420000	62570000	255,255,0	0.7854377489615234	0.01783825057252158	0.01986074597182175	0.609375	0.546875
chr13	87680000	89570000	chr13	87680000	89570000	255,255,0	0.6892008510764831	0.19442366774999625	0.2692475144566344	0.6055401662049862	0.40443213296398894
chr13	18890000	19620000	chr13	18890000	19620000	255,255,0	1.3081271552331812	0.26794148466742	0.1920145793610114	0.7032558874664138	0.7011249971776288
chr13	85920000	86740000	chr13	85920000	86740000	255,255,0	0.574122369575967	0.22177261551419758	0.19820791901929014	0.6968641114982579	0.4140534262485482
chr13	62360000	63730000	chr13	62360000	63730000	255,255,0	0.7344638632775564	0.1673657007816625	0.16748850846068283	0.6047048939298467	0.45221592102499475
chr13	87820000	89080000	chr13	87820000	89080000	255,255,0	0.9018607925082404	0.13122611737255027	0.16963199771142473	0.6195621232823614	0.5607385015917272
chr13	64120000	65640000	chr13	64120000	65640000	255,255,0	0.9684931805587551	0.1626889672714414	0.13453080144687646	0.5258031442241968	0.6373889268626111
chr13	57620000	58990000	chr13	57620000	58990000	255,255,0	1.1635271257730901	0.11089902587898084	0.10273210990718648	0.8363789119932787	0.5446933695406201
chr13	32730000	33790000	chr13	32730000	33790000	255,255,0	1.1665681238035106	0.11261250471844363	0.08729930038885514	0.5272536687631028	0.8647798742138365
chr13	96000000	96850000	chr13	96000000	96850000	255,255,0	1.3733852866606486	0.08902602357910505	0.11076470796649254	0.8174468634105803	0.7139347956948288
chr13	75740000	76460000	chr13	75740000	76460000	255,255,0	0.795639046943081	0.12068192761137855	0.07891131603384571	0.5247747747747747	0.5503003003003003
chr13	112620000	112870000	chr13	112620000	112870000	255,255,0	1.2646731385107945	0.1593421268501155	0.04010461228355648	0.7810650887573964	0.8402366863905325
chr13	28020000	28680000	chr13	28020000	28680000	255,255,0	0.9019730078826576	0.08243414316934167	0.11690291009966766	0.6319073083778967	0.5873440285204992
chr13	75640000	76490000	chr13	75640000	76490000	255,255,0	1.1773024132821401	0.09451573104738595	0.10335038386194119	0.8404542996214169	0.5667928610059492
chr13	102870000	103790000	chr13	102870000	103790000	255,255,0	1.1992511608883594	0.10611789316551862	0.09030295359012387	0.7932469935245143	0.6785383903792784
chr13	51840000	52150000	chr13	51840000	52150000	255,255,0	1.3068555813701055	0.06940300417638096	0.12670263143425703	0.85546875	0.58984375
chr13	114010000	114230000	chr13	114010000	114230000	255,255,0	0.9208995854920811	0.03810793257460292	0.15577898182936828	0.5227272727272727	0.7196969696969697
chr13	25350000	25550000	chr13	25350000	25550000	255,255,0	0.8463771335258323	0.023424094816147874	0.1703838479342542	0.5727272727272728	0.6272727272727273
chr13	108930000	109780000	chr13	108930000	109780000	255,255,0	1.088000872941174	0.0723186051202174	0.1165455415901776	0.8620876149269876	0.5473228772309356
chr13	26150000	26690000	chr13	26150000	26690000	255,255,0	1.3437380738653832	0.0936762895820416	0.08524551186774272	0.8902116402116402	0.6891534391534392
chr13	46800000	47780000	chr13	46800000	47780000	255,255,0	1.7450377949352809	0.07719363158195058	0.09948756233120845	0.9408163265306122	0.8085714285714286
chr13	40030000	40730000	chr13	40030000	40730000	255,255,0	1.4053061827550954	0.09364763373917073	0.08297980151011597	0.6404761904761904	0.9007936507936508
chr13	84870000	85840000	chr13	84870000	85840000	255,255,0	1.783098403985384	0.08425244615078659	0.09227750951279884	0.8767180341524364	0.9266972094960433
chr13	74300000	75270000	chr13	74300000	75270000	255,255,0	1.1184265258367159	0.08666996231372409	0.08927974358958402	0.40483132028321533	0.899625156184923
chr13	95990000	96970000	chr13	95990000	96970000	255,255,0	1.657978081110047	0.09718960567103288	0.07850420266784403	0.8404081632653061	0.9008163265306123
chr13	31180000	31820000	chr13	31180000	31820000	255,255,0	1.467121065481506	0.0940716092456721	0.08119372904597685	0.8304924242424242	0.8039772727272727
chr13	42870000	43870000	chr13	42870000	43870000	255,255,0	1.3290328628233312	0.09668116987295339	0.07299604192179382	0.5313725490196078	0.9211764705882353
chr13	70600000	71230000	chr13	70600000	71230000	255,255,0	1.3283467517608942	0.1116343034342551	0.05786054291548902	0.8720703125	0.6923828125
chr13	107180000	108200000	chr13	107180000	108200000	255,255,0	1.6113570040725014	0.07598184359456384	0.09283626046827703	0.9110105580693816	0.8548265460030166
chr13	57200000	57580000	chr13	57200000	57580000	255,255,0	1.1156385779278386	0.11710564943611942	0.04585452729756774	0.5263157894736842	0.8552631578947368
chr13	20160000	20920000	chr13	20160000	20920000	255,255,0	1.2705778148754157	0.08795411155075109	0.06848411876756255	0.8549257759784076	0.6956815114709851
chr13	112500000	112880000	chr13	112500000	112880000	255,255,0	1.6477951340717536	0.08132638659474545	0.07360649950190695	0.9157894736842105	0.7078947368421052
chr13	39030000	39650000	chr13	39030000	39650000	255,255,0	1.682099298925099	0.07693094860954419	0.0779470182413552	0.90625	0.8546538134219485
chr13	45500000	46010000	chr13	45500000	46010000	255,255,0	1.1368155506800521	0.09688913041674235	0.05761376126603779	0.7381656804733728	0.6523668639053254
chr13	103180000	103770000	chr13	103180000	103770000	255,255,0	1.0969998630791131	0.08582255428941508	0.06798466434139977	0.6366666666666667	0.79
chr13	101940000	102570000	chr13	101940000	102570000	255,255,0	1.209091770240096	0.08078212938756824	0.07149942882120758	0.5986328125	0.8740234375
chr13	23920000	24240000	chr13	23920000	24240000	255,255,0	1.3533162382661548	0.07439031481271599	0.07612053186380716	0.8051470588235294	0.7977941176470589
chr13	48070000	48780000	chr13	48070000	48780000	255,255,0	1.3223039373369272	0.07618496656710996	0.07409777076275868	0.8063271604938271	0.7399691358024691
chr13	70660000	70960000	chr13	70660000	70960000	255,255,0	0.9357276234423361	0.1163167747454441	0.031483998463530845	0.7113153594771242	0.5104166666666667
chr13	20940000	21530000	chr13	20940000	21530000	255,255,0	1.101007788186613	0.05864321539150633	0.08901218999053581	0.5655555555555556	0.8011111111111111
chr13	108240000	108900000	chr13	108240000	108900000	255,255,0	1.5092540474266685	0.07982812330880712	0.06750669544355423	0.8636363636363636	0.8716577540106952
chr13	35210000	35780000	chr13	35210000	35780000	255,255,0	1.0251272171547385	0.0686113888794139	0.07234277253655225	0.8038049940546967	0.5089179548156956
chr13	46490000	46750000	chr13	46490000	46750000	255,255,0	1.5413877363320831	0.05832648845478522	0.08132980454719502	0.7857142857142857	0.8736263736263736
chr13	28810000	29380000	chr13	28810000	29380000	255,255,0	1.719720004755127	0.0626181547612919	0.07631057254133142	0.9227110582639715	0.9221165279429251
chr13	79630000	80360000	chr13	79630000	80360000	255,255,0	1.5264548680617378	0.08380519812767778	0.054890967517314745	0.8911614317019723	0.8385682980277575
chr13	31430000	31790000	chr13	31430000	31790000	255,255,0	1.316603094278693	0.062063439526782185	0.07520522088350684	0.7339181286549707	0.8333333333333334
chr13	41660000	42240000	chr13	41660000	42240000	255,255,0	1.4168558697374118	0.06366341265479492	0.07270490873747476	0.7988505747126436	0.8471264367816091
chr13	52660000	52830000	chr13	52660000	52830000	255,255,0	1.06666672454543	0.08576725118910576	0.05000895152327682	0.5925925925925926	0.691358024691358
chr13	77010000	77570000	chr13	77010000	77570000	255,255,0	1.515406860331802	0.06333619879169974	0.07162370981491983	0.9421182266009852	0.7795566502463054
chr13	22790000	23310000	chr13	22790000	23310000	255,255,0	1.1322923021455427	0.0720568551190103	0.0628176322034625	0.7136752136752137	0.7250712250712251
chr13	19640000	19950000	chr13	19640000	19950000	255,255,0	1.2681202781410577	0.08982026313540101	0.04502103896063138	0.86328125	0.69140625
chr13	76500000	76920000	chr13	76500000	76920000	255,255,0	1.3727890413143813	0.04806922468110375	0.08576671148850132	0.7857142857142857	0.8376623376623377
chr13	36350000	36990000	chr13	36350000	36990000	255,255,0	1.454590033287581	0.0653106880983393	0.06652417236955077	0.6448863636363636	0.9422348484848485
chr13	72780000	73710000	chr13	72780000	73710000	255,255,0	1.8605819067147673	0.06555569881427892	0.06512586726164818	0.9642372114078769	0.9035762788592123
chr13	29500000	29720000	chr13	29500000	29720000	255,255,0	1.29517365803616	0.08293717213549012	0.04731996474845884	0.7447552447552448	0.8391608391608392
chr13	45000000	45320000	chr13	45000000	45320000	255,255,0	1.8566872497472438	0.06524988449668112	0.06418783773958348	0.9080882352941176	0.9080882352941176
chr13	94650000	95160000	chr13	94650000	95160000	255,255,0	1.4406394914918537	0.07325710820810388	0.05533915194726746	0.8949704142011834	0.7440828402366864
chr13	97420000	97810000	chr13	97420000	97810000	255,255,0	1.308958337801699	0.04868199998922377	0.07990259365485397	0.7675	0.8125
chr13	60450000	60620000	chr13	60450000	60620000	255,255,0	1.3101264332635902	0.08090625248108868	0.04765745610186321	0.7407407407407407	0.691358024691358
chr13	59920000	60390000	chr13	59920000	60390000	255,255,0	1.5694200380307737	0.05462757084132934	0.0721816894214049	0.7552083333333334	0.890625
chr13	80400000	81010000	chr13	80400000	81010000	255,255,0	1.3548669529686745	0.050902488638836896	0.07502177139088899	0.7291020426849262	0.8624314990949034
chr13	33030000	33770000	chr13	33030000	33770000	255,255,0	1.2486290990058504	0.05248635215789346	0.07109825537302844	0.581081081081081	0.8869132290184921
chr13	27370000	27990000	chr13	27370000	27990000	255,255,0	1.4047351525906757	0.06384988897784435	0.059553745597134944	0.7651209677419355	0.90625
chr13	99980000	100550000	chr13	99980000	100550000	255,255,0	1.4884171265602582	0.05511252823721784	0.06819139860430495	0.7253269916765755	0.915576694411415
chr13	36840000	36990000	chr13	36840000	36990000	255,255,0	1.102191380573436	0.033588542605059724	0.08946939285085476	0.671875	0.671875
chr13	66690000	67230000	chr13	66690000	67230000	255,255,0	1.2346179304267875	0.05368855406004881	0.06908635286569453	0.5224867724867724	0.9007936507936508
chr13	102130000	102560000	chr13	102130000	102560000	255,255,0	1.2641565768457022	0.058544659797916385	0.06360761948778912	0.7142101110781296	0.8636773734943524
chr13	106550000	107140000	chr13	106550000	107140000	255,255,0	1.6890698637086214	0.0525256265044296	0.06943479991181753	0.9233333333333333	0.9077777777777778
chr13	100640000	101120000	chr13	100640000	101120000	255,255,0	1.6786805140532894	0.07602979068031479	0.04290316661517882	0.905	0.945
chr13	98020000	98420000	chr13	98020000	98420000	255,255,0	1.5877179892373898	0.07499909857670978	0.043662412551676216	0.8690476190476191	0.9071428571428571
chr13	39290000	39640000	chr13	39290000	39640000	255,255,0	1.2535325063079914	0.04725960287681676	0.07087312815781305	0.5252340086542465	0.9041379247913386
chr13	48290000	48770000	chr13	48290000	48770000	255,255,0	0.9712507483963732	0.06021745661082762	0.05783395465961902	0.545	0.715
chr13	42300000	42850000	chr13	42300000	42850000	255,255,0	1.0997819378697793	0.06914169217277384	0.04828822431217985	0.7920918367346939	0.5548469387755102
chr13	28310000	28670000	chr13	28310000	28670000	255,255,0	1.380717129781642	0.03897366517466004	0.07829698177317942	0.868421052631579	0.8157894736842105
chr13	103860000	104540000	chr13	103860000	104540000	255,255,0	1.0066800827043363	0.06551081558695354	0.05169101534126673	0.7352941176470589	0.6042016806722689
chr13	30630000	31080000	chr13	30630000	31080000	255,255,0	1.3145239392616725	0.04718889938060976	0.06968964037159142	0.7561436672967864	0.8506616257088847
chr13	78230000	78580000	chr13	78230000	78580000	255,255,0	1.2090449797284193	0.07683203520099322	0.039522948854160606	0.6265432098765432	0.8611111111111112
chr13	76620000	76900000	chr13	76620000	76900000	255,255,0	1.0094333577029113	0.04170113720988066	0.07435722936248644	0.5	0.7857142857142857
chr13	44480000	44910000	chr13	44480000	44910000	255,255,0	1.6815344050890588	0.04196170897610457	0.07359407939294735	0.9111570247933884	0.890495867768595
chr13	72280000	72700000	chr13	72280000	72700000	255,255,0	1.1925768375341974	0.039684242602263574	0.07536175614316076	0.5	0.8896103896103896
chr13	23370000	23890000	chr13	23370000	23890000	255,255,0	1.6044965386120318	0.06241003840293266	0.05085678409801481	0.896011396011396	0.915954415954416
chr13	37060000	37610000	chr13	37060000	37610000	255,255,0	1.5912953046728386	0.06658222988013085	0.04647120358113323	0.9477040816326531	0.8125
chr13	62080000	62350000	chr13	62080000	62350000	255,255,0	1.31007363958615	0.06721263161865393	0.04574502305754223	0.7091836734693877	0.8214285714285714
chr13	102590000	102850000	chr13	102590000	102850000	255,255,0	1.5194149805960924	0.055373073498168224	0.05756536197794154	0.8516483516483516	0.8736263736263736
chr13	99620000	99960000	chr13	99620000	99960000	255,255,0	1.6539235904353822	0.06784135571590727	0.043953823631709577	0.9183006535947712	0.8725490196078431
chr13	26960000	27350000	chr13	26960000	27350000	255,255,0	1.6347606712764802	0.05708771279576286	0.05469170649707708	0.9225	0.9125
chr13	73750000	74290000	chr13	73750000	74290000	255,255,0	1.211553670596377	0.06158483498689016	0.049367943201943126	0.9087301587301587	0.5251322751322751
chr13	104570000	105210000	chr13	104570000	105210000	255,255,0	0.7538044780608221	0.05694707456224908	0.05399199496897742	0.45170454545454547	0.6051136363636364
chr13	110220000	110440000	chr13	110220000	110440000	255,255,0	1.2491837355428506	0.06386740624008094	0.04586292350168551	0.8063265306122449	0.7497959183673469
chr13	26700000	26930000	chr13	26700000	26930000	255,255,0	1.450718556847896	0.046234580059826225	0.06326940212937004	0.8125	0.8541666666666666
chr13	79390000	79560000	chr13	79390000	79560000	255,255,0	1.11708487442812	0.05082775201136082	0.05838233591175657	0.691358024691358	0.691358024691358
chr13	97030000	97360000	chr13	97030000	97360000	255,255,0	1.5101908074326542	0.05881750285720716	0.05019631868326922	0.8719723183391004	0.8304498269896193
chr13	68300000	68940000	chr13	68300000	68940000	255,255,0	0.7153004751180617	0.056539015093882414	0.05204871858561996	0.47632575757575757	0.4744318181818182
chr13	52850000	53190000	chr13	52850000	53190000	255,255,0	1.5769882647051054	0.0505999850031562	0.05786508468102847	0.7745098039215687	0.9052287581699346
chr13	21620000	22230000	chr13	21620000	22230000	255,255,0	1.1646832302732348	0.06643153885218381	0.04182412045096898	0.9198751300728408	0.5161290322580645
chr13	43270000	43860000	chr13	43270000	43860000	255,255,0	1.4160781306877015	0.047494476580763285	0.060752103494888576	0.61	0.9388888888888889
chr13	54760000	55250000	chr13	54760000	55250000	255,255,0	1.0823287377350232	0.046529332339111384	0.06165282544017811	0.5024	0.8032
chr13	24300000	24560000	chr13	24300000	24560000	255,255,0	1.0305704717249342	0.06630828903643436	0.04116299968006176	0.7087912087912088	0.6538461538461539
chr13	21280000	21500000	chr13	21280000	21500000	255,255,0	1.1356230269466765	0.038878052739052045	0.06789472647753066	0.6110440340909091	0.8205610795454545
chr13	81130000	81440000	chr13	81130000	81440000	255,255,0	0.8243118511371188	0.07134399871150143	0.03540846138645423	0.59765625	0.50390625
chr13	68960000	69510000	chr13	68960000	69510000	255,255,0	1.0948023124036208	0.04536771766177675	0.06125759624928362	0.6160714285714286	0.7389400708469916
chr13	51430000	51790000	chr13	51430000	51790000	255,255,0	1.7152161306135512	0.04522168320395459	0.06047059417250966	0.8742690058479532	0.9210526315789473
chr13	95180000	95480000	chr13	95180000	95480000	255,255,0	1.3665599950594314	0.04148149920672489	0.06386446442730566	0.8458333333333333	0.7291666666666666
chr13	53230000	53760000	chr13	53230000	53760000	255,255,0	1.5766455045831604	0.060471820415894106	0.04486311976057783	0.9108367626886146	0.8093278463648834
chr13	75310000	75570000	chr13	75310000	75570000	255,255,0	1.257351673048576	0.05464003330255228	0.050146495858574364	0.8076923076923077	0.7307692307692307
chr13	102890000	103160000	chr13	102890000	103160000	255,255,0	1.4099540958525243	0.059664592586781334	0.04499987911681118	0.8826530612244898	0.8010204081632653
chr13	91360000	91790000	chr13	91360000	91790000	255,255,0	1.4874509087546723	0.05324541089058857	0.05137912284550021	0.9318181818181818	0.7913223140495868
chr13	77780000	78110000	chr13	77780000	78110000	255,255,0	1.5760753974754473	0.050364099843757754	0.0536416628388976	0.9065743944636678	0.9134948096885813
chr13	107200000	107660000	chr13	107200000	107660000	255,255,0	1.2515282503943523	0.06439760190723133	0.038780975083126695	0.9093021424070573	0.6134609325771897
chr13	108270000	108510000	chr13	108270000	108510000	255,255,0	1.074632305712834	0.07062815381719172	0.032536163000568476	0.7628205128205128	0.6474358974358975
chr13	41060000	41310000	chr13	41060000	41310000	255,255,0	1.4166209501364566	0.050415327142495525	0.05233675400925274	0.8284023668639053	0.8047337278106509
chr13	31880000	32310000	chr13	31880000	32310000	255,255,0	1.29012983566034	0.05708929788371414	0.045444817310852544	0.8698347107438017	0.7293388429752066
chr13	95560000	95860000	chr13	95560000	95860000	255,255,0	1.3266122761830652	0.05247850138930636	0.049575157555159316	0.8291666666666667	0.7875
chr13	97820000	97980000	chr13	97820000	97980000	255,255,0	1.1116753951160576	0.05398889691860337	0.04798018713267031	0.6805555555555556	0.6527777777777778
chr13	24740000	24980000	chr13	24740000	24980000	255,255,0	0.8598677439410805	0.0441553956186371	0.05750022674049547	0.5064102564102564	0.6858974358974359
chr13	31190000	31420000	chr13	31190000	31420000	255,255,0	1.252455180241343	0.061489267911618795	0.038795426572009975	0.7986111111111112	0.7291666666666666
chr13	52980000	53180000	chr13	52980000	53180000	255,255,0	1.1356059488833794	0.02050756398417141	0.07931595585807402	0.5	0.7909090909090909
chr13	43890000	44450000	chr13	43890000	44450000	255,255,0	1.7328564909831976	0.04977249386503557	0.049851912528774925	0.9568965517241379	0.8435960591133005
chr13	39400000	39620000	chr13	39400000	39620000	255,255,0	1.254378914688611	0.024273914842734192	0.07503128751563207	0.6742424242424242	0.8409090909090909
chr13	112930000	113150000	chr13	112930000	113150000	255,255,0	1.0045372631540601	0.044121796079082135	0.05492006455847581	0.6287878787878788	0.7045454545454546
chr13	92150000	92530000	chr13	92150000	92530000	255,255,0	1.0136610713734644	0.043810385015364446	0.05443942293033493	0.6921052631578948	0.618421052631579
chr13	27790000	27990000	chr13	27790000	27990000	255,255,0	1.1545432204198203	0.0314901562705521	0.06656349420794536	0.6454545454545455	0.8090909090909091
chr13	52850000	52970000	chr13	52850000	52970000	255,255,0	0.8486577223782849	0.06729684548550484	0.029766479609434075	0.5	0.5
chr13	20190000	20480000	chr13	20190000	20480000	255,255,0	1.209327262615486	0.06061343185586282	0.03631266391237694	0.6922390109890111	0.8089514652014651
chr13	73750000	74130000	chr13	73750000	74130000	255,255,0	1.2783843985148229	0.05966597149326558	0.03696973943627838	0.8868421052631579	0.6763157894736842
chr13	99110000	99430000	chr13	99110000	99430000	255,255,0	0.9795172051532781	0.03307645477116285	0.06304142552415391	0.5551470588235294	0.7169117647058824
chr13	22830000	23040000	chr13	22830000	23040000	255,255,0	0.9215758474515394	0.06446178658888574	0.03117669925692309	0.6856837606837607	0.5288461538461539
chr13	96820000	96960000	chr13	96820000	96960000	255,255,0	0.8793931435435023	0.032927366967949886	0.06258874202879089	0.5178571428571429	0.5892857142857143
chr13	106930000	107130000	chr13	106930000	107130000	255,255,0	1.1988315413191586	0.0275938538169144	0.06779743992815743	0.7	0.8090909090909091
chr13	69540000	69870000	chr13	69540000	69870000	255,255,0	1.2084355640890265	0.05565043982785037	0.039490137724184	0.8858131487889274	0.5951557093425606
chr13	109790000	110110000	chr13	109790000	110110000	255,255,0	1.2339880072159972	0.03708677779815912	0.05769618630907064	0.6948529411764706	0.8933823529411765
chr13	53230000	53410000	chr13	53230000	53410000	255,255,0	1.1829289883078415	0.07526419930326167	0.019410854093941613	0.7666666666666667	0.6333333333333333
chr13	94420000	94600000	chr13	94420000	94600000	255,255,0	1.2359777966430263	0.04897295324050947	0.04560852366113316	0.7222222222222222	0.7444444444444445
chr13	107880000	108180000	chr13	107880000	108180000	255,255,0	1.1021507222424205	0.032943798427365376	0.06057527670006371	0.6375	0.8208333333333333
chr13	30130000	30610000	chr13	30130000	30610000	255,255,0	1.1397098150279243	0.04870451883723245	0.04480258573905119	0.785	0.7216666666666667
chr13	49250000	49610000	chr13	49250000	49610000	255,255,0	1.536879054927658	0.04869687190486491	0.04472489630985772	0.8625730994152047	0.8859649122807018
chr13	86820000	87270000	chr13	86820000	87270000	255,255,0	1.1900322896934477	0.05116122573550211	0.04194081766970957	0.7448015122873346	0.7674858223062382
chr13	37080000	37300000	chr13	37080000	37300000	255,255,0	1.0664151139014868	0.06900295537241966	0.0232819696912778	0.8106060606060606	0.5075757575757576
chr13	87320000	87660000	chr13	87320000	87660000	255,255,0	1.055782951843849	0.04875721368388015	0.043090435784641695	0.6830065359477124	0.6764705882352942
chr13	20490000	20860000	chr13	20490000	20860000	255,255,0	0.9223339556404215	0.03615890083010187	0.055378570276399586	0.6759002770083102	0.5761772853185596
chr13	22290000	22740000	chr13	22290000	22740000	255,255,0	1.1917157005959702	0.040021454682217183	0.05130429414420937	0.7107750472589792	0.8468809073724007
chr13	106070000	106520000	chr13	106070000	106520000	255,255,0	1.4136361565634787	0.043400634596711125	0.0475434042220261	0.7712665406427222	0.9300567107750473
chr13	94700000	94960000	chr13	94700000	94960000	255,255,0	1.2278912847138304	0.06414458365362442	0.026681449607692927	0.8296703296703297	0.7087912087912088
chr13	48790000	49180000	chr13	48790000	49180000	255,255,0	1.0661153958517877	0.04069880041936585	0.050058168876166924	0.7175	0.6675
chr13	55290000	55520000	chr13	55290000	55520000	255,255,0	1.0220921597630404	0.04622114953780093	0.04423882464940506	0.6319444444444444	0.6319444444444444
chr13	49660000	49850000	chr13	49660000	49850000	255,255,0	1.1684991264761468	0.05500914406283978	0.03508401078847265	0.7587121212121213	0.639520202020202
chr13	39690000	40010000	chr13	39690000	40010000	255,255,0	1.1930210359225284	0.06214455706115546	0.02719525018778421	0.8784313725490196	0.5122549019607843
chr13	38590000	38920000	chr13	38590000	38920000	255,255,0	1.115563774769332	0.02780733551061565	0.06149942450832878	0.6020761245674741	0.7958477508650519
chr13	98450000	98660000	chr13	98450000	98660000	255,255,0	1.3323529100044351	0.05813599596513855	0.030447461334360396	0.8264462809917356	0.7272727272727273
chr13	33060000	33520000	chr13	33060000	33520000	255,255,0	0.7632891016719088	0.035254654766181504	0.052919595381924533	0.5670289855072463	0.5018115942028986
chr13	50940000	51080000	chr13	50940000	51080000	255,255,0	1.0098177864618259	0.02377356819118218	0.0638284968871449	0.5892857142857143	0.625
chr13	40780000	41050000	chr13	40780000	41050000	255,255,0	1.2924279951975408	0.05679112005929887	0.030459460130562395	0.8520408163265306	0.6989795918367347
chr13	110920000	111060000	chr13	110920000	111060000	255,255,0	0.8924324697120068	0.05058681866455846	0.0365161128389383	0.5892857142857143	0.5892857142857143
chr13	34740000	35040000	chr13	34740000	35040000	255,255,0	0.7775588182094207	0.023909410986124993	0.06269574373624023	0.5020833333333333	0.5693452380952381
chr13	28660000	28800000	chr13	28660000	28800000	255,255,0	0.886550850172565	0.03850272969932222	0.04799288574695655	0.5892857142857143	0.625
chr13	51100000	51370000	chr13	51100000	51370000	255,255,0	1.413753603008694	0.0474029830761587	0.03855830410830444	0.8520408163265306	0.7806122448979592
chr13	53780000	54130000	chr13	53780000	54130000	255,255,0	1.0331942967139118	0.039016759760911776	0.046606017620459364	0.7129629629629629	0.6018518518518519
chr13	25000000	25290000	chr13	25000000	25290000	255,255,0	1.2759445643503367	0.047680854504166495	0.037696475527596654	0.7911111111111111	0.8266666666666667
chr13	91060000	91340000	chr13	91060000	91340000	255,255,0	1.4278727702970357	0.04098875577526444	0.044227728318997656	0.8333333333333334	0.861904761904762
chr13	45340000	45500000	chr13	45340000	45500000	255,255,0	1.077500861178532	0.06189438785516424	0.023236697106510214	0.7083333333333334	0.5972222222222222
chr13	76040000	76460000	chr13	76040000	76460000	255,255,0	0.9718315296008544	0.0395852422684686	0.04433840079754957	0.5216450216450217	0.7770562770562771
chr13	113240000	113450000	chr13	113240000	113450000	255,255,0	0.9678393547982762	0.044618694044689836	0.039187388795721936	0.6611570247933884	0.6115702479338843
chr13	34720000	35150000	chr13	34720000	35150000	255,255,0	1.19279029901712	0.03278895154559054	0.050986760420565325	0.5227272727272727	0.9235537190082644
chr13	101140000	101480000	chr13	101140000	101480000	255,255,0	1.4143333280011365	0.04820897885486283	0.035500422796379445	0.9117647058823529	0.8006535947712419
chr13	33540000	33760000	chr13	33540000	33760000	255,255,0	1.0756580324597884	0.025489355468131025	0.05623063929539933	0.6439393939393939	0.7348484848484849
chr13	29760000	30110000	chr13	29760000	30110000	255,255,0	1.5290241732731618	0.0423702715837741	0.03899735255351919	0.8796296296296297	0.8981481481481481
chr13	35800000	35950000	chr13	35800000	35950000	255,255,0	1.0277857547514744	0.028020682279095033	0.05306442020763151	0.609375	0.671875
chr13	19970000	20110000	chr13	19970000	20110000	255,255,0	0.7773770567605861	0.03884580525039532	0.04203440030481584	0.5535714285714286	0.5178571428571429
chr13	31910000	32190000	chr13	31910000	32190000	255,255,0	0.8984987120964951	0.05405162061677407	0.026727780250781617	0.7095238095238096	0.5
chr13	42320000	42570000	chr13	42320000	42570000	255,255,0	1.2203325767529192	0.0530742474925649	0.027462104550616526	0.8047337278106509	0.7337278106508875
chr13	48590000	48760000	chr13	48590000	48760000	255,255,0	1.1922913683579708	0.031024045760350803	0.04934860712733699	0.7407407407407407	0.7407407407407407
chr13	35970000	36270000	chr13	35970000	36270000	255,255,0	1.4225432458808671	0.0392677159667458	0.0402687690418522	0.8791666666666667	0.8208333333333333
chr13	41380000	41640000	chr13	41380000	41640000	255,255,0	1.453261629571688	0.04440364124145206	0.034356973449064646	0.8516483516483516	0.8516483516483516
chr13	59350000	59670000	chr13	59350000	59670000	255,255,0	1.475820245616277	0.04012290056043986	0.038612552512353085	0.8369715073529411	0.8673023897058824
chr13	101510000	101750000	chr13	101510000	101750000	255,255,0	1.0096017057462157	0.042342289067624626	0.03431972349583576	0.7115384615384616	0.6730769230769231
chr13	75680000	75850000	chr13	75680000	75850000	255,255,0	0.9740955326345893	0.05267181976441193	0.02354480898526918	0.691358024691358	0.5925925925925926
chr13	44190000	44440000	chr13	44190000	44440000	255,255,0	1.2765133025001782	0.025423639763024402	0.04951076761725229	0.650887573964497	0.8757396449704142
chr13	111280000	111450000	chr13	111280000	111450000	255,255,0	0.9910068103091472	0.023855660389811986	0.049828989389663854	0.6666666666666666	0.6666666666666666
chr13	33860000	34100000	chr13	33860000	34100000	255,255,0	0.9820402341994539	0.05110913250593113	0.022242220848637577	0.7243589743589743	0.5576923076923077
chr13	28010000	28280000	chr13	28010000	28280000	255,255,0	1.3489137092799162	0.041520592487662475	0.0316508766359207	0.8418367346938775	0.8520408163265306
chr13	91930000	92150000	chr13	91930000	92150000	255,255,0	0.7761621667081493	0.03247313061710157	0.039831243605867685	0.5243055555555556	0.5381944444444444
chr13	26180000	26400000	chr13	26180000	26400000	255,255,0	1.034575637051911	0.05239542688978466	0.017831470478673304	0.8257575757575758	0.553030303030303
chr13	99440000	99600000	chr13	99440000	99600000	255,255,0	0.938769931734321	0.02207366138526538	0.047687261488721946	0.5416666666666666	0.6805555555555556
chr13	101780000	101920000	chr13	101780000	101920000	255,255,0	0.9354412159828109	0.03221165030541669	0.0374893626160969	0.625	0.625
chr13	26480000	26680000	chr13	26480000	26680000	255,255,0	0.9600538232620552	0.0271086076864073	0.042443799461024924	0.5727272727272728	0.7363636363636363
chr13	100360000	100520000	chr13	100360000	100520000	255,255,0	0.9272794031099753	0.012889051100639252	0.05578597019911003	0.5519444444444443	0.7152777777777777
chr13	48090000	48280000	chr13	48090000	48280000	255,255,0	1.1110387919020095	0.04273672115725426	0.02560927771742353	0.69	0.71
chr13	30870000	31070000	chr13	30870000	31070000	255,255,0	0.785611719312279	0.02355992425794142	0.04447077343811404	0.5	0.5909090909090909
chr13	77570000	77750000	chr13	77570000	77750000	255,255,0	1.0677487237906602	0.030598477936096657	0.03731362809965115	0.6777777777777778	0.7444444444444445
chr13	80020000	80340000	chr13	80020000	80340000	255,255,0	1.095413667084117	0.026153982975133105	0.041720201046733546	0.5110294117647058	0.8786764705882353
chr13	30450000	30610000	chr13	30450000	30610000	255,255,0	1.0411109143471642	0.029497722532681684	0.038067379051851785	0.6527777777777778	0.7083333333333334
chr13	108940000	109110000	chr13	108940000	109110000	255,255,0	0.985304364289808	0.04975523217175269	0.017730737039360147	0.7160493827160493	0.6172839506172839
chr13	30650000	30830000	chr13	30650000	30830000	255,255,0	1.003192499384196	0.0432905941103157	0.023764410188870492	0.7222222222222222	0.5888888888888889
chr13	47790000	48010000	chr13	47790000	48010000	255,255,0	0.924000403739309	0.030834711249604276	0.0359710689507855	0.5833333333333334	0.6590909090909091
chr13	39040000	39260000	chr13	39040000	39260000	255,255,0	1.044464924456518	0.04757824150542024	0.018862375764453737	0.8106060606060606	0.5681818181818182
chr13	90870000	91030000	chr13	90870000	91030000	255,255,0	0.9563837825895289	0.025450909411660796	0.04090304036046884	0.625	0.625
chr13	40540000	40680000	chr13	40540000	40680000	255,255,0	0.8734015562926281	0.018078012026967422	0.0476126565118831	0.5535714285714286	0.5892857142857143
chr13	110680000	110860000	chr13	110680000	110860000	255,255,0	0.9646653302469056	0.02830054791129233	0.03625648499755367	0.6333333333333333	0.7
chr13	54180000	54430000	chr13	54180000	54430000	255,255,0	1.0679702986279145	0.03705529159871561	0.02351384029173819	0.8402366863905325	0.5325443786982249
chr13	45530000	45730000	chr13	45530000	45730000	255,255,0	0.9353984532086099	0.02645046053738996	0.03384727916712334	0.5909090909090909	0.6454545454545455
chr13	42590000	42840000	chr13	42590000	42840000	255,255,0	1.3258416962692041	0.0266193838487385	0.03332029914384696	0.8284023668639053	0.8520710059171598
chr13	78600000	78800000	chr13	78600000	78800000	255,255,0	0.9340461601532737	0.044742674408631555	0.014735327480368245	0.7545454545454545	0.5
chr13	45770000	45960000	chr13	45770000	45960000	255,255,0	1.0529016286591137	0.031319307610389785	0.026208717123393406	0.65	0.75
chr13	32700000	33020000	chr13	32700000	33020000	255,255,0	0.9776792767553035	0.030272510471817074	0.025612574596895147	0.6213235294117647	0.7536764705882353
chr13	101940000	102100000	chr13	101940000	102100000	255,255,0	0.7804426987138604	0.025838914490610522	0.02905932162860599	0.5753968253968254	0.5297619047619048
chr13	48330000	48560000	chr13	48330000	48560000	255,255,0	0.9255256834503746	0.024408003331800907	0.03007804116097849	0.7569444444444444	0.5208333333333334
chr13	77330000	77530000	chr13	77330000	77530000	255,255,0	0.8049878742700602	0.02390060672219331	0.030565296352659636	0.5258838383838383	0.6142676767676767
chr13	94980000	95160000	chr13	94980000	95160000	255,255,0	1.0078823883720422	0.0172964076060962	0.03658957524943181	0.6555555555555556	0.6777777777777778
chr13	107690000	107860000	chr13	107690000	107860000	255,255,0	0.9352642197900444	0.027734237441285132	0.026076062159270025	0.6666666666666666	0.6419753086419753
chr13	24590000	24730000	chr13	24590000	24730000	255,255,0	0.7468684266011469	0.035355424348357076	0.01775534061934523	0.5436507936507937	0.5297619047619048
chr13	99990000	100250000	chr13	99990000	100250000	255,255,0	1.155508078754253	0.0350692185197395	0.017567033500267348	0.8406593406593407	0.6208791208791209
chr13	94210000	94360000	chr13	94210000	94360000	255,255,0	0.8150502865248974	0.0144616592106156	0.0381321780167975	0.515625	0.578125
chr13	42860000	43120000	chr13	42860000	43120000	255,255,0	0.8689291675255315	0.028477447155701992	0.02203356760708039	0.7197802197802198	0.510989010989011
chr13	98850000	99040000	chr13	98850000	99040000	255,255,0	1.0843570306533277	0.02610985371256634	0.023171415127281787	0.77	0.69
chr13	20940000	21170000	chr13	20940000	21170000	255,255,0	1.0727938191939481	0.025902233370470366	0.022050971422154578	0.7708333333333334	0.7430555555555556
chr13	41880000	42090000	chr13	41880000	42090000	255,255,0	0.9261973719502476	0.020974761213001264	0.026502980450985217	0.5289256198347108	0.7272727272727273
chr13	20500000	20700000	chr13	20500000	20700000	255,255,0	1.0852688647325162	0.02761754008439192	0.01936177434735064	0.8090909090909091	0.6818181818181818
chr13	46140000	46320000	chr13	46140000	46320000	255,255,0	0.8122562248161358	0.01708557224656309	0.027121112536096288	0.5888888888888889	0.5444444444444444
chr13	111100000	111260000	chr13	111100000	111260000	255,255,0	0.8019249316481627	0.024987683883429933	0.019208792887609936	0.5416666666666666	0.5972222222222222
chr13	33220000	33470000	chr13	33220000	33470000	255,255,0	0.74407633313253	0.0230603156817999	0.02015378164943124	0.523171768707483	0.545422335600907
chr13	36480000	36680000	chr13	36480000	36680000	255,255,0	0.8406233103934838	0.02473827970472012	0.01584301087956185	0.7215277777777778	0.5034722222222222
chr13	46970000	47180000	chr13	46970000	47180000	255,255,0	0.7509339734922471	0.021013561922621576	0.01930590501542341	0.5780073461891644	0.5255739210284665
chr13	98690000	98830000	chr13	98690000	98830000	255,255,0	0.8237960959623319	0.01117232153176437	0.018375971168946993	0.5535714285714286	0.625
chr14	104870000	105520000	chr14	104870000	105520000	255,255,0	1.374266193969894	0.22159576759993788	0.06193392179841084	0.5335169880624426	0.9403122130394858
chr14	62160000	63050000	chr14	62160000	63050000	255,255,0	1.328744424453913	0.0730373951433296	0.12619685850177553	0.9535878976386183	0.6536281809845188
chr14	77990000	78580000	chr14	77990000	78580000	255,255,0	0.8318812910010549	0.08759616941924585	0.11157662436289811	0.6033333333333334	0.5411111111111111
chr14	20650000	21080000	chr14	20650000	21080000	255,255,0	0.922654580036424	0.0773766907618322	0.12135744333455814	0.6271504469556417	0.5628010157230936
chr14	61300000	61720000	chr14	61300000	61720000	255,255,0	0.6826584632962338	0.07903472202370623	0.1186982680747922	0.538961038961039	0.5216450216450217
chr14	98110000	99300000	chr14	98110000	99300000	255,255,0	1.1420821062001725	0.07912582685145403	0.11835314084304982	0.6075	0.8566666666666667
chr14	92690000	92880000	chr14	92690000	92880000	255,255,0	1.1852115543021733	0.029638659264966987	0.16589999999999971	0.61	0.79
chr14	63370000	64330000	chr14	63370000	64330000	255,255,0	1.4573675537425053	0.09782311311404535	0.0962967179290184	0.8605442176870748	0.8784013605442177
chr14	80040000	80890000	chr14	80040000	80890000	255,255,0	1.3849366374728147	0.0816787778784122	0.1106183720680711	0.7874526771227691	0.7885343428880476
chr14	31420000	32550000	chr14	31420000	32550000	255,255,0	1.65499071623608	0.10181920479775147	0.088928455289772	0.8578024007386889	0.881502000615574
chr14	66340000	67350000	chr14	66340000	67350000	255,255,0	1.4061314799718898	0.09208534544425909	0.09845799275228773	0.7400999615532488	0.9242599000384467
chr14	65090000	66100000	chr14	65090000	66100000	255,255,0	1.4557664350288042	0.09351974969460136	0.09681652237104801	0.9146482122260668	0.7858515955401768
chr14	103030000	103510000	chr14	103030000	103510000	255,255,0	0.7979503720320671	0.09740431268597062	0.09146225335926123	0.6016666666666667	0.505
chr14	22160000	22910000	chr14	22160000	22910000	255,255,0	1.1864893570642843	0.08489897385074371	0.10278330791626894	0.5962603878116344	0.8497229916897507
chr14	61300000	61830000	chr14	61300000	61830000	255,255,0	1.148018666959852	0.10050169226545963	0.08478372572989393	0.663923182441701	0.8257887517146777
chr14	23090000	23560000	chr14	23090000	23560000	255,255,0	0.98599737362224	0.08515496119732537	0.09973746069001889	0.6545138888888888	0.6336805555555556
chr14	51270000	51980000	chr14	51270000	51980000	255,255,0	1.1472204875009577	0.07883275865877365	0.10563810492195491	0.8140432098765432	0.621141975308642
chr14	100890000	101670000	chr14	100890000	101670000	255,255,0	1.4847493213216845	0.09990519625410635	0.08453550774653401	0.7711538461538462	0.9365384615384615
chr14	91300000	91440000	chr14	91300000	91440000	255,255,0	0.8193173216145953	0.05185929668416865	0.13234157224632823	0.5892857142857143	0.5535714285714286
chr14	62160000	63290000	chr14	62160000	63290000	255,255,0	1.701328361336091	0.08408305544428912	0.09557084963511236	0.9501385041551247	0.9042782394582949
chr14	30630000	31380000	chr14	30630000	31380000	255,255,0	1.2907957219153743	0.09066671496405251	0.08870358208461758	0.8150969529085872	0.6945983379501385
chr14	35880000	36500000	chr14	35880000	36500000	255,255,0	1.2940594745471135	0.09502476980881758	0.08404716055240005	0.78125	0.7429435483870968
chr14	57420000	58080000	chr14	57420000	58080000	255,255,0	1.6766382331273788	0.08846254924353836	0.0902803934355636	0.9295900178253119	0.9010695187165776
chr14	86920000	87660000	chr14	86920000	87660000	255,255,0	1.0738394900049681	0.06205936036100279	0.11367650440479354	0.6980219906962439	0.7001941486294261
chr14	78920000	79880000	chr14	78920000	79880000	255,255,0	1.6560077670853839	0.07429039614066829	0.10086039607621246	0.9426020408163265	0.7079081632653061
chr14	29540000	30250000	chr14	29540000	30250000	255,255,0	1.3734816852313498	0.05838523544254953	0.11653003095831505	0.8896604938271605	0.6782407407407407
chr14	56500000	57220000	chr14	56500000	57220000	255,255,0	1.6942362048001607	0.06265828701105708	0.10968356398180817	0.9406906906906907	0.8641141141141141
chr14	45310000	46000000	chr14	45310000	46000000	255,255,0	1.039542846003838	0.09196726810434594	0.07923948198578246	0.8061052889624318	0.5009876202733345
chr14	94390000	95450000	chr14	94390000	95450000	255,255,0	1.646268108798892	0.022195583371301564	0.14877623298324438	0.977288609364081	0.6967155835080363
chr14	89020000	89940000	chr14	89020000	89940000	255,255,0	1.5858823298569211	0.09012218509745712	0.0807192355464817	0.8903792784458835	0.9347826086956522
chr14	63640000	64330000	chr14	63640000	64330000	255,255,0	1.121589057074234	0.09996349685744682	0.07020637188784859	0.5175510204081633	0.9175510204081633
chr14	79070000	79560000	chr14	79070000	79560000	255,255,0	0.6872016975006018	0.12230657131924759	0.04332862544120699	0.5248	0.5
chr14	99480000	99960000	chr14	99480000	99960000	255,255,0	1.017346710071426	0.08319368241025255	0.07910181244428607	0.775	0.5783333333333334
chr14	75100000	75560000	chr14	75100000	75560000	255,255,0	0.9909845849530676	0.08535133569470281	0.07541449297976965	0.6467391304347826	0.6358695652173914
chr14	76860000	77090000	chr14	76860000	77090000	255,255,0	1.48873984299524	0.0827953017934232	0.07733268602703997	0.8125	0.8402777777777778
chr14	76020000	76680000	chr14	76020000	76680000	255,255,0	1.426167369602381	0.06310073505822095	0.0956673449356078	0.8332677990982489	0.8305153612247038
chr14	53410000	54350000	chr14	53410000	54350000	255,255,0	1.7328360045551048	0.0832097044813774	0.07552630811545685	0.8772163120567376	0.9516843971631206
chr14	64500000	64980000	chr14	64500000	64980000	255,255,0	0.9434339616003045	0.0661799851904271	0.09179770775961069	0.6183333333333333	0.685
chr14	54530000	54790000	chr14	54530000	54790000	255,255,0	1.2790466478162865	0.08384099624298183	0.07149799025575694	0.7967032967032966	0.7527472527472527
chr14	20310000	20620000	chr14	20310000	20620000	255,255,0	1.5145317085846375	0.09240231770944898	0.061685521718237005	0.8394990808823529	0.8408777573529411
chr14	24710000	25140000	chr14	24710000	25140000	255,255,0	1.3088726696893809	0.08699538836526015	0.06502862559554476	0.8498130657221566	0.7359799291617473
chr14	33830000	34320000	chr14	33830000	34320000	255,255,0	1.5378584808758473	0.052111393879995804	0.09987226182332551	0.8736	0.8448
chr14	81210000	81480000	chr14	81210000	81480000	255,255,0	1.5923371143193419	0.06407168163442958	0.08771509886385592	0.8826530612244898	0.8724489795918368
chr14	81980000	82670000	chr14	81980000	82670000	255,255,0	0.8754062916487821	0.0880888262387296	0.06179144493287199	0.5257142857142857	0.6922448979591836
chr14	23590000	23940000	chr14	23590000	23940000	255,255,0	1.6492703994262121	0.06863945838291591	0.08086408311258166	0.8952528379772962	0.867561059511524
chr14	67820000	68840000	chr14	67820000	68840000	255,255,0	1.8553578337069385	0.0705495823218748	0.0751131054489938	0.967948717948718	0.9423076923076923
chr14	87930000	88520000	chr14	87930000	88520000	255,255,0	1.4304802932546223	0.07378158440582752	0.07009321756653186	0.8677777777777778	0.8277777777777777
chr14	49620000	49840000	chr14	49620000	49840000	255,255,0	1.3645636704428474	0.08059843960081342	0.06327086603912302	0.8409090909090909	0.6693181818181818
chr14	94390000	94650000	chr14	94390000	94650000	255,255,0	1.4511507984885397	0.10207100591715967	0.04107313885550474	0.8846153846153846	0.6978021978021978
chr14	75120000	75290000	chr14	75120000	75290000	255,255,0	1.2438869774721262	0.07201725085121824	0.07089735638866204	0.691358024691358	0.7407407407407407
chr14	60620000	61270000	chr14	60620000	61270000	255,255,0	1.5045879181134767	0.0726443066359353	0.07024267886699917	0.8861340679522498	0.8888888888888888
chr14	90380000	90740000	chr14	90380000	90740000	255,255,0	1.1817419758935543	0.0849837619534314	0.056904060284477254	0.6783625730994152	0.8976608187134503
chr14	36640000	37170000	chr14	36640000	37170000	255,255,0	1.426757302744054	0.08141957129074157	0.05947410821221197	0.803840877914952	0.8449931412894376
chr14	36070000	36490000	chr14	36070000	36490000	255,255,0	1.3582273397917264	0.06983990370089349	0.06898757041405604	0.8376623376623377	0.7770562770562771
chr14	44180000	44850000	chr14	44180000	44850000	255,255,0	1.2841117250330114	0.06589238438240902	0.07189290830336564	0.5666089965397924	0.9143598615916955
chr14	58470000	59050000	chr14	58470000	59050000	255,255,0	1.6003994521212062	0.07938992737482237	0.05729733965358369	0.9275862068965517	0.8862068965517241
chr14	68850000	69110000	chr14	68850000	69110000	255,255,0	1.4643498967350146	0.07966901743092353	0.05599720552934356	0.8626373626373627	0.8296703296703297
chr14	55700000	56470000	chr14	55700000	56470000	255,255,0	1.699078556821916	0.0785719424188977	0.056963587115938685	0.8796844181459567	0.9559500328731098
chr14	96090000	96500000	chr14	96090000	96500000	255,255,0	0.9460473881686796	0.06680184898696401	0.06866702074195975	0.54421768707483	0.7619047619047619
chr14	28730000	29520000	chr14	28730000	29520000	255,255,0	1.6741355409982739	0.07345598985710361	0.06173111935027463	0.949375	0.8506101190476191
chr14	72490000	72940000	chr14	72490000	72940000	255,255,0	1.7274890089690544	0.0557165134927079	0.07903447656102813	0.9489603024574669	0.8922495274102079
chr14	90270000	90750000	chr14	90270000	90750000	255,255,0	1.4190261742856003	0.07493327820840884	0.058381260609727176	0.8783333333333333	0.895
chr14	25420000	26200000	chr14	25420000	26200000	255,255,0	0.997073641422022	0.07283765594617814	0.060264435183084525	0.8391025641025641	0.475
chr14	50280000	50820000	chr14	50280000	50820000	255,255,0	0.774125811053924	0.06606462870714007	0.06691227917047525	0.5027237719545412	0.542022792022792
chr14	52740000	53350000	chr14	52740000	53350000	255,255,0	0.9904265910269952	0.06442468499928156	0.06783405758490588	0.6689732917100243	0.6498959417273673
chr14	71100000	71710000	chr14	71100000	71710000	255,255,0	1.62371505247737	0.07356964199156202	0.05829367251973808	0.9261186264308012	0.882414151925078
chr14	61460000	61740000	chr14	61460000	61740000	255,255,0	1.3437785319557527	0.05285737137083746	0.07838085005530265	0.8904761904761904	0.8047619047619048
chr14	42180000	42850000	chr14	42180000	42850000	255,255,0	0.8803229731510123	0.07281533228926666	0.05790067538199742	0.6652249134948097	0.49048442906574397
chr14	71920000	72440000	chr14	71920000	72440000	255,255,0	1.4399447139224346	0.07045846248166551	0.05941647984663931	0.7706552706552706	0.9387464387464387
chr14	67380000	67730000	chr14	67380000	67730000	255,255,0	1.493740074309874	0.05600404699361994	0.0732931217000187	0.9228395061728395	0.8796296296296297
chr14	81550000	81970000	chr14	81550000	81970000	255,255,0	1.2521465540625099	0.07430225103866228	0.054325470256816465	0.8593073593073594	0.7034632034632035
chr14	69580000	69760000	chr14	69580000	69760000	255,255,0	1.1253629715181699	0.06986631926978887	0.058268798746435604	0.6799943883277216	0.7832491582491583
chr14	20680000	20970000	chr14	20680000	20970000	255,255,0	1.369117359950771	0.06706502462825586	0.06071816386309231	0.8088888888888889	0.8177777777777778
chr14	103750000	104060000	chr14	103750000	104060000	255,255,0	1.372075191445978	0.06097866399859764	0.06552101019120965	0.80859375	0.87890625
chr14	59120000	59450000	chr14	59120000	59450000	255,255,0	1.5702140834459941	0.05945909294536597	0.06633866217516343	0.8858131487889274	0.8996539792387543
chr14	28370000	28640000	chr14	28370000	28640000	255,255,0	1.1958313854419935	0.03971621341483465	0.08586573962977417	0.5558367071524966	0.8902946468735943
chr14	61860000	62140000	chr14	61860000	62140000	255,255,0	1.4391969556128306	0.0629408366512326	0.060265469942456684	0.861904761904762	0.8809523809523809
chr14	75300000	75640000	chr14	75300000	75640000	255,255,0	0.7159467836339467	0.06344738765269908	0.05952479358201525	0.5261437908496732	0.5130718954248366
chr14	73130000	73480000	chr14	73130000	73480000	255,255,0	1.142557821584714	0.06633923204638284	0.05515606654529176	0.7993827160493827	0.6944444444444444
chr14	102510000	102950000	chr14	102510000	102950000	255,255,0	1.107766762271799	0.04941242829274262	0.07193309917092504	0.7252964426877471	0.7608695652173914
chr14	96550000	97150000	chr14	96550000	97150000	255,255,0	1.0095425299662422	0.06894604655670827	0.0523582319578244	0.8225806451612904	0.5666666666666667
chr14	59610000	59910000	chr14	59610000	59910000	255,255,0	1.1743137412720348	0.08422754398112278	0.03610878122923132	0.7458333333333333	0.8458333333333333
chr14	20460000	20610000	chr14	20460000	20610000	255,255,0	1.0204497014087155	0.02375864622444805	0.09550656906742319	0.640625	0.640625
chr14	90860000	91150000	chr14	90860000	91150000	255,255,0	1.1642231610888334	0.05807644200410966	0.06094116322607132	0.8088888888888889	0.7733333333333333
chr14	103060000	103320000	chr14	103060000	103320000	255,255,0	1.4348148979190185	0.06457834944472218	0.054011610771187546	0.8846153846153846	0.8296703296703297
chr14	97180000	97970000	chr14	97180000	97970000	255,255,0	0.8713290078165713	0.06317937776135074	0.0551874229133451	0.665625	0.615625
chr14	94680000	95090000	chr14	94680000	95090000	255,255,0	1.1576705170602306	0.08644637016121573	0.03187972660601978	0.8231292517006803	0.7936507936507936
chr14	39470000	39950000	chr14	39470000	39950000	255,255,0	1.3114834646838718	0.0720970889627261	0.045225634676103035	0.865	0.6683333333333333
chr14	22560000	22900000	chr14	22560000	22900000	255,255,0	1.0736269581488815	0.04200180185427598	0.07418538933899774	0.5915032679738562	0.8006535947712419
chr14	95540000	96030000	chr14	95540000	96030000	255,255,0	1.5289039853755033	0.06390618664228742	0.05186328755718761	0.9472	0.8768
chr14	39070000	39420000	chr14	39070000	39420000	255,255,0	1.737335244848424	0.05751374059341541	0.05774820756199561	0.8734567901234568	0.9166666666666666
chr14	99480000	99660000	chr14	99480000	99660000	255,255,0	1.1154709819934805	0.07317680844880489	0.04131712266841746	0.7444444444444445	0.7222222222222222
chr14	95110000	95410000	chr14	95110000	95410000	255,255,0	1.2435609651943964	0.03341764268614973	0.07951444985565384	0.8375	0.8208333333333333
chr14	68240000	68820000	chr14	68240000	68820000	255,255,0	1.28288303014293	0.05717752804157566	0.055666316166629815	0.5781609195402299	0.957471264367816
chr14	51280000	51770000	chr14	51280000	51770000	255,255,0	1.472992017695125	0.047694247465260464	0.06478633331619371	0.9312	0.8384
chr14	44890000	45240000	chr14	44890000	45240000	255,255,0	1.5438040307338126	0.06099249634593851	0.05078288415919979	0.8981481481481481	0.8117283950617284
chr14	60330000	60590000	chr14	60330000	60590000	255,255,0	1.0942480157515249	0.047311790214153944	0.06413978332929607	0.7197802197802198	0.7527472527472527
chr14	46030000	46480000	chr14	46030000	46480000	255,255,0	0.788148534832778	0.05726160425411859	0.05293231508126037	0.5595463137996219	0.5368620037807184
chr14	63770000	64320000	chr14	63770000	64320000	255,255,0	1.2290576502799575	0.04910383097665707	0.06055682380225705	0.6696428571428571	0.9298469387755102
chr14	34330000	34540000	chr14	34330000	34540000	255,255,0	1.4306921397158225	0.039581476332332444	0.0693875731623208	0.7768595041322314	0.8099173553719008
chr14	67150000	67350000	chr14	67150000	67350000	255,255,0	1.219750532697461	0.044438775132784325	0.06390226614150424	0.7909090909090909	0.8090909090909091
chr14	74300000	74490000	chr14	74300000	74490000	255,255,0	1.1808196928051733	0.05394036688131147	0.053863764356799	0.73	0.75
chr14	49860000	50100000	chr14	49860000	50100000	255,255,0	1.5905483486298506	0.05912710477542912	0.04778611452948789	0.8653846153846154	0.8653846153846154
chr14	22930000	23070000	chr14	22930000	23070000	255,255,0	0.9519157196310275	0.05364369692325656	0.05295143097214996	0.625	0.5892857142857143
chr14	101700000	101950000	chr14	101700000	101950000	255,255,0	1.3960549431361355	0.06363368955928084	0.04243584671268806	0.863905325443787	0.8165680473372781
chr14	96570000	96770000	chr14	96570000	96770000	255,255,0	1.137430740246003	0.0682082020012274	0.037127864014859444	0.7909090909090909	0.7181818181818181
chr14	67830000	68230000	chr14	67830000	68230000	255,255,0	1.2341778943238966	0.071999186337565	0.03221144565709875	0.8976190476190476	0.6976190476190476
chr14	69810000	70030000	chr14	69810000	70030000	255,255,0	1.312106631802124	0.05690343961691749	0.047260643256793716	0.8106060606060606	0.8409090909090909
chr14	88620000	89000000	chr14	88620000	89000000	255,255,0	1.4534664389329497	0.049649815327490326	0.054473700088653126	0.8921052631578947	0.8710526315789474
chr14	49200000	49570000	chr14	49200000	49570000	255,255,0	1.4229649740163055	0.034971876631623246	0.06907309472180728	0.6648199445983379	0.9196675900277008
chr14	89960000	90250000	chr14	89960000	90250000	255,255,0	1.3747210086052855	0.05413904009277351	0.04984391510471606	0.8622222222222222	0.8533333333333334
chr14	101240000	101640000	chr14	101240000	101640000	255,255,0	1.06921479276142	0.03592343384108447	0.0677644265641408	0.5071428571428571	0.8785714285714286
chr14	100380000	100650000	chr14	100380000	100650000	255,255,0	1.2995943807293	0.05677704351604759	0.04687275356733138	0.8316326530612245	0.8010204081632653
chr14	24450000	24680000	chr14	24450000	24680000	255,255,0	1.3848243797661581	0.060438153951985846	0.043210887426198566	0.8125	0.8402777777777778
chr14	34560000	35040000	chr14	34560000	35040000	255,255,0	1.533937224291728	0.0588988185732765	0.04458670555003331	0.9516666666666667	0.7116666666666667
chr14	67410000	67560000	chr14	67410000	67560000	255,255,0	0.8811502591406986	0.08569532616159713	0.016452997312777447	0.671875	0.546875
chr14	27050000	27540000	chr14	27050000	27540000	255,255,0	0.8608300902690836	0.043086454128986845	0.05821030013439007	0.5952	0.5888
chr14	29540000	30000000	chr14	29540000	30000000	255,255,0	1.2255638643271616	0.04817685480546324	0.05216354890606324	0.9148550724637681	0.5163043478260869
chr14	37240000	37580000	chr14	37240000	37580000	255,255,0	1.6017086636875912	0.053379722083017056	0.04623841906065829	0.8986928104575164	0.8790849673202614
chr14	35440000	35800000	chr14	35440000	35800000	255,255,0	1.2678420423676577	0.045305505434866986	0.05429098304443203	0.652046783625731	0.8625730994152047
chr14	77120000	77290000	chr14	77120000	77290000	255,255,0	1.117810947747121	0.06677048126243366	0.03202037115756022	0.7375	0.6930555555555555
chr14	87990000	88180000	chr14	87990000	88180000	255,255,0	0.9820916441636489	0.067250385743447	0.030337201861384926	0.73	0.61
chr14	80930000	81170000	chr14	80930000	81170000	255,255,0	1.2936777583374748	0.04207204990253412	0.05530952065653205	0.7628205128205128	0.8397435897435898
chr14	38680000	39010000	chr14	38680000	39010000	255,255,0	1.3105604946663831	0.04746422713797548	0.04952144712715878	0.71280276816609	0.8512110726643599
chr14	99280000	99430000	chr14	99280000	99430000	255,255,0	0.8706235879440534	0.04138755134871859	0.05536223637292842	0.578125	0.609375
chr14	63040000	63300000	chr14	63040000	63300000	255,255,0	0.9621133973386763	0.03216460231179945	0.06453255752197948	0.5439560439560439	0.7747252747252747
chr14	96100000	96270000	chr14	96100000	96270000	255,255,0	1.0571783873338454	0.06154459189550278	0.034663097361040444	0.7160493827160493	0.7160493827160493
chr14	69140000	69420000	chr14	69140000	69420000	255,255,0	1.0602801810351135	0.041525749363076014	0.05365907155476664	0.7476190476190476	0.7095238095238096
chr14	75310000	75490000	chr14	75310000	75490000	255,255,0	1.2008804958965094	0.052484209150338273	0.04098345084905001	0.7666666666666667	0.7444444444444445
chr14	28770000	28970000	chr14	28770000	28970000	255,255,0	0.9651663005127902	0.0742943455379951	0.018304082383232362	0.7545454545454545	0.5
chr14	96290000	96510000	chr14	96290000	96510000	255,255,0	1.065662591186893	0.04400211634033505	0.04788318477663446	0.6590909090909091	0.8106060606060606
chr14	41290000	41590000	chr14	41290000	41590000	255,255,0	1.310049063004151	0.050857101657198645	0.04069753137996997	0.6958333333333333	0.8791666666666667
chr14	102690000	102920000	chr14	102690000	102920000	255,255,0	1.0726656282467601	0.031913848156030544	0.0593672655919559	0.6041666666666666	0.8263888888888888
chr14	37910000	38200000	chr14	37910000	38200000	255,255,0	1.5574874019369078	0.04641594187773873	0.04466429409566958	0.8622222222222222	0.8888888888888888
chr14	68360000	68810000	chr14	68360000	68810000	255,255,0	1.2185984417318223	0.033136422455363274	0.05769327229700949	0.555765595463138	0.941398865784499
chr14	75680000	75980000	chr14	75680000	75980000	255,255,0	1.3508307064630083	0.04472124736977018	0.045155847165396	0.8541666666666666	0.8375
chr14	44930000	45080000	chr14	44930000	45080000	255,255,0	0.8525519778443131	0.07191178735558931	0.017618312902540515	0.578125	0.515625
chr14	65160000	65400000	chr14	65160000	65400000	255,255,0	1.2127762672593279	0.057472796192558157	0.03152496761622753	0.8141025641025641	0.8397435897435898
chr14	20980000	21150000	chr14	20980000	21150000	255,255,0	0.8645975344554296	0.04100233284295912	0.047198312828423884	0.5185185185185185	0.6419753086419753
chr14	70590000	70800000	chr14	70590000	70800000	255,255,0	1.2210077065256781	0.05026769582284665	0.037462789052879274	0.8099173553719008	0.7603305785123967
chr14	101960000	102080000	chr14	101960000	102080000	255,255,0	0.7171607046059749	0.05833120836327271	0.029056937058637128	0.5	0.5
chr14	64760000	64960000	chr14	64760000	64960000	255,255,0	0.9012837332628587	0.0329926154666791	0.05431746382349972	0.6272727272727273	0.6636363636363637
chr14	32250000	32550000	chr14	32250000	32550000	255,255,0	1.3449258044065613	0.036125130377163556	0.05085019705071034	0.6875	0.8875
chr14	74860000	75090000	chr14	74860000	75090000	255,255,0	1.201717094718206	0.04387912069797715	0.04260686027989703	0.7291666666666666	0.7986111111111112
chr14	31150000	31380000	chr14	31150000	31380000	255,255,0	1.1746074984511439	0.03246623901645055	0.05311223165212381	0.6180555555555556	0.8263888888888888
chr14	61010000	61250000	chr14	61010000	61250000	255,255,0	1.2724223338840788	0.03447336587594352	0.050720356050864945	0.7884615384615384	0.8653846153846154
chr14	95550000	95690000	chr14	95550000	95690000	255,255,0	0.775002977580382	0.0705986764667694	0.014461600085319198	0.5892857142857143	0.5178571428571429
chr14	103550000	103710000	chr14	103550000	103710000	255,255,0	0.9932328176170289	0.0367628416135979	0.04803744050943284	0.6805555555555556	0.6527777777777778
chr14	37630000	37880000	chr14	37630000	37880000	255,255,0	1.3697717051968432	0.03995767895871129	0.044659382324688524	0.7928994082840237	0.8402366863905325
chr14	60650000	60960000	chr14	60650000	60960000	255,255,0	1.1831224865251726	0.055692705678782484	0.028414878188074734	0.88671875	0.69921875
chr14	32580000	32930000	chr14	32580000	32930000	255,255,0	1.3338708475917211	0.056208588422732186	0.02787220529233979	0.8919753086419753	0.6635802469135802
chr14	35120000	35420000	chr14	35120000	35420000	255,255,0	1.483716189669171	0.04327309547341661	0.04064219817910997	0.8625	0.8625
chr14	100680000	100860000	chr14	100680000	100860000	255,255,0	1.1205281784535348	0.03256857371195357	0.05073366542094612	0.7222222222222222	0.7666666666666667
chr14	60330000	60490000	chr14	60330000	60490000	255,255,0	0.7734260443763727	0.045060890812040885	0.038082089128993045	0.5694444444444444	0.5416666666666666
chr14	87710000	87910000	chr14	87710000	87910000	255,255,0	1.0238203613902055	0.030125366832253822	0.052987343951910876	0.6090909090909091	0.7545454545454545
chr14	76410000	76650000	chr14	76410000	76650000	255,255,0	1.2361156714764856	0.029674081022137713	0.05326755531339748	0.7756410256410257	0.8397435897435898
chr14	61280000	61450000	chr14	61280000	61450000	255,255,0	1.056697965861634	0.0485114396237646	0.034062083627584124	0.7160493827160493	0.7160493827160493
chr14	38220000	38600000	chr14	38220000	38600000	255,255,0	1.2201135410222932	0.04170879363265248	0.04062305035397474	0.8342105263157895	0.6973684210526315
chr14	70360000	70570000	chr14	70360000	70570000	255,255,0	1.2472797654770793	0.03276011189706646	0.049546025670988175	0.8099173553719008	0.7933884297520661
chr14	63150000	63310000	chr14	63150000	63310000	255,255,0	0.8740858729193121	0.027474128808104382	0.054721304043272086	0.5228125	0.7109375
chr14	55410000	55670000	chr14	55410000	55670000	255,255,0	1.294203546079349	0.03401638363976925	0.04776215052199603	0.8186813186813187	0.8186813186813187
chr14	36670000	36940000	chr14	36670000	36940000	255,255,0	1.1038079562934118	0.05248777382382404	0.028984847358661237	0.7806122448979592	0.6377551020408163
chr14	52770000	53050000	chr14	52770000	53050000	255,255,0	1.0572876325447034	0.048450177872752326	0.03297190727785835	0.7571428571428571	0.6523809523809524
chr14	71130000	71310000	chr14	71130000	71310000	255,255,0	1.0748662663160724	0.062274725062191325	0.018903497871806133	0.7444444444444445	0.6333333333333333
chr14	51990000	52140000	chr14	51990000	52140000	255,255,0	0.9298595789208874	0.05536836318144782	0.025655961290055006	0.671875	0.578125
chr14	30260000	30530000	chr14	30260000	30530000	255,255,0	1.0761482367270427	0.03364828856707328	0.0473545413080331	0.5714285714285714	0.7908163265306123
chr14	33840000	34090000	chr14	33840000	34090000	255,255,0	1.3235088161297068	0.05414303499367276	0.026447012632472212	0.8757396449704142	0.7100591715976331
chr14	25150000	25400000	chr14	25150000	25400000	255,255,0	0.9568580300588284	0.03563839811274474	0.04487911330790198	0.6153846153846154	0.6863905325443787
chr14	99960000	100200000	chr14	99960000	100200000	255,255,0	1.0351252295090312	0.0389947288790171	0.041259137705505725	0.6858974358974359	0.7756410256410257
chr14	33460000	33790000	chr14	33460000	33790000	255,255,0	1.1186610650597233	0.02978119074013891	0.05034911618650326	0.5674740484429066	0.8166089965397924
chr14	70820000	71030000	chr14	70820000	71030000	255,255,0	0.8841639345471015	0.03234855971827113	0.04741556888445972	0.5289256198347108	0.6611570247933884
chr14	36960000	37150000	chr14	36960000	37150000	255,255,0	1.0867971165642816	0.020853518534246787	0.057808020309621844	0.71	0.71
chr14	76030000	76380000	chr14	76030000	76380000	255,255,0	1.2077737851925665	0.04236538801683755	0.035646282746653574	0.8611111111111112	0.7129629629629629
chr14	72510000	72700000	chr14	72510000	72700000	255,255,0	1.0233159607512117	0.06250038429835617	0.015347839839930006	0.79	0.53
chr14	50940000	51240000	chr14	50940000	51240000	255,255,0	1.2128147579257127	0.03565934063790338	0.04172501285351317	0.7125	0.8458333333333333
chr14	102090000	102320000	chr14	102090000	102320000	255,255,0	1.138360439812846	0.04093504656908943	0.03599142411382607	0.7847222222222222	0.7291666666666666
chr14	54180000	54340000	chr14	54180000	54340000	255,255,0	0.9485080618176485	0.022272162387304603	0.05433173310108243	0.5694444444444444	0.6805555555555556
chr14	38700000	38870000	chr14	38700000	38870000	255,255,0	0.8888413822268832	0.046141740760420345	0.03030742457960992	0.6419753086419753	0.5432098765432098
chr14	76680000	76830000	chr14	76680000	76830000	255,255,0	0.8302785143811128	0.04204357619801083	0.033462608425114976	0.578125	0.578125
chr14	51780000	51980000	chr14	51780000	51980000	255,255,0	1.108286306819901	0.04209643716973345	0.03286372652858052	0.7	0.7545454545454545
chr14	99690000	99930000	chr14	99690000	99930000	255,255,0	1.1483845727500388	0.03433847355536927	0.039965775838693804	0.7884615384615384	0.7884615384615384
chr14	85170000	85520000	chr14	85170000	85520000	255,255,0	0.9398366775992437	0.037133615913106016	0.03681311537834647	0.7067901234567902	0.6388888888888888
chr14	36500000	36650000	chr14	36500000	36650000	255,255,0	0.9610866948206456	0.032065364582808994	0.041718499438858164	0.578125	0.671875
chr14	70070000	70320000	chr14	70070000	70320000	255,255,0	1.2155934414630245	0.03545550279633826	0.036130160108543016	0.8402366863905325	0.8284023668639053
chr14	89030000	89180000	chr14	89030000	89180000	255,255,0	0.8525114396781817	0.04665371667351728	0.02481006472427367	0.640625	0.515625
chr14	86160000	86410000	chr14	86160000	86410000	255,255,0	0.7851827430306298	0.0396189035946138	0.03143418558382309	0.6066074950690334	0.5103550295857988
chr14	50550000	50770000	chr14	50550000	50770000	255,255,0	1.1603852301939757	0.035684761157832354	0.03520333608799005	0.7348484848484849	0.8106060606060606
chr14	55850000	56110000	chr14	55850000	56110000	255,255,0	0.7966806438416786	0.04491257265914542	0.0246664443709577	0.554945054945055	0.6098901098901099
chr14	64340000	64490000	chr14	64340000	64490000	255,255,0	0.9522808302042614	0.04508061671903728	0.02336677456425311	0.671875	0.671875
chr14	35860000	36060000	chr14	35860000	36060000	255,255,0	1.0820520826228988	0.04018223113247253	0.028223873716282467	0.6818181818181818	0.7181818181818181
chr14	23090000	23300000	chr14	23090000	23300000	255,255,0	0.9812376973361063	0.045444721908918836	0.022363060017320358	0.7107438016528925	0.5950413223140496
chr14	72720000	72900000	chr14	72720000	72900000	255,255,0	0.9507434901892766	0.015328210333563312	0.05175325127353239	0.5222222222222223	0.7666666666666667
chr14	52790000	52950000	chr14	52790000	52950000	255,255,0	0.8670572745846941	0.04289516192243963	0.02328074270504213	0.6527777777777778	0.5416666666666666
chr14	73710000	73860000	chr14	73710000	73860000	255,255,0	0.9483566416666336	0.03390534421696702	0.03151506013747191	0.640625	0.640625
chr14	79060000	79240000	chr14	79060000	79240000	255,255,0	0.7357562754246361	0.046354765421361875	0.019052709863750676	0.59375	0.5034722222222222
chr14	58090000	58250000	chr14	58090000	58250000	255,255,0	0.8809471423834099	0.042349738639025136	0.022688108138047128	0.6805555555555556	0.5416666666666666
chr14	56820000	57060000	chr14	56820000	57060000	255,255,0	0.9497879016747373	0.02247747126796275	0.04206270027341548	0.5961538461538461	0.75
chr14	100900000	101090000	chr14	100900000	101090000	255,255,0	0.9991210869919218	0.040028732878932036	0.024245595894788516	0.79	0.55
chr14	87070000	87330000	chr14	87070000	87330000	255,255,0	0.8853682489922517	0.03399393240528223	0.029271856270911206	0.6208791208791209	0.6428571428571429
chr14	47920000	48180000	chr14	47920000	48180000	255,255,0	1.1049668090840876	0.02837855815085548	0.034558597411592284	0.7307692307692307	0.7527472527472527
chr14	59950000	60190000	chr14	59950000	60190000	255,255,0	0.9751637793267027	0.03408311277651331	0.02870168917703423	0.7115384615384616	0.7243589743589743
chr14	48230000	48390000	chr14	48230000	48390000	255,255,0	0.9672427489427962	0.040050878130482984	0.021618489196169724	0.7083333333333334	0.5694444444444444
chr14	55200000	55400000	chr14	55200000	55400000	255,255,0	1.1985025667929454	0.021582764486227195	0.03928817077303161	0.7909090909090909	0.8090909090909091
chr14	23320000	23460000	chr14	23320000	23460000	255,255,0	0.7750608362972109	0.025136229020799716	0.03538119318084835	0.5178571428571429	0.5535714285714286
chr14	73300000	73470000	chr14	73300000	73470000	255,255,0	1.014769263111175	0.021071725236059338	0.03872031683572552	0.6666666666666666	0.7160493827160493
chr14	58490000	58630000	chr14	58490000	58630000	255,255,0	0.7867951097450089	0.03663799664489653	0.022872746448850036	0.5892857142857143	0.5178571428571429
chr14	96890000	97150000	chr14	96890000	97150000	255,255,0	0.9640476298917219	0.024873103431179714	0.03395885259519473	0.5879120879120879	0.8076923076923077
chr14	89770000	89920000	chr14	89770000	89920000	255,255,0	0.821380502433735	0.012137166706069829	0.046572372252997735	0.515625	0.671875
chr14	47300000	47540000	chr14	47300000	47540000	255,255,0	0.8112776811492126	0.0253518960773945	0.03299355342398162	0.5192307692307693	0.6346153846153846
chr14	78420000	78590000	chr14	78420000	78590000	255,255,0	0.9169037070145543	0.02713513791423941	0.03016544052280392	0.691358024691358	0.5925925925925926
chr14	66110000	66320000	chr14	66110000	66320000	255,255,0	0.9090240964819023	0.026563210825523015	0.030380899894605632	0.7272727272727273	0.628099173553719
chr14	55720000	55840000	chr14	55720000	55840000	255,255,0	0.7038519735989089	0.03944260883984598	0.016555266251343206	0.5	0.5
chr14	26740000	26980000	chr14	26740000	26980000	255,255,0	0.9429284447220172	0.024214117299229874	0.03162481113679031	0.5448717948717948	0.75
chr14	50310000	50520000	chr14	50310000	50520000	255,255,0	1.0956818068265464	0.02892969400683818	0.026863877127090485	0.7603305785123967	0.743801652892562
chr14	32070000	32210000	chr14	32070000	32210000	255,255,0	0.8310291656336616	0.023215736777137015	0.03212041013365406	0.5178571428571429	0.5892857142857143
chr14	30910000	31100000	chr14	30910000	31100000	255,255,0	1.1058696937040056	0.027026067259506383	0.02799960212774248	0.71	0.73
chr14	34110000	34310000	chr14	34110000	34310000	255,255,0	0.9624083895995416	0.02135801034866434	0.03338507670115851	0.5909090909090909	0.7181818181818181
chr14	47680000	47880000	chr14	47680000	47880000	255,255,0	0.9648912453058093	0.028937564043665074	0.024114605257420964	0.7	0.6272727272727273
chr14	74090000	74250000	chr14	74090000	74250000	255,255,0	0.8376394089090788	0.020596961747055904	0.0312308338790393	0.5972222222222222	0.5972222222222222
chr14	76040000	76170000	chr14	76040000	76170000	255,255,0	0.7621969622205461	0.038635170308905585	0.011542194713709179	0.5714285714285714	0.5306122448979592
chr14	58270000	58420000	chr14	58270000	58420000	255,255,0	0.813984184071608	0.01551760228211959	0.034184898248935794	0.578125	0.609375
chr14	55020000	55180000	chr14	55020000	55180000	255,255,0	0.8079436855515383	0.02322641663413245	0.02629047414458661	0.5138888888888888	0.625
chr14	30020000	30210000	chr14	30020000	30210000	255,255,0	0.8349109396937369	0.026214804047158376	0.023203658572490536	0.5828125	0.5728125
chr14	76200000	76380000	chr14	76200000	76380000	255,255,0	0.7866405727861872	0.019160657892203135	0.03008051008998717	0.5069444444444444	0.6213383838383839
chr14	86450000	86650000	chr14	86450000	86650000	255,255,0	0.7353024583448504	0.02568606005528518	0.022775707028087958	0.5	0.5545454545454546
chr14	22380000	22550000	chr14	22380000	22550000	255,255,0	1.019965355037848	0.021626032376180424	0.02654598945647179	0.691358024691358	0.7160493827160493
chr14	78010000	78160000	chr14	78010000	78160000	255,255,0	0.8246962587417037	0.02384792716051185	0.023596131266367996	0.609375	0.609375
chr14	73490000	73630000	chr14	73490000	73630000	255,255,0	0.7299915393807188	0.02812731484702473	0.019016353294450616	0.5267857142857143	0.5089285714285714
chr14	102510000	102680000	chr14	102510000	102680000	255,255,0	0.792014050104765	0.024770498252344227	0.02198403409895671	0.5925925925925926	0.5679012345679012
chr14	50120000	50280000	chr14	50120000	50280000	255,255,0	0.8471507995011227	0.02764256114143776	0.019039859602300858	0.6527777777777778	0.5138888888888888
chr14	102360000	102500000	chr14	102360000	102500000	255,255,0	0.7528958444787068	0.021732415138591595	0.02477881659885319	0.5178571428571429	0.5535714285714286
chr14	21870000	22100000	chr14	21870000	22100000	255,255,0	0.7154757922168926	0.018001613874825236	0.027823998183952706	0.5208333333333334	0.5208333333333334
chr14	53960000	54170000	chr14	53960000	54170000	255,255,0	0.8261307294735767	0.021731480190078978	0.02174930316601306	0.6446280991735537	0.5785123966942148
chr14	97970000	98130000	chr14	97970000	98130000	255,255,0	0.786769280243897	0.021153098220159487	0.02202484072441343	0.5694444444444444	0.625
chr14	30710000	30870000	chr14	30710000	30870000	255,255,0	0.9472159314688862	0.023291126462931855	0.019677764316027628	0.6527777777777778	0.6527777777777778
chr14	103340000	103500000	chr14	103340000	103500000	255,255,0	0.9559035336406319	0.02201407498301436	0.020699571213209342	0.7083333333333334	0.6527777777777778
chr14	57190000	57380000	chr14	57190000	57380000	255,255,0	0.775048458696639	0.02490017420478543	0.017157315023079565	0.5139285714285715	0.6417857142857143
chr14	54360000	54500000	chr14	54360000	54500000	255,255,0	0.6948054959085399	0.026181121162156016	0.015781751357327928	0.5178571428571429	0.5178571428571429
chr14	22770000	22890000	chr14	22770000	22890000	255,255,0	0.6964556291961403	0.013929746517449533	0.02782683156983932	0.5	0.5
chr14	74650000	74830000	chr14	74650000	74830000	255,255,0	0.849363342976597	0.016419551142614477	0.024732494620869315	0.5	0.7222222222222222
chr14	22150000	22370000	chr14	22150000	22370000	255,255,0	0.8442100683622004	0.02399885902907013	0.01616217336094576	0.6439393939393939	0.5681818181818182
chr14	92170000	92320000	chr14	92170000	92320000	255,255,0	0.7533917764120098	0.024566823387062106	0.012863291810296636	0.640625	0.515625
chr14	57700000	57870000	chr14	57700000	57870000	255,255,0	0.7196754783740859	0.017659345375713398	0.01834454229151308	0.5185185185185185	0.5679012345679012
chr14	58640000	58850000	chr14	58640000	58850000	255,255,0	0.7362371429349122	0.019378084232380945	0.014722952998103845	0.5907851239669422	0.5277272727272727
chr14	89590000	89770000	chr14	89590000	89770000	255,255,0	0.7254645716336436	0.014283933647543342	0.017957252768844745	0.5092592592592593	0.5859147025813692
chr14	73900000	74060000	chr14	73900000	74060000	255,255,0	0.7350882145428592	0.017167262344098967	0.013911052115514858	0.5138888888888888	0.5694444444444444
chr15	49190000	50160000	chr15	49190000	50160000	255,255,0	1.3525761121953603	0.09694797436741581	0.10272421778292229	0.7446897126197418	0.8738025822573927
chr15	81410000	81950000	chr15	81410000	81950000	255,255,0	1.1868133930424158	0.05686361410611551	0.14270282823090485	0.9007936507936508	0.6309523809523809
chr15	65630000	65800000	chr15	65630000	65800000	255,255,0	0.8913885750065361	0.05021799682452492	0.14908333017869113	0.7160493827160493	0.5432098765432098
chr15	84940000	85180000	chr15	84940000	85180000	255,255,0	0.9010208757805681	0.029947135628842606	0.16867860339305915	0.5576923076923077	0.6666666666666666
chr15	56460000	57320000	chr15	56460000	57320000	255,255,0	0.8726407701370302	0.09380613782042119	0.1041032735650634	0.5739957716701902	0.6569767441860465
chr15	34630000	34850000	chr15	34630000	34850000	255,255,0	0.8654644006417413	0.13431828996846973	0.06324017804686961	0.6818181818181818	0.5833333333333334
chr15	34670000	34950000	chr15	34670000	34950000	255,255,0	1.0031485877625967	0.1469190809921086	0.050312786502694384	0.5142857142857142	0.861904761904762
chr15	83590000	84110000	chr15	83590000	84110000	255,255,0	1.507480483282599	0.05084484095620684	0.14611703275299448	0.7279202279202279	0.886039886039886
chr15	59800000	60200000	chr15	59800000	60200000	255,255,0	0.7554838933035948	0.11304980013262426	0.08338475717650468	0.530952380952381	0.5119047619047619
chr15	47180000	48310000	chr15	47180000	48310000	255,255,0	1.1935013417016045	0.09699159659436461	0.09768515966521163	0.7349953831948292	0.791320406278855
chr15	75020000	75200000	chr15	75020000	75200000	255,255,0	1.084570369081361	0.0647781939462221	0.12948926675523767	0.7666666666666667	0.6111111111111112
chr15	82050000	82280000	chr15	82050000	82280000	255,255,0	1.3481409564460802	0.027407939696593595	0.16616205158016184	0.6597222222222222	0.7916666666666666
chr15	98440000	99080000	chr15	98440000	99080000	255,255,0	1.414307649475325	0.06577601202970068	0.12764438320827148	0.9195075757575758	0.6827651515151515
chr15	59140000	59650000	chr15	59140000	59650000	255,255,0	1.2298819397747063	0.09049600685280891	0.0993297755636696	0.7144970414201184	0.8032544378698225
chr15	38700000	39590000	chr15	38700000	39590000	255,255,0	1.1268716852586151	0.0850951573975858	0.09909637311246496	0.8474074074074074	0.6645614035087719
chr15	52760000	53760000	chr15	52760000	53760000	255,255,0	1.4427665932196598	0.08694968695346303	0.09663660357157011	0.8631372549019608	0.8607843137254902
chr15	58940000	59650000	chr15	58940000	59650000	255,255,0	1.3462998298139015	0.09642861242421563	0.08687219180125122	0.7384259259259259	0.8896604938271605
chr15	74100000	74320000	chr15	74100000	74320000	255,255,0	1.2690650486859436	0.11137653253591413	0.07055470602720737	0.6666666666666666	0.8409090909090909
chr15	66280000	66540000	chr15	66280000	66540000	255,255,0	1.6444109824722182	0.10626735901461182	0.07224531968362512	0.8791208791208791	0.7967032967032966
chr15	72290000	72580000	chr15	72290000	72580000	255,255,0	1.1561649345401723	0.06064271239945554	0.11606905072668529	0.8444444444444444	0.6444444444444445
chr15	49430000	50150000	chr15	49430000	50150000	255,255,0	1.1297639000863418	0.08002365481453877	0.09330330560998798	0.5788288288288288	0.8626126126126126
chr15	68240000	68940000	chr15	68240000	68940000	255,255,0	1.0877539839082044	0.08014014259085364	0.0911390185926219	0.8293650793650794	0.6063492063492063
chr15	47180000	48100000	chr15	47180000	48100000	255,255,0	1.181966734784202	0.07328448921858113	0.09535651027640306	0.830249768732655	0.6766882516188714
chr15	93020000	94140000	chr15	93020000	94140000	255,255,0	1.778566345127039	0.07700707751777519	0.0909173087901225	0.9401629072681704	0.9019423558897243
chr15	88890000	89020000	chr15	88890000	89020000	255,255,0	0.8873016047603594	0.11188110073178431	0.05510875492540597	0.5714285714285714	0.5306122448979592
chr15	101290000	101640000	chr15	101290000	101640000	255,255,0	1.602366825607318	0.053660128964113596	0.1108686716318121	0.9166666666666666	0.8024691358024691
chr15	69460000	70520000	chr15	69460000	70520000	255,255,0	1.7452853411756013	0.05930410683208265	0.10377605756440189	0.9727463312368972	0.86722571628232
chr15	87660000	88250000	chr15	87660000	88250000	255,255,0	1.057389137159836	0.07177763520319659	0.08886332511001609	0.6611111111111111	0.7477777777777778
chr15	91280000	91840000	chr15	91280000	91840000	255,255,0	1.0526661098430106	0.08742726055786718	0.0690767134012835	0.8165024630541872	0.5184729064039408
chr15	99260000	99730000	chr15	99260000	99730000	255,255,0	1.5463513116680618	0.0727272816213955	0.08278027009965533	0.9095335144927537	0.8121956168831168
chr15	41970000	42490000	chr15	41970000	42490000	255,255,0	0.8158103320201504	0.07983965870118526	0.07182583700896988	0.5085470085470085	0.6452991452991453
chr15	77630000	77860000	chr15	77630000	77860000	255,255,0	1.4229495153722655	0.07754809224155176	0.07402989809810731	0.8125	0.8402777777777778
chr15	86910000	87610000	chr15	86910000	87610000	255,255,0	1.040315823718111	0.07386118094817401	0.07621930786760309	0.6182539682539683	0.7714285714285715
chr15	77090000	77540000	chr15	77090000	77540000	255,255,0	1.5979919602400208	0.08786335619632232	0.0621369075616528	0.8809073724007561	0.9300567107750473
chr15	92090000	92730000	chr15	92090000	92730000	255,255,0	1.2160504461863972	0.06647459798656428	0.0830456043115464	0.709280303030303	0.8077651515151515
chr15	43830000	44230000	chr15	43830000	44230000	255,255,0	1.3618619252809927	0.10958978756674614	0.039689183737131074	0.8928571428571429	0.7071428571428572
chr15	89660000	90230000	chr15	89660000	90230000	255,255,0	1.1108884709654028	0.07208390847554424	0.07653547419834603	0.8204518430439952	0.5992865636147443
chr15	46300000	47150000	chr15	46300000	47150000	255,255,0	1.2035092418333548	0.07440434140761604	0.07376835539588747	0.7344510546241212	0.819902650081125
chr15	90280000	90930000	chr15	90280000	90930000	255,255,0	1.4812985629305502	0.06524689601766578	0.08185837580842661	0.8466483011937558	0.9090909090909091
chr15	59160000	59500000	chr15	59160000	59500000	255,255,0	1.3344952619310895	0.05706476425064712	0.08760499501383903	0.8006535947712419	0.8856209150326797
chr15	65610000	65900000	chr15	65610000	65900000	255,255,0	1.7923441017635646	0.059832633324982704	0.08462222222222249	0.8533333333333334	0.9066666666666666
chr15	85720000	85840000	chr15	85720000	85840000	255,255,0	0.774530856303197	0.05131808656595754	0.09293619533673679	0.5	0.5
chr15	96370000	97240000	chr15	96370000	97240000	255,255,0	1.4065800737505583	0.06672563439717044	0.07747248897160262	0.9034090909090909	0.7515495867768595
chr15	73280000	73700000	chr15	73280000	73700000	255,255,0	1.0990422486081326	0.06675977851913231	0.07730082770787394	0.8376623376623377	0.5606060606060606
chr15	41490000	41920000	chr15	41490000	41920000	255,255,0	1.1909783163202345	0.07222437447409505	0.07159362670211282	0.8243801652892562	0.7045454545454546
chr15	91040000	91270000	chr15	91040000	91270000	255,255,0	1.441655334448003	0.08245406433816219	0.060813299770875906	0.7986111111111112	0.8541666666666666
chr15	97860000	98420000	chr15	97860000	98420000	255,255,0	1.4192868272686923	0.07658878411033568	0.06652397501940771	0.7992610837438424	0.875615763546798
chr15	77940000	78250000	chr15	77940000	78250000	255,255,0	1.2652163191411065	0.08692221690801241	0.05532719901736691	0.76953125	0.79296875
chr15	72750000	73260000	chr15	72750000	73260000	255,255,0	1.4593870645360616	0.08497690130620364	0.05692765049621748	0.8579881656804734	0.8653846153846154
chr15	72780000	73080000	chr15	72780000	73080000	255,255,0	1.0333210466282639	0.09792298807516137	0.043439705303254326	0.8449404761904762	0.5145833333333334
chr15	45690000	46280000	chr15	45690000	46280000	255,255,0	1.3940285331492843	0.08689121184479892	0.054064656240048525	0.8788888888888889	0.7922222222222223
chr15	92750000	93010000	chr15	92750000	93010000	255,255,0	1.2162439405129466	0.06212610112364497	0.07751986885268453	0.6758241758241759	0.7967032967032966
chr15	44280000	44530000	chr15	44280000	44530000	255,255,0	1.0650930400239271	0.02370661130836818	0.11542329763280118	0.5562130177514792	0.863905325443787
chr15	76350000	76910000	chr15	76350000	76910000	255,255,0	1.5862928600260862	0.07057809565911002	0.06672155371484917	0.8706896551724138	0.9470443349753694
chr15	64150000	64680000	chr15	64150000	64680000	255,255,0	1.5025493363231728	0.07312570439535737	0.06377697963241369	0.8587105624142661	0.8943758573388203
chr15	58210000	58870000	chr15	58210000	58870000	255,255,0	1.5605660917504993	0.06488664795548227	0.07129672616225305	0.8975044563279857	0.9046345811051694
chr15	50440000	50920000	chr15	50440000	50920000	255,255,0	1.0762099938595018	0.0670014159378459	0.06894346537058126	0.6930582391993658	0.7317543186021931
chr15	98440000	98900000	chr15	98440000	98900000	255,255,0	1.4357494376330062	0.06276853103170849	0.07257552076316434	0.8931159420289855	0.802536231884058
chr15	88880000	89220000	chr15	88880000	89220000	255,255,0	1.3359093146448835	0.0598730545161176	0.07545277273600365	0.8660130718954249	0.761437908496732
chr15	78590000	78750000	chr15	78590000	78750000	255,255,0	1.025770752570474	0.06447770996123103	0.06904263777792101	0.6527777777777778	0.6527777777777778
chr15	37980000	38390000	chr15	37980000	38390000	255,255,0	1.551176380499141	0.06803635346728693	0.0640177134724812	0.9206349206349206	0.8843537414965986
chr15	78900000	79220000	chr15	78900000	79220000	255,255,0	1.30369892625601	0.06380187447125321	0.06741248823262881	0.8492647058823529	0.7463235294117647
chr15	75360000	75680000	chr15	75360000	75680000	255,255,0	1.348299745144092	0.09093758640869715	0.0401125193714462	0.9007352941176471	0.7610294117647058
chr15	88460000	88630000	chr15	88460000	88630000	255,255,0	1.091452444063697	0.060861052206186664	0.0672798378586816	0.7160493827160493	0.6666666666666666
chr15	37160000	37900000	chr15	37160000	37900000	255,255,0	1.4295373771199538	0.06029128679133623	0.06644437590526675	0.837126600284495	0.9025604551920341
chr15	26880000	27860000	chr15	26880000	27860000	255,255,0	1.7524113395022498	0.08602535508224562	0.04048157725144408	0.789795918367347	0.9685714285714285
chr15	88640000	88850000	chr15	88640000	88850000	255,255,0	1.3531837966764315	0.05958878911304391	0.066647420632936	0.7933884297520661	0.8264462809917356
chr15	86210000	86760000	chr15	86210000	86760000	255,255,0	0.8050769776420219	0.05906096307957043	0.06677359443632727	0.6160714285714286	0.5114795918367347
chr15	79320000	79850000	chr15	79320000	79850000	255,255,0	1.128167520587853	0.07347954838260368	0.05194844903937683	0.8395061728395061	0.6117969821673526
chr15	69020000	69430000	chr15	69020000	69430000	255,255,0	1.5614168043510028	0.06951366340294188	0.055608395059082605	0.8117913832199547	0.9387755102040817
chr15	59510000	59670000	chr15	59510000	59670000	255,255,0	0.9673783783202459	0.04459908505438505	0.08038240148135503	0.5694444444444444	0.7083333333333334
chr15	78290000	78450000	chr15	78290000	78450000	255,255,0	0.9991915375973095	0.07797589120049979	0.046819425274432155	0.6805555555555556	0.5972222222222222
chr15	34990000	35470000	chr15	34990000	35470000	255,255,0	1.2687125859245856	0.07677280740928638	0.04571845681266845	0.865	0.7783333333333333
chr15	89660000	90100000	chr15	89660000	90100000	255,255,0	1.1496318329710935	0.060802064474904965	0.0616645614357409	0.8359683794466403	0.6304347826086957
chr15	74620000	74770000	chr15	74620000	74770000	255,255,0	1.0259612889344962	0.07292101681725432	0.04904580859093868	0.671875	0.640625
chr15	99930000	100330000	chr15	99930000	100330000	255,255,0	1.5446367903935543	0.07696081365072058	0.04468630522691534	0.8928571428571429	0.888095238095238
chr15	101010000	101260000	chr15	101010000	101260000	255,255,0	1.6370227751802775	0.05686727196353658	0.06466607165552724	0.8520710059171598	0.8757396449704142
chr15	80420000	80970000	chr15	80420000	80970000	255,255,0	1.4455858447536458	0.06535784094133017	0.0561440472412708	0.8582644264602393	0.8809597114707952
[truncated: 5,536 more rows]
