# Supplementary material for: Reorganization of 3D genome structure may contribute to gene regulatory evolution in primates
Source: PLoS Genet. 2019 Jul 19;15(7):e1008278. doi: 10.1371/journal.pgen.1008278 (PMC6668850; doi:10.1371/journal.pgen.1008278)
Supplement: S20 Table — (TXT) [file pgen.1008278.s040.txt]

chr1	x1	x2	chr2	y1	y2	color	score	uVarScore	lVarScore	upSign	loSign
chr9	101620000	102450000	chr9	101620000	102450000	255,255,0	0.9355414939219899	0.1814056282129743	0.0741695535540933	0.7987528344671202	0.4087301587301587
chr9	69690000	69920000	chr9	69690000	69920000	255,255,0	1.276160732007533	0.0471696965922776	0.15226274284198715	0.7430555555555556	0.8402777777777778
chr9	88250000	88560000	chr9	88250000	88560000	255,255,0	1.1465410545857329	0.15719066684711847	0.04193598374724547	0.50390625	0.84765625
chr9	4740000	5630000	chr9	4740000	5630000	255,255,0	1.166361830197058	0.0959340128172238	0.10309138499011972	0.5145679012345679	0.8009876543209876
chr9	107400000	108370000	chr9	107400000	108370000	255,255,0	1.175217472539601	0.0799889458489999	0.11897811889254509	0.9221157850895461	0.504789670970429
chr9	7800000	8240000	chr9	7800000	8240000	255,255,0	0.9507693509716377	0.15184555621492266	0.04598603884977237	0.66600790513834	0.5197628458498024
chr9	96850000	97110000	chr9	96850000	97110000	255,255,0	1.1763813541458488	0.12197389733756878	0.07471808314538245	0.7087912087912088	0.7197802197802198
chr9	119630000	120370000	chr9	119630000	120370000	255,255,0	1.2251022244857477	0.09899976130089051	0.09760127341649527	0.5071123755334281	0.884068278805121
chr9	107390000	108810000	chr9	107390000	108810000	255,255,0	1.6864183130584802	0.09358990993550026	0.10106332728575504	0.9254694835680751	0.8993686353224013
chr9	112080000	112830000	chr9	112080000	112830000	255,255,0	1.0076108632963305	0.07807662875501015	0.11360347298711206	0.5035021459594404	0.7678772955781266
chr9	84370000	85300000	chr9	84370000	85300000	255,255,0	1.4273995745589083	0.0835635798134006	0.10755449030894312	0.8854685377999094	0.6238116794929832
chr9	136730000	137250000	chr9	136730000	137250000	255,255,0	0.9548317145507255	0.09067192720223381	0.10008389455972319	0.6737891737891738	0.5797720797720798
chr9	70350000	70610000	chr9	70350000	70610000	255,255,0	1.3827326926386156	0.11332473903431418	0.07720532177799261	0.7197802197802198	0.8736263736263736
chr9	131590000	132250000	chr9	131590000	132250000	255,255,0	1.1714430149189572	0.11702557588295472	0.07348528774924543	0.6087344028520499	0.8458110516934046
chr9	68590000	69020000	chr9	68590000	69020000	255,255,0	1.4243794426679135	0.14023627352182852	0.049502352150483875	0.7355371900826446	0.9194214876033058
chr9	11610000	12490000	chr9	11610000	12490000	255,255,0	1.1015646462277275	0.07708073993868282	0.11197787657607741	0.5015151515151515	0.753030303030303
chr9	92130000	92660000	chr9	92130000	92660000	255,255,0	1.2565209739378242	0.09139581215621928	0.09167914756003731	0.8257887517146777	0.6748971193415638
chr9	116860000	117490000	chr9	116860000	117490000	255,255,0	1.0032402567488021	0.09754498266782932	0.0852762465603358	0.5009765625	0.7587890625
chr9	113680000	114320000	chr9	113680000	114320000	255,255,0	0.89596848495012	0.07932411013459134	0.10301269163413768	0.6041666666666666	0.6231060606060606
chr9	115580000	116660000	chr9	115580000	116660000	255,255,0	1.497433073223869	0.08857207694550492	0.09236875964753166	0.8723905723905724	0.8272727272727273
chr9	129820000	130420000	chr9	129820000	130420000	255,255,0	1.0018002975943325	0.09887901048115424	0.08071064781819909	0.7365591397849462	0.5731182795698925
chr9	119490000	120370000	chr9	119490000	120370000	255,255,0	1.6115689662027857	0.07851006469471633	0.09679310168580485	0.8085858585858586	0.9146464646464646
chr9	98060000	98780000	chr9	98060000	98780000	255,255,0	1.4056747021256675	0.08591610328880572	0.08776796517986163	0.7920420420420421	0.8235735735735735
chr9	99170000	100010000	chr9	99170000	100010000	255,255,0	1.3716567421758654	0.07888207487139198	0.08624203179408327	0.9197120708748616	0.7602436323366556
chr9	16150000	17040000	chr9	16150000	17040000	255,255,0	1.5186135813298316	0.09688026678140466	0.0682346084321458	0.8266666666666667	0.8207407407407408
chr9	118560000	119440000	chr9	118560000	119440000	255,255,0	0.9054216505261041	0.07017491577448387	0.09414861149941459	0.5008332453454405	0.6912349821832803
chr9	122880000	123360000	chr9	122880000	123360000	255,255,0	1.3837893629099545	0.0963017824167457	0.06764315596746381	0.765	0.8316666666666667
chr9	36780000	37410000	chr9	36780000	37410000	255,255,0	1.6047758165385397	0.09041980293463228	0.07242456429047528	0.7529296875	0.9091796875
chr9	120590000	121180000	chr9	120590000	121180000	255,255,0	1.2934658007495343	0.08721593120710125	0.07222975883500636	0.8100191570881226	0.7356513409961686
chr9	5830000	6520000	chr9	5830000	6520000	255,255,0	1.319108085220474	0.08271608729727242	0.07664618615434678	0.8114285714285714	0.6644897959183673
chr9	86390000	87320000	chr9	86390000	87320000	255,255,0	1.7984003013300145	0.07911343477436095	0.07961374271498273	0.92386732307228	0.8517381545193904
chr9	81980000	82610000	chr9	81980000	82610000	255,255,0	0.779882367148711	0.09407365757407996	0.06440543607684543	0.5126953125	0.5009765625
chr9	95470000	96230000	chr9	95470000	96230000	255,255,0	1.2416550551893117	0.07573978873942988	0.08204003068644178	0.7577597840755735	0.7577597840755735
chr9	90900000	91720000	chr9	90900000	91720000	255,255,0	1.6493805967984438	0.059267255103476246	0.09764376559636917	0.937862950058072	0.832171893147503
chr9	116700000	117470000	chr9	116700000	117470000	255,255,0	1.4035794207946026	0.07087571829969547	0.0855468300481545	0.8461538461538461	0.8021038790269559
chr9	109540000	110170000	chr9	109540000	110170000	255,255,0	1.0905816314510801	0.07442707365752481	0.08160020804954517	0.7412109375	0.7177734375
chr9	128570000	129060000	chr9	128570000	129060000	255,255,0	1.1995869565673425	0.0678825185519403	0.08646178944579758	0.528	0.8832
chr9	13320000	14060000	chr9	13320000	14060000	255,255,0	0.9951053261868522	0.08384084068603145	0.06924113515191882	0.6891891891891891	0.5014224751066856
chr9	17520000	18210000	chr9	17520000	18210000	255,255,0	1.2061402440701618	0.08349103121006282	0.068082899145706	0.7281632653061224	0.6710204081632654
chr9	94630000	95130000	chr9	94630000	95130000	255,255,0	1.4155160232256168	0.10039090680721531	0.05069232684647311	0.7512130177514793	0.905
chr9	132390000	132970000	chr9	132390000	132970000	255,255,0	0.9834695267432714	0.0768749187222211	0.07366107788423493	0.5091954022988506	0.7689655172413793
chr9	108890000	109510000	chr9	108890000	109510000	255,255,0	1.0980952996253963	0.08174414482793968	0.06823931911578802	0.806350806451613	0.6407364964252729
chr9	126870000	127420000	chr9	126870000	127420000	255,255,0	1.5064888643289716	0.07798869105413642	0.07191518483383932	0.8278061224489796	0.8431122448979592
chr9	90220000	90870000	chr9	90220000	90870000	255,255,0	1.77578931846652	0.07872049470547632	0.07074025045220345	0.8503213957759412	0.8925619834710744
chr9	82080000	82550000	chr9	82080000	82550000	255,255,0	0.8546892743655853	0.0904085301197622	0.058790634346487645	0.5168589288823403	0.5822968948554234
chr9	104110000	104740000	chr9	104110000	104740000	255,255,0	1.0902385968834947	0.0774633733442544	0.07051968159760677	0.5810546875	0.8408203125
chr9	33040000	33250000	chr9	33040000	33250000	255,255,0	1.513731278441972	0.08428240506049595	0.062258715288055044	0.8264462809917356	0.7272727272727273
chr9	103370000	104090000	chr9	103370000	104090000	255,255,0	0.7681190807883549	0.0733369975688448	0.07301702812840286	0.5848348348348348	0.5548048048048048
chr9	38420000	38610000	chr9	38420000	38610000	255,255,0	0.9768678676206153	0.05187415840177483	0.09262031910695856	0.61	0.59
chr9	29810000	30770000	chr9	29810000	30770000	255,255,0	1.2825014350714534	0.07201097075970639	0.07209494601855104	0.8643707482993197	0.6126700680272109
chr9	2120000	2800000	chr9	2120000	2800000	255,255,0	1.8181772336381905	0.07104887619037079	0.0719274470305657	0.8781512605042017	0.9067226890756303
chr9	89570000	90120000	chr9	89570000	90120000	255,255,0	1.830182095085358	0.08217740107337942	0.060586050607863734	0.889030612244898	0.9247448979591837
chr9	25030000	25760000	chr9	25030000	25760000	255,255,0	1.0754841370847996	0.07135356177423798	0.07109018176889656	0.6413440467494521	0.6764061358655953
chr9	110640000	111350000	chr9	110640000	111350000	255,255,0	1.5073637596857106	0.06971141711592388	0.07244744277416185	0.8075740025740026	0.9171744193172765
chr9	123400000	124030000	chr9	123400000	124030000	255,255,0	1.6427657745948094	0.06673355147988871	0.07466417028814731	0.9228515625	0.8818359375
chr9	94010000	94220000	chr9	94010000	94220000	255,255,0	1.3518169551497006	0.05795494828065936	0.08342471849009457	0.7933884297520661	0.7768595041322314
chr9	131110000	131520000	chr9	131110000	131520000	255,255,0	1.0473596885433238	0.06729753052264784	0.0702050178090171	0.6349206349206349	0.7165532879818595
chr9	37900000	38400000	chr9	37900000	38400000	255,255,0	1.5544433442145407	0.04681795440709463	0.09050784437930856	0.8723076923076923	0.8292307692307692
chr9	136340000	136700000	chr9	136340000	136700000	255,255,0	1.346734193836511	0.06654505388253176	0.06971550110383706	0.7923976608187134	0.8099415204678363
chr9	21170000	21790000	chr9	21170000	21790000	255,255,0	1.7674631928263689	0.0754517668623122	0.06019818441582453	0.9042338709677419	0.8800403225806451
chr9	85800000	86340000	chr9	85800000	86340000	255,255,0	1.3092281578292546	0.07011683962744905	0.06258198590667688	0.6283068783068783	0.8452380952380952
chr9	31180000	31850000	chr9	31180000	31850000	255,255,0	0.9049274593453183	0.06191475527103459	0.07058535683813946	0.4873991935483871	0.666643962510898
chr9	104770000	105450000	chr9	104770000	105450000	255,255,0	1.7248833938050046	0.050791391835324995	0.08121615660813974	0.9722689075630252	0.9134453781512605
chr9	134020000	134160000	chr9	134020000	134160000	255,255,0	0.8969325267994639	0.05579338878107916	0.07559632994442708	0.5178571428571429	0.5892857142857143
chr9	136480000	136700000	chr9	136480000	136700000	255,255,0	1.0268377693123463	0.055207777525239886	0.07575093913845571	0.553030303030303	0.7651515151515151
chr9	130700000	130870000	chr9	130700000	130870000	255,255,0	1.250601190901409	0.08061228158503642	0.05031683525718364	0.7407407407407407	0.691358024691358
chr9	129120000	129620000	chr9	129120000	129620000	255,255,0	1.8617083920919493	0.06015050910014358	0.06928042473084774	0.9472485207100592	0.9106246107131735
chr9	9310000	9940000	chr9	9310000	9940000	255,255,0	1.426292427289697	0.06737984416916376	0.06125052240584408	0.6689453125	0.9013671875
chr9	91730000	92070000	chr9	91730000	92070000	255,255,0	1.5375714423939921	0.050468487299879544	0.0779863631165279	0.8856209150326797	0.826797385620915
chr9	35110000	35470000	chr9	35110000	35470000	255,255,0	1.2405474476687863	0.056441533568861696	0.07160596013840025	0.8738304093567251	0.506578947368421
chr9	74760000	75100000	chr9	74760000	75100000	255,255,0	1.6115165971382157	0.05565238519226359	0.07184958771480662	0.8790849673202614	0.8660130718954249
chr9	133030000	133330000	chr9	133030000	133330000	255,255,0	1.0917161775136441	0.05553280833961752	0.07178702994047036	0.6875	0.7125
chr9	18230000	19030000	chr9	18230000	19030000	255,255,0	1.5734762996315572	0.0659129094696092	0.06025073087816832	0.7628048780487805	0.9128048780487805
chr9	137280000	137500000	chr9	137280000	137500000	255,255,0	1.0220177565250905	0.07018654871273054	0.05555525810736289	0.6136363636363636	0.7045454545454546
chr9	131760000	132250000	chr9	131760000	132250000	255,255,0	1.5725799103023816	0.07330728092672048	0.05203616282039533	0.8928	0.912
chr9	83160000	83600000	chr9	83160000	83600000	255,255,0	1.3800496789607344	0.06565562255923196	0.05782210053398426	0.733201581027668	0.8280632411067194
chr9	122460000	122810000	chr9	122460000	122810000	255,255,0	1.7177204975612606	0.06370919261184227	0.05964190220821525	0.8611111111111112	0.9351851851851852
chr9	75190000	75870000	chr9	75190000	75870000	255,255,0	1.5644318177618124	0.06812706687019887	0.0543897521628121	0.9218487394957983	0.7756302521008404
chr9	132260000	132400000	chr9	132260000	132400000	255,255,0	0.9428499797223817	0.06932856629013272	0.052094595011133074	0.5892857142857143	0.5892857142857143
chr9	97670000	97980000	chr9	97670000	97980000	255,255,0	1.323447566662413	0.05350875146385148	0.06742187128209487	0.85546875	0.71484375
chr9	89330000	89560000	chr9	89330000	89560000	255,255,0	1.6674879175163229	0.07824880380958094	0.04255957857637205	0.8125	0.8402777777777778
chr9	5140000	5620000	chr9	5140000	5620000	255,255,0	1.219907765013597	0.0432971283567166	0.07493720388400647	0.655	0.7716666666666666
chr9	3680000	4280000	chr9	3680000	4280000	255,255,0	1.1568246094043741	0.052941593541572636	0.0648559489071533	0.6225806451612903	0.7451612903225806
chr9	20350000	21130000	chr9	20350000	21130000	255,255,0	1.4245957721900553	0.05580321057515351	0.061917058388381074	0.5711538461538461	0.9429487179487179
chr9	116150000	116580000	chr9	116150000	116580000	255,255,0	1.432123263281622	0.03655778876774017	0.08045709253105662	0.8822314049586777	0.8450413223140496
chr9	132410000	132580000	chr9	132410000	132580000	255,255,0	1.2167281189204582	0.06104655426799786	0.05593233828714271	0.7407407407407407	0.7160493827160493
chr9	130690000	131040000	chr9	130690000	131040000	255,255,0	1.0787294237095664	0.061835990600195845	0.054980735291236454	0.7808641975308642	0.5895061728395061
chr9	127450000	127920000	chr9	127450000	127920000	255,255,0	1.4394528732313647	0.04661218698480549	0.07018958722574047	0.9322916666666666	0.7274305555555556
chr9	34670000	35050000	chr9	34670000	35050000	255,255,0	1.6859210716848045	0.056555101091628146	0.059431801918250204	0.9236842105263158	0.8447368421052631
chr9	129640000	129810000	chr9	129640000	129810000	255,255,0	1.2097482857253588	0.06514547228977949	0.050712761162745396	0.726388888888889	0.7125
chr9	117620000	118160000	chr9	117620000	118160000	255,255,0	1.013508755394202	0.07288271857181526	0.04209295828082617	0.7870370370370371	0.5462962962962963
chr9	97420000	97620000	chr9	97420000	97620000	255,255,0	1.3706830821521243	0.04417226257868645	0.07062974496183794	0.7727272727272727	0.8090909090909091
chr9	35100000	35590000	chr9	35100000	35590000	255,255,0	1.5246667493596069	0.05441108066984385	0.05985172373397275	0.8704	0.8224
chr9	96690000	96840000	chr9	96690000	96840000	255,255,0	0.9531709347274264	0.029796022919863503	0.08436154054149693	0.671875	0.546875
chr9	33900000	34320000	chr9	33900000	34320000	255,255,0	1.1199632795869319	0.06146191701290596	0.05202900024886728	0.6991341991341992	0.7077922077922078
chr9	100600000	100940000	chr9	100600000	100940000	255,255,0	1.8289011907646848	0.04949978702626226	0.06391772395232642	0.8594771241830066	0.9313725490196079
chr9	104860000	105140000	chr9	104860000	105140000	255,255,0	0.8088000681297602	0.09405407881620487	0.018281110919618624	0.6714285714285714	0.5
chr9	27310000	27540000	chr9	27310000	27540000	255,255,0	1.629211791018715	0.05998885510774604	0.05213380907559684	0.8402777777777778	0.8541666666666666
chr9	121530000	122020000	chr9	121530000	122020000	255,255,0	1.577028109834406	0.05678072047702795	0.055279823928376576	0.9024	0.896
chr9	77790000	78230000	chr9	77790000	78230000	255,255,0	1.2286387528174223	0.039878986628050526	0.07135486609275912	0.741106719367589	0.7569169960474308
chr9	102580000	103140000	chr9	102580000	103140000	255,255,0	0.8145018141086744	0.05412908138909781	0.05700778015268885	0.6022167487684729	0.5849753694581281
chr9	83930000	84320000	chr9	83930000	84320000	255,255,0	1.756166937377692	0.05423631359141337	0.05686733518896933	0.8575	0.9225
chr9	34380000	34630000	chr9	34380000	34630000	255,255,0	1.6180156656771558	0.04330220295861338	0.06745041986073619	0.8047337278106509	0.8757396449704142
chr9	122090000	122360000	chr9	122090000	122360000	255,255,0	1.5228813951914548	0.05482748638177348	0.055269765039902524	0.8826530612244898	0.8520408163265306
chr9	32580000	32990000	chr9	32580000	32990000	255,255,0	1.8317832994848704	0.05135447249077671	0.05849537367730778	0.9160997732426304	0.9251700680272109
chr9	114400000	114650000	chr9	114400000	114650000	255,255,0	1.4433974981920041	0.058588674297689436	0.05085200610334559	0.8402366863905325	0.8520710059171598
chr9	114070000	114320000	chr9	114070000	114320000	255,255,0	1.437777576587768	0.048769269152317996	0.060506446601888864	0.8402366863905325	0.8757396449704142
chr9	128690000	129070000	chr9	128690000	129070000	255,255,0	1.2166823838211904	0.03809253905168955	0.07074934550794984	0.5605263157894737	0.9078947368421053
chr9	124060000	124360000	chr9	124060000	124360000	255,255,0	1.3746383087467478	0.05349992421559313	0.054395999790541744	0.8125	0.8625
chr9	31820000	32350000	chr9	31820000	32350000	255,255,0	1.3821024572656397	0.048289281821148444	0.05936996937130219	0.803840877914952	0.8257887517146777
chr9	37010000	37380000	chr9	37010000	37380000	255,255,0	1.5781924175139583	0.04365171180277469	0.06361600519077823	0.8254847645429363	0.9085872576177285
chr9	126010000	126490000	chr9	126010000	126490000	255,255,0	0.9271329992431373	0.04860758469974891	0.05861727155592599	0.5816666666666667	0.6683333333333333
chr9	118810000	119360000	chr9	118810000	119360000	255,255,0	1.1910328074280339	0.05290000569725245	0.05375037036295771	0.5778061224489796	0.9043367346938775
chr9	98300000	98770000	chr9	98300000	98770000	255,255,0	1.4818966505421995	0.05533948320796232	0.05103633869474686	0.8315972222222222	0.9184027777777778
chr9	72280000	72830000	chr9	72280000	72830000	255,255,0	1.4995347905895626	0.05371635606583039	0.0526506624099268	0.8201530612244898	0.889030612244898
chr9	96330000	96670000	chr9	96330000	96670000	255,255,0	1.3145679921209992	0.042774355758843766	0.06332916870219349	0.761437908496732	0.8398692810457516
chr9	21810000	22240000	chr9	21810000	22240000	255,255,0	1.2942607591086142	0.05269001957285241	0.05299650496088744	0.7830578512396694	0.737603305785124
chr9	89050000	89300000	chr9	89050000	89300000	255,255,0	1.6931422553006832	0.03374891578722991	0.07158903543785183	0.863905325443787	0.863905325443787
chr9	90900000	91420000	chr9	90900000	91420000	255,255,0	1.2936523610747472	0.052648945087237276	0.05236790891747706	0.9330484330484331	0.5655270655270656
chr9	123070000	123350000	chr9	123070000	123350000	255,255,0	1.4912335959061638	0.04807415472408387	0.05668426763027576	0.8428571428571429	0.8904761904761904
chr9	74110000	74730000	chr9	74110000	74730000	255,255,0	1.2016574544495229	0.04172469039748171	0.06289056577498471	0.6969140218522373	0.7921273413111343
chr9	135080000	135420000	chr9	135080000	135420000	255,255,0	1.2667411877068107	0.04734062701459525	0.05696612096984369	0.8464052287581699	0.761437908496732
chr9	29230000	29710000	chr9	29230000	29710000	255,255,0	1.3655025911558243	0.04216224596506865	0.06156884797625377	0.8016666666666666	0.7991666666666666
chr9	19050000	19450000	chr9	19050000	19450000	255,255,0	1.87240794225602	0.05367899678760857	0.04944439812573123	0.9261904761904762	0.9023809523809524
chr9	93670000	93980000	chr9	93670000	93980000	255,255,0	1.3640831311541928	0.04994006518892474	0.05281863431665733	0.84765625	0.77734375
chr9	133340000	133490000	chr9	133340000	133490000	255,255,0	0.8780248431145053	0.05636763774941887	0.04578148003481317	0.546875	0.609375
chr9	35110000	35270000	chr9	35110000	35270000	255,255,0	1.0753807019387074	0.0812394620231427	0.020511586017212383	0.7083333333333334	0.5138888888888888
chr9	37470000	37830000	chr9	37470000	37830000	255,255,0	1.4832854476933444	0.05412495518042679	0.04761836862885993	0.8976608187134503	0.7397660818713451
chr9	17070000	17480000	chr9	17070000	17480000	255,255,0	1.8301535394047654	0.049770779026236084	0.051668901508703596	0.9070294784580499	0.9342403628117913
chr9	2850000	2980000	chr9	2850000	2980000	255,255,0	0.9384278162757783	0.08916550657447014	0.0122441181955165	0.5714285714285714	0.5714285714285714
chr9	110270000	110620000	chr9	110270000	110620000	255,255,0	0.9121209146105098	0.06378529937685173	0.03747257815773334	0.5277777777777778	0.75
chr9	137070000	137240000	chr9	137070000	137240000	255,255,0	0.9703755073933791	0.02665479068826083	0.07453012824499411	0.6172839506172839	0.6666666666666666
chr9	1060000	1410000	chr9	1060000	1410000	255,255,0	1.4222498250531495	0.06003926835552506	0.04054711813890295	0.8858024691358025	0.7067901234567902
chr9	115590000	116120000	chr9	115590000	116120000	255,255,0	1.4501178610489032	0.05806062728664846	0.04226613099873635	0.9327846364883402	0.7489711934156379
chr9	88600000	89000000	chr9	88600000	89000000	255,255,0	1.3590942760798717	0.052874267103537584	0.047222739409087416	0.7738095238095238	0.7880952380952381
chr9	135960000	136290000	chr9	135960000	136290000	255,255,0	0.8777680765039148	0.049683237417606475	0.050394911788024375	0.5605536332179931	0.6366782006920415
chr9	115030000	115540000	chr9	115030000	115540000	255,255,0	1.5425658759808782	0.04439473029148233	0.05529669133953996	0.7825443786982249	0.9571005917159763
chr9	105860000	106260000	chr9	105860000	106260000	255,255,0	1.1524621055359416	0.06252531205089396	0.03687277122387286	0.8261904761904761	0.7214285714285714
chr9	820000	1020000	chr9	820000	1020000	255,255,0	1.2227683184299138	0.03586945647363862	0.06264489881527027	0.7	0.7181818181818181
chr9	21180000	21450000	chr9	21180000	21450000	255,255,0	1.4049550881807007	0.06759329279360385	0.03055297522672737	0.8418367346938775	0.7602040816326531
chr9	92320000	92630000	chr9	92320000	92630000	255,255,0	1.3960622541573677	0.0503418294288354	0.047791283745105315	0.85546875	0.83203125
chr9	2850000	3190000	chr9	2850000	3190000	255,255,0	1.6281334494976545	0.05399408741504724	0.044128930184253054	0.9248366013071896	0.7941176470588235
chr9	76750000	77000000	chr9	76750000	77000000	255,255,0	1.435922864546086	0.05663221709736799	0.041436156511201486	0.8284023668639053	0.8284023668639053
chr9	133160000	133330000	chr9	133160000	133330000	255,255,0	1.1210401530634926	0.038092488312603465	0.05984763790934415	0.6666666666666666	0.7407407407407407
chr9	104140000	104380000	chr9	104140000	104380000	255,255,0	1.2496510702537678	0.05318844366091478	0.04437707374352225	0.8269230769230769	0.8012820512820513
chr9	93360000	93570000	chr9	93360000	93570000	255,255,0	1.2321351931450795	0.05596188464255007	0.04150367059029027	0.7840909090909091	0.7204545454545455
chr9	77010000	77170000	chr9	77010000	77170000	255,255,0	1.1113252291014075	0.05689635077923168	0.04034195591257684	0.7083333333333334	0.5972222222222222
chr9	111370000	111590000	chr9	111370000	111590000	255,255,0	1.197008900680134	0.06070221142157692	0.03629131707110053	0.8257575757575758	0.6893939393939394
chr9	117050000	117460000	chr9	117050000	117460000	255,255,0	1.1629567020993365	0.033081832919285015	0.06333542457725952	0.6349206349206349	0.8526077097505669
chr9	99230000	99800000	chr9	99230000	99800000	255,255,0	1.1377262731135391	0.07249932377263754	0.02358875898460972	0.8299643281807372	0.5
chr9	134170000	134440000	chr9	134170000	134440000	255,255,0	1.071422902553718	0.04786744678214688	0.04794349727981152	0.7295918367346939	0.6785714285714286
chr9	116710000	116870000	chr9	116710000	116870000	255,255,0	1.023779109750758	0.06495442272294862	0.03072461663435212	0.7083333333333334	0.5972222222222222
chr9	76380000	76710000	chr9	76380000	76710000	255,255,0	1.444178376270955	0.05012542211662732	0.045536355940437964	0.8719723183391004	0.8304498269896193
chr9	87680000	87850000	chr9	87680000	87850000	255,255,0	1.0535775845047637	0.041219546628608474	0.054139291768201724	0.7160493827160493	0.5679012345679012
chr9	122840000	123040000	chr9	122840000	123040000	255,255,0	1.2013347720454886	0.06963397114291056	0.025624674541587306	0.8090909090909091	0.6818181818181818
chr9	27700000	28080000	chr9	27700000	28080000	255,255,0	1.2706389147542878	0.058268439059876984	0.03656353508513267	0.7710526315789473	0.781578947368421
chr9	75240000	75520000	chr9	75240000	75520000	255,255,0	1.1541881341538809	0.0647601269009486	0.02990020306091911	0.8238095238095238	0.5761904761904761
chr9	10820000	11320000	chr9	10820000	11320000	255,255,0	0.7629030410809684	0.04410927079822244	0.050226165715218034	0.5153846153846153	0.5
chr9	90280000	90590000	chr9	90280000	90590000	255,255,0	0.9475406203943008	0.05716947151641351	0.03700870687828485	0.71484375	0.64453125
chr9	131540000	131740000	chr9	131540000	131740000	255,255,0	1.2305194836098299	0.048111908383352706	0.04597984767706717	0.7545454545454545	0.7909090909090909
chr9	104450000	104730000	chr9	104450000	104730000	255,255,0	1.156552915357865	0.033547565696974015	0.06025965165708444	0.5952380952380952	0.8809523809523809
chr9	126920000	127190000	chr9	126920000	127190000	255,255,0	1.4385206063274123	0.05815855750070259	0.03530455307512796	0.8826530612244898	0.8724489795918368
chr9	111720000	112070000	chr9	111720000	112070000	255,255,0	1.3838384283088607	0.06243100891347973	0.030578291943035546	0.8117283950617284	0.8981481481481481
chr9	124880000	125370000	chr9	124880000	125370000	255,255,0	1.5611859117465579	0.046673050067115335	0.045994539660457634	0.9024	0.9184
chr9	22270000	22450000	chr9	22270000	22450000	255,255,0	1.2782448255083625	0.04746293970615824	0.04514787216740988	0.7222222222222222	0.7666666666666667
chr9	132650000	132940000	chr9	132650000	132940000	255,255,0	1.0120534063338766	0.03769060775057422	0.054348484160044244	0.6755555555555556	0.6844444444444444
chr9	69030000	69210000	chr9	69030000	69210000	255,255,0	1.1809718228951491	0.06770577208726711	0.023884991017172952	0.7666666666666667	0.6777777777777778
chr9	127210000	127430000	chr9	127210000	127430000	255,255,0	1.351905747563824	0.031704968312636764	0.05972187723495062	0.7651515151515151	0.8257575757575758
chr9	18810000	19020000	chr9	18810000	19020000	255,255,0	1.158649195376289	0.021745280348951464	0.06943381531806309	0.5619834710743802	0.7768595041322314
chr9	14440000	14770000	chr9	14440000	14770000	255,255,0	1.5309889056062507	0.0473748178206633	0.04364313284701986	0.8996539792387543	0.7750865051903114
chr9	25960000	26320000	chr9	25960000	26320000	255,255,0	1.4424467315090315	0.050493993391484415	0.04019437261586306	0.8742690058479532	0.804093567251462
chr9	4370000	4700000	chr9	4370000	4700000	255,255,0	1.2709675202421704	0.04976992138685299	0.04086286115294339	0.8166089965397924	0.71280276816609
chr9	23110000	23520000	chr9	23110000	23520000	255,255,0	1.0583152872203738	0.030760695206227973	0.059855356315176786	0.5260770975056689	0.7709750566893424
chr9	130450000	130680000	chr9	130450000	130680000	255,255,0	1.3395732389955501	0.03933374033176046	0.05111724174690002	0.7986111111111112	0.8263888888888888
chr9	15460000	15630000	chr9	15460000	15630000	255,255,0	1.104318853254365	0.046303765763445734	0.043972331919640555	0.6419753086419753	0.691358024691358
chr9	113420000	113670000	chr9	113420000	113670000	255,255,0	1.2218041010021357	0.03995915504840716	0.050175881938300984	0.6863905325443787	0.8520710059171598
chr9	34680000	34880000	chr9	34680000	34880000	255,255,0	1.0630806159647288	0.06947359247265053	0.020548149636299525	0.7909090909090909	0.5181818181818182
chr9	87330000	87660000	chr9	87330000	87660000	255,255,0	1.5870747733572603	0.03877734888960038	0.05117392779596247	0.9065743944636678	0.8512110726643599
chr9	36390000	36570000	chr9	36390000	36570000	255,255,0	1.281929896989534	0.05165313227196891	0.037806615797955065	0.7666666666666667	0.7444444444444445
chr9	124530000	124750000	chr9	124530000	124750000	255,255,0	1.2959688073294906	0.04415346840596436	0.044589028367861175	0.7954545454545454	0.7803030303030303
chr9	32370000	32560000	chr9	32370000	32560000	255,255,0	1.3761261829096418	0.04410837929655746	0.044602857787467434	0.79	0.77
chr9	107470000	107810000	chr9	107470000	107810000	255,255,0	0.9700794421190261	0.058920659689433136	0.029750958583834197	0.8277174908424909	0.5071712723550958
chr9	83670000	83910000	chr9	83670000	83910000	255,255,0	0.9703145054219009	0.03793956050529218	0.05057241246873746	0.6474358974358975	0.5705128205128205
chr9	84390000	84660000	chr9	84390000	84660000	255,255,0	1.521875609632644	0.06227271734117423	0.02614489809288329	0.8520408163265306	0.8520408163265306
chr9	86030000	86270000	chr9	86030000	86270000	255,255,0	1.2434295948087497	0.028858637017112804	0.059291873330583264	0.7628205128205128	0.7243589743589743
chr9	9980000	10270000	chr9	9980000	10270000	255,255,0	1.4950921731893807	0.05207386213939538	0.035805235686871564	0.8622222222222222	0.8355555555555556
chr9	109890000	110160000	chr9	109890000	110160000	255,255,0	1.300633089075629	0.035237032785909894	0.052309057758195276	0.8214285714285714	0.8724489795918368
chr9	114680000	115010000	chr9	114680000	115010000	255,255,0	1.3041358841127635	0.04624475730386719	0.0412188253708885	0.8373702422145328	0.8027681660899654
chr9	71280000	71720000	chr9	71280000	71720000	255,255,0	1.1396630216230665	0.044932466971914636	0.042111536606392524	0.8003952569169961	0.6067193675889329
chr9	128170000	128550000	chr9	128170000	128550000	255,255,0	1.0212886317981413	0.05401205414593495	0.0328573140999735	0.75	0.6342105263157894
chr9	17810000	18200000	chr9	17810000	18200000	255,255,0	1.4841981568595388	0.03776277401359071	0.049084303654672534	0.8275	0.8725
chr9	73190000	73610000	chr9	73190000	73610000	255,255,0	1.3689359618136576	0.04635932679782509	0.0397097475500975	0.854978354978355	0.803030303030303
chr9	72850000	73180000	chr9	72850000	73180000	255,255,0	1.2603140940068092	0.04590209371090548	0.03995021075990875	0.8166089965397924	0.7197231833910035
chr9	15840000	16140000	chr9	15840000	16140000	255,255,0	1.2846209932503858	0.0499584799790813	0.03560013403449103	0.7625	0.7791666666666667
chr9	127930000	128110000	chr9	127930000	128110000	255,255,0	1.1680301160100806	0.041217318935200614	0.04418633570454786	0.7222222222222222	0.7666666666666667
chr9	17520000	17780000	chr9	17520000	17780000	255,255,0	1.568878029378057	0.04882840609488023	0.036255266680739584	0.8736263736263736	0.8516483516483516
chr9	98060000	98280000	chr9	98060000	98280000	255,255,0	1.27273412902766	0.04571465253125773	0.03911017549294274	0.7954545454545454	0.7954545454545454
chr9	111040000	111300000	chr9	111040000	111300000	255,255,0	1.1598800465329053	0.01983357349826151	0.06474052803851918	0.6098901098901099	0.8626373626373627
chr9	121200000	121450000	chr9	121200000	121450000	255,255,0	1.2725183327332474	0.034958238690741494	0.04943527290705638	0.8402366863905325	0.7692307692307693
chr9	23660000	23820000	chr9	23660000	23820000	255,255,0	1.1025028596038196	0.03559644851897733	0.04877246946568878	0.6805555555555556	0.6527777777777778
chr9	126500000	126800000	chr9	126500000	126800000	255,255,0	0.9295115141985211	0.03396259153194875	0.049961732007631474	0.5291666666666667	0.7125
chr9	93120000	93310000	chr9	93120000	93310000	255,255,0	1.1744490544486221	0.028929024582971703	0.05493664341065582	0.65	0.79
chr9	136730000	136960000	chr9	136730000	136960000	255,255,0	0.9749304990977188	0.05968416194899616	0.023695242950800367	0.7847222222222222	0.5069444444444444
chr9	18240000	18440000	chr9	18240000	18440000	255,255,0	1.2842558342388202	0.053993160768477294	0.029189204924131962	0.8090909090909091	0.7
chr9	125400000	125950000	chr9	125400000	125950000	255,255,0	1.4320212969243324	0.04316929657410215	0.03999245999656917	0.9451530612244898	0.7691326530612245
chr9	136360000	136480000	chr9	136360000	136480000	255,255,0	0.7396357710223281	0.053190436322946094	0.029968670135937056	0.5	0.5
chr9	105580000	105820000	chr9	105580000	105820000	255,255,0	0.9746164419639148	0.03551190770722383	0.04749295099423639	0.6987179487179487	0.7243589743589743
chr9	8480000	8900000	chr9	8480000	8900000	255,255,0	1.3853710877679357	0.03707475964680462	0.045819120751482825	0.7943722943722944	0.8463203463203464
chr9	37900000	38080000	chr9	37900000	38080000	255,255,0	1.2248245967781461	0.056695480609376736	0.02585266853799337	0.7444444444444445	0.7444444444444445
chr9	12690000	13010000	chr9	12690000	13010000	255,255,0	1.5394814130288021	0.05095771829374132	0.03149471037977572	0.8933823529411765	0.8051470588235294
chr9	125200000	125370000	chr9	125200000	125370000	255,255,0	1.1512058123745552	0.021342825986615712	0.06050971595419907	0.691358024691358	0.7407407407407407
chr9	80270000	80570000	chr9	80270000	80570000	255,255,0	1.2102227475667298	0.04543663810989021	0.036371702090593205	0.6770258980785298	0.7959899749373434
chr9	19480000	19910000	chr9	19480000	19910000	255,255,0	1.7835958813565944	0.049197431480644954	0.032459302901662435	0.9194214876033058	0.9318181818181818
chr9	28750000	29200000	chr9	28750000	29200000	255,255,0	1.2362948033548675	0.041710126462973306	0.03941444337936689	0.6805293005671077	0.8393194706994329
chr9	127450000	127720000	chr9	127450000	127720000	255,255,0	1.283269989281393	0.04654500261257208	0.03353591453719074	0.8826530612244898	0.6785714285714286
chr9	89930000	90110000	chr9	89930000	90110000	255,255,0	1.0426652496819897	0.017562758925552417	0.06152774832433147	0.5222222222222223	0.7222222222222222
chr9	133500000	133740000	chr9	133500000	133740000	255,255,0	0.9352952286414401	0.04733947421312959	0.031492767754740594	0.6987179487179487	0.6089743589743589
chr9	131120000	131330000	chr9	131120000	131330000	255,255,0	0.8342282060772072	0.04929123427154308	0.029470917848201956	0.6446280991735537	0.512396694214876
chr9	98800000	99150000	chr9	98800000	99150000	255,255,0	1.6187805907946071	0.04204140911188031	0.03667547140528005	0.904320987654321	0.9290123456790124
chr9	6050000	6330000	chr9	6050000	6330000	255,255,0	1.163409055309211	0.03832188053794896	0.040307076802660054	0.7380952380952381	0.719047619047619
chr9	21460000	21790000	chr9	21460000	21790000	255,255,0	1.25158600470404	0.03299390755905171	0.044346895718114676	0.643598615916955	0.8442906574394463
chr9	21810000	21990000	chr9	21810000	21990000	255,255,0	1.0134745582052338	0.049637622927763095	0.027543855352180485	0.7444444444444445	0.5
chr9	124060000	124260000	chr9	124060000	124260000	255,255,0	0.9336989015347519	0.04702527608909722	0.030041435272581466	0.7545454545454545	0.5
chr9	129840000	130080000	chr9	129840000	130080000	255,255,0	1.2286571816346288	0.04642199880890516	0.03044669614582609	0.8141025641025641	0.8012820512820513
chr9	112430000	112700000	chr9	112430000	112700000	255,255,0	1.2891030980585303	0.03518290242381965	0.04154734494663591	0.8214285714285714	0.8418367346938775
chr9	36770000	36990000	chr9	36770000	36990000	255,255,0	1.1898333704787476	0.03711618329232691	0.03893069583031128	0.7651515151515151	0.6893939393939394
chr9	85810000	86000000	chr9	85810000	86000000	255,255,0	1.1224734477035045	0.04382729227134263	0.03210473855181137	0.75	0.61
chr9	27010000	27260000	chr9	27010000	27260000	255,255,0	1.2620757913540317	0.03145391592942922	0.04444412997945375	0.8047337278106509	0.7455621301775148
chr9	135790000	135950000	chr9	135790000	135950000	255,255,0	1.0197454564818482	0.04471545223548497	0.030929332782414137	0.7083333333333334	0.625
chr9	1430000	1610000	chr9	1430000	1610000	255,255,0	0.8571161939627355	0.035853636036123	0.03959669971335503	0.5444444444444444	0.5222222222222223
chr9	96020000	96210000	chr9	96020000	96210000	255,255,0	1.0177218669643668	0.03153623296938778	0.04378113844214654	0.65	0.69
chr9	1910000	2110000	chr9	1910000	2110000	255,255,0	1.186128603982714	0.030880362460353653	0.04413611918299963	0.7181818181818181	0.7363636363636363
chr9	14450000	14610000	chr9	14450000	14610000	255,255,0	1.0805521517699677	0.059534723530206585	0.015450563206917161	0.7083333333333334	0.5972222222222222
chr9	113710000	114040000	chr9	113710000	114040000	255,255,0	1.317040957003016	0.04080427493716923	0.033954993120002136	0.8650519031141869	0.8304498269896193
chr9	77430000	77750000	chr9	77430000	77750000	255,255,0	1.5321789906656464	0.04028494758851228	0.03425942242562062	0.8933823529411765	0.9007352941176471
chr9	109550000	109830000	chr9	109550000	109830000	255,255,0	1.0845216960249657	0.04584482484236543	0.028694371079175926	0.847108843537415	0.6424812030075189
chr9	120380000	120560000	chr9	120380000	120560000	255,255,0	1.13136152316659	0.03978330023897868	0.03382427019485613	0.7	0.7444444444444445
chr9	22470000	22770000	chr9	22470000	22770000	255,255,0	1.0221386349181052	0.03798943154541697	0.03546779683487178	0.7208333333333333	0.5708333333333333
chr9	23840000	24240000	chr9	23840000	24240000	255,255,0	1.1771043073198464	0.038928010361049786	0.03413202069891462	0.7833333333333333	0.7119047619047619
chr9	2640000	2820000	chr9	2640000	2820000	255,255,0	1.0297554546093781	0.013264639110298597	0.05950760817798631	0.5444444444444444	0.7222222222222222
chr9	5430000	5600000	chr9	5430000	5600000	255,255,0	1.047795531407294	0.030674835132181354	0.042029386473038687	0.5925925925925926	0.691358024691358
chr9	133780000	133990000	chr9	133780000	133990000	255,255,0	1.1996479099520276	0.029381781979843438	0.043308832023745164	0.7768595041322314	0.7768595041322314
chr9	137620000	137800000	chr9	137620000	137800000	255,255,0	0.8571668125333748	0.04985023652582593	0.022563638692405096	0.6680555555555555	0.5180555555555555
chr9	14090000	14390000	chr9	14090000	14390000	255,255,0	1.3854553019152567	0.02928640233569968	0.04307024127266525	0.8125	0.8541666666666666
chr9	72030000	72260000	chr9	72030000	72260000	255,255,0	1.2848959684935306	0.03827725101938327	0.03330819241358865	0.7430555555555556	0.8263888888888888
chr9	100320000	100590000	chr9	100320000	100590000	255,255,0	1.2075759674184097	0.03029906690899885	0.040764923855649976	0.7653061224489797	0.8418367346938775
chr9	134830000	135050000	chr9	134830000	135050000	255,255,0	0.9187813436020653	0.03713810099460989	0.03327963894011093	0.5681818181818182	0.7045454545454546
chr9	132650000	132810000	chr9	132650000	132810000	255,255,0	0.8119635075482526	0.04441326328729066	0.025975669188451237	0.5972222222222222	0.5138888888888888
chr9	20940000	21130000	chr9	20940000	21130000	255,255,0	1.1016491876465868	0.01834949204070476	0.05131218058814406	0.59	0.77
chr9	19930000	20330000	chr9	19930000	20330000	255,255,0	1.4141690348241358	0.035914219040659334	0.033280204877999965	0.9071428571428571	0.7404761904761905
chr9	71000000	71240000	chr9	71000000	71240000	255,255,0	1.323704537185534	0.026073541605406356	0.04277721817196797	0.75	0.8525641025641025
chr9	5170000	5430000	chr9	5170000	5430000	255,255,0	1.061792860882891	0.03311691008501652	0.03553664799506635	0.7747252747252747	0.6098901098901099
chr9	73670000	74080000	chr9	73670000	74080000	255,255,0	1.5288557234931486	0.0366672162162775	0.031871384640920514	0.8979591836734694	0.9070294784580499
chr9	600000	770000	chr9	600000	770000	255,255,0	1.1450711490386516	0.026546925278756968	0.04124671007795045	0.7160493827160493	0.7160493827160493
chr9	91430000	91700000	chr9	91430000	91700000	255,255,0	1.0052889192092862	0.024408464519121157	0.04333809968200589	0.5561224489795918	0.75
chr9	135960000	136120000	chr9	135960000	136120000	255,255,0	0.7904047132616987	0.04360875554985894	0.02408112373547468	0.5138888888888888	0.5694444444444444
chr9	22000000	22240000	chr9	22000000	22240000	255,255,0	1.036803610947501	0.027423823710703017	0.040246212294788794	0.5961538461538461	0.7371794871794872
chr9	12490000	12660000	chr9	12490000	12660000	255,255,0	1.1483772997694954	0.01827324093034254	0.049307049375981016	0.691358024691358	0.7407407407407407
chr9	14830000	15140000	chr9	14830000	15140000	255,255,0	1.0139713550164675	0.03615381529344549	0.031148495545102677	0.73828125	0.55078125
chr9	130100000	130420000	chr9	130100000	130420000	255,255,0	1.0410500333186332	0.032842581067793024	0.032657596669023105	0.6948529411764706	0.7683823529411765
chr9	131340000	131500000	chr9	131340000	131500000	255,255,0	0.9765892964335514	0.019596621366096908	0.04580690824378794	0.625	0.6805555555555556
chr9	100020000	100260000	chr9	100020000	100260000	255,255,0	1.164171789723016	0.030288356324202945	0.0347444058680582	0.8141025641025641	0.7756410256410257
chr9	20620000	20930000	chr9	20620000	20930000	255,255,0	0.8436138493092605	0.023371810050921663	0.04163038883010954	0.6472255141372788	0.5197039072039072
chr9	99810000	100000000	chr9	99810000	100000000	255,255,0	1.0213700349942618	0.030093879215209153	0.034901965913049664	0.73	0.71
chr9	24310000	24610000	chr9	24310000	24610000	255,255,0	0.790208967327966	0.03230525143296771	0.03258631239574252	0.5541666666666667	0.5375
chr9	113810000	114010000	chr9	113810000	114010000	255,255,0	0.8510961146476436	0.03175974103290041	0.03302278576271876	0.5	0.7
chr9	130890000	131040000	chr9	130890000	131040000	255,255,0	0.795248613950034	0.0337698680007432	0.030695665585482743	0.515625	0.578125
chr9	84680000	84960000	chr9	84680000	84960000	255,255,0	1.1830603180607582	0.0332244749839033	0.030366185496812602	0.7095238095238096	0.7666666666666667
chr9	13420000	13720000	chr9	13420000	13720000	255,255,0	1.2269999842527697	0.03804248226849813	0.025387468486027742	0.8291666666666667	0.6625
chr9	107170000	107360000	chr9	107170000	107360000	255,255,0	0.8721428614230331	0.01600551471566698	0.047241933403538744	0.53	0.73
chr9	15200000	15420000	chr9	15200000	15420000	255,255,0	1.280238674167098	0.031309273532801336	0.03172186472668993	0.7803030303030303	0.7803030303030303
chr9	4380000	4580000	chr9	4380000	4580000	255,255,0	1.1497052518455764	0.043062979602063386	0.019604810474206723	0.7909090909090909	0.6454545454545455
chr9	112090000	112360000	chr9	112090000	112360000	255,255,0	1.3983772762228885	0.03331174053101979	0.029292894094265845	0.8724489795918368	0.8724489795918368
chr9	26670000	26880000	chr9	26670000	26880000	255,255,0	1.1526969549838975	0.026328051238212406	0.03582867354433914	0.7272727272727273	0.743801652892562
chr9	110430000	110620000	chr9	110430000	110620000	255,255,0	1.0369186408441995	0.025085990332176324	0.03643187095704206	0.5722727272727273	0.7995454545454546
chr9	3230000	3450000	chr9	3230000	3450000	255,255,0	1.2573081019237695	0.03464849926742098	0.02643003535140552	0.8106060606060606	0.75
chr9	115340000	115460000	chr9	115340000	115460000	255,255,0	0.6941709598686259	0.0062657757820302595	0.0545367505677925	0.5	0.5
chr9	118170000	118500000	chr9	118170000	118500000	255,255,0	0.781629066548237	0.02930040312992198	0.031500896380358204	0.5190311418685121	0.615916955017301
chr9	128260000	128450000	chr9	128260000	128450000	255,255,0	0.79293265950461	0.037695966893272086	0.023018802582210417	0.61	0.51
chr9	95170000	95440000	chr9	95170000	95440000	255,255,0	1.0819138186431358	0.029138008363260727	0.031137748083300824	0.8010204081632653	0.6887755102040817
chr9	71800000	72020000	chr9	71800000	72020000	255,255,0	1.2320628333723018	0.027352571696594857	0.032901756584665945	0.7348484848484849	0.7954545454545454
chr9	9790000	9930000	chr9	9790000	9930000	255,255,0	0.8095846140179086	0.014339927479399321	0.045175406424501116	0.5178571428571429	0.5535714285714286
chr9	86410000	86620000	chr9	86410000	86620000	255,255,0	1.0591974331718645	0.03606258271265993	0.023208518259809317	0.7933884297520661	0.5289256198347108
chr9	120750000	120950000	chr9	120750000	120950000	255,255,0	0.9081236287275909	0.03337981622277914	0.02531181503670124	0.6636363636363637	0.5909090909090909
chr9	98540000	98730000	chr9	98540000	98730000	255,255,0	0.8710189601393838	0.0139292087828238	0.04471630353802292	0.5092592592592593	0.6891694725028058
chr9	1670000	1860000	chr9	1670000	1860000	255,255,0	1.0398994914627675	0.027397442145872093	0.03116613517213747	0.63	0.71
chr9	72600000	72820000	chr9	72600000	72820000	255,255,0	1.247955203328776	0.01855954573252777	0.03803466635126701	0.75	0.8257575757575758
chr9	72360000	72580000	chr9	72360000	72580000	255,255,0	1.1479021365648363	0.038869338855175545	0.01744650274458909	0.7651515151515151	0.7348484848484849
chr9	120130000	120330000	chr9	120130000	120330000	255,255,0	0.9585577642065788	0.01582668177547083	0.04033124506439918	0.5363636363636364	0.7727272727272727
chr9	106290000	106540000	chr9	106290000	106540000	255,255,0	0.7600375795604103	0.033110844658510385	0.022571095673920218	0.6272189349112426	0.5325443786982249
chr9	5830000	6030000	chr9	5830000	6030000	255,255,0	0.9461853816899566	0.02834213460109682	0.026723568385736748	0.6272727272727273	0.6272727272727273
chr9	78890000	79120000	chr9	78890000	79120000	255,255,0	0.8542577735101906	0.022200805606279912	0.03282823500076953	0.5287485242030696	0.6329594647776466
chr9	84980000	85250000	chr9	84980000	85250000	255,255,0	0.758960892284182	0.027795511993115925	0.025333791367904895	0.5255102040816326	0.5153061224489796
chr9	4750000	5000000	chr9	4750000	5000000	255,255,0	1.0374999330653978	0.026097952700690187	0.026944220628320813	0.7455621301775148	0.6035502958579881
chr9	380000	540000	chr9	380000	540000	255,255,0	0.9302505088171785	0.032170341865810845	0.020816435932513477	0.6805555555555556	0.5416666666666666
chr9	105200000	105410000	chr9	105200000	105410000	255,255,0	1.0259425802995488	0.015177978759811557	0.037476819905063324	0.6446280991735537	0.8264462809917356
chr9	22800000	23090000	chr9	22800000	23090000	255,255,0	1.1200156238671113	0.02751414887851289	0.02490766022217495	0.7022222222222222	0.7644444444444445
chr9	92660000	92800000	chr9	92660000	92800000	255,255,0	0.8751966531403033	0.029087714763813756	0.02332646867488754	0.5535714285714286	0.625
chr9	10330000	10580000	chr9	10330000	10580000	255,255,0	0.9657429670616449	0.027700217620387685	0.024598383299178683	0.7455621301775148	0.5443786982248521
chr9	126050000	126230000	chr9	126050000	126230000	255,255,0	0.6622044039129745	0.031416012125192655	0.02073818789592961	0.5222222222222223	0.5
chr9	120590000	120730000	chr9	120590000	120730000	255,255,0	0.7848047271123035	0.030940335720854938	0.02007160401904056	0.5892857142857143	0.5178571428571429
chr9	36200000	36360000	chr9	36200000	36360000	255,255,0	0.904940539739442	0.01890971488127316	0.031805702610478354	0.5972222222222222	0.625
chr9	118580000	118790000	chr9	118580000	118790000	255,255,0	0.8223727460631336	0.029016878939071466	0.021626350262397454	0.6115702479338843	0.5619834710743802
chr9	117470000	117620000	chr9	117470000	117620000	255,255,0	0.791020763658286	0.02843777060288056	0.022174091032158033	0.609375	0.515625
chr9	82790000	82960000	chr9	82790000	82960000	255,255,0	1.0317195613219976	0.01954985145307394	0.031016890412522008	0.6172839506172839	0.7160493827160493
chr9	27570000	27700000	chr9	27570000	27700000	255,255,0	0.8409586770135352	0.03566107284203678	0.01485927392694798	0.5714285714285714	0.5306122448979592
chr9	126270000	126490000	chr9	126270000	126490000	255,255,0	0.9144410271113927	0.020884260608472247	0.029588988978115745	0.6439393939393939	0.6439393939393939
chr9	123400000	123530000	chr9	123400000	123530000	255,255,0	0.7501939058143025	0.03779576498588639	0.011676709801403838	0.5306122448979592	0.5306122448979592
chr9	38130000	38310000	chr9	38130000	38310000	255,255,0	0.7164514869090366	0.020915769238823018	0.02786906866288285	0.5	0.5444444444444444
chr9	35750000	35900000	chr9	35750000	35900000	255,255,0	0.9328403064955175	0.025938041598909625	0.022723434805404785	0.671875	0.578125
chr9	127740000	127920000	chr9	127740000	127920000	255,255,0	1.027094710626888	0.022126342735645527	0.02638806435454647	0.6555555555555556	0.7666666666666667
chr9	117900000	118160000	chr9	117900000	118160000	255,255,0	0.7852521908594297	0.018700134071062413	0.02939691004441182	0.5	0.6428571428571429
chr9	97240000	97380000	chr9	97240000	97380000	255,255,0	0.7581322820446204	0.02715223697770525	0.020198742759223835	0.5178571428571429	0.5178571428571429
chr9	106630000	106850000	chr9	106630000	106850000	255,255,0	0.8371059310148516	0.018882334314786524	0.028302108377108448	0.5075757575757576	0.75
chr9	79570000	79720000	chr9	79570000	79720000	255,255,0	0.9713015605711369	0.027797021848405226	0.01817804959404881	0.640625	0.640625
chr9	26480000	26650000	chr9	26480000	26650000	255,255,0	0.8779121001643231	0.021517235569790325	0.023153662395090587	0.5432098765432098	0.6419753086419753
chr9	9380000	9590000	chr9	9380000	9590000	255,255,0	0.8946437703442544	0.02670837558730219	0.017679917112319067	0.6446280991735537	0.5454545454545454
chr9	79730000	79930000	chr9	79730000	79930000	255,255,0	0.7502651839836889	0.02040987633867166	0.021199744214739597	0.5363636363636364	0.5
chr9	33930000	34110000	chr9	33930000	34110000	255,255,0	0.9414706427988885	0.028172174219506033	0.012716447010732747	0.6777777777777778	0.5888888888888889
chr9	6820000	7040000	chr9	6820000	7040000	255,255,0	0.9225104782361069	0.01742298308258517	0.0216916775535124	0.5833333333333334	0.6893939393939394
chr9	16710000	16860000	chr9	16710000	16860000	255,255,0	0.9641599106655017	0.01138502332627279	0.022871884003626844	0.640625	0.671875
chr10	130200000	131540000	chr10	130200000	131540000	255,255,0	1.4137217971138987	0.10901249108514427	0.18828077366937102	0.9192273924495171	0.6367427568042142
chr10	132170000	133300000	chr10	132170000	133300000	255,255,0	1.6399502363943779	0.1445991561319056	0.12085304219245352	0.7691597414589104	0.9168975069252078
chr10	108810000	109860000	chr10	108810000	109860000	255,255,0	1.4241797265365637	0.10422835913094865	0.09574977795399325	0.6635813456746174	0.8996084015663938
chr10	87910000	88540000	chr10	87910000	88540000	255,255,0	0.7996749516434976	0.13306003122481563	0.06687340797072311	0.52734375	0.5576171875
chr10	27790000	28390000	chr10	27790000	28390000	255,255,0	1.1070391383940383	0.1235129446913239	0.07630513578631931	0.5580645161290323	0.8247311827956989
chr10	48340000	48650000	chr10	48340000	48650000	255,255,0	0.7923712885176055	0.16751560813941374	0.03223489782841828	0.57421875	0.58984375
chr10	129010000	129800000	chr10	129010000	129800000	255,255,0	0.7414564288670606	0.06836456861141849	0.13138286159197893	0.548125	0.508125
chr10	1930000	3060000	chr10	1930000	3060000	255,255,0	1.3633329189177676	0.11155555863757664	0.08724003802289865	0.5811018775007695	0.9135118497999385
chr10	26690000	27080000	chr10	26690000	27080000	255,255,0	1.0284484329607473	0.052662073732538034	0.14576426870863635	0.6425	0.7075
chr10	48660000	49300000	chr10	48660000	49300000	255,255,0	0.9238348452135515	0.09121044397762287	0.10613291552762949	0.7225378787878788	0.5160984848484849
chr10	7820000	9300000	chr10	7820000	9300000	255,255,0	1.720199477223492	0.11008154330332748	0.085843565135924	0.8596396396396396	0.9163963963963964
chr10	35600000	36860000	chr10	35600000	36860000	255,255,0	1.551604840757229	0.09992765430944406	0.09522948622850685	0.8541666666666666	0.8670634920634921
chr10	93700000	94520000	chr10	93700000	94520000	255,255,0	1.2082408966441927	0.09441246460675097	0.09914479906999163	0.6428571428571429	0.7497096399535423
chr10	29490000	30320000	chr10	29490000	30320000	255,255,0	0.8456060605882526	0.09195503569402963	0.10139449675104384	0.5992063492063492	0.558390022675737
chr10	27420000	28400000	chr10	27420000	28400000	255,255,0	1.782718872837821	0.10950086665685071	0.08368966828458979	0.9118367346938776	0.9
chr10	98420000	99310000	chr10	98420000	99310000	255,255,0	1.7415059741572791	0.09449219604245407	0.09829643474054117	0.8439506172839506	0.8867111497920898
chr10	93690000	94320000	chr10	93690000	94320000	255,255,0	0.9086945838491339	0.08253260497918646	0.10987606590314442	0.5483111447704081	0.5739225924744897
chr10	27410000	27710000	chr10	27410000	27710000	255,255,0	1.3614676971036133	0.15527903352769779	0.03625584256076846	0.8541666666666666	0.6458333333333334
chr10	73180000	73660000	chr10	73180000	73660000	255,255,0	0.9732604402740631	0.06204864552112531	0.12377740987299751	0.7983333333333333	0.5316666666666666
chr10	93880000	94500000	chr10	93880000	94500000	255,255,0	0.965725567001314	0.08483921592146021	0.09893726786174617	0.5009923135080645	0.6895948840725806
chr10	117480000	118290000	chr10	117480000	118290000	255,255,0	1.3285876957741247	0.08193354602166561	0.10070074102395576	0.7578822129684711	0.7650208209399167
chr10	87820000	88430000	chr10	87820000	88430000	255,255,0	1.1872461291778063	0.10532919560142749	0.0738828139290363	0.8641389951262124	0.5878859343158447
chr10	60800000	61840000	chr10	60800000	61840000	255,255,0	1.0801291504073847	0.0783617520588146	0.10069820656056158	0.7325834542815675	0.6933962264150944
chr10	92840000	93510000	chr10	92840000	93510000	255,255,0	1.240133305372542	0.08722538792786544	0.0885672984377193	0.634083044982699	0.782871972318339
chr10	6650000	7490000	chr10	6650000	7490000	255,255,0	1.0132042038802713	0.0849303547282523	0.09005135128884892	0.5980066445182725	0.7104097452934662
chr10	20970000	21960000	chr10	20970000	21960000	255,255,0	1.3447109812896199	0.10318646653906635	0.07141088624160831	0.7161683967704728	0.8608346789696271
chr10	68350000	68970000	chr10	68350000	68970000	255,255,0	1.3226898992560487	0.07531894456827948	0.09886632482377883	0.8679435483870968	0.7570564516129032
chr10	81050000	81840000	chr10	81050000	81840000	255,255,0	0.8808497427383004	0.09148889925525139	0.08011863836331679	0.543125	0.644375
chr10	12210000	13100000	chr10	12210000	13100000	255,255,0	1.66913093528908	0.0905287177144613	0.08053798320403271	0.8819753086419753	0.8948148148148148
chr10	30720000	31490000	chr10	30720000	31490000	255,255,0	1.3406966517570846	0.07947600859714418	0.09109755097928396	0.9030982905982905	0.6630670611439842
chr10	32380000	33150000	chr10	32380000	33150000	255,255,0	0.8078011724417321	0.08718644436335989	0.08313671741153318	0.6443129520052597	0.48652202498356345
chr10	49590000	49760000	chr10	49590000	49760000	255,255,0	0.9920070477313986	0.08104938524712282	0.08646814560065169	0.7160493827160493	0.5925925925925926
chr10	74190000	75220000	chr10	74190000	75220000	255,255,0	1.7778628579979365	0.08520588166747745	0.08054987619726084	0.9330621301775148	0.9367603550295858
chr10	62430000	63140000	chr10	62430000	63140000	255,255,0	1.4288446786090323	0.08236271258526606	0.08117570402445007	0.8202160493827161	0.878858024691358
chr10	116610000	117180000	chr10	116610000	117180000	255,255,0	1.2567020805079945	0.10502585271975971	0.0583011830611633	0.582639714625446	0.8513674197384067
chr10	93060000	93510000	chr10	93060000	93510000	255,255,0	0.9131410567483222	0.0766059173871812	0.08548063858381413	0.5406427221172023	0.6200378071833649
chr10	120920000	121910000	chr10	120920000	121910000	255,255,0	1.6643029545133619	0.0688514273735589	0.09278304745022203	0.9059999999999999	0.8796
chr10	36040000	36830000	chr10	36040000	36830000	255,255,0	1.163172370174993	0.08122316815811863	0.07987037284158996	0.501875	0.895625
chr10	89770000	90720000	chr10	89770000	90720000	255,255,0	1.7058836544636757	0.07161644454368266	0.08923882757720913	0.9040798611111112	0.8207465277777778
chr10	27750000	28230000	chr10	27750000	28230000	255,255,0	1.155490882312674	0.07999434126403204	0.08085331447592645	0.7983333333333333	0.6816666666666666
chr10	19800000	20840000	chr10	19800000	20840000	255,255,0	1.4921149775193518	0.07941760454500518	0.07959520110625784	0.780478955007257	0.9118287373004355
chr10	125850000	126780000	chr10	125850000	126780000	255,255,0	1.2397784163667964	0.08075763635813898	0.0773107034415855	0.908103214124038	0.5278406518786781
chr10	97750000	98390000	chr10	97750000	98390000	255,255,0	1.3301825898434356	0.08857273111294117	0.06823088575160757	0.8513257575757576	0.6581439393939394
chr10	77150000	77750000	chr10	77150000	77750000	255,255,0	1.8138758420325425	0.052431004986732865	0.10390667453247604	0.9580645161290322	0.9172043010752688
chr10	76340000	77120000	chr10	76340000	77120000	255,255,0	1.0703651506233438	0.06734516379606886	0.0867150428289511	0.5352564102564102	0.8647435897435898
chr10	96360000	97030000	chr10	96360000	97030000	255,255,0	1.1915214931032438	0.07482743341427839	0.07916936029559725	0.7050173010380623	0.6980968858131488
chr10	4810000	5410000	chr10	4810000	5410000	255,255,0	1.636107279891168	0.0657053004021429	0.08824419270992157	0.921505376344086	0.8397849462365592
chr10	64020000	64690000	chr10	64020000	64690000	255,255,0	1.0316991419135872	0.10798397985046912	0.045699574090233785	0.8382352941176471	0.523356401384083
chr10	90730000	90880000	chr10	90730000	90880000	255,255,0	1.0895581942983852	0.058055663259647006	0.09316375471818703	0.640625	0.609375
chr10	102710000	103370000	chr10	102710000	103370000	255,255,0	1.7164027922132696	0.06296245119853033	0.08814075175675501	0.8903743315508021	0.8725490196078431
chr10	101150000	101570000	chr10	101150000	101570000	255,255,0	1.3113139471101083	0.08375908704424877	0.0658749799451926	0.6861471861471862	0.8246753246753247
chr10	72350000	73090000	chr10	72350000	73090000	255,255,0	1.6557844249397695	0.05436272184503321	0.09447458162027061	0.9637268847795164	0.868421052631579
chr10	73490000	73730000	chr10	73490000	73730000	255,255,0	0.9690652529142569	0.04233993229767885	0.10497402349685747	0.6217948717948718	0.6987179487179487
chr10	15850000	16790000	chr10	15850000	16790000	255,255,0	1.7289813073831766	0.07911353446980596	0.06760946017240738	0.9268617021276596	0.9002659574468085
chr10	73810000	74120000	chr10	73810000	74120000	255,255,0	1.4223359050650637	0.08047670376117302	0.06579510340405567	0.83984375	0.89453125
chr10	28610000	29410000	chr10	28610000	29410000	255,255,0	1.6786908595224252	0.07220922276950259	0.07141585273577472	0.925	0.8626718075113602
chr10	33280000	34070000	chr10	33280000	34070000	255,255,0	1.1851236331031099	0.07690175216141443	0.06602428547286412	0.835625	0.628125
chr10	99760000	100180000	chr10	99760000	100180000	255,255,0	1.4810267052282076	0.09061901591070137	0.051792831280114845	0.803030303030303	0.829004329004329
chr10	78040000	78210000	chr10	78040000	78210000	255,255,0	0.8355444629672213	0.11778486065098828	0.022965622722068597	0.6203703703703703	0.5092592592592593
chr10	57550000	58150000	chr10	57550000	58150000	255,255,0	1.148563641306935	0.06248573180247427	0.07775160432164363	0.5967741935483871	0.8505376344086022
chr10	128230000	128910000	chr10	128230000	128910000	255,255,0	1.2953056820996578	0.08078844033650709	0.05912142072407128	0.8831932773109243	0.6394957983193277
chr10	1110000	1680000	chr10	1110000	1680000	255,255,0	1.2354765385616826	0.07565396260522014	0.06266240592553832	0.8394768133174791	0.6634958382877527
chr10	76550000	77000000	chr10	76550000	77000000	255,255,0	1.1297219838931514	0.051184143459149546	0.08611471619786185	0.722117202268431	0.7863894139886578
chr10	93360000	93510000	chr10	93360000	93510000	255,255,0	1.172029143147531	0.0745428302168698	0.061753768871356224	0.640625	0.671875
chr10	125150000	125720000	chr10	125150000	125720000	255,255,0	1.405194400266612	0.06040671299129646	0.07576563694264951	0.7491082045184304	0.8894173602853745
chr10	30360000	30630000	chr10	30360000	30630000	255,255,0	1.4110238539082873	0.056640691380920705	0.07938211568422451	0.8418367346938775	0.7908163265306123
chr10	115690000	116400000	chr10	115690000	116400000	255,255,0	1.4581283161072265	0.05786934497020321	0.07741839723146632	0.7476851851851852	0.9035493827160493
chr10	125870000	126400000	chr10	125870000	126400000	255,255,0	1.0821359479950092	0.08542853825542959	0.04837706453761771	0.8257887517146777	0.5020576131687243
chr10	98740000	99290000	chr10	98740000	99290000	255,255,0	1.346468219203408	0.058706871525208475	0.07460883868585624	0.6247401738473166	0.8740315570672713
chr10	66200000	66940000	chr10	66200000	66940000	255,255,0	0.7489074270224088	0.061322375097961485	0.07162068586800158	0.5526315789473685	0.5725462304409673
chr10	105030000	105720000	chr10	105030000	105720000	255,255,0	1.1318201022680456	0.0634268526139366	0.06913901170753181	0.6628571428571428	0.7314285714285714
chr10	103540000	103880000	chr10	103540000	103880000	255,255,0	1.0078633843732532	0.07608490024336756	0.05633976458770282	0.5130718954248366	0.7352941176470589
chr10	109870000	110270000	chr10	109870000	110270000	255,255,0	1.478067315202519	0.056385810912687656	0.0755795478099221	0.9071428571428571	0.7166666666666667
chr10	44510000	44870000	chr10	44510000	44870000	255,255,0	1.0528855439548719	0.043731513915245754	0.08643594934391172	0.5450501253132832	0.8196950710108605
chr10	78030000	78670000	chr10	78030000	78670000	255,255,0	1.3244157356816362	0.0859350674242515	0.04411654637883036	0.9649621212121212	0.5615530303030303
chr10	83380000	84030000	chr10	83380000	84030000	255,255,0	1.0045041318137478	0.04775036012446051	0.08169803778947553	0.5088991519472803	0.7738210986874088
chr10	5920000	6400000	chr10	5920000	6400000	255,255,0	1.0632320194737006	0.06495633930150241	0.06434250640420697	0.725	0.6316666666666667
chr10	43650000	44340000	chr10	43650000	44340000	255,255,0	1.1348916715748816	0.07426849319076936	0.0548265754238917	0.9028571428571428	0.483265306122449
chr10	125850000	126510000	chr10	125850000	126510000	255,255,0	1.2200132343747792	0.07115577757221345	0.057870461480681604	0.9099821746880571	0.5285204991087344
chr10	67790000	68330000	chr10	67790000	68330000	255,255,0	1.639825586934955	0.06615441123669391	0.06105607944334446	0.9246031746031746	0.9298941798941799
chr10	89240000	89750000	chr10	89240000	89750000	255,255,0	1.1834384678645558	0.05821940317492304	0.06627558504719844	0.6829339250493096	0.7705026990553306
chr10	101580000	101790000	chr10	101580000	101790000	255,255,0	1.533387286722619	0.05210343724331559	0.07166939579230894	0.8264462809917356	0.8264462809917356
chr10	31820000	32360000	chr10	31820000	32360000	255,255,0	0.8784697129857015	0.06661891211559398	0.056683819307277956	0.5621693121693122	0.6468253968253969
chr10	112490000	113140000	chr10	112490000	113140000	255,255,0	1.673657535702919	0.0693437464918964	0.05314806093130718	0.9439853076216712	0.8466483011937558
chr10	69200000	69400000	chr10	69200000	69400000	255,255,0	1.2283857317650715	0.058608027363286005	0.0631909038487467	0.7727272727272727	0.7727272727272727
chr10	23130000	23700000	chr10	23130000	23700000	255,255,0	1.2549304353418655	0.06537662198491118	0.056311591195541695	0.8989298454221165	0.6111771700356718
chr10	66970000	67520000	chr10	66970000	67520000	255,255,0	1.3604103614983476	0.042378685348357134	0.07922729406529189	0.8660714285714286	0.8686224489795918
chr10	60190000	60780000	chr10	60190000	60780000	255,255,0	1.012277747274846	0.06992599135161395	0.05166157931471202	0.5011111111111111	0.8322222222222222
chr10	51010000	51390000	chr10	51010000	51390000	255,255,0	1.4293281914831715	0.07954523241682998	0.042002272927236586	0.8763157894736842	0.8710526315789474
chr10	110110000	110290000	chr10	110110000	110290000	255,255,0	1.2480520162514521	0.04170971489566921	0.07958285140193605	0.6555555555555556	0.7666666666666667
chr10	99380000	99710000	chr10	99380000	99710000	255,255,0	1.3827069793206128	0.05829297845134144	0.06287590394239945	0.8090277777777778	0.7695216049382716
chr10	18680000	19320000	chr10	18680000	19320000	255,255,0	1.4152671332646574	0.06961815356014106	0.05153336347354879	0.8910984848484849	0.8068181818181819
chr10	63170000	63800000	chr10	63170000	63800000	255,255,0	1.8389187495677626	0.048533952016768356	0.07030787221133838	0.9677734375	0.9501953125
chr10	113680000	114150000	chr10	113680000	114150000	255,255,0	1.5014120225432381	0.05944184012058354	0.05908648086389927	0.9149305555555556	0.7864583333333334
chr10	90900000	91270000	chr10	90900000	91270000	255,255,0	1.5606663304089934	0.06660347254722049	0.05041905523700396	0.8254847645429363	0.8698060941828255
chr10	79350000	79500000	chr10	79350000	79500000	255,255,0	0.9598526102362983	0.053530113777090896	0.06299668637617387	0.671875	0.640625
chr10	105780000	106180000	chr10	105780000	106180000	255,255,0	0.9241063359875112	0.05548260492863161	0.06096490689257352	0.5547619047619048	0.6547619047619048
chr10	60090000	60780000	chr10	60090000	60780000	255,255,0	1.157292884699734	0.058062802430820334	0.0574136589270071	0.6857142857142857	0.8261224489795919
chr10	13160000	13580000	chr10	13160000	13580000	255,255,0	1.152443311037163	0.06516365425005503	0.04947120972731432	0.7251082251082251	0.7337662337662337
chr10	91300000	91740000	chr10	91300000	91740000	255,255,0	1.2959750193186768	0.059907155398975065	0.054580770794063704	0.7055335968379447	0.8359683794466403
chr10	119180000	119520000	chr10	119180000	119520000	255,255,0	1.643484860242502	0.06158907218634316	0.052474192364727196	0.8986928104575164	0.8986928104575164
chr10	22550000	23080000	chr10	22550000	23080000	255,255,0	1.4971303469913655	0.0462247368859853	0.06772120325405048	0.8148148148148148	0.9080932784636488
chr10	110310000	110560000	chr10	110310000	110560000	255,255,0	1.65851873006729	0.057113880494976205	0.05642553610539805	0.8727810650887574	0.8520710059171598
chr10	102150000	102630000	chr10	102150000	102630000	255,255,0	1.5385831081416548	0.05478687049513439	0.05762633080656665	0.9016666666666666	0.8183333333333334
chr10	69470000	69650000	chr10	69470000	69650000	255,255,0	0.7724090037562661	0.06678122820372198	0.04486708578233683	0.5	0.6111111111111112
chr10	86690000	86900000	chr10	86690000	86900000	255,255,0	1.4159381759439627	0.04827664371937475	0.06318761907221532	0.8099173553719008	0.8264462809917356
chr10	92050000	92450000	chr10	92050000	92450000	255,255,0	1.6653865859930033	0.053560772195613615	0.05761795509518178	0.9261904761904762	0.8928571428571429
chr10	52030000	52240000	chr10	52030000	52240000	255,255,0	1.326343574184707	0.04521201861661253	0.06523139124881727	0.8099173553719008	0.8099173553719008
chr10	89230000	89400000	chr10	89230000	89400000	255,255,0	1.137252793342728	0.06778071976818677	0.04237222690941779	0.7407407407407407	0.6666666666666666
chr10	370000	790000	chr10	370000	790000	255,255,0	1.1436384901034025	0.056396370392595326	0.05243221845671828	0.6038961038961039	0.8246753246753247
chr10	35080000	35570000	chr10	35080000	35570000	255,255,0	1.2851148130843892	0.05638151909204557	0.05244410411355771	0.6816	0.9024
chr10	70550000	70880000	chr10	70550000	70880000	255,255,0	1.0783230389802423	0.060149596636631934	0.04825475428415547	0.6333317417876241	0.827659472880061
chr10	106670000	107180000	chr10	106670000	107180000	255,255,0	1.3530980219854034	0.05926721314863975	0.04806794158606341	0.8683431952662722	0.7529585798816568
chr10	94620000	95110000	chr10	94620000	95110000	255,255,0	1.6508312898136124	0.05157981819913382	0.055677661334166254	0.944	0.8096
chr10	118550000	119020000	chr10	118550000	119020000	255,255,0	1.3879504746233535	0.05787360472565195	0.04921287679140088	0.7552083333333334	0.8940972222222222
chr10	114270000	114810000	chr10	114270000	114810000	255,255,0	1.0454642006758321	0.05733097655213625	0.04957505949012316	0.6441798941798942	0.6865079365079365
chr10	102170000	102370000	chr10	102170000	102370000	255,255,0	1.385257968034967	0.06633660870383376	0.04050237134099953	0.7909090909090909	0.7727272727272727
chr10	122270000	122460000	chr10	122270000	122460000	255,255,0	1.1471309548524813	0.05258142052944624	0.05385985357752394	0.77	0.65
chr10	112150000	112430000	chr10	112150000	112430000	255,255,0	1.1760488046342306	0.053267888274952435	0.053138928394739604	0.7	0.7380952380952381
chr10	102750000	103070000	chr10	102750000	103070000	255,255,0	0.9155175008663614	0.061980775142780636	0.04427049536411419	0.6580882352941176	0.5183823529411765
chr10	15420000	15770000	chr10	15420000	15770000	255,255,0	1.486502723424247	0.047707241435755665	0.05847454357645665	0.8302469135802469	0.904320987654321
chr10	8510000	9290000	chr10	8510000	9290000	255,255,0	1.181707951515012	0.04635453909495785	0.05936646997365552	0.40192307692307694	0.9365384615384615
chr10	123020000	123560000	chr10	123020000	123560000	255,255,0	1.4613656137457975	0.06226869046969161	0.043023957311299446	0.8425925925925926	0.8849206349206349
chr10	68400000	68710000	chr10	68400000	68710000	255,255,0	1.201371087803603	0.07795142354696877	0.026426324373057128	0.80859375	0.78515625
chr10	101830000	102110000	chr10	101830000	102110000	255,255,0	1.7080202104513638	0.04945112618105113	0.0548185913761122	0.8904761904761904	0.8904761904761904
chr10	95390000	95620000	chr10	95390000	95620000	255,255,0	1.4790339999209619	0.044201974040253805	0.0600433155036979	0.7986111111111112	0.8263888888888888
chr10	120980000	121480000	chr10	120980000	121480000	255,255,0	1.088939888279528	0.06549605926191909	0.0384813160730139	0.8208143642072214	0.5044642857142857
chr10	2890000	3060000	chr10	2890000	3060000	255,255,0	0.9741179450825043	0.028522775781104178	0.07537459125184824	0.5432098765432098	0.6666666666666666
chr10	24580000	25080000	chr10	24580000	25080000	255,255,0	1.526045871021875	0.05319576285070432	0.0503450442317339	0.943076923076923	0.8015384615384615
chr10	5440000	5660000	chr10	5440000	5660000	255,255,0	1.3759711431532144	0.046024567491375235	0.05744883173433954	0.8257575757575758	0.7954545454545454
chr10	109470000	109850000	chr10	109470000	109850000	255,255,0	0.9747709668634302	0.03674394045512777	0.06639680205377592	0.5931734097147631	0.63000858000858
chr10	52290000	52560000	chr10	52290000	52560000	255,255,0	1.323296701865317	0.05689558882581508	0.045605488528017823	0.8826530612244898	0.75
chr10	111740000	112080000	chr10	111740000	112080000	255,255,0	0.9672901428412769	0.045040379084245276	0.0572230204904011	0.6241830065359477	0.6437908496732027
chr10	68770000	68950000	chr10	68770000	68950000	255,255,0	1.0378931349846445	0.050313154637959816	0.05176293322334885	0.6555555555555556	0.7444444444444445
chr10	49400000	49520000	chr10	49400000	49520000	255,255,0	0.7725608663279894	0.03408367881874603	0.06790980379971573	0.5	0.5
chr10	84380000	84550000	chr10	84380000	84550000	255,255,0	1.1064766040986806	0.04399350632065376	0.05785142873158513	0.6478724747474748	0.7280997474747476
chr10	13140000	13330000	chr10	13140000	13330000	255,255,0	1.1116898384139535	0.05995392956864433	0.04162028137568878	0.77	0.63
chr10	120400000	120870000	chr10	120400000	120870000	255,255,0	1.2422578881858797	0.04416462820176499	0.05720302655255455	0.6388888888888888	0.8871527777777778
chr10	122720000	122980000	chr10	122720000	122980000	255,255,0	1.2403061906752368	0.05206971024449799	0.048553062944663036	0.7087912087912088	0.8516483516483516
chr10	51480000	52000000	chr10	51480000	52000000	255,255,0	1.0541687121928751	0.05279487796438555	0.04743156891620978	0.6424501424501424	0.7735042735042735
chr10	125360000	125710000	chr10	125360000	125710000	255,255,0	1.1958760003187736	0.034514104439239746	0.06553376723998652	0.5648148148148148	0.8858024691358025
chr10	129970000	130180000	chr10	129970000	130180000	255,255,0	1.1138253485692813	0.022439641071634518	0.0775086919232873	0.5619834710743802	0.7933884297520661
chr10	80650000	81020000	chr10	80650000	81020000	255,255,0	1.3418248404460447	0.056185486275063964	0.04364314865364474	0.814404432132964	0.814404432132964
chr10	95660000	95880000	chr10	95660000	95880000	255,255,0	1.3298404701596414	0.057664727285526796	0.042122053962185636	0.8106060606060606	0.7196969696969697
chr10	24200000	24530000	chr10	24200000	24530000	255,255,0	1.1224912513628162	0.036956624243253085	0.06237995764289356	0.5467128027681661	0.8373702422145328
chr10	7500000	7760000	chr10	7500000	7760000	255,255,0	1.3472535335945635	0.046924436850322424	0.052295498624073636	0.8076923076923077	0.8076923076923077
chr10	131600000	131870000	chr10	131600000	131870000	255,255,0	1.1294118926911385	0.05645847655869807	0.04275865435805587	0.6397108843537416	0.8303996598639456
chr10	71310000	71750000	chr10	71310000	71750000	255,255,0	1.4442423703744423	0.037775891668768685	0.06128618544861139	0.9150197628458498	0.8794466403162056
chr10	25720000	26300000	chr10	25720000	26300000	255,255,0	1.5477001453049515	0.05063655136941145	0.04823193984397803	0.906896551724138	0.9022988505747126
chr10	42840000	43100000	chr10	42840000	43100000	255,255,0	1.3093807899192274	0.0542963892875757	0.04456271326771373	0.7967032967032966	0.8296703296703297
chr10	12710000	13090000	chr10	12710000	13090000	255,255,0	1.2386218081147327	0.032863899999503045	0.06473996678694949	0.6552631578947369	0.8657894736842106
chr10	52810000	53190000	chr10	52810000	53190000	255,255,0	1.3733239281064018	0.0644545600956892	0.03294689269425386	0.8868421052631579	0.8131578947368421
chr10	3180000	3740000	chr10	3180000	3740000	255,255,0	1.4426208282266848	0.056976711471160124	0.03974388727071419	0.9618226600985221	0.5849753694581281
chr10	13630000	14170000	chr10	13630000	14170000	255,255,0	1.2098002859830435	0.06245362704608698	0.03423934528216292	0.7685185185185185	0.7764550264550265
chr10	23130000	23300000	chr10	23130000	23300000	255,255,0	1.0601229968267292	0.059862464333387114	0.036669631570650514	0.7407407407407407	0.6172839506172839
chr10	72360000	72510000	chr10	72360000	72510000	255,255,0	0.8732179575805203	0.08459095641842293	0.01093967061885883	0.671875	0.515625
chr10	113170000	113580000	chr10	113170000	113580000	255,255,0	1.3617119581810548	0.03627984031701968	0.059145085511283266	0.8072562358276644	0.8390022675736961
chr10	61860000	62250000	chr10	61860000	62250000	255,255,0	1.2558823612139243	0.04652354202954945	0.048829561961812706	0.8125	0.8425
chr10	59620000	60070000	chr10	59620000	60070000	255,255,0	1.2382643684008199	0.041881603540258244	0.05290535061113824	0.7901701323251418	0.8204158790170132
chr10	29000000	29330000	chr10	29000000	29330000	255,255,0	0.9207727005658617	0.022130675109104693	0.0722841369867266	0.5121107266435986	0.7335640138408305
chr10	16820000	17260000	chr10	16820000	17260000	255,255,0	1.713594732018528	0.050394560495861496	0.04388569992488983	0.9545454545454546	0.8873517786561265
chr10	100540000	100890000	chr10	100540000	100890000	255,255,0	1.658925441476723	0.044071013208370785	0.050080976120044446	0.9228395061728395	0.8796296296296297
chr10	97750000	98110000	chr10	97750000	98110000	255,255,0	1.15380857257821	0.05063852673476556	0.04340848524936368	0.8567251461988304	0.5350877192982456
chr10	123580000	123960000	chr10	123580000	123960000	255,255,0	1.4026910604603762	0.052682952138051214	0.04127452100508913	0.781578947368421	0.8868421052631579
chr10	52610000	52780000	chr10	52610000	52780000	255,255,0	1.0883503794743765	0.02832425058909717	0.06549192273871852	0.6666666666666666	0.7407407407407407
chr10	110660000	111010000	chr10	110660000	111010000	255,255,0	0.7750274364997933	0.049727548078481204	0.04337994925754328	0.5030864197530864	0.5339506172839507
chr10	119930000	120350000	chr10	119930000	120350000	255,255,0	1.3155832279746291	0.05229667814074615	0.04075557732115362	0.8809523809523809	0.6818181818181818
chr10	103700000	103870000	chr10	103700000	103870000	255,255,0	1.2099183949181131	0.03481405810254359	0.05805057033035216	0.7160493827160493	0.7407407407407407
chr10	89000000	89210000	chr10	89000000	89210000	255,255,0	1.2488405785259755	0.040702918458988976	0.052023367607415466	0.7272727272727273	0.8099173553719008
chr10	60800000	60980000	chr10	60800000	60980000	255,255,0	1.0326560270851188	0.06501640020406296	0.02738027703149156	0.7666666666666667	0.6111111111111112
chr10	4370000	4770000	chr10	4370000	4770000	255,255,0	1.2219343292819083	0.03239476121250609	0.059414345565783816	0.55	0.888095238095238
chr10	18270000	18540000	chr10	18270000	18540000	255,255,0	0.7167642033669374	0.028802942208194987	0.0629016338777737	0.5255102040816326	0.5153061224489796
chr10	70200000	70370000	chr10	70200000	70370000	255,255,0	1.0078622566137387	0.04297217130068917	0.048352611149252864	0.6659876543209876	0.720679012345679
chr10	86390000	86640000	chr10	86390000	86640000	255,255,0	1.4091112335750942	0.04644282571106201	0.04482652367226969	0.8757396449704142	0.7810650887573964
chr10	109880000	110100000	chr10	109880000	110100000	255,255,0	1.308049043915926	0.0696249909352242	0.021050705607803193	0.8409090909090909	0.6742424242424242
chr10	72090000	72340000	chr10	72090000	72340000	255,255,0	1.3525994889825181	0.031505027273051114	0.05913947507566891	0.7928994082840237	0.8757396449704142
chr10	98460000	98710000	chr10	98460000	98710000	255,255,0	1.3973941636562883	0.05360135992053905	0.03690194210192022	0.8402366863905325	0.7928994082840237
chr10	80350000	80590000	chr10	80350000	80590000	255,255,0	1.1134701426896036	0.04494742336059269	0.04539582533180893	0.6858974358974359	0.75
chr10	96590000	97010000	chr10	96590000	97010000	255,255,0	1.0549425561592223	0.04422253559847324	0.045889493813865465	0.6168831168831169	0.6904761904761905
chr10	12250000	12680000	chr10	12250000	12680000	255,255,0	1.4757482708744494	0.05903464507138706	0.030718188741031403	0.9359504132231405	0.8037190082644629
chr10	58400000	58760000	chr10	58400000	58760000	255,255,0	0.9376942246769313	0.046865970534194126	0.04277146603373383	0.5818713450292398	0.7280701754385965
chr10	25240000	25680000	chr10	25240000	25680000	255,255,0	1.0234442691620913	0.04701499115592716	0.042582902733289824	0.5988142292490118	0.7608695652173914
chr10	34670000	34810000	chr10	34670000	34810000	255,255,0	0.8668054948265314	0.0730872472622982	0.016324499725138865	0.5892857142857143	0.5178571428571429
chr10	55750000	56110000	chr10	55750000	56110000	255,255,0	0.9383400372128965	0.0492427241627931	0.04013551851609236	0.7105263157894737	0.5994152046783626
chr10	97030000	97220000	chr10	97030000	97220000	255,255,0	1.286715492435743	0.05582945068248846	0.033518698395104324	0.79	0.73
chr10	28400000	28610000	chr10	28400000	28610000	255,255,0	1.1794567280190908	0.0402807102183298	0.04891736403772762	0.7272727272727273	0.7768595041322314
chr10	104360000	104620000	chr10	104360000	104620000	255,255,0	1.2396573898700787	0.05256029168047245	0.03660032054039611	0.7087912087912088	0.8076923076923077
chr10	117200000	117440000	chr10	117200000	117440000	255,255,0	1.354427218701328	0.05060480348797905	0.03843794083027857	0.8397435897435898	0.7628205128205128
chr10	96360000	96560000	chr10	96360000	96560000	255,255,0	1.255880210917208	0.053532614838268794	0.0353549442437395	0.7363636363636363	0.7727272727272727
chr10	19380000	19770000	chr10	19380000	19770000	255,255,0	1.135002473428217	0.04291491508250151	0.04594685294110691	0.7525	0.7275
chr10	91750000	91960000	chr10	91750000	91960000	255,255,0	1.2598158291885184	0.04061176445549081	0.04823512385175256	0.7603305785123967	0.7603305785123967
chr10	62840000	63140000	chr10	62840000	63140000	255,255,0	1.2201756726194057	0.02772528406426789	0.06095631083922737	0.6208333333333333	0.9041666666666667
chr10	103080000	103280000	chr10	103080000	103280000	255,255,0	1.2256930291939105	0.030755289084268243	0.057867681709381225	0.7363636363636363	0.7363636363636363
chr10	17880000	18220000	chr10	17880000	18220000	255,255,0	1.3385367614894736	0.04379135045716172	0.04470933988167505	0.8137254901960784	0.8660130718954249
chr10	31810000	32020000	chr10	31810000	32020000	255,255,0	1.2722338523018695	0.05386616018793258	0.03402973563441285	0.8099173553719008	0.7768595041322314
chr10	97440000	97640000	chr10	97440000	97640000	255,255,0	1.1975684999791045	0.04014723381825459	0.047675701201926685	0.6818181818181818	0.7727272727272727
chr10	116790000	117170000	chr10	116790000	117170000	255,255,0	1.570607494371061	0.04510179673249781	0.04261019212103648	0.8605263157894737	0.9184210526315789
chr10	103930000	104250000	chr10	103930000	104250000	255,255,0	1.3134783051939853	0.04602136329951752	0.04167319818611767	0.7095588235294118	0.8492647058823529
chr10	123010000	123160000	chr10	123010000	123160000	255,255,0	0.8739661816684652	0.053338134643117166	0.0341074489822489	0.609375	0.515625
chr10	11500000	11760000	chr10	11500000	11760000	255,255,0	1.3712908320047283	0.04840461198286891	0.03865663098648639	0.8296703296703297	0.8076923076923077
chr10	114460000	114790000	chr10	114460000	114790000	255,255,0	1.0470986221278777	0.03858296165812666	0.04821632952970916	0.615916955017301	0.7197231833910035
chr10	61290000	61730000	chr10	61290000	61730000	255,255,0	1.2039036944357546	0.03364959727381566	0.052979585864135675	0.8043478260869565	0.8359683794466403
chr10	114850000	115130000	chr10	114850000	115130000	255,255,0	1.4954006301715514	0.045859685476201964	0.04048526495879522	0.8428571428571429	0.8809523809523809
chr10	119650000	119880000	chr10	119650000	119880000	255,255,0	1.197217886815506	0.04051783051419633	0.04580998948897353	0.7609019886363637	0.6802096225247525
chr10	86150000	86370000	chr10	86150000	86370000	255,255,0	1.1641605313652659	0.03116954804336616	0.055066883866720914	0.5899814471243043	0.8617810760667903
chr10	35300000	35570000	chr10	35300000	35570000	255,255,0	1.1675836973911287	0.03793495541839714	0.04814563716336149	0.5270299145299145	0.8937414709473531
chr10	63850000	64020000	chr10	63850000	64020000	255,255,0	1.0031697463004625	0.04157035385206372	0.04397106898479498	0.691358024691358	0.6666666666666666
chr10	70900000	71280000	chr10	70900000	71280000	255,255,0	1.3570881648718822	0.0405629626306942	0.04486796817999843	0.9078947368421053	0.8342105263157895
chr10	59240000	59590000	chr10	59240000	59590000	255,255,0	1.395134825618337	0.038642212649177	0.04588033419524398	0.8858024691358025	0.8611111111111112
chr10	128250000	128520000	chr10	128250000	128520000	255,255,0	1.021960317784213	0.05485615854172636	0.029651771148157202	0.7908163265306123	0.5255102040816326
chr10	114270000	114450000	chr10	114270000	114450000	255,255,0	1.1217455099783442	0.04658091250272829	0.03772412739678147	0.6555555555555556	0.7222222222222222
chr10	131900000	132150000	chr10	131900000	132150000	255,255,0	1.1259691167298107	0.049506325103631135	0.03467699320784704	0.7692307692307693	0.6745562130177515
chr10	15160000	15390000	chr10	15160000	15390000	255,255,0	1.1884949004499756	0.03149411513354086	0.05258843579504373	0.7291666666666666	0.7847222222222222
chr10	124990000	125150000	chr10	124990000	125150000	255,255,0	1.1322180787992608	0.042817369016107734	0.04122018547267705	0.7083333333333334	0.6805555555555556
chr10	14960000	15130000	chr10	14960000	15130000	255,255,0	0.9587775021146758	0.040954703421291615	0.04261641707099791	0.6419753086419753	0.6419753086419753
chr10	35620000	35980000	chr10	35620000	35980000	255,255,0	1.1482045011967883	0.05255459712300087	0.03077106465093914	0.8918128654970761	0.5409356725146199
chr10	9330000	9600000	chr10	9330000	9600000	255,255,0	1.2422405032058048	0.054714477553821944	0.028115448531118036	0.8826530612244898	0.576530612244898
chr10	56450000	56840000	chr10	56450000	56840000	255,255,0	0.6822088529717895	0.04111656594365498	0.04137518379527702	0.5125	0.5025
chr10	820000	1050000	chr10	820000	1050000	255,255,0	1.2330555418642049	0.027888286019564112	0.05454828666014247	0.7013888888888888	0.7986111111111112
chr10	34660000	34990000	chr10	34660000	34990000	255,255,0	1.4705969989979177	0.036526737237060264	0.0458770300844452	0.9134948096885813	0.8581314878892734
chr10	100280000	100520000	chr10	100280000	100520000	255,255,0	1.4337362277707768	0.039579311228982644	0.04278984572336472	0.7714497041420119	0.8705621301775148
chr10	81450000	81840000	chr10	81450000	81840000	255,255,0	1.0258331515299974	0.0394679770740948	0.04264440667866635	0.5197368421052632	0.8243506493506494
chr10	26320000	26550000	chr10	26320000	26550000	255,255,0	1.2592521411710624	0.04873332802546548	0.033232962920739635	0.8263888888888888	0.7708333333333334
chr10	6680000	7130000	chr10	6680000	7130000	255,255,0	0.7745137637467948	0.047250119710231436	0.03434533484070506	0.5860113421550095	0.5141776937618148
chr10	6210000	6400000	chr10	6210000	6400000	255,255,0	1.0093174918357726	0.0298814718993365	0.05113283980786815	0.59	0.73
chr10	89790000	90140000	chr10	89790000	90140000	255,255,0	1.503524913670323	0.0470983261064748	0.03370467552230085	0.9166666666666666	0.7685185185185185
chr10	60800000	61260000	chr10	60800000	61260000	255,255,0	1.1984809478473517	0.0448608004932777	0.03563191068339477	0.9003623188405797	0.6793478260869565
chr10	93080000	93340000	chr10	93080000	93340000	255,255,0	1.5190774829809568	0.03819574267786405	0.04229159302854059	0.8406593406593407	0.8626373626373627
chr10	89420000	89570000	chr10	89420000	89570000	255,255,0	1.0580241018486043	0.0418646605472173	0.03859750284144875	0.671875	0.671875
chr10	107370000	107800000	chr10	107370000	107800000	255,255,0	0.9437200236872596	0.047388369034205256	0.03300900360647021	0.6797520661157025	0.5723140495867769
chr10	75400000	75650000	chr10	75400000	75650000	255,255,0	1.0704489368375887	0.05531492443830109	0.0250528521522845	0.8165680473372781	0.650887573964497
chr10	119030000	119170000	chr10	119030000	119170000	255,255,0	0.9199283279164927	0.05460441272527522	0.025510054994577366	0.625	0.5178571428571429
chr10	26720000	26880000	chr10	26720000	26880000	255,255,0	1.069241314972964	0.04085927406574435	0.03879827413849617	0.7083333333333334	0.6805555555555556
chr10	60450000	60780000	chr10	60450000	60780000	255,255,0	1.1380588223774284	0.03414767843003312	0.04504319322568237	0.6366782006920415	0.8650519031141869
chr10	60090000	60430000	chr10	60090000	60430000	255,255,0	0.9595401545196707	0.04633210544586288	0.03276094125834658	0.6633986928104575	0.6895424836601307
chr10	104640000	104930000	chr10	104640000	104930000	255,255,0	1.2368174978710285	0.03401935878490407	0.044938531733577945	0.8355555555555556	0.7022222222222222
chr10	43200000	43470000	chr10	43200000	43470000	255,255,0	1.0520691829126734	0.035248485199907684	0.043439690442757	0.6479591836734694	0.7602040816326531
chr10	16550000	16790000	chr10	16550000	16790000	255,255,0	1.311847554975516	0.020986947664989278	0.05759213843480632	0.7371794871794872	0.8653846153846154
chr10	67570000	67780000	chr10	67570000	67780000	255,255,0	0.962147865807151	0.030376622365782834	0.04816066340460148	0.743801652892562	0.628099173553719
chr10	95990000	96330000	chr10	95990000	96330000	255,255,0	1.2787065677322123	0.03673561341947662	0.04178222869312122	0.7810457516339869	0.7679738562091504
chr10	119940000	120200000	chr10	119940000	120200000	255,255,0	1.2109843532571911	0.05212509727260897	0.0258446328520525	0.8406593406593407	0.6538461538461539
chr10	111060000	111260000	chr10	111060000	111260000	255,255,0	1.0873329845494748	0.0462127797163191	0.031657483465245814	0.7727272727272727	0.6090909090909091
chr10	59830000	60050000	chr10	59830000	60050000	255,255,0	1.21707315045427	0.02840419217109983	0.04937138393318535	0.75	0.8257575757575758
chr10	58950000	59190000	chr10	58950000	59190000	255,255,0	1.2330374600054046	0.0329018183538054	0.044451359483211175	0.7884615384615384	0.8269230769230769
chr10	30780000	31020000	chr10	30780000	31020000	255,255,0	0.9223903726074534	0.05712582420400064	0.019772207426204426	0.75	0.5064102564102564
chr10	123980000	124390000	chr10	123980000	124390000	255,255,0	1.43624745767193	0.039684924431422575	0.03679883167962021	0.8888888888888888	0.8253968253968254
chr10	110610000	110910000	chr10	110610000	110910000	255,255,0	1.0073295155636395	0.034733461336938526	0.04172521118405919	0.6791666666666667	0.6291666666666667
chr10	54040000	54410000	chr10	54040000	54410000	255,255,0	0.7742230307122537	0.04023553657512888	0.03618271697415218	0.5043695548394797	0.6203649003461034
chr10	28640000	28980000	chr10	28640000	28980000	255,255,0	1.3564508305603835	0.053974930361662316	0.022294776032732975	0.9183006535947712	0.7222222222222222
chr10	93920000	94270000	chr10	93920000	94270000	255,255,0	1.0676109392654927	0.034523783329039485	0.04157861513664558	0.6327160493827161	0.7623456790123457
chr10	21990000	22220000	chr10	21990000	22220000	255,255,0	1.2827449110466327	0.05001971506584066	0.026019466709762212	0.8541666666666666	0.7291666666666666
chr10	31530000	31790000	chr10	31530000	31790000	255,255,0	1.2068088072380507	0.03582028859821755	0.040208145804085924	0.7747252747252747	0.7857142857142857
chr10	14520000	14830000	chr10	14520000	14830000	255,255,0	1.4249424938113209	0.0367942730539116	0.03915750830288521	0.88671875	0.85546875
chr10	13780000	14170000	chr10	13780000	14170000	255,255,0	1.1823128243832954	0.048692346334891154	0.02724541396339611	0.8175	0.7725
chr10	127870000	128060000	chr10	127870000	128060000	255,255,0	1.1756291287744647	0.03415541358002839	0.04105284772446981	0.73	0.77
chr10	81080000	81380000	chr10	81080000	81380000	255,255,0	1.1344049938555285	0.041030445468851075	0.03409002348998903	0.7708333333333334	0.7208333333333333
chr10	105940000	106180000	chr10	105940000	106180000	255,255,0	1.1402345091378092	0.03187277677317687	0.041594626323659456	0.6858974358974359	0.7628205128205128
chr10	22720000	22980000	chr10	22720000	22980000	255,255,0	1.0029779942555594	0.019902341330186042	0.05344922146650902	0.5879120879120879	0.7967032967032966
chr10	13350000	13570000	chr10	13350000	13570000	255,255,0	1.3493494401820718	0.032491241269203844	0.04077952589353087	0.8409090909090909	0.8106060606060606
chr10	92880000	93060000	chr10	92880000	93060000	255,255,0	1.2553747459355014	0.030064599246262202	0.04276171313366643	0.7666666666666667	0.7666666666666667
chr10	6420000	6670000	chr10	6420000	6670000	255,255,0	1.1820061874040069	0.03459252823040099	0.03786422469711309	0.7337278106508875	0.8165680473372781
chr10	90300000	90580000	chr10	90300000	90580000	255,255,0	1.090091376376733	0.028560832038461936	0.043691451254627874	0.7071428571428571	0.7095238095238096
chr10	29990000	30290000	chr10	29990000	30290000	255,255,0	1.2365729968113535	0.03199970090086465	0.03988274819568097	0.7708333333333334	0.8291666666666667
chr10	87840000	88120000	chr10	87840000	88120000	255,255,0	1.0776625327475262	0.04573442969085735	0.025977750077937144	0.8809523809523809	0.5285714285714286
chr10	127690000	127860000	chr10	127690000	127860000	255,255,0	0.9933198351102318	0.028346421587344815	0.04254249146059655	0.691358024691358	0.6419753086419753
chr10	69730000	69940000	chr10	69730000	69940000	255,255,0	0.9072661798694729	0.032051574340168365	0.038767936261289326	0.5785123966942148	0.7272727272727273
chr10	12900000	13070000	chr10	12900000	13070000	255,255,0	0.9288698473800419	0.014849731233436001	0.05553810754401618	0.5679012345679012	0.691358024691358
chr10	129030000	129330000	chr10	129030000	129330000	255,255,0	1.1078209638895151	0.04159022544096271	0.02833631944257975	0.7791666666666667	0.7041666666666667
chr10	102910000	103070000	chr10	102910000	103070000	255,255,0	1.0127180704176713	0.031204959817346316	0.03853208355864497	0.5416666666666666	0.7083333333333334
chr10	22330000	22550000	chr10	22330000	22550000	255,255,0	0.8456822460738234	0.030057238911295518	0.0394829262387981	0.5287878787878788	0.6442424242424243
chr10	21740000	21960000	chr10	21740000	21960000	255,255,0	1.1949575465531548	0.019160707998299654	0.05020640666753423	0.6893939393939394	0.8257575757575758
chr10	66630000	66930000	chr10	66630000	66930000	255,255,0	1.0777400693681924	0.02775680429353293	0.040625076379174035	0.6041666666666666	0.8708333333333333
chr10	14190000	14490000	chr10	14190000	14490000	255,255,0	1.3365436558480241	0.029406894272697798	0.03885705074325779	0.8458333333333333	0.8541666666666666
chr10	94320000	94530000	chr10	94320000	94530000	255,255,0	1.2660800788944726	0.024984881427745333	0.043251509326061394	0.7107438016528925	0.8099173553719008
chr10	64040000	64330000	chr10	64040000	64330000	255,255,0	0.9284824832865678	0.04608412394477411	0.0220696465188202	0.8355555555555556	0.5155555555555555
chr10	118290000	118450000	chr10	118290000	118450000	255,255,0	0.9987462719185942	0.03645730938653146	0.03162145112336265	0.6805555555555556	0.5972222222222222
chr10	37470000	37750000	chr10	37470000	37750000	255,255,0	0.9012867582323019	0.028302362934695405	0.03957151237788446	0.5476190476190477	0.7
chr10	97900000	98070000	chr10	97900000	98070000	255,255,0	0.9765449478298693	0.024148123915288536	0.043495352668539954	0.5925925925925926	0.6419753086419753
chr10	7820000	8030000	chr10	7820000	8030000	255,255,0	1.1711045585931719	0.04002689875364161	0.027276298947322086	0.7933884297520661	0.743801652892562
chr10	34320000	34640000	chr10	34320000	34640000	255,255,0	1.1661848845120826	0.02647158375582107	0.04069094542063997	0.6286764705882353	0.8786764705882353
chr10	52960000	53170000	chr10	52960000	53170000	255,255,0	1.0008808425471	0.03360648722501412	0.032915857511811225	0.5454545454545454	0.8099173553719008
chr10	73240000	73400000	chr10	73240000	73400000	255,255,0	0.801457788710328	0.04332114181980859	0.02295135752846253	0.6527777777777778	0.5138888888888888
chr10	93540000	93690000	chr10	93540000	93690000	255,255,0	1.0144630276900721	0.04321949028602966	0.023013233513995916	0.671875	0.609375
chr10	53210000	53590000	chr10	53210000	53590000	255,255,0	1.2202804076438614	0.033132998568149545	0.03242106141489473	0.781578947368421	0.8289473684210527
chr10	20860000	21030000	chr10	20860000	21030000	255,255,0	0.9408422912403688	0.05201146577330762	0.013153673926014608	0.7160493827160493	0.5679012345679012
chr10	106380000	106600000	chr10	106380000	106600000	255,255,0	1.1984938916726198	0.02632108754795973	0.03863439503004132	0.6439393939393939	0.8257575757575758
chr10	13620000	13770000	chr10	13620000	13770000	255,255,0	0.9228679843486958	0.033842183325779374	0.030646870523918818	0.609375	0.609375
chr10	84570000	84750000	chr10	84570000	84750000	255,255,0	1.0106685060801468	0.0336856533475372	0.030455581595071352	0.7261111111111112	0.6416666666666666
chr10	118550000	118740000	chr10	118550000	118740000	255,255,0	1.0218959040187254	0.03764338660548865	0.026455647251709354	0.75	0.59
chr10	48660000	48960000	chr10	48660000	48960000	255,255,0	0.9238689055817525	0.033654572891484116	0.02950689299654198	0.7458333333333333	0.5208333333333334
chr10	5740000	5920000	chr10	5740000	5920000	255,255,0	0.9194697830214237	0.03932193586384379	0.02367742895289778	0.5444444444444444	0.7222222222222222
chr10	15880000	16080000	chr10	15880000	16080000	255,255,0	1.026240737898852	0.040133148771764326	0.02229146808421225	0.8090909090909091	0.5727272727272728
chr10	81850000	82100000	chr10	81850000	82100000	255,255,0	1.1604717123910615	0.03283157498345776	0.0290775860348427	0.7810650887573964	0.7337278106508875
chr10	8050000	8420000	chr10	8050000	8420000	255,255,0	0.9903581035015951	0.03167874293998016	0.029969169552690123	0.7922437673130194	0.5761772853185596
chr10	68990000	69170000	chr10	68990000	69170000	255,255,0	0.9926777496649333	0.029826600652608427	0.03175387938968186	0.7222222222222222	0.6777777777777778
chr10	17600000	17740000	chr10	17600000	17740000	255,255,0	0.8643166312809525	0.035704565931688054	0.02584209038445619	0.625	0.5178571428571429
chr10	59620000	59810000	chr10	59620000	59810000	255,255,0	1.0284715872939407	0.0401257937146073	0.02101215342090151	0.77	0.61
chr10	28230000	28390000	chr10	28230000	28390000	255,255,0	0.915090539333423	0.02386751373749061	0.03724574193642377	0.5972222222222222	0.6527777777777778
chr10	69950000	70100000	chr10	69950000	70100000	255,255,0	0.7967962298367404	0.03597850267326079	0.024793104889391893	0.546875	0.609375
chr10	19400000	19640000	chr10	19400000	19640000	255,255,0	1.106794700299634	0.028794351064168187	0.03196246229607041	0.8012820512820513	0.6858974358974359
chr10	111380000	111630000	chr10	111380000	111630000	255,255,0	0.9453935194825807	0.023896777345379382	0.03669719258882856	0.650887573964497	0.6272189349112426
chr10	53610000	53820000	chr10	53610000	53820000	255,255,0	0.8310304654008375	0.027893546795418816	0.03228267975095478	0.6611570247933884	0.5454545454545454
chr10	82140000	82380000	chr10	82140000	82380000	255,255,0	1.0115245805442936	0.03193663851424595	0.028046059528208205	0.7371794871794872	0.6474358974358975
chr10	62610000	62800000	chr10	62610000	62800000	255,255,0	1.0376233929458405	0.030595984847955164	0.029041952248429835	0.71	0.75
chr10	108840000	109130000	chr10	108840000	109130000	255,255,0	0.9021393158376874	0.030902144009154992	0.028361656861120448	0.6933333333333334	0.5511111111111111
chr10	95130000	95360000	chr10	95130000	95360000	255,255,0	1.1671990901757887	0.03249303353445594	0.026464397311237606	0.7430555555555556	0.7430555555555556
chr10	100760000	100880000	chr10	100760000	100880000	255,255,0	0.8230372304573591	0.022684174048539	0.03620953079836	0.5089285714285714	0.5625
chr10	70410000	70550000	chr10	70410000	70550000	255,255,0	0.8226643305684271	0.030263073268091207	0.02857892179796649	0.625	0.5892857142857143
chr10	116630000	116780000	chr10	116630000	116780000	255,255,0	0.9426006889048391	0.020452955042267313	0.03824394319248051	0.609375	0.640625
chr10	124530000	124730000	chr10	124530000	124730000	255,255,0	1.2183251250134157	0.027349547323686357	0.031217778391721823	0.7545454545454545	0.7909090909090909
chr10	108580000	108790000	chr10	108580000	108790000	255,255,0	0.9099886569390062	0.030822295391015463	0.02747158543483616	0.5034722222222222	0.7028409090909091
chr10	112950000	113120000	chr10	112950000	113120000	255,255,0	1.021287054104321	0.01832581479663481	0.03963331246286052	0.5925925925925926	0.7407407407407407
chr10	72680000	72850000	chr10	72680000	72850000	255,255,0	0.911265723274646	0.01867180345303642	0.03907761806801003	0.5520833333333333	0.7465277777777778
chr10	19810000	20020000	chr10	19810000	20020000	255,255,0	1.0738978680133293	0.040261477700095985	0.01718103384933309	0.8099173553719008	0.628099173553719
chr10	11290000	11470000	chr10	11290000	11470000	255,255,0	0.9045175724756651	0.018482664003788334	0.03840742760225595	0.6111111111111112	0.6333333333333333
chr10	21270000	21480000	chr10	21270000	21480000	255,255,0	1.260040120822276	0.02757775284814752	0.028917806175096303	0.8264462809917356	0.7933884297520661
chr10	72880000	73080000	chr10	72880000	73080000	255,255,0	1.0342855505760062	0.028832294409081735	0.027180778002926884	0.7727272727272727	0.7
chr10	124750000	124970000	chr10	124750000	124970000	255,255,0	0.9953611541217671	0.02597485531863957	0.029955157657779348	0.6439393939393939	0.7045454545454546
chr10	58530000	58750000	chr10	58530000	58750000	255,255,0	0.9454803517796675	0.022557907814271812	0.03313526910798562	0.6439393939393939	0.7045454545454546
chr10	79070000	79200000	chr10	79070000	79200000	255,255,0	0.7060650799039527	0.022651398470743454	0.0325735616072346	0.5306122448979592	0.5306122448979592
chr10	60230000	60430000	chr10	60230000	60430000	255,255,0	1.0489361572724643	0.02544245600890472	0.029698553065584568	0.6727272727272727	0.8090909090909091
chr10	92470000	92640000	chr10	92470000	92640000	255,255,0	0.9645012248743254	0.02843400747583133	0.02578510194174512	0.6419753086419753	0.6172839506172839
chr10	67310000	67490000	chr10	67310000	67490000	255,255,0	0.8189767631383599	0.01796952786547927	0.035854279797675886	0.5	0.7
chr10	26890000	27060000	chr10	26890000	27060000	255,255,0	1.0096509680907881	0.027139244377815973	0.026394169498728404	0.7407407407407407	0.6419753086419753
chr10	121750000	121920000	chr10	121750000	121920000	255,255,0	1.0474234145169368	0.02382677655045103	0.02892267456850131	0.691358024691358	0.7160493827160493
chr10	21530000	21730000	chr10	21530000	21730000	255,255,0	1.1524159509338334	0.03267750770869865	0.0186317568779297	0.7545454545454545	0.7727272727272727
chr10	13780000	14020000	chr10	13780000	14020000	255,255,0	0.9365182732024033	0.028105369515768315	0.022941533783442568	0.75	0.5448717948717948
chr10	11780000	11990000	chr10	11780000	11990000	255,255,0	1.1082880392222338	0.030281250157065925	0.020682401666075073	0.8099173553719008	0.6611570247933884
chr10	24200000	24370000	chr10	24200000	24370000	255,255,0	0.9372551160908544	0.03336297084188098	0.01754924430087422	0.691358024691358	0.5925925925925926
chr10	7240000	7410000	chr10	7240000	7410000	255,255,0	0.9422606554910886	0.02190150682737301	0.028965549351976455	0.5679012345679012	0.691358024691358
chr10	24000000	24190000	chr10	24000000	24190000	255,255,0	1.0142381286473388	0.024634119236959177	0.026002275678393583	0.71	0.69
chr10	2080000	2330000	chr10	2080000	2330000	255,255,0	0.8584857872931528	0.025724745990136483	0.024683402491952135	0.6982248520710059	0.5207100591715976
chr10	23520000	23690000	chr10	23520000	23690000	255,255,0	0.9267519880321582	0.019651367196259074	0.02923464057325846	0.5925925925925926	0.7160493827160493
chr10	35080000	35230000	chr10	35080000	35230000	255,255,0	0.822770756036022	0.02748735795075935	0.020978160587179457	0.609375	0.546875
chr10	76050000	76300000	chr10	76050000	76300000	255,255,0	0.99485201127199	0.02424846267501778	0.024033829126721175	0.6272189349112426	0.8284023668639053
chr10	96610000	96820000	chr10	96610000	96820000	255,255,0	1.0474546719543394	0.029392836413832744	0.018510911263924866	0.7272727272727273	0.6776859504132231
chr10	62030000	62230000	chr10	62030000	62230000	255,255,0	0.8600346309085554	0.01534891236789555	0.03207819445012136	0.5	0.7545454545454545
chr10	97760000	97890000	chr10	97760000	97890000	255,255,0	0.7858190918865693	0.02407295925629384	0.023198092945156734	0.5306122448979592	0.5306122448979592
chr10	48980000	49160000	chr10	48980000	49160000	255,255,0	0.9093743475005784	0.024061381261780427	0.02305782404753053	0.7222222222222222	0.5666666666666667
chr10	60990000	61210000	chr10	60990000	61210000	255,255,0	0.6852521217565666	0.02009737255879944	0.02666646078460157	0.5227272727272727	0.5075757575757576
chr10	21060000	21250000	chr10	21060000	21250000	255,255,0	0.9047580177226751	0.02283233079902381	0.023835053953490757	0.67	0.63
chr10	27550000	27690000	chr10	27550000	27690000	255,255,0	0.7545969690668028	0.018206699553256864	0.028141595647493904	0.5178571428571429	0.5535714285714286
chr10	76320000	76540000	chr10	76320000	76540000	255,255,0	0.9377889188042645	0.024406623198106533	0.021596242684263127	0.7348484848484849	0.6287878787878788
chr10	127190000	127430000	chr10	127190000	127430000	255,255,0	0.7281900672362176	0.021026603269787995	0.024833419669172144	0.5448717948717948	0.5064102564102564
chr10	32050000	32200000	chr10	32050000	32200000	255,255,0	0.950446330388672	0.026862732975270136	0.018976167340059375	0.671875	0.640625
chr10	11040000	11270000	chr10	11040000	11270000	255,255,0	0.9500233141653458	0.022455946359545443	0.022859408985312264	0.6875	0.6597222222222222
chr10	96200000	96340000	chr10	96200000	96340000	255,255,0	0.8250412213369892	0.012403136256025918	0.03225762076029229	0.5178571428571429	0.5892857142857143
chr10	17440000	17580000	chr10	17440000	17580000	255,255,0	0.7757774822432797	0.011893130802596215	0.03221918791497511	0.5535714285714286	0.5535714285714286
chr10	23320000	23490000	chr10	23320000	23490000	255,255,0	0.7186614620459878	0.024048820574530266	0.019082562990157745	0.5185185185185185	0.5185185185185185
chr10	71900000	72060000	chr10	71900000	72060000	255,255,0	0.7365052819148576	0.019026334593982806	0.024019244843150177	0.5416666666666666	0.5694444444444444
chr10	113920000	114100000	chr10	113920000	114100000	255,255,0	1.0437759842626368	0.014736562711015515	0.027308137115497823	0.6333333333333333	0.7666666666666667
chr10	125160000	125340000	chr10	125160000	125340000	255,255,0	0.8624059191509121	0.025227758803572736	0.016792443849170415	0.7	0.5222222222222223
chr10	121480000	121700000	chr10	121480000	121700000	255,255,0	0.9580205783582312	0.021529486774354883	0.02013205114608508	0.7348484848484849	0.5984848484848485
chr10	96840000	96980000	chr10	96840000	96980000	255,255,0	0.8164626152301611	0.018063201366398857	0.022554895811451408	0.5178571428571429	0.5892857142857143
chr10	57100000	57300000	chr10	57100000	57300000	255,255,0	0.9119860053179761	0.019274080242233482	0.020988799096270473	0.6454545454545455	0.6818181818181818
chr10	25080000	25230000	chr10	25080000	25230000	255,255,0	0.7678005821193179	0.023131041611247197	0.01576525326323876	0.515625	0.609375
chr10	74820000	75020000	chr10	74820000	75020000	255,255,0	0.695670684961607	0.013646047998282774	0.021337833980384528	0.5	0.5909090909090909
chr10	92670000	92830000	chr10	92670000	92830000	255,255,0	0.9935435848153797	0.018699105602905077	0.014626551672062858	0.6805555555555556	0.6805555555555556
chr11	50010000	50740000	chr11	50010000	50740000	255,255,0	0.6967766280916843	0.25254408142572404	0.253227696873177	0.4039444850255661	0.677136596055515
chr11	54540000	55720000	chr11	54540000	55720000	255,255,0	1.2468017043420851	0.14279985491789682	0.29505795739735746	0.8364406779661017	0.65
chr11	24430000	25130000	chr11	24430000	25130000	255,255,0	0.9883633749042673	0.059493221917558826	0.1996250801606764	0.5801587301587302	0.6388888888888888
chr11	11020000	11790000	chr11	11020000	11790000	255,255,0	1.0198494383971715	0.11501088919128659	0.08477687431703312	0.5391190006574622	0.7758053911900066
chr11	49220000	49510000	chr11	49220000	49510000	255,255,0	0.9486329188020117	0.10798566819397683	0.09165028416333139	0.6577777777777778	0.6222222222222222
chr11	108870000	109740000	chr11	108870000	109740000	255,255,0	1.2929200747441278	0.1040394472520376	0.09505262399063043	0.6780402842655807	0.7697211741925181
chr11	128960000	129770000	chr11	128960000	129770000	255,255,0	1.4593617487650024	0.09882727903104727	0.10023597233859288	0.7876264128494943	0.8245092207019631
chr11	31070000	32030000	chr11	31070000	32030000	255,255,0	1.2605430508417164	0.09262242390172234	0.10597556982468319	0.7954931972789115	0.6577380952380952
chr11	8170000	8610000	chr11	8170000	8610000	255,255,0	1.0641614759225921	0.1541331939517063	0.04446014311485443	0.8102766798418972	0.6976284584980237
chr11	110440000	111450000	chr11	110440000	111450000	255,255,0	1.4920106525140238	0.09001312219832078	0.10840433970426386	0.7612456747404844	0.8266051518646674
chr11	119480000	120300000	chr11	119480000	120300000	255,255,0	1.4548621531105368	0.09662389469274016	0.10124063970564981	0.8252032520325203	0.7264808362369338
chr11	108760000	109790000	chr11	108760000	109790000	255,255,0	1.4187747686102616	0.09520068541013302	0.10249270009346047	0.7709137291280148	0.7748005565862709
chr11	110560000	111450000	chr11	110560000	111450000	255,255,0	1.1629620280776478	0.09110774459936967	0.1058585592275198	0.5145679012345679	0.7881481481481482
chr11	92930000	93710000	chr11	92930000	93710000	255,255,0	1.1996990664249847	0.09450415865790042	0.10182212802155827	0.5942307692307692	0.8692307692307693
chr11	69340000	69650000	chr11	69340000	69650000	255,255,0	1.0519586590627505	0.15131789002241508	0.043793144679959956	0.51171875	0.90625
chr11	7480000	7680000	chr11	7480000	7680000	255,255,0	1.0622896564092188	0.030629459661077663	0.16379676165909954	0.7727272727272727	0.7272727272727273
chr11	2180000	2420000	chr11	2180000	2420000	255,255,0	0.9115082489627971	0.1350856982737821	0.05890508941856142	0.6987179487179487	0.6217948717948718
chr11	61260000	61420000	chr11	61260000	61420000	255,255,0	1.0027170839338615	0.1251575706446349	0.06730971921945249	0.6527777777777778	0.7083333333333334
chr11	67800000	67990000	chr11	67800000	67990000	255,255,0	0.8456989059213025	0.08316398609789345	0.10741909844897693	0.51	0.67
chr11	116760000	117150000	chr11	116760000	117150000	255,255,0	1.5794582782894029	0.08531734553983669	0.10290370079864142	0.8425	0.7475
chr11	71590000	71780000	chr11	71590000	71780000	255,255,0	0.8846137049902896	0.10171853501612285	0.08575276926860775	0.65	0.53
chr11	37650000	38820000	chr11	37650000	38820000	255,255,0	1.1136787928120402	0.0918456107376488	0.09357230896298027	0.663602413099684	0.6996552714737144
chr11	110440000	111270000	chr11	110440000	111270000	255,255,0	1.2039474189243728	0.06625849307549506	0.11840881226635092	0.6439909297052154	0.7227891156462585
chr11	17360000	18000000	chr11	17360000	18000000	255,255,0	0.8540718902645001	0.09880348921504226	0.08558128878129642	0.5009469696969697	0.6619318181818182
chr11	112200000	113290000	chr11	112200000	113290000	255,255,0	1.7705235351366597	0.09535267094614375	0.08644999633185071	0.8958677685950414	0.8489256198347107
chr11	40300000	41430000	chr11	40300000	41430000	255,255,0	0.9913428469750014	0.08984322233113619	0.09076111901979014	0.7196060326254232	0.5349338257925516
chr11	121640000	122550000	chr11	121640000	122550000	255,255,0	1.5641199243725064	0.07860202457666432	0.10103077998013565	0.8530245746691871	0.8152173913043478
chr11	78600000	79690000	chr11	78600000	79690000	255,255,0	1.177278614226438	0.10745919586705327	0.07153564490991249	0.8509363939403747	0.5801514391212059
chr11	117360000	118110000	chr11	117360000	118110000	255,255,0	1.450554596705981	0.10009508540617224	0.07844200970145287	0.804016620498615	0.7693905817174516
chr11	14520000	15210000	chr11	14520000	15210000	255,255,0	1.1591338148012624	0.08498621043737986	0.09241170005245308	0.8244897959183674	0.6040816326530613
chr11	14270000	14500000	chr11	14270000	14500000	255,255,0	1.2858196121755918	0.10558425636593283	0.07088961091586794	0.7423878205128205	0.7034684065934066
chr11	119480000	120160000	chr11	119480000	120160000	255,255,0	1.564157735594147	0.08867860823802412	0.08461870284676931	0.7873949579831933	0.8579831932773109
chr11	63800000	64240000	chr11	63800000	64240000	255,255,0	0.7965295988343999	0.08875030670849975	0.08245889093277145	0.6699604743083004	0.5158102766798419
chr11	18030000	18720000	chr11	18030000	18720000	255,255,0	0.8908378436544448	0.08597451330821942	0.08486400048348963	0.6224369747899159	0.6264225690276111
chr11	29390000	30180000	chr11	29390000	30180000	255,255,0	1.5962722791556951	0.07807336750232052	0.09193129700252137	0.901875	0.783125
chr11	40300000	41230000	chr11	40300000	41230000	255,255,0	0.9976573882830034	0.07574781457961006	0.09377169024696164	0.7559981892258941	0.5061113626075147
chr11	68920000	69080000	chr11	68920000	69080000	255,255,0	0.8403436124711323	0.019605401019792405	0.14958425842149253	0.5416666666666666	0.6944444444444444
chr11	70460000	70780000	chr11	70460000	70780000	255,255,0	1.5317293519710393	0.05304120685430502	0.11402403340137782	0.9154411764705882	0.8713235294117647
chr11	41460000	42540000	chr11	41460000	42540000	255,255,0	1.1451706920399767	0.07471244545708111	0.09171153566929269	0.7417508417508417	0.731986531986532
chr11	89440000	89630000	chr11	89440000	89630000	255,255,0	0.9211251857816034	0.02106321893869965	0.14502600781163322	0.59	0.61
chr11	35470000	36270000	chr11	35470000	36270000	255,255,0	1.7894610937828972	0.07378925533452302	0.09177090272396748	0.8835365853658537	0.925
chr11	128130000	128860000	chr11	128130000	128860000	255,255,0	1.45661509485025	0.08639053757505319	0.07779793967689297	0.718772826880935	0.8882395909422937
chr11	55950000	56090000	chr11	55950000	56090000	255,255,0	0.738287180130367	0.03912744338046113	0.12413840167994467	0.5892857142857143	0.5535714285714286
chr11	123630000	124380000	chr11	123630000	124380000	255,255,0	1.2647962132241948	0.08261335787955423	0.080566949718539	0.8344875346260388	0.6225761772853186
chr11	15940000	16620000	chr11	15940000	16620000	255,255,0	1.5119798831063052	0.06755638115148319	0.09553330737466526	0.7789915966386555	0.915126050420168
chr11	111540000	112080000	chr11	111540000	112080000	255,255,0	1.3934935151915644	0.08489012398038719	0.07659660887762271	0.7261904761904762	0.8082010582010583
chr11	85640000	86330000	chr11	85640000	86330000	255,255,0	1.1024263121843219	0.07697953172854119	0.08366635291179292	0.5975510204081632	0.7624489795918368
chr11	69690000	70200000	chr11	69690000	70200000	255,255,0	1.0753392048085415	0.07700185117840533	0.08272710565005087	0.7144970414201184	0.7322485207100592
chr11	3830000	4090000	chr11	3830000	4090000	255,255,0	1.4566309900334624	0.06458237012894336	0.09281032086980223	0.8846153846153846	0.8571428571428571
chr11	3660000	3800000	chr11	3660000	3800000	255,255,0	0.7979788999886032	0.07405950345976421	0.08297467664887091	0.5535714285714286	0.5535714285714286
chr11	107990000	108670000	chr11	107990000	108670000	255,255,0	1.0981804627292215	0.06925330058573129	0.08737561444523652	0.7016806722689075	0.6848739495798319
chr11	131000000	131520000	chr11	131000000	131520000	255,255,0	1.5989482769222367	0.07472708875615586	0.08012829387434178	0.9131054131054132	0.8333333333333334
chr11	60340000	60670000	chr11	60340000	60670000	255,255,0	1.2197314964738668	0.0617505153269661	0.0927790610271098	0.7633078231292517	0.8382511337868481
chr11	94540000	94950000	chr11	94540000	94950000	255,255,0	1.336635378421398	0.06878963908693136	0.08207205525620645	0.7981859410430839	0.8526077097505669
chr11	93820000	94500000	chr11	93820000	94500000	255,255,0	1.5271593120865707	0.07872824316430443	0.07138871906333244	0.9117647058823529	0.8277310924369747
chr11	20640000	21540000	chr11	20640000	21540000	255,255,0	1.3708648898074567	0.08057400066066282	0.06949154003658062	0.8385184548700617	0.7285568348895382
chr11	124930000	125440000	chr11	124930000	125440000	255,255,0	1.476989512862797	0.07793291307335501	0.07195317254822253	0.7204142011834319	0.8890532544378699
chr11	112570000	113280000	chr11	112570000	113280000	255,255,0	1.3684895675521613	0.08944821049200702	0.0599746732836309	0.6797839506172839	0.8896604938271605
chr11	63970000	64300000	chr11	63970000	64300000	255,255,0	0.6725140050216718	0.07192246619616657	0.07590118794998688	0.5081386966551327	0.5226859861591695
chr11	62890000	63750000	chr11	62890000	63750000	255,255,0	1.794234916135136	0.06167805212851063	0.08584752839238174	0.9693446088794926	0.936046511627907
chr11	39390000	40280000	chr11	39390000	40280000	255,255,0	1.0833225237652204	0.07294916292089619	0.0742859597959351	0.6271604938271605	0.7288888888888889
chr11	99790000	100550000	chr11	99790000	100550000	255,255,0	1.0525200291972816	0.07226629386407715	0.07450234137581331	0.7793522267206477	0.6511470985155196
chr11	60930000	61200000	chr11	60930000	61200000	255,255,0	1.248929858836997	0.05016056920991552	0.09428577250108205	0.8418367346938775	0.8061224489795918
chr11	9750000	10360000	chr11	9750000	10360000	255,255,0	1.1931749455841159	0.0837687693104823	0.05958588479289542	0.826222684703434	0.809573361082206
chr11	30330000	30920000	chr11	30330000	30920000	255,255,0	1.6146889757261293	0.07390055106856766	0.06839003142117575	0.758494623655914	0.918010752688172
chr11	42720000	43300000	chr11	42720000	43300000	255,255,0	1.4823037252838267	0.07681638108488621	0.06533385533859498	0.7390804597701149	0.9551724137931035
chr11	114280000	114710000	chr11	114280000	114710000	255,255,0	1.5028098572915118	0.06523651373115189	0.07686804970979018	0.8863636363636364	0.75
chr11	84720000	85590000	chr11	84720000	85590000	255,255,0	1.3771735074227083	0.08084120275043157	0.0609237928636322	0.7629132231404959	0.8765495867768595
chr11	62890000	63030000	chr11	62890000	63030000	255,255,0	0.8653318646941646	0.09071446053986644	0.049886788269235975	0.625	0.5178571428571429
chr11	12940000	13380000	chr11	12940000	13380000	255,255,0	1.1509409991524933	0.07652635892095169	0.06244942173590043	0.7608695652173914	0.7055335968379447
chr11	47860000	48140000	chr11	47860000	48140000	255,255,0	1.60415358914627	0.06292354852135426	0.07449664430370101	0.8809523809523809	0.8904761904761904
chr11	86410000	86850000	chr11	86410000	86850000	255,255,0	1.4451859348492935	0.06808849475457032	0.06753175614566181	0.8320158102766798	0.8280632411067194
chr11	65130000	65550000	chr11	65130000	65550000	255,255,0	0.883547019476884	0.044358458614506685	0.09007393338812762	0.5562770562770563	0.6904761904761905
chr11	28550000	29330000	chr11	28550000	29330000	255,255,0	1.1946972635264395	0.05118721261952991	0.08318004478570946	0.5403846153846154	0.8633227336967495
chr11	57810000	58540000	chr11	57810000	58540000	255,255,0	1.4332872938585637	0.07541457716800082	0.05874698913597079	0.9028487947406866	0.8970051132213295
chr11	45850000	46350000	chr11	45850000	46350000	255,255,0	1.2182355435480896	0.07024514744601071	0.06389048120457574	0.8292307692307692	0.6846153846153846
chr11	11920000	12280000	chr11	11920000	12280000	255,255,0	1.1330258310714165	0.0725115301443311	0.060893880259001665	0.5760233918128655	0.8567251461988304
chr11	81630000	82250000	chr11	81630000	82250000	255,255,0	1.535209799731705	0.07550299062618207	0.0570914144051225	0.9022177419354839	0.8679435483870968
chr11	95150000	95770000	chr11	95150000	95770000	255,255,0	1.7383659997684786	0.08107372692510922	0.050863209351484195	0.9042338709677419	0.9707661290322581
chr11	133900000	134160000	chr11	133900000	134160000	255,255,0	1.372323778283005	0.06900049613720144	0.06210419433411049	0.8516483516483516	0.7527472527472527
chr11	126420000	127000000	chr11	126420000	127000000	255,255,0	1.1515623531555323	0.08828533922968865	0.04257599930311852	0.764367816091954	0.6563218390804598
chr11	15260000	15800000	chr11	15260000	15800000	255,255,0	1.3467607662228804	0.06800031657935465	0.06221224648297477	0.8796296296296297	0.7314814814814815
chr11	125660000	125880000	chr11	125660000	125880000	255,255,0	1.4403041982086133	0.058613604436378336	0.07114363080563607	0.6893939393939394	0.8409090909090909
chr11	129890000	130150000	chr11	129890000	130150000	255,255,0	1.477332082929097	0.07587526997213484	0.053626407115834385	0.8296703296703297	0.8626373626373627
chr11	16760000	17070000	chr11	16760000	17070000	255,255,0	1.5877985499740601	0.07870262999684441	0.050717168779714605	0.88671875	0.89453125
chr11	12290000	12920000	chr11	12290000	12920000	255,255,0	1.5168667808355374	0.06394988637446253	0.06484714802701486	0.8640530493951613	0.9107705393145161
chr11	123060000	123570000	chr11	123060000	123570000	255,255,0	1.3586670016686035	0.055830388379272344	0.07248680703129498	0.75	0.8269230769230769
chr11	118630000	119010000	chr11	118630000	119010000	255,255,0	1.471914256584287	0.07021634440662448	0.05771884301348959	0.7868421052631579	0.8605263157894737
chr11	22860000	23530000	chr11	22860000	23530000	255,255,0	1.2149960784120417	0.07657286806673758	0.05081145678249256	0.884083044982699	0.5302768166089965
chr11	93230000	93660000	chr11	93230000	93660000	255,255,0	1.51331375485822	0.04582564697660349	0.08151065439660365	0.8822314049586777	0.9194214876033058
chr11	77190000	77610000	chr11	77190000	77610000	255,255,0	1.4194334157273771	0.06748024323274049	0.05969431023381988	0.7467532467532467	0.8939393939393939
chr11	85860000	86300000	chr11	85860000	86300000	255,255,0	1.3860563680160902	0.06006315180586917	0.0668704189142626	0.7015810276679841	0.9031620553359684
chr11	82720000	83190000	chr11	82720000	83190000	255,255,0	1.017635099707127	0.05849747818719695	0.06807634403490422	0.5121527777777778	0.7725694444444444
chr11	65350000	65530000	chr11	65350000	65530000	255,255,0	1.078195763019976	0.04105530667457191	0.08494224790169716	0.7222222222222222	0.7
chr11	58600000	59160000	chr11	58600000	59160000	255,255,0	1.1861707930260654	0.06055699016025408	0.06535640763753399	0.8115763546798029	0.7992610837438424
chr11	36280000	36500000	chr11	36280000	36500000	255,255,0	1.58120370489359	0.0617329195817721	0.06399082840245696	0.8409090909090909	0.8257575757575758
chr11	67630000	67790000	chr11	67630000	67790000	255,255,0	0.9242373906437817	0.050614323047968535	0.07442024005804984	0.6805555555555556	0.5972222222222222
chr11	62380000	62550000	chr11	62380000	62550000	255,255,0	1.1318921787624623	0.051666879867028365	0.07336259023925304	0.7407407407407407	0.7407407407407407
chr11	4620000	5010000	chr11	4620000	5010000	255,255,0	1.3198828988665419	0.07180237430839162	0.052685856331050454	0.9	0.8425
chr11	22200000	22820000	chr11	22200000	22820000	255,255,0	1.5387792953755839	0.06513238138117551	0.05919165207868521	0.7308467741935484	0.938508064516129
chr11	88100000	88540000	chr11	88100000	88540000	255,255,0	1.0803598699008239	0.08355981524440487	0.04057506301724641	0.6185770750988142	0.8003952569169961
chr11	96450000	97150000	chr11	96450000	97150000	255,255,0	1.3367201393760384	0.06076305654325109	0.06314898593371696	0.9452380952380952	0.6484126984126984
chr11	88560000	88890000	chr11	88560000	88890000	255,255,0	0.9795123248623041	0.03562677420879461	0.08798535628150866	0.8166089965397924	0.5051903114186851
chr11	125910000	126250000	chr11	125910000	126250000	255,255,0	1.7826117756104067	0.050206877905719205	0.07309324815879184	0.9117647058823529	0.8790849673202614
chr11	122580000	123050000	chr11	122580000	123050000	255,255,0	1.1280273457436958	0.07028091862983708	0.05293662221636346	0.7378472222222222	0.6510416666666666
chr11	78660000	78970000	chr11	78660000	78970000	255,255,0	0.8596526950100813	0.08652105177607047	0.036600094973861644	0.62890625	0.50390625
chr11	68560000	68900000	chr11	68560000	68900000	255,255,0	0.8164732501247347	0.046974266213442306	0.07572418079899189	0.6503267973856209	0.565359477124183
chr11	133070000	133850000	chr11	133070000	133850000	255,255,0	1.8585844438518275	0.04731561106926685	0.07507110482946255	0.9544871794871795	0.9416666666666667
chr11	17370000	17530000	chr11	17370000	17530000	255,255,0	1.1224715858559247	0.06931097501938861	0.05306780675670858	0.6805555555555556	0.7083333333333334
chr11	118130000	118580000	chr11	118130000	118580000	255,255,0	0.9854904906389792	0.054663580889614094	0.06731293929006027	0.5330812854442344	0.6843100189035917
chr11	92100000	92890000	chr11	92100000	92890000	255,255,0	1.1993482101197261	0.051381076674835754	0.06947727360211298	0.783125	0.796875
chr11	61860000	62110000	chr11	61860000	62110000	255,255,0	1.2487528831909727	0.07107812294038293	0.04929011286217956	0.8165680473372781	0.8402366863905325
chr11	130430000	130890000	chr11	130430000	130890000	255,255,0	1.718165230720345	0.050958273212870726	0.06680925047293779	0.8913043478260869	0.9510869565217391
chr11	19060000	19540000	chr11	19060000	19540000	255,255,0	0.7957918785112622	0.0641697478410064	0.05352984502835416	0.5483333333333333	0.5083333333333333
chr11	78190000	78570000	chr11	78190000	78570000	255,255,0	1.5114960951445457	0.060957044992574816	0.05647273310330528	0.8026315789473685	0.9131578947368421
chr11	113880000	114260000	chr11	113880000	114260000	255,255,0	1.6044776942142693	0.06149210141153401	0.05578246405534132	0.7552631578947369	0.9078947368421053
chr11	17560000	18000000	chr11	17560000	18000000	255,255,0	1.1121362690840042	0.05966543421977541	0.05708713493797801	0.575098814229249	0.8280632411067194
chr11	62570000	62870000	chr11	62570000	62870000	255,255,0	1.058213430061881	0.05958344361022927	0.056597363368262044	0.5291666666666667	0.8791666666666667
chr11	99070000	99740000	chr11	99070000	99740000	255,255,0	1.348478184944308	0.05717245754557493	0.05782349678108478	0.874449512425291	0.8093255470674501
chr11	57110000	57280000	chr11	57110000	57280000	255,255,0	1.0677354515694097	0.038007815533855814	0.07618764592854646	0.7407407407407407	0.7160493827160493
chr11	114760000	115290000	chr11	114760000	115290000	255,255,0	1.1636361124209895	0.07306985668799708	0.040145722227700825	0.7352537722908093	0.691358024691358
chr11	91430000	92060000	chr11	91430000	92060000	255,255,0	0.79041111240095	0.05757138803477686	0.05527688896075028	0.4150390625	0.7216796875
chr11	132410000	133060000	chr11	132410000	133060000	255,255,0	1.3319204640761897	0.0577326592759844	0.05448985827126002	0.6593204775022957	0.9237832874196511
chr11	13750000	14250000	chr11	13750000	14250000	255,255,0	1.5755583159190094	0.05768336131984145	0.053706690356688125	0.8692307692307693	0.9338461538461539
chr11	61440000	61770000	chr11	61440000	61770000	255,255,0	1.325204218216221	0.06397752205514481	0.04735621425047387	0.8788927335640139	0.8442906574394463
chr11	36940000	37410000	chr11	36940000	37410000	255,255,0	1.2098093796535825	0.06163855452201056	0.04924402408130722	0.734375	0.796875
chr11	90250000	90470000	chr11	90250000	90470000	255,255,0	1.0944447194747045	0.08032238690762557	0.030402155759300047	0.7803030303030303	0.75
chr11	96460000	96680000	chr11	96460000	96680000	255,255,0	1.1028541085308114	0.08916834111543637	0.020906058922721647	0.8409090909090909	0.5075757575757576
chr11	121290000	121620000	chr11	121290000	121620000	255,255,0	1.676692615926823	0.050958599344111136	0.05890479566782475	0.8512110726643599	0.9134948096885813
chr11	77640000	78000000	chr11	77640000	78000000	255,255,0	1.3946468468986302	0.04725774562883828	0.06249474646937919	0.8918128654970761	0.7748538011695907
chr11	86930000	87300000	chr11	86930000	87300000	255,255,0	1.6351693591364933	0.050743163248961914	0.058965424980780584	0.9196675900277008	0.9085872576177285
chr11	59810000	60240000	chr11	59810000	60240000	255,255,0	1.0012775528328168	0.058360107654404886	0.05129894873515611	0.7004132231404959	0.7458677685950413
chr11	100990000	101390000	chr11	100990000	101390000	255,255,0	1.4041070636769144	0.06017202460985724	0.04933259888166987	0.830952380952381	0.8547619047619047
chr11	44090000	44540000	chr11	44090000	44540000	255,255,0	1.1028286447241413	0.05705321928662144	0.052211611505396355	0.7674858223062382	0.6956521739130435
chr11	63990000	64170000	chr11	63990000	64170000	255,255,0	1.0650140264588996	0.05450096556012833	0.054652088241984476	0.7222222222222222	0.6777777777777778
chr11	101440000	101840000	chr11	101440000	101840000	255,255,0	1.5472237092663337	0.050072322604186564	0.05895647745286209	0.9023809523809524	0.8690476190476191
chr11	129370000	129750000	chr11	129370000	129750000	255,255,0	1.520427277583076	0.03875196820405752	0.0702020271776487	0.9028393351800554	0.825161943319838
chr11	111260000	111440000	chr11	111260000	111440000	255,255,0	1.2872975135408056	0.0499366478873884	0.058523153758232666	0.7444444444444445	0.7222222222222222
chr11	5960000	6360000	chr11	5960000	6360000	255,255,0	1.1917092039268253	0.057293135090879146	0.0511312974109195	0.8119047619047619	0.7976190476190477
chr11	123070000	123260000	chr11	123070000	123260000	255,255,0	1.3380532365980704	0.05981021257732977	0.04825645509533667	0.79	0.75
chr11	27350000	27490000	chr11	27350000	27490000	255,255,0	0.9610342812208639	0.020086491866061207	0.08782142498041223	0.5178571428571429	0.625
chr11	95820000	96420000	chr11	95820000	96420000	255,255,0	1.8829955669241718	0.060553798767343514	0.04723442391689092	0.9623655913978495	0.9688172043010753
chr11	93880000	94160000	chr11	93880000	94160000	255,255,0	1.1319663402387308	0.07733279544671595	0.02995480054125316	0.8428571428571429	0.7
chr11	19930000	20110000	chr11	19930000	20110000	255,255,0	1.3959479584017722	0.04750254945772528	0.05973911875249524	0.7666666666666667	0.7666666666666667
chr11	106130000	106640000	chr11	106130000	106640000	255,255,0	1.2358575498515232	0.06603111032945896	0.040907113670457185	0.8890532544378699	0.5961538461538461
chr11	65640000	66020000	chr11	65640000	66020000	255,255,0	1.3362853160401253	0.06411175645629005	0.04262551277720772	0.8868421052631579	0.8342105263157895
chr11	34140000	34490000	chr11	34140000	34490000	255,255,0	1.3415586439627987	0.05757311009761912	0.049009067945779916	0.7808641975308642	0.8179012345679012
chr11	100570000	100940000	chr11	100570000	100940000	255,255,0	1.62473951416272	0.048261563629868054	0.05827903018323807	0.8864265927977839	0.9085872576177285
chr11	38850000	39370000	chr11	38850000	39370000	255,255,0	0.8019469192876485	0.05371274131724013	0.05223925777837515	0.5883190883190883	0.5085470085470085
chr11	129100000	129330000	chr11	129100000	129330000	255,255,0	1.3828525151499689	0.056586126410826054	0.04914920598833494	0.7708333333333334	0.8541666666666666
chr11	35810000	36260000	chr11	35810000	36260000	255,255,0	1.2387173157643203	0.038127622847367315	0.06718149924907652	0.5671077504725898	0.8998109640831758
chr11	59180000	59480000	chr11	59180000	59480000	255,255,0	1.2682865503116383	0.04815112448346781	0.05706240865754805	0.8708333333333333	0.8291666666666667
chr11	107530000	107910000	chr11	107530000	107910000	255,255,0	1.007147369562825	0.0650800785648967	0.03988761948630047	0.65	0.65
chr11	68030000	68210000	chr11	68030000	68210000	255,255,0	1.0408515256037214	0.07143376806827807	0.033244301826445714	0.7222222222222222	0.6777777777777778
chr11	33800000	34040000	chr11	33800000	34040000	255,255,0	1.2119281526389751	0.05064633690869674	0.05370642304161291	0.6730769230769231	0.7628205128205128
chr11	36530000	36790000	chr11	36530000	36790000	255,255,0	1.1075183830180775	0.06507446908123932	0.03856278889329947	0.7417582417582418	0.5989010989010989
chr11	27170000	27500000	chr11	27170000	27500000	255,255,0	1.58767345249225	0.048231113488011707	0.05526901444992574	0.8166089965397924	0.8996539792387543
chr11	131530000	131680000	chr11	131530000	131680000	255,255,0	0.9449088458873744	0.03210353885832595	0.07136318937827736	0.609375	0.609375
chr11	57320000	57660000	chr11	57320000	57660000	255,255,0	1.2596258115988237	0.04758916137562738	0.05567801600103052	0.8725490196078431	0.8071895424836601
chr11	72840000	73150000	chr11	72840000	73150000	255,255,0	1.5373591679953769	0.050063081583591296	0.05265974753356123	0.90234375	0.85546875
chr11	69680000	69880000	chr11	69680000	69880000	255,255,0	1.0903452181896347	0.07127202678570074	0.0310515979065702	0.7587121212121213	0.661489898989899
chr11	116280000	116720000	chr11	116280000	116720000	255,255,0	1.7087263743467043	0.04094927527496835	0.06107350533850686	0.8438735177865613	0.9229249011857708
chr11	44930000	45330000	chr11	44930000	45330000	255,255,0	0.8499568080495259	0.054115589119630436	0.047836913896114316	0.55	0.6547619047619048
chr11	117410000	117790000	chr11	117410000	117790000	255,255,0	1.4616818422798177	0.07412340117886132	0.027743238097264346	0.8657894736842106	0.8289473684210527
chr11	103660000	104210000	chr11	103660000	104210000	255,255,0	1.1171131400086778	0.048720834222976676	0.05162554599114105	0.6135204081632653	0.8227040816326531
chr11	127470000	128000000	chr11	127470000	128000000	255,255,0	1.3588017458095727	0.04206116021428013	0.058266216393651954	0.7709190672153635	0.8641975308641975
chr11	122210000	122510000	chr11	122210000	122510000	255,255,0	1.5147336354586822	0.03340194631366626	0.06640913704520182	0.8791666666666667	0.8791666666666667
chr11	83240000	83810000	chr11	83240000	83810000	255,255,0	1.655914298938824	0.056827492874947455	0.04274685280538598	0.9036860879904876	0.920332936979786
chr11	6740000	7040000	chr11	6740000	7040000	255,255,0	1.162598775929514	0.054186535167586064	0.0452653324621415	0.8125	0.8208333333333333
chr11	103260000	103620000	chr11	103260000	103620000	255,255,0	1.2145020143433243	0.06342654043404057	0.03587535113231412	0.716374269005848	0.8216374269005848
chr11	70260000	70430000	chr11	70260000	70430000	255,255,0	1.1290670812998609	0.04662640955870642	0.05254878631980143	0.6736111111111112	0.7121913580246914
chr11	12050000	12270000	chr11	12050000	12270000	255,255,0	1.380676186787873	0.0409955232716851	0.058165897284734064	0.7954545454545454	0.8409090909090909
chr11	20170000	20360000	chr11	20170000	20360000	255,255,0	1.2811340775863838	0.047794260422106695	0.05117740257175832	0.6770833333333333	0.7965277777777777
chr11	98400000	99010000	chr11	98400000	99010000	255,255,0	1.0946247914434086	0.04692860014051901	0.05189176098826434	0.6347554630593132	0.8491155046826223
chr11	34550000	34890000	chr11	34550000	34890000	255,255,0	1.58756449074322	0.057112366907737216	0.04161621927629838	0.8856209150326797	0.9052287581699346
chr11	12660000	12900000	chr11	12660000	12900000	255,255,0	1.4255496721922574	0.03179546276162307	0.06677753271654036	0.8397435897435898	0.8653846153846154
chr11	31070000	31370000	chr11	31070000	31370000	255,255,0	0.8193449047645731	0.06757172307830095	0.029931897714427363	0.568154761904762	0.5252976190476191
chr11	113300000	113750000	chr11	113300000	113750000	255,255,0	1.7353931373555933	0.04270805739031816	0.05474556884842033	0.9224952741020794	0.8922495274102079
chr11	82900000	83190000	chr11	82900000	83190000	255,255,0	1.322030551227807	0.038463057220680524	0.058951046689136366	0.7644444444444445	0.8711111111111111
chr11	46900000	47150000	chr11	46900000	47150000	255,255,0	1.476803103666592	0.04611897749535723	0.05114392603673518	0.863905325443787	0.8757396449704142
chr11	124640000	124860000	chr11	124640000	124860000	255,255,0	1.3884780797684302	0.05043353657152275	0.04659905700520933	0.7954545454545454	0.7954545454545454
chr11	13950000	14230000	chr11	13950000	14230000	255,255,0	1.0732524164117612	0.031889212250818456	0.06512693777705486	0.5	0.8142857142857143
chr11	34920000	35400000	chr11	34920000	35400000	255,255,0	1.7844891651242796	0.03991221324527755	0.05672198479665275	0.9216666666666666	0.955
chr11	12950000	13170000	chr11	12950000	13170000	255,255,0	1.3262146987365888	0.06692570369762357	0.029476000154610653	0.8257575757575758	0.7803030303030303
chr11	45350000	45790000	chr11	45350000	45790000	255,255,0	1.6297453117775618	0.03619888132913693	0.059970291412759835	0.9308300395256917	0.9426877470355731
chr11	131690000	132140000	chr11	131690000	132140000	255,255,0	1.3545547423944062	0.05025535598187961	0.045744631342595474	0.8922495274102079	0.7485822306238186
chr11	26290000	26680000	chr11	26290000	26680000	255,255,0	1.4304138057037081	0.04230329825798712	0.05350232991067054	0.8775	0.7925
chr11	5450000	5890000	chr11	5450000	5890000	255,255,0	0.8696150224964742	0.04368043627070796	0.052055373385034354	0.5395256916996047	0.7292490118577075
chr11	44610000	44910000	chr11	44610000	44910000	255,255,0	1.3879176858948967	0.04955344543218679	0.04617382689624017	0.8375	0.8541666666666666
chr11	122580000	122800000	chr11	122580000	122800000	255,255,0	1.2743235997109938	0.06323103504249175	0.03243014028767486	0.8409090909090909	0.6742424242424242
chr11	62150000	62330000	chr11	62150000	62330000	255,255,0	1.1008007486170133	0.04629817836617574	0.049300482619510325	0.7666666666666667	0.7444444444444445
chr11	124400000	124600000	chr11	124400000	124600000	255,255,0	1.3511550262892047	0.0413276256749632	0.05425498795650027	0.7727272727272727	0.8090909090909091
chr11	76710000	77040000	chr11	76710000	77040000	255,255,0	1.285363446222315	0.05027658602337476	0.04511507521567233	0.8027681660899654	0.8166089965397924
chr11	22870000	23050000	chr11	22870000	23050000	255,255,0	1.0160025559888959	0.06393411365072671	0.03095834865888212	0.7565656565656566	0.5292929292929294
chr11	111560000	111850000	chr11	111560000	111850000	255,255,0	1.5331414601059623	0.05942738347768309	0.035328217423722164	0.8711111111111111	0.8266666666666667
chr11	20390000	20610000	chr11	20390000	20610000	255,255,0	1.4284043839860068	0.037736869652986296	0.05690916946621963	0.8106060606060606	0.8106060606060606
chr11	69920000	70190000	chr11	69920000	70190000	255,255,0	1.3434672748908152	0.03694606687748861	0.057642632310318076	0.8520408163265306	0.8622448979591837
chr11	14520000	14890000	chr11	14520000	14890000	255,255,0	1.4626165995712108	0.05315371769955224	0.04110458230653914	0.925207756232687	0.7645429362880887
chr11	26730000	27150000	chr11	26730000	27150000	255,255,0	1.5215850982640937	0.049182486310914125	0.04503235662799279	0.8722943722943723	0.8679653679653679
chr11	83830000	84350000	chr11	83830000	84350000	255,255,0	1.5535672677673675	0.04220936350621224	0.05161573854500487	0.9529914529914529	0.8333333333333334
chr11	120490000	120930000	chr11	120490000	120930000	255,255,0	1.4202534250130843	0.049853246986355154	0.0437261325438575	0.8814229249011858	0.8043478260869565
chr11	40810000	41220000	chr11	40810000	41220000	255,255,0	0.848975878769708	0.04513815003096455	0.04828286669429868	0.5027337381233485	0.6852031446187291
chr11	73400000	73660000	chr11	73400000	73660000	255,255,0	1.4618162936450296	0.05531110837544448	0.03791437897021262	0.8626373626373627	0.8626373626373627
chr11	121650000	122110000	chr11	121650000	122110000	255,255,0	1.5000436040418905	0.046956133909268616	0.046136597959793295	0.9221014492753623	0.7119565217391305
chr11	112280000	112570000	chr11	112280000	112570000	255,255,0	1.1646674407177642	0.06083123783924457	0.031598164318873495	0.7555555555555555	0.7022222222222222
chr11	64350000	64730000	chr11	64350000	64730000	255,255,0	1.3863291914446396	0.04442650854153776	0.04669914134562661	0.8921052631578947	0.9078947368421053
chr11	76320000	76680000	chr11	76320000	76680000	255,255,0	0.8704390044935391	0.04126714139979984	0.04976957124648279	0.5935672514619883	0.6169590643274854
chr11	5110000	5380000	chr11	5110000	5380000	255,255,0	1.1914096838768495	0.04982842166056173	0.04109234263161628	0.8214285714285714	0.8214285714285714
chr11	43870000	44060000	chr11	43870000	44060000	255,255,0	1.267934725008574	0.03853473152519293	0.0519606301848069	0.79	0.79
chr11	122860000	123050000	chr11	122860000	123050000	255,255,0	1.3728086950346707	0.03361013843800979	0.05662567589871226	0.79	0.79
chr11	63760000	63960000	chr11	63760000	63960000	255,255,0	1.117789274840379	0.04901293340141172	0.041156383749949475	0.7909090909090909	0.7181818181818181
chr11	65660000	65840000	chr11	65660000	65840000	255,255,0	1.061942459612355	0.06700279249811028	0.02295506633768646	0.7666666666666667	0.7
chr11	110200000	110430000	chr11	110200000	110430000	255,255,0	1.3217833294459724	0.03811404470787655	0.0508008886591315	0.6784113322574861	0.8119284561592254
chr11	14910000	15230000	chr11	14910000	15230000	255,255,0	1.126479950445932	0.03642939468978089	0.0522734057545273	0.6360294117647058	0.8272058823529411
chr11	10400000	10740000	chr11	10400000	10740000	255,255,0	1.5604793890462916	0.03481600725115083	0.05331799928245062	0.8904320987654321	0.9205700798838053
chr11	131110000	131390000	chr11	131110000	131390000	255,255,0	0.7243238466570415	0.06354051814844938	0.024388327133839104	0.5476190476190477	0.5095238095238095
chr11	27700000	28040000	chr11	27700000	28040000	255,255,0	1.3401864951925404	0.054618470761556515	0.03308345718575147	0.8725490196078431	0.7679738562091504
chr11	32300000	32650000	chr11	32300000	32650000	255,255,0	1.3046356138054296	0.04147655843922378	0.0460465238677	0.8611111111111112	0.7376543209876543
chr11	75260000	75400000	chr11	75260000	75400000	255,255,0	0.8972238424788721	0.04408397014196311	0.043131673368255935	0.625	0.5535714285714286
chr11	84370000	84540000	chr11	84370000	84540000	255,255,0	1.1488646991126945	0.04736484570720477	0.03983722055831539	0.7160493827160493	0.7407407407407407
chr11	63450000	63640000	chr11	63450000	63640000	255,255,0	0.9996752624175699	0.024266959431689505	0.06284296590016798	0.69	0.73
chr11	6370000	6680000	chr11	6370000	6680000	255,255,0	1.1733301486519072	0.037529830100626646	0.04939870436538332	0.75390625	0.83984375
chr11	78620000	79090000	chr11	78620000	79090000	255,255,0	1.4293562564590947	0.05394974191366658	0.0328127158700825	0.9079861111111112	0.7934027777777778
chr11	17730000	17980000	chr11	17730000	17980000	255,255,0	1.2712038220602357	0.032983153858962756	0.05362779875803603	0.7455621301775148	0.863905325443787
chr11	44920000	45100000	chr11	44920000	45100000	255,255,0	1.1874337402992667	0.05357403673354903	0.033006666267573495	0.7222222222222222	0.7666666666666667
chr11	108360000	108660000	chr11	108360000	108660000	255,255,0	1.3491621383369319	0.040195981408626485	0.046107304432099844	0.7375	0.8791666666666667
chr11	19560000	19910000	chr11	19560000	19910000	255,255,0	1.0997558500921432	0.03917208164910491	0.046992936359967215	0.75	0.6512345679012346
chr11	7090000	7440000	chr11	7090000	7440000	255,255,0	1.0143461778763498	0.046176447729718406	0.039458763192268216	0.8549382716049383	0.5833333333333334
chr11	102710000	103050000	chr11	102710000	103050000	255,255,0	1.4489706892994336	0.037148731634663125	0.04801879057293476	0.8418877354863514	0.8791810841983853
chr11	107540000	107720000	chr11	107540000	107720000	255,255,0	1.1023574842606279	0.05253171952835041	0.032327844037106486	0.7444444444444445	0.6333333333333333
chr11	130220000	130420000	chr11	130220000	130420000	255,255,0	1.3107631852335255	0.041834805595934485	0.04296525657771835	0.7340909090909091	0.825
chr11	6220000	6360000	chr11	6220000	6360000	255,255,0	0.7380172153404093	0.03243652197405464	0.0520245847939524	0.5178571428571429	0.5535714285714286
chr11	32010000	32200000	chr11	32010000	32200000	255,255,0	1.0884461974055608	0.03749879105411751	0.04683020175840078	0.71	0.69
chr11	45920000	46120000	chr11	45920000	46120000	255,255,0	1.0872639918932494	0.05502980806334175	0.029196239861705844	0.7909090909090909	0.6818181818181818
chr11	47180000	47400000	chr11	47180000	47400000	255,255,0	1.0984366653365143	0.04716214597025169	0.03694453786626039	0.7954545454545454	0.6287878787878788
chr11	40130000	40290000	chr11	40130000	40290000	255,255,0	1.1438716454951887	0.03205777131886454	0.05203719333581322	0.6527777777777778	0.7083333333333334
chr11	87440000	87710000	chr11	87440000	87710000	255,255,0	0.9490036141741984	0.05860887822814743	0.02529834710235653	0.6479591836734694	0.6887755102040817
chr11	120330000	120480000	chr11	120330000	120480000	255,255,0	1.0731130055008327	0.04337238455261556	0.040064706149255024	0.640625	0.671875
chr11	128650000	128850000	chr11	128650000	128850000	255,255,0	1.196544407936626	0.024408140286496766	0.05900563450351953	0.7363636363636363	0.7545454545454545
chr11	119060000	119320000	chr11	119060000	119320000	255,255,0	1.3440179419051188	0.04830800937173005	0.03506115481233939	0.7857142857142857	0.8186813186813187
chr11	79700000	80150000	chr11	79700000	80150000	255,255,0	1.2028223545626915	0.046281453310130546	0.037028306464841426	0.8128544423440454	0.6729678638941399
chr11	16400000	16600000	chr11	16400000	16600000	255,255,0	1.0402849090338246	0.0261911222845711	0.05704081711175282	0.5363636363636364	0.8090909090909091
chr11	33360000	33690000	chr11	33360000	33690000	255,255,0	1.4527754060520828	0.0348948697635193	0.0481318051665033	0.8650519031141869	0.8581314878892734
chr11	40310000	40720000	chr11	40310000	40720000	255,255,0	1.1379190275200213	0.04465874431954005	0.037774441281858195	0.7947845804988662	0.7165532879818595
chr11	102310000	102670000	chr11	102310000	102670000	255,255,0	1.1229480660506157	0.04401917979770576	0.038377849012881535	0.7397660818713451	0.7456140350877193
chr11	118370000	118590000	chr11	118370000	118590000	255,255,0	1.335150094164755	0.030320393940807946	0.05177271373069886	0.8106060606060606	0.7954545454545454
chr11	76160000	76320000	chr11	76160000	76320000	255,255,0	1.034286806277738	0.04488286102748459	0.036458682346793066	0.6527777777777778	0.6805555555555556
chr11	123280000	123500000	chr11	123280000	123500000	255,255,0	1.0878863608186355	0.03200784677049071	0.049329971664829005	0.6742424242424242	0.7348484848484849
chr11	46380000	46610000	chr11	46380000	46610000	255,255,0	1.2326196303509953	0.04243437879000034	0.038807975987971144	0.8263888888888888	0.7430555555555556
chr11	82300000	82690000	chr11	82300000	82690000	255,255,0	1.3256252348975246	0.04214563746798604	0.039055813259826086	0.8325	0.8525
chr11	75420000	75570000	chr11	75420000	75570000	255,255,0	0.9548725844723226	0.040547674649508904	0.040487012966345784	0.609375	0.671875
chr11	120150000	120310000	chr11	120150000	120310000	255,255,0	1.0743349205093087	0.0288349976062732	0.05212839252285546	0.6527777777777778	0.6527777777777778
chr11	59550000	59670000	chr11	59550000	59670000	255,255,0	0.6863408384594548	0.053721990366852934	0.027185179031012453	0.5	0.5
chr11	133580000	133840000	chr11	133580000	133840000	255,255,0	1.1834083546046386	0.022012538309687087	0.05837472897243856	0.6098901098901099	0.8846153846153846
chr11	66680000	66840000	chr11	66680000	66840000	255,255,0	0.9866349350052455	0.039577163687289516	0.04069330475961851	0.6805555555555556	0.6805555555555556
chr11	21860000	22140000	chr11	21860000	22140000	255,255,0	1.2190971922712182	0.03373891962993561	0.04647968638473399	0.6904761904761905	0.8333333333333334
chr11	83280000	83500000	chr11	83280000	83500000	255,255,0	1.058396293552826	0.061594096929407594	0.018478152874905396	0.8409090909090909	0.553030303030303
chr11	13200000	13370000	chr11	13200000	13370000	255,255,0	1.0949623794667325	0.03487720635026738	0.045188837819317686	0.7407407407407407	0.691358024691358
chr11	9590000	9750000	chr11	9590000	9750000	255,255,0	0.9259045825794097	0.0383650891450333	0.04084526947900006	0.6527777777777778	0.6527777777777778
chr11	95830000	96010000	chr11	95830000	96010000	255,255,0	0.8972913571271022	0.06313015566410164	0.01605209179583114	0.7666666666666667	0.5222222222222223
chr11	84560000	84720000	chr11	84560000	84720000	255,255,0	1.1227026550453987	0.03166147589400055	0.04751822659076613	0.7083333333333334	0.7083333333333334
chr11	64780000	65100000	chr11	64780000	65100000	255,255,0	1.2744695394922962	0.04010190527288057	0.03856510279189887	0.8713235294117647	0.8492647058823529
chr11	123730000	124030000	chr11	123730000	124030000	255,255,0	1.2441500801256933	0.05257779523634762	0.02590027348310305	0.8541666666666666	0.7125
chr11	16610000	16740000	chr11	16610000	16740000	255,255,0	0.7826671892531889	0.03728159230907671	0.041181139472396835	0.5306122448979592	0.5306122448979592
chr11	16920000	17060000	chr11	16920000	17060000	255,255,0	0.9012703831015019	0.01583531610553878	0.0625603652469038	0.5892857142857143	0.625
chr11	92920000	93200000	chr11	92920000	93200000	255,255,0	1.211879112219234	0.037196832844486175	0.04110068820949239	0.8523809523809524	0.7476190476190476
chr11	81250000	81520000	chr11	81250000	81520000	255,255,0	1.1404959068685463	0.03225226632421568	0.04581235083023943	0.7602040816326531	0.7806122448979592
chr11	25970000	26270000	chr11	25970000	26270000	255,255,0	1.3958112141252514	0.03604602327890419	0.04130440601632224	0.7958333333333333	0.8791666666666667
chr11	35870000	36150000	chr11	35870000	36150000	255,255,0	0.8259011499259317	0.026663645903058877	0.05041377017461286	0.5	0.6333333333333333
chr11	11380000	11780000	chr11	11380000	11780000	255,255,0	1.1049704403853964	0.031115369621798346	0.0458346089554848	0.5928571428571429	0.8642857142857143
chr11	119330000	119470000	chr11	119330000	119470000	255,255,0	0.9341560827216772	0.047083687610160546	0.02968593411670329	0.5892857142857143	0.5892857142857143
chr11	85640000	85840000	chr11	85640000	85840000	255,255,0	1.2003055796964377	0.04220803929219767	0.03379387769316038	0.7545454545454545	0.7909090909090909
chr11	41220000	41430000	chr11	41220000	41430000	255,255,0	1.0817192296481073	0.03216722883293016	0.043271968654845616	0.743801652892562	0.7272727272727273
chr11	117800000	118080000	chr11	117800000	118080000	255,255,0	1.2317908902200279	0.03815632296493504	0.037247523966566255	0.7571428571428571	0.7761904761904762
chr11	18100000	18260000	chr11	18100000	18260000	255,255,0	0.8182675466661984	0.04988324442607302	0.02533142562470857	0.617550505050505	0.5208333333333333
chr11	66050000	66250000	chr11	66050000	66250000	255,255,0	1.0722678385599305	0.035032209007022294	0.0401796303701994	0.7727272727272727	0.7545454545454545
chr11	74920000	75250000	chr11	74920000	75250000	255,255,0	1.1363568720597617	0.03626721276880288	0.038121369040505844	0.7474048442906575	0.754325259515571
chr11	21130000	21510000	chr11	21130000	21510000	255,255,0	0.9398160957733561	0.0307392409733751	0.04283431272975542	0.5342105263157895	0.7236842105263158
chr11	8190000	8350000	chr11	8190000	8350000	255,255,0	0.8268427521819369	0.03893696557154315	0.03424623629868841	0.6819444444444445	0.5180555555555555
chr11	15080000	15230000	chr11	15080000	15230000	255,255,0	0.8957912399531216	0.020390996605571227	0.052653068036637135	0.578125	0.640625
chr11	75880000	76140000	chr11	75880000	76140000	255,255,0	1.327649859077582	0.035316490750986654	0.03714177844407972	0.8186813186813187	0.8296703296703297
chr11	117810000	117950000	chr11	117810000	117950000	255,255,0	0.8951647146701094	0.051586144579794095	0.02075610922188581	0.5892857142857143	0.5178571428571429
chr11	63040000	63240000	chr11	63040000	63240000	255,255,0	0.8609921143509405	0.0439948842267395	0.02808963948606544	0.7181818181818181	0.5363636363636364
chr11	92110000	92560000	chr11	92110000	92560000	255,255,0	1.0584213231658999	0.03958248995043395	0.032416557531056434	0.8393194706994329	0.6465028355387523
chr11	102040000	102280000	chr11	102040000	102280000	255,255,0	1.1376845945567917	0.037679037432263404	0.0341631339158323	0.6987179487179487	0.7884615384615384
chr11	58910000	59150000	chr11	58910000	59150000	255,255,0	1.1002960383999274	0.026933024074501488	0.04486502748828104	0.7115384615384616	0.8397435897435898
chr11	30940000	31080000	chr11	30940000	31080000	255,255,0	0.9204649710335249	0.0481686317439953	0.023586129832469032	0.625	0.5892857142857143
chr11	111870000	112060000	chr11	111870000	112060000	255,255,0	1.171220691343518	0.03343870816799315	0.038212736903080954	0.73	0.67
chr11	83550000	83810000	chr11	83550000	83810000	255,255,0	1.0893567856465016	0.022855946181448168	0.048693672352591644	0.5	0.8516483516483516
chr11	44110000	44280000	chr11	44110000	44280000	255,255,0	1.0253751496716674	0.04442592836978132	0.026810871782951495	0.7407407407407407	0.6419753086419753
chr11	9160000	9410000	chr11	9160000	9410000	255,255,0	1.1456750156229256	0.027867339977426048	0.04314181972389376	0.8284023668639053	0.7692307692307693
chr11	30660000	30920000	chr11	30660000	30920000	255,255,0	1.151620590428027	0.022707718988928385	0.04830087233673422	0.554945054945055	0.8516483516483516
chr11	44320000	44540000	chr11	44320000	44540000	255,255,0	1.1186059004246225	0.029739922696843377	0.040863506764552734	0.6893939393939394	0.8106060606060606
chr11	13460000	13700000	chr11	13460000	13700000	255,255,0	1.0429587323906053	0.03446516112174983	0.03610170920155144	0.6858974358974359	0.7371794871794872
chr11	131690000	131880000	chr11	131690000	131880000	255,255,0	0.9793615769665868	0.04541258111867731	0.024920381250893815	0.75	0.55
chr11	43580000	43850000	chr11	43580000	43850000	255,255,0	1.1310126762840698	0.0408083451293766	0.029470180153077175	0.7602040816326531	0.7704081632653061
chr11	102340000	102510000	chr11	102340000	102510000	255,255,0	0.9844837710223935	0.04308967883348537	0.02663583043527288	0.691358024691358	0.5925925925925926
chr11	118140000	118350000	chr11	118140000	118350000	255,255,0	1.3088370081942733	0.040823746966186514	0.0281725615997895	0.7768595041322314	0.7933884297520661
chr11	72440000	72570000	chr11	72440000	72570000	255,255,0	0.7713392457987913	0.04584803400677185	0.023096551143193998	0.5306122448979592	0.5306122448979592
chr11	30340000	30580000	chr11	30340000	30580000	255,255,0	1.313170869436044	0.04624153323563571	0.022661952921354547	0.8525641025641025	0.75
chr11	134170000	134320000	chr11	134170000	134320000	255,255,0	0.9154085156612795	0.028278681673166276	0.04061811406194443	0.578125	0.640625
chr11	115320000	115680000	chr11	115320000	115680000	255,255,0	1.0323390617351027	0.03452856799694956	0.033478256901758055	0.7865497076023392	0.5409356725146199
chr11	72250000	72430000	chr11	72250000	72430000	255,255,0	1.041343172674654	0.03093371988235296	0.03687126924179534	0.6555555555555556	0.7
chr11	127020000	127400000	chr11	127020000	127400000	255,255,0	0.7378455288951573	0.03016865291166893	0.03759712831899179	0.5026315789473684	0.5289473684210526
chr11	45110000	45330000	chr11	45110000	45330000	255,255,0	1.2191645966183915	0.025549902235519326	0.042156864595505536	0.75	0.8257575757575758
chr11	5980000	6190000	chr11	5980000	6190000	255,255,0	0.8790360501526301	0.03941380201214159	0.027985501030521494	0.7272727272727273	0.5619834710743802
chr11	57670000	57810000	chr11	57670000	57810000	255,255,0	0.687985888125365	0.033341793585802706	0.034031260102689025	0.5178571428571429	0.5178571428571429
chr11	74440000	74580000	chr11	74440000	74580000	255,255,0	0.888139763014121	0.023472214521315538	0.04335210548918104	0.5535714285714286	0.625
chr11	8370000	8580000	chr11	8370000	8580000	255,255,0	0.9090906596158949	0.025406519830404203	0.041280294542497806	0.6115702479338843	0.7272727272727273
chr11	134330000	134530000	chr11	134330000	134530000	255,255,0	1.0460150474385919	0.04568441345816068	0.020598123910505445	0.7727272727272727	0.6090909090909091
chr11	65860000	66020000	chr11	65860000	66020000	255,255,0	0.8015801978317771	0.028485214665529713	0.03778548302834303	0.5694444444444444	0.6527777777777778
chr11	17580000	17720000	chr11	17580000	17720000	255,255,0	0.887877495032916	0.038277456573966535	0.027889386551936055	0.5892857142857143	0.625
chr11	68600000	68760000	chr11	68600000	68760000	255,255,0	0.8920461571649816	0.041887646501887255	0.02395415368029088	0.625	0.6805555555555556
chr11	8680000	8900000	chr11	8680000	8900000	255,255,0	0.8866820693444668	0.043960488187322504	0.021157649076416436	0.75	0.553030303030303
chr11	27170000	27320000	chr11	27170000	27320000	255,255,0	0.8694174120384902	0.04838567734013529	0.016579628372041813	0.609375	0.515625
chr11	120960000	121200000	chr11	120960000	121200000	255,255,0	0.9686378299017846	0.027268934741115577	0.037397994780710625	0.6858974358974359	0.6217948717948718
chr11	58650000	58890000	chr11	58650000	58890000	255,255,0	1.0264545817081272	0.04519524901967495	0.019398460434468183	0.8012820512820513	0.6730769230769231
chr11	18810000	19050000	chr11	18810000	19050000	255,255,0	0.8653971588592744	0.03361678678678104	0.030682888375106448	0.6089743589743589	0.6089743589743589
chr11	123590000	123730000	chr11	123590000	123730000	255,255,0	0.7790015556448939	0.027273663862785118	0.03663322830701045	0.5178571428571429	0.5178571428571429
chr11	108690000	108890000	chr11	108690000	108890000	255,255,0	1.006864034401813	0.04044719601467053	0.0233895869105392	0.7727272727272727	0.5363636363636364
chr11	113340000	113500000	chr11	113340000	113500000	255,255,0	0.8866684792832613	0.04826334819167791	0.015530243983299734	0.625	0.5138888888888888
chr11	12310000	12570000	chr11	12310000	12570000	255,255,0	1.0846358128788773	0.045473256584933064	0.018314569882313152	0.8736263736263736	0.5439560439560439
chr11	33120000	33340000	chr11	33120000	33340000	255,255,0	1.256863063653013	0.031657809688282364	0.031880965622199886	0.75	0.8106060606060606
chr11	113530000	113720000	chr11	113530000	113720000	255,255,0	1.1072771928775442	0.018023731497420037	0.04547309355632441	0.63	0.79
chr11	101860000	102000000	chr11	101860000	102000000	255,255,0	0.8682190892449229	0.03197774417861569	0.031444406346571946	0.5178571428571429	0.625
chr11	104250000	104520000	chr11	104250000	104520000	255,255,0	1.070872630866273	0.036043690917427075	0.026918594283532174	0.8418367346938775	0.6275510204081632
chr11	105880000	106060000	chr11	105880000	106060000	255,255,0	0.9672166353391644	0.026453842281791335	0.03648150776579106	0.5666666666666667	0.7222222222222222
chr11	67070000	67240000	chr11	67070000	67240000	255,255,0	0.9666219343722642	0.021467896166514622	0.04099537877778188	0.7160493827160493	0.6666666666666666
chr11	106700000	107020000	chr11	106700000	107020000	255,255,0	1.1653136105277673	0.03197368630455477	0.030124464632507057	0.7536764705882353	0.8125
chr11	75120000	75250000	chr11	75120000	75250000	255,255,0	0.7869647756876892	0.016882386991543638	0.04495845357893084	0.5306122448979592	0.5306122448979592
chr11	19280000	19540000	chr11	19280000	19540000	255,255,0	1.1792675778087434	0.030020090930080803	0.03176860294271533	0.7087912087912088	0.8516483516483516
chr11	57860000	58060000	chr11	57860000	58060000	255,255,0	0.685566619488285	0.04105889745441375	0.02047596723602446	0.5363636363636364	0.5181818181818182
chr11	124060000	124330000	chr11	124060000	124330000	255,255,0	1.0045389411368466	0.02651852762992722	0.034797535557339304	0.7602040816326531	0.5663265306122449
chr11	40910000	41190000	chr11	40910000	41190000	255,255,0	0.9550350341871217	0.02743038734974074	0.033724986539445015	0.5571428571428572	0.7857142857142857
chr11	32830000	33100000	chr11	32830000	33100000	255,255,0	0.8420669514067971	0.029884997952225496	0.03036712560420894	0.5778789923526766	0.604757085020243
chr11	31800000	31980000	chr11	31800000	31980000	255,255,0	0.9622931869721039	0.034326101670343695	0.02561170274388041	0.6777777777777778	0.5888888888888889
chr11	74630000	74880000	chr11	74630000	74880000	255,255,0	0.8420470191390905	0.029839742140936477	0.02965409439739458	0.5562130177514792	0.6390532544378699
chr11	116740000	116860000	chr11	116740000	116860000	255,255,0	0.760050269479011	0.04976468594161136	0.009641764105980829	0.5	0.5
chr11	120500000	120680000	chr11	120500000	120680000	255,255,0	0.9768302461615568	0.04355464504473723	0.01439993083696552	0.7666666666666667	0.5
chr11	68310000	68450000	chr11	68310000	68450000	255,255,0	0.8804587304640281	0.02095888853042575	0.036681016593854324	0.5895070838252656	0.6996015348288076
chr11	108040000	108320000	chr11	108040000	108320000	255,255,0	0.8606083772071143	0.02850151709365612	0.02882655578713877	0.6333333333333333	0.5952380952380952
chr11	13760000	13940000	chr11	13760000	13940000	255,255,0	0.8811729004076412	0.03666111265935817	0.020248260834179802	0.7222222222222222	0.5
chr11	115330000	115500000	chr11	115330000	115500000	255,255,0	1.0216152543574757	0.03545888947981288	0.02142979056574134	0.7160493827160493	0.5925925925925926
chr11	93670000	93810000	chr11	93670000	93810000	255,255,0	0.7792409756151266	0.026931683417220624	0.02957960404321195	0.5892857142857143	0.5178571428571429
chr11	109950000	110150000	chr11	109950000	110150000	255,255,0	0.9145555829841303	0.02670915361661565	0.029762484270334916	0.6272727272727273	0.5727272727272728
chr11	92610000	92890000	chr11	92610000	92890000	255,255,0	0.879785780205874	0.021653625784286132	0.03442032173330037	0.5095238095238095	0.7666666666666667
chr11	82710000	82880000	chr11	82710000	82880000	255,255,0	0.983490674993498	0.0368454391797915	0.01917284375430676	0.7160493827160493	0.6172839506172839
chr11	35480000	35610000	chr11	35480000	35610000	255,255,0	0.7940899957492216	0.04038225297908966	0.015430242142611857	0.5703125	0.5234375
chr11	29170000	29320000	chr11	29170000	29320000	255,255,0	0.8136462412482619	0.01212218654152974	0.04325923127442609	0.515625	0.609375
chr11	37430000	37640000	chr11	37430000	37640000	255,255,0	0.9244065257550312	0.03126321609391863	0.023998889187156647	0.6942148760330579	0.5454545454545454
chr11	84770000	85000000	chr11	84770000	85000000	255,255,0	1.0426779447444252	0.03198588025862661	0.022471307461385683	0.7847222222222222	0.6180555555555556
chr11	88320000	88530000	chr11	88320000	88530000	255,255,0	0.885439262192403	0.020242642286350296	0.03389656452559167	0.512396694214876	0.6942148760330579
chr11	60770000	60900000	chr11	60770000	60900000	255,255,0	0.7511126329832643	0.023518870645425367	0.030524487103698882	0.5714285714285714	0.5714285714285714
chr11	9820000	9980000	chr11	9820000	9980000	255,255,0	0.7191920267645086	0.03563663490591549	0.01765379310227762	0.5694444444444444	0.5138888888888888
chr11	66860000	67040000	chr11	66860000	67040000	255,255,0	0.9770874596949155	0.03039432750359202	0.022860077504056893	0.7	0.7444444444444445
chr11	128480000	128630000	chr11	128480000	128630000	255,255,0	0.8793610553546147	0.020387043916021565	0.03269972363352026	0.515625	0.671875
chr11	22320000	22530000	chr11	22320000	22530000	255,255,0	0.9978462554557272	0.027586750828915728	0.025378555731037814	0.743801652892562	0.5950413223140496
chr11	17210000	17350000	chr11	17210000	17350000	255,255,0	0.7908885844714705	0.021035078384984435	0.03183930364963029	0.5535714285714286	0.5535714285714286
chr11	105620000	105850000	chr11	105620000	105850000	255,255,0	1.1012490606184342	0.028214564045647827	0.02420278695202508	0.7152777777777778	0.8125
chr11	117450000	117630000	chr11	117450000	117630000	255,255,0	0.8744771883054455	0.038295063543827466	0.013891550804768948	0.6512626262626262	0.5037878787878788
chr11	76540000	76690000	chr11	76540000	76690000	255,255,0	0.8484890865095791	0.017693676195145537	0.03408485840623263	0.578125	0.609375
chr11	76340000	76520000	chr11	76340000	76520000	255,255,0	0.9869935803291305	0.0299781003272947	0.02140112543625131	0.6777777777777778	0.6777777777777778
chr11	103680000	103900000	chr11	103680000	103900000	255,255,0	0.9602920353388404	0.03436271950049798	0.01694841305872536	0.75	0.5681818181818182
chr11	65120000	65320000	chr11	65120000	65320000	255,255,0	0.8353106148708397	0.025566876000424482	0.025071656910071214	0.7363636363636363	0.5363636363636364
chr11	22160000	22310000	chr11	22160000	22310000	255,255,0	0.8447128358168187	0.029853791208196083	0.020668104697082718	0.609375	0.515625
chr11	86440000	86600000	chr11	86440000	86600000	255,255,0	0.8354846621814747	0.03385420653825949	0.01563585938630466	0.625	0.5416666666666666
chr11	131920000	132120000	chr11	131920000	132120000	255,255,0	0.9432437878687553	0.020265540367067285	0.02783974216618996	0.5545454545454546	0.7363636363636363
chr11	46700000	46880000	chr11	46700000	46880000	255,255,0	0.7994400974627092	0.023171859528141894	0.02477949396792193	0.5604166666666666	0.6034722222222222
chr11	31640000	31780000	chr11	31640000	31780000	255,255,0	0.8472722804495745	0.01753465618894716	0.030274473312551568	0.5892857142857143	0.5892857142857143
chr11	66510000	66670000	chr11	66510000	66670000	255,255,0	0.8405310618950137	0.02159162214329077	0.025919322033135593	0.5694444444444444	0.7083333333333334
chr11	8970000	9140000	chr11	8970000	9140000	255,255,0	0.9166714718932705	0.019825990847911087	0.026801534867126026	0.6666666666666666	0.691358024691358
chr11	73700000	73930000	chr11	73700000	73930000	255,255,0	1.202432234558441	0.021512788115881018	0.024744443316120794	0.8402777777777778	0.7986111111111112
chr11	15820000	15950000	chr11	15820000	15950000	255,255,0	0.7782329576635912	0.027683566033185635	0.01695458289675628	0.5306122448979592	0.5714285714285714
chr11	104600000	104870000	chr11	104600000	104870000	255,255,0	0.8645182497998368	0.025054259507665634	0.01956549532822325	0.6805555555555556	0.535
chr11	19060000	19240000	chr11	19060000	19240000	255,255,0	0.9075279258960531	0.021657283682575808	0.021870772596282596	0.6333333333333333	0.6555555555555556
chr11	78220000	78400000	chr11	78220000	78400000	255,255,0	1.0112478171026715	0.026048238417195217	0.017369406561525528	0.7444444444444445	0.6777777777777778
chr11	47430000	47580000	chr11	47430000	47580000	255,255,0	0.8366707842242306	0.028574413632693307	0.014339214885495104	0.609375	0.609375
chr11	78790000	78970000	chr11	78790000	78970000	255,255,0	0.7748231254198772	0.01411833021540996	0.019333657460823123	0.5666666666666667	0.5888888888888889
chr11	15640000	15800000	chr11	15640000	15800000	255,255,0	0.7908056169336339	0.012019069579375718	0.020668763343914084	0.5972222222222222	0.5694444444444444
chr11	128300000	128450000	chr11	128300000	128450000	255,255,0	0.7034272553112252	0.017638458272203672	0.014751542471058619	0.515625	0.515625
chr11	11410000	11580000	chr11	11410000	11580000	255,255,0	0.7245873166723742	0.011337499646561892	0.01183441695132625	0.5930555555555556	0.5180555555555555
chr12	37270000	38040000	chr12	37270000	38040000	255,255,0	0.9099232986666519	0.14952467189846552	0.30593498215699627	0.8198553583168968	0.4181459566074951
chr12	28110000	28980000	chr12	28110000	28980000	255,255,0	1.344673772742863	0.15702175149010966	0.08963315437764505	0.7618801652892562	0.8631198347107438
chr12	34040000	34700000	chr12	34040000	34700000	255,255,0	1.692371469497182	0.14836335284897711	0.08390876648975387	0.8279857397504456	0.9064171122994652
chr12	52350000	53000000	chr12	52350000	53000000	255,255,0	1.323430740029003	0.11306805502230641	0.0867317451197353	0.5858585858585859	0.8943985307621671
chr12	77050000	77840000	chr12	77050000	77840000	255,255,0	1.238061445301565	0.07763462239200491	0.12215279633977119	0.87625	0.561875
chr12	101950000	102810000	chr12	101950000	102810000	255,255,0	1.2280333382213846	0.11859241697911524	0.08063197699290997	0.5766384778012685	0.857293868921776
chr12	38320000	39140000	chr12	38320000	39140000	255,255,0	1.156556875758914	0.10611293077841834	0.09310673237161024	0.8236947961814113	0.7055253392255176
chr12	31440000	31600000	chr12	31440000	31600000	255,255,0	0.9794161010704543	0.12058889120995686	0.07856565132540498	0.6805555555555556	0.7083333333333334
chr12	126400000	126630000	chr12	126400000	126630000	255,255,0	1.4579235738400214	0.154399927579021	0.04438420540105821	0.8402777777777778	0.7430555555555556
chr12	5100000	5880000	chr12	5100000	5880000	255,255,0	1.0931386100460956	0.0978218282334032	0.10092363673867591	0.6878205128205128	0.7262820512820513
chr12	123270000	123610000	chr12	123270000	123610000	255,255,0	0.8054324562716055	0.060934580466181165	0.13775367117942613	0.565359477124183	0.5718954248366013
chr12	80360000	81300000	chr12	80360000	81300000	255,255,0	1.2765008332960814	0.09939269483458864	0.09860644021972098	0.712322695035461	0.7819148936170213
chr12	85070000	85940000	chr12	85070000	85940000	255,255,0	1.0062523391596296	0.10074819133390427	0.09721387268194927	0.6027892561983471	0.6678719008264463
chr12	124060000	124310000	chr12	124060000	124310000	255,255,0	1.354805383934852	0.14051858840381923	0.0561889606943397	0.787987012987013	0.8457792207792207
chr12	18130000	19320000	chr12	18130000	19320000	255,255,0	1.3567645867751623	0.09297566117609263	0.10363295428512831	0.8563888888888889	0.766501557987536
chr12	79390000	80230000	chr12	79390000	80230000	255,255,0	1.3842963683007092	0.08949915060537322	0.10677951565427776	0.8914728682170543	0.6921373200442967
chr12	114600000	115910000	chr12	114600000	115910000	255,255,0	1.5517839229546888	0.09435448050117873	0.10178577631172714	0.8213957759412305	0.8668503213957759
chr12	59170000	59390000	chr12	59170000	59390000	255,255,0	0.9528839768216639	0.16839871196591186	0.024341431073412977	0.6590909090909091	0.6439393939393939
chr12	52870000	53010000	chr12	52870000	53010000	255,255,0	0.9691060718056395	0.08212915950751393	0.10858056481899608	0.5535714285714286	0.625
chr12	111650000	112410000	chr12	111650000	112410000	255,255,0	0.7750572378620783	0.09798534777755835	0.09251207869862553	0.5323886639676113	0.529689608636977
chr12	123600000	123740000	chr12	123600000	123740000	255,255,0	0.799819250718842	0.0368377552680539	0.15134778636347013	0.5535714285714286	0.5892857142857143
chr12	131090000	131530000	chr12	131090000	131530000	255,255,0	0.6806161353322833	0.05991842945326391	0.12590421169340926	0.5513833992094862	0.5276679841897233
chr12	52360000	52870000	chr12	52360000	52870000	255,255,0	1.2549105693751832	0.08088101552770363	0.10422461313821046	0.6316568047337278	0.8535502958579881
chr12	63810000	64390000	chr12	63810000	64390000	255,255,0	1.3834226890781727	0.1012606186468688	0.08189935231182274	0.7666666666666667	0.8379310344827586
chr12	126880000	127350000	chr12	126880000	127350000	255,255,0	0.8219233452360033	0.10189277387137902	0.08075477642941901	0.6463165366721402	0.5044514573070608
chr12	70730000	71640000	chr12	70730000	71640000	255,255,0	1.0638376306808273	0.07006954840895267	0.11191074617888329	0.5574354127284185	0.7448645242596093
chr12	30840000	31110000	chr12	30840000	31110000	255,255,0	1.6418690968251157	0.06631013383056217	0.11500499573283463	0.8418367346938775	0.8775510204081632
chr12	10570000	10720000	chr12	10570000	10720000	255,255,0	0.8652579824250106	0.018396198782402902	0.1588751945648166	0.640625	0.609375
chr12	81610000	82350000	chr12	81610000	82350000	255,255,0	1.588733648202297	0.09458453711773357	0.08018615105337878	0.8072546230440967	0.9153627311522048
chr12	2010000	2670000	chr12	2010000	2670000	255,255,0	1.2415511373694967	0.09270357556612185	0.08047824077154675	0.7192513368983957	0.8315508021390374
chr12	77040000	77950000	chr12	77040000	77950000	255,255,0	1.4766282632978815	0.08362895454326283	0.08918502399924583	0.8752362948960303	0.7660680529300568
chr12	82640000	83410000	chr12	82640000	83410000	255,255,0	1.1141109418801343	0.11440216590327534	0.057242352418603856	0.7508218277449047	0.6140696909927679
chr12	104360000	105080000	chr12	104360000	105080000	255,255,0	1.496146841161087	0.09417987152320889	0.07621737808171225	0.759009009009009	0.9166666666666666
chr12	52110000	53000000	chr12	52110000	53000000	255,255,0	1.8336676815412463	0.09324550974631529	0.07651735637183027	0.8967901234567901	0.9382716049382716
chr12	124340000	124840000	chr12	124340000	124840000	255,255,0	1.3575699495184685	0.07713734814440157	0.09198665005502182	0.8076923076923077	0.8107692307692308
chr12	10210000	10760000	chr12	10210000	10760000	255,255,0	1.717803156634852	0.0761950961287982	0.09205503061758846	0.7869897959183674	0.9362244897959183
chr12	19680000	20620000	chr12	19680000	20620000	255,255,0	1.2253811010570768	0.09126846309071043	0.07670272419278668	0.8377659574468085	0.7047872340425532
chr12	55230000	55650000	chr12	55230000	55650000	255,255,0	1.2790051358500745	0.06958439467706642	0.09830707048661644	0.7330305651672434	0.7288091118800462
chr12	101410000	101750000	chr12	101410000	101750000	255,255,0	1.5208779367753986	0.10731093501356909	0.05978216482381632	0.9248366013071896	0.7679738562091504
chr12	16040000	16880000	chr12	16040000	16880000	255,255,0	0.850876782360316	0.09220501671609138	0.07483498725407456	0.6029900332225914	0.5830564784053156
chr12	102890000	103570000	chr12	102890000	103570000	255,255,0	1.6821108254236243	0.0663992526829833	0.1003326890847375	0.926890756302521	0.8630252100840337
chr12	98530000	99000000	chr12	98530000	99000000	255,255,0	0.9894094451605122	0.09605010007470369	0.07053495551021276	0.5121527777777778	0.7170138888888888
chr12	46320000	46980000	chr12	46320000	46980000	255,255,0	1.06500914590087	0.09759948528382617	0.06897565795265288	0.767379679144385	0.6176470588235294
chr12	120570000	121220000	chr12	120570000	121220000	255,255,0	1.3195115951855527	0.08788101089250705	0.07824194500079723	0.7880705450224167	0.830683843785448
chr12	99010000	99800000	chr12	99010000	99800000	255,255,0	1.130848141915497	0.08517115427993222	0.08014290107896556	0.763125	0.631875
chr12	94120000	94970000	chr12	94120000	94970000	255,255,0	0.9664545222096472	0.076643710791743	0.08776404150295386	0.7193077339102217	0.5246078961600865
chr12	62400000	62820000	chr12	62400000	62820000	255,255,0	0.7890400506492357	0.09088368163859004	0.07337020296806668	0.5216450216450217	0.5346320346320347
chr12	43930000	44940000	chr12	43930000	44940000	255,255,0	1.528605517830849	0.08514599449179444	0.07890300192280361	0.8965782391387928	0.877354863514033
chr12	105390000	106210000	chr12	105390000	106210000	255,255,0	1.760314747701536	0.09243923926666403	0.0701372432506287	0.9041811846689896	0.9146341463414634
chr12	130400000	130740000	chr12	130400000	130740000	255,255,0	1.3549259616688156	0.12391089803857944	0.03835467017147853	0.8643790849673203	0.8725490196078431
chr12	132130000	132600000	chr12	132130000	132600000	255,255,0	1.4063633748777091	0.0768084059266595	0.0852668301284708	0.8211805555555556	0.9114583333333334
chr12	31340000	31630000	chr12	31340000	31630000	255,255,0	1.7194158334557195	0.10236839582732848	0.05951217903649092	0.8888888888888888	0.8711111111111111
chr12	62370000	63070000	chr12	62370000	63070000	255,255,0	1.2163356391870233	0.09183224870828446	0.06877896032231	0.7912698412698412	0.669047619047619
chr12	53980000	54200000	chr12	53980000	54200000	255,255,0	1.2858232062762698	0.0976050564563808	0.061896005926830866	0.6742424242424242	0.8106060606060606
chr12	120730000	121220000	chr12	120730000	121220000	255,255,0	0.9120797169777587	0.086440341220646	0.07276107317211533	0.5012	0.7493846153846153
chr12	131730000	132070000	chr12	131730000	132070000	255,255,0	0.7449580231519115	0.09954535243128346	0.05833851256609163	0.5065359477124183	0.6372549019607843
chr12	106350000	106940000	chr12	106350000	106940000	255,255,0	1.756300287451447	0.07769018520247117	0.07997733725665046	0.9055555555555556	0.9033333333333333
chr12	11500000	12030000	chr12	11500000	12030000	255,255,0	1.790684149155131	0.11078992372529828	0.04649909205230013	0.9149519890260631	0.9410150891632373
chr12	12080000	12740000	chr12	12080000	12740000	255,255,0	1.1509119976640343	0.07310717508479715	0.08340053346970414	0.5909090909090909	0.8582887700534759
chr12	14180000	14680000	chr12	14180000	14680000	255,255,0	1.305298568582588	0.07523642568407032	0.08122472311826276	0.8415384615384616	0.7769230769230769
chr12	8080000	8220000	chr12	8080000	8220000	255,255,0	0.8790188534150999	0.04632686288359705	0.10872392587797879	0.625	0.5892857142857143
chr12	120570000	121030000	chr12	120570000	121030000	255,255,0	0.913783619810687	0.07906600726156665	0.07565600884635898	0.6958542939274165	0.5226000119774823
chr12	74660000	75320000	chr12	74660000	75320000	255,255,0	1.4048639744638955	0.07357105576383019	0.0810217735610621	0.8458110516934046	0.7780748663101604
chr12	54690000	55110000	chr12	54690000	55110000	255,255,0	1.1987252111903248	0.08639246123384339	0.06714506842221349	0.7164502164502164	0.7510822510822511
chr12	88080000	89000000	chr12	88080000	89000000	255,255,0	1.6036279339308508	0.08417946631973755	0.06869206845641443	0.910268270120259	0.8126734505087881
chr12	53040000	53510000	chr12	53040000	53510000	255,255,0	1.1546780836918695	0.0679908495960048	0.08259908767655796	0.8697916666666666	0.546875
chr12	9730000	10150000	chr12	9730000	10150000	255,255,0	1.1151577711768985	0.0946550130125197	0.05431810933245691	0.7597402597402597	0.7380952380952381
chr12	56170000	56630000	chr12	56170000	56630000	255,255,0	1.1445669276181056	0.08523022844003028	0.06278001294510925	0.7047101449275363	0.7409420289855072
chr12	10290000	10580000	chr12	10290000	10580000	255,255,0	1.092689653906239	0.05744463457761691	0.09013404333995555	0.7191192266380236	0.7295769184866929
chr12	69850000	70350000	chr12	69850000	70350000	255,255,0	1.2569572451271815	0.09296650326861958	0.054510292691445895	0.8446153846153847	0.66
chr12	57250000	57450000	chr12	57250000	57450000	255,255,0	1.4725759309644797	0.07102135971468077	0.07618979218486308	0.8090909090909091	0.8090909090909091
chr12	91770000	92650000	chr12	91770000	92650000	255,255,0	1.1861929809153495	0.07531985322309834	0.07151759868566493	0.5075757575757576	0.8964646464646465
chr12	121290000	121800000	chr12	121290000	121800000	255,255,0	0.7647521461709266	0.08156068110339332	0.06473179836698764	0.5310650887573964	0.5636094674556213
chr12	51390000	51800000	chr12	51390000	51800000	255,255,0	1.3889193311537213	0.05894293006275836	0.08609150347610557	0.8888888888888888	0.8072562358276644
chr12	102160000	102810000	chr12	102160000	102810000	255,255,0	1.3646403458148655	0.0778164885352551	0.06685708352331016	0.6666666666666666	0.8980716253443526
chr12	16920000	17640000	chr12	16920000	17640000	255,255,0	0.9489646335452664	0.06299946226661639	0.08158261890019011	0.75	0.5472972972972973
chr12	32930000	33330000	chr12	32930000	33330000	255,255,0	0.9211242193015038	0.09903157310260298	0.04530116934529373	0.7119047619047619	0.6166666666666667
chr12	8630000	8920000	chr12	8630000	8920000	255,255,0	1.0873258081288695	0.0925366835016889	0.05177994810573716	0.6038011695906433	0.8472222222222222
chr12	77050000	77710000	chr12	77050000	77710000	255,255,0	1.4375315155317607	0.0651024797633428	0.07697257840731286	0.9028520499108734	0.7424242424242424
chr12	49340000	49540000	chr12	49340000	49540000	255,255,0	1.264236487454879	0.07378877456644994	0.0667530195877103	0.7545454545454545	0.7909090909090909
chr12	113430000	113920000	chr12	113430000	113920000	255,255,0	1.6363873897684371	0.07164544989636831	0.06848915149746193	0.8448	0.9024
chr12	120310000	120470000	chr12	120310000	120470000	255,255,0	0.9702002334824865	0.06855508600817697	0.07150187560155823	0.6527777777777778	0.5694444444444444
chr12	42570000	43350000	chr12	42570000	43350000	255,255,0	1.4253483090153238	0.07120815044605196	0.06852157243976531	0.7916666666666666	0.9185897435897435
chr12	132910000	133260000	chr12	132910000	133260000	255,255,0	1.8377366780461437	0.07890709371057847	0.06061385459533586	0.8858024691358025	0.9351851851851852
chr12	107090000	107640000	chr12	107090000	107640000	255,255,0	1.693204128317926	0.07731278789651871	0.061865995511504096	0.8839285714285714	0.9272959183673469
chr12	55720000	56070000	chr12	55720000	56070000	255,255,0	1.444339854106878	0.07571481117868051	0.06300164342621133	0.8734567901234568	0.7808641975308642
chr12	65280000	66110000	chr12	65280000	66110000	255,255,0	1.585214793728078	0.07885017475440775	0.05875680994685323	0.8418367346938775	0.9370748299319728
chr12	64450000	64760000	chr12	64450000	64760000	255,255,0	1.5112472576446172	0.06892287309752604	0.0681222831428864	0.81640625	0.86328125
chr12	87270000	88000000	chr12	87270000	88000000	255,255,0	1.4699175212204463	0.058845173504700365	0.07731350784443974	0.6778670562454346	0.9276844411979547
chr12	53750000	53920000	chr12	53750000	53920000	255,255,0	1.1630761962563811	0.06470455408022152	0.06980679427022185	0.691358024691358	0.691358024691358
chr12	90130000	90930000	chr12	90130000	90930000	255,255,0	1.2230097414473176	0.059613097430064696	0.07471798960983603	0.5713414634146341	0.8859756097560976
chr12	67330000	67990000	chr12	67330000	67990000	255,255,0	1.5619826303417594	0.055512540269832406	0.07822085243716512	0.9295900178253119	0.8529411764705882
chr12	64790000	65260000	chr12	64790000	65260000	255,255,0	1.4336476110233125	0.06969434732316812	0.06393007568494116	0.8732638888888888	0.7795138888888888
chr12	43400000	43900000	chr12	43400000	43900000	255,255,0	1.3082432923396663	0.06893527763007432	0.0643834822348352	0.8446153846153847	0.7892307692307692
chr12	9070000	9280000	chr12	9070000	9280000	255,255,0	0.9897860442372169	0.0381306496109627	0.09508740336085217	0.6446280991735537	0.6776859504132231
chr12	118960000	119650000	chr12	118960000	119650000	255,255,0	1.3921889741863118	0.053347499537180515	0.07644797323278908	0.7657142857142857	0.85458550776132
chr12	33410000	34020000	chr12	33410000	34020000	255,255,0	1.34089472979017	0.04238429390998019	0.08722307644933275	0.740894901144641	0.9344432882414152
chr12	25410000	26060000	chr12	25410000	26060000	255,255,0	1.2818088237351408	0.07327077446529313	0.05393172776544114	0.7401285583103765	0.9054178145087236
chr12	112490000	113020000	chr12	112490000	113020000	255,255,0	1.478548041785921	0.05064791713866601	0.07625726280334261	0.8888888888888888	0.831275720164609
chr12	38050000	38310000	chr12	38050000	38310000	255,255,0	1.1082148453956424	0.0736489695905914	0.05293835210015352	0.5879120879120879	0.8626373626373627
chr12	92750000	93430000	chr12	92750000	93430000	255,255,0	1.8394304577377518	0.07399822148688631	0.05245775364097016	0.8932773109243698	0.9621848739495799
chr12	3290000	3650000	chr12	3290000	3650000	255,255,0	0.9533240142579359	0.056223725827064294	0.06951453582104464	0.7923976608187134	0.5
chr12	20640000	21180000	chr12	20640000	21180000	255,255,0	1.0578419801269159	0.0601285739835581	0.06556010184090796	0.7235449735449735	0.7367724867724867
chr12	57520000	57740000	chr12	57520000	57740000	255,255,0	1.4255917171183325	0.05453887530316681	0.07012938345230249	0.8106060606060606	0.8106060606060606
chr12	115960000	116690000	chr12	115960000	116690000	255,255,0	1.849820959111384	0.05677441275821388	0.0676295454271694	0.9612856099342586	0.8955441928414901
chr12	14190000	14470000	chr12	14190000	14470000	255,255,0	1.3035379763364967	0.06994834130068728	0.05388090322512708	0.8523809523809524	0.7571428571428571
chr12	95550000	95990000	chr12	95550000	95990000	255,255,0	1.0365534280152748	0.049104853053785466	0.07467548185357113	0.8003952569169961	0.5316205533596838
chr12	76580000	77010000	chr12	76580000	77010000	255,255,0	1.1974173738786864	0.06193622860112173	0.061358647821346604	0.6673553719008265	0.8161157024793388
chr12	22470000	22670000	chr12	22470000	22670000	255,255,0	1.1604982378818143	0.07957881854741496	0.04368841979904589	0.7181818181818181	0.8090909090909091
chr12	32740000	32920000	chr12	32740000	32920000	255,255,0	1.1336094997414286	0.08701522929188094	0.03595929939802811	0.7444444444444445	0.7444444444444445
chr12	23310000	23890000	chr12	23310000	23890000	255,255,0	0.7186538148026657	0.050114976525831356	0.07258561629956822	0.5	0.5252873563218391
chr12	113970000	114510000	chr12	113970000	114510000	255,255,0	1.7807237473100572	0.051134018996450814	0.0711926478381299	0.951058201058201	0.8822751322751323
chr12	56750000	56990000	chr12	56750000	56990000	255,255,0	1.4527835507907958	0.05843436786107575	0.06359253705586294	0.8653846153846154	0.8141025641025641
chr12	22070000	22410000	chr12	22070000	22410000	255,255,0	1.2475634607489752	0.04141837075521834	0.08031770887566542	0.8594771241830066	0.7516339869281046
chr12	32350000	32680000	chr12	32350000	32680000	255,255,0	1.6109687908791042	0.047556101190067424	0.0738518256461419	0.9273356401384083	0.9273356401384083
chr12	12820000	13230000	chr12	12820000	13230000	255,255,0	1.3624303549610848	0.06829145218091767	0.053085966375785526	0.8526077097505669	0.8253968253968254
chr12	4340000	4800000	chr12	4340000	4800000	255,255,0	0.984482500664045	0.0690041727094753	0.05229619320102013	0.6829710144927537	0.6431159420289855
chr12	107920000	108510000	chr12	107920000	108510000	255,255,0	1.8053134927533177	0.07157303130752699	0.049594475331040555	0.8788888888888889	0.9611111111111111
chr12	117190000	117850000	chr12	117190000	117850000	255,255,0	1.8166836732800942	0.051656859963160884	0.06946452574245437	0.9688057040998217	0.9242424242424242
chr12	440000	560000	chr12	440000	560000	255,255,0	0.7279293397186679	0.057996749138130535	0.06307582258851446	0.5	0.5
chr12	3290000	3800000	chr12	3290000	3800000	255,255,0	1.3989201067212345	0.0706660025306774	0.05019036392296136	0.8505917159763313	0.8772189349112426
chr12	96020000	96520000	chr12	96020000	96520000	255,255,0	1.449727422930057	0.07133643720102471	0.04946178756499289	0.7184615384615385	0.9215384615384615
chr12	83830000	84500000	chr12	83830000	84500000	255,255,0	0.9279906668323898	0.06052655810851625	0.059972594347327685	0.6600346020761245	0.592560553633218
chr12	69280000	69600000	chr12	69280000	69600000	255,255,0	1.364233287881525	0.050045103248412784	0.06952784446875135	0.8051470588235294	0.8639705882352942
chr12	22690000	23190000	chr12	22690000	23190000	255,255,0	1.2581049488680978	0.0646080524688738	0.05455402379243671	0.8507692307692307	0.7923076923076923
chr12	40330000	40930000	chr12	40330000	40930000	255,255,0	0.9485579084369014	0.05600780655130029	0.0627063956907974	0.5408602150537635	0.7924731182795699
chr12	53510000	53680000	chr12	53510000	53680000	255,255,0	1.1406785609227055	0.057769763707858204	0.06047102641695612	0.7160493827160493	0.691358024691358
chr12	108560000	108820000	chr12	108560000	108820000	255,255,0	1.1713014817817025	0.07942662079437332	0.038124631100312965	0.8076923076923077	0.5769230769230769
chr12	78150000	78580000	chr12	78150000	78580000	255,255,0	1.3658880876652642	0.07450028941416395	0.04264297555500543	0.8161157024793388	0.8202479338842975
chr12	106580000	106930000	chr12	106580000	106930000	255,255,0	1.1521052637341451	0.04904990173262053	0.0671184348685256	0.5431641649653179	0.8802996370456281
chr12	127390000	127680000	chr12	127390000	127680000	255,255,0	1.5420282054262406	0.054568975836258554	0.061295974361547545	0.8533333333333334	0.8888888888888888
chr12	29020000	29330000	chr12	29020000	29330000	255,255,0	1.3192421596140544	0.055404644216484895	0.0602036888842476	0.814453125	0.879296875
chr12	61560000	62000000	chr12	61560000	62000000	255,255,0	1.0578132971628404	0.03759081190391349	0.07793345061263407	0.6976284584980237	0.717391304347826
chr12	108560000	109090000	chr12	108560000	109090000	255,255,0	1.4197116277806705	0.07255105360038361	0.04290023884997489	0.8614540466392319	0.8175582990397805
chr12	6950000	7150000	chr12	6950000	7150000	255,255,0	1.239166870732712	0.05397090286803673	0.061467866013962896	0.7363636363636363	0.7909090909090909
chr12	105680000	106160000	chr12	105680000	106160000	255,255,0	1.1728785739478527	0.04368082117968271	0.07174433190892521	0.5516666666666666	0.8883333333333333
chr12	54220000	54380000	chr12	54220000	54380000	255,255,0	1.1484637094340773	0.06402181789946161	0.050814789121885556	0.7083333333333334	0.7083333333333334
chr12	89700000	90110000	chr12	89700000	90110000	255,255,0	0.8414840643454278	0.07150636221087811	0.043251002109366984	0.5034013605442177	0.6439909297052154
chr12	92980000	93420000	chr12	92980000	93420000	255,255,0	1.4542696338742243	0.05613783339001746	0.05850799995866679	0.6264822134387352	0.9387351778656127
chr12	88100000	88410000	chr12	88100000	88410000	255,255,0	1.1253553644739704	0.0816278620523681	0.032291415676572996	0.85546875	0.50390625
chr12	48200000	48640000	chr12	48200000	48640000	255,255,0	1.4887306988917715	0.04284233615997801	0.07070229300278866	0.8754940711462451	0.9071146245059288
chr12	132630000	132880000	chr12	132630000	132880000	255,255,0	1.2212254668195883	0.05634770180270596	0.057172881855296814	0.8402366863905325	0.7810650887573964
chr12	23240000	24000000	chr12	23240000	24000000	255,255,0	1.0755236261665575	0.06276060644995346	0.050408337293089536	0.6484480431848852	0.8130904183535762
chr12	24060000	24790000	chr12	24060000	24790000	255,255,0	1.5256646787532357	0.04628438449044914	0.06588052383907211	0.8970051132213295	0.9466764061358656
chr12	84860000	85050000	chr12	84860000	85050000	255,255,0	1.3347073929751387	0.0571654937394451	0.05496151629947969	0.75	0.77
chr12	7640000	8030000	chr12	7640000	8030000	255,255,0	1.1801172810636478	0.04276559889034384	0.06923420766462463	0.8125	0.7525
chr12	118400000	118860000	chr12	118400000	118860000	255,255,0	1.2179584027064574	0.054497360211547136	0.05703581891233055	0.8605072463768116	0.6286231884057971
chr12	24960000	25160000	chr12	24960000	25160000	255,255,0	1.1758366479599607	0.05276593833412732	0.05867617058998982	0.7909090909090909	0.7363636363636363
chr12	116710000	117150000	chr12	116710000	117150000	255,255,0	1.3381317287502428	0.05236682436669465	0.058776397235485056	0.8043478260869565	0.8201581027667985
chr12	21270000	21470000	chr12	21270000	21470000	255,255,0	1.0212151391502813	0.05674964736240441	0.05429832492741493	0.7	0.6818181818181818
chr12	6590000	6860000	chr12	6590000	6860000	255,255,0	1.1028937616860708	0.05490281792775703	0.05576200041734271	0.6581632653061225	0.7806122448979592
chr12	118170000	118370000	chr12	118170000	118370000	255,255,0	1.4268451897836671	0.0450673360631855	0.06533302971295041	0.8090909090909091	0.8090909090909091
chr12	107690000	107910000	chr12	107690000	107910000	255,255,0	1.097945621160564	0.06097274318073076	0.04856143347280431	0.7045454545454546	0.6742424242424242
chr12	122810000	123180000	chr12	122810000	123180000	255,255,0	0.7437938028265849	0.06647040883668864	0.042891508874572895	0.5263157894736842	0.5373961218836565
chr12	14240000	14360000	chr12	14240000	14360000	255,255,0	0.7340141858277404	0.08012856872906267	0.028945023522283342	0.5	0.5
chr12	98700000	98990000	chr12	98700000	98990000	255,255,0	1.491665451280763	0.05207232999673428	0.05663888422019364	0.8355555555555556	0.8888888888888888
chr12	102940000	103300000	chr12	102940000	103300000	255,255,0	1.0932301157894746	0.07554969264725639	0.03239496746857429	0.8567251461988304	0.5292397660818714
chr12	1630000	1980000	chr12	1630000	1980000	255,255,0	1.1013632662739696	0.05043934598263358	0.05750318068761259	0.8117283950617284	0.6327160493827161
chr12	47840000	48190000	chr12	47840000	48190000	255,255,0	0.954120696204148	0.05789066684312188	0.049627253799232954	0.5339506172839507	0.7932098765432098
chr12	6050000	6300000	chr12	6050000	6300000	255,255,0	1.194845022360037	0.05738498566534052	0.049935043765715975	0.757396449704142	0.8165680473372781
chr12	89010000	89510000	chr12	89010000	89510000	255,255,0	1.7760062068442009	0.04458153847827395	0.0624460379230351	0.9487820512820513	0.9100641025641025
chr12	93480000	94100000	chr12	93480000	94100000	255,255,0	1.8827792967417523	0.058432855499545966	0.0481619349011303	0.9566532258064516	0.938508064516129
chr12	15560000	15870000	chr12	15560000	15870000	255,255,0	1.3981370631785017	0.0428829298940258	0.062862289731691	0.88671875	0.87109375
chr12	110050000	110440000	chr12	110050000	110440000	255,255,0	1.05723860001814	0.05344777832889082	0.05228121389784039	0.7725	0.6075
chr12	68850000	69230000	chr12	68850000	69230000	255,255,0	1.359729595301341	0.05111050355914723	0.054354225655760875	0.9131578947368421	0.6815789473684211
chr12	44950000	45130000	chr12	44950000	45130000	255,255,0	1.192038360255442	0.05380814384650352	0.05160050253776459	0.7666666666666667	0.7444444444444445
chr12	41270000	41780000	chr12	41270000	41780000	255,255,0	1.1888129065600657	0.04973640704411256	0.05521211215791235	0.8949704142011834	0.6671597633136095
chr12	113970000	114160000	chr12	113970000	114160000	255,255,0	1.1860342358044065	0.07904090969010194	0.02563346780192791	0.79	0.63
chr12	70570000	70720000	chr12	70570000	70720000	255,255,0	0.9527443501331202	0.03790115657997702	0.0663228978398314	0.578125	0.609375
chr12	7190000	7630000	chr12	7190000	7630000	255,255,0	1.6447328337040548	0.06667202233485975	0.037340006850020646	0.9347826086956522	0.9466403162055336
chr12	74680000	75100000	chr12	74680000	75100000	255,255,0	1.0543968338684935	0.060383867601404406	0.04317861349222404	0.7943722943722944	0.5865800865800865
chr12	1800000	1940000	chr12	1800000	1940000	255,255,0	0.9530781714271108	0.04736971263661162	0.055953174641545145	0.625	0.625
chr12	13090000	13210000	chr12	13090000	13210000	255,255,0	0.7281158997569322	0.020194912808244557	0.08288832374843305	0.5	0.5
chr12	52130000	52350000	chr12	52130000	52350000	255,255,0	1.309064518842872	0.06101797975292805	0.04183436871931963	0.8106060606060606	0.8106060606060606
chr12	7640000	7820000	chr12	7640000	7820000	255,255,0	1.0526006756770403	0.06408118543939624	0.03732380271625764	0.7444444444444445	0.6111111111111112
chr12	25200000	25390000	chr12	25200000	25390000	255,255,0	1.1783169612355497	0.054920481761437406	0.04608926460654965	0.75	0.79
chr12	66140000	66680000	chr12	66140000	66680000	255,255,0	1.287536479997275	0.05281499720071564	0.047578604868388504	0.8955026455026455	0.7156084656084656
chr12	79400000	79790000	chr12	79400000	79790000	255,255,0	1.2672078679651189	0.06781689703009439	0.03212313190750801	0.8575	0.6475
chr12	95010000	95510000	chr12	95010000	95510000	255,255,0	1.235867068812583	0.052251184184348085	0.04727220209377496	0.7861538461538462	0.7769230769230769
chr12	122830000	122970000	chr12	122830000	122970000	255,255,0	0.9224023761860297	0.0656320132961695	0.033857650818055626	0.5892857142857143	0.625
chr12	93520000	93780000	chr12	93520000	93780000	255,255,0	1.1724227265501053	0.0784374123006274	0.020701912537269537	0.8626373626373627	0.5659340659340659
chr12	117860000	118030000	chr12	117860000	118030000	255,255,0	1.162682599705171	0.05466757629970316	0.04441624507943871	0.7160493827160493	0.691358024691358
chr12	85460000	85920000	chr12	85460000	85920000	255,255,0	1.4952844175887052	0.04491531816410095	0.053976450960125905	0.8532608695652174	0.9003623188405797
chr12	77720000	77940000	chr12	77720000	77940000	255,255,0	1.2730108108806926	0.04691172704891848	0.051979246868669574	0.7803030303030303	0.7803030303030303
chr12	81640000	82010000	chr12	81640000	82010000	255,255,0	0.9711938122487651	0.06661248065363534	0.03218705987652134	0.7719199960686028	0.5049882491696369
chr12	27400000	27690000	chr12	27400000	27690000	255,255,0	1.3457539576045332	0.045198430958792585	0.05278213658405245	0.8444444444444444	0.8888888888888888
chr12	119670000	120080000	chr12	119670000	120080000	255,255,0	1.5606492453920007	0.04539014586548587	0.052588604666693003	0.9342403628117913	0.8435374149659864
chr12	12360000	12720000	chr12	12360000	12720000	255,255,0	1.5028779849301843	0.03318915224083224	0.06471129863526681	0.8801169590643275	0.9152046783625731
chr12	50470000	50720000	chr12	50470000	50720000	255,255,0	1.2562714518492193	0.04535011198249922	0.05247310454583605	0.7810650887573964	0.757396449704142
chr12	124940000	125130000	chr12	124940000	125130000	255,255,0	1.2804063712482692	0.044389867706529765	0.05329978603011014	0.79	0.77
chr12	14810000	15000000	chr12	14810000	15000000	255,255,0	1.1898231998926023	0.0636558924963277	0.034008655971514645	0.75	0.79
chr12	43750000	43910000	chr12	43750000	43910000	255,255,0	0.9747074412446124	0.04189010532395316	0.05553195225946923	0.625	0.7083333333333334
chr12	52580000	52860000	chr12	52580000	52860000	255,255,0	1.1566020816067515	0.02580548840178222	0.07150951064563837	0.5857142857142857	0.8714285714285714
chr12	59830000	60480000	chr12	59830000	60480000	255,255,0	0.7182070537817921	0.05119929126391112	0.04597587571074154	0.5013774104683195	0.5454545454545454
chr12	13260000	13670000	chr12	13260000	13670000	255,255,0	1.0474435037213685	0.05427904586229898	0.0427445445356433	0.8717445311457916	0.5614470788315327
chr12	47030000	47400000	chr12	47030000	47400000	255,255,0	1.2941552824206703	0.04607336320893893	0.050902256375323536	0.9196675900277008	0.7313019390581718
chr12	4330000	4530000	chr12	4330000	4530000	255,255,0	1.2479426744677282	0.060663604782076885	0.03614425458696516	0.8090909090909091	0.7545454545454545
chr12	54970000	55130000	chr12	54970000	55130000	255,255,0	0.7901281973283183	0.046740836328374016	0.04980104449016606	0.5476190476190477	0.5297619047619048
chr12	3860000	4290000	chr12	3860000	4290000	255,255,0	1.640392286545739	0.047236171410733635	0.049163987140812215	0.9276859504132231	0.9400826446280992
chr12	1630000	1790000	chr12	1630000	1790000	255,255,0	1.0073927724772744	0.06057489629951045	0.03538867712842829	0.6805555555555556	0.6527777777777778
chr12	105200000	105390000	chr12	105200000	105390000	255,255,0	1.203985761018561	0.048478083804789074	0.04614428283499737	0.69	0.79
chr12	1110000	1600000	chr12	1110000	1600000	255,255,0	1.438890182874175	0.046970122016101	0.04727160313045184	0.8448	0.9312
chr12	15980000	16370000	chr12	15980000	16370000	255,255,0	0.8978942182890571	0.051634963559657375	0.042132973964542644	0.5825	0.6625
chr12	115980000	116260000	chr12	115980000	116260000	255,255,0	1.5867114453407931	0.064144367880275	0.029563301842452316	0.9	0.861904761904762
chr12	110890000	111320000	chr12	110890000	111320000	255,255,0	1.5492621757759721	0.04039584077615288	0.05272792446255373	0.8698347107438017	0.9400826446280992
chr12	17660000	18010000	chr12	17660000	18010000	255,255,0	1.1365268425092914	0.04426427737718864	0.0487522741853766	0.7067901234567902	0.8179012345679012
chr12	98020000	98400000	chr12	98020000	98400000	255,255,0	1.2950651255002037	0.03825853122484826	0.054670742401279254	0.7236842105263158	0.8657894736842106
chr12	6320000	6490000	chr12	6320000	6490000	255,255,0	1.076941989169062	0.04436988108532333	0.04825431993372142	0.7407407407407407	0.6666666666666666
chr12	21700000	22030000	chr12	21700000	22030000	255,255,0	1.3262893803542233	0.05100857933742396	0.04065383740691067	0.8927335640138409	0.8581314878892734
chr12	99030000	99330000	chr12	99030000	99330000	255,255,0	1.4205402241885516	0.05202067901505705	0.03935598718013181	0.8708333333333333	0.7791666666666667
chr12	49610000	49750000	chr12	49610000	49750000	255,255,0	0.8591828455608851	0.058350598971208076	0.03299596955137264	0.5892857142857143	0.5892857142857143
chr12	62590000	62790000	chr12	62590000	62790000	255,255,0	1.3314171744271395	0.042220393392430236	0.04864197022827077	0.7909090909090909	0.8090909090909091
chr12	94130000	94310000	chr12	94130000	94310000	255,255,0	1.037045271457349	0.06855769328012237	0.02209447411652521	0.7666666666666667	0.5
chr12	4830000	5090000	chr12	4830000	5090000	255,255,0	1.0185035583358335	0.04788868523863017	0.04263540707563929	0.7307692307692307	0.6538461538461539
chr12	39300000	39690000	chr12	39300000	39690000	255,255,0	1.0063205937406505	0.04756773310738055	0.042734201622054074	0.8429140866873065	0.5150991588293709
chr12	68330000	68630000	chr12	68330000	68630000	255,255,0	1.2696526496322371	0.03487090629998722	0.05534545360480089	0.8541666666666666	0.7791666666666667
chr12	120570000	120730000	chr12	120570000	120730000	255,255,0	0.9930255533124712	0.04870442303149468	0.04125466733368232	0.6527777777777778	0.6527777777777778
chr12	95560000	95840000	chr12	95560000	95840000	255,255,0	1.3805208204101573	0.041384537934754884	0.048326589514977786	0.8714285714285714	0.8428571428571429
chr12	96260000	96510000	chr12	96260000	96510000	255,255,0	1.1989170125838577	0.028819156169138042	0.06057516500395407	0.6153846153846154	0.863905325443787
chr12	75510000	76030000	chr12	75510000	76030000	255,255,0	1.772515118650794	0.0540367637660861	0.03523618695595118	0.9501424501424501	0.9643874643874644
chr12	116980000	117160000	chr12	116980000	117160000	255,255,0	1.0645237876234146	0.028692825138591196	0.06027848416739098	0.5444444444444444	0.7666666666666667
chr12	56500000	56620000	chr12	56500000	56620000	255,255,0	0.7518265116132246	0.04076388747363929	0.04818916334377754	0.5	0.5
chr12	90950000	91350000	chr12	90950000	91350000	255,255,0	1.6189256853720861	0.04792649708080188	0.04090332661465651	0.9119047619047619	0.9023809523809524
chr12	53040000	53310000	chr12	53040000	53310000	255,255,0	1.2372500827777468	0.05277337667368803	0.03583554870656487	0.8928571428571429	0.5561224489795918
chr12	102500000	102780000	chr12	102500000	102780000	255,255,0	1.2238516956329226	0.022271058125274745	0.06632309716155108	0.719047619047619	0.8523809523809524
chr12	64260000	64400000	chr12	64260000	64400000	255,255,0	0.8721140829281837	0.0312983848397225	0.05728178140581441	0.5892857142857143	0.5535714285714286
chr12	96560000	96970000	chr12	96560000	96970000	255,255,0	1.5683345382479552	0.05363404077242165	0.03449518800760244	0.9024943310657596	0.8934240362811792
chr12	89540000	90080000	chr12	89540000	90080000	255,255,0	1.4016610534032092	0.04517384765685145	0.042762641115748	0.9193121693121693	0.7870370370370371
chr12	80400000	80760000	chr12	80400000	80760000	255,255,0	1.2867130201024757	0.0540848050084644	0.0338294783197652	0.8404893813481071	0.7866266543551863
chr12	110460000	110860000	chr12	110460000	110860000	255,255,0	0.8732343765046331	0.045926975843251866	0.04184933747907292	0.6154761904761905	0.5785714285714286
chr12	45160000	45390000	chr12	45160000	45390000	255,255,0	1.3334434767788599	0.05021495142612095	0.03749243448519403	0.8541666666666666	0.8263888888888888
chr12	40940000	41240000	chr12	40940000	41240000	255,255,0	1.2263440699595667	0.04679225518045192	0.04076991224235206	0.7958333333333333	0.8125
chr12	80800000	81280000	chr12	80800000	81280000	255,255,0	1.1268137064575026	0.03307627722507737	0.05438598634834506	0.575	0.8683333333333333
chr12	42100000	42380000	chr12	42100000	42380000	255,255,0	1.1024823698533819	0.048722467319538956	0.03869311590351969	0.7857142857142857	0.7095238095238096
chr12	68680000	68830000	chr12	68680000	68830000	255,255,0	0.9609474539113934	0.035506266103649445	0.05148316147060482	0.609375	0.671875
chr12	115760000	115940000	chr12	115760000	115940000	255,255,0	1.1257056052850003	0.02354489216255353	0.06325102905351415	0.6333333333333333	0.7666666666666667
chr12	2050000	2280000	chr12	2050000	2280000	255,255,0	1.1733853227147784	0.05493373717928242	0.0315920274262305	0.8125	0.7430555555555556
chr12	94540000	94940000	chr12	94540000	94940000	255,255,0	1.3308996444579697	0.03206089482007449	0.05407158835515989	0.8738095238095238	0.7928571428571428
chr12	79120000	79370000	chr12	79120000	79370000	255,255,0	1.2331553170277272	0.03437847349951508	0.05170105716443715	0.7218934911242604	0.8284023668639053
chr12	90960000	91120000	chr12	90960000	91120000	255,255,0	0.9802090230636672	0.06825501031679596	0.017781903139203685	0.7083333333333334	0.5416666666666666
chr12	74100000	74330000	chr12	74100000	74330000	255,255,0	1.0445712757985535	0.0423725773506749	0.043659194200795316	0.6597222222222222	0.7152777777777778
chr12	2830000	3040000	chr12	2830000	3040000	255,255,0	1.1977538733221134	0.05096806270855744	0.03488208251911758	0.7768595041322314	0.7768595041322314
chr12	30640000	30820000	chr12	30640000	30820000	255,255,0	0.769567306094485	0.021039429747112356	0.06457534251855528	0.5	0.5888888888888889
chr12	50770000	51020000	chr12	50770000	51020000	255,255,0	1.2679010332945038	0.04313363223388117	0.04247976988138802	0.8047337278106509	0.7928994082840237
chr12	39750000	40130000	chr12	39750000	40130000	255,255,0	0.893673248478968	0.040183321112011804	0.04528619572627784	0.6921052631578948	0.618421052631579
chr12	121460000	121680000	chr12	121460000	121680000	255,255,0	1.1854280195349318	0.04271128317501438	0.04213268926952539	0.75	0.7803030303030303
chr12	112160000	112400000	chr12	112160000	112400000	255,255,0	1.23040314912818	0.030394115057114278	0.054319927546846364	0.7115384615384616	0.8269230769230769
chr12	12080000	12340000	chr12	12080000	12340000	255,255,0	1.38390766735996	0.049371559239172	0.035040685647142314	0.8736263736263736	0.8626373626373627
chr12	67350000	67640000	chr12	67350000	67640000	255,255,0	1.1429314605155152	0.05612146688496844	0.028263318760736865	0.8088888888888889	0.6844444444444444
chr12	16380000	16870000	chr12	16380000	16870000	255,255,0	1.0709427557922986	0.03458589911694308	0.049601887411929446	0.6688	0.7936
chr12	15270000	15510000	chr12	15270000	15510000	255,255,0	1.3263143606660932	0.03911716974157359	0.04482679922422683	0.8141025641025641	0.8653846153846154
chr12	51400000	51530000	chr12	51400000	51530000	255,255,0	0.8148413624559709	0.06139395516466641	0.022092485879941635	0.5714285714285714	0.5306122448979592
chr12	125170000	125430000	chr12	125170000	125430000	255,255,0	1.2581475541816005	0.04480653406103248	0.03852977387567585	0.8736263736263736	0.7527472527472527
chr12	3080000	3280000	chr12	3080000	3280000	255,255,0	1.2048456390558835	0.038141713210833816	0.04502412999590147	0.7909090909090909	0.7727272727272727
chr12	96040000	96230000	chr12	96040000	96230000	255,255,0	1.2339030244512361	0.04729959855837153	0.03479466145635487	0.77	0.75
chr12	109580000	109790000	chr12	109580000	109790000	255,255,0	1.0700742593395849	0.04622769994260566	0.03581342645370049	0.685	0.743095238095238
chr12	98190000	98390000	chr12	98190000	98390000	255,255,0	0.99341809530053	0.025486140368274166	0.05615016365050915	0.5	0.7727272727272727
chr12	27020000	27320000	chr12	27020000	27320000	255,255,0	1.0610092132327837	0.036629599025844985	0.04493255194846364	0.7875	0.6875
chr12	116270000	116680000	chr12	116270000	116680000	255,255,0	1.2786486022701322	0.033987113992956654	0.04726756016055339	0.7482993197278912	0.8662131519274376
chr12	118410000	118660000	chr12	118410000	118660000	255,255,0	1.21932815802958	0.05161996298927829	0.0294246230521524	0.8520710059171598	0.6390532544378699
chr12	39130000	39280000	chr12	39130000	39280000	255,255,0	0.9116058442839561	0.029889469073886385	0.05060309263364785	0.609375	0.671875
chr12	119680000	119870000	chr12	119680000	119870000	255,255,0	1.0750019761404843	0.06438690443358097	0.01606362788828511	0.79	0.53
chr12	47700000	47840000	chr12	47700000	47840000	255,255,0	0.8540444393473026	0.059424116566107466	0.020804347307873672	0.625	0.5178571428571429
chr12	570000	880000	chr12	570000	880000	255,255,0	1.1630359222761024	0.04535977350162562	0.034679368266145316	0.78515625	0.77734375
chr12	103310000	103540000	chr12	103310000	103540000	255,255,0	1.1446416333220202	0.026661951272350604	0.053257234775454104	0.7013888888888888	0.8125
chr12	84540000	84840000	chr12	84540000	84840000	255,255,0	1.3330170243710304	0.04081343045300606	0.03908212817766352	0.8125	0.8208333333333333
chr12	79530000	79760000	chr12	79530000	79760000	255,255,0	0.9979527604209496	0.05478727102668142	0.024941893781170413	0.6458333333333334	0.7083333333333334
chr12	78640000	78920000	chr12	78640000	78920000	255,255,0	1.3323129111009515	0.04166084000781038	0.03797424228891014	0.8047619047619048	0.8714285714285714
chr12	71990000	72300000	chr12	71990000	72300000	255,255,0	1.3302767418344768	0.04124269212361367	0.03800639169957398	0.78515625	0.89453125
chr12	9730000	9940000	chr12	9730000	9940000	255,255,0	1.0116332544236457	0.056499172290981864	0.022387674421794047	0.7933884297520661	0.6446280991735537
chr12	93860000	94100000	chr12	93860000	94100000	255,255,0	1.1569615231880164	0.020957373257504408	0.05767242500375022	0.5192307692307693	0.8525641025641025
chr12	97660000	97960000	chr12	97660000	97960000	255,255,0	1.0134132552522854	0.0433825639854299	0.034889830806130506	0.6541666666666667	0.7041666666666667
chr12	82390000	82630000	chr12	82390000	82630000	255,255,0	0.8434109582197565	0.03530613693689667	0.04278609678387772	0.5833333333333334	0.5705128205128205
chr12	91370000	91770000	chr12	91370000	91770000	255,255,0	1.1201375587615612	0.046383069109367375	0.03158457076492895	0.8642857142857143	0.5642857142857143
chr12	76610000	76800000	chr12	76610000	76800000	255,255,0	1.237806554496836	0.04659997605106432	0.03119782569470883	0.79	0.75
chr12	51060000	51360000	chr12	51060000	51360000	255,255,0	1.2458173829402266	0.028520697970580454	0.04908372176164655	0.7708333333333334	0.8458333333333333
chr12	121850000	122200000	chr12	121850000	122200000	255,255,0	1.12873594197647	0.03932068051397148	0.03788123530101235	0.6882716049382716	0.8302469135802469
chr12	38330000	38640000	chr12	38330000	38640000	255,255,0	1.103032039710592	0.04735455685901924	0.028921215585090383	0.87109375	0.63671875
chr12	95870000	96010000	chr12	95870000	96010000	255,255,0	0.9209286505305252	0.030629570786608117	0.04550734069631891	0.5892857142857143	0.625
chr12	132410000	132560000	chr12	132410000	132560000	255,255,0	0.7312448850500799	0.014572633721175938	0.06122997914707748	0.515625	0.578125
chr12	26090000	26360000	chr12	26090000	26360000	255,255,0	1.2965126589554634	0.042492600324704366	0.033176963150685135	0.8826530612244898	0.8316326530612245
chr12	85070000	85410000	chr12	85070000	85410000	255,255,0	1.2270335482671033	0.046864955575994016	0.02873080087014203	0.7418300653594772	0.8464052287581699
chr12	29520000	29780000	chr12	29520000	29780000	255,255,0	1.0716036358345387	0.051401366079786875	0.02414760313507419	0.8516483516483516	0.6023039460539461
chr12	77980000	78140000	chr12	77980000	78140000	255,255,0	1.0679901789233366	0.03687441426414949	0.03865945071035204	0.6805555555555556	0.6805555555555556
chr12	96990000	97420000	chr12	96990000	97420000	255,255,0	1.3315730305003344	0.03456670164015983	0.04054434675739352	0.8987603305785123	0.762396694214876
chr12	104160000	104350000	chr12	104160000	104350000	255,255,0	1.108241974100162	0.03499186454106218	0.040083776678160335	0.65	0.79
chr12	82040000	82340000	chr12	82040000	82340000	255,255,0	1.1329722143110397	0.023607465277434552	0.051115799025153716	0.5708333333333333	0.8708333333333333
chr12	117190000	117360000	chr12	117190000	117360000	255,255,0	1.0292409948660348	0.05674940933778236	0.017861523551705536	0.7160493827160493	0.6172839506172839
chr12	46370000	46670000	chr12	46370000	46670000	255,255,0	1.2954924072473728	0.047372700924224326	0.02703222908320179	0.8791666666666667	0.8041666666666667
chr12	14000000	14160000	chr12	14000000	14160000	255,255,0	0.988987287356938	0.021562132765817418	0.05272482141239189	0.6527777777777778	0.7083333333333334
chr12	81350000	81610000	chr12	81350000	81610000	255,255,0	1.0242566920736684	0.03435968594653007	0.03988266913574553	0.6538461538461539	0.7197802197802198
chr12	7830000	8030000	chr12	7830000	8030000	255,255,0	0.8896219079945817	0.026360937436359422	0.047668556101652895	0.5181818181818182	0.7363636363636363
chr12	76070000	76370000	chr12	76070000	76370000	255,255,0	1.2736003012038584	0.04061713844994225	0.033349795166277174	0.8791666666666667	0.7041666666666667
chr12	95050000	95310000	chr12	95050000	95310000	255,255,0	1.2155160962639657	0.04565580977150585	0.028098444144005093	0.7967032967032966	0.7527472527472527
chr12	91160000	91340000	chr12	91160000	91340000	255,255,0	1.0817670582113057	0.017284597791509683	0.056247314883036775	0.6111111111111112	0.7666666666666667
chr12	107410000	107620000	chr12	107410000	107620000	255,255,0	1.0608453079875226	0.021451257439348684	0.05181162685797297	0.5289256198347108	0.8099173553719008
chr12	113180000	113420000	chr12	113180000	113420000	255,255,0	1.172514272581087	0.032153814479368895	0.04110537816215645	0.7243589743589743	0.7756410256410257
chr12	48040000	48180000	chr12	48040000	48180000	255,255,0	0.8334798208195286	0.01633857617620517	0.05690502453938699	0.5178571428571429	0.625
chr12	67680000	67980000	chr12	67680000	67980000	255,255,0	1.027074170589132	0.0260998450719074	0.04697461313325392	0.5458333333333333	0.8208333333333333
chr12	40610000	40920000	chr12	40610000	40920000	255,255,0	1.2964646206859196	0.030420476875187903	0.042613825637536795	0.77734375	0.89453125
chr12	44750000	44930000	chr12	44750000	44930000	255,255,0	0.9432573688053374	0.02853001916254559	0.04426505834570339	0.5888888888888889	0.7222222222222222
chr12	50110000	50390000	chr12	50110000	50390000	255,255,0	1.174567285004581	0.04299369116784119	0.029673872517024427	0.7380952380952381	0.8428571428571429
chr12	94130000	94530000	chr12	94130000	94530000	255,255,0	1.6229094171605607	0.04358718780494736	0.02880175215326508	0.9214285714285714	0.9071428571428571
chr12	31660000	31980000	chr12	31660000	31980000	255,255,0	1.226965307770807	0.04581256035225187	0.026272821091781563	0.8786764705882353	0.7757352941176471
chr12	109120000	109420000	chr12	109120000	109420000	255,255,0	1.1235987497004691	0.03236743677423028	0.03967679602067447	0.7375	0.7375
chr12	116720000	116970000	chr12	116720000	116970000	255,255,0	0.9808076846627178	0.04441521070839275	0.02757104503575876	0.7919758812615956	0.5025510204081632
chr12	100340000	100550000	chr12	100340000	100550000	255,255,0	1.1702552747851362	0.03798879779251397	0.03376472154424717	0.7107438016528925	0.8099173553719008
chr12	83440000	83800000	chr12	83440000	83800000	255,255,0	1.2629104428680924	0.032198366941472864	0.03950350392436254	0.8157894736842105	0.8157894736842105
chr12	41790000	42030000	chr12	41790000	42030000	255,255,0	1.0239314204622108	0.029663559870746998	0.041763030963584	0.6858974358974359	0.7628205128205128
chr12	46700000	47000000	chr12	46700000	47000000	255,255,0	1.0832478711219395	0.026732264730233664	0.044668860760944604	0.6041666666666666	0.8625
chr12	4560000	4780000	chr12	4560000	4780000	255,255,0	1.1292585352227926	0.027204767063379057	0.04391150328827789	0.7348484848484849	0.7954545454545454
chr12	62010000	62210000	chr12	62010000	62210000	255,255,0	1.1104882656470105	0.02807966735496028	0.042654237344226784	0.7	0.7545454545454545
chr12	32010000	32320000	chr12	32010000	32320000	255,255,0	1.1086449662393798	0.022650325909100766	0.04803752732101971	0.55078125	0.90234375
chr12	88640000	88990000	chr12	88640000	88990000	255,255,0	1.2830871514256663	0.03151070049954306	0.03892015195207538	0.6203703703703703	0.9290123456790124
chr12	49070000	49260000	chr12	49070000	49260000	255,255,0	0.9460172976914749	0.03473363086608064	0.03534774179664901	0.53	0.77
chr12	98410000	98660000	chr12	98410000	98660000	255,255,0	0.9972072413967109	0.03735781361846191	0.031892961162245145	0.7692307692307693	0.5680473372781065
chr12	43960000	44270000	chr12	43960000	44270000	255,255,0	0.9972836882068392	0.04602145139212975	0.023200186295267503	0.84765625	0.51171875
chr12	9990000	10150000	chr12	9990000	10150000	255,255,0	0.8167120162326356	0.021306204757416874	0.04747570683760865	0.5694444444444444	0.5972222222222222
chr12	2400000	2620000	chr12	2400000	2620000	255,255,0	0.8953807551420502	0.030496526288543428	0.03819461595580063	0.5380952380952381	0.7519480519480519
chr12	20930000	21180000	chr12	20930000	21180000	255,255,0	0.9641248131877833	0.027696921782553705	0.040848179735025414	0.5680473372781065	0.8047337278106509
chr12	59420000	59790000	chr12	59420000	59790000	255,255,0	0.947599427229536	0.03399108436232226	0.03378148927897477	0.6980609418282548	0.6648199445983379
chr12	14500000	14690000	chr12	14500000	14690000	255,255,0	0.9443834851664865	0.02176565421865696	0.04597468614265943	0.65	0.69
chr12	119430000	119650000	chr12	119430000	119650000	255,255,0	1.0522701884610899	0.023394326203363347	0.04427568727534713	0.5681818181818182	0.7954545454545454
chr12	16940000	17220000	chr12	16940000	17220000	255,255,0	0.9973988024453675	0.04183467966642118	0.025573465190178425	0.8354166666666667	0.5156944444444445
chr12	55180000	55400000	chr12	55180000	55400000	255,255,0	0.9957630421366703	0.05218396500758432	0.015149343296855458	0.7954545454545454	0.5378787878787878
chr12	99390000	99620000	chr12	99390000	99620000	255,255,0	1.114449902388067	0.03793177544731989	0.02937507135060626	0.8125	0.6875
chr12	82680000	82950000	chr12	82680000	82950000	255,255,0	1.1911270915175036	0.037210871090786246	0.029928334068832642	0.7908163265306123	0.7602040816326531
chr12	5180000	5420000	chr12	5180000	5420000	255,255,0	1.0963345416090664	0.041141420520429295	0.025716900109998768	0.8012820512820513	0.7115384615384616
chr12	52370000	52540000	chr12	52370000	52540000	255,255,0	1.0328819753736225	0.04187798806214355	0.02413452961231525	0.691358024691358	0.7160493827160493
chr12	110070000	110290000	chr12	110070000	110290000	255,255,0	1.0588664264440386	0.03187144266972532	0.033809854753992216	0.7651515151515151	0.6287878787878788
chr12	39970000	40110000	chr12	39970000	40110000	255,255,0	0.7094688590898998	0.02150500149220337	0.043806467563245466	0.5178571428571429	0.5178571428571429
chr12	71040000	71380000	chr12	71040000	71380000	255,255,0	1.0139104345561165	0.03091794135953064	0.03412121049746936	0.630718954248366	0.7745098039215687
chr12	92780000	92980000	chr12	92780000	92980000	255,255,0	1.0277247825730935	0.04448165364573306	0.020515616364479256	0.7727272727272727	0.6272727272727273
chr12	75330000	75490000	chr12	75330000	75490000	255,255,0	0.9460967451943528	0.021100842793685275	0.04348355498829395	0.625	0.6527777777777778
chr12	124560000	124760000	chr12	124560000	124760000	255,255,0	1.0640127814904587	0.02294196125224528	0.041552403764787305	0.6818181818181818	0.7727272727272727
chr12	83000000	83390000	chr12	83000000	83390000	255,255,0	1.1272866019796122	0.031932690914714616	0.032416338419032076	0.7175	0.7875
chr12	38910000	39100000	chr12	38910000	39100000	255,255,0	1.078161302398497	0.0338569813853988	0.029867594673501592	0.77	0.77
chr12	114180000	114390000	chr12	114180000	114390000	255,255,0	1.0256732369264276	0.022849697517111963	0.040580690049498665	0.6942148760330579	0.6942148760330579
chr12	131930000	132100000	chr12	131930000	132100000	255,255,0	0.7774412169757289	0.024241578139332035	0.03883341407360407	0.512037037037037	0.6406565656565656
chr12	109250000	109400000	chr12	109250000	109400000	255,255,0	0.9454723893375754	0.021251592760952974	0.04149702237333503	0.609375	0.671875
chr12	76830000	77020000	chr12	76830000	77020000	255,255,0	1.0786704979489206	0.023554970548914374	0.03898016323059178	0.63	0.77
chr12	940000	1100000	chr12	940000	1100000	255,255,0	0.961047038648403	0.03602164195838959	0.026121760965372783	0.625	0.7083333333333334
chr12	16150000	16350000	chr12	16150000	16350000	255,255,0	1.094413128915234	0.025945925056943837	0.035836019486594026	0.7	0.8090909090909091
chr12	111460000	111670000	chr12	111460000	111670000	255,255,0	0.7393840581610964	0.040623187996288	0.020766952654482796	0.512396694214876	0.5619834710743802
chr12	102260000	102470000	chr12	102260000	102470000	255,255,0	0.9832444929197591	0.04013698436348424	0.020882809084196638	0.6776859504132231	0.6942148760330579
chr12	122240000	122490000	chr12	122240000	122490000	255,255,0	1.1388435372886345	0.03021802141474752	0.030556346652498047	0.8047337278106509	0.7337278106508875
chr12	5900000	6040000	chr12	5900000	6040000	255,255,0	0.740876308304416	0.029407598524274593	0.031216832035403177	0.5535714285714286	0.5178571428571429
chr12	105410000	105670000	chr12	105410000	105670000	255,255,0	0.976603621306562	0.036246537067795945	0.024266913412554506	0.7857142857142857	0.521978021978022
chr12	104380000	104640000	chr12	104380000	104640000	255,255,0	1.0483622505235735	0.039283830483982804	0.021079552481431715	0.8076923076923077	0.6098901098901099
chr12	108860000	109090000	chr12	108860000	109090000	255,255,0	1.0666192982340852	0.028484240834794953	0.03184958351964333	0.5902777777777778	0.8541666666666666
chr12	71410000	71600000	chr12	71410000	71600000	255,255,0	0.9469269789594914	0.029015033845315584	0.031226176348668883	0.71	0.59
chr12	56120000	56290000	chr12	56120000	56290000	255,255,0	0.9375031540647798	0.03723573263079373	0.02283960466180119	0.7407407407407407	0.5185185185185185
chr12	65300000	65500000	chr12	65300000	65500000	255,255,0	0.9139080600164067	0.03890228673519322	0.021034182897583124	0.7545454545454545	0.5
chr12	26410000	26660000	chr12	26410000	26660000	255,255,0	0.9668073331034368	0.03368525169752287	0.026228817241788584	0.757396449704142	0.6272189349112426
chr12	103960000	104120000	chr12	103960000	104120000	255,255,0	0.8066228221696481	0.026327400728662683	0.03355469110998148	0.5972222222222222	0.5138888888888888
chr12	23650000	23960000	chr12	23650000	23960000	255,255,0	0.8897007437474289	0.01938442800265953	0.040325126966740676	0.52734375	0.77734375
chr12	101920000	102130000	chr12	101920000	102130000	255,255,0	0.8044698412196765	0.03107575507096215	0.02816890247962195	0.592948717948718	0.5248100664767331
chr12	106370000	106570000	chr12	106370000	106570000	255,255,0	0.9439170215847141	0.04330805323748685	0.015855261128628038	0.7181818181818181	0.5545454545454546
chr12	3630000	3800000	chr12	3630000	3800000	255,255,0	0.9139074483948203	0.016220837102123027	0.042789579894282184	0.5432098765432098	0.7160493827160493
chr12	18860000	19160000	chr12	18860000	19160000	255,255,0	1.049010540744265	0.02326888008902185	0.035612083216310694	0.7791666666666667	0.7291666666666666
chr12	122020000	122200000	chr12	122020000	122200000	255,255,0	0.8893601928386451	0.022413461408860663	0.03636051234088626	0.5	0.7222222222222222
chr12	62820000	63070000	chr12	62820000	63070000	255,255,0	1.2766568653409922	0.030921981029247925	0.02777032777322265	0.7928994082840237	0.863905325443787
chr12	40130000	40320000	chr12	40130000	40320000	255,255,0	0.9517120363528493	0.03202446069437073	0.026352149244452935	0.71	0.67
chr12	10360000	10560000	chr12	10360000	10560000	255,255,0	0.7640202482033627	0.02585602723640514	0.03221694066662731	0.5	0.6272727272727273
chr12	58340000	58520000	chr12	58340000	58520000	255,255,0	0.7592873660072545	0.03550408392941436	0.021699036653462265	0.5	0.5888888888888889
chr12	117670000	117840000	chr12	117670000	117840000	255,255,0	0.9969218529363624	0.017745637153963698	0.0394265724439063	0.5936419753086419	0.7430246913580247
chr12	74420000	74640000	chr12	74420000	74640000	255,255,0	0.8357602646966713	0.02834466388183064	0.027759101566532537	0.6136363636363636	0.5833333333333334
chr12	63100000	63310000	chr12	63100000	63310000	255,255,0	1.057786052453122	0.03199918591805587	0.023681091475067834	0.8264462809917356	0.5785123966942148
chr12	25410000	25570000	chr12	25410000	25570000	255,255,0	0.7856706834174337	0.031538669229144604	0.0240582024101611	0.6527777777777778	0.5138888888888888
chr12	19310000	19520000	chr12	19310000	19520000	255,255,0	1.0036859471277304	0.029425258086550776	0.026163063497641494	0.6541322314049587	0.765702479338843
chr12	75810000	76030000	chr12	75810000	76030000	255,255,0	1.0637624637430099	0.009989375958806395	0.045422820786893886	0.5075757575757576	0.8409090909090909
chr12	68050000	68200000	chr12	68050000	68200000	255,255,0	0.8416893369475618	0.03275818341394772	0.022073419955347943	0.6181818181818182	0.5545454545454546
chr12	21500000	21670000	chr12	21500000	21670000	255,255,0	0.8984682909948427	0.026607787227361276	0.02696634411374458	0.6666666666666666	0.6666666666666666
chr12	94540000	94760000	chr12	94540000	94760000	255,255,0	1.0305303292512438	0.035640955454695644	0.017885939618893273	0.8409090909090909	0.5227272727272727
chr12	45740000	45960000	chr12	45740000	45960000	255,255,0	0.8911496571986602	0.022691886975430287	0.030438494749493315	0.5128787878787879	0.7598484848484848
chr12	48820000	48970000	chr12	48820000	48970000	255,255,0	0.8664996105946703	0.027638752306319205	0.024919846655689398	0.609375	0.640625
chr12	13730000	13960000	chr12	13730000	13960000	255,255,0	1.081054190770662	0.030239828255026246	0.02189676477166242	0.7430555555555556	0.7986111111111112
chr12	45480000	45720000	chr12	45480000	45720000	255,255,0	0.8822420384693563	0.03233707735166749	0.019528116053973574	0.6217948717948718	0.6730769230769231
chr12	110460000	110630000	chr12	110460000	110630000	255,255,0	0.9556477807621174	0.033504868591464135	0.018295630040545716	0.6666666666666666	0.6419753086419753
chr12	56310000	56460000	chr12	56310000	56460000	255,255,0	0.9759584035655691	0.023407310474877485	0.027912274622081824	0.671875	0.671875
chr12	123400000	123580000	chr12	123400000	123580000	255,255,0	1.0068365940658268	0.023794617414421338	0.02539405161735956	0.6555555555555556	0.7444444444444445
chr12	120750000	120970000	chr12	120750000	120970000	255,255,0	1.0760836059283112	0.024930470296813646	0.023395027878685422	0.7196969696969697	0.7803030303030303
chr12	24600000	24790000	chr12	24600000	24790000	255,255,0	0.8288459793603109	0.012583813562519492	0.03531732094545151	0.5428124999999999	0.6896875
chr12	66410000	66650000	chr12	66410000	66650000	255,255,0	0.834088117564731	0.017722937311037697	0.029558233389654937	0.5134032634032635	0.6789044289044288
chr12	122990000	123150000	chr12	122990000	123150000	255,255,0	0.7971345431681842	0.017379268111851615	0.02947067536994863	0.5416666666666666	0.625
chr12	125500000	125700000	chr12	125500000	125700000	255,255,0	0.8098968452658013	0.026005508337754082	0.02038229731532113	0.6272727272727273	0.5545454545454546
chr12	106200000	106350000	chr12	106200000	106350000	255,255,0	0.7567032155704085	0.023661897526304543	0.022144855284738106	0.546875	0.578125
chr12	110300000	110440000	chr12	110300000	110440000	255,255,0	0.8029666989768531	0.0188777463353516	0.026681642813576285	0.5535714285714286	0.5892857142857143
chr12	40380000	40600000	chr12	40380000	40600000	255,255,0	0.7495833417043833	0.025604094250994497	0.019865827095610168	0.5443306693306693	0.6041874791874793
chr12	121000000	121220000	chr12	121000000	121220000	255,255,0	0.8682632981804714	0.024603761576733555	0.020829726399718848	0.553030303030303	0.7196969696969697
chr12	20390000	20610000	chr12	20390000	20610000	255,255,0	0.9859541247294173	0.015357762080795517	0.02955125750390064	0.6590909090909091	0.7954545454545454
chr12	121290000	121440000	chr12	121290000	121440000	255,255,0	0.7367708240500788	0.02280850354924782	0.021786185444806705	0.5446428571428572	0.5490079365079366
chr12	71760000	71940000	chr12	71760000	71940000	255,255,0	1.0511891501363757	0.018108531070245584	0.026326535001164587	0.7444444444444445	0.7444444444444445
chr12	42590000	42800000	chr12	42590000	42800000	255,255,0	0.8772041280161373	0.022688572836639907	0.021681619648857554	0.743801652892562	0.5289256198347108
chr12	67080000	67230000	chr12	67080000	67230000	255,255,0	0.756070751682109	0.011629719762823546	0.03270440380558798	0.546875	0.546875
chr12	66700000	66860000	chr12	66700000	66860000	255,255,0	0.9224491701404169	0.024611503160374783	0.019397643614178478	0.7083333333333334	0.5972222222222222
chr12	95330000	95500000	chr12	95330000	95500000	255,255,0	0.8601665510081123	0.02041826039663185	0.023397248184415752	0.5432098765432098	0.691358024691358
chr12	70400000	70550000	chr12	70400000	70550000	255,255,0	0.7776467132448182	0.027644019691681433	0.015187916763630757	0.578125	0.515625
chr12	44500000	44710000	chr12	44500000	44710000	255,255,0	0.7271216215579664	0.016321619793204883	0.025860131533761033	0.5619834710743802	0.5454545454545454
chr12	110710000	110880000	chr12	110710000	110880000	255,255,0	0.9357966279384801	0.01766542487710947	0.024000141031591662	0.5925925925925926	0.7407407407407407
chr12	19560000	19700000	chr12	19560000	19700000	255,255,0	0.6710350418581501	0.022341627395522642	0.018770989639825486	0.5178571428571429	0.5178571428571429
chr12	39790000	39950000	chr12	39790000	39950000	255,255,0	0.6882420950286017	0.021351307133628976	0.01806585442108144	0.5416666666666666	0.5138888888888888
chr12	108050000	108210000	chr12	108050000	108210000	255,255,0	0.7626393616533563	0.020210044108394463	0.01779056944725075	0.5694444444444444	0.5416666666666666
chr12	109800000	109950000	chr12	109800000	109950000	255,255,0	0.8214840847777661	0.020019783483263758	0.016100138944338916	0.609375	0.578125
chr12	130760000	130880000	chr12	130760000	130880000	255,255,0	0.6558536346991921	0.02041591097889395	0.01496244008241842	0.5	0.5
chr12	118700000	118840000	chr12	118700000	118840000	255,255,0	0.7057383054738293	0.015916117380593554	0.015353668476115046	0.5178571428571429	0.5178571428571429
chr13	18880000	19590000	chr13	18880000	19590000	255,255,0	1.3589332075611307	0.29273281244409466	0.15853535476751204	0.6566358024691358	0.6912878787878788
chr13	85930000	86740000	chr13	85930000	86740000	255,255,0	0.6919817117250362	0.20626236635326167	0.20640451510387148	0.7120761451516954	0.5157644259369423
chr13	113580000	114340000	chr13	113580000	114340000	255,255,0	1.0915868217285036	0.14022215497987697	0.14675231329524197	0.4176788124156545	0.8279352226720648
chr13	63040000	63740000	chr13	63040000	63740000	255,255,0	0.5827090782708414	0.0778439462151205	0.1436348487154292	0.4023809523809524	0.4023809523809524
chr13	57620000	59040000	chr13	57620000	59040000	255,255,0	1.0970923934885404	0.11353502942911664	0.09854961733067324	0.8204225352112676	0.5017543859649123
chr13	50160000	50960000	chr13	50160000	50960000	255,255,0	1.2077085730352248	0.09611008787351771	0.10325245435598095	0.6590132090132089	0.7210308210308211
chr13	50070000	51070000	chr13	50070000	51070000	255,255,0	1.4278756524050875	0.111005321648423	0.0881822861539312	0.7101960784313726	0.8592156862745098
chr13	68310000	69410000	chr13	68310000	69410000	255,255,0	0.8263259742342677	0.08372183136331644	0.11543843203853016	0.514030466388957	0.5988258596749163
chr13	81050000	82170000	chr13	81050000	82170000	255,255,0	1.1933493826831558	0.09460778767628002	0.10368308466238516	0.8452380952380952	0.5209899749373433
chr13	75630000	76480000	chr13	75630000	76480000	255,255,0	1.0799477052556719	0.09921719020420341	0.09782062147957438	0.8047593293672255	0.505137912385073
chr13	49940000	50960000	chr13	49940000	50960000	255,255,0	1.5986154379659958	0.09465063702382173	0.10193764140714895	0.8518099547511312	0.8156108597285068
chr13	33860000	35180000	chr13	33860000	35180000	255,255,0	1.599116389455771	0.08807962698125005	0.10731905734761141	0.9027589326096789	0.8154681139755766
chr13	41450000	42260000	chr13	41450000	42260000	255,255,0	1.3941730112293336	0.11607720744603753	0.0792537655777113	0.7130699893955461	0.8367370684576411
chr13	108930000	109830000	chr13	108930000	109830000	255,255,0	1.013525289321962	0.07224524424074427	0.12273632300319212	0.858596837944664	0.5065327184892402
chr13	49940000	51070000	chr13	49940000	51070000	255,255,0	1.6744547732759985	0.102003357768961	0.08930854850864725	0.8482610033856571	0.8833487226839027
chr13	108920000	110130000	chr13	108920000	110130000	255,255,0	1.4714028751799628	0.09792501194584835	0.09182516193443085	0.8374092985756517	0.9242139209889815
chr13	35960000	36990000	chr13	35960000	36990000	255,255,0	1.2736470813521454	0.10131461840027245	0.08716711153194479	0.566198224852071	0.8853550295857988
chr13	68310000	69520000	chr13	68310000	69520000	255,255,0	0.9812439251433392	0.09324778102803077	0.09506706877400711	0.529732118836235	0.677140799822754
chr13	60450000	61430000	chr13	60450000	61430000	255,255,0	1.1206937280967857	0.08734792789894524	0.10043697263473148	0.7282174094127447	0.5176259891711787
chr13	60620000	61280000	chr13	60620000	61280000	255,255,0	0.9437730446503223	0.11895437114793192	0.0643144000488639	0.6154272355514885	0.5377326266756906
chr13	43890000	44970000	chr13	43890000	44970000	255,255,0	1.624739296578802	0.07879167414604907	0.10251062505355724	0.858922558922559	0.8478114478114478
chr13	99580000	100580000	chr13	99580000	100580000	255,255,0	1.7451932871170133	0.10056745586253635	0.07993225568601103	0.8709803921568627	0.8976470588235295
chr13	51830000	52160000	chr13	51830000	52160000	255,255,0	1.2300004077795434	0.0604183953317278	0.11864161062868966	0.8442906574394463	0.532871972318339
chr13	37060000	37620000	chr13	37060000	37620000	255,255,0	1.3724835968314313	0.11916820631395142	0.059082594641990616	0.8990147783251231	0.7130541871921182
chr13	84870000	85860000	chr13	84870000	85860000	255,255,0	1.754852731782425	0.0817939338267839	0.09534430918174253	0.8724	0.9028
chr13	29470000	30120000	chr13	29470000	30120000	255,255,0	0.9019524050403761	0.09945077099960109	0.0772911728617503	0.6299357208448118	0.5564738292011019
chr13	112620000	112840000	chr13	112620000	112840000	255,255,0	1.0827047048444811	0.14628725007934054	0.030323387776076162	0.6893939393939394	0.75
chr13	46800000	47770000	chr13	46800000	47770000	255,255,0	1.6847779801806486	0.08384284196992536	0.09179468350886866	0.9321116201582674	0.8042482299042066
chr13	102870000	103770000	chr13	102870000	103770000	255,255,0	1.2522116379103396	0.08920783930546897	0.08488442455666896	0.7908212560386474	0.7396135265700483
chr13	31180000	31820000	chr13	31180000	31820000	255,255,0	1.4104764549328677	0.0911544149154988	0.08276968156558848	0.8039772727272727	0.8058712121212122
chr13	95980000	96980000	chr13	95980000	96980000	255,255,0	1.6278338478382217	0.09524225402697659	0.07720515570598818	0.8286274509803921	0.875686274509804
chr13	78130000	79010000	chr13	78130000	79010000	255,255,0	1.1154375465488222	0.08074329245683783	0.09167480216731015	0.7308080808080808	0.656060606060606
chr13	28020000	28680000	chr13	28020000	28680000	255,255,0	0.863519714138653	0.07274998583081685	0.09620794791764366	0.589126559714795	0.571301247771836
chr13	70600000	71230000	chr13	70600000	71230000	255,255,0	1.2818534063054072	0.11454728469402768	0.05300653614949635	0.84765625	0.6689453125
chr13	32760000	33790000	chr13	32760000	33790000	255,255,0	1.2555613905844607	0.08806192797470955	0.07672135333479341	0.5854289940828402	0.8753698224852071
chr13	26160000	26690000	chr13	26160000	26690000	255,255,0	1.3076984566093977	0.09427202469508955	0.07034988654477527	0.877914951989026	0.6941015089163237
chr13	40020000	40770000	chr13	40020000	40770000	255,255,0	1.431439654932464	0.08650725569161827	0.07799304658258122	0.6641274238227147	0.896814404432133
chr13	110910000	111350000	chr13	110910000	111350000	255,255,0	0.7295833259573359	0.04102419526564681	0.12148998675659341	0.5079051383399209	0.5138339920948617
chr13	57230000	57570000	chr13	57230000	57570000	255,255,0	1.1759520366432963	0.11790411258813464	0.04110096336239184	0.6013071895424836	0.8137254901960784
chr13	112500000	112890000	chr13	112500000	112890000	255,255,0	1.4799216888114644	0.10229519126636788	0.05551973278302324	0.885	0.5525
chr13	88040000	88800000	chr13	88040000	88800000	255,255,0	0.9541163416128979	0.0815150256760769	0.07194033104070785	0.6309041835357625	0.5904183535762483
chr13	55580000	56440000	chr13	55580000	56440000	255,255,0	0.9625788326487593	0.08623992481717105	0.06664910490114197	0.78276955602537	0.40169133192389006
chr13	107190000	108200000	chr13	107190000	108200000	255,255,0	1.6085729284088193	0.06966589944179238	0.08030275009604451	0.9188773548635141	0.8873510188389081
chr13	70610000	70960000	chr13	70610000	70960000	255,255,0	1.122250509915756	0.11766608971612069	0.031570786857542964	0.8425925925925926	0.5339506172839507
chr13	67420000	68240000	chr13	67420000	68240000	255,255,0	0.9671653270821513	0.08128707860695585	0.06530941702245656	0.7160278745644599	0.4140534262485482
chr13	56790000	57130000	chr13	56790000	57130000	255,255,0	0.8714469761476029	0.03706907026870884	0.10809477421554063	0.5	0.6209150326797386
chr13	52590000	52840000	chr13	52590000	52840000	255,255,0	1.0979961015723116	0.10778742049866186	0.03621180832180357	0.5798816568047337	0.7337278106508875
chr13	20170000	20920000	chr13	20170000	20920000	255,255,0	1.298823609081965	0.07675304333274813	0.06274523139767971	0.878808864265928	0.711218836565097
chr13	39040000	39660000	chr13	39040000	39660000	255,255,0	1.6619539336632985	0.07183912980004944	0.06711025796028891	0.9042338709677419	0.8587149884497979
chr13	20940000	21510000	chr13	20940000	21510000	255,255,0	1.0697576267750426	0.050570219510787814	0.08731258428397187	0.5303210463733651	0.8038049940546967
chr13	103180000	103760000	chr13	103180000	103760000	255,255,0	1.2070720843602727	0.07141648513457245	0.06553182032572444	0.7045977011494253	0.8264367816091954
chr13	46490000	46750000	chr13	46490000	46750000	255,255,0	1.5511596946073185	0.05552516050913253	0.08014205771812166	0.8296703296703297	0.8626373626373627
chr13	45500000	46000000	chr13	45500000	46000000	255,255,0	1.1951330711379624	0.08333313730147712	0.05011868545230819	0.7646153846153846	0.6846153846153846
chr13	41660000	42230000	chr13	41660000	42230000	255,255,0	1.39575007028912	0.06339162067667567	0.06964698449616327	0.7705112960760999	0.8299643281807372
chr13	79640000	80360000	chr13	79640000	80360000	255,255,0	1.5330232817774876	0.07861041628336468	0.05402030705244948	0.8941441441441441	0.825075075075075
chr13	22790000	23320000	chr13	22790000	23320000	255,255,0	0.9617530119067605	0.07111231056252384	0.06033143018365451	0.6968449931412894	0.5898491083676269
chr13	108240000	108910000	chr13	108240000	108910000	255,255,0	1.4781921445074957	0.06871064594262064	0.06273056132449617	0.8762975778546713	0.860726643598616
chr13	48070000	48780000	chr13	48070000	48780000	255,255,0	1.2905705575049038	0.0694248553528769	0.059177790376611514	0.7662037037037037	0.7631172839506173
chr13	97430000	97810000	chr13	97430000	97810000	255,255,0	1.2652201406201582	0.051037512907931834	0.07466147229168082	0.718421052631579	0.8289473684210527
chr13	72780000	73710000	chr13	72780000	73710000	255,255,0	1.8643559445850044	0.060081039217197374	0.0650968017689808	0.9669533725667723	0.8927116342236306
chr13	45000000	45320000	chr13	45000000	45320000	255,255,0	1.8623580320279856	0.06663633491708715	0.05659493937519433	0.9007352941176471	0.9227941176470589
chr13	33030000	33780000	chr13	33030000	33780000	255,255,0	1.2916185924985775	0.0560532807646858	0.06659051409793557	0.6433518005540166	0.878808864265928
chr13	23920000	24240000	chr13	23920000	24240000	255,255,0	1.340705286066288	0.06319578802669776	0.05895728190122741	0.8051470588235294	0.8051470588235294
chr13	80440000	81020000	chr13	80440000	81020000	255,255,0	1.2986097910974788	0.0509965337972549	0.07010376044389457	0.6699123855037834	0.8525487853444842
chr13	27370000	27990000	chr13	27370000	27990000	255,255,0	1.3090100696316505	0.06106746353077899	0.05987103878570346	0.6945564516129032	0.9022177419354839
chr13	31460000	31770000	chr13	31460000	31770000	255,255,0	1.3649243026015467	0.045864983222488664	0.07384253163683668	0.80859375	0.82421875
chr13	60450000	60620000	chr13	60450000	60620000	255,255,0	1.3317529300740685	0.0757914229834753	0.04383719263091926	0.7407407407407407	0.7160493827160493
chr13	28820000	29380000	chr13	28820000	29380000	255,255,0	1.6824460546703515	0.054111033478349335	0.06529672327495595	0.9298029556650246	0.9199507389162561
chr13	29480000	29720000	chr13	29480000	29720000	255,255,0	1.356746449078258	0.07291531346025647	0.046311733973567644	0.8217455621301775	0.8271696252465484
chr13	76490000	76950000	chr13	76490000	76950000	255,255,0	1.440759497913577	0.04438871122432429	0.07397111356612837	0.802536231884058	0.8677536231884058
chr13	25370000	25540000	chr13	25370000	25540000	255,255,0	0.7136504078152559	0.01893838800867225	0.09887277825563175	0.5424382716049383	0.5162037037037037
chr13	21670000	22190000	chr13	21670000	22190000	255,255,0	1.0576159587963292	0.07594251798766515	0.04091594874243137	0.8219375412263343	0.5083402941931268
chr13	79390000	79560000	chr13	79390000	79560000	255,255,0	1.1167256904410026	0.053063297855223374	0.062426213137625905	0.6419753086419753	0.691358024691358
chr13	97040000	97370000	chr13	97040000	97370000	255,255,0	1.5221721644664559	0.06503654607384932	0.05033184981694429	0.8788927335640139	0.8304498269896193
chr13	113190000	113460000	chr13	113190000	113460000	255,255,0	1.1104318342796735	0.04682530716216699	0.06810830846889016	0.7397959183673469	0.7091836734693877
chr13	99980000	100550000	chr13	99980000	100550000	255,255,0	1.3317141774547419	0.04706860802221342	0.06645546244805631	0.6563614744351962	0.882282996432818
chr13	77020000	77570000	chr13	77020000	77570000	255,255,0	1.5577036398020339	0.055767153692248106	0.0576948054462154	0.9323979591836735	0.8201530612244898
chr13	48270000	48770000	chr13	48270000	48770000	255,255,0	1.001292654087075	0.06618269403006702	0.04598735327820365	0.5098520710059171	0.7616272189349111
chr13	66700000	67230000	chr13	66700000	67230000	255,255,0	1.1820430186959137	0.04674114783365719	0.06453884952237784	0.5651577503429356	0.8203017832647462
chr13	36400000	36990000	chr13	36400000	36990000	255,255,0	1.40235210856567	0.04646890241941811	0.06440226889266831	0.6566666666666666	0.9277777777777778
chr13	110210000	110450000	chr13	110210000	110450000	255,255,0	1.2781864256619806	0.06259624793246726	0.048188376472106595	0.7877318640955004	0.770651974288338
chr13	19630000	19960000	chr13	19630000	19960000	255,255,0	1.2739586327304764	0.0731999667496635	0.03651647521821004	0.8719723183391004	0.7058823529411765
chr13	94640000	95160000	chr13	94640000	95160000	255,255,0	1.4996176678967386	0.0677385917765708	0.041970276345757035	0.9131054131054132	0.8162393162393162
chr13	103870000	104540000	chr13	103870000	104540000	255,255,0	1.1195311423430108	0.0637898790414084	0.045415375716873596	0.8192041522491349	0.6358131487889274
chr13	102590000	102860000	chr13	102590000	102860000	255,255,0	1.5108269084174255	0.0540479801212049	0.054790957891074715	0.8622448979591837	0.8622448979591837
chr13	65940000	66470000	chr13	65940000	66470000	255,255,0	0.8943440059405758	0.061119222229161135	0.04726632311537644	0.6337448559670782	0.5294924554183813
chr13	36840000	36990000	chr13	36840000	36990000	255,255,0	1.0461719762443522	0.027821073686366916	0.08050692590060447	0.640625	0.671875
chr13	21230000	21490000	chr13	21230000	21490000	255,255,0	1.2618196538328523	0.03743694553683948	0.07043570470236585	0.6978021978021978	0.8626373626373627
chr13	35200000	35730000	chr13	35200000	35730000	255,255,0	1.2126561323406884	0.053211298035441806	0.05360155695884091	0.8724279835390947	0.6145404663923183
chr13	100630000	101120000	chr13	100630000	101120000	255,255,0	1.5477973154884834	0.06500404843206556	0.041278382012392145	0.8896	0.912
chr13	59920000	60420000	chr13	59920000	60420000	255,255,0	1.682554153532727	0.0463069772463197	0.0588867086539491	0.8046153846153846	0.9092307692307692
chr13	30650000	31110000	chr13	30650000	31110000	255,255,0	1.2397055691172074	0.04070219169917468	0.06416807761486085	0.6612318840579711	0.8532608695652174
chr13	62390000	62950000	chr13	62390000	62950000	255,255,0	0.7866342758424947	0.05364394547168558	0.05113920048426598	0.5233990147783252	0.5061576354679803
chr13	81070000	81470000	chr13	81070000	81470000	255,255,0	1.2028258859378367	0.06448289659015133	0.03986380951384113	0.8214285714285714	0.65
chr13	62080000	62360000	chr13	62080000	62360000	255,255,0	1.3976871215556286	0.06756255358715581	0.035930948400691665	0.7571428571428571	0.8428571428571429
chr13	42300000	42850000	chr13	42300000	42850000	255,255,0	1.1066974880151332	0.06347383881361376	0.03969894164579049	0.7920918367346939	0.5676020408163265
chr13	23370000	23880000	chr13	23370000	23880000	255,255,0	1.556237674347166	0.05475854316381937	0.04836160357437905	0.8920118343195266	0.9068047337278107
chr13	103930000	104370000	chr13	103930000	104370000	255,255,0	0.7502370808473051	0.06728477398499139	0.035388347787185206	0.5592885375494071	0.5039525691699605
chr13	85390000	85830000	chr13	85390000	85830000	255,255,0	1.3320542622491818	0.03317616116006419	0.06918935621368377	0.5434782608695652	0.9347826086956522
chr13	26970000	27350000	chr13	26970000	27350000	255,255,0	1.5940257126323565	0.05044461320588273	0.04976129944794236	0.9342105263157895	0.8868421052631579
chr13	106550000	107150000	chr13	106550000	107150000	255,255,0	1.6896210496958641	0.04365456203203817	0.05619126510581873	0.9420967741935484	0.9310573476702508
chr13	44480000	44910000	chr13	44480000	44910000	255,255,0	1.663551358825724	0.038135631234173045	0.06062405908166951	0.8987603305785123	0.9070247933884298
chr13	102140000	102560000	chr13	102140000	102560000	255,255,0	1.3377008325502127	0.04377222080762787	0.054024939786039894	0.803030303030303	0.8722943722943723
chr13	39270000	39630000	chr13	39270000	39630000	255,255,0	1.305926630622297	0.03485890106925625	0.06285753241362976	0.5973846653671215	0.9097628330084471
chr13	99620000	99950000	chr13	99620000	99950000	255,255,0	1.6020734133288212	0.06308878783260344	0.03436550262131874	0.9273356401384083	0.8719723183391004
chr13	73740000	74290000	chr13	73740000	74290000	255,255,0	1.2235362620744055	0.05344301035562779	0.04396439179204091	0.9094387755102041	0.5293367346938775
chr13	68950000	69480000	chr13	68950000	69480000	255,255,0	0.9413418869403899	0.0348241708190799	0.06253964881075973	0.5185185185185185	0.7133058984910837
chr13	78240000	78580000	chr13	78240000	78580000	255,255,0	1.282825651278168	0.06651278118984154	0.030802541157670227	0.7222222222222222	0.8725490196078431
chr13	52850000	53190000	chr13	52850000	53190000	255,255,0	1.5269268781476848	0.052664742340493356	0.044370978702604785	0.7679738562091504	0.9052287581699346
chr13	28310000	28660000	chr13	28310000	28660000	255,255,0	1.3452957540069148	0.03292860177414582	0.06409837673828031	0.8364197530864198	0.8549382716049383
chr13	102890000	103150000	chr13	102890000	103150000	255,255,0	1.4065691814334367	0.058343058018748645	0.03814625931806874	0.8516483516483516	0.8626373626373627
chr13	98020000	98410000	chr13	98020000	98410000	255,255,0	1.5989934939918649	0.06052432580616379	0.03582425483874038	0.8975	0.9275
chr13	31180000	31420000	chr13	31180000	31420000	255,255,0	1.2215117840993872	0.059309247520956135	0.037031870352992866	0.8141025641025641	0.7115384615384616
chr13	46940000	47240000	chr13	46940000	47240000	255,255,0	0.8411652215375263	0.06889358900993352	0.02692548626378927	0.6098214285714285	0.5139030612244897
chr13	43280000	43870000	chr13	43280000	43870000	255,255,0	1.3915770161998222	0.04198669370991748	0.05350114633605069	0.6188888888888889	0.9433333333333334
chr13	30130000	30620000	chr13	30130000	30620000	255,255,0	0.8991011267423598	0.048618546710821144	0.04675570200236411	0.6144	0.6112
chr13	68950000	69360000	chr13	68950000	69360000	255,255,0	1.0330608689836143	0.03266393588180823	0.06259500738090809	0.5306122448979592	0.7165532879818595
chr13	41060000	41320000	chr13	41060000	41320000	255,255,0	1.3817216684779177	0.043560041220468956	0.0514356537984174	0.8296703296703297	0.7857142857142857
chr13	84920000	85340000	chr13	84920000	85340000	255,255,0	1.1356847430917907	0.061737035801062434	0.03264085119268904	0.8275974025974027	0.5345238095238095
chr13	72350000	72710000	chr13	72350000	72710000	255,255,0	1.2266774178556132	0.0321045324427421	0.0616084126747764	0.5058479532163743	0.9327485380116959
chr13	43890000	44450000	chr13	43890000	44450000	255,255,0	1.604814415034781	0.04701959593012145	0.04658287420259953	0.9544334975369458	0.7672413793103449
chr13	51430000	51790000	chr13	51430000	51790000	255,255,0	1.6835952783252996	0.042405103943426836	0.05111962402540071	0.8567251461988304	0.9269005847953217
chr13	31890000	32310000	chr13	31890000	32310000	255,255,0	1.324374696851971	0.05175169807478569	0.04150453738551195	0.8722943722943723	0.7251082251082251
chr13	33050000	33540000	chr13	33050000	33540000	255,255,0	0.7617682622870442	0.034565212973949135	0.05843038111955143	0.5605582264957265	0.5026041666666667
chr13	86820000	87260000	chr13	86820000	87260000	255,255,0	1.2218052347928294	0.04864848074529515	0.043180799164530215	0.7450592885375494	0.7608695652173914
chr13	77780000	78110000	chr13	77780000	78110000	255,255,0	1.599892843892076	0.04222145537342348	0.04953296259280529	0.9134948096885813	0.9065743944636678
chr13	95580000	95840000	chr13	95580000	95840000	255,255,0	1.2933296898873834	0.04666029162727013	0.04491455587854751	0.8076923076923077	0.7637362637362637
chr13	54770000	55240000	chr13	54770000	55240000	255,255,0	1.400195153960936	0.03882471516918827	0.052527916127504126	0.6684027777777778	0.9322916666666666
chr13	28660000	28810000	chr13	28660000	28810000	255,255,0	0.949155269837279	0.03782906369633267	0.05268185802042514	0.578125	0.671875
chr13	91370000	91790000	chr13	91370000	91790000	255,255,0	1.4639199289884062	0.04708687897288705	0.0433334869758929	0.9329004329004329	0.7554112554112554
chr13	107900000	108180000	chr13	107900000	108180000	255,255,0	1.0837896648230383	0.03434609246371016	0.055357508570667846	0.6333333333333333	0.8238095238095238
chr13	53220000	53740000	chr13	53220000	53740000	255,255,0	1.484042020230858	0.051246978789985825	0.03844094762026949	0.9074074074074074	0.7621082621082621
chr13	99120000	99430000	chr13	99120000	99430000	255,255,0	1.0973385246954033	0.030666767422042503	0.05813770877122927	0.66015625	0.76171875
chr13	39690000	39990000	chr13	39690000	39990000	255,255,0	1.2490414068327906	0.05979346406952454	0.02897163923642972	0.8625	0.6291666666666667
chr13	40790000	41040000	chr13	40790000	41040000	255,255,0	1.0585117391771073	0.05159246206226405	0.03710987007177608	0.7928994082840237	0.5680473372781065
chr13	24290000	24550000	chr13	24290000	24550000	255,255,0	0.7984147229012034	0.049813058044863495	0.0384428769620809	0.5989010989010989	0.510989010989011
chr13	95180000	95480000	chr13	95180000	95480000	255,255,0	1.2804575859603218	0.03130133902757126	0.056739300469559106	0.8458333333333333	0.6958333333333333
chr13	45340000	45500000	chr13	45340000	45500000	255,255,0	1.0613813017473637	0.061652996447838504	0.026317523444971548	0.7083333333333334	0.5972222222222222
chr13	24740000	24980000	chr13	24740000	24980000	255,255,0	0.8536203059939789	0.0318747186088095	0.05578666113487893	0.5192307692307693	0.6730769230769231
chr13	85520000	85820000	chr13	85520000	85820000	255,255,0	1.2071358481426815	0.025576660445763323	0.061969726317660775	0.5247549019607842	0.8784313725490196
chr13	81490000	81990000	chr13	81490000	81990000	255,255,0	0.7227208839948727	0.040589797022254404	0.04603413709394088	0.5102964743589744	0.5095486111111112
chr13	97830000	97980000	chr13	97830000	97980000	255,255,0	1.0482185729538829	0.05040366531204942	0.036070036077556863	0.640625	0.640625
chr13	39410000	39610000	chr13	39410000	39610000	255,255,0	1.1737457117492012	0.017440705448346097	0.06782325403603676	0.6454545454545455	0.8090909090909091
chr13	96820000	96970000	chr13	96820000	96970000	255,255,0	0.9196692061189904	0.028314887643089634	0.05642557504741832	0.546875	0.609375
chr13	27800000	27990000	chr13	27800000	27990000	255,255,0	1.09952749002997	0.024597430786029294	0.05986737110550283	0.5777272727272726	0.8082231404958677
chr13	92160000	92540000	chr13	92160000	92540000	255,255,0	1.0426568065677033	0.04504077887723434	0.03918234196145007	0.75	0.6131578947368421
chr13	107200000	107640000	chr13	107200000	107640000	255,255,0	1.2450052211486131	0.050640255749246466	0.033364009195156155	0.9150197628458498	0.642292490118577
chr13	75320000	75560000	chr13	75320000	75560000	255,255,0	1.3224979506203536	0.04592052535568483	0.03761295175688561	0.8653846153846154	0.7756410256410257
chr13	69540000	69860000	chr13	69540000	69860000	255,255,0	1.409720340483583	0.044513706065330005	0.03895687050223598	0.9080882352941176	0.8051470588235294
chr13	26700000	26930000	chr13	26700000	26930000	255,255,0	1.4044459649213537	0.03521068319591106	0.047579077768578615	0.8263888888888888	0.8541666666666666
chr13	100290000	100540000	chr13	100290000	100540000	255,255,0	0.9914770519900827	0.015626552054051057	0.06704628695521678	0.5266272189349113	0.7810650887573964
chr13	55310000	55540000	chr13	55310000	55540000	255,255,0	1.3345758743064304	0.04312600649049596	0.03935507354389531	0.7569444444444444	0.7986111111111112
chr13	22290000	22740000	chr13	22290000	22740000	255,255,0	1.0833304842745983	0.03343044796295746	0.048724752286780484	0.6275992438563327	0.8015122873345936
chr13	91060000	91330000	chr13	91060000	91330000	255,255,0	1.451389184303729	0.03618272572178273	0.04573603050314326	0.8418367346938775	0.8520408163265306
chr13	108320000	108500000	chr13	108320000	108500000	255,255,0	1.0424783571618987	0.05196935979110723	0.02979216890696912	0.7444444444444445	0.6777777777777778
chr13	84480000	84830000	chr13	84480000	84830000	255,255,0	1.1699593484958464	0.0320809029816512	0.04888461173111591	0.5277777777777778	0.8734567901234568
chr13	106060000	106520000	chr13	106060000	106520000	255,255,0	1.4464168190293138	0.03832983728189304	0.04260455106062047	0.8315217391304348	0.9257246376811594
chr13	74950000	75230000	chr13	74950000	75230000	255,255,0	1.1080716971762055	0.025778091990409605	0.05461925585616903	0.5151785714285715	0.875297619047619
chr13	25000000	25290000	chr13	25000000	25290000	255,255,0	1.2378836590761282	0.03868673819624921	0.04139420858180949	0.8177777777777778	0.7911111111111111
chr13	98440000	98670000	chr13	98440000	98670000	255,255,0	1.3032778867690251	0.04987918956178147	0.03000190889766329	0.8541666666666666	0.7013888888888888
chr13	73750000	74140000	chr13	73750000	74140000	255,255,0	1.3123802949930505	0.04866776336388548	0.03074331081715323	0.8875	0.7225
chr13	23440000	23700000	chr13	23440000	23700000	255,255,0	0.8677546924236538	0.051571999845178	0.027798154260121694	0.7197802197802198	0.510989010989011
chr13	109800000	110120000	chr13	109800000	110120000	255,255,0	1.046605601787608	0.02784602807413018	0.05124089778947721	0.5330882352941176	0.8639705882352942
chr13	106940000	107140000	chr13	106940000	107140000	255,255,0	1.0752719787434986	0.019667327603756512	0.059402776287056654	0.581060606060606	0.825
chr13	104740000	105200000	chr13	104740000	105200000	255,255,0	0.8359906881465212	0.038741919272481065	0.040325971074907964	0.5452898550724637	0.6757246376811594
chr13	107370000	107660000	chr13	107370000	107660000	255,255,0	0.815980481419065	0.04951743365872058	0.02943823911904709	0.5094912965186074	0.6585009003601441
chr13	46030000	46340000	chr13	46030000	46340000	255,255,0	0.7695246548722485	0.02655972744916139	0.0520974827066862	0.50390625	0.58203125
chr13	48800000	49200000	chr13	48800000	49200000	255,255,0	1.1471095215425042	0.03769769083879138	0.04084998228742725	0.75	0.7404761904761905
chr13	34730000	35150000	chr13	34730000	35150000	255,255,0	1.2886827735062067	0.028878456741951563	0.04893105496335404	0.6082251082251082	0.9242424242424242
chr13	50930000	51070000	chr13	50930000	51070000	255,255,0	0.9031596229079029	0.023123282705307224	0.054411795120676475	0.5535714285714286	0.5178571428571429
chr13	20460000	20800000	chr13	20460000	20800000	255,255,0	0.7420106122034197	0.03205238269868834	0.045260909744320996	0.5407271241830065	0.5020833333333333
chr13	94660000	94960000	chr13	94660000	94960000	255,255,0	1.0690227652546707	0.04876241304051028	0.028037484668036156	0.8375	0.5375
chr13	22790000	23020000	chr13	22790000	23020000	255,255,0	1.151553201687146	0.0449150839203257	0.031122480664925636	0.8402777777777778	0.6180555555555556
chr13	52850000	52970000	chr13	52850000	52970000	255,255,0	0.8261051551655285	0.05467328479469722	0.02099783004292195	0.5	0.5
chr13	76040000	76470000	chr13	76040000	76470000	255,255,0	1.0250591831260278	0.03760269278914511	0.03781958052463806	0.5392561983471075	0.8161157024793388
chr13	49270000	49610000	chr13	49270000	49610000	255,255,0	1.3639692861030945	0.0457388429298525	0.02956345055675983	0.8398692810457516	0.8120915032679739
chr13	52980000	53170000	chr13	52980000	53170000	255,255,0	1.075982851694965	0.014753378111882064	0.059387064791708494	0.51	0.77
chr13	33530000	33780000	chr13	33530000	33780000	255,255,0	0.9815078244815809	0.023900304201672586	0.050039606016985747	0.5207100591715976	0.7692307692307693
chr13	107200000	107360000	chr13	107200000	107360000	255,255,0	0.9067083366695219	0.060358648143892676	0.013364839124602299	0.7083333333333334	0.5138888888888888
chr13	41380000	41620000	chr13	41380000	41620000	255,255,0	1.3225829424617048	0.04207438131165711	0.030598824453105508	0.8012820512820513	0.8012820512820513
chr13	38590000	38910000	chr13	38590000	38910000	255,255,0	1.2094515659885816	0.02381022533631216	0.04828695178036614	0.6801470588235294	0.8566176470588235
chr13	20190000	20460000	chr13	20190000	20460000	255,255,0	1.033890197763258	0.045852671024988266	0.026137422882878986	0.6796186719263642	0.6735831689677844
chr13	49650000	49860000	chr13	49650000	49860000	255,255,0	1.183983272547283	0.03450134838575254	0.03709479891968746	0.7903030303030303	0.6609848484848484
chr13	101140000	101470000	chr13	101140000	101470000	255,255,0	1.410940652442688	0.03784147538334842	0.03365850292197965	0.9204152249134948	0.8304498269896193
chr13	59350000	59670000	chr13	59350000	59670000	255,255,0	1.517837452810761	0.04104794197827588	0.030227938333240785	0.8272058823529411	0.8915441176470589
chr13	47790000	47990000	chr13	47790000	47990000	255,255,0	1.0882666790481736	0.029343520545062715	0.04191972274635344	0.7	0.7181818181818181
chr13	53780000	54130000	chr13	53780000	54130000	255,255,0	1.1052958078828556	0.031409875837523166	0.03982271320548881	0.6697530864197531	0.7067901234567902
chr13	29750000	30110000	chr13	29750000	30110000	255,255,0	1.5193297319945047	0.035787369162647104	0.03538869084188692	0.8976608187134503	0.9035087719298246
chr13	94420000	94610000	chr13	94420000	94610000	255,255,0	1.1687691185935458	0.03933778154926519	0.031523758931222556	0.73	0.71
chr13	108950000	109130000	chr13	108950000	109130000	255,255,0	0.9019235538710757	0.052215507729723776	0.01860650540674005	0.6759876543209876	0.5512962962962963
chr13	77580000	77750000	chr13	77580000	77750000	255,255,0	1.0979290107015558	0.03142298313241567	0.03936707679345769	0.6419753086419753	0.7407407407407407
chr13	28010000	28290000	chr13	28010000	28290000	255,255,0	1.2507985169927507	0.043331804875160654	0.027194012292866276	0.7952380952380952	0.8428571428571429
chr13	61710000	61960000	chr13	61710000	61960000	255,255,0	1.1951838679304156	0.021890100639279823	0.04842785539845518	0.650887573964497	0.8284023668639053
chr13	87320000	87660000	chr13	87320000	87660000	255,255,0	1.039003582239997	0.038666916708991965	0.031604575139805656	0.6895424836601307	0.6895424836601307
chr13	78610000	78980000	chr13	78610000	78980000	255,255,0	0.9395511888174621	0.038434807006830274	0.031205989507586334	0.7202216066481995	0.5761772853185596
chr13	101770000	101930000	chr13	101770000	101930000	255,255,0	0.965390845296888	0.03371575830736931	0.03560900327600172	0.6805555555555556	0.625
chr13	65650000	65910000	chr13	65650000	65910000	255,255,0	0.9673420676371618	0.034971966294373436	0.03389307548491641	0.7527472527472527	0.510989010989011
chr13	109920000	110120000	chr13	109920000	110120000	255,255,0	0.9178898688823537	0.01619383504101405	0.05179382835984292	0.5181818181818182	0.7545454545454545
chr13	35800000	35960000	chr13	35800000	35960000	255,255,0	1.031310146250108	0.02403655387510381	0.043279016306811496	0.625	0.7083333333333334
chr13	26180000	26410000	chr13	26180000	26410000	255,255,0	1.0655077189459594	0.04888254747455158	0.01800469425238512	0.8402777777777778	0.5625
chr13	29980000	30110000	chr13	29980000	30110000	255,255,0	0.8570074594616159	0.011380729275550908	0.05544369700945077	0.5111111111111111	0.6333333333333333
chr13	51110000	51390000	chr13	51110000	51390000	255,255,0	1.1864432654438952	0.04050736512632845	0.026001457438633288	0.7952380952380952	0.6238095238095238
chr13	48590000	48770000	chr13	48590000	48770000	255,255,0	1.1522070094648653	0.02867461059745191	0.03774238682547316	0.7222222222222222	0.7444444444444445
chr13	90880000	91030000	chr13	90880000	91030000	255,255,0	0.8849049879978664	0.02846582213060722	0.03770448289545182	0.640625	0.515625
chr13	92580000	92870000	chr13	92580000	92870000	255,255,0	0.9091022494167762	0.03406913271740178	0.03169548148664219	0.5529166666666667	0.6859722222222222
chr13	91400000	91580000	chr13	91400000	91580000	255,255,0	0.9456539597252116	0.05366390141304363	0.011485221225131074	0.7222222222222222	0.5
chr13	64520000	64930000	chr13	64520000	64930000	255,255,0	0.8778206290108519	0.03242158786625901	0.03199370661709926	0.6303854875283447	0.5351473922902494
chr13	75680000	75860000	chr13	75680000	75860000	255,255,0	1.1161821732275414	0.039812305742670084	0.02416619178472365	0.7444444444444445	0.6555555555555556
chr13	42310000	42560000	chr13	42310000	42560000	255,255,0	1.163059659505934	0.04468869788591838	0.019164335686291493	0.7928994082840237	0.6745562130177515
chr13	44180000	44440000	chr13	44180000	44440000	255,255,0	1.2028010072421977	0.019377559522930028	0.04415136355801497	0.5769230769230769	0.8626373626373627
chr13	112930000	113130000	chr13	112930000	113130000	255,255,0	0.9769239711988759	0.027430029029336153	0.036017350772686245	0.6636363636363637	0.6636363636363637
chr13	79030000	79330000	chr13	79030000	79330000	255,255,0	0.8677263370323638	0.02501947927816544	0.037188288689588844	0.5958333333333333	0.6125
chr13	48100000	48250000	chr13	48100000	48250000	255,255,0	0.9480560207877656	0.03984033159971213	0.02232263743676803	0.671875	0.546875
chr13	35970000	36240000	chr13	35970000	36240000	255,255,0	1.3254828130761842	0.031183943603920933	0.029046424192050675	0.8826530612244898	0.7704081632653061
chr13	30400000	30620000	chr13	30400000	30620000	255,255,0	1.0124007130310921	0.024438468479813118	0.03561405198108777	0.5984848484848485	0.75
chr13	33870000	34080000	chr13	33870000	34080000	255,255,0	1.0088886732490518	0.04503334745281222	0.014751903286133843	0.7768595041322314	0.5619834710743802
chr13	67240000	67410000	chr13	67240000	67410000	255,255,0	1.0893070997477152	0.03675572843901226	0.022099320787844958	0.7407407407407407	0.5925925925925926
chr13	69350000	69530000	chr13	69350000	69530000	255,255,0	0.8212891315651139	0.017569191415366357	0.04110759697953691	0.5	0.5666666666666667
chr13	80020000	80340000	chr13	80020000	80340000	255,255,0	1.2164171920235516	0.019956682367311476	0.03834594020778315	0.6433823529411765	0.9080882352941176
chr13	99440000	99590000	chr13	99440000	99590000	255,255,0	0.9241237091702321	0.016427199118190572	0.041847886976329955	0.515625	0.671875
chr13	54170000	54350000	chr13	54170000	54350000	255,255,0	1.0935321612834357	0.0317326245840887	0.025605997404916214	0.7666666666666667	0.5888888888888889
chr13	91930000	92120000	chr13	91930000	92120000	255,255,0	0.9262291602830582	0.027278978146909032	0.030024784683945677	0.55	0.71
chr13	94190000	94360000	chr13	94190000	94360000	255,255,0	0.9322567353597475	0.018534317747249212	0.03856553179656278	0.5185185185185185	0.691358024691358
chr13	30150000	30350000	chr13	30150000	30350000	255,255,0	0.9537757363439052	0.040624687871659695	0.01625319953527701	0.7181818181818181	0.5727272727272728
chr13	111310000	111450000	chr13	111310000	111450000	255,255,0	0.7534189217045169	0.026813700815178743	0.029878316934121133	0.5178571428571429	0.5178571428571429
chr13	107680000	107870000	chr13	107680000	107870000	255,255,0	0.9866225509864937	0.02514671316527254	0.030892336985934916	0.71	0.65
chr13	20940000	21160000	chr13	20940000	21160000	255,255,0	1.0138458273127364	0.02708684060030206	0.02893505388882082	0.7803030303030303	0.5984848484848485
chr13	51590000	51730000	chr13	51590000	51730000	255,255,0	0.8682151636458145	0.018918388981970295	0.036627323823926	0.5178571428571429	0.625
chr13	30650000	30810000	chr13	30650000	30810000	255,255,0	0.9387665305841137	0.03584879634316162	0.01927404584809485	0.7083333333333334	0.5416666666666666
chr13	101940000	102090000	chr13	101940000	102090000	255,255,0	0.9172909904794772	0.021600056133499836	0.032724644502178574	0.671875	0.609375
chr13	30870000	31050000	chr13	30870000	31050000	255,255,0	0.8439815963062602	0.014971687660092289	0.03927781920177174	0.5444444444444444	0.6333333333333333
chr13	101510000	101750000	chr13	101510000	101750000	255,255,0	1.0285334569273201	0.03228021111382025	0.02191055059150224	0.7884615384615384	0.6474358974358975
chr13	41900000	42100000	chr13	41900000	42100000	255,255,0	1.0104070897933222	0.02391459057340709	0.02936807743213163	0.6818181818181818	0.6818181818181818
chr13	46150000	46330000	chr13	46150000	46330000	255,255,0	0.7473248257775138	0.022716912201876584	0.030431305283857932	0.5	0.5666666666666667
chr13	26480000	26680000	chr13	26480000	26680000	255,255,0	0.9879946404791823	0.022909931984186938	0.030206449366462197	0.5909090909090909	0.7727272727272727
chr13	110650000	110860000	chr13	110650000	110860000	255,255,0	0.936169284275465	0.023414345605136055	0.028991394409182095	0.5619834710743802	0.7107438016528925
chr13	69090000	69310000	chr13	69090000	69310000	255,255,0	1.029820847221945	0.02278439851568916	0.028707301424025146	0.6439393939393939	0.7348484848484849
chr13	78610000	78780000	chr13	78610000	78780000	255,255,0	0.9593333730514062	0.03733657611613887	0.01362758571638335	0.7407407407407407	0.5432098765432098
chr13	90710000	90860000	chr13	90710000	90860000	255,255,0	0.8435246687093396	0.021351734597603856	0.02896528320738112	0.546875	0.578125
chr13	45540000	45730000	chr13	45540000	45730000	255,255,0	0.8642164763485614	0.02778560713473124	0.021911421830807465	0.59	0.57
chr13	98850000	99040000	chr13	98850000	99040000	255,255,0	1.0888001872625481	0.02631785047372317	0.023345784057342996	0.73	0.71
chr13	99980000	100240000	chr13	99980000	100240000	255,255,0	1.2195478890749638	0.030495167367272646	0.018914532174812947	0.8406593406593407	0.7417582417582418
chr13	74560000	74810000	chr13	74560000	74810000	255,255,0	0.7438843014047836	0.024209074236654166	0.024931214548844935	0.5680473372781065	0.5443786982248521
chr13	48330000	48570000	chr13	48330000	48570000	255,255,0	0.8543189982012623	0.028243420451814025	0.020828296002734607	0.6346153846153846	0.5576923076923077
chr13	110930000	111070000	chr13	110930000	111070000	255,255,0	0.864092913717492	0.03250795370915564	0.0141436512224354	0.5535714285714286	0.625
chr13	42590000	42840000	chr13	42590000	42840000	255,255,0	1.176913681329411	0.019795237562506757	0.02679786562558755	0.7692307692307693	0.7692307692307693
chr13	32750000	33010000	chr13	32750000	33010000	255,255,0	0.8201221249909696	0.02407722864570648	0.021851286030668247	0.510989010989011	0.6428571428571429
chr13	45760000	45950000	chr13	45760000	45950000	255,255,0	0.8884253382600946	0.01922452421305139	0.025474457612341198	0.51	0.69
chr13	75870000	76010000	chr13	75870000	76010000	255,255,0	0.8170221010744934	0.01892955162782621	0.024216154535282447	0.5535714285714286	0.5892857142857143
chr13	47590000	47770000	chr13	47590000	47770000	255,255,0	0.8144724537376477	0.020429589238132637	0.022405518162191315	0.5222222222222223	0.6333333333333333
chr13	20490000	20700000	chr13	20490000	20700000	255,255,0	1.0098445807291125	0.020257888225795002	0.022254823114991214	0.7603305785123967	0.6776859504132231
chr13	71970000	72210000	chr13	71970000	72210000	255,255,0	0.9385505430479877	0.02137534455258358	0.01918721125532618	0.6346153846153846	0.6858974358974359
chr13	77320000	77520000	chr13	77320000	77520000	255,255,0	0.923073833581489	0.014604656502465972	0.02430374232848548	0.6454545454545455	0.6818181818181818
chr13	71670000	71870000	chr13	71670000	71870000	255,255,0	0.7133292144868227	0.014054604860052299	0.01806654778362192	0.5	0.5545454545454546
chr14	92130000	92880000	chr14	92130000	92880000	255,255,0	1.712223358940509	0.19123263099753635	0.020343996746494675	0.7548476454293629	0.9792243767313019
chr14	77850000	78570000	chr14	77850000	78570000	255,255,0	1.021309906013978	0.07984493133623832	0.12008930691663239	0.774024024024024	0.5142642642642643
chr14	62160000	63050000	chr14	62160000	63050000	255,255,0	1.4417404938626883	0.07848000377909059	0.12105751627291411	0.9264197530864198	0.7851851851851852
chr14	62160000	62950000	chr14	62160000	62950000	255,255,0	1.1440727021566381	0.07697024996679758	0.12254345709673352	0.910625	0.533125
chr14	53550000	54160000	chr14	53550000	54160000	255,255,0	0.9310509276289798	0.07668155392507814	0.12264383255067372	0.6955048994103364	0.5266240382492984
chr14	53430000	54160000	chr14	53430000	54160000	255,255,0	1.1119226286115311	0.06537926915560519	0.13391027653152437	0.8400292184075968	0.5463842220598978
chr14	77980000	78580000	chr14	77980000	78580000	255,255,0	0.8659837848977792	0.08798181767643955	0.11129248943540758	0.635483870967742	0.5150537634408602
chr14	33820000	34520000	chr14	33820000	34520000	255,255,0	1.0826670715034479	0.09063436467626435	0.10727748987776597	0.5753968253968254	0.7293650793650793
chr14	98120000	99420000	chr14	98120000	99420000	255,255,0	0.9981681282008543	0.08067985711486819	0.11606919842146222	0.5272703057831544	0.8048777281081909
chr14	63360000	64320000	chr14	63360000	64320000	255,255,0	1.3092430261481447	0.09094107517756	0.10272246845886038	0.8380102040816326	0.798469387755102
chr14	100850000	101670000	chr14	100850000	101670000	255,255,0	1.351633203076534	0.10678715390498583	0.08674261105833586	0.684088269454123	0.9239256678281068
chr14	32570000	33810000	chr14	32570000	33810000	255,255,0	1.5164327136867135	0.08062704848519126	0.11230162036443181	0.9070660522273426	0.7235023041474654
chr14	99480000	100200000	chr14	99480000	100200000	255,255,0	1.1073823568728562	0.09604312127442716	0.09110090198081715	0.7845345345345346	0.7019519519519519
chr14	22120000	22910000	chr14	22120000	22910000	255,255,0	1.1317728032285235	0.08048800621942395	0.10551843430227303	0.668125	0.77125
chr14	91290000	91440000	chr14	91290000	91440000	255,255,0	0.7651686585875026	0.03851382561526468	0.13932825549386263	0.515625	0.578125
chr14	29540000	30280000	chr14	29540000	30280000	255,255,0	1.4196280271957444	0.056995210531839396	0.11994264592867343	0.8968705547652916	0.6678520625889047
chr14	62150000	63310000	chr14	62150000	63310000	255,255,0	1.705784066777777	0.0877891910182157	0.08901257878702334	0.9313267095265927	0.9161309175920515
chr14	65100000	66090000	chr14	65100000	66090000	255,255,0	1.455557374258897	0.08653154357419907	0.08920848449272831	0.9252	0.7868
chr14	80040000	80890000	chr14	80040000	80890000	255,255,0	1.444150205855794	0.07768078724680721	0.09703077787474915	0.8144943212547323	0.7885343428880476
chr14	66340000	67330000	chr14	66340000	67330000	255,255,0	1.4121980716179046	0.0827611712314393	0.09050583196320289	0.7524	0.9116
chr14	31430000	32550000	chr14	31430000	32550000	255,255,0	1.667737236275089	0.09176874917539529	0.08105306964314332	0.8699874686716792	0.8699874686716792
chr14	68860000	69460000	chr14	68860000	69460000	255,255,0	0.7994788557491448	0.09735474809752831	0.07511692876018386	0.6182795698924731	0.5389486260454003
chr14	99640000	100180000	chr14	99640000	100180000	255,255,0	0.7784161340016394	0.10252460958145312	0.06963309124890757	0.5013227513227513	0.6468253968253969
chr14	78920000	79870000	chr14	78920000	79870000	255,255,0	1.7181167506272823	0.07338990482655217	0.09874317618305886	0.94921875	0.7122395833333334
chr14	46550000	47610000	chr14	46550000	47610000	255,255,0	1.13963339084003	0.09109724957664411	0.07964193485716528	0.6582809224318659	0.7501747030048916
chr14	30640000	31380000	chr14	30640000	31380000	255,255,0	1.3854023980571213	0.08506456001749482	0.08459758914034277	0.8315278841594631	0.7466352992668782
chr14	41220000	41930000	chr14	41220000	41930000	255,255,0	0.7886611558786559	0.08035210575802865	0.08570576126583179	0.5516975308641975	0.503858024691358
chr14	54510000	54820000	chr14	54510000	54820000	255,255,0	1.3015942510283458	0.09116567966930678	0.07354364292259856	0.7767693014705883	0.7650505514705883
chr14	89020000	89940000	chr14	89020000	89940000	255,255,0	1.5713137681548914	0.08999824369459547	0.07333490285949412	0.8866790009250693	0.9486586493987049
chr14	86930000	87640000	chr14	86930000	87640000	255,255,0	1.1956149794579496	0.06324824335643715	0.09495872825925736	0.7399691358024691	0.7692901234567902
chr14	57430000	58090000	chr14	57430000	58090000	255,255,0	1.687023683884843	0.07365750072131855	0.08428559791510737	0.9206773618538324	0.9028520499108734
chr14	56500000	57310000	chr14	56500000	57310000	255,255,0	1.6226414083733436	0.06316522083972703	0.09417089421653141	0.9137418203450327	0.8542534205829864
chr14	53410000	54360000	chr14	53410000	54360000	255,255,0	1.7364837810645475	0.07656044074812637	0.07958790503217994	0.8875868055555556	0.9474826388888888
chr14	24320000	24440000	chr14	24320000	24440000	255,255,0	0.7825076602862693	0.044687591492384056	0.11130324339025269	0.5	0.5
chr14	105140000	105530000	chr14	105140000	105530000	255,255,0	1.388634672295656	0.06943294345711526	0.0859749999999998	0.53	0.905
chr14	75100000	75650000	chr14	75100000	75650000	255,255,0	0.8892375711767291	0.08060629038075806	0.07357537351147572	0.6517857142857143	0.5063775510204082
chr14	94390000	94640000	chr14	94390000	94640000	255,255,0	1.3741358420325422	0.10881971919750721	0.03945065028015311	0.8757396449704142	0.591715976331361
chr14	23580000	23950000	chr14	23580000	23950000	255,255,0	1.5924230317360104	0.06057477748162857	0.08743377346522652	0.9141274238227147	0.814404432132964
chr14	24720000	25150000	chr14	24720000	25150000	255,255,0	1.385985052971285	0.08112461615389303	0.06574970392368465	0.8626571840857555	0.7642373154795514
chr14	73110000	73640000	chr14	73110000	73640000	255,255,0	0.9840511200692994	0.07943222793557825	0.06700125032959882	0.7709190672153635	0.5185185185185185
chr14	23080000	23550000	chr14	23080000	23550000	255,255,0	0.992235090935178	0.0651711628835191	0.0809597440905074	0.7065972222222222	0.609375
chr14	20310000	20620000	chr14	20310000	20620000	255,255,0	1.5159199966980623	0.08790402081694768	0.0577668652730709	0.86328125	0.83984375
chr14	75110000	75550000	chr14	75110000	75550000	255,255,0	0.9958009532520606	0.07512472982410978	0.06711243284949261	0.66600790513834	0.5988142292490118
chr14	76860000	77090000	chr14	76860000	77090000	255,255,0	1.50815676494407	0.07492343599102724	0.06681646071311756	0.8263888888888888	0.8402777777777778
chr14	87920000	88550000	chr14	87920000	88550000	255,255,0	1.3512155392997893	0.07400285933408152	0.06768818895651217	0.8505859375	0.7724609375
chr14	55700000	56480000	chr14	55700000	56480000	255,255,0	1.6260223332367132	0.0797957532250529	0.06157122754622413	0.8810416666666667	0.9316426282051282
chr14	76010000	76690000	chr14	76010000	76690000	255,255,0	1.3884639700614938	0.05900243935509927	0.07915300584379073	0.8025210084033614	0.8243697478991596
chr14	36070000	36490000	chr14	36070000	36490000	255,255,0	1.2136704202275417	0.06545048510062401	0.07173085200516048	0.829004329004329	0.6298701298701299
chr14	78980000	79550000	chr14	78980000	79550000	255,255,0	1.0337213656753006	0.09530457362872563	0.04130508230858802	0.8275862068965517	0.5006257822277848
chr14	99480000	99960000	chr14	99480000	99960000	255,255,0	0.981586632664662	0.06710113137310958	0.06596436949297929	0.7583333333333333	0.5716666666666667
chr14	60620000	61260000	chr14	60620000	61260000	255,255,0	1.4896400894249444	0.06496180585273899	0.0678934247295359	0.9033230027548209	0.8629046143250689
chr14	94390000	95470000	chr14	94390000	95470000	255,255,0	1.6804529751938095	0.016551599043181597	0.11578305962451559	0.9831649831649831	0.7
chr14	75120000	75300000	chr14	75120000	75300000	255,255,0	1.2619229377752397	0.06541654334007782	0.06684389079641903	0.7222222222222222	0.7444444444444445
chr14	81220000	81470000	chr14	81220000	81470000	255,255,0	1.5716607783405805	0.060245171306217205	0.07167518962030214	0.863905325443787	0.863905325443787
chr14	42100000	42820000	chr14	42100000	42820000	255,255,0	1.105058084288908	0.07368813376229806	0.05654652078932574	0.7920420420420421	0.5788288288288288
chr14	81980000	82630000	chr14	81980000	82630000	255,255,0	0.9054129533918027	0.07261393247575304	0.05749262214477791	0.5381083562901745	0.6887052341597796
chr14	28720000	29520000	chr14	28720000	29520000	255,255,0	1.6179115027520292	0.06930653891742633	0.060392909720619094	0.9469512195121951	0.8210027100271002
chr14	26190000	27010000	chr14	26190000	27010000	255,255,0	0.7928254086768415	0.06619060135195944	0.06264975513148388	0.5016881398049862	0.615050103989412
chr14	61450000	61830000	chr14	61450000	61830000	255,255,0	1.3074245406885905	0.06529465907935667	0.06277439158510026	0.8236842105263158	0.881578947368421
chr14	33830000	34320000	chr14	33830000	34320000	255,255,0	1.617217478748953	0.04026160275264509	0.08726929713520107	0.9184	0.8704
chr14	52740000	53330000	chr14	52740000	53330000	255,255,0	0.8869116408422175	0.06019696863092021	0.06674414150933403	0.5988888888888889	0.6255555555555555
chr14	49620000	49840000	chr14	49620000	49840000	255,255,0	1.3687964025884611	0.07691461025776601	0.04968512876118915	0.8475378787878788	0.6789772727272727
chr14	67820000	68840000	chr14	67820000	68840000	255,255,0	1.8719835031954812	0.059728153035234544	0.06589023401966543	0.9762443438914027	0.9611613876319759
chr14	20680000	20980000	chr14	20680000	20980000	255,255,0	1.3184371328605748	0.06091760999791679	0.06398371073052432	0.8458333333333333	0.7541666666666667
chr14	36650000	37170000	chr14	36650000	37170000	255,255,0	1.4137704381792435	0.06572269025040173	0.0589393862076481	0.7763532763532763	0.8418803418803419
chr14	59120000	59460000	chr14	59120000	59460000	255,255,0	1.59177961106266	0.057224149782549416	0.06678236346505448	0.8986928104575164	0.9183006535947712
chr14	25420000	26140000	chr14	25420000	26140000	255,255,0	1.1405185362689925	0.06632772626251271	0.05635254481490065	0.8475975975975976	0.5863363363363363
chr14	64510000	64980000	chr14	64510000	64980000	255,255,0	0.9269308503563836	0.04801706267405943	0.07313179275623154	0.6302083333333334	0.6961805555555556
chr14	58480000	59050000	chr14	58480000	59050000	255,255,0	1.6033055995657028	0.0657831410582394	0.05329746826670792	0.9227110582639715	0.8775267538644471
chr14	61870000	62140000	chr14	61870000	62140000	255,255,0	1.4170886032563286	0.057716646094019636	0.06009746214802503	0.8622448979591837	0.8622448979591837
chr14	72490000	72950000	chr14	72490000	72950000	255,255,0	1.6855587466015973	0.0489151448856712	0.06805738105444442	0.9329710144927537	0.8967391304347826
chr14	95540000	96040000	chr14	95540000	96040000	255,255,0	1.47267416072288	0.06274716514889567	0.054185350159112994	0.9307692307692308	0.8538461538461538
chr14	28340000	28630000	chr14	28340000	28630000	255,255,0	1.1887904859384097	0.03711774167988186	0.07876891130935232	0.5244444444444445	0.8888888888888888
chr14	103740000	104060000	chr14	103740000	104060000	255,255,0	1.3979460792427694	0.05073564816627377	0.06491633911395844	0.8419117647058824	0.8786764705882353
chr14	71930000	72440000	chr14	71930000	72440000	255,255,0	1.353384051898137	0.0635685073859297	0.0520088728074479	0.6967455621301775	0.9334319526627219
chr14	60320000	60580000	chr14	60320000	60580000	255,255,0	1.244680660293861	0.052303856256908886	0.06312097356683301	0.7086581238830374	0.874225255713145
chr14	71100000	71710000	chr14	71100000	71710000	255,255,0	1.6387336912232489	0.06588121140045569	0.0488359917533748	0.9270378078390565	0.901647589316684
chr14	44180000	44850000	chr14	44180000	44850000	255,255,0	1.4341331609928871	0.05171115886223188	0.061990643131151546	0.6980968858131488	0.9299307958477508
chr14	39480000	39950000	chr14	39480000	39950000	255,255,0	1.4834343219863118	0.0701134988439954	0.043436372699179285	0.8940972222222222	0.7795138888888888
chr14	24450000	24680000	chr14	24450000	24680000	255,255,0	1.3391815489602061	0.06329250006847535	0.049698604089211465	0.7986111111111112	0.7986111111111112
chr14	81550000	81970000	chr14	81550000	81970000	255,255,0	1.3024281067405123	0.06411284331370057	0.04874530037375538	0.8722943722943723	0.7683982683982684
chr14	90390000	90750000	chr14	90390000	90750000	255,255,0	1.1485334880490745	0.06544030804631157	0.04739157179887363	0.6812865497076024	0.8391812865497076
chr14	39060000	39420000	chr14	39060000	39420000	255,255,0	1.7550733348914984	0.056650021603564554	0.05609886917971246	0.868421052631579	0.9269005847953217
chr14	96550000	97150000	chr14	96550000	97150000	255,255,0	0.9302099672687716	0.06611270140399249	0.04612474546343785	0.7537634408602151	0.5623655913978495
chr14	90270000	90750000	chr14	90270000	90750000	255,255,0	1.3263130568038224	0.06219560449897532	0.049661454357333934	0.8816666666666667	0.845
chr14	67370000	67780000	chr14	67370000	67780000	255,255,0	1.550217009044891	0.05443022989497934	0.05682070441032122	0.9070294784580499	0.9251700680272109
chr14	68860000	69100000	chr14	68860000	69100000	255,255,0	1.4174045501082404	0.06507409358810512	0.045424296052628516	0.8653846153846154	0.8141025641025641
chr14	88610000	89010000	chr14	88610000	89010000	255,255,0	1.4482052551349456	0.05093750479790907	0.05894384064234992	0.888095238095238	0.8404761904761905
chr14	73140000	73480000	chr14	73140000	73480000	255,255,0	1.071699788154545	0.06523182310611306	0.044527965432813524	0.6699346405228758	0.7483660130718954
chr14	20460000	20610000	chr14	20460000	20610000	255,255,0	1.01820365154747	0.021333202112864328	0.08817769482191476	0.609375	0.640625
chr14	94680000	95070000	chr14	94680000	95070000	255,255,0	1.114750151190616	0.07725521180485402	0.03180700118638717	0.8375	0.7325
chr14	97180000	97950000	chr14	97180000	97950000	255,255,0	0.8774601203893011	0.06026379427634186	0.048659946677272865	0.6627218934911243	0.6140696909927679
chr14	51280000	51770000	chr14	51280000	51770000	255,255,0	1.4383753037975655	0.04847893843042239	0.05793749117494783	0.8928	0.864
chr14	101700000	101940000	chr14	101700000	101940000	255,255,0	1.3182963100060217	0.06745823364328307	0.038091270155216864	0.8269230769230769	0.8269230769230769
chr14	63780000	64310000	chr14	63780000	64310000	255,255,0	0.9856371233691766	0.04283872743391536	0.06216721255666556	0.5816186556927297	0.8065843621399177
chr14	44880000	45240000	chr14	44880000	45240000	255,255,0	1.6232420443790923	0.05315701679428761	0.05078919480593003	0.9093567251461988	0.8742690058479532
chr14	99480000	99660000	chr14	99480000	99660000	255,255,0	1.114182331055491	0.06366638244558953	0.039409203322414904	0.7222222222222222	0.7444444444444445
chr14	28750000	28980000	chr14	28750000	28980000	255,255,0	1.099528273431245	0.08441128622641636	0.017135921775926582	0.8263888888888888	0.6041666666666666
chr14	90860000	91160000	chr14	90860000	91160000	255,255,0	1.2069933949718608	0.047188169743150835	0.053278509133115104	0.8375	0.7791666666666667
chr14	69560000	69760000	chr14	69560000	69760000	255,255,0	1.0764688128471076	0.05470144147936201	0.045705261849898794	0.6721212121212121	0.7827272727272727
chr14	68250000	68830000	chr14	68250000	68830000	255,255,0	1.149945285394573	0.051954722346179996	0.04842521390848631	0.5022988505747127	0.9505747126436782
chr14	102510000	102930000	chr14	102510000	102930000	255,255,0	1.0613100537158235	0.03901189553028419	0.06113616930242888	0.7251082251082251	0.7164502164502164
chr14	96100000	96270000	chr14	96100000	96270000	255,255,0	1.0481555407758925	0.05616632288782265	0.043854058409101296	0.7160493827160493	0.7160493827160493
chr14	103060000	103320000	chr14	103060000	103320000	255,255,0	1.4071176618385897	0.05776086705673386	0.04149737639103192	0.8736263736263736	0.8736263736263736
chr14	89960000	90250000	chr14	89960000	90250000	255,255,0	1.3650536899479069	0.04666033611797002	0.05210467910333488	0.8888888888888888	0.8444444444444444
chr14	67150000	67350000	chr14	67150000	67350000	255,255,0	1.2100871168504028	0.037485761458701625	0.06006082683770564	0.7727272727272727	0.8090909090909091
chr14	59590000	59910000	chr14	59590000	59910000	255,255,0	1.1845325299316607	0.0677160661956056	0.029354781177153087	0.7977941176470589	0.8272058823529411
chr14	101960000	102080000	chr14	101960000	102080000	255,255,0	0.7358100307216456	0.0618089139030765	0.03490093927323791	0.5	0.5
chr14	95110000	95430000	chr14	95110000	95430000	255,255,0	1.1590881193910416	0.02825460451033765	0.06697473705365012	0.7757352941176471	0.7977941176470589
chr14	34560000	35080000	chr14	34560000	35080000	255,255,0	1.3898232502884253	0.05574143989893393	0.039171590686168614	0.9529914529914529	0.6054131054131054
chr14	49200000	49570000	chr14	49200000	49570000	255,255,0	1.4652127255614384	0.032183175568004624	0.06126299929007478	0.6815096952908588	0.9270775623268699
chr14	73660000	74050000	chr14	73660000	74050000	255,255,0	0.7052774532392746	0.04849164231909837	0.04464179143932961	0.5125	0.5025
chr14	46030000	46470000	chr14	46030000	46470000	255,255,0	0.8013068790931526	0.052030994889362144	0.041059018262046054	0.5592885375494071	0.5434782608695652
chr14	27040000	27530000	chr14	27040000	27530000	255,255,0	0.8997246403195442	0.04545832885767183	0.04758048453078712	0.6304	0.6048
chr14	55420000	55670000	chr14	55420000	55670000	255,255,0	1.3706674610514256	0.043072558980888895	0.0496240350901703	0.8402366863905325	0.8284023668639053
chr14	96570000	96750000	chr14	96570000	96750000	255,255,0	1.0804621879654503	0.06112207807993547	0.031253966897370825	0.7444444444444445	0.7
chr14	29540000	30000000	chr14	29540000	30000000	255,255,0	1.3677936089864073	0.04675869260618737	0.04558744993589523	0.9365942028985508	0.6322463768115942
chr14	32260000	32520000	chr14	32260000	32520000	255,255,0	1.3312766176581146	0.031219304066540984	0.060773206525796986	0.7527472527472527	0.8296703296703297
chr14	49860000	50100000	chr14	49860000	50100000	255,255,0	1.581287200367089	0.04498329101130555	0.046411672377763974	0.8653846153846154	0.8653846153846154
chr14	22560000	22900000	chr14	22560000	22900000	255,255,0	0.875787059782071	0.039154456740839776	0.05221239402403673	0.5997410192147035	0.6035672514619883
chr14	34330000	34540000	chr14	34330000	34540000	255,255,0	1.4263974242836577	0.037143641578190695	0.053967414558237836	0.8264462809917356	0.8099173553719008
chr14	81710000	81960000	chr14	81710000	81960000	255,255,0	1.0695145533042019	0.04577057778760655	0.0452657184870941	0.6627218934911243	0.7692307692307693
chr14	31460000	31840000	chr14	31460000	31840000	255,255,0	1.1565157468983343	0.05634659281385351	0.0330886604271219	0.8763157894736842	0.5710526315789474
chr14	35440000	35810000	chr14	35440000	35810000	255,255,0	1.3232382888135619	0.03869156964192809	0.050703981844565316	0.7368421052631579	0.8587257617728532
chr14	67820000	68240000	chr14	67820000	68240000	255,255,0	1.1595540410954255	0.05875280047669268	0.030623106838691357	0.9199134199134199	0.5562770562770563
chr14	100380000	100650000	chr14	100380000	100650000	255,255,0	1.15838729649254	0.04947504656088214	0.039637411141271256	0.8418367346938775	0.6887755102040817
chr14	31150000	31380000	chr14	31150000	31380000	255,255,0	1.1644800663902801	0.030011890308936483	0.05903552390567279	0.5763888888888888	0.8125
chr14	38690000	39010000	chr14	38690000	39010000	255,255,0	1.2595981720239933	0.04175246281807124	0.04522399548211457	0.6727941176470589	0.8639705882352942
chr14	37240000	37580000	chr14	37240000	37580000	255,255,0	1.6871944119321434	0.05262159179848222	0.034331917046716634	0.9183006535947712	0.9313725490196079
chr14	96290000	96520000	chr14	96290000	96520000	255,255,0	1.0900717478522433	0.044504659280150356	0.042337727330625546	0.6875	0.7986111111111112
chr14	37900000	38200000	chr14	37900000	38200000	255,255,0	1.7079624903336015	0.04041466846442013	0.045910561098809644	0.8958333333333334	0.9125
chr14	74300000	74480000	chr14	74300000	74480000	255,255,0	1.1540213716991397	0.039735370923058705	0.046482545411969264	0.7444444444444445	0.7222222222222222
chr14	32580000	32930000	chr14	32580000	32930000	255,255,0	1.3807059218801818	0.05093444085522214	0.03459272999724209	0.9166666666666666	0.6820987654320988
chr14	70600000	70800000	chr14	70600000	70800000	255,255,0	1.1792580937813293	0.053491034924374736	0.031544879714550215	0.7727272727272727	0.7
chr14	69120000	69460000	chr14	69120000	69460000	255,255,0	0.8827229014496306	0.04162655500848756	0.04333469566361968	0.5718954248366013	0.7091503267973857
chr14	20990000	21170000	chr14	20990000	21170000	255,255,0	0.8548193805872679	0.029704429334397424	0.05444976085562622	0.5208333333333333	0.6291666666666667
chr14	63140000	63310000	chr14	63140000	63310000	255,255,0	0.9197437365206694	0.025516237616391782	0.05860131040060508	0.5468852728468112	0.7506163708086786
chr14	95560000	95750000	chr14	95560000	95750000	255,255,0	0.917023035423989	0.06594018234304336	0.017899987127370575	0.7658249158249157	0.5092592592592593
chr14	99270000	99420000	chr14	99270000	99420000	255,255,0	0.8763561635062551	0.034444654811414795	0.04938686654410844	0.609375	0.640625
chr14	87940000	88180000	chr14	87940000	88180000	255,255,0	1.1240387889572891	0.052369790089466586	0.031272133659800236	0.8269230769230769	0.6217948717948718
chr14	41280000	41600000	chr14	41280000	41600000	255,255,0	1.4818435167339339	0.04377156052159784	0.03869621900700829	0.8900505514705883	0.8675321691176471
chr14	104910000	105100000	chr14	104910000	105100000	255,255,0	0.7548301593382277	0.03004282027693192	0.051750275531167136	0.5758838383838384	0.5481060606060606
chr14	55030000	55180000	chr14	55030000	55180000	255,255,0	0.8506669128837357	0.04507780095245109	0.03562285124920217	0.5651041666666667	0.601963141025641
chr14	102710000	102920000	chr14	102710000	102920000	255,255,0	1.0196003815796304	0.027520452756004204	0.05272469395975121	0.6611570247933884	0.7768595041322314
chr14	71310000	71690000	chr14	71310000	71690000	255,255,0	1.0650473504298272	0.0432300421842797	0.0370114715252091	0.5289473684210526	0.8763157894736842
chr14	74880000	75090000	chr14	74880000	75090000	255,255,0	1.129093500127401	0.0385960109795614	0.04147509105715769	0.6942148760330579	0.7603305785123967
chr14	63370000	63630000	chr14	63370000	63630000	255,255,0	1.076021370439281	0.05662427101269618	0.023165436885412755	0.8516483516483516	0.5879120879120879
chr14	87690000	87910000	chr14	87690000	87910000	255,255,0	1.1121079155263025	0.031083101632606712	0.04866292356002998	0.6590909090909091	0.7954545454545454
chr14	67390000	67570000	chr14	67390000	67570000	255,255,0	0.9502124923691597	0.06466506108452119	0.014949894005312152	0.7666666666666667	0.5222222222222223
chr14	69810000	70030000	chr14	69810000	70030000	255,255,0	1.2791827449499173	0.039729227430343406	0.03968222950107875	0.8106060606060606	0.8409090909090909
chr14	103550000	103710000	chr14	103550000	103710000	255,255,0	0.9712826100537537	0.029014644071165885	0.050191232883600535	0.6805555555555556	0.6527777777777778
chr14	60630000	60970000	chr14	60630000	60970000	255,255,0	1.289497185607494	0.05445715944830068	0.02472173640160425	0.9117647058823529	0.7679738562091504
chr14	75680000	75990000	chr14	75680000	75990000	255,255,0	1.2995558941356058	0.04102825150341673	0.0380561619653923	0.80859375	0.83203125
chr14	38230000	38610000	chr14	38230000	38610000	255,255,0	1.2595186254517707	0.04446805192446329	0.0332667010270529	0.8394736842105263	0.7131578947368421
chr14	65150000	65400000	chr14	65150000	65400000	255,255,0	1.1744264838311516	0.052807693889491275	0.024564389063899045	0.8047337278106509	0.7928994082840237
chr14	51990000	52140000	chr14	51990000	52140000	255,255,0	0.9753078515220734	0.04764632419413353	0.0295710425745763	0.671875	0.640625
chr14	35120000	35420000	chr14	35120000	35420000	255,255,0	1.4082456462806077	0.0368796502494903	0.039620506156491195	0.8458333333333333	0.8541666666666666
chr14	80940000	81170000	chr14	80940000	81170000	255,255,0	1.2557254969732718	0.034433503399120255	0.04176166364819037	0.7708333333333334	0.8402777777777778
chr14	75310000	75500000	chr14	75310000	75500000	255,255,0	1.2028644520754432	0.04311708058077032	0.03306396705315728	0.79	0.75
chr14	76030000	76390000	chr14	76030000	76390000	255,255,0	1.188187264668874	0.04203660286730858	0.03359745771693343	0.8450292397660819	0.6988304093567251
chr14	36950000	37160000	chr14	36950000	37160000	255,255,0	1.0359300966794254	0.01732947819884033	0.05825756756522667	0.6115702479338843	0.7107438016528925
chr14	44900000	45090000	chr14	44900000	45090000	255,255,0	1.070119721057968	0.061743056539848684	0.013804359307587244	0.79	0.53
chr14	78430000	78570000	chr14	78430000	78570000	255,255,0	0.8415902543283744	0.03478477793233575	0.040695329947142644	0.5535714285714286	0.5892857142857143
chr14	45100000	45240000	chr14	45100000	45240000	255,255,0	0.9265201193653925	0.014087061113906106	0.0608632866053552	0.5892857142857143	0.625
chr14	70370000	70560000	chr14	70370000	70560000	255,255,0	1.0887948962309943	0.028432890548229887	0.04550813037265301	0.67	0.75
chr14	68380000	68820000	chr14	68380000	68820000	255,255,0	1.124429024613044	0.02631339574874511	0.04752898805383296	0.5158102766798419	0.9268774703557312
chr14	43510000	43910000	chr14	43510000	43910000	255,255,0	0.9160919313925087	0.03683406707251696	0.036441649654632105	0.6642857142857143	0.5880952380952381
chr14	22930000	23070000	chr14	22930000	23070000	255,255,0	0.8749728715945294	0.03233925934251775	0.0408504695106315	0.625	0.5178571428571429
chr14	72730000	72920000	chr14	72730000	72920000	255,255,0	0.9590360557447095	0.017065590449554805	0.055885319373889845	0.5261111111111112	0.7261111111111112
chr14	71130000	71310000	chr14	71130000	71310000	255,255,0	1.0880902869589235	0.05566014950863134	0.016639628914348954	0.7444444444444445	0.6777777777777778
chr14	77120000	77280000	chr14	77120000	77280000	255,255,0	0.9981737794521268	0.045011598890608726	0.027228654833761967	0.6805555555555556	0.625
chr14	52780000	52960000	chr14	52780000	52960000	255,255,0	1.0510527911995506	0.04157110576613192	0.03043560019935665	0.7222222222222222	0.7222222222222222
chr14	37620000	37880000	chr14	37620000	37880000	255,255,0	1.2710577016713094	0.03434835957928551	0.03716973686256993	0.7417582417582418	0.8186813186813187
chr14	54180000	54340000	chr14	54180000	54340000	255,255,0	0.9161775664023584	0.02313027537820544	0.048294217801227446	0.5416666666666666	0.6805555555555556
chr14	86110000	86430000	chr14	86110000	86430000	255,255,0	0.8988490743218451	0.038307313808176605	0.03301992674280024	0.7146410034602076	0.5331963667820069
chr14	61030000	61250000	chr14	61030000	61250000	255,255,0	1.1776985088211567	0.027377563750216792	0.042629034153974954	0.7196969696969697	0.8409090909090909
chr14	76400000	76650000	chr14	76400000	76650000	255,255,0	1.1730175291022507	0.02566001900520523	0.04391983401118703	0.7337278106508875	0.7928994082840237
chr14	61280000	61450000	chr14	61280000	61450000	255,255,0	1.0142744781915676	0.04610873302276701	0.02311307120923413	0.7160493827160493	0.6666666666666666
chr14	55200000	55390000	chr14	55200000	55390000	255,255,0	1.225741532243997	0.02497071178059119	0.04423817154632986	0.79	0.79
chr14	99690000	99930000	chr14	99690000	99930000	255,255,0	1.1437205625451938	0.031478431450553464	0.03771384182235929	0.8012820512820513	0.7756410256410257
chr14	72510000	72710000	chr14	72510000	72710000	255,255,0	1.022464673514377	0.05383273879591302	0.015025919010693056	0.7909090909090909	0.5363636363636364
chr14	73710000	73860000	chr14	73710000	73860000	255,255,0	0.8943164345506265	0.036791113498786	0.0315683448851387	0.640625	0.546875
chr14	82700000	83040000	chr14	82700000	83040000	255,255,0	0.98157868044472	0.035553667403517855	0.03280114085494515	0.7810457516339869	0.565359477124183
chr14	102090000	102320000	chr14	102090000	102320000	255,255,0	1.1296436274942732	0.036984525272136755	0.031231272202710603	0.8402777777777778	0.7013888888888888
chr14	51790000	51970000	chr14	51790000	51970000	255,255,0	1.089935826468561	0.038588975519798716	0.029465199934610053	0.705	0.7472222222222222
chr14	30290000	30530000	chr14	30290000	30530000	255,255,0	1.1135031423911235	0.02685031204949687	0.04037919530959075	0.6089743589743589	0.8141025641025641
chr14	64770000	64940000	chr14	64770000	64940000	255,255,0	0.816181947043026	0.025772062296276415	0.04119235723260153	0.5925925925925926	0.6172839506172839
chr14	33470000	33790000	chr14	33470000	33790000	255,255,0	1.1219696792441416	0.024538011015402785	0.04157935503692972	0.5183823529411765	0.8639705882352942
chr14	99970000	100190000	chr14	99970000	100190000	255,255,0	0.9116060327685791	0.028796353125398973	0.03715555373266088	0.6287878787878788	0.6893939393939394
chr14	103770000	103930000	chr14	103770000	103930000	255,255,0	0.8753180058145063	0.04252018579695491	0.023372112931535502	0.726388888888889	0.5069444444444444
chr14	33840000	34080000	chr14	33840000	34080000	255,255,0	1.1424588377151133	0.0422722105728901	0.02327911128646526	0.8525641025641025	0.5064102564102564
chr14	36670000	36940000	chr14	36670000	36940000	255,255,0	1.0463380183007418	0.040262302759071125	0.024938742083853233	0.7908163265306123	0.5969387755102041
chr14	55700000	55850000	chr14	55700000	55850000	255,255,0	0.8630871035461587	0.047705444670316455	0.015449385041446866	0.671875	0.515625
chr14	45360000	45560000	chr14	45360000	45560000	255,255,0	0.8560806860711516	0.042534270692340496	0.02004094492681585	0.6090909090909091	0.5545454545454546
chr14	50950000	51240000	chr14	50950000	51240000	255,255,0	1.204414755806079	0.026253969628484197	0.036193924487606555	0.7644444444444445	0.8711111111111111
chr14	70070000	70320000	chr14	70070000	70320000	255,255,0	1.0769589535310535	0.034125213158369964	0.028025327888087856	0.7810650887573964	0.7455621301775148
chr14	36500000	36650000	chr14	36500000	36650000	255,255,0	0.9208256333158384	0.02563071151822874	0.03548116135316246	0.578125	0.671875
chr14	89020000	89180000	chr14	89020000	89180000	255,255,0	0.9136063024037662	0.034899725310264876	0.026102049650036506	0.7083333333333334	0.5416666666666666
chr14	53070000	53310000	chr14	53070000	53310000	255,255,0	0.7869898025505002	0.02483607512834469	0.034954077972006795	0.5705128205128205	0.5705128205128205
chr14	34100000	34310000	chr14	34100000	34310000	255,255,0	1.0362979769871066	0.024690940855539814	0.035062354647699225	0.5950413223140496	0.7933884297520661
chr14	35870000	36060000	chr14	35870000	36060000	255,255,0	1.1288725360243146	0.03622648077378432	0.023383095550415692	0.75	0.67
chr14	30900000	31110000	chr14	30900000	31110000	255,255,0	1.154726957062031	0.032816429838293575	0.02610984091437278	0.7603305785123967	0.7107438016528925
chr14	32070000	32210000	chr14	32070000	32210000	255,255,0	0.896325450426062	0.026411406900555313	0.03228783145257389	0.5535714285714286	0.625
chr14	47670000	47890000	chr14	47670000	47890000	255,255,0	0.9648690545577622	0.03268613867398789	0.025985490473615286	0.6590909090909091	0.6742424242424242
chr14	23100000	23310000	chr14	23100000	23310000	255,255,0	0.969276632835022	0.03536251069285466	0.02267835660179467	0.7603305785123967	0.5454545454545454
chr14	70820000	70990000	chr14	70820000	70990000	255,255,0	0.8132586207109096	0.024254668795422145	0.0337370170875857	0.5432098765432098	0.6172839506172839
chr14	47950000	48210000	chr14	47950000	48210000	255,255,0	0.850570678218377	0.028926224836676184	0.02859864462131716	0.6623931623931624	0.5342185592185592
chr14	64330000	64490000	chr14	64330000	64490000	255,255,0	0.9187680972677615	0.03206752254603872	0.025064425746356568	0.6805555555555556	0.6527777777777778
chr14	30010000	30210000	chr14	30010000	30210000	255,255,0	0.908008602879612	0.027193912976229508	0.029850336480268067	0.6090909090909091	0.6090909090909091
chr14	59950000	60180000	chr14	59950000	60180000	255,255,0	0.9839975078777298	0.026591351913662957	0.030341805992118054	0.7013888888888888	0.7291666666666666
chr14	73290000	73470000	chr14	73290000	73470000	255,255,0	1.0566369562446878	0.022973727633756706	0.03394753923516151	0.7	0.7222222222222222
chr14	58250000	58430000	chr14	58250000	58430000	255,255,0	0.8675577052258632	0.02517170629286328	0.03084038184976562	0.5222222222222223	0.7222222222222222
chr14	50550000	50770000	chr14	50550000	50770000	255,255,0	1.0766940543396046	0.027386488032729	0.02798354825301244	0.75	0.75
chr14	81550000	81700000	chr14	81550000	81700000	255,255,0	0.8271112780135138	0.04348581029393493	0.011258818301738527	0.671875	0.515625
chr14	56860000	57070000	chr14	56860000	57070000	255,255,0	0.7454435932642509	0.019048112593365408	0.03530878648878452	0.5289256198347108	0.5950413223140496
chr14	96910000	97150000	chr14	96910000	97150000	255,255,0	0.9098161306671477	0.025351177259809142	0.02886545321891891	0.5448717948717948	0.7628205128205128
chr14	30690000	30880000	chr14	30690000	30880000	255,255,0	0.9042110221526439	0.03546163004042704	0.018691503355835668	0.59	0.65
chr14	90560000	90700000	chr14	90560000	90700000	255,255,0	0.7426262792253989	0.015196285308754463	0.038913414796033684	0.5158730158730158	0.5714285714285714
chr14	40000000	40190000	chr14	40000000	40190000	255,255,0	0.7686967573295208	0.030367027296748995	0.022028452386678395	0.53	0.57
chr14	67580000	67710000	chr14	67580000	67710000	255,255,0	0.7240746937576847	0.015016738885376083	0.03699631588723806	0.5306122448979592	0.5714285714285714
chr14	79260000	79550000	chr14	79260000	79550000	255,255,0	0.7435776710144376	0.023689229882003435	0.027605455225183696	0.5066666666666667	0.5777777777777777
chr14	26740000	26980000	chr14	26740000	26980000	255,255,0	1.0916321188354694	0.021662720148030085	0.029070387927991007	0.7243589743589743	0.7756410256410257
chr14	74650000	74830000	chr14	74650000	74830000	255,255,0	0.9133967276967456	0.022329767329304678	0.02754077844191438	0.6111111111111112	0.7
chr14	66110000	66320000	chr14	66110000	66320000	255,255,0	0.9155925177701624	0.02276733021768315	0.026893375890917864	0.6611570247933884	0.7107438016528925
chr14	102520000	102680000	chr14	102520000	102680000	255,255,0	0.8104407019082522	0.023344362489974485	0.026142369007163657	0.5972222222222222	0.5416666666666666
chr14	22380000	22540000	chr14	22380000	22540000	255,255,0	0.8423708847459834	0.02003897595793791	0.029223211906056416	0.5138888888888888	0.6527777777777778
chr14	66930000	67130000	chr14	66930000	67130000	255,255,0	0.8304859362160262	0.017865850606489125	0.03022582521296463	0.5654166666666667	0.6818055555555556
chr14	55860000	56100000	chr14	55860000	56100000	255,255,0	0.8597805345687741	0.028007948193229392	0.01961152732456696	0.6474358974358975	0.6217948717948718
chr14	47040000	47270000	chr14	47040000	47270000	255,255,0	0.741231821826646	0.02541755825037454	0.021755638644288318	0.5486111111111112	0.5347222222222222
chr14	25830000	26020000	chr14	25830000	26020000	255,255,0	0.7715036691704691	0.023871244099259455	0.022433181126683875	0.57	0.55
chr14	50300000	50520000	chr14	50300000	50520000	255,255,0	1.0134182746368317	0.02469053056467475	0.021468816228283692	0.7045454545454546	0.7348484848484849
chr14	87080000	87330000	chr14	87080000	87330000	255,255,0	0.9914291358293293	0.024203949286252986	0.02174260328554174	0.7100591715976331	0.6982248520710059
chr14	85850000	86040000	chr14	85850000	86040000	255,255,0	0.8722503578174754	0.016407244989191043	0.028169686777511263	0.55	0.69
chr14	102330000	102500000	chr14	102330000	102500000	255,255,0	0.8634590085542355	0.020683945721063118	0.023480040227394177	0.6666666666666666	0.5679012345679012
chr14	22150000	22370000	chr14	22150000	22370000	255,255,0	0.8470589650250042	0.0268854298603545	0.017231717378491086	0.7045454545454546	0.5075757575757576
chr14	80210000	80350000	chr14	80210000	80350000	255,255,0	0.7702574712357193	0.020073280468229822	0.023510138146297627	0.5535714285714286	0.5535714285714286
chr14	23320000	23460000	chr14	23320000	23460000	255,255,0	0.7275951729518985	0.01727111774403639	0.02620061204366682	0.5178571428571429	0.5178571428571429
chr14	50130000	50270000	chr14	50130000	50270000	255,255,0	0.8224039166032774	0.03052760490144308	0.012886463006778814	0.625	0.5178571428571429
chr14	56660000	56800000	chr14	56660000	56800000	255,255,0	0.6967151770757332	0.026469262395266837	0.015775869584396602	0.5178571428571429	0.5178571428571429
chr14	76190000	76370000	chr14	76190000	76370000	255,255,0	0.8461036435936027	0.014925467012947412	0.027230011576988393	0.5222222222222223	0.6555555555555556
chr14	63810000	63980000	chr14	63810000	63980000	255,255,0	0.8598824624564135	0.027126361054072207	0.013574912732412835	0.7160493827160493	0.5679012345679012
chr14	21900000	22100000	chr14	21900000	22100000	255,255,0	0.8006050332762829	0.01487677145817751	0.02385328454798414	0.5	0.6818181818181818
chr14	52290000	52470000	chr14	52290000	52470000	255,255,0	0.7652766686753478	0.021114896541402608	0.017561661989822713	0.5888888888888889	0.5222222222222223
chr14	83300000	83460000	chr14	83300000	83460000	255,255,0	0.7483019846120791	0.018451511605077187	0.0201531738804305	0.5575396825396826	0.5297619047619048
chr14	31890000	32030000	chr14	31890000	32030000	255,255,0	0.7364100650262138	0.019304737311459118	0.01917693706758437	0.5178571428571429	0.5178571428571429
chr14	86670000	86840000	chr14	86670000	86840000	255,255,0	0.7090000816051338	0.018112490579928947	0.019882012102941507	0.5185185185185185	0.5185185185185185
chr14	74090000	74250000	chr14	74090000	74250000	255,255,0	0.798307237811876	0.013980560239051273	0.02349242810452186	0.6527777777777778	0.5138888888888888
chr14	53960000	54160000	chr14	53960000	54160000	255,255,0	0.7514782771908102	0.016970061347685198	0.017851570983966895	0.5545454545454546	0.5727272727272728
chr14	83090000	83270000	chr14	83090000	83270000	255,255,0	0.8043119903608322	0.015287925540841355	0.017820726043530508	0.5888888888888889	0.6111111111111112
chr14	40250000	40400000	chr14	40250000	40400000	255,255,0	0.7883876603811039	0.018409913652781176	0.013448820850120604	0.609375	0.546875
chr14	73910000	74070000	chr14	73910000	74070000	255,255,0	0.8519003328876106	0.016677726686420084	0.010184707375078502	0.625	0.6527777777777778
chr14	63650000	63770000	chr14	63650000	63770000	255,255,0	0.6200528973139896	0.00841733493916446	0.012498357660683043	0.5	0.5
chr15	84540000	85160000	chr15	84540000	85160000	255,255,0	1.2505496271996515	0.1704082606498427	0.1683350571589105	0.8467741935483871	0.5221774193548387
chr15	53920000	55170000	chr15	53920000	55170000	255,255,0	1.3955745666585615	0.11894147428418037	0.10688032587752924	0.7760141093474426	0.8533635676492819
chr15	42670000	43320000	chr15	42670000	43320000	255,255,0	0.9671770225748779	0.06708466252161302	0.13278584769588525	0.6115702479338843	0.6749311294765841
chr15	78260000	78760000	chr15	78260000	78760000	255,255,0	0.8431969508750361	0.08101350373734814	0.11883809692177846	0.5123076923076924	0.6230769230769231
chr15	69460000	70380000	chr15	69460000	70380000	255,255,0	1.3351361431391882	0.05883254674458632	0.14101588258348818	0.9616096207215541	0.5550416281221091
chr15	83610000	84100000	chr15	83610000	84100000	255,255,0	1.456150345231618	0.04997462990120818	0.14976390288231933	0.688	0.8736
chr15	59810000	60250000	chr15	59810000	60250000	255,255,0	0.9328372123770154	0.10927554281396475	0.08921586462052339	0.5079051383399209	0.7213438735177866
chr15	81410000	81950000	chr15	81410000	81950000	255,255,0	1.1631540090870687	0.059825396103411324	0.13842414177538104	0.8425925925925926	0.6626984126984127
chr15	43370000	43500000	chr15	43370000	43500000	255,255,0	0.835552423164566	0.04330296587273938	0.15486039796411938	0.5714285714285714	0.5714285714285714
chr15	72310000	72590000	chr15	72310000	72590000	255,255,0	1.0318343807691985	0.05928024980282459	0.13648100778169964	0.7857142857142857	0.6047619047619047
chr15	32940000	33220000	chr15	32940000	33220000	255,255,0	1.4081487077302453	0.1512244897959184	0.04450112960180973	0.8142857142857143	0.7476190476190476
chr15	91280000	92080000	chr15	91280000	92080000	255,255,0	1.0716584345601752	0.1246812066004317	0.06793600278741857	0.7445121951219512	0.5823170731707317
chr15	38700000	39590000	chr15	38700000	39590000	255,255,0	1.0679430435918427	0.08724741939061065	0.10407998925116878	0.8088888888888889	0.6596491228070176
chr15	75030000	75210000	chr15	75030000	75210000	255,255,0	1.0199315497251389	0.06376477873709448	0.1261783895446975	0.7444444444444445	0.5888888888888889
chr15	34620000	34850000	chr15	34620000	34850000	255,255,0	1.0902523943135605	0.1372150619773109	0.05096463789399365	0.7916666666666666	0.7152777777777778
chr15	56470000	57320000	chr15	56470000	57320000	255,255,0	0.8585242326101546	0.08811289078815152	0.09960442649507721	0.5300162249864792	0.6760411032990806
chr15	52750000	53760000	chr15	52750000	53760000	255,255,0	1.336372872332333	0.07716129937250638	0.10812767464627478	0.8607579416014832	0.7525424292442848
chr15	85840000	86770000	chr15	85840000	86770000	255,255,0	1.1685082309525683	0.10431099028215907	0.08000220214373371	0.8447261204164781	0.6047985513807153
chr15	87660000	88450000	chr15	87660000	88450000	255,255,0	0.9832218798008361	0.08308775239672084	0.1007981496105283	0.525	0.76
chr15	58940000	59660000	chr15	58940000	59660000	255,255,0	1.2769833109023514	0.09050333839509044	0.09102568582570887	0.7477147755863972	0.824627097427665
chr15	82050000	82280000	chr15	82050000	82280000	255,255,0	1.4179658285110213	0.031227211251789927	0.14785764804957735	0.6180555555555556	0.8263888888888888
chr15	42620000	43200000	chr15	42620000	43200000	255,255,0	0.7015145412417473	0.07218556478366442	0.10672887973142309	0.5238170394420394	0.5013227513227514
chr15	34050000	34300000	chr15	34050000	34300000	255,255,0	0.9467780216099851	0.043024687603899374	0.13234791189398107	0.8309941806445302	0.5271651425497579
chr15	62330000	63110000	chr15	62330000	63110000	255,255,0	0.6787583861717045	0.08050518417333608	0.0895056275429974	0.5288461538461539	0.5032051282051282
chr15	66370000	66530000	chr15	66370000	66530000	255,255,0	1.1883662476217465	0.0994697050422189	0.06436458435530894	0.6849112426035503	0.6642011834319527
chr15	69460000	70530000	chr15	69460000	70530000	255,255,0	1.7038601608397517	0.06335412577050104	0.09726809767445421	0.9633058984910837	0.8731138545953361
chr15	74100000	74340000	chr15	74100000	74340000	255,255,0	1.2572955238766137	0.10293982341137053	0.05615069752359125	0.7307692307692307	0.8525641025641025
[truncated: 5,736 more rows]
