# Supplementary material for: Reorganization of 3D genome structure may contribute to gene regulatory evolution in primates
Source: PLoS Genet. 2019 Jul 19;15(7):e1008278. doi: 10.1371/journal.pgen.1008278 (PMC6668850; doi:10.1371/journal.pgen.1008278)
Supplement: S21 Table — (TXT) [file pgen.1008278.s041.txt]

chr1	x1	x2	chr2	y1	y2	color	score	uVarScore	lVarScore	upSign	loSign
chr10	43340000	44060000	chr10	43340000	44060000	255,255,0	0.7840449782467397	0.26516188815044955	0.39783165446495744	0.581081081081081	0.5908408408408409
chr10	38360000	39440000	chr10	38360000	39440000	255,255,0	0.5817307905699785	0.2949921667780039	0.3557900428350452	0.4797979797979798	0.4616161616161616
chr10	4970000	5590000	chr10	4970000	5590000	255,255,0	1.3738534206234803	0.1209028525805364	0.11651162239771726	0.8830645161290323	0.7893145161290323
chr10	37130000	37960000	chr10	37130000	37960000	255,255,0	1.1186293191610264	0.08820510935542619	0.12590236529451188	0.42290249433106575	0.891156462585034
chr10	45490000	46150000	chr10	45490000	46150000	255,255,0	1.0230609640016115	0.13656120503350322	0.07514706042753272	0.85650623885918	0.5641711229946524
chr10	124860000	125430000	chr10	124860000	125430000	255,255,0	1.3188807518580115	0.11995706117286378	0.07981820537343837	0.7895362663495838	0.8335315101070154
chr10	48970000	49650000	chr10	48970000	49650000	255,255,0	0.9888046140847626	0.06839678278671132	0.13118976471780602	0.7647058823529411	0.553781512605042
chr10	16640000	17360000	chr10	16640000	17360000	255,255,0	1.3075109097552584	0.08119072282947509	0.11838729298813715	0.8971471471471472	0.6546546546546547
chr10	124980000	125430000	chr10	124980000	125430000	255,255,0	1.2633387564787935	0.11815375621370489	0.08131047818981262	0.7410601764335224	0.8492044738500315
chr10	13520000	13990000	chr10	13520000	13990000	255,255,0	1.0758024755429747	0.11074869968464535	0.0883165543646971	0.704751168346986	0.6903995352867045
chr10	119260000	120040000	chr10	119260000	120040000	255,255,0	1.362779973987033	0.08700423717770597	0.11180179444012064	0.8083333333333333	0.7326923076923076
chr10	81490000	81760000	chr10	81490000	81760000	255,255,0	0.817009385918152	0.14021184274601217	0.058576045642688014	0.5663265306122449	0.5357142857142857
chr10	131030000	131830000	chr10	131030000	131830000	255,255,0	0.9104794584916927	0.06883618221016222	0.12990876888456154	0.5945121951219512	0.5695121951219512
chr10	119500000	120210000	chr10	119500000	120210000	255,255,0	0.9301052597751694	0.0935902327344913	0.10498948700793659	0.5007716049382716	0.6751543209876543
chr10	48030000	48360000	chr10	48030000	48360000	255,255,0	1.5093305518453901	0.13183965361604172	0.0663232946999956	0.8927335640138409	0.8858131487889274
chr10	52190000	53060000	chr10	52190000	53060000	255,255,0	1.1178490168574728	0.10058760850400358	0.09732663326068189	0.5759297520661157	0.8584710743801653
chr10	920000	1070000	chr10	920000	1070000	255,255,0	0.8522197781114708	0.13665535004056623	0.060995653708251926	0.578125	0.59375
chr10	79300000	80610000	chr10	79300000	80610000	255,255,0	1.7732838944098832	0.07115610080899787	0.12563400261365104	0.9595959595959596	0.8891184573002755
chr10	134320000	134490000	chr10	134320000	134490000	255,255,0	1.0127170535873937	0.15474902587244513	0.04097716869397249	0.6666666666666666	0.6172839506172839
chr10	133520000	133980000	chr10	133520000	133980000	255,255,0	1.3058516695833013	0.0437398888752393	0.15189465563575105	0.5888949632678729	0.8505551335818895
chr10	26700000	27190000	chr10	26700000	27190000	255,255,0	1.0495623058258146	0.11178301081377998	0.08333632221264317	0.5705832647462277	0.8235237311385459
chr10	20170000	20530000	chr10	20170000	20530000	255,255,0	1.016434232449686	0.1354690684889902	0.05921721447737893	0.5526315789473685	0.8216374269005848
chr10	64050000	64710000	chr10	64050000	64710000	255,255,0	1.661772727723053	0.1085855748977867	0.08587419423228365	0.9251336898395722	0.9171122994652406
chr10	49950000	50100000	chr10	49950000	50100000	255,255,0	0.9702339630293578	0.06920544506527213	0.12520250075076095	0.6567708333333333	0.6102430555555556
chr10	36170000	36640000	chr10	36170000	36640000	255,255,0	1.6890402864498273	0.1319800628087926	0.062162932274412275	0.9166666666666666	0.8767361111111112
chr10	114090000	115210000	chr10	114090000	115210000	255,255,0	1.7814720113749172	0.08824034180198598	0.10458518272182299	0.9213659147869674	0.8511904761904762
chr10	94240000	94430000	chr10	94240000	94430000	255,255,0	0.9407986197210612	0.024681723727325258	0.1654982064463199	0.7	0.63
chr10	75390000	76420000	chr10	75390000	76420000	255,255,0	1.7763980585139518	0.08725762803864912	0.10158343159340277	0.9493343195266272	0.9075443786982249
chr10	16630000	17590000	chr10	16630000	17590000	255,255,0	1.5841217504009264	0.099548922174925	0.08913098714747977	0.8873299319727891	0.8715986394557823
chr10	20610000	21640000	chr10	20610000	21640000	255,255,0	1.1960838184619766	0.10388940792599935	0.08414617335509861	0.5172102222601668	0.9005520931159111
chr10	21830000	22770000	chr10	21830000	22770000	255,255,0	1.3118824889936715	0.1141950399660708	0.0727476996315127	0.6804078014184397	0.8692375886524822
chr10	36340000	36640000	chr10	36340000	36640000	255,255,0	1.2951583653369005	0.13612457004667244	0.050073913244956525	0.6833333333333333	0.9125
chr10	61660000	62700000	chr10	61660000	62700000	255,255,0	1.0940927317375686	0.08310742076383754	0.10251513065095536	0.8004354136429608	0.6658200290275762
chr10	89040000	89610000	chr10	89040000	89610000	255,255,0	1.2907675122073943	0.1008368009994903	0.08472705927915093	0.8810939357907254	0.5576694411414982
chr10	24580000	25300000	chr10	24580000	25300000	255,255,0	0.8309731975201576	0.0739065083163881	0.11126201518736764	0.5024247220193165	0.6067993669345021
chr10	35130000	35700000	chr10	35130000	35700000	255,255,0	0.8103930672064232	0.046235410511518485	0.13877038288920268	0.5058834788323492	0.6441676744887208
chr10	111450000	111860000	chr10	111450000	111860000	255,255,0	1.4516217654652888	0.08276379789246013	0.10220849110968634	0.8843537414965986	0.7074829931972789
chr10	100810000	101160000	chr10	100810000	101160000	255,255,0	1.5059871200796517	0.07238877705631974	0.11080729498026548	0.8858024691358025	0.8333333333333334
chr10	108130000	108750000	chr10	108130000	108750000	255,255,0	0.8947871649858805	0.09642881031322334	0.08669537208678976	0.7348790322580645	0.5030241935483871
chr10	67910000	68470000	chr10	67910000	68470000	255,255,0	1.2683357444012866	0.052604953615003766	0.13038172062316408	0.8682266009852216	0.7992610837438424
chr10	31700000	32500000	chr10	31700000	32500000	255,255,0	1.3978551860757111	0.0849631003361131	0.09787684595436494	0.9060975609756098	0.7359756097560975
chr10	14940000	15260000	chr10	14940000	15260000	255,255,0	1.1831793317988013	0.11393671817048913	0.06683528457391032	0.7757352941176471	0.7867647058823529
chr10	117460000	118140000	chr10	117460000	118140000	255,255,0	1.220530841255128	0.0894608824835537	0.09123355619112666	0.5773109243697478	0.8546218487394958
chr10	95090000	95920000	chr10	95090000	95920000	255,255,0	1.3903385816964728	0.09471906923487303	0.08582532596199041	0.7125850340136054	0.8293650793650794
chr10	50600000	50970000	chr10	50600000	50970000	255,255,0	1.8451322396824217	0.09913500893555538	0.0813548106793972	0.8836565096952909	0.9196675900277008
chr10	87470000	87690000	chr10	87470000	87690000	255,255,0	1.1504135129979938	0.06163305394804716	0.1180740481419382	0.7348484848484849	0.7651515151515151
chr10	67180000	67890000	chr10	67180000	67890000	255,255,0	0.7800591144395326	0.09145510640155674	0.08756799026524914	0.5671296296296297	0.6296296296296297
chr10	1180000	1450000	chr10	1180000	1450000	255,255,0	1.1677395284397252	0.10465263310050685	0.07424137055918859	0.8112244897959183	0.6887755102040817
chr10	74060000	74300000	chr10	74060000	74300000	255,255,0	0.8406144933708336	0.1115935581607611	0.0672760068849314	0.6538461538461539	0.6602564102564102
chr10	35710000	35980000	chr10	35710000	35980000	255,255,0	1.7160475790196894	0.04971395642016499	0.12813929943634217	0.8826530612244898	0.8571428571428571
chr10	104160000	104840000	chr10	104160000	104840000	255,255,0	1.6674274674885163	0.08399243142098589	0.09330805371243656	0.8823529411764706	0.8764705882352941
chr10	113770000	114090000	chr10	113770000	114090000	255,255,0	0.8381085936299502	0.10876049862546928	0.0679137181296916	0.5786368223760092	0.6202741733948481
chr10	67520000	67890000	chr10	67520000	67890000	255,255,0	0.8352450124997621	0.04666375395968887	0.12940274966803111	0.5069252077562327	0.7700831024930748
chr10	94450000	94900000	chr10	94450000	94900000	255,255,0	1.1226154401142439	0.08517415030962107	0.08968925782440035	0.7485822306238186	0.6200378071833649
chr10	77870000	78250000	chr10	77870000	78250000	255,255,0	0.9546224426574	0.07642482145318283	0.09823013072168839	0.6526315789473685	0.7026315789473684
chr10	33410000	34200000	chr10	33410000	34200000	255,255,0	1.0274843663047815	0.09798939012683894	0.07606135159764926	0.751875	0.615625
chr10	84630000	85250000	chr10	84630000	85250000	255,255,0	1.190641834889579	0.06506248713010471	0.10596590874136533	0.6441532258064516	0.8004032258064516
chr10	133750000	133970000	chr10	133750000	133970000	255,255,0	1.1788561755533908	0.021588307571150298	0.14910099686051864	0.6439393939393939	0.7727272727272727
chr10	97290000	97670000	chr10	97290000	97670000	255,255,0	1.126756980036095	0.07455836869811001	0.09508199038998258	0.7342105263157894	0.7447368421052631
chr10	64050000	64600000	chr10	64050000	64600000	255,255,0	1.5771729003350243	0.046151701119334254	0.12340836423272675	0.9732142857142857	0.7614795918367347
chr10	126900000	127660000	chr10	126900000	127660000	255,255,0	1.5993095540723594	0.09187035177728442	0.07566155909160044	0.8589743589743589	0.8974358974358975
chr10	92020000	92170000	chr10	92020000	92170000	255,255,0	1.0481001687628844	0.08308486589979128	0.0841280637624954	0.578125	0.671875
chr10	28680000	29350000	chr10	28680000	29350000	255,255,0	1.349558759359857	0.07809653726077725	0.08900094414947803	0.7059441423628274	0.8744258188544048
chr10	86030000	86670000	chr10	86030000	86670000	255,255,0	0.792523585658627	0.09787166816357366	0.06884518285136865	0.75	0.41761363636363635
chr10	102580000	103010000	chr10	102580000	103010000	255,255,0	1.4280353093512503	0.1104197734902348	0.056177811219181084	0.7252066115702479	0.9111570247933884
chr10	91540000	91840000	chr10	91540000	91840000	255,255,0	1.1016756468356128	0.082280732203365	0.08388799820073617	0.6541666666666667	0.8041666666666667
chr10	47900000	48380000	chr10	47900000	48380000	255,255,0	1.693997200813432	0.07260291007592423	0.09338251945429485	0.925	0.7516666666666667
chr10	120940000	121320000	chr10	120940000	121320000	255,255,0	1.5801703316784987	0.10050064824420579	0.06421792884168112	0.8236842105263158	0.8921052631578947
chr10	26580000	27070000	chr10	26580000	27070000	255,255,0	1.0534620549000184	0.06744638588249206	0.09695546265021582	0.7952	0.5952
chr10	29580000	30360000	chr10	29580000	30360000	255,255,0	1.707371421743618	0.08687106455786364	0.07703924017659003	0.9371794871794872	0.8814102564102564
chr10	23970000	24550000	chr10	23970000	24550000	255,255,0	1.1548265730300726	0.09464247066151255	0.0691756419438031	0.8195402298850575	0.6195402298850575
chr10	56460000	56940000	chr10	56460000	56940000	255,255,0	0.7664839126363021	0.05675194817484703	0.10633844917411991	0.6016666666666667	0.5
chr10	122770000	123760000	chr10	122770000	123760000	255,255,0	1.727131707858372	0.06693198529884609	0.09609308483735762	0.9332	0.872
chr10	63440000	64020000	chr10	63440000	64020000	255,255,0	1.3873325607110831	0.09730243765110819	0.06569541659846351	0.6977011494252874	0.9252873563218391
chr10	99100000	99740000	chr10	99100000	99740000	255,255,0	1.5874074079737095	0.08333614215616117	0.07716442638608413	0.8924390532894931	0.789109196747663
chr10	111020000	111420000	chr10	111020000	111420000	255,255,0	1.0291254807904844	0.05151285346382479	0.10650746939618636	0.5088082047223321	0.7775788154597019
chr10	97700000	98370000	chr10	97700000	98370000	255,255,0	0.9786441123396886	0.0779989554572606	0.07968391853628903	0.5735294117647058	0.6686851211072664
chr10	64910000	65570000	chr10	64910000	65570000	255,255,0	1.0851878086560656	0.10799172486906786	0.04900971788880036	0.8547237076648841	0.5427807486631016
chr10	107270000	107880000	chr10	107270000	107880000	255,255,0	0.8192138913637115	0.06494904799753351	0.09160549257814987	0.5057232049947971	0.5972944849115505
chr10	44970000	45400000	chr10	44970000	45400000	255,255,0	0.7319466857945179	0.07889465407639812	0.07556991189727613	0.5268595041322314	0.5020661157024794
chr10	103600000	104100000	chr10	103600000	104100000	255,255,0	1.4128094054612113	0.06736540418558237	0.08540574154706498	0.8784615384615385	0.7092307692307692
chr10	59200000	59570000	chr10	59200000	59570000	255,255,0	0.8442797648936717	0.06841543473399313	0.08283221894055293	0.5668282548476454	0.7368421052631579
chr10	24580000	25420000	chr10	24580000	25420000	255,255,0	1.1793182424495998	0.08746419505273381	0.06368634453940525	0.5575858250276855	0.8809523809523809
chr10	127770000	128550000	chr10	127770000	128550000	255,255,0	1.4767044501862705	0.0709216607686029	0.07899845641146627	0.9416666666666667	0.6833333333333333
chr10	132230000	132740000	chr10	132230000	132740000	255,255,0	1.2469774351888219	0.0848831907756396	0.0647010742808064	0.849112426035503	0.6050295857988166
chr10	82630000	83050000	chr10	82630000	83050000	255,255,0	0.844323700156874	0.06426420589150753	0.08413241587882965	0.5606060606060606	0.7034632034632035
chr10	54070000	54430000	chr10	54070000	54430000	255,255,0	0.9558898726814717	0.10718262417009103	0.041186857626163226	0.6169590643274854	0.7456140350877193
chr10	104170000	104550000	chr10	104170000	104550000	255,255,0	1.1549381100584954	0.07767865971102975	0.07041562449621831	0.8131578947368421	0.6131578947368421
chr10	99790000	100090000	chr10	99790000	100090000	255,255,0	1.3468383471542675	0.09074761475378629	0.05719173037750261	0.8375	0.7541666666666667
chr10	94750000	94900000	chr10	94750000	94900000	255,255,0	1.174567450352399	0.07629342481765777	0.06950324754725369	0.640625	0.671875
chr10	34350000	35050000	chr10	34350000	35050000	255,255,0	1.2261781329820676	0.08160807427119599	0.06417261421535504	0.8484126984126984	0.7420634920634921
chr10	53670000	53990000	chr10	53670000	53990000	255,255,0	1.3118830248557325	0.08464989009694518	0.060275543513656965	0.8492647058823529	0.8345588235294118
chr10	111710000	111870000	chr10	111710000	111870000	255,255,0	1.2390684857173735	0.049228678296686985	0.09550513188412069	0.6805555555555556	0.7083333333333334
chr10	90470000	90620000	chr10	90470000	90620000	255,255,0	1.2216736987656502	0.08337985901058426	0.059220088967522705	0.671875	0.671875
chr10	60940000	61640000	chr10	60940000	61640000	255,255,0	1.0028104003082257	0.07564347586317258	0.06622836346508733	0.5785714285714286	0.7849206349206349
chr10	129460000	129860000	chr10	129460000	129860000	255,255,0	0.7796266117303245	0.07475101498244673	0.06601666951133824	0.5714285714285714	0.55
chr10	79040000	79290000	chr10	79040000	79290000	255,255,0	1.5320920504851292	0.06884730790722698	0.07161644169445763	0.8757396449704142	0.8757396449704142
chr10	105030000	105380000	chr10	105030000	105380000	255,255,0	0.8272020467204242	0.08009899736762963	0.05979559238656125	0.5154320987654321	0.5648148148148148
chr10	32830000	33260000	chr10	32830000	33260000	255,255,0	0.7636663460954642	0.07345927169610414	0.0654630165881998	0.5805785123966942	0.506198347107438
chr10	121780000	122200000	chr10	121780000	122200000	255,255,0	1.191020458003915	0.07386536188496673	0.0649011945822312	0.8333333333333334	0.6774891774891775
chr10	7750000	8000000	chr10	7750000	8000000	255,255,0	1.2235985053755953	0.06695834380054695	0.07132544788782312	0.757396449704142	0.757396449704142
chr10	98380000	98730000	chr10	98380000	98730000	255,255,0	0.9910570002774406	0.07206794850645705	0.06562415999783844	0.5216049382716049	0.7314814814814815
chr10	132380000	132760000	chr10	132380000	132760000	255,255,0	0.8600465622723726	0.08564697926515102	0.05200495355182076	0.5017006802721089	0.5997434061343836
chr10	111450000	111700000	chr10	111450000	111700000	255,255,0	1.299564173208272	0.08860160638861744	0.04819783086550504	0.863905325443787	0.6627218934911243
chr10	50610000	50760000	chr10	50610000	50760000	255,255,0	0.8896641037683618	0.10893433253702944	0.027798615286236922	0.640625	0.515625
chr10	16740000	17100000	chr10	16740000	17100000	255,255,0	0.7145406671741251	0.09442803390033512	0.04226919581192399	0.5467836257309941	0.5175438596491229
chr10	18060000	18400000	chr10	18060000	18400000	255,255,0	0.9224963548005372	0.07784477470740814	0.05839724990922898	0.7091503267973857	0.6176470588235294
chr10	130230000	130990000	chr10	130230000	130990000	255,255,0	1.3516519726852394	0.08098402079622663	0.05516687351884842	0.8832658569500674	0.6754385964912281
chr10	75020000	75300000	chr10	75020000	75300000	255,255,0	1.5178331013403787	0.07161690673239501	0.06422653850441787	0.8904761904761904	0.8904761904761904
chr10	83350000	84010000	chr10	83350000	84010000	255,255,0	1.0436564611250647	0.06993192765049105	0.06525072136422996	0.7406417112299465	0.6568627450980392
chr10	92200000	92570000	chr10	92200000	92570000	255,255,0	1.6567557556288355	0.06088264642190064	0.07373999310295284	0.9002770083102493	0.9030470914127424
chr10	69420000	69720000	chr10	69420000	69720000	255,255,0	1.2554929507262123	0.054724940209560535	0.07970137215407072	0.8665277777777778	0.7798879551820728
chr10	3310000	3850000	chr10	3310000	3850000	255,255,0	1.3278393761521714	0.07578814837400094	0.058618747799991544	0.9285714285714286	0.5674603174603174
chr10	31350000	31620000	chr10	31350000	31620000	255,255,0	1.4651469680416929	0.059570987430462435	0.07476828448252598	0.8622448979591837	0.8520408163265306
chr10	124120000	124550000	chr10	124120000	124550000	255,255,0	1.1792672229625576	0.07150990509893888	0.06282666645359938	0.7458677685950413	0.6921487603305785
chr10	114110000	114770000	chr10	114110000	114770000	255,255,0	1.505090699412333	0.07561940815458468	0.05604762683949356	0.9260249554367201	0.7762923351158645
chr10	90480000	90970000	chr10	90480000	90970000	255,255,0	1.1032999148403224	0.07011591248123544	0.061474747323924335	0.5465538461538462	0.7960923076923077
chr10	53090000	53370000	chr10	53090000	53370000	255,255,0	1.1932983306067222	0.05534605378532889	0.0760290857796357	0.8523809523809524	0.6571428571428571
chr10	60450000	60910000	chr10	60450000	60910000	255,255,0	1.1283613503115757	0.07312899883665142	0.05803724544089153	0.7445652173913044	0.7807971014492754
chr10	13070000	13450000	chr10	13070000	13450000	255,255,0	1.4491384791433533	0.05380011375399604	0.07458104257458217	0.8078947368421052	0.8973684210526316
chr10	44320000	44540000	chr10	44320000	44540000	255,255,0	0.8537211056927139	0.06876440785688591	0.05870555611932261	0.6060606060606061	0.6287878787878788
chr10	19100000	19380000	chr10	19100000	19380000	255,255,0	0.7808496560628065	0.03532859922411218	0.09200256652735286	0.6142857142857143	0.5095238095238095
chr10	107270000	107780000	chr10	107270000	107780000	255,255,0	0.881867710061596	0.05532526126364786	0.07161785575951995	0.5955004591368227	0.5657440202894748
chr10	103610000	103830000	chr10	103610000	103830000	255,255,0	1.4897436615423947	0.07674493920477118	0.050019955564770416	0.8409090909090909	0.7803030303030303
chr10	73480000	74020000	chr10	73480000	74020000	255,255,0	1.5510243048488497	0.04580718738090689	0.08090697217190887	0.958994708994709	0.8346560846560847
chr10	118540000	118930000	chr10	118540000	118930000	255,255,0	1.5853587199915653	0.06378349924192464	0.061758299729531646	0.8525	0.8975
chr10	78400000	79010000	chr10	78400000	79010000	255,255,0	1.7361922096895825	0.05006726787654531	0.07482955269337299	0.967741935483871	0.9157127991675338
chr10	79300000	79460000	chr10	79300000	79460000	255,255,0	1.0579936632848497	0.09214099088022443	0.032429314733682615	0.7083333333333334	0.6527777777777778
chr10	14590000	14900000	chr10	14590000	14900000	255,255,0	1.153964821779521	0.05803781354187066	0.06637445281824195	0.75	0.81640625
chr10	106550000	107220000	chr10	106550000	107220000	255,255,0	1.3214627911131769	0.06321041376843423	0.06114416058645997	0.7863321799307958	0.8174740484429066
chr10	103030000	103240000	chr10	103030000	103240000	255,255,0	1.527370513549936	0.05724798722198149	0.0670381973652846	0.8264462809917356	0.8264462809917356
chr10	51800000	52180000	chr10	51800000	52180000	255,255,0	1.3244336458772634	0.0835562720787415	0.040117067707435464	0.8394736842105263	0.8710526315789474
chr10	96960000	97190000	chr10	96960000	97190000	255,255,0	1.2749981562938726	0.06086883175879529	0.06239041706585148	0.7847222222222222	0.6736111111111112
chr10	90050000	90450000	chr10	90050000	90450000	255,255,0	1.0963234319020927	0.06332620567144889	0.05910846425074537	0.5166666666666667	0.7928571428571428
chr10	73350000	73470000	chr10	73350000	73470000	255,255,0	0.7023865618837337	0.011408421059748146	0.11078970879230557	0.5	0.5
chr10	129150000	129360000	chr10	129150000	129360000	255,255,0	0.8323385889570987	0.04596244860986344	0.07592701364213385	0.6363636363636364	0.5785123966942148
chr10	44650000	44900000	chr10	44650000	44900000	255,255,0	1.3933305390044222	0.0603706056453136	0.061484700862027425	0.8284023668639053	0.863905325443787
chr10	16180000	16530000	chr10	16180000	16530000	255,255,0	1.4459620230653123	0.046555262439397505	0.07515803133358592	0.8796296296296297	0.8055555555555556
chr10	23370000	23890000	chr10	23370000	23890000	255,255,0	1.5040697706733157	0.047002380227139165	0.07467649427070905	0.8361823361823362	0.8988603988603988
chr10	80630000	80780000	chr10	80630000	80780000	255,255,0	1.017655260237832	0.06734149744240424	0.05376177623227866	0.671875	0.578125
chr10	22300000	22760000	chr10	22300000	22760000	255,255,0	0.8572537996532187	0.050749334597133565	0.07028237506239897	0.5088791643139469	0.648931865236213
chr10	96700000	96880000	chr10	96700000	96880000	255,255,0	1.3818381854017359	0.049872434389758746	0.07056016277752902	0.7666666666666667	0.7666666666666667
chr10	91030000	91370000	chr10	91030000	91370000	255,255,0	1.458206564180252	0.04321834708685901	0.07681546490565222	0.8986928104575164	0.761437908496732
chr10	14030000	14570000	chr10	14030000	14570000	255,255,0	1.0712395562717663	0.07423880692250734	0.04546257423353223	0.7526455026455027	0.6388888888888888
chr10	77570000	77780000	chr10	77570000	77780000	255,255,0	1.0473211444271455	0.02715690898892771	0.09226685167957963	0.7768595041322314	0.71900826446281
chr10	111900000	112170000	chr10	111900000	112170000	255,255,0	1.7494168757801476	0.06206160726290921	0.05619763208952408	0.8826530612244898	0.8724489795918368
chr10	103270000	103550000	chr10	103270000	103550000	255,255,0	1.7442471544883642	0.05518499763187246	0.06208091650840836	0.8904761904761904	0.9
chr10	115950000	116490000	chr10	115950000	116490000	255,255,0	0.944076565228976	0.05739865957210083	0.05974398672921439	0.6997354497354498	0.5277777777777778
chr10	9590000	9880000	chr10	9590000	9880000	255,255,0	1.1650124252931486	0.05547483638030418	0.06142806677123781	0.8977777777777778	0.5066666666666667
chr10	26760000	27070000	chr10	26760000	27070000	255,255,0	0.7810977249496858	0.045314179484193445	0.07105334701690444	0.525390625	0.5750485089869282
chr10	126390000	126610000	chr10	126390000	126610000	255,255,0	1.3403061395725424	0.03956034863737935	0.07597406229901948	0.8106060606060606	0.8106060606060606
chr10	113350000	113750000	chr10	113350000	113750000	255,255,0	0.8211248208097046	0.04763091101449021	0.06760900807868031	0.5119047619047619	0.611904761904762
chr10	13520000	13690000	chr10	13520000	13690000	255,255,0	1.1590890791006885	0.07242159167754504	0.04196501084114404	0.7407407407407407	0.691358024691358
chr10	70290000	70470000	chr10	70290000	70470000	255,255,0	1.1780990593338068	0.04759382093841953	0.06545482433583452	0.7666666666666667	0.7222222222222222
chr10	74700000	74870000	chr10	74700000	74870000	255,255,0	1.054487327901614	0.044247052469685993	0.06865318706912789	0.7160493827160493	0.691358024691358
chr10	94460000	94720000	chr10	94460000	94720000	255,255,0	1.4705656358672603	0.06546270627384124	0.04736728472501035	0.8516483516483516	0.8076923076923077
chr10	101980000	102330000	chr10	101980000	102330000	255,255,0	1.6694572251133213	0.05553159729684384	0.05721605331534191	0.9104938271604939	0.8734567901234568
chr10	88010000	88240000	chr10	88010000	88240000	255,255,0	1.4490595129312887	0.05586148390736442	0.05661926307415188	0.8402777777777778	0.7986111111111112
chr10	81920000	82170000	chr10	81920000	82170000	255,255,0	1.1688071266398896	0.061064329165233286	0.05113084975250236	0.7660608622147084	0.7295012679628063
chr10	46370000	46730000	chr10	46370000	46730000	255,255,0	1.1598670825519368	0.03387702272755698	0.07813232283439711	0.7046783625730995	0.8625730994152047
chr10	90650000	90800000	chr10	90650000	90800000	255,255,0	1.1494635255529129	0.054087607542497945	0.05787821483350128	0.671875	0.671875
chr10	96010000	96390000	chr10	96010000	96390000	255,255,0	1.1157322845539834	0.06815704748464296	0.043718018040502585	0.8605263157894737	0.5289473684210526
chr10	85510000	85800000	chr10	85510000	85800000	255,255,0	1.5127165563659417	0.056124330311783405	0.05559183991792638	0.8711111111111111	0.8444444444444444
chr10	121380000	121680000	chr10	121380000	121680000	255,255,0	1.4931247391892586	0.045980872352957336	0.06552465749781236	0.8875	0.8541666666666666
chr10	62740000	63140000	chr10	62740000	63140000	255,255,0	1.237623810418209	0.0585192530452982	0.05271992678295047	0.8404761904761905	0.8261904761904761
chr10	93410000	93800000	chr10	93410000	93800000	255,255,0	1.6942425810388548	0.055867873107945554	0.0544033409383691	0.9325	0.9075
chr10	6120000	6600000	chr10	6120000	6600000	255,255,0	1.2720544452349687	0.05740104858603991	0.052161820717987986	0.8183333333333334	0.7983333333333333
chr10	99090000	99470000	chr10	99090000	99470000	255,255,0	1.2731791929108578	0.06551051178858591	0.04397640815074148	0.8605263157894737	0.6342105263157894
chr10	73190000	73470000	chr10	73190000	73470000	255,255,0	1.3637671219140675	0.047145649370780154	0.0619372208091033	0.7761904761904762	0.8904761904761904
chr10	129860000	130080000	chr10	129860000	130080000	255,255,0	1.266651655584581	0.04215339631465742	0.06684164941846027	0.7348484848484849	0.7954545454545454
chr10	120320000	120790000	chr10	120320000	120790000	255,255,0	1.531935332819233	0.05894908597181871	0.04949725153216873	0.7441319444444444	0.9302430555555555
chr10	70800000	71210000	chr10	70800000	71210000	255,255,0	0.7574576933380095	0.053172093444961904	0.05403353906731983	0.5124716553287982	0.6077097505668935
chr10	28330000	28660000	chr10	28330000	28660000	255,255,0	1.0584136006836578	0.06912035504307089	0.03787162738155675	0.657439446366782	0.7681660899653979
chr10	29370000	29570000	chr10	29370000	29570000	255,255,0	1.2026541284408059	0.04868134238055816	0.058114396338835486	0.7181818181818181	0.7727272727272727
chr10	104560000	104760000	chr10	104560000	104760000	255,255,0	1.231896269073376	0.04169642402067006	0.06484323382307125	0.7363636363636363	0.7545454545454545
chr10	25470000	25960000	chr10	25470000	25960000	255,255,0	1.5026981460578948	0.05737593156883575	0.04878944915408118	0.9408	0.8
chr10	100220000	100410000	chr10	100220000	100410000	255,255,0	0.9080811980311159	0.03128906419614713	0.07396712820696381	0.6472222222222221	0.6118480725623583
chr10	106130000	106450000	chr10	106130000	106450000	255,255,0	1.0480529226464688	0.061157221657090505	0.043749084683683555	0.6727941176470589	0.6948529411764706
chr10	132760000	133390000	chr10	132760000	133390000	255,255,0	0.8987736226059078	0.05655176252999713	0.047546841652605566	0.5634765625	0.5830078125
chr10	64750000	64910000	chr10	64750000	64910000	255,255,0	1.0478250408816068	0.05763396394849389	0.04628149891593	0.7083333333333334	0.7083333333333334
chr10	87720000	87960000	chr10	87720000	87960000	255,255,0	1.443495656414834	0.06132322448399702	0.04246047145108761	0.8397435897435898	0.8397435897435898
chr10	27220000	27460000	chr10	27220000	27460000	255,255,0	1.209614778626816	0.0636852801357641	0.04009755507791456	0.8141025641025641	0.7371794871794872
chr10	105190000	105360000	chr10	105190000	105360000	255,255,0	1.1931161518687867	0.047805285978797726	0.0557487925431194	0.691358024691358	0.7160493827160493
chr10	114800000	115200000	chr10	114800000	115200000	255,255,0	1.360961926100621	0.03257135847162966	0.07026271997974841	0.8595238095238096	0.8166666666666667
chr10	32830000	33040000	chr10	32830000	33040000	255,255,0	1.271479606146529	0.05801550460142019	0.04458402520813655	0.7933884297520661	0.7768595041322314
chr10	44990000	45290000	chr10	44990000	45290000	255,255,0	1.1767666430175345	0.054001080325381645	0.04831462054512009	0.8041666666666667	0.7458333333333333
chr10	135300000	135500000	chr10	135300000	135500000	255,255,0	1.05972184761302	0.03940949623876194	0.06281961646334469	0.6636363636363637	0.6636363636363637
chr10	135040000	135280000	chr10	135040000	135280000	255,255,0	1.19219329484263	0.06488709927014383	0.03733975152810891	0.6987179487179487	0.7371794871794872
chr10	101710000	101950000	chr10	101710000	101950000	255,255,0	1.4892573003966274	0.04236407442718411	0.05973223454933202	0.8525641025641025	0.8141025641025641
chr10	122260000	122610000	chr10	122260000	122610000	255,255,0	1.1026789536177861	0.03964519482630821	0.06219865172929047	0.7006172839506173	0.7376543209876543
chr10	18660000	19060000	chr10	18660000	19060000	255,255,0	1.4110473850408312	0.0477843238394335	0.053789533584114285	0.8166666666666667	0.9166666666666666
chr10	11780000	12030000	chr10	11780000	12030000	255,255,0	1.455942473523493	0.05023763221425151	0.04984660810365288	0.8520710059171598	0.8520710059171598
chr10	90820000	90980000	chr10	90820000	90980000	255,255,0	1.0551483639907313	0.030139981523486563	0.06978009025976337	0.5972222222222222	0.6805555555555556
chr10	29620000	29920000	chr10	29620000	29920000	255,255,0	1.321250914549649	0.06707312856531883	0.032737580079177014	0.9041666666666667	0.6875
chr10	18100000	18240000	chr10	18100000	18240000	255,255,0	0.7947419496700701	0.07413858128460117	0.02565478356027219	0.6057539682539683	0.5378968253968255
chr10	23980000	24160000	chr10	23980000	24160000	255,255,0	0.936468090494994	0.06631779120936235	0.033348758640568646	0.6777777777777778	0.5444444444444444
chr10	113770000	113920000	chr10	113770000	113920000	255,255,0	1.0423692421462634	0.06145139233179382	0.0375575019044692	0.640625	0.640625
chr10	60450000	60670000	chr10	60450000	60670000	255,255,0	0.9405766740946719	0.06268709616442274	0.03615378269342828	0.7348484848484849	0.5681818181818182
chr10	71650000	71980000	chr10	71650000	71980000	255,255,0	1.442577603925689	0.052495568671683035	0.04592138952648164	0.8719723183391004	0.8996539792387543
chr10	13730000	13970000	chr10	13730000	13970000	255,255,0	1.35587996040876	0.04588236231643472	0.05085549561715838	0.8269230769230769	0.8397435897435898
chr10	54450000	54690000	chr10	54450000	54690000	255,255,0	0.9522189140539212	0.05170278226734166	0.04452953018462262	0.7115384615384616	0.6602564102564102
chr10	72410000	72830000	chr10	72410000	72830000	255,255,0	1.4424929983589263	0.04268851920797398	0.053310211482694006	0.9199134199134199	0.8722943722943723
chr10	103890000	104090000	chr10	103890000	104090000	255,255,0	0.9474857632045601	0.031187151822655614	0.06479038200157296	0.5727272727272728	0.6636363636363637
chr10	130270000	130540000	chr10	130270000	130540000	255,255,0	1.186605711035182	0.06224402898947995	0.0335869998116443	0.7787179487179487	0.6458730158730159
chr10	98780000	99010000	chr10	98780000	99010000	255,255,0	1.355398071778896	0.04433784267125364	0.05148103718344653	0.8402777777777778	0.7708333333333334
chr10	5620000	5840000	chr10	5620000	5840000	255,255,0	1.2820538583781957	0.05290819982781339	0.042687759481862875	0.8409090909090909	0.7803030303030303
chr10	4490000	4930000	chr10	4490000	4930000	255,255,0	1.336610354657783	0.03640104822721077	0.059154372310794595	0.7015810276679841	0.9150197628458498
chr10	70490000	70730000	chr10	70490000	70730000	255,255,0	0.7617440871182726	0.047004004168063	0.048478780207093924	0.5833333333333334	0.532051282051282
chr10	79300000	79930000	chr10	79300000	79930000	255,255,0	1.2930832104361134	0.05437522360780811	0.041035818409199044	0.9521484375	0.6201171875
chr10	72000000	72390000	chr10	72000000	72390000	255,255,0	1.5631593228281382	0.04323740310502011	0.05212016775750922	0.9425	0.9075
chr10	47150000	47430000	chr10	47150000	47430000	255,255,0	1.1552277825247383	0.0573658902936666	0.037939239414272644	0.7831632653061225	0.7685374149659865
chr10	29980000	30330000	chr10	29980000	30330000	255,255,0	1.1096889931838776	0.027981663818384298	0.06727526257657002	0.5895061728395061	0.8611111111111112
chr10	60060000	60420000	chr10	60060000	60420000	255,255,0	1.3199043799930164	0.041016241029649236	0.054157238752710696	0.8450292397660819	0.868421052631579
chr10	49730000	49860000	chr10	49730000	49860000	255,255,0	0.816831534879831	0.015843768142118568	0.07917769639337083	0.5306122448979592	0.5714285714285714
chr10	22800000	23040000	chr10	22800000	23040000	255,255,0	1.275127847266561	0.05302525918430992	0.04126862215470186	0.8397435897435898	0.7628205128205128
chr10	75940000	76310000	chr10	75940000	76310000	255,255,0	0.922862847078131	0.030006941758187494	0.06337334578110902	0.5373961218836565	0.7977839335180056
chr10	63700000	64020000	chr10	63700000	64020000	255,255,0	1.27600637985876	0.03077267292105872	0.06233090415234588	0.6580882352941176	0.9080882352941176
chr10	118370000	118530000	chr10	118370000	118530000	255,255,0	0.9971885523403169	0.0520819900349771	0.04081834034410328	0.5694444444444444	0.6805555555555556
chr10	98380000	98560000	chr10	98380000	98560000	255,255,0	1.2528873775767928	0.05418504823146229	0.03868431696183889	0.7666666666666667	0.7222222222222222
chr10	62170000	62610000	chr10	62170000	62610000	255,255,0	1.0305784829942104	0.034619933580886685	0.05720406276983943	0.6699604743083004	0.7766798418972332
chr10	112310000	112630000	chr10	112310000	112630000	255,255,0	0.8914671732250232	0.056462595429721645	0.035306009446637636	0.5772058823529411	0.6139705882352942
chr10	52820000	53040000	chr10	52820000	53040000	255,255,0	1.1748005793125147	0.03134925678429476	0.06021883645664769	0.75	0.8106060606060606
chr10	58490000	58880000	chr10	58490000	58880000	255,255,0	1.090213389471619	0.03421396838406941	0.057348111481109215	0.6725	0.8175
chr10	6630000	6870000	chr10	6630000	6870000	255,255,0	1.3955080531907444	0.0413352291948645	0.05015418741107244	0.8397435897435898	0.8653846153846154
chr10	29200000	29340000	chr10	29200000	29340000	255,255,0	0.9165859875940203	0.03594618037055647	0.05513441803846246	0.5892857142857143	0.5892857142857143
chr10	26120000	26560000	chr10	26120000	26560000	255,255,0	0.955913409917993	0.03961734143804922	0.05131910080198736	0.6383399209486166	0.66600790513834
chr10	17620000	18040000	chr10	17620000	18040000	255,255,0	1.7648703866496285	0.04317475265241055	0.04750383985516443	0.9545454545454546	0.9025974025974026
chr10	16910000	17110000	chr10	16910000	17110000	255,255,0	0.7880513232252147	0.05169704510772334	0.03891629105690752	0.5333333333333333	0.648076923076923
chr10	94050000	94230000	chr10	94050000	94230000	255,255,0	0.9042283025363671	0.031456544294061105	0.05904991095505903	0.6592013888888889	0.5612847222222221
chr10	89620000	89780000	chr10	89620000	89780000	255,255,0	0.7483078995006494	0.05147259444732023	0.03898503101896506	0.5555555555555556	0.625
chr10	104380000	104540000	chr10	104380000	104540000	255,255,0	1.1446044983800658	0.04006304931216703	0.0503877596248246	0.6805555555555556	0.7083333333333334
chr10	125450000	125830000	chr10	125450000	125830000	255,255,0	1.6141361003353756	0.056298629962871855	0.0340264244728159	0.8552631578947368	0.9394736842105263
chr10	70040000	70230000	chr10	70040000	70230000	255,255,0	1.0306646927360528	0.06335781218364601	0.026239848651376508	0.77	0.65
chr10	71260000	71480000	chr10	71260000	71480000	255,255,0	1.150455903125882	0.03944564815586844	0.04966779121603361	0.7803030303030303	0.7651515151515151
chr10	118970000	119220000	chr10	118970000	119220000	255,255,0	1.1922026892255284	0.05573839029196359	0.033346495792510145	0.7928994082840237	0.6627218934911243
chr10	27580000	27740000	chr10	27580000	27740000	255,255,0	1.1073604601091174	0.04113642537698679	0.04794434736727668	0.7083333333333334	0.6805555555555556
chr10	105390000	105750000	chr10	105390000	105750000	255,255,0	1.2345793916823204	0.043607759117999786	0.04546958325981697	0.6403508771929824	0.8625730994152047
chr10	61670000	61840000	chr10	61670000	61840000	255,255,0	0.9953574009416537	0.06525395623627	0.023755058508128375	0.7407407407407407	0.5679012345679012
chr10	61670000	62130000	chr10	61670000	62130000	255,255,0	1.0386936553835215	0.050099018773816756	0.038304557620154306	0.867671277997365	0.5139163372859025
chr10	49600000	49860000	chr10	49600000	49860000	255,255,0	1.1043999121287966	0.03284417031690222	0.05493104240316632	0.5879120879120879	0.8406593406593407
chr10	85830000	86020000	chr10	85830000	86020000	255,255,0	1.2048785183211956	0.046169164170614896	0.041427010994556895	0.79	0.71
chr10	93110000	93320000	chr10	93110000	93320000	255,255,0	1.244899219022035	0.03677401996747105	0.05057840997807077	0.7768595041322314	0.7107438016528925
chr10	90260000	90440000	chr10	90260000	90440000	255,255,0	1.2059164688956607	0.03302301658688053	0.054051904441436954	0.63356290174472	0.7965564738292011
chr10	12050000	12280000	chr10	12050000	12280000	255,255,0	1.3531859466052976	0.04497044710341408	0.04203189398935239	0.8402777777777778	0.7986111111111112
chr10	14000000	14170000	chr10	14000000	14170000	255,255,0	1.0300133528755095	0.048643874253561405	0.038313550629326135	0.5925925925925926	0.7407407407407407
chr10	132000000	132190000	chr10	132000000	132190000	255,255,0	1.2133294498949732	0.022579740627399116	0.06424650095893977	0.67	0.77
chr10	124130000	124310000	chr10	124130000	124310000	255,255,0	1.1624350907620373	0.055784486780781115	0.03071043211134389	0.7666666666666667	0.6555555555555556
chr10	97700000	97900000	chr10	97700000	97900000	255,255,0	1.2386003291584928	0.049873631608124205	0.03634463881733153	0.7545454545454545	0.7545454545454545
chr10	70820000	71030000	chr10	70820000	71030000	255,255,0	1.0025633922917327	0.044736293537705814	0.04140951723512539	0.628099173553719	0.743801652892562
chr10	23140000	23350000	chr10	23140000	23350000	255,255,0	0.880082248481405	0.0509430117308034	0.034507624489406516	0.512396694214876	0.7107438016528925
chr10	1490000	1790000	chr10	1490000	1790000	255,255,0	1.0414674630193128	0.046328152399581775	0.038902077946580654	0.6875	0.7458333333333333
chr10	116540000	116800000	chr10	116540000	116800000	255,255,0	1.51303108982188	0.04259954047638034	0.04178299400906771	0.8736263736263736	0.8736263736263736
chr10	129690000	129850000	chr10	129690000	129850000	255,255,0	0.9325483320670864	0.03395606039843701	0.050416527177290005	0.6009837962962963	0.595679012345679
chr10	130570000	130910000	chr10	130570000	130910000	255,255,0	0.8967818816939629	0.03294423429196594	0.051307319797598235	0.5718954248366013	0.5980392156862745
chr10	6390000	6600000	chr10	6390000	6600000	255,255,0	1.078989384074036	0.036281846055746546	0.047868901525341165	0.5950413223140496	0.8099173553719008
chr10	55960000	56310000	chr10	55960000	56310000	255,255,0	0.8854613303904195	0.04136088671192729	0.04277452776937701	0.6635802469135802	0.6203703703703703
chr10	76490000	76630000	chr10	76490000	76630000	255,255,0	0.7730267042322576	0.03606182385039783	0.04711915133323251	0.5892857142857143	0.5178571428571429
chr10	8120000	8290000	chr10	8120000	8290000	255,255,0	1.0846833338818063	0.04181790095367164	0.041240550197482406	0.6666666666666666	0.7160493827160493
chr10	112220000	112520000	chr10	112220000	112520000	255,255,0	0.84197135784962	0.04205167896088118	0.040618039942474184	0.6125	0.5208333333333334
chr10	116140000	116470000	chr10	116140000	116470000	255,255,0	0.9987969466513351	0.034817775651304256	0.0475532684274691	0.615916955017301	0.6851211072664359
chr10	125850000	126260000	chr10	125850000	126260000	255,255,0	1.6253936051070101	0.03701127753745931	0.04532015277147655	0.9251700680272109	0.8934240362811792
chr10	25250000	25420000	chr10	25250000	25420000	255,255,0	1.0675764758274016	0.026218346558284866	0.05599370097625196	0.6419753086419753	0.7160493827160493
chr10	32510000	32810000	chr10	32510000	32810000	255,255,0	1.225730524331025	0.04331594941477128	0.03888608052922307	0.7791666666666667	0.8208333333333333
chr10	20170000	20370000	chr10	20170000	20370000	255,255,0	0.8058423585883984	0.05347882287411814	0.02827626221121118	0.6454545454545455	0.5181818181818182
chr10	60930000	61080000	chr10	60930000	61080000	255,255,0	0.8929273521543962	0.045702881455055744	0.035853688523537396	0.671875	0.546875
chr10	113370000	113650000	chr10	113370000	113650000	255,255,0	0.7313720822851484	0.03594532640092224	0.04517240985662532	0.5095238095238095	0.5
chr10	30990000	31270000	chr10	30990000	31270000	255,255,0	1.2872773798594	0.032914581822171746	0.047822865970318276	0.8238095238095238	0.8142857142857143
chr10	74410000	74600000	chr10	74410000	74600000	255,255,0	0.9473618673083746	0.05012736479108401	0.030220933803281922	0.69	0.65
chr10	71500000	71640000	chr10	71500000	71640000	255,255,0	0.8868379799818331	0.03437148959465688	0.04562501135027529	0.625	0.625
chr10	97920000	98330000	chr10	97920000	98330000	255,255,0	1.0083153823143323	0.04001497043134976	0.0390665612567765	0.5759637188208617	0.7482993197278912
chr10	3890000	4380000	chr10	3890000	4380000	255,255,0	0.7877134460822447	0.03995653925655828	0.03887842525083657	0.608	0.5152
chr10	115960000	116120000	chr10	115960000	116120000	255,255,0	1.1026278591085825	0.04131225887582372	0.037365922647354596	0.6805555555555556	0.6805555555555556
chr10	17360000	17590000	chr10	17360000	17590000	255,255,0	1.2598864074396277	0.021873430707575525	0.05626239397911029	0.6736111111111112	0.8541666666666666
chr10	73480000	73690000	chr10	73480000	73690000	255,255,0	1.106868816203609	0.06378245597329457	0.014021379257241971	0.8264462809917356	0.5950413223140496
chr10	1870000	2170000	chr10	1870000	2170000	255,255,0	1.1074282591923303	0.03477250314819975	0.043022659761799975	0.7041666666666667	0.8041666666666667
chr10	44990000	45170000	chr10	44990000	45170000	255,255,0	0.9572968533438158	0.04769149949213233	0.029262316558413642	0.7666666666666667	0.5444444444444444
chr10	115580000	115780000	chr10	115580000	115780000	255,255,0	1.054633747644039	0.04651390259183752	0.029652788092074153	0.6636363636363637	0.7545454545454545
chr10	60940000	61290000	chr10	60940000	61290000	255,255,0	0.8362607965772131	0.04664476717710898	0.029279000939093247	0.6388888888888888	0.5524691358024691
chr10	76320000	76480000	chr10	76320000	76480000	255,255,0	0.7065167264995643	0.02282783192243852	0.05262498334612739	0.5416666666666666	0.5138888888888888
chr10	95700000	95920000	chr10	95700000	95920000	255,255,0	1.2868195018525883	0.025183974237671367	0.048730482491527505	0.7348484848484849	0.8106060606060606
chr10	7360000	7660000	chr10	7360000	7660000	255,255,0	0.9257927287737696	0.026944313208403816	0.04685842910853466	0.5375	0.7541666666666667
chr10	105880000	106110000	chr10	105880000	106110000	255,255,0	1.2092141038695814	0.04079831970694783	0.03290259505454321	0.7152777777777778	0.8125
chr10	18410000	18600000	chr10	18410000	18600000	255,255,0	0.8116045612486148	0.03948250411342816	0.03414250025141069	0.57	0.51
chr10	76640000	76860000	chr10	76640000	76860000	255,255,0	1.1234588019630802	0.04716534586668966	0.026300791742599833	0.8257575757575758	0.7196969696969697
chr10	106140000	106270000	chr10	106140000	106270000	255,255,0	0.8639449402005535	0.05490619663556153	0.018425092187706535	0.5714285714285714	0.5306122448979592
chr10	112670000	112960000	chr10	112670000	112960000	255,255,0	1.0404973979777519	0.039549045019038095	0.03345279681654217	0.7733333333333333	0.5511111111111111
chr10	27760000	27940000	chr10	27760000	27940000	255,255,0	1.0058761533402247	0.043646024381476356	0.02914929301443874	0.7222222222222222	0.5888888888888889
chr10	61300000	61640000	chr10	61300000	61640000	255,255,0	1.25100069984153	0.027675382319438134	0.04460414671318441	0.7418300653594772	0.8856209150326797
chr10	120530000	120790000	chr10	120530000	120790000	255,255,0	1.2688946242662773	0.019002449122142103	0.05287909717635966	0.6098901098901099	0.8846153846153846
chr10	48970000	49240000	chr10	48970000	49240000	255,255,0	0.9815273392892211	0.03852623569191168	0.03323484182824058	0.7602040816326531	0.6377551020408163
chr10	93440000	93640000	chr10	93440000	93640000	255,255,0	1.0037165380919078	0.05247222840240205	0.017845044137482512	0.7727272727272727	0.5181818181818182
chr10	22550000	22760000	chr10	22550000	22760000	255,255,0	1.1971360732221172	0.021990043266193984	0.048198033126978346	0.7107438016528925	0.8264462809917356
chr10	82280000	82600000	chr10	82280000	82600000	255,255,0	0.8422017410842816	0.03953022514222778	0.03056991228381368	0.6580882352941176	0.5625
chr10	59770000	59990000	chr10	59770000	59990000	255,255,0	1.1699489677674058	0.02573535532083583	0.044257972108134494	0.7954545454545454	0.7954545454545454
chr10	60690000	60900000	chr10	60690000	60900000	255,255,0	1.171564594895126	0.032221104916997756	0.03775076752091529	0.7603305785123967	0.8264462809917356
chr10	99250000	99420000	chr10	99250000	99420000	255,255,0	1.0890967460825012	0.029548284965965864	0.040316312253150424	0.6419753086419753	0.7407407407407407
chr10	97520000	97670000	chr10	97520000	97670000	255,255,0	0.9094194446630968	0.027463065477047813	0.04197674054550734	0.546875	0.640625
chr10	22070000	22280000	chr10	22070000	22280000	255,255,0	1.3007180083024659	0.031894820713936595	0.03739947027719093	0.8099173553719008	0.8099173553719008
chr10	51580000	51750000	chr10	51580000	51750000	255,255,0	0.8511021476258882	0.03986056057082871	0.02913071641512941	0.5679012345679012	0.6419753086419753
chr10	120320000	120490000	chr10	120320000	120490000	255,255,0	1.0741135768221526	0.04607836977947519	0.022757874536536125	0.7407407407407407	0.6419753086419753
chr10	94930000	95080000	chr10	94930000	95080000	255,255,0	1.0275103134848513	0.04481989650299213	0.023813806125585774	0.671875	0.609375
chr10	48640000	48950000	chr10	48640000	48950000	255,255,0	0.7854621252947892	0.03321389929338518	0.035000535329947596	0.62109375	0.54296875
chr10	80340000	80480000	chr10	80340000	80480000	255,255,0	0.8651621793875929	0.023493732574705484	0.0445721793427007	0.5178571428571429	0.625
chr10	21650000	21840000	chr10	21650000	21840000	255,255,0	1.0653273945314092	0.04431505357508139	0.023312169825973613	0.77	0.59
chr10	63480000	63680000	chr10	63480000	63680000	255,255,0	1.1473033637344385	0.034308873914752874	0.033285195385076016	0.7909090909090909	0.7727272727272727
chr10	102160000	102310000	chr10	102160000	102310000	255,255,0	0.9351489394517987	0.023684120906187836	0.04380514313603741	0.515625	0.671875
chr10	28460000	28640000	chr10	28460000	28640000	255,255,0	0.9890625698970166	0.028588895435235157	0.038805094349006225	0.6777777777777778	0.6777777777777778
chr10	107910000	108100000	chr10	107910000	108100000	255,255,0	1.0430776651692653	0.029764707207587164	0.03762807350327248	0.65	0.73
chr10	120030000	120240000	chr10	120030000	120240000	255,255,0	1.094081495570379	0.027183303830165657	0.040072553671854694	0.8099173553719008	0.6115702479338843
chr10	33420000	33760000	chr10	33420000	33760000	255,255,0	1.0461279491880173	0.03864052680878634	0.02832756431464103	0.8398692810457516	0.5522875816993464
chr10	131040000	131340000	chr10	131040000	131340000	255,255,0	1.2411265115849361	0.03939462738293521	0.026562753123164657	0.8375	0.7041666666666667
chr10	131790000	131980000	chr10	131790000	131980000	255,255,0	0.8195682392776389	0.035325293214237746	0.030578476926968762	0.57	0.51
chr10	13080000	13240000	chr10	13080000	13240000	255,255,0	0.9880788958561144	0.05252730320377867	0.013371956532263385	0.7083333333333334	0.625
chr10	99100000	99230000	chr10	99100000	99230000	255,255,0	0.8205267251369213	0.03449735175277696	0.03129728923802991	0.5306122448979592	0.5306122448979592
chr10	26590000	26750000	chr10	26590000	26750000	255,255,0	0.8963646586033405	0.04419824051704094	0.021382657644350635	0.6805555555555556	0.5416666666666666
chr10	122780000	123000000	chr10	122780000	123000000	255,255,0	1.0215621268427681	0.05088577047504018	0.01455551714483459	0.8078787878787879	0.5087878787878788
chr10	48640000	48830000	chr10	48640000	48830000	255,255,0	0.7974225418607085	0.032871660552784926	0.03249080191887645	0.65	0.51
chr10	96400000	96650000	chr10	96400000	96650000	255,255,0	0.9715347768840841	0.026860972339377776	0.0384012258740668	0.591715976331361	0.6982248520710059
chr10	26400000	26550000	chr10	26400000	26550000	255,255,0	0.9635361398728661	0.014054656173853835	0.05053432421254342	0.640625	0.671875
chr10	95310000	95630000	chr10	95310000	95630000	255,255,0	1.081458039130371	0.033576346802848614	0.03016592985630147	0.6801470588235294	0.7389705882352942
chr10	28130000	28270000	chr10	28130000	28270000	255,255,0	0.7862403997718752	0.023239326012069385	0.040336106339702034	0.5535714285714286	0.5535714285714286
chr10	98580000	98740000	chr10	98580000	98740000	255,255,0	0.9395588725672164	0.02563677225974218	0.03771075780081722	0.5416666666666666	0.6805555555555556
chr10	22330000	22540000	chr10	22330000	22540000	255,255,0	1.2140016388456147	0.03991540173363489	0.022834914518747938	0.7768595041322314	0.7933884297520661
chr10	8310000	8700000	chr10	8310000	8700000	255,255,0	1.1246849045958958	0.034306175358596036	0.028386221704962446	0.8525	0.6525
chr10	32320000	32470000	chr10	32320000	32470000	255,255,0	0.7530254566295596	0.025584169135649787	0.036266449267575857	0.515625	0.546875
chr10	83080000	83320000	chr10	83080000	83320000	255,255,0	0.8786364459241716	0.035567934465766726	0.026239896490871616	0.6089743589743589	0.6217948717948718
chr10	48410000	48610000	chr10	48410000	48610000	255,255,0	1.0182753727281044	0.03212917584018507	0.02830869741969215	0.6818181818181818	0.7363636363636363
chr10	33060000	33240000	chr10	33060000	33240000	255,255,0	1.0014928883911902	0.028131152325191915	0.0319749715954781	0.7	0.6777777777777778
chr10	33260000	33390000	chr10	33260000	33390000	255,255,0	0.787563508324803	0.017810405179073733	0.04214565743537256	0.5306122448979592	0.5714285714285714
chr10	83360000	83600000	chr10	83360000	83600000	255,255,0	1.0231093543222762	0.034121831255440625	0.02581469416712479	0.7756410256410257	0.6089743589743589
chr10	49300000	49490000	chr10	49300000	49490000	255,255,0	1.0845674486041776	0.030902092983678624	0.02895821768218753	0.77	0.73
chr10	112980000	113260000	chr10	112980000	113260000	255,255,0	0.8713096633452846	0.02724127340579639	0.03181500883907558	0.6428571428571429	0.5666666666666667
chr10	45300000	45470000	chr10	45300000	45470000	255,255,0	0.9237276203332727	0.02464495549839859	0.03372584014053598	0.5925925925925926	0.7160493827160493
chr10	127410000	127630000	chr10	127410000	127630000	255,255,0	1.0845312855851468	0.009995601539227288	0.04772285218668135	0.6590909090909091	0.7954545454545454
chr10	71040000	71210000	chr10	71040000	71210000	255,255,0	0.930742498158605	0.03343193870839118	0.024073723107553416	0.6172839506172839	0.7160493827160493
chr10	30110000	30300000	chr10	30110000	30300000	255,255,0	0.9712595428581946	0.014397789483477301	0.04265549614423541	0.63	0.73
chr10	124580000	124810000	chr10	124580000	124810000	255,255,0	1.1974342653932166	0.021252188078271977	0.03578218853557033	0.7013888888888888	0.8125
chr10	107270000	107420000	chr10	107270000	107420000	255,255,0	0.852727617037053	0.030558504518564907	0.026095369944336082	0.671875	0.515625
chr10	107450000	107670000	chr10	107450000	107670000	255,255,0	1.0164414719585133	0.02380520886411871	0.032172759739196304	0.6439393939393939	0.7348484848484849
chr10	107700000	107880000	chr10	107700000	107880000	255,255,0	0.8616927599256154	0.025689434322916475	0.028935455419296215	0.5666666666666667	0.6333333333333333
chr10	14180000	14420000	chr10	14180000	14420000	255,255,0	1.1098216613682599	0.030768314005174796	0.02358544418110287	0.8653846153846154	0.6346153846153846
chr10	24850000	25050000	chr10	24850000	25050000	255,255,0	1.090188754774867	0.02871841876509723	0.025598992383710058	0.7727272727272727	0.7
chr10	11610000	11760000	chr10	11610000	11760000	255,255,0	0.7927503632067832	0.012234775884698118	0.041264360004968956	0.546875	0.578125
chr10	84020000	84220000	chr10	84020000	84220000	255,255,0	0.9242068482658917	0.02802892747105923	0.025100897992085886	0.7181818181818181	0.5727272727272728
chr10	11010000	11270000	chr10	11010000	11270000	255,255,0	0.8068906508172474	0.028803010677609507	0.02431315345131877	0.6411174271532663	0.5261047737227807
chr10	6120000	6270000	chr10	6120000	6270000	255,255,0	0.9371140580591013	0.03295625503416075	0.01868265426778529	0.640625	0.671875
chr10	119320000	119470000	chr10	119320000	119470000	255,255,0	0.8699030012609341	0.03234403437184458	0.019050028277607066	0.640625	0.515625
chr10	5940000	6100000	chr10	5940000	6100000	255,255,0	0.9155535584752698	0.018989644509864016	0.03231593624370422	0.5972222222222222	0.6805555555555556
chr10	77330000	77540000	chr10	77330000	77540000	255,255,0	1.0677702166225165	0.024344596544397273	0.02678901543903419	0.6942148760330579	0.8264462809917356
chr10	63150000	63310000	chr10	63150000	63310000	255,255,0	0.8905827193477827	0.030623708052528925	0.01979613141238255	0.6805555555555556	0.5972222222222222
chr10	114590000	114760000	chr10	114590000	114760000	255,255,0	1.0421353232329884	0.012551621496586472	0.037582153369952645	0.6172839506172839	0.7407407407407407
chr10	24590000	24820000	chr10	24590000	24820000	255,255,0	0.8173981701814145	0.0275883492223192	0.022514344732353742	0.6728049728049728	0.5046620046620046
chr10	24380000	24550000	chr10	24380000	24550000	255,255,0	0.8551733712164368	0.016486358661319506	0.03341446486578948	0.5679012345679012	0.6172839506172839
chr10	93830000	94000000	chr10	93830000	94000000	255,255,0	0.8965275254475951	0.02936009522846103	0.01928006382091196	0.6172839506172839	0.5925925925925926
chr10	11330000	11560000	chr10	11330000	11560000	255,255,0	0.9474429544401995	0.026787898700375956	0.02135218241707216	0.7152777777777778	0.6319444444444444
chr10	123590000	123750000	chr10	123590000	123750000	255,255,0	0.9519075691289299	0.014957128455493764	0.032824708355513224	0.6527777777777778	0.6527777777777778
chr10	59590000	59750000	chr10	59590000	59750000	255,255,0	0.8990247187002334	0.028149321106410788	0.019604815237274434	0.6805555555555556	0.625
chr10	21860000	22050000	chr10	21860000	22050000	255,255,0	0.8948643435051764	0.024730288031008463	0.02241967853038325	0.59	0.65
chr10	127070000	127270000	chr10	127070000	127270000	255,255,0	0.9794975801245636	0.031483765352249345	0.015378289066374807	0.7545454545454545	0.6090909090909091
chr10	25070000	25220000	chr10	25070000	25220000	255,255,0	0.8590785735552426	0.02717833115395519	0.019390886629135958	0.578125	0.640625
chr10	112350000	112510000	chr10	112350000	112510000	255,255,0	0.9442315633286016	0.02196093751271833	0.024518756574821443	0.5972222222222222	0.6527777777777778
chr10	78730000	78890000	chr10	78730000	78890000	255,255,0	0.8900227015386742	0.016054995469103092	0.0299745734584732	0.5972222222222222	0.7083333333333334
chr10	73010000	73170000	chr10	73010000	73170000	255,255,0	0.7281815777709167	0.017971630090936146	0.0274246268019174	0.5138888888888888	0.5694444444444444
chr10	126090000	126250000	chr10	126090000	126250000	255,255,0	0.8990602790244897	0.010094632838464238	0.034790906102569887	0.5138888888888888	0.6805555555555556
chr10	61310000	61500000	chr10	61310000	61500000	255,255,0	1.0155084984978555	0.022764107468705705	0.021365196025237856	0.79	0.69
chr10	30740000	30960000	chr10	30740000	30960000	255,255,0	0.9077673085722122	0.019091909952791045	0.024426873016403613	0.5984848484848485	0.7196969696969697
chr10	62930000	63130000	chr10	62930000	63130000	255,255,0	0.9502167620833495	0.01634385077449886	0.026605140648807188	0.6090909090909091	0.7727272727272727
chr10	116840000	117020000	chr10	116840000	117020000	255,255,0	0.9155138603615149	0.028211324249330094	0.01463772536004293	0.726388888888889	0.5180555555555555
chr10	98170000	98310000	chr10	98170000	98310000	255,255,0	0.7699568031556145	0.01684500580917842	0.022271865439404192	0.5178571428571429	0.5535714285714286
chr10	23390000	23520000	chr10	23390000	23520000	255,255,0	0.7605029852732541	0.022764979257936146	0.014587430045626173	0.5714285714285714	0.5306122448979592
chr10	97940000	98120000	chr10	97940000	98120000	255,255,0	0.9810785312046836	0.02283777869987756	0.014238230297105671	0.7	0.6555555555555556
chr10	61090000	61290000	chr10	61090000	61290000	255,255,0	0.980721564044353	0.014426804460978378	0.02146793463588769	0.6818181818181818	0.7727272727272727
chr10	17130000	17330000	chr10	17130000	17330000	255,255,0	0.8645597951776409	0.015776661754837655	0.01678108353464161	0.6090909090909091	0.6818181818181818
chr10	63320000	63470000	chr10	63320000	63470000	255,255,0	0.6880176445324377	0.012000370787717006	0.015839266984180818	0.546875	0.515625
chr11	48470000	50470000	chr11	48470000	50470000	255,255,0	1.1497369722696975	0.28876128417454705	0.2617655786509097	0.7032673267326732	0.6479207920792079
chr11	53820000	55440000	chr11	53820000	55440000	255,255,0	1.2940051466962266	0.22782459277852918	0.23939616877242606	0.734718458295694	0.7223727792833484
chr11	99990000	100740000	chr11	99990000	100740000	255,255,0	0.7314201375848992	0.14426468447789537	0.14192210496147484	0.7022160664819944	0.502770083102493
chr11	99260000	99880000	chr11	99260000	99880000	255,255,0	1.3208313931053133	0.11297971242513774	0.12146589837219826	0.8336693548387096	0.8598790322580645
chr11	29480000	30270000	chr11	29480000	30270000	255,255,0	1.3584356163504006	0.11590363306486873	0.10699477809572992	0.8575	0.695625
chr11	64460000	64760000	chr11	64460000	64760000	255,255,0	1.5344295516406545	0.13981182128658926	0.060125631849223066	0.875	0.8291666666666667
chr11	119820000	120630000	chr11	119820000	120630000	255,255,0	1.4892112718221475	0.10151143464432036	0.09763561154772618	0.7971445568114218	0.8340273646638905
chr11	62330000	62530000	chr11	62330000	62530000	255,255,0	1.171851829674802	0.0653600813530098	0.1337839456525151	0.6636363636363637	0.7727272727272727
chr11	110810000	111820000	chr11	110810000	111820000	255,255,0	1.3293932103513995	0.08115321604717571	0.11755437078565834	0.6616685890042291	0.8423683198769704
chr11	75000000	75290000	chr11	75000000	75290000	255,255,0	0.9536868262172179	0.07506133759739864	0.12360467610050951	0.6540726817042607	0.7112155388471177
chr11	65680000	66140000	chr11	65680000	66140000	255,255,0	1.1440688369610799	0.10685497291865526	0.09158005516736226	0.8369565217391305	0.6612318840579711
chr11	66950000	67160000	chr11	66950000	67160000	255,255,0	1.3610406559520147	0.031487292011586364	0.1665432787847857	0.6942148760330579	0.7933884297520661
chr11	110810000	111650000	chr11	110810000	111650000	255,255,0	1.3266983887228667	0.0730565288497767	0.12432247091575624	0.7464008859357697	0.7934662236987818
chr11	14390000	14610000	chr11	14390000	14610000	255,255,0	0.8776144285180388	0.1555292623857318	0.041833286001948064	0.6893939393939394	0.5378787878787878
chr11	60620000	61060000	chr11	60620000	61060000	255,255,0	1.113197995736509	0.09711592797889101	0.09998703204894767	0.7569169960474308	0.6857707509881423
chr11	1670000	1820000	chr11	1670000	1820000	255,255,0	0.9741695712511048	0.11442848391546995	0.08200648839289662	0.609375	0.609375
chr11	10900000	11720000	chr11	10900000	11720000	255,255,0	1.2403178470421123	0.11332538833082947	0.0823607177494485	0.5696864111498258	0.8252032520325203
chr11	56320000	56550000	chr11	56320000	56550000	255,255,0	0.7585832292712589	0.06484759445516296	0.13080073751764082	0.5677825722811987	0.6685756703613847
chr11	112580000	113690000	chr11	112580000	113690000	255,255,0	1.6951554002027582	0.10276246682025597	0.09277963051342841	0.8871173469387755	0.8737244897959183
chr11	91430000	92060000	chr11	91430000	92060000	255,255,0	0.4452785858515055	0.07082107983902085	0.12421340195685332	0.40625	0.4189453125
chr11	12890000	13060000	chr11	12890000	13060000	255,255,0	0.8449495535803275	0.13929426915683593	0.05568729242844356	0.5432098765432098	0.6296296296296297
chr11	67900000	68050000	chr11	67900000	68050000	255,255,0	0.8398314528998109	0.09492071885907863	0.09996630661083916	0.625	0.609375
chr11	4140000	4340000	chr11	4140000	4340000	255,255,0	1.420744544897654	0.12319616160745722	0.07168179301034297	0.7634880229660449	0.7922814822540096
chr11	108360000	108970000	chr11	108360000	108970000	255,255,0	1.15889375901927	0.10926806600247202	0.08475637590240781	0.6524453694068678	0.8116545265348595
chr11	98540000	99120000	chr11	98540000	99120000	255,255,0	0.9253156119591655	0.08247516016809087	0.11150571499220785	0.5646487858576099	0.7804243924643282
chr11	20570000	21420000	chr11	20570000	21420000	255,255,0	1.1529712755347834	0.10396896276883719	0.08975509658540667	0.6869876875443544	0.7122229270072942
chr11	23010000	23460000	chr11	23010000	23460000	255,255,0	0.824959211223212	0.10439678359267339	0.08917406221654735	0.610586011342155	0.5519848771266541
chr11	22800000	23510000	chr11	22800000	23510000	255,255,0	1.155424124130932	0.11405404097057803	0.07868455544023219	0.875	0.5223765432098766
chr11	132270000	132470000	chr11	132270000	132470000	255,255,0	1.2187095107340644	0.16647303485125342	0.025773535293469194	0.8090909090909091	0.7
chr11	4380000	4810000	chr11	4380000	4810000	255,255,0	1.3576095847359921	0.13242992278441917	0.05855955452798729	0.8264462809917356	0.8119834710743802
chr11	14430000	14750000	chr11	14430000	14750000	255,255,0	1.0356879471993499	0.10678835708372242	0.08383759136485372	0.6925842566943674	0.6337257617728532
chr11	100870000	101070000	chr11	100870000	101070000	255,255,0	0.9504054535065096	0.08285840663589439	0.1069670328071436	0.7	0.6818181818181818
chr11	58700000	58880000	chr11	58700000	58880000	255,255,0	0.7502936829934246	0.05637753240807052	0.13305045438428378	0.6333333333333333	0.5888888888888889
chr11	106330000	107290000	chr11	106330000	107290000	255,255,0	1.4418659725779688	0.08052034380812789	0.10850979455587309	0.9043367346938775	0.7784863945578231
chr11	133000000	133670000	chr11	133000000	133670000	255,255,0	0.9263412858596429	0.08078690975710795	0.10767106405344426	0.578719723183391	0.8494809688581315
chr11	65150000	65360000	chr11	65150000	65360000	255,255,0	0.852798132301914	0.09856930113639029	0.08975259000602044	0.6942148760330579	0.6694214876033058
chr11	70690000	70870000	chr11	70690000	70870000	255,255,0	1.178726749615634	0.045137420446405216	0.14032564666399347	0.7222222222222222	0.7444444444444445
chr11	71900000	72380000	chr11	71900000	72380000	255,255,0	0.905704766572199	0.09593668251881826	0.08922554830147053	0.645	0.5216666666666666
chr11	125440000	125960000	chr11	125440000	125960000	255,255,0	1.2824828724851165	0.10009345477922497	0.08473312203130182	0.6823361823361823	0.8646723646723646
chr11	65400000	65630000	chr11	65400000	65630000	255,255,0	1.2567314451376341	0.07961794026564009	0.1027022716845247	0.7708333333333334	0.7569444444444444
chr11	41630000	42660000	chr11	41630000	42660000	255,255,0	0.9442951317931456	0.08271223634473485	0.09917916143376175	0.5869082840236687	0.6878698224852071
chr11	111900000	112480000	chr11	111900000	112480000	255,255,0	1.3188432130310062	0.09372368198476055	0.08810189650177089	0.7482758620689656	0.7873563218390804
chr11	76730000	77100000	chr11	76730000	77100000	255,255,0	1.2351183834642674	0.09778120489716095	0.08314374572889938	0.7780855647891659	0.7983225607879347
chr11	135540000	135750000	chr11	135540000	135750000	255,255,0	1.1879013836355756	0.03718311248168078	0.14343282562666482	0.5454545454545454	0.8264462809917356
chr11	77230000	77670000	chr11	77230000	77670000	255,255,0	1.5034741144325787	0.10041403883778036	0.07921483896322812	0.741106719367589	0.8873517786561265
chr11	126830000	127540000	chr11	126830000	127540000	255,255,0	1.0804400502230798	0.09730694191648845	0.08199744310120735	0.8364197530864198	0.5563271604938271
chr11	124140000	124890000	chr11	124140000	124890000	255,255,0	1.1733717315999441	0.09485999034649631	0.08369946379054566	0.8240997229916898	0.6738227146814404
chr11	68970000	69560000	chr11	68970000	69560000	255,255,0	1.3702860707441398	0.07775008369781033	0.09872269529233377	0.8875363493466941	0.7699142729814721
chr11	6830000	7490000	chr11	6830000	7490000	255,255,0	1.3755245258499846	0.09196920504034684	0.08346405274546077	0.785204991087344	0.749554367201426
chr11	129530000	130320000	chr11	129530000	130320000	255,255,0	1.3763876810258315	0.08816427988671294	0.08597444248106617	0.809375	0.886875
chr11	19960000	20490000	chr11	19960000	20490000	255,255,0	0.9207594017678107	0.08945210423950908	0.0834130469422941	0.5404663923182441	0.6474622770919067
chr11	97480000	98280000	chr11	97480000	98280000	255,255,0	0.5711091879585373	0.08438860865495079	0.08775109185623056	0.5018292682926829	0.43597560975609756
chr11	9610000	10240000	chr11	9610000	10240000	255,255,0	1.5498644352953936	0.10511046305591062	0.06699466221597516	0.8681640625	0.8525390625
chr11	119940000	120630000	chr11	119940000	120630000	255,255,0	1.5706183238378897	0.08915409630589513	0.08245462838070727	0.8326530612244898	0.88
chr11	15830000	16470000	chr11	15830000	16470000	255,255,0	1.6018118297639756	0.07085318758758158	0.10057152737221875	0.7765151515151515	0.9176136363636364
chr11	128670000	129420000	chr11	128670000	129420000	255,255,0	1.229090955734141	0.08356937773330432	0.08774905446196059	0.7195290858725761	0.8143645474074421
chr11	98470000	99000000	chr11	98470000	99000000	255,255,0	0.6584904213749737	0.06237408078408453	0.10886012035499641	0.5157750342935528	0.5020576131687243
chr11	62890000	63770000	chr11	62890000	63770000	255,255,0	1.8229755846928946	0.07325870715254662	0.0974396902556775	0.9601010101010101	0.9217171717171717
chr11	116710000	117130000	chr11	116710000	117130000	255,255,0	1.7823097926836957	0.03941314702228027	0.13052433713556133	0.8766233766233766	0.8982683982683982
chr11	84880000	85750000	chr11	84880000	85750000	255,255,0	1.1666768685887199	0.09166233918757394	0.07816582751614765	0.7556818181818182	0.6730371900826446
chr11	22240000	22760000	chr11	22240000	22760000	255,255,0	1.6594192173909517	0.10195360826016894	0.06776326736200444	0.7905982905982906	0.9387464387464387
chr11	134950000	135300000	chr11	134950000	135300000	255,255,0	0.8984574470139456	0.1123881235081104	0.052263439519699605	0.8117283950617284	0.5154320987654321
chr11	131600000	132090000	chr11	131600000	132090000	255,255,0	1.697395199907983	0.07689246093068575	0.08772506750434261	0.912	0.936
chr11	111080000	111630000	chr11	111080000	111630000	255,255,0	1.0701313003719521	0.0707309084032369	0.09158765977856775	0.5267857142857143	0.8252551020408163
chr11	76340000	76710000	chr11	76340000	76710000	255,255,0	0.8893079939244202	0.0441484109819571	0.11777724340531762	0.6398891966759003	0.6565096952908587
chr11	35570000	36370000	chr11	35570000	36370000	255,255,0	1.7976958028159702	0.07363273108226276	0.08727933409528332	0.901829268292683	0.9347560975609757
chr11	132260000	132730000	chr11	132260000	132730000	255,255,0	1.4608793107883287	0.1051102622974659	0.05552427106470027	0.9375	0.8142361111111112
chr11	57560000	58330000	chr11	57560000	58330000	255,255,0	1.5842089870688296	0.08407914694043783	0.07575976385471112	0.9007232084155161	0.8961209730440499
chr11	47120000	47400000	chr11	47120000	47400000	255,255,0	1.4759309052904137	0.09373925886217502	0.06459946357797908	0.8047619047619048	0.8904761904761904
chr11	36870000	37470000	chr11	36870000	37470000	255,255,0	1.0276938321760993	0.10843581888829525	0.049525620065753236	0.6591397849462366	0.6763440860215054
chr11	107800000	107960000	chr11	107800000	107960000	255,255,0	0.9550002402878812	0.07347714574050222	0.08338958030668377	0.625	0.5972222222222222
chr11	61270000	61590000	chr11	61270000	61590000	255,255,0	1.2655581340570614	0.0719561280501258	0.0840004894303965	0.8713235294117647	0.7095588235294118
chr11	92650000	92980000	chr11	92650000	92980000	255,255,0	0.9954739396689246	0.07699136785145413	0.07872336801585184	0.754325259515571	0.7854671280276817
chr11	122130000	122590000	chr11	122130000	122590000	255,255,0	1.2114928852180167	0.0851064107157826	0.0703064755796382	0.894927536231884	0.6956521739130435
chr11	93910000	94580000	chr11	93910000	94580000	255,255,0	1.6258703163342076	0.08326888796869247	0.07165909728542141	0.9368512110726643	0.8788927335640139
chr11	96540000	97240000	chr11	96540000	97240000	255,255,0	1.2450749244225803	0.07422058686072142	0.07882221711954215	0.9246031746031746	0.6039682539682539
chr11	62890000	63030000	chr11	62890000	63030000	255,255,0	0.9143342287279922	0.10769321525331815	0.04522948051005226	0.5892857142857143	0.5892857142857143
chr11	56570000	57050000	chr11	56570000	57050000	255,255,0	1.3170687008927426	0.0813875846299836	0.06983330223845463	0.785	0.855
chr11	800000	1050000	chr11	800000	1050000	255,255,0	1.282241452835917	0.09380811031555075	0.05655273277897591	0.863905325443787	0.5857988165680473
chr11	83970000	84420000	chr11	83970000	84420000	255,255,0	1.3179617691758077	0.05602726079818135	0.09433326636880557	0.8979206049149339	0.7032136105860114
chr11	59060000	59220000	chr11	59060000	59220000	255,255,0	0.702479684268864	0.10627897761863347	0.04374802262950303	0.5694444444444444	0.5694444444444444
chr11	69280000	69530000	chr11	69280000	69530000	255,255,0	1.0419389435256257	0.051994837440341134	0.09597666902570162	0.5680473372781065	0.8165680473372781
chr11	134940000	135750000	chr11	134940000	135750000	255,255,0	1.8029518299251506	0.11558397048702554	0.03220371432686653	0.8643664485425342	0.966686496133254
chr11	128700000	129200000	chr11	128700000	129200000	255,255,0	0.9476034860228815	0.06845665216203785	0.07900786899137424	0.7403703703703703	0.5604379022897541
chr11	69580000	69790000	chr11	69580000	69790000	255,255,0	1.3853679633810416	0.09152220311484352	0.05497699250027094	0.8177685950413223	0.7814049586776859
chr11	38920000	39460000	chr11	38920000	39460000	255,255,0	0.7596977150012473	0.05450458470415139	0.09164703960783942	0.5050196716863384	0.5730904897571564
chr11	36380000	36590000	chr11	36380000	36590000	255,255,0	1.5604895110734942	0.06560217421852763	0.08039604080418108	0.8264462809917356	0.8099173553719008
chr11	78220000	78660000	chr11	78220000	78660000	255,255,0	1.5959143804747833	0.09582422987264791	0.04944920586582502	0.8043478260869565	0.9308300395256917
chr11	64010000	64200000	chr11	64010000	64200000	255,255,0	1.2456904557757862	0.06217287282551401	0.08222197832074996	0.79	0.76
chr11	60070000	60490000	chr11	60070000	60490000	255,255,0	1.4167165787786178	0.04811693283090847	0.09547103463851889	0.8636363636363636	0.8896103896103896
chr11	118550000	118970000	chr11	118550000	118970000	255,255,0	0.8606322493987726	0.04642864594110846	0.09615925700692805	0.512987012987013	0.5952380952380952
chr11	125610000	125950000	chr11	125610000	125950000	255,255,0	1.335665654509584	0.0680282505745161	0.07402463064066409	0.7352941176470589	0.8790849673202614
chr11	123360000	123540000	chr11	123360000	123540000	255,255,0	1.2372551578067834	0.0529053695491946	0.0890294850869563	0.7444444444444445	0.7444444444444445
chr11	123570000	124080000	chr11	123570000	124080000	255,255,0	1.355773528035489	0.06757092114425628	0.07290023684361702	0.8032544378698225	0.886094674556213
chr11	133690000	134500000	chr11	133690000	134500000	255,255,0	1.5489118300884241	0.05464199239210879	0.08550378663717767	0.9375371802498513	0.91017251635931
chr11	14120000	14340000	chr11	14120000	14340000	255,255,0	1.5732530279224175	0.06818029104704176	0.07183820412205788	0.8257575757575758	0.8257575757575758
chr11	72780000	73130000	chr11	72780000	73130000	255,255,0	1.581657385086448	0.05963223419733024	0.07961857956202346	0.8795048463141707	0.8555768024444039
chr11	73340000	73600000	chr11	73340000	73600000	255,255,0	1.3987275277844682	0.05737013348920825	0.08183043094078932	0.8626373626373627	0.7747252747252747
chr11	3740000	4000000	chr11	3740000	4000000	255,255,0	1.8197009359613174	0.06095759070367118	0.07804506275978473	0.8736263736263736	0.8846153846153846
chr11	48150000	48450000	chr11	48150000	48450000	255,255,0	1.655926716186129	0.05664088213994675	0.08235709960341936	0.8958333333333334	0.8958333333333334
chr11	81760000	82370000	chr11	81760000	82370000	255,255,0	1.4364547278426707	0.07920427478051142	0.05900558543246455	0.8740894901144641	0.7825182101977107
chr11	94670000	94950000	chr11	94670000	94950000	255,255,0	1.2734169845089125	0.0733767307108866	0.06453577640664229	0.8238095238095238	0.7857142857142857
chr11	16630000	16910000	chr11	16630000	16910000	255,255,0	1.6678165525598665	0.07309141063671021	0.0640549793454182	0.8714285714285714	0.861904761904762
chr11	126110000	126410000	chr11	126110000	126410000	255,255,0	1.4102250778825764	0.07783097823887167	0.05885089897064724	0.8125	0.8791666666666667
chr11	105480000	106100000	chr11	105480000	106100000	255,255,0	0.9295557295491615	0.0487695240767258	0.08770535845069889	0.5050403225806451	0.7530241935483871
chr11	83370000	83960000	chr11	83370000	83960000	255,255,0	1.6528820415748275	0.07708688180260076	0.059225241455064664	0.8633333333333333	0.9266666666666666
chr11	34220000	34590000	chr11	34220000	34590000	255,255,0	1.3484849783785136	0.06430905448607288	0.07183017952202209	0.8365650969529086	0.7257617728531855
chr11	8240000	8430000	chr11	8240000	8430000	255,255,0	0.9155292218948476	0.04034550690297945	0.09562977957363356	0.5445156695156694	0.688627730294397
chr11	117820000	118240000	chr11	117820000	118240000	255,255,0	1.4726510328175664	0.09563526565318428	0.04020226871604704	0.8376623376623377	0.8593073593073594
chr11	36630000	36850000	chr11	36630000	36850000	255,255,0	0.9307995860514153	0.08096812327255512	0.05450401376492862	0.6590909090909091	0.5681818181818182
chr11	76200000	76340000	chr11	76200000	76340000	255,255,0	0.8465806810961598	0.05049794003430087	0.08446609347703479	0.5167410714285714	0.5658482142857143
chr11	2190000	2310000	chr11	2190000	2310000	255,255,0	0.8320869383109395	0.10562710412261578	0.028657135599405744	0.5	0.5
chr11	109850000	110070000	chr11	109850000	110070000	255,255,0	0.6290591029823291	0.08316515438342706	0.05073326120680852	0.5111111111111111	0.5096153846153846
chr11	46050000	46550000	chr11	46050000	46550000	255,255,0	1.2881303009570795	0.06798513457013444	0.06536906585781783	0.8815384615384615	0.7092307692307692
chr11	112970000	113680000	chr11	112970000	113680000	255,255,0	1.560650654964047	0.07662051783825616	0.05608715626058808	0.8371913580246914	0.9513888888888888
chr11	25320000	25940000	chr11	25320000	25940000	255,255,0	0.6910456661023003	0.053066685623222296	0.07955243857548783	0.48286290322580644	0.4727822580645161
chr11	114270000	114670000	chr11	114270000	114670000	255,255,0	1.5606258428578395	0.06722012543304645	0.06449954773334515	0.7785714285714286	0.9119047619047619
chr11	44290000	44740000	chr11	44290000	44740000	255,255,0	1.1656001460995524	0.0652121298785715	0.06648600070460144	0.8109640831758034	0.665406427221172
chr11	6530000	6810000	chr11	6530000	6810000	255,255,0	1.4464113828286298	0.0537670726992783	0.076729347521061	0.8428571428571429	0.8047619047619048
chr11	130460000	130700000	chr11	130460000	130700000	255,255,0	1.3167235461302171	0.07161954735557002	0.05884042206449533	0.8397435897435898	0.8653846153846154
chr11	45130000	45530000	chr11	45130000	45530000	255,255,0	0.94727001261968	0.07357851014416378	0.056362060467678596	0.5976190476190476	0.6880952380952381
chr11	61840000	62080000	chr11	61840000	62080000	255,255,0	1.3358454281118946	0.07794662266133648	0.05122159270695664	0.8141025641025641	0.8397435897435898
chr11	96540000	96880000	chr11	96540000	96880000	255,255,0	1.1663012122047771	0.08479117923658414	0.04437128337202972	0.8943397671568627	0.5241140727124183
chr11	30410000	30990000	chr11	30410000	30990000	255,255,0	1.6898715452850956	0.0668804612782565	0.06223305903106327	0.8436206896551723	0.9468773946360154
chr11	115170000	115690000	chr11	115170000	115690000	255,255,0	1.0996392030125435	0.0807367657971122	0.048365921315959036	0.7678062678062678	0.6595441595441596
chr11	86110000	86470000	chr11	86110000	86470000	255,255,0	1.4683583091396053	0.04790990508182032	0.08100215826959258	0.8778855032317636	0.8206371191135734
chr11	2960000	3280000	chr11	2960000	3280000	255,255,0	1.3121847268847924	0.06083289187935209	0.06807843197640727	0.8786764705882353	0.5992647058823529
chr11	58410000	58620000	chr11	58410000	58620000	255,255,0	0.9020131582865174	0.060133192747087685	0.06843099237653036	0.743801652892562	0.512396694214876
chr11	126430000	126740000	chr11	126430000	126740000	255,255,0	1.6755419506264557	0.05405872537147943	0.07392879306003602	0.91015625	0.89453125
chr11	2180000	2430000	chr11	2180000	2430000	255,255,0	1.2608379912949008	0.07242776116046624	0.05522026094861934	0.7692307692307693	0.7218934911242604
chr11	95220000	95850000	chr11	95220000	95850000	255,255,0	1.767727564599965	0.07594709633019259	0.051513755345871104	0.9150390625	0.9638671875
chr11	111640000	111820000	chr11	111640000	111820000	255,255,0	1.2436706155829902	0.06066903794247451	0.06616101380834376	0.7666666666666667	0.7222222222222222
chr11	5240000	5680000	chr11	5240000	5680000	255,255,0	1.0103698580603782	0.05263120406201497	0.07385998099688386	0.5632411067193676	0.7134387351778656
chr11	34250000	34450000	chr11	34250000	34450000	255,255,0	1.3931869929719936	0.07398747030596145	0.052363569588350395	0.7909090909090909	0.7909090909090909
chr11	93310000	93740000	chr11	93310000	93740000	255,255,0	1.6276716171349648	0.05267126992412166	0.07331986580434935	0.9070247933884298	0.9483471074380165
chr11	86610000	87030000	chr11	86610000	87030000	255,255,0	1.61025716060678	0.06957676123090842	0.05610382796168914	0.8636363636363636	0.9199134199134199
chr11	82850000	83310000	chr11	82850000	83310000	255,255,0	1.2353186411780483	0.057603265588304045	0.06769862345754893	0.6612318840579711	0.8496376811594203
chr11	12180000	12800000	chr11	12180000	12800000	255,255,0	1.7033118099386915	0.05847558870050293	0.06616924703619761	0.876008064516129	0.9183467741935484
chr11	45120000	45300000	chr11	45120000	45300000	255,255,0	1.293245300048583	0.07939862276228987	0.04521364214692819	0.7666666666666667	0.7666666666666667
chr11	18890000	19390000	chr11	18890000	19390000	255,255,0	1.0642495133665508	0.07340792578607197	0.05084975368519371	0.6476923076923077	0.6692307692307692
chr11	60770000	61040000	chr11	60770000	61040000	255,255,0	1.3255846138499314	0.061301219154359876	0.06268266834600941	0.8826530612244898	0.7908163265306123
chr11	33900000	34140000	chr11	33900000	34140000	255,255,0	1.1826486049666995	0.053264135493935424	0.06971166752923307	0.6987179487179487	0.7371794871794872
chr11	2020000	2160000	chr11	2020000	2160000	255,255,0	0.9966573217599601	0.03040636350436478	0.09197119155495703	0.5535714285714286	0.625
chr11	123570000	123760000	chr11	123570000	123760000	255,255,0	1.2602607607562253	0.07697700553832734	0.044888256979896984	0.79	0.75
chr11	17190000	17370000	chr11	17190000	17370000	255,255,0	1.313519384675945	0.05969863171459966	0.0615893287059633	0.7222222222222222	0.7444444444444445
chr11	7500000	7800000	chr11	7500000	7800000	255,255,0	0.8277974647217237	0.05129224596332694	0.06999247966168717	0.5708333333333333	0.5041666666666667
chr11	19770000	19950000	chr11	19770000	19950000	255,255,0	1.392793474920252	0.053019240635249806	0.06745056910893746	0.7666666666666667	0.7666666666666667
chr11	17040000	17380000	chr11	17040000	17380000	255,255,0	0.9514093962398751	0.05711594598786475	0.06323236051116657	0.5392156862745098	0.6437908496732027
chr11	115730000	115910000	chr11	115730000	115910000	255,255,0	1.006131148654183	0.0699776584065692	0.05021059491004052	0.7	0.6666666666666666
chr11	126820000	126960000	chr11	126820000	126960000	255,255,0	0.9211012938213661	0.08949792809351884	0.030550656881494886	0.625	0.5892857142857143
chr11	87630000	87890000	chr11	87630000	87890000	255,255,0	0.9227276124730506	0.06380911087798188	0.05580029590077897	0.6775902668759812	0.5820251177394035
chr11	13620000	14110000	chr11	13620000	14110000	255,255,0	1.708546798709794	0.05852173936552188	0.06085174312957958	0.8992	0.9088
chr11	121770000	122090000	chr11	121770000	122090000	255,255,0	1.5161951471681947	0.05969333173632049	0.05942201644329698	0.8639705882352942	0.9154411764705882
chr11	5770000	6160000	chr11	5770000	6160000	255,255,0	1.5115499465822797	0.06427170401856039	0.053961914390349114	0.8575	0.8375
chr11	123070000	123300000	chr11	123070000	123300000	255,255,0	1.246097841813333	0.06761570878562279	0.050364956277354336	0.8402777777777778	0.7291666666666666
chr11	44070000	44270000	chr11	44070000	44270000	255,255,0	1.3599931933020866	0.058489045663160294	0.059293540920308	0.8090909090909091	0.7909090909090909
chr11	74600000	74870000	chr11	74600000	74870000	255,255,0	0.9544614673207965	0.04906571327980457	0.06829010606430024	0.6377551020408163	0.6785714285714286
chr11	76360000	76560000	chr11	76360000	76560000	255,255,0	0.7374973355104533	0.026432925274999342	0.09083795118376825	0.6545454545454545	0.5181818181818182
chr11	88740000	89130000	chr11	88740000	89130000	255,255,0	1.088415587944038	0.05118382635768029	0.06602717186774817	0.7875	0.5975
chr11	101650000	102070000	chr11	101650000	102070000	255,255,0	1.2847206472559272	0.04984359741123698	0.06641669690276254	0.8593073593073594	0.7640692640692641
chr11	95580000	95780000	chr11	95580000	95780000	255,255,0	0.8173827512290817	0.02058497456112203	0.09494882477932255	0.5181818181818182	0.6636363636363637
chr11	3400000	3550000	chr11	3400000	3550000	255,255,0	0.9173360822983807	0.06208878576575991	0.05310761891585772	0.546875	0.578125
chr11	4890000	5150000	chr11	4890000	5150000	255,255,0	1.3634092841934997	0.07129814377955293	0.0438461941346925	0.7857142857142857	0.7967032967032966
chr11	13090000	13270000	chr11	13090000	13270000	255,255,0	1.1507655951658644	0.06792116072407453	0.04719800278979638	0.7	0.6777777777777778
chr11	103920000	104470000	chr11	103920000	104470000	255,255,0	0.8665902992535772	0.0559738741385703	0.058773286671808964	0.5012755102040817	0.7206632653061225
chr11	2550000	2910000	chr11	2550000	2910000	255,255,0	1.7677148941650431	0.057086061173567765	0.057532036842172785	0.868421052631579	0.9327485380116959
chr11	131000000	131440000	chr11	131000000	131440000	255,255,0	1.573915546156383	0.04895645125255005	0.06564487653051188	0.9308300395256917	0.950592885375494
chr11	56870000	57040000	chr11	56870000	57040000	255,255,0	1.1395508559890362	0.039528449335380536	0.07477993897648061	0.7407407407407407	0.7160493827160493
chr11	57090000	57420000	chr11	57090000	57420000	255,255,0	1.3235821188236585	0.050763107161588245	0.06353959690819766	0.8235294117647058	0.8373702422145328
chr11	120220000	120620000	chr11	120220000	120620000	255,255,0	1.140505445066467	0.041332673139905615	0.07281618038806355	0.5445346059657152	0.8560986992653258
chr11	17390000	17820000	chr11	17390000	17820000	255,255,0	1.2770221449982868	0.056269050823209224	0.05739066591771133	0.6590909090909091	0.8202479338842975
chr11	61100000	61260000	chr11	61100000	61260000	255,255,0	0.9237403014400126	0.04469735411002267	0.06854206079047565	0.5694444444444444	0.6527777777777778
chr11	111940000	112230000	chr11	111940000	112230000	255,255,0	1.4090989504609424	0.07381462418893867	0.03924284849680476	0.8177777777777778	0.8355555555555556
chr11	95890000	96510000	chr11	95890000	96510000	255,255,0	1.8763152804100214	0.06064201373361705	0.0506579820151834	0.9425403225806451	0.9667338709677419
chr11	15120000	15660000	chr11	15120000	15660000	255,255,0	1.4875817657836146	0.05976064481546492	0.05135642172648333	0.8849206349206349	0.7738095238095238
chr11	75150000	75280000	chr11	75150000	75280000	255,255,0	0.8210001090190298	0.06968932023631572	0.04135878560573306	0.5306122448979592	0.5714285714285714
chr11	11780000	12160000	chr11	11780000	12160000	255,255,0	1.305842057774014	0.055295454045455536	0.05543595956653488	0.6552631578947369	0.8447368421052631
chr11	87110000	87460000	chr11	87110000	87460000	255,255,0	1.744963776357205	0.05064283048184587	0.05967012922033618	0.904320987654321	0.9228395061728395
chr11	22250000	22480000	chr11	22250000	22480000	255,255,0	0.9347253610371182	0.07403385342011988	0.03594746747928744	0.7430555555555556	0.5208333333333334
chr11	83410000	83620000	chr11	83410000	83620000	255,255,0	1.0520525129329947	0.06524328826082704	0.04353743806228619	0.7272727272727273	0.6776859504132231
chr11	93910000	94230000	chr11	93910000	94230000	255,255,0	1.1277109448249472	0.06894711770012521	0.0388621417886445	0.8713235294117647	0.5698529411764706
chr11	45550000	45990000	chr11	45550000	45990000	255,255,0	1.7688626072459734	0.041982489368249554	0.06534448668803922	0.9545454545454546	0.9466403162055336
chr11	80830000	81340000	chr11	80830000	81340000	255,255,0	0.9292750552900517	0.050210532685265805	0.0567698096937523	0.5399408284023669	0.7322485207100592
chr11	65710000	65920000	chr11	65710000	65920000	255,255,0	1.227676927649171	0.0727282210094776	0.03388583090984085	0.8099173553719008	0.7603305785123967
chr11	102570000	102910000	chr11	102570000	102910000	255,255,0	1.2925514459169878	0.06517860736177779	0.04129376032901452	0.8006535947712419	0.8398692810457516
chr11	68080000	68310000	chr11	68080000	68310000	255,255,0	1.0852409512581418	0.061552704955895605	0.044889017749207935	0.7152777777777778	0.7986111111111112
chr11	32380000	32680000	chr11	32380000	32680000	255,255,0	1.2083547079129628	0.045367087112647	0.06064789311152127	0.8458333333333333	0.6625
chr11	19980000	20220000	chr11	19980000	20220000	255,255,0	1.5203240909793034	0.051989263784046835	0.05397981270010249	0.8397435897435898	0.8269230769230769
chr11	101200000	101600000	chr11	101200000	101600000	255,255,0	1.3569789100041176	0.059067674823217564	0.04629045987616942	0.8833333333333333	0.8214285714285714
chr11	135320000	135750000	chr11	135320000	135750000	255,255,0	1.452504839531454	0.05973347987801126	0.0452624479202236	0.5681818181818182	0.9524793388429752
chr11	34650000	34980000	chr11	34650000	34980000	255,255,0	1.5826142811309611	0.06234497588324214	0.04264268685161687	0.8927335640138409	0.9204152249134948
chr11	127560000	127970000	chr11	127560000	127970000	255,255,0	0.8957425141412418	0.05072415601820512	0.05424873002249273	0.6802721088435374	0.6258503401360545
chr11	88280000	88720000	chr11	88280000	88720000	255,255,0	1.1572100393442852	0.059688223331908624	0.04504146237725165	0.6343873517786561	0.8399209486166008
chr11	70360000	70670000	chr11	70360000	70670000	255,255,0	1.7208938613036677	0.061898934808643	0.042748532988897386	0.9131510416666666	0.887109375
chr11	129920000	130300000	chr11	129920000	130300000	255,255,0	1.4502634360275153	0.03905480249995408	0.06513354967153606	0.8868421052631579	0.9289473684210526
chr11	59610000	60040000	chr11	59610000	60040000	255,255,0	1.166671980246087	0.05681500553504511	0.04730634606453206	0.7789256198347108	0.7830578512396694
chr11	112580000	112960000	chr11	112580000	112960000	255,255,0	1.2952035443899441	0.07089399555849907	0.0331569833576824	0.7605263157894737	0.8394736842105263
chr11	84520000	84700000	chr11	84520000	84700000	255,255,0	1.1606562308472137	0.04587919346229831	0.05749462613470602	0.6555555555555556	0.7444444444444445
chr11	130760000	130980000	chr11	130760000	130980000	255,255,0	1.3235363782684957	0.055931105687218374	0.04716506432489134	0.8409090909090909	0.8409090909090909
chr11	12570000	12790000	chr11	12570000	12790000	255,255,0	1.461699129583348	0.026407911837257242	0.07644573288602921	0.7954545454545454	0.8409090909090909
chr11	31100000	31400000	chr11	31100000	31400000	255,255,0	0.8075839602089792	0.07236774997700378	0.030368444972822345	0.5375	0.5625
chr11	66770000	66930000	chr11	66770000	66930000	255,255,0	1.0544585749396485	0.05340638829036644	0.049313006639851054	0.6805555555555556	0.6805555555555556
chr11	127100000	127530000	chr11	127100000	127530000	255,255,0	1.169005640045027	0.062432918857031686	0.040237932048860586	0.6590909090909091	0.8822314049586777
chr11	90230000	90470000	chr11	90230000	90470000	255,255,0	1.157942049517532	0.06437928570777107	0.0381903931551483	0.7114087301587302	0.8133928571428571
chr11	34460000	34600000	chr11	34460000	34600000	255,255,0	0.9237398862649107	0.043786574696126145	0.058370767078229996	0.5892857142857143	0.5892857142857143
chr11	118260000	118380000	chr11	118260000	118380000	255,255,0	0.7912968238371734	0.07843780071306074	0.023329155706966566	0.5	0.5
chr11	121420000	121690000	chr11	121420000	121690000	255,255,0	0.8962588504450659	0.040335033628291106	0.06126226384372842	0.6479591836734694	0.7040816326530612
chr11	66460000	66760000	chr11	66460000	66760000	255,255,0	0.9124213943784332	0.062678768643785	0.03887667602068093	0.7291666666666666	0.5458333333333333
chr11	35920000	36360000	chr11	35920000	36360000	255,255,0	0.9265369988231907	0.032419052370642666	0.0689189072261279	0.5151341793218223	0.6926111044200891
chr11	47990000	48130000	chr11	47990000	48130000	255,255,0	0.9381258278459519	0.02769384252865056	0.07330416886168094	0.625	0.5892857142857143
chr11	44820000	45110000	chr11	44820000	45110000	255,255,0	1.582192221814179	0.048246983591278575	0.05161773922473872	0.88	0.8977777777777778
chr11	27160000	27490000	chr11	27160000	27490000	255,255,0	1.6436337769577856	0.04065882612577254	0.059111005833960756	0.8650519031141869	0.8996539792387543
chr11	35010000	35500000	chr11	35010000	35500000	255,255,0	1.7912735884321076	0.04104136451392479	0.058523173237327974	0.944	0.9504
chr11	69810000	70090000	chr11	69810000	70090000	255,255,0	1.4496945216447046	0.04590952222463274	0.05334100296887834	0.8809523809523809	0.8714285714285714
chr11	122710000	123010000	chr11	122710000	123010000	255,255,0	1.3893592911419652	0.035878019904140274	0.06324248437868393	0.8291666666666667	0.8875
chr11	113700000	114160000	chr11	113700000	114160000	255,255,0	1.741326312110962	0.04454090909304387	0.054544099288010434	0.9510869565217391	0.8967391304347826
chr11	11930000	12160000	chr11	11930000	12160000	255,255,0	1.513047790097319	0.03848371805933426	0.060206306840084794	0.8125	0.8541666666666666
chr11	47420000	47660000	chr11	47420000	47660000	255,255,0	1.450155751676574	0.056110486685703787	0.042414244305444715	0.8397435897435898	0.8525641025641025
chr11	123780000	124070000	chr11	123780000	124070000	255,255,0	1.0754242499769036	0.03718566828719821	0.060508239466129085	0.6222222222222222	0.8355555555555556
chr11	95910000	96090000	chr11	95910000	96090000	255,255,0	0.9373715386470793	0.07740819631995435	0.020249200708624425	0.7444444444444445	0.5222222222222223
chr11	102340000	102510000	chr11	102340000	102510000	255,255,0	1.0017726622522756	0.04576027053053244	0.05126513350444394	0.6025980192646859	0.7728598561931895
chr11	75300000	75420000	chr11	75300000	75420000	255,255,0	0.7961431367067356	0.0442527140755008	0.05266283543309495	0.5	0.5
chr11	64810000	65120000	chr11	64810000	65120000	255,255,0	1.4324848134771997	0.04620644658069345	0.050619907491054286	0.91796875	0.87890625
chr11	26730000	27140000	chr11	26730000	27140000	255,255,0	1.4432261877043473	0.05210032722068558	0.04381297232908775	0.8707482993197279	0.8299319727891157
chr11	108650000	108970000	chr11	108650000	108970000	255,255,0	1.2677610627027596	0.04692937423889362	0.04884644337538713	0.6139705882352942	0.9080882352941176
chr11	8020000	8180000	chr11	8020000	8180000	255,255,0	0.9808297214240801	0.03855300956112149	0.05710959431283044	0.6527777777777778	0.625
chr11	5370000	5630000	chr11	5370000	5630000	255,255,0	0.862778335716649	0.03651396825462864	0.05910498081845582	0.532967032967033	0.6098901098901099
chr11	58050000	58300000	chr11	58050000	58300000	255,255,0	0.9984012641959713	0.028799034032095543	0.0663102100084226	0.5088757396449705	0.8284023668639053
chr11	119810000	119940000	chr11	119810000	119940000	255,255,0	0.9212470481121022	0.060070675531512366	0.03489086935122845	0.5714285714285714	0.5714285714285714
chr11	75440000	75590000	chr11	75440000	75590000	255,255,0	0.9811537050280907	0.04982986605211239	0.045112512673243774	0.640625	0.609375
chr11	103560000	103870000	chr11	103560000	103870000	255,255,0	1.2854750148463288	0.056855650761194226	0.03768107192850387	0.79296875	0.85546875
chr11	14770000	15090000	chr11	14770000	15090000	255,255,0	1.4464516673172343	0.04251539459625539	0.05202033773215567	0.7830882352941176	0.8933823529411765
chr11	43760000	44030000	chr11	43760000	44030000	255,255,0	1.319687575924681	0.051166594627962	0.04282031902493025	0.8214285714285714	0.8418367346938775
chr11	20250000	20490000	chr11	20250000	20490000	255,255,0	1.267352009549943	0.042475924456744044	0.05150320179474842	0.6987179487179487	0.8269230769230769
chr11	10410000	10610000	chr11	10410000	10610000	255,255,0	1.1918273507585477	0.017095987242950944	0.07681279815103564	0.5727272727272728	0.8090909090909091
chr11	129670000	129890000	chr11	129670000	129890000	255,255,0	1.2260349255235505	0.038282698778576374	0.05561703522583178	0.8106060606060606	0.8257575757575758
chr11	82410000	82830000	chr11	82410000	82830000	255,255,0	1.3205832864696871	0.046928742339561444	0.04694686371093171	0.7857142857142857	0.8636363636363636
chr11	40450000	40860000	chr11	40450000	40860000	255,255,0	1.3027016911980518	0.05121426380497802	0.042404902956284844	0.8740208204493919	0.7838191750529413
chr11	7280000	7470000	chr11	7280000	7470000	255,255,0	1.224110101007192	0.03415920270098599	0.05937718731749178	0.67	0.79
chr11	133750000	134130000	chr11	133750000	134130000	255,255,0	0.8503471107716318	0.06879835722665947	0.02433511403036482	0.7236842105263158	0.5131578947368421
chr11	118250000	118500000	chr11	118250000	118500000	255,255,0	1.1886995529176068	0.04795143441642173	0.04499245958325743	0.7692307692307693	0.6982248520710059
chr11	17560000	17810000	chr11	17560000	17810000	255,255,0	1.4604825882906236	0.04174279526353354	0.050706671506052736	0.7928994082840237	0.8757396449704142
chr11	65950000	66110000	chr11	65950000	66110000	255,255,0	1.0229776397561547	0.03563994769551499	0.05674118657620206	0.6805555555555556	0.7083333333333334
chr11	93000000	93260000	chr11	93000000	93260000	255,255,0	1.1285907080661426	0.053440172499497784	0.0387475105992357	0.8076923076923077	0.7087912087912088
chr11	32920000	33190000	chr11	32920000	33190000	255,255,0	0.9022981659175924	0.05657246367337735	0.0354973986271906	0.576530612244898	0.6683673469387755
chr11	11230000	11680000	chr11	11230000	11680000	255,255,0	1.2904834952123392	0.03783714759640917	0.053815643279717856	0.6880907372400756	0.8582230623818525
chr11	124230000	124550000	chr11	124230000	124550000	255,255,0	1.1180876226917196	0.0662329419266647	0.02516403900973922	0.8198529411764706	0.6433823529411765
chr11	14940000	15090000	chr11	14940000	15090000	255,255,0	0.9778979023404815	0.021852483495512047	0.06949667634560018	0.515625	0.671875
chr11	128030000	128560000	chr11	128030000	128560000	255,255,0	1.1698717767604605	0.04504753989787293	0.04602413314250786	0.7379972565157751	0.8340192043895748
chr11	125150000	125390000	chr11	125150000	125390000	255,255,0	1.3072831898888735	0.0491537304172579	0.041898918297473095	0.8141025641025641	0.8269230769230769
chr11	27700000	28040000	chr11	27700000	28040000	255,255,0	1.3606231568047473	0.05376237782052248	0.03724207690389945	0.8921568627450981	0.7549019607843137
chr11	67710000	67830000	chr11	67710000	67830000	255,255,0	0.7082486788849194	0.026921854542239304	0.06398387658741689	0.5	0.5
chr11	6870000	7230000	chr11	6870000	7230000	255,255,0	1.3024191911015044	0.05392742787476662	0.036654722519024165	0.8859649122807017	0.6871345029239766
chr11	78490000	78650000	chr11	78490000	78650000	255,255,0	0.9728655600627534	0.022163522480378478	0.06808569477364172	0.5138888888888888	0.7083333333333334
chr11	32070000	32250000	chr11	32070000	32250000	255,255,0	1.0287252865684666	0.04182026716628985	0.04809417455316537	0.6777777777777778	0.6555555555555556
chr11	133550000	133670000	chr11	133550000	133670000	255,255,0	0.6745364322570709	0.02010885288125848	0.06972978215464756	0.5	0.5
chr11	94250000	94580000	chr11	94250000	94580000	255,255,0	1.080375330671171	0.03533867612548226	0.054492240588871504	0.5813148788927336	0.8581314878892734
chr11	110550000	110790000	chr11	110550000	110790000	255,255,0	1.399830867960862	0.041982855007190206	0.04747208388602109	0.8012820512820513	0.8653846153846154
chr11	10270000	10620000	chr11	10270000	10620000	255,255,0	1.562433535127608	0.035869733140396036	0.0533475981971971	0.7869558154645875	0.9068388564002599
chr11	78710000	79170000	chr11	78710000	79170000	255,255,0	1.5615128067378776	0.05419988251927613	0.03497162851633065	0.9148550724637681	0.8605072463768116
chr11	62110000	62310000	chr11	62110000	62310000	255,255,0	1.2072265143352625	0.04296542325532485	0.045999813405787404	0.7909090909090909	0.7909090909090909
chr11	134200000	134470000	chr11	134200000	134470000	255,255,0	1.1776228932486708	0.026371816332281126	0.06255858308644821	0.6989795918367347	0.8928571428571429
chr11	25950000	26250000	chr11	25950000	26250000	255,255,0	1.2837745486131027	0.03573914108373884	0.052831474628735844	0.7541666666666667	0.8125
chr11	119540000	119800000	chr11	119540000	119800000	255,255,0	1.257734026987718	0.048860709582419004	0.0386096775125994	0.8308678500986193	0.7309231668127374
chr11	19400000	19750000	chr11	19400000	19750000	255,255,0	1.2607190879416568	0.042802089681064984	0.04461602517972001	0.7932098765432098	0.7152620307382213
chr11	84720000	84880000	chr11	84720000	84880000	255,255,0	1.1108101424190564	0.04232252334560563	0.044995529128049216	0.6805555555555556	0.7083333333333334
chr11	120960000	121390000	chr11	120960000	121390000	255,255,0	1.2417481364263927	0.04806417340633967	0.03876374005569999	0.9028925619834711	0.737603305785124
chr11	102580000	102760000	chr11	102580000	102760000	255,255,0	0.9698223720627699	0.06508598815769856	0.021537200590504273	0.7222222222222222	0.5888888888888889
chr11	124920000	125130000	chr11	124920000	125130000	255,255,0	1.2828053950526208	0.03875139715942942	0.04760455174699142	0.8264462809917356	0.8264462809917356
chr11	70110000	70320000	chr11	70110000	70320000	255,255,0	0.9670786284697087	0.029859233875360155	0.05612412189244066	0.512396694214876	0.7933884297520661
chr11	26280000	26650000	chr11	26280000	26650000	255,255,0	1.469691646102505	0.04034942413453477	0.0449148124001138	0.9141274238227147	0.814404432132964
chr11	83030000	83310000	chr11	83030000	83310000	255,255,0	1.3167857267978431	0.0302302286299541	0.054723074318460935	0.719047619047619	0.8904761904761904
chr11	66150000	66350000	chr11	66150000	66350000	255,255,0	1.1299233463406742	0.04124254745298066	0.04357907865490514	0.7727272727272727	0.7909090909090909
chr11	102950000	103290000	chr11	102950000	103290000	255,255,0	1.3970853595270059	0.040851673659356436	0.04389627177739619	0.8333333333333334	0.8986928104575164
chr11	74230000	74590000	chr11	74230000	74590000	255,255,0	1.294128067249754	0.03769521475201737	0.04689688780464976	0.7690058479532164	0.8801169590643275
chr11	10640000	10890000	chr11	10640000	10890000	255,255,0	1.1583901749443462	0.06143058290227449	0.023030768214346513	0.8402366863905325	0.5088757396449705
chr11	72370000	72490000	chr11	72370000	72490000	255,255,0	0.7641848793344113	0.0580083708431067	0.02636185828705013	0.5	0.5
chr11	16470000	16610000	chr11	16470000	16610000	255,255,0	0.9222462585484776	0.046883762245074075	0.03734461958682618	0.5892857142857143	0.5178571428571429
chr11	40250000	40420000	chr11	40250000	40420000	255,255,0	1.1157218546338759	0.03402463531986986	0.050168444365062806	0.7407407407407407	0.7160493827160493
chr11	17390000	17550000	chr11	17390000	17550000	255,255,0	1.1220285219642236	0.045693453214682614	0.03849210324115262	0.7083333333333334	0.6527777777777778
chr11	44520000	44740000	chr11	44520000	44740000	255,255,0	1.1974655736287394	0.0332109765344139	0.050821292659614506	0.7803030303030303	0.7803030303030303
chr11	118820000	119020000	chr11	118820000	119020000	255,255,0	0.9175566869863296	0.02569587795557779	0.057876499360976615	0.5909090909090909	0.6454545454545455
chr11	75900000	76170000	chr11	75900000	76170000	255,255,0	1.450540429732638	0.041593182558291975	0.0419427217606521	0.8724489795918368	0.8724489795918368
chr11	82840000	83000000	chr11	82840000	83000000	255,255,0	1.0770665091224494	0.05455926006746528	0.02880959343615666	0.7083333333333334	0.625
chr11	72160000	72360000	chr11	72160000	72360000	255,255,0	1.268860856607346	0.030879405257991127	0.052471902896799955	0.7727272727272727	0.7727272727272727
chr11	40960000	41320000	chr11	40960000	41320000	255,255,0	1.1375458492594697	0.04278274056358129	0.04044349730849742	0.6695906432748538	0.8567251461988304
chr11	46090000	46310000	chr11	46090000	46310000	255,255,0	1.1105954753340117	0.05595896439943697	0.026434315289550522	0.8106060606060606	0.6590909090909091
chr11	108790000	108960000	chr11	108790000	108960000	255,255,0	0.9723544124806376	0.013840470811505681	0.06800742855523029	0.5185185185185185	0.7160493827160493
chr11	15130000	15490000	chr11	15130000	15490000	255,255,0	1.2113925184026582	0.05058059767818396	0.03126120516399805	0.8801169590643275	0.5584795321637427
chr11	78710000	78840000	chr11	78710000	78840000	255,255,0	0.8308439473261504	0.06945333917306629	0.012363406963721282	0.5714285714285714	0.5306122448979592
chr11	113940000	114130000	chr11	113940000	114130000	255,255,0	1.1427462529015489	0.019006504262667374	0.06255475013601904	0.69	0.77
chr11	68460000	68730000	chr11	68460000	68730000	255,255,0	1.3271293008902583	0.04482390759709695	0.036510971530559405	0.8826530612244898	0.8418367346938775
chr11	33450000	33790000	chr11	33450000	33790000	255,255,0	1.4004902371437824	0.03230130272963096	0.048456334441582996	0.8464052287581699	0.8529411764705882
chr11	46590000	46860000	chr11	46590000	46860000	255,255,0	1.2618675394529253	0.04371209750944219	0.036925949641936504	0.8826530612244898	0.7091836734693877
chr11	68320000	68450000	chr11	68320000	68450000	255,255,0	0.7316105776893524	0.04007577851500239	0.040523672067382284	0.5306122448979592	0.5306122448979592
chr11	63790000	63970000	chr11	63790000	63970000	255,255,0	1.1278982055043492	0.03895138251847745	0.04132854660880107	0.7666666666666667	0.7222222222222222
chr11	31440000	31850000	chr11	31440000	31850000	255,255,0	0.7199506659078649	0.03943573731667899	0.04073748665180965	0.5260770975056689	0.5124716553287982
chr11	72370000	72610000	chr11	72370000	72610000	255,255,0	0.8931538266384051	0.040770462945239255	0.03928412335820282	0.6346153846153846	0.5961538461538461
chr11	59350000	59470000	chr11	59350000	59470000	255,255,0	0.6966924689521611	0.053797919404128224	0.025634453026703655	0.5	0.5
chr11	63480000	63650000	chr11	63480000	63650000	255,255,0	0.9635874153281043	0.03747796606739957	0.04166666210276471	0.6666666666666666	0.6666666666666666
chr11	6170000	6480000	chr11	6170000	6480000	255,255,0	1.246290448092077	0.033168979290166545	0.04592742148771678	0.70703125	0.80078125
chr11	44300000	44480000	chr11	44300000	44480000	255,255,0	1.133136344039668	0.04882642242365551	0.029417919883539208	0.7666666666666667	0.7222222222222222
chr11	120970000	121120000	chr11	120970000	121120000	255,255,0	0.8982423005910574	0.05895928325731939	0.018245781009133655	0.640625	0.609375
chr11	120800000	120950000	chr11	120800000	120950000	255,255,0	0.954055158407533	0.0319755073944561	0.044774622117729375	0.640625	0.640625
chr11	120620000	120790000	chr11	120620000	120790000	255,255,0	0.8253105271301313	0.031556874590018366	0.04495513746756621	0.5679012345679012	0.5925925925925926
chr11	85820000	86010000	chr11	85820000	86010000	255,255,0	1.1952657535848297	0.03621386922884969	0.04028723254116251	0.77	0.73
chr11	129210000	129410000	chr11	129210000	129410000	255,255,0	1.097330675381229	0.024300661364895122	0.0521705202860378	0.7363636363636363	0.7363636363636363
chr11	113710000	113930000	chr11	113710000	113930000	255,255,0	1.2705407691498398	0.05907304215656828	0.017294198357861664	0.8409090909090909	0.6893939393939394
chr11	87490000	87610000	chr11	87490000	87610000	255,255,0	0.7343332220563736	0.053202688654741676	0.02303059313738811	0.5	0.5
chr11	30700000	30980000	chr11	30700000	30980000	255,255,0	1.0879391677698007	0.02301552098088146	0.053126580749423474	0.5	0.861904761904762
chr11	31870000	32040000	chr11	31870000	32040000	255,255,0	1.0262215229421574	0.05016555829220133	0.025865941827290306	0.6666666666666666	0.6666666666666666
chr11	13810000	14100000	chr11	13810000	14100000	255,255,0	1.276410255531439	0.03443705969534962	0.04120739668306864	0.6577777777777778	0.8888888888888888
chr11	30410000	30660000	chr11	30410000	30660000	255,255,0	1.275810327457291	0.051010085876151606	0.023637424570788837	0.863905325443787	0.7100591715976331
chr11	68770000	68960000	chr11	68770000	68960000	255,255,0	1.1104660205227026	0.029724408958133504	0.04460199542957359	0.75	0.77
chr11	63040000	63230000	chr11	63040000	63230000	255,255,0	0.9592133509747567	0.04667846841482557	0.027646183756962737	0.71	0.69
chr11	76570000	76710000	chr11	76570000	76710000	255,255,0	0.9295732784428115	0.02423861558906601	0.050065909542613515	0.5892857142857143	0.625
chr11	117860000	118060000	chr11	117860000	118060000	255,255,0	1.0188758462714502	0.05983558667856344	0.014404426539169278	0.7727272727272727	0.5727272727272728
chr11	45310000	45530000	chr11	45310000	45530000	255,255,0	1.3346071462498998	0.02721901926394124	0.0470134201305549	0.8106060606060606	0.8409090909090909
chr11	112250000	112450000	chr11	112250000	112450000	255,255,0	1.1635942546725273	0.029570311103845587	0.04377242380864914	0.7545454545454545	0.7363636363636363
chr11	17050000	17180000	chr11	17050000	17180000	255,255,0	0.9105379344393127	0.027630860929205383	0.045104482271634966	0.5714285714285714	0.5714285714285714
chr11	19400000	19590000	chr11	19400000	19590000	255,255,0	1.2371024075359727	0.05150852954659624	0.020681489680026015	0.79	0.69
chr11	81360000	81640000	chr11	81360000	81640000	255,255,0	1.1612081128052791	0.031171496502174087	0.04076284375785182	0.7666666666666667	0.7380952380952381
chr11	88450000	88710000	chr11	88450000	88710000	255,255,0	1.2424585616366142	0.027087676606998408	0.0443032713036426	0.7197802197802198	0.8846153846153846
chr11	124090000	124220000	chr11	124090000	124220000	255,255,0	0.764672419864657	0.027050147705892053	0.044149247130562924	0.5306122448979592	0.5306122448979592
chr11	9450000	9610000	chr11	9450000	9610000	255,255,0	1.1320042904490153	0.03155201946906678	0.03924088762401991	0.6805555555555556	0.7083333333333334
chr11	79780000	80230000	chr11	79780000	80230000	255,255,0	1.1896591031717856	0.03943632949072012	0.030866957405289712	0.8279773156899811	0.6502835538752363
chr11	18670000	18870000	chr11	18670000	18870000	255,255,0	0.8534731750402965	0.04536239297216005	0.024694946713856074	0.5545454545454546	0.6090909090909091
chr11	111960000	112120000	chr11	111960000	112120000	255,255,0	0.9196221152630148	0.04549178934427131	0.02405361382075626	0.6805555555555556	0.5416666666666666
chr11	118570000	118800000	chr11	118570000	118800000	255,255,0	1.1452579173374597	0.043287502658953904	0.02595598638112872	0.6875	0.7708333333333334
chr11	8530000	8760000	chr11	8530000	8760000	255,255,0	1.1386582189645154	0.04327152328636111	0.025864877196570706	0.8125	0.6041666666666666
chr11	68480000	68620000	chr11	68480000	68620000	255,255,0	0.80829180499933	0.05645552990077346	0.01256819363632177	0.625	0.5178571428571429
chr11	115170000	115350000	chr11	115170000	115350000	255,255,0	0.9602903523506869	0.05424003101548544	0.01412499776709974	0.7666666666666667	0.5
chr11	33220000	33430000	chr11	33220000	33430000	255,255,0	1.2380251703288472	0.037581287079003475	0.030225823827963877	0.7768595041322314	0.8099173553719008
chr11	41360000	41560000	chr11	41360000	41560000	255,255,0	0.990051617475264	0.031275619646000646	0.036266899169622176	0.7181818181818181	0.6454545454545455
chr11	110810000	111070000	chr11	110810000	111070000	255,255,0	1.0029109613763896	0.04058369266591205	0.026774504611477155	0.7527472527472527	0.554945054945055
chr11	125440000	125600000	chr11	125440000	125600000	255,255,0	0.8399815035888447	0.03556191686313802	0.03127946335421071	0.5694444444444444	0.5972222222222222
chr11	17940000	18110000	chr11	17940000	18110000	255,255,0	0.96617229403797	0.04160237403212563	0.0246242495146381	0.691358024691358	0.5432098765432098
chr11	12200000	12460000	chr11	12200000	12460000	255,255,0	1.1059465729788582	0.04506978453335396	0.020497871943163944	0.8334249084249084	0.5224358974358974
chr11	27500000	27680000	chr11	27500000	27680000	255,255,0	1.0090454020531605	0.03521887381562206	0.02681483627880191	0.7222222222222222	0.6333333333333333
chr11	68980000	69160000	chr11	68980000	69160000	255,255,0	0.9592968582265532	0.04226480670536696	0.019379849116319306	0.7666666666666667	0.5444444444444444
chr11	33020000	33180000	chr11	33020000	33180000	255,255,0	0.8989395556839584	0.022172008639844063	0.0387976179639679	0.5694444444444444	0.6527777777777778
chr11	19130000	19380000	chr11	19130000	19380000	255,255,0	1.413857599920756	0.028847361271716526	0.032060610289136635	0.7928994082840237	0.863905325443787
chr11	102080000	102220000	chr11	102080000	102220000	255,255,0	0.8820765114747847	0.027617022850432084	0.03273470472530857	0.625	0.5892857142857143
chr11	106130000	106310000	chr11	106130000	106310000	255,255,0	1.0553451259375413	0.025204279890287427	0.03510931367764446	0.7	0.7444444444444445
chr11	43760000	43910000	chr11	43760000	43910000	255,255,0	0.8068264852824363	0.03871691434055032	0.0208291756679153	0.609375	0.515625
chr11	132490000	132710000	chr11	132490000	132710000	255,255,0	1.1472844935165591	0.02551851629469503	0.03396372653703973	0.7803030303030303	0.8409090909090909
chr11	73180000	73330000	chr11	73180000	73330000	255,255,0	0.9247332656521485	0.021855208774838677	0.037419989090535066	0.609375	0.609375
chr11	57600000	57820000	chr11	57600000	57820000	255,255,0	0.8525688455162956	0.042525721632649574	0.016746413413599004	0.7348484848484849	0.5075757575757576
chr11	101660000	101850000	chr11	101660000	101850000	255,255,0	0.972824394383923	0.04337082057552197	0.015609113035367933	0.79	0.53
chr11	15670000	15830000	chr11	15670000	15830000	255,255,0	0.8600230097817323	0.036865985540198785	0.0220059880697407	0.5925925925925926	0.5224867724867724
chr11	36170000	36360000	chr11	36170000	36360000	255,255,0	0.9746477970062224	0.012419472664976092	0.046297435100471185	0.51	0.77
chr11	127250000	127510000	chr11	127250000	127510000	255,255,0	0.8951226428193823	0.01873550912926187	0.03994792573011631	0.5	0.7417582417582418
chr11	13630000	13800000	chr11	13630000	13800000	255,255,0	1.028885125039569	0.03989972911602063	0.018633267879051098	0.7160493827160493	0.5925925925925926
chr11	73930000	74160000	chr11	73930000	74160000	255,255,0	0.8569260680634803	0.03570041253210952	0.02276435450607265	0.65625	0.53125
chr11	96910000	97230000	chr11	96910000	97230000	255,255,0	0.7683011762489155	0.024282428181308505	0.033504585861923855	0.5551470588235294	0.6066176470588235
chr11	95230000	95460000	chr11	95230000	95460000	255,255,0	0.9570677927885956	0.04168575463630486	0.01579973445728279	0.7995580808080808	0.5173611111111112
chr11	13320000	13570000	chr11	13320000	13570000	255,255,0	0.8937825813836395	0.02776143945941223	0.029606926388308037	0.5088757396449705	0.6982248520710059
chr11	103920000	104150000	chr11	103920000	104150000	255,255,0	0.865510590675358	0.032121304976064774	0.025044801432974675	0.7013888888888888	0.5347222222222222
chr11	105840000	106080000	chr11	105840000	106080000	255,255,0	0.9007168323129267	0.022402999125485996	0.034541433067939595	0.5032051282051282	0.7806776556776557
chr11	47690000	47860000	chr11	47690000	47860000	255,255,0	0.9332119401492445	0.0347382086298859	0.021244635296942736	0.7160493827160493	0.5679012345679012
chr11	95050000	95220000	chr11	95050000	95220000	255,255,0	0.8447297706157012	0.01987320940240605	0.035285824871092095	0.5432098765432098	0.6666666666666666
chr11	9630000	9850000	chr11	9630000	9850000	255,255,0	1.011986797247532	0.033859610119189	0.021144664067025684	0.7954545454545454	0.5227272727272727
chr11	66600000	66760000	chr11	66600000	66760000	255,255,0	0.7847109120184905	0.021294358651766807	0.03277718980463085	0.5138888888888888	0.6527777777777778
chr11	19610000	19750000	chr11	19610000	19750000	255,255,0	0.8464492832868533	0.010892283302957696	0.04275237071644729	0.5178571428571429	0.5892857142857143
chr11	116400000	116640000	chr11	116400000	116640000	255,255,0	0.9336748259735024	0.020785684356434787	0.03228930963285268	0.6346153846153846	0.6730769230769231
chr11	110310000	110510000	chr11	110310000	110510000	255,255,0	0.8804113178579855	0.02754399503781768	0.023794595740184287	0.5909090909090909	0.6818181818181818
chr11	78280000	78480000	chr11	78280000	78480000	255,255,0	1.1254118068343368	0.03332494322053911	0.017902172133546723	0.7727272727272727	0.7181818181818181
chr11	128110000	128340000	chr11	128110000	128340000	255,255,0	0.7201215313113589	0.0333438705589853	0.017691565641987077	0.5763888888888888	0.5069444444444444
chr11	18910000	19080000	chr11	18910000	19080000	255,255,0	1.0992101459383183	0.026675482897168402	0.02262174669530096	0.7160493827160493	0.7160493827160493
chr11	135360000	135520000	chr11	135360000	135520000	255,255,0	0.7230293150386755	0.027566947299074517	0.0206104407107246	0.5428124999999999	0.5740624999999999
chr11	41100000	41280000	chr11	41100000	41280000	255,255,0	0.8095185780370635	0.013991789541613689	0.033315909858399266	0.5	0.6555555555555556
chr11	86630000	86790000	chr11	86630000	86790000	255,255,0	0.8514086893179864	0.032234211464763754	0.014677488723455857	0.6805555555555556	0.5138888888888888
chr11	63280000	63440000	chr11	63280000	63440000	255,255,0	0.7255944092178475	0.017135364965392204	0.02892953463286186	0.5416666666666666	0.5694444444444444
chr11	8850000	8990000	chr11	8850000	8990000	255,255,0	0.9309710666570824	0.018486903163609264	0.026815023406727638	0.5476190476190477	0.6666666666666667
chr11	31700000	31840000	chr11	31700000	31840000	255,255,0	0.8318314380265703	0.016663485955310874	0.028625152574591806	0.5535714285714286	0.5892857142857143
chr11	35920000	36160000	chr11	35920000	36160000	255,255,0	0.8361649562434549	0.021669842031238937	0.023314530892019188	0.6858974358974359	0.5064102564102564
chr11	77250000	77390000	chr11	77250000	77390000	255,255,0	0.7374157324588337	0.018280675003047017	0.02660941542820228	0.5535714285714286	0.5178571428571429
chr11	84940000	85170000	chr11	84940000	85170000	255,255,0	0.9645178521969809	0.026751581216047666	0.017831322849384816	0.7967948717948719	0.5480769230769231
chr11	35710000	35910000	chr11	35710000	35910000	255,255,0	1.023515118961595	0.023441306491378888	0.020387722875989188	0.7363636363636363	0.7363636363636363
chr11	32510000	32650000	chr11	32510000	32650000	255,255,0	0.7844225755795965	0.016572100360423087	0.026988125561344223	0.5178571428571429	0.5892857142857143
chr11	124610000	124860000	chr11	124610000	124860000	255,255,0	0.7968362828472382	0.019518969548898483	0.023743606385107884	0.579978354978355	0.616991341991342
chr11	129030000	129190000	chr11	129030000	129190000	255,255,0	0.9239128602115805	0.015755215653179472	0.02597044549985273	0.6527777777777778	0.7083333333333334
chr11	119950000	120100000	chr11	119950000	120100000	255,255,0	0.8736150605312154	0.020396222724531406	0.019573680720249276	0.640625	0.578125
chr11	133380000	133540000	chr11	133380000	133540000	255,255,0	0.6565320047444506	0.01473815524744387	0.023347024947652357	0.5138888888888888	0.5138888888888888
chr11	116780000	116920000	chr11	116780000	116920000	255,255,0	0.8644404899037492	0.02649004696943675	0.01132316988267577	0.6666666666666667	0.5476190476190477
chr11	113350000	113510000	chr11	113350000	113510000	255,255,0	0.8465500575434135	0.018620745299753143	0.017114030703365847	0.5694444444444444	0.6527777777777778
chr11	28550000	28710000	chr11	28550000	28710000	255,255,0	0.7525425983553647	0.015816321518210268	0.01831607265913244	0.5138888888888888	0.5694444444444444
chr11	128840000	129010000	chr11	128840000	129010000	255,255,0	0.7164701129417401	0.015540030534389678	0.018580151052049895	0.5185185185185185	0.5679012345679012
chr2B	99140000	100120000	chr2B	99140000	100120000	255,255,0	1.1325050107138468	0.2164613217049533	0.22009592656542382	0.8175510204081633	0.706530612244898
chr2B	3210000	3900000	chr2B	3210000	3900000	255,255,0	1.0596214981876089	0.06269321193023833	0.15861595262739206	0.7297959183673469	0.7191836734693877
chr2B	45190000	45970000	chr2B	45190000	45970000	255,255,0	1.2222461120569943	0.1051303651970345	0.11571947512645947	0.8993589743589744	0.6096153846153847
chr2B	12090000	12610000	chr2B	12090000	12610000	255,255,0	0.6988044698958024	0.11123319164528898	0.0876475091174185	0.6538461538461539	0.5
chr2B	58280000	58920000	chr2B	58280000	58920000	255,255,0	0.8516626517149732	0.08892804314653974	0.10973856536380308	0.5672348484848485	0.5482954545454546
chr2B	51630000	52380000	chr2B	51630000	52380000	255,255,0	1.1109884639874128	0.10688294396895998	0.09175503012879323	0.6668975069252078	0.6945983379501385
chr2B	131190000	131650000	chr2B	131190000	131650000	255,255,0	0.920579894657845	0.07577960774926559	0.12258634890268288	0.5815217391304348	0.6358695652173914
chr2B	130540000	131140000	chr2B	130540000	131140000	255,255,0	0.9198783459800483	0.13511581689919844	0.062223420916846996	0.5054544732242174	0.7693799989406218
chr2B	123910000	124330000	chr2B	123910000	124330000	255,255,0	1.3009837143734821	0.048272666871270936	0.14864584804357212	0.8852813852813853	0.7922077922077922
chr2B	130270000	130520000	chr2B	130270000	130520000	255,255,0	1.2282112769473434	0.1703309315531541	0.025547677111389062	0.8047337278106509	0.7810650887573964
chr2B	22180000	22800000	chr2B	22180000	22800000	255,255,0	1.115586743097455	0.1461591120421459	0.04916341608418413	0.6567540322580645	0.845246345766129
chr2B	125410000	125600000	chr2B	125410000	125600000	255,255,0	0.9998797953562376	0.1296161405416544	0.06443652092646124	0.56	0.79
chr2B	71460000	72110000	chr2B	71460000	72110000	255,255,0	0.9659956084024954	0.08950389474255818	0.10351427115335574	0.7107438016528925	0.5555555555555556
chr2B	110310000	110560000	chr2B	110310000	110560000	255,255,0	1.1102250700345335	0.03523036983317977	0.15748973997976118	0.6781311637080868	0.6879930966469427
chr2B	39380000	40280000	chr2B	39380000	40280000	255,255,0	1.2648966945842675	0.09725267192004083	0.09471401547142119	0.9130434782608695	0.6483091787439613
chr2B	107410000	107570000	chr2B	107410000	107570000	255,255,0	1.260724367012299	0.0876152634359415	0.10428185520459146	0.7083333333333334	0.7083333333333334
chr2B	16980000	17210000	chr2B	16980000	17210000	255,255,0	1.165644579387816	0.13712926027716535	0.054412931149456244	0.7743285123966942	0.6784951790633609
chr2B	113880000	114790000	chr2B	113880000	114790000	255,255,0	1.1594341101577434	0.10722765279152882	0.08326490305918822	0.7651228733459358	0.754725897920605
chr2B	56630000	57010000	chr2B	56630000	57010000	255,255,0	0.9759207381119879	0.11611777870549266	0.07428133045923055	0.7657894736842106	0.618421052631579
chr2B	116040000	116630000	chr2B	116040000	116630000	255,255,0	1.0481753199710409	0.0866064781684375	0.10361313916515189	0.5433333333333333	0.8888888888888888
chr2B	104040000	105030000	chr2B	104040000	105030000	255,255,0	0.9698911259324141	0.09495117748217838	0.09441658356090109	0.8048	0.482
chr2B	98330000	98820000	chr2B	98330000	98820000	255,255,0	1.4684011754335102	0.07584228180831473	0.11308400047263822	0.8832	0.784
chr2B	51650000	52240000	chr2B	51650000	52240000	255,255,0	1.1110597847265686	0.08256584165380768	0.10604417429556028	0.7388888888888889	0.6144444444444445
chr2B	31880000	32750000	chr2B	31880000	32750000	255,255,0	1.3060279355938635	0.07577246879619995	0.11010790295610379	0.7226239669421488	0.8109504132231405
chr2B	123640000	124520000	chr2B	123640000	124520000	255,255,0	1.6959995378022272	0.12495789771494897	0.0587704049248271	0.7227272727272728	0.946969696969697
chr2B	84520000	85430000	chr2B	84520000	85430000	255,255,0	0.7055211025268306	0.08895595059064829	0.09223532804424041	0.5401701323251418	0.4844045368620038
chr2B	24080000	24540000	chr2B	24080000	24540000	255,255,0	1.329900202134213	0.08386570195269816	0.09479171337842232	0.875	0.8496376811594203
chr2B	24630000	25400000	chr2B	24630000	25400000	255,255,0	1.5699261310399488	0.1033580266945543	0.07407542328874905	0.8323471400394478	0.9270216962524654
chr2B	70470000	71440000	chr2B	70470000	71440000	255,255,0	1.3308106866712803	0.09523706131968306	0.08140178406112214	0.7106663890045815	0.7629196168263224
chr2B	76240000	76970000	chr2B	76240000	76970000	255,255,0	0.9795930671198974	0.08531096701256687	0.09086328010341828	0.5069393718042366	0.7487216946676406
chr2B	28590000	29720000	chr2B	28590000	29720000	255,255,0	1.1051950254216192	0.08879237050001648	0.08713468682086206	0.8365650969529086	0.5460141582025239
chr2B	26520000	27520000	chr2B	26520000	27520000	255,255,0	1.335549290352323	0.1045022100337486	0.0711251836322988	0.6858823529411765	0.9235294117647059
chr2B	37700000	38290000	chr2B	37700000	38290000	255,255,0	1.4737860795005493	0.09298229478287617	0.0810040076522592	0.9144444444444444	0.8211111111111111
chr2B	36480000	37680000	chr2B	36480000	37680000	255,255,0	1.5864036101936625	0.09652469962484497	0.07705697572651332	0.8431693989071039	0.909016393442623
chr2B	13730000	14400000	chr2B	13730000	14400000	255,255,0	1.2912531941090104	0.08936314601388445	0.08324343498755526	0.8140138408304498	0.8192041522491349
chr2B	127470000	128200000	chr2B	127470000	128200000	255,255,0	1.4916627853308384	0.09750907001819994	0.07494015985996391	0.8009993608473338	0.94199438458729
chr2B	55070000	55410000	chr2B	55070000	55410000	255,255,0	0.9012312687899127	0.12330664762475427	0.04909444568000512	0.7091503267973857	0.565359477124183
chr2B	77990000	79040000	chr2B	77990000	79040000	255,255,0	1.1056648583062574	0.09279780245372397	0.07932365107022832	0.6536133855464578	0.6833406732465024
chr2B	27560000	28540000	chr2B	27560000	28540000	255,255,0	1.6285761082381658	0.09200387839716073	0.07976143281302606	0.9028571428571428	0.926530612244898
chr2B	2420000	3140000	chr2B	2420000	3140000	255,255,0	0.6474376694789246	0.08917141834695119	0.08247045620818985	0.5052552552552553	0.506006006006006
chr2B	51290000	51500000	chr2B	51290000	51500000	255,255,0	0.8185079743900747	0.03312577819647567	0.13803368966173982	0.6033057851239669	0.6446280991735537
chr2B	52430000	53230000	chr2B	52430000	53230000	255,255,0	1.2818314035722622	0.08442168199969755	0.08639505652988601	0.8164634146341463	0.6908536585365853
chr2B	107580000	108660000	chr2B	107580000	108660000	255,255,0	1.7844272269862038	0.08393654719581045	0.0863083422024925	0.9457912457912457	0.9383838383838384
chr2B	105630000	105840000	chr2B	105630000	105840000	255,255,0	0.6018021058892229	0.10453727030488463	0.06510709269558021	0.5715144230769231	0.5096153846153846
chr2B	42570000	43480000	chr2B	42570000	43480000	255,255,0	1.6705248212789408	0.07537602100012308	0.09403332304410034	0.9494328922495274	0.7764650283553876
chr2B	91090000	91420000	chr2B	91090000	91420000	255,255,0	1.1135494882990837	0.07248193596231385	0.0967816867961504	0.6851211072664359	0.8166089965397924
chr2B	48870000	49200000	chr2B	48870000	49200000	255,255,0	1.313041987915824	0.08922507967144996	0.07967023022772074	0.8373702422145328	0.6782006920415224
chr2B	61200000	61760000	chr2B	61200000	61760000	255,255,0	1.8024620415720882	0.07827203763920959	0.089824129492168	0.9495073891625616	0.8657635467980296
chr2B	73710000	74110000	chr2B	73710000	74110000	255,255,0	0.9965990948936754	0.10402693222199423	0.06357303530028396	0.7642857142857142	0.5023809523809524
chr2B	110740000	111530000	chr2B	110740000	111530000	255,255,0	1.183787561724595	0.1129518293391707	0.05339607672116553	0.906875	0.460625
chr2B	109910000	110300000	chr2B	109910000	110300000	255,255,0	0.871093389606165	0.05710435247682547	0.10811530442632654	0.5525	0.6925
chr2B	93170000	93880000	chr2B	93170000	93880000	255,255,0	1.0012464553268734	0.10354938344613263	0.06158318552524984	0.7600308641975309	0.5516975308641975
chr2B	122930000	123400000	chr2B	122930000	123400000	255,255,0	1.4473701164240125	0.08209307174713304	0.08277037159456732	0.8836805555555556	0.8767361111111112
chr2B	53250000	54160000	chr2B	53250000	54160000	255,255,0	1.3734985822587427	0.07081774565877433	0.09337964485744454	0.9053927746271793	0.67990443184205
chr2B	57360000	58250000	chr2B	57360000	58250000	255,255,0	1.182374938947061	0.08755154392392159	0.07510758631995557	0.6241975308641975	0.8276543209876543
chr2B	43610000	44240000	chr2B	43610000	44240000	255,255,0	1.3227200829831354	0.09118120865391699	0.06923874267372687	0.7333984375	0.869140625
chr2B	82800000	83460000	chr2B	82800000	83460000	255,255,0	1.0456960107028994	0.08089993113787328	0.07936660370932143	0.5757440717333766	0.7530924215416195
chr2B	122590000	122890000	chr2B	122590000	122890000	255,255,0	0.9690641027910702	0.09894323635755045	0.061199655406913446	0.6916666666666667	0.6875
chr2B	85890000	86620000	chr2B	85890000	86620000	255,255,0	1.1144615452214375	0.06879588760180654	0.08810417075068142	0.7962016070124178	0.5989773557341125
chr2B	118900000	119700000	chr2B	118900000	119700000	255,255,0	1.2713604741085467	0.07864991995404581	0.07824190431163425	0.8302210365853658	0.786322601010101
chr2B	5330000	5920000	chr2B	5330000	5920000	255,255,0	0.9547424779865012	0.07812172165096985	0.07801502011751169	0.7477777777777778	0.5411111111111111
chr2B	120380000	120780000	chr2B	120380000	120780000	255,255,0	1.0353680519887514	0.06875993129960878	0.08633926489656396	0.6321428571428571	0.830952380952381
chr2B	73190000	73430000	chr2B	73190000	73430000	255,255,0	1.1630898811059984	0.08120377320647884	0.073532576735099	0.7604166666666667	0.6785984848484848
chr2B	87370000	87960000	chr2B	87370000	87960000	255,255,0	1.0835459680001425	0.0645538485752591	0.0901375745180069	0.7033333333333334	0.6388888888888888
chr2B	86630000	87320000	chr2B	86630000	87320000	255,255,0	0.9785630854641603	0.08603093914101337	0.06816093541832176	0.5910204081632653	0.6889795918367347
chr2B	42670000	42970000	chr2B	42670000	42970000	255,255,0	0.8636322944620693	0.12756204774924562	0.025462726711942205	0.6064814814814814	0.507716049382716
chr2B	24630000	24820000	chr2B	24630000	24820000	255,255,0	0.7739352327020402	0.08273171321509384	0.06994492515781531	0.6886363636363637	0.525
chr2B	46480000	46790000	chr2B	46480000	46790000	255,255,0	0.8919099995093964	0.06195514493843473	0.09069222186077056	0.7109375	0.671875
chr2B	130530000	130940000	chr2B	130530000	130940000	255,255,0	0.7419111815100802	0.09862771965734271	0.052785697103485074	0.5850340136054422	0.5079365079365079
chr2B	62480000	62750000	chr2B	62480000	62750000	255,255,0	1.4555642249430985	0.10549881268487535	0.0456037934948583	0.7806122448979592	0.8928571428571429
chr2B	50640000	51060000	chr2B	50640000	51060000	255,255,0	1.2308308033263287	0.05025167726270633	0.1004383606224929	0.6948051948051948	0.8679653679653679
chr2B	63070000	63670000	chr2B	63070000	63670000	255,255,0	1.2375214290152599	0.0903638422239002	0.05850962825218013	0.7602150537634409	0.7688172043010753
chr2B	73190000	73630000	chr2B	73190000	73630000	255,255,0	1.1800142911932556	0.09380054696091628	0.05478403453123985	0.6620553359683794	0.7529644268774703
chr2B	49830000	50040000	chr2B	49830000	50040000	255,255,0	0.8455255435697794	0.10645193210345842	0.04208241302680754	0.6320707070707071	0.5907527657527657
chr2B	4640000	5310000	chr2B	4640000	5310000	255,255,0	1.4703204668597347	0.09567113588618556	0.052560068310557484	0.8382352941176471	0.9351211072664359
chr2B	106270000	106830000	chr2B	106270000	106830000	255,255,0	1.6032027608218558	0.06142550264142674	0.08491279410096231	0.8608374384236454	0.9495073891625616
chr2B	65600000	66380000	chr2B	65600000	66380000	255,255,0	1.6308923143492036	0.08701849368236225	0.05914358811123194	0.8070512820512821	0.9391025641025641
chr2B	56080000	56580000	chr2B	56080000	56580000	255,255,0	1.0115896862077327	0.06937180562334389	0.07389544199742153	0.5861538461538461	0.7092307692307692
chr2B	410000	940000	chr2B	410000	940000	255,255,0	0.8237212628867072	0.09334514904925642	0.04978135495092507	0.541838134430727	0.6419753086419753
chr2B	94730000	95430000	chr2B	94730000	95430000	255,255,0	1.2472117480580796	0.0842713149975235	0.057105627190098096	0.8634920634920635	0.6579365079365079
chr2B	123890000	124530000	chr2B	123890000	124530000	255,255,0	1.7533372034866614	0.10214406366856649	0.037017169128832794	0.7443181818181818	0.9649621212121212
chr2B	11230000	11930000	chr2B	11230000	11930000	255,255,0	1.1372270283732022	0.05921931933209949	0.07873463749507825	0.776984126984127	0.7738095238095238
chr2B	27570000	28060000	chr2B	27570000	28060000	255,255,0	1.2567057487126174	0.08423448771861586	0.053646661495533494	0.9056	0.7056
chr2B	1560000	2190000	chr2B	1560000	2190000	255,255,0	0.6762605744269196	0.05929735951340019	0.07834631408111487	0.4814453125	0.5380859375
chr2B	72590000	73090000	chr2B	72590000	73090000	255,255,0	1.6994067312749843	0.06859712878377056	0.06883916452517097	0.8734023668639054	0.9155325443786981
chr2B	98860000	99110000	chr2B	98860000	99110000	255,255,0	1.0821937943952924	0.06478993504974714	0.07166556695837464	0.591715976331361	0.8047337278106509
chr2B	81580000	82090000	chr2B	81580000	82090000	255,255,0	1.3501643658172635	0.07452971534219624	0.06182798133287934	0.7204142011834319	0.8239644970414202
chr2B	131330000	131610000	chr2B	131330000	131610000	255,255,0	1.2847890621213804	0.05791482044053582	0.07763177017737702	0.7380952380952381	0.8428571428571429
chr2B	63690000	64160000	chr2B	63690000	64160000	255,255,0	1.0213414866186192	0.05657754432909878	0.07804647025744327	0.8576388888888888	0.5885416666666666
chr2B	61820000	62380000	chr2B	61820000	62380000	255,255,0	1.633520540728705	0.06677439027396173	0.06742478456049655	0.8977832512315271	0.9027093596059114
chr2B	91500000	91790000	chr2B	91500000	91790000	255,255,0	1.4177139332820172	0.09131235532320048	0.04275452116111128	0.8444444444444444	0.8444444444444444
chr2B	109170000	109300000	chr2B	109170000	109300000	255,255,0	0.8542440021227009	0.06939525502200525	0.06409265835707156	0.5714285714285714	0.5306122448979592
chr2B	55460000	56000000	chr2B	55460000	56000000	255,255,0	1.2576416968113586	0.06829711564998084	0.06487584788586029	0.6547619047619048	0.8452380952380952
chr2B	100130000	100760000	chr2B	100130000	100760000	255,255,0	0.91929281308143	0.07287987503821211	0.05967157579678436	0.7080078125	0.5634765625
chr2B	49500000	49790000	chr2B	49500000	49790000	255,255,0	1.1650045781860572	0.06445350296931837	0.06772124973294859	0.7460042840665677	0.763054419628814
chr2B	42000000	42470000	chr2B	42000000	42470000	255,255,0	1.771126887454743	0.06922247090182382	0.06262184325726372	0.8315972222222222	0.9635416666666666
chr2B	72120000	72520000	chr2B	72120000	72520000	255,255,0	0.9880288279151304	0.05617196878197597	0.07542933053578327	0.6023809523809524	0.669047619047619
chr2B	40420000	41040000	chr2B	40420000	41040000	255,255,0	1.2477536096573654	0.05292316141166671	0.0784939888871016	0.6718501095181202	0.8521069792911191
chr2B	112930000	113530000	chr2B	112930000	113530000	255,255,0	1.5231991970371006	0.05692842950614935	0.074369975433456	0.9043010752688172	0.889247311827957
chr2B	56800000	56970000	chr2B	56800000	56970000	255,255,0	0.6757839545185952	0.052691334782883875	0.07669347686029855	0.5308641975308642	0.6172839506172839
chr2B	44270000	45160000	chr2B	44270000	45160000	255,255,0	1.737072951807117	0.0635593276699136	0.065571455813145	0.8622222222222222	0.9580246913580247
chr2B	12860000	13290000	chr2B	12860000	13290000	255,255,0	0.6991169723534849	0.056811931268194726	0.07111146835755845	0.5227272727272727	0.5516528925619835
chr2B	60570000	61030000	chr2B	60570000	61030000	255,255,0	1.6865856721775572	0.04321706454311636	0.08442059183509254	0.8931159420289855	0.9438405797101449
chr2B	46800000	47100000	chr2B	46800000	47100000	255,255,0	0.9524302469806848	0.06606253536580652	0.06150996100406307	0.5166666666666667	0.7458333333333333
chr2B	103440000	104010000	chr2B	103440000	104010000	255,255,0	1.6467555909995322	0.07287965784580652	0.05387326824919045	0.915576694411415	0.9274673008323424
chr2B	92400000	92810000	chr2B	92400000	92810000	255,255,0	1.6319007226169608	0.06074128037742643	0.06497197355780412	0.9342403628117913	0.9024943310657596
chr2B	69760000	70100000	chr2B	69760000	70100000	255,255,0	1.1822464846269303	0.060391760990150464	0.06486015434455723	0.7483660130718954	0.761437908496732
chr2B	26070000	26420000	chr2B	26070000	26420000	255,255,0	1.311232236970238	0.07178965508606297	0.05306230217455633	0.8734567901234568	0.8179012345679012
chr2B	22870000	23470000	chr2B	22870000	23470000	255,255,0	1.1397171833014517	0.057072918677169814	0.06759462701662369	0.6397849462365591	0.8569892473118279
chr2B	125640000	126190000	chr2B	125640000	126190000	255,255,0	1.6143516851749085	0.07971341091805775	0.04478909514563423	0.923469387755102	0.9579081632653061
chr2B	97710000	98240000	chr2B	97710000	98240000	255,255,0	1.483679223214188	0.06464506317640102	0.059766302435990265	0.7576670585929846	0.9474573780129336
chr2B	86610000	87030000	chr2B	86610000	87030000	255,255,0	0.9247121001361642	0.07822628137381014	0.04601738106059268	0.7164502164502164	0.5
chr2B	50100000	50300000	chr2B	50100000	50300000	255,255,0	1.0527979396956546	0.0666333770083869	0.05600460106496007	0.7090909090909091	0.6272727272727273
chr2B	83480000	84140000	chr2B	83480000	84140000	255,255,0	1.540892721044973	0.06250260586178716	0.059535213432394485	0.8957219251336899	0.8333333333333334
chr2B	15320000	15870000	chr2B	15320000	15870000	255,255,0	0.7817402065476406	0.05810677101179197	0.06361140292412194	0.6721938775510204	0.5395408163265306
chr2B	79620000	79950000	chr2B	79620000	79950000	255,255,0	1.7941532401250848	0.05355009852310308	0.0676715611705705	0.8304498269896193	0.9065743944636678
chr2B	126870000	127310000	chr2B	126870000	127310000	255,255,0	1.5307117864487378	0.043330594717562954	0.0773787591168742	0.9347826086956522	0.8478260869565217
chr2B	98490000	98790000	chr2B	98490000	98790000	255,255,0	1.4488518277669424	0.05571099138947483	0.06467657694800197	0.8791666666666667	0.8875
chr2B	65980000	66360000	chr2B	65980000	66360000	255,255,0	1.0708561556638534	0.03740427208728605	0.08270388333044143	0.5045837633298933	0.7704936360509116
chr2B	113570000	113870000	chr2B	113570000	113870000	255,255,0	1.5902057756841876	0.06306823643332443	0.057037306663182935	0.8958333333333334	0.9041666666666667
chr2B	132040000	132410000	chr2B	132040000	132410000	255,255,0	1.2851053930247636	0.08320658999868201	0.036736648972188	0.8001419667590028	0.8264923822714682
chr2B	44820000	45120000	chr2B	44820000	45120000	255,255,0	1.2238416587851693	0.028556771627428056	0.09131029324219414	0.5208333333333334	0.8958333333333334
chr2B	77370000	77970000	chr2B	77370000	77970000	255,255,0	1.73773810654404	0.05945880681083246	0.05947960948684114	0.9193548387096774	0.8741935483870967
chr2B	41320000	41840000	chr2B	41320000	41840000	255,255,0	1.448468309071552	0.06455268139617118	0.05417741579888277	0.8903133903133903	0.8504273504273504
chr2B	120140000	120350000	chr2B	120140000	120350000	255,255,0	0.786577770963717	0.06573942524098013	0.05281970683291285	0.628099173553719	0.6115702479338843
chr2B	94120000	94600000	chr2B	94120000	94600000	255,255,0	1.5887789045343836	0.0447760384045085	0.07374725451932507	0.9083333333333333	0.925
chr2B	4260000	4450000	chr2B	4260000	4450000	255,255,0	1.1429436083461932	0.08204738426922314	0.03635723325684708	0.78	0.73
chr2B	6120000	6610000	chr2B	6120000	6610000	255,255,0	1.3310625091176023	0.058127119002520475	0.06003651453335909	0.8512	0.8576
chr2B	90560000	91070000	chr2B	90560000	91070000	255,255,0	1.6077939010615725	0.04686658827926246	0.07032625423030003	0.9615384615384615	0.8653846153846154
chr2B	14830000	15290000	chr2B	14830000	15290000	255,255,0	1.1176938594870254	0.07366635722419365	0.043446759323901685	0.7880434782608695	0.7119565217391305
chr2B	6760000	7110000	chr2B	6760000	7110000	255,255,0	1.228070366980999	0.07105531706964081	0.04568046611480869	0.7808641975308642	0.8055555555555556
chr2B	114910000	115230000	chr2B	114910000	115230000	255,255,0	1.4302280628888555	0.057294338810116946	0.0594147687418585	0.9007352941176471	0.8713235294117647
chr2B	96420000	96660000	chr2B	96420000	96660000	255,255,0	1.396608556404106	0.054760867976063624	0.061939272912567234	0.8269230769230769	0.8525641025641025
chr2B	71940000	72110000	chr2B	71940000	72110000	255,255,0	1.0919020258869354	0.06833708284160538	0.04836017206221355	0.5925925925925926	0.7160493827160493
chr2B	25530000	26040000	chr2B	25530000	26040000	255,255,0	1.6606013174061496	0.07118107364183968	0.04528107359612188	0.9541420118343196	0.9245562130177515
chr2B	28080000	28540000	chr2B	28080000	28540000	255,255,0	1.3226171021224307	0.05471924278874362	0.06128976131368463	0.7228260869565217	0.9293478260869565
chr2B	67470000	68080000	chr2B	67470000	68080000	255,255,0	1.456204842072591	0.0498044592337427	0.06620434130409131	0.7866805411030177	0.8844953173777316
chr2B	126220000	126850000	chr2B	126220000	126850000	255,255,0	1.4399313589899865	0.05745690657239255	0.05852054580200444	0.8857421875	0.8974609375
chr2B	54180000	54580000	chr2B	54180000	54580000	255,255,0	1.4378569899841385	0.04792239918013462	0.06721885646851125	0.85	0.8547619047619047
chr2B	82370000	82730000	chr2B	82370000	82730000	255,255,0	1.5244666179199857	0.053643401523916015	0.06049372766309663	0.8508771929824561	0.8742690058479532
chr2B	52440000	52940000	chr2B	52440000	52940000	255,255,0	1.453803614139653	0.05539527162052088	0.058345108131391404	0.9123076923076923	0.8046153846153846
chr2B	101950000	102470000	chr2B	101950000	102470000	255,255,0	0.9236630833481146	0.06675643790457929	0.04661390319844029	0.7279202279202279	0.5056980056980057
chr2B	48890000	49100000	chr2B	48890000	49100000	255,255,0	1.030178449224279	0.06770756855521466	0.0450405251922944	0.7768595041322314	0.5289256198347108
chr2B	55080000	55280000	chr2B	55080000	55280000	255,255,0	1.1851522255719336	0.04789057576303159	0.06447949037553352	0.7727272727272727	0.7181818181818181
chr2B	109160000	109570000	chr2B	109160000	109570000	255,255,0	0.884448182405916	0.06679468040115628	0.04544798246840055	0.6303854875283447	0.5759637188208617
chr2B	102950000	103370000	chr2B	102950000	103370000	255,255,0	1.2368084365290122	0.03917450374548801	0.07236083557220424	0.5432900432900433	0.9242424242424242
chr2B	122290000	122540000	chr2B	122290000	122540000	255,255,0	1.3190823101218148	0.04770107743882099	0.06310390753076633	0.7455621301775148	0.8757396449704142
chr2B	58900000	59090000	chr2B	58900000	59090000	255,255,0	1.166666837249795	0.05112067362213164	0.05959335896789253	0.75	0.75
chr2B	113220000	113480000	chr2B	113220000	113480000	255,255,0	1.366270551650203	0.036833501648043526	0.07385594013653235	0.8406593406593407	0.8516483516483516
chr2B	71470000	71820000	chr2B	71470000	71820000	255,255,0	1.2481609875772617	0.04989332445351044	0.06072297142224595	0.8487654320987654	0.6203703703703703
chr2B	96680000	96860000	chr2B	96680000	96860000	255,255,0	1.229331717842782	0.07139484340773355	0.03859215337119719	0.7666666666666667	0.7666666666666667
chr2B	95950000	96380000	chr2B	95950000	96380000	255,255,0	0.8991775813941445	0.04056411132628826	0.06910852012931493	0.506198347107438	0.7293388429752066
chr2B	38010000	38290000	chr2B	38010000	38290000	255,255,0	0.9292141326008927	0.05884252251746877	0.0505864707158241	0.5380952380952381	0.8
chr2B	92930000	93120000	chr2B	92930000	93120000	255,255,0	1.1184326951618768	0.06569784822790797	0.04347036282704646	0.73	0.73
chr2B	116230000	116620000	chr2B	116230000	116620000	255,255,0	1.1748238220909113	0.05658758613770196	0.052466377789430474	0.6275	0.8875
chr2B	101930000	102370000	chr2B	101930000	102370000	255,255,0	0.9026655105066383	0.06557871740486779	0.043243993484185825	0.7292490118577075	0.5
chr2B	101400000	101840000	chr2B	101400000	101840000	255,255,0	1.3436034092884879	0.05341532031845517	0.055308126303524635	0.8162055335968379	0.8873517786561265
chr2B	118360000	118880000	chr2B	118360000	118880000	255,255,0	1.1465523705634788	0.054231930174137605	0.05416836504643707	0.7905982905982906	0.7564102564102564
chr2B	59120000	59600000	chr2B	59120000	59600000	255,255,0	1.1055589689282428	0.056129096100806145	0.052126879414616925	0.735	0.7049137931034483
chr2B	58480000	58870000	chr2B	58480000	58870000	255,255,0	1.3590814726663867	0.04539639149928312	0.06199825088658742	0.8825	0.7925
chr2B	128950000	129310000	chr2B	128950000	129310000	255,255,0	1.1391045111338156	0.04132841577621464	0.0654404832509426	0.7865497076023392	0.7631578947368421
chr2B	91840000	92290000	chr2B	91840000	92290000	255,255,0	0.9481731868503784	0.05115901081550059	0.05516236558826738	0.5122402801986923	0.7790386991710243
chr2B	108670000	108970000	chr2B	108670000	108970000	255,255,0	1.4398273421615873	0.05467929367941696	0.051467871666860565	0.8958333333333334	0.8208333333333333
chr2B	107100000	107390000	chr2B	107100000	107390000	255,255,0	1.4175274824529382	0.05726606865826245	0.048743834226840935	0.8622222222222222	0.8533333333333334
chr2B	64400000	64630000	chr2B	64400000	64630000	255,255,0	1.3844581171884092	0.03359804760743945	0.07238171496053816	0.7569444444444444	0.8541666666666666
chr2B	75070000	75640000	chr2B	75070000	75640000	255,255,0	1.3096909470622626	0.05026045997990597	0.05529562564895121	0.8561236623067776	0.703923900118906
chr2B	128230000	128570000	chr2B	128230000	128570000	255,255,0	1.4772184565177253	0.05782461200099487	0.047692075769897146	0.9313725490196079	0.8333333333333334
chr2B	88370000	88870000	chr2B	88370000	88870000	255,255,0	1.7182965199680962	0.04997241660061283	0.05523328539305161	0.9307692307692308	0.9030769230769231
chr2B	131180000	131310000	chr2B	131180000	131310000	255,255,0	0.8352203793314303	0.05678608217168605	0.04799009099902383	0.5306122448979592	0.5306122448979592
chr2B	117210000	117800000	chr2B	117210000	117800000	255,255,0	0.8245571523097102	0.04843434863134332	0.05604718763625257	0.5077777777777778	0.7011111111111111
chr2B	87990000	88350000	chr2B	87990000	88350000	255,255,0	1.4808338251714481	0.06503718318971699	0.038880030020244136	0.8391812865497076	0.8742690058479532
chr2B	63290000	63660000	chr2B	63290000	63660000	255,255,0	1.2529137407599857	0.048377508565718874	0.05495258887956771	0.8033240997229917	0.8033240997229917
chr2B	69480000	69690000	chr2B	69480000	69690000	255,255,0	0.8811402447395296	0.03406553944475764	0.06908623491324586	0.5454545454545454	0.6776859504132231
chr2B	127850000	128150000	chr2B	127850000	128150000	255,255,0	1.0858709701304128	0.024523855317744397	0.07755949227553724	0.5041666666666667	0.8958333333333334
chr2B	64710000	64970000	chr2B	64710000	64970000	255,255,0	1.0415982294572503	0.07617258390156606	0.025817896617613023	0.6868131868131868	0.6978021978021978
chr2B	116660000	117190000	chr2B	116660000	117190000	255,255,0	1.0550146995493568	0.051720731638578515	0.05013221222819602	0.869684499314129	0.5651577503429356
chr2B	70180000	70450000	chr2B	70180000	70450000	255,255,0	1.1622992266965213	0.053995877549287495	0.047431567407835384	0.576530612244898	0.8418367346938775
chr2B	10450000	10960000	chr2B	10450000	10960000	255,255,0	1.0502654166183787	0.04906052451143795	0.0523623058314619	0.8528887573964496	0.5879183431952663
chr2B	66420000	66940000	chr2B	66420000	66940000	255,255,0	1.6187280347271042	0.06025902437401459	0.04076341716522061	0.9245014245014245	0.8361823361823362
chr2B	97010000	97390000	chr2B	97010000	97390000	255,255,0	1.003458069013056	0.061670735961347534	0.03917892252241878	0.65	0.7026315789473684
chr2B	77990000	78350000	chr2B	77990000	78350000	255,255,0	1.162515505039029	0.061332134783099984	0.039058369122056395	0.7748538011695907	0.6228070175438597
chr2B	52230000	52390000	chr2B	52230000	52390000	255,255,0	1.1872438286509235	0.040279059267953235	0.059811604182864034	0.7083333333333334	0.7083333333333334
chr2B	112940000	113200000	chr2B	112940000	113200000	255,255,0	1.449846496992099	0.06432243829830142	0.03567435289481655	0.8736263736263736	0.8406593406593407
chr2B	105900000	106170000	chr2B	105900000	106170000	255,255,0	1.0182318063344309	0.06101285045829537	0.03880352612215726	0.6887755102040817	0.7602040816326531
chr2B	5330000	5720000	chr2B	5330000	5720000	255,255,0	1.2571796732336071	0.058242389349713486	0.041494487878114196	0.8875	0.7325
chr2B	120830000	121020000	chr2B	120830000	121020000	255,255,0	0.9600327443368509	0.07142474898720708	0.027990736512809557	0.75	0.59
chr2B	82100000	82290000	chr2B	82100000	82290000	255,255,0	1.291804420259447	0.05245551936510234	0.0468527220611311	0.77	0.75
chr2B	126410000	126690000	chr2B	126410000	126690000	255,255,0	0.8067791167190987	0.03873081129222106	0.060396014037557684	0.6238095238095238	0.5761904761904761
chr2B	32810000	33000000	chr2B	32810000	33000000	255,255,0	1.1123543525618276	0.06568892047983882	0.03332617996874234	0.71	0.71
chr2B	79070000	79530000	chr2B	79070000	79530000	255,255,0	1.2449153868207268	0.04972094233488536	0.04916377378697813	0.7916666666666666	0.6911231884057971
chr2B	51660000	52030000	chr2B	51660000	52030000	255,255,0	1.1468402848775765	0.0557013223582669	0.043124302769244	0.8033240997229917	0.6537396121883656
chr2B	32380000	32730000	chr2B	32380000	32730000	255,255,0	1.4260097710101869	0.04092517142711247	0.057393193127982856	0.7808641975308642	0.9104938271604939
chr2B	38800000	39360000	chr2B	38800000	39360000	255,255,0	1.842084335693901	0.04568557899253542	0.05250894407644435	0.9470443349753694	0.9568965517241379
chr2B	38330000	38770000	chr2B	38330000	38770000	255,255,0	1.4979127021607639	0.051252563436315235	0.04684362478789805	0.8636363636363636	0.9150197628458498
chr2B	23500000	24050000	chr2B	23500000	24050000	255,255,0	1.3370285552556167	0.04955051838719471	0.048246045881318075	0.8711734693877551	0.8482142857142857
chr2B	42990000	43370000	chr2B	42990000	43370000	255,255,0	0.895252004884191	0.038882888073857924	0.05840243090489443	0.5289473684210526	0.6921052631578948
chr2B	7970000	8190000	chr2B	7970000	8190000	255,255,0	1.296412038993577	0.03577186023617021	0.06146421926543255	0.8106060606060606	0.8409090909090909
chr2B	37710000	37960000	chr2B	37710000	37960000	255,255,0	1.3377007086971178	0.06696033337942914	0.02998851430932191	0.8757396449704142	0.7337278106508875
chr2B	76990000	77330000	chr2B	76990000	77330000	255,255,0	1.5937617219505746	0.050524294790789015	0.04621231476272583	0.8464052287581699	0.8986928104575164
chr2B	109920000	110070000	chr2B	109920000	110070000	255,255,0	1.0237595306628182	0.04781488113185947	0.04813249766053737	0.671875	0.671875
chr2B	72320000	72490000	chr2B	72320000	72490000	255,255,0	0.9366334967121429	0.024320513679339132	0.07083600863075803	0.6172839506172839	0.6172839506172839
chr2B	41060000	41230000	chr2B	41060000	41230000	255,255,0	1.1377742715857677	0.04123729252136574	0.053160916155420984	0.7407407407407407	0.691358024691358
chr2B	120400000	120640000	chr2B	120400000	120640000	255,255,0	0.7887963413244781	0.041096126866246196	0.053230890872616746	0.6781135531135531	0.5032051282051282
chr2B	127470000	127620000	chr2B	127470000	127620000	255,255,0	0.7444178397623832	0.04870214790260353	0.04475393574780333	0.6410511363636364	0.516903409090909
chr2B	41360000	41590000	chr2B	41360000	41590000	255,255,0	0.917699891113527	0.06714570730722036	0.02623822323267614	0.7430555555555556	0.5069444444444444
chr2B	65640000	65950000	chr2B	65640000	65950000	255,255,0	1.129622941629526	0.05138390303648108	0.04156576853822818	0.82421875	0.68359375
chr2B	85460000	85860000	chr2B	85460000	85860000	255,255,0	1.1553797589384835	0.042871758862487466	0.050006326707258006	0.5785714285714286	0.830952380952381
chr2B	65040000	65300000	chr2B	65040000	65300000	255,255,0	1.4467604527725866	0.04510522781260848	0.04741618557291388	0.8626373626373627	0.8626373626373627
chr2B	7520000	7800000	chr2B	7520000	7800000	255,255,0	1.425129411327607	0.04763636294599974	0.04363058091166974	0.8714285714285714	0.861904761904762
chr2B	23140000	23470000	chr2B	23140000	23470000	255,255,0	1.212877765461751	0.033458906455991935	0.05762918622978461	0.71280276816609	0.8719723183391004
chr2B	87640000	87950000	chr2B	87640000	87950000	255,255,0	1.492370103447614	0.03905934108913163	0.05186573896880531	0.75390625	0.88671875
chr2B	31880000	32320000	chr2B	31880000	32320000	255,255,0	1.2453776616297196	0.04443088579075337	0.04600211355595807	0.8754940711462451	0.7292490118577075
chr2B	13300000	13500000	chr2B	13300000	13500000	255,255,0	0.9199800802844031	0.025004372944976164	0.06523393099353184	0.7545454545454545	0.5909090909090909
chr2B	126690000	126850000	chr2B	126690000	126850000	255,255,0	0.9641833224984415	0.026332004350285026	0.06370436571965984	0.5972222222222222	0.7083333333333334
chr2B	68400000	68720000	chr2B	68400000	68720000	255,255,0	1.4412368860745564	0.04545943238365957	0.044400152437107016	0.8198529411764706	0.8860294117647058
chr2B	109770000	109900000	chr2B	109770000	109900000	255,255,0	0.8361221112564274	0.04620112449252397	0.04331087657504752	0.5714285714285714	0.5714285714285714
chr2B	7130000	7500000	chr2B	7130000	7500000	255,255,0	1.436012828270073	0.037602446715422955	0.051893116311759135	0.8919667590027701	0.8864265927977839
chr2B	89510000	90040000	chr2B	89510000	90040000	255,255,0	1.0190501015142064	0.04122381751783359	0.047337231405449404	0.5075445816186557	0.850480109739369
chr2B	35990000	36440000	chr2B	35990000	36440000	255,255,0	1.2125579984992296	0.03363459469217005	0.05478779868619871	0.5255198487712666	0.9262759924385633
chr2B	118140000	118330000	chr2B	118140000	118330000	255,255,0	1.0579142827006052	0.04417611615032947	0.04417925898756671	0.75	0.67
chr2B	98340000	98480000	chr2B	98340000	98480000	255,255,0	0.8788898579082414	0.05200668409471663	0.03631329745407681	0.625	0.5535714285714286
chr2B	44280000	44520000	chr2B	44280000	44520000	255,255,0	1.1830203998249176	0.06735766018734637	0.020495375409410616	0.8525641025641025	0.6602564102564102
chr2B	126880000	127030000	chr2B	126880000	127030000	255,255,0	0.9747274127317351	0.07307599300786939	0.014397474406988464	0.671875	0.671875
chr2B	47660000	47910000	chr2B	47660000	47910000	255,255,0	1.4509810657776887	0.033127107510723744	0.05415227130192937	0.8284023668639053	0.863905325443787
chr2B	52040000	52210000	chr2B	52040000	52210000	255,255,0	1.1163494665033116	0.04569099650183112	0.041467914323698785	0.6666666666666666	0.7160493827160493
chr2B	23710000	24040000	chr2B	23710000	24040000	255,255,0	0.9887521903031372	0.05069036824763219	0.036413890443187005	0.5467128027681661	0.8235294117647058
chr2B	90190000	90530000	chr2B	90190000	90530000	255,255,0	1.2242888789275905	0.03647035700731742	0.050329063604862945	0.6372549019607843	0.8790849673202614
chr2B	123620000	123880000	chr2B	123620000	123880000	255,255,0	1.0939432634666102	0.04410354578996212	0.04261393946978207	0.7967032967032966	0.6978021978021978
chr2B	115300000	115600000	chr2B	115300000	115600000	255,255,0	1.1755239167963856	0.04513723400705544	0.04077897922189257	0.7958333333333333	0.8125
chr2B	56280000	56570000	chr2B	56280000	56570000	255,255,0	1.1845863933277225	0.03313337571897415	0.05263664703174302	0.6933333333333334	0.8355555555555556
chr2B	121500000	121690000	chr2B	121500000	121690000	255,255,0	0.9435020566590455	0.051945341241567	0.033498421215913905	0.64	0.75
chr2B	59660000	60000000	chr2B	59660000	60000000	255,255,0	1.2359867113951433	0.04522491320502234	0.039831548212079834	0.8202614379084967	0.7810457516339869
chr2B	36470000	36670000	chr2B	36470000	36670000	255,255,0	1.197396909609437	0.06700719231254035	0.01782981838417959	0.8090909090909091	0.7
chr2B	68760000	68990000	chr2B	68760000	68990000	255,255,0	0.8878287375941949	0.03905443212336115	0.04560251237196125	0.7569444444444444	0.5
chr2B	100770000	101000000	chr2B	100770000	101000000	255,255,0	1.3051847813598405	0.039902672796366306	0.04456279205823947	0.8402777777777778	0.8263888888888888
chr2B	14410000	14710000	chr2B	14410000	14710000	255,255,0	0.7811417982456559	0.038115270718952446	0.04629818454162845	0.5791666666666667	0.5791666666666667
chr2B	132560000	132830000	chr2B	132560000	132830000	255,255,0	0.9468508502522446	0.03317432179968474	0.05078682187724575	0.7295918367346939	0.6071428571428571
chr2B	39120000	39360000	chr2B	39120000	39360000	255,255,0	1.2289234035375474	0.019104714888693062	0.0645449914020666	0.6217948717948718	0.8525641025641025
chr2B	119410000	119680000	chr2B	119410000	119680000	255,255,0	1.1767440639068343	0.03131185149258399	0.05210016930769128	0.6071428571428571	0.8903061224489797
chr2B	29170000	29700000	chr2B	29170000	29700000	255,255,0	0.8499416946534296	0.03588154657075376	0.04688660347085715	0.5953360768175583	0.6340930674264007
chr2B	5430000	5620000	chr2B	5430000	5620000	255,255,0	0.852876484753857	0.05647588387467753	0.026147490839689005	0.65	0.57
chr2B	52960000	53230000	chr2B	52960000	53230000	255,255,0	1.3880726663644072	0.0418224634270569	0.04059981378935332	0.7704081632653061	0.8826530612244898
chr2B	24080000	24330000	chr2B	24080000	24330000	255,255,0	1.0009766297796712	0.03510027793637789	0.04711406140147743	0.863905325443787	0.5088757396449705
chr2B	54810000	55050000	chr2B	54810000	55050000	255,255,0	1.3656073984484223	0.04020475823970383	0.041775124569962296	0.8269230769230769	0.8525641025641025
chr2B	8240000	8630000	chr2B	8240000	8630000	255,255,0	1.1962020220380116	0.04447398646878581	0.036693580062355305	0.8925	0.7075
chr2B	76990000	77160000	chr2B	76990000	77160000	255,255,0	1.0925418888085532	0.06350362048876591	0.01761606612930292	0.7407407407407407	0.5679012345679012
chr2B	25100000	25340000	chr2B	25100000	25340000	255,255,0	0.851933834539623	0.02098563784990303	0.05973070316543397	0.5064102564102564	0.7115384615384616
chr2B	88890000	89220000	chr2B	88890000	89220000	255,255,0	1.105859965795028	0.04965310478817363	0.031011208845378092	0.8351595540176855	0.5160515186466743
chr2B	117810000	118120000	chr2B	117810000	118120000	255,255,0	0.9425820617039129	0.03276001020935511	0.047693953376978286	0.8147135416666667	0.540234375
chr2B	81580000	81740000	chr2B	81580000	81740000	255,255,0	0.9650525091769093	0.0510458162494486	0.02930157578655428	0.6527777777777778	0.5694444444444444
chr2B	108420000	108640000	chr2B	108420000	108640000	255,255,0	1.1641037832393124	0.024661667165664328	0.054579208625902	0.7348484848484849	0.8106060606060606
chr2B	79990000	80190000	chr2B	79990000	80190000	255,255,0	1.3577682044688075	0.054920120571105485	0.024152571527892755	0.7909090909090909	0.7
chr2B	107590000	108050000	chr2B	107590000	108050000	255,255,0	1.1959747027311165	0.051246153346099305	0.02707059963162877	0.9184782608695652	0.5960144927536232
chr2B	46210000	46460000	chr2B	46210000	46460000	255,255,0	1.0716322858847036	0.03284567324409781	0.04539904120574834	0.7337278106508875	0.7337278106508875
chr2B	33870000	34240000	chr2B	33870000	34240000	255,255,0	0.8596903054686991	0.0308960125676204	0.04730227482611696	0.5706371191135734	0.6648199445983379
chr2B	112490000	112890000	chr2B	112490000	112890000	255,255,0	1.4811171554608549	0.029600934889145156	0.04849693896785681	0.8738095238095238	0.9357142857142857
chr2B	13830000	14030000	chr2B	13830000	14030000	255,255,0	0.9615551198591675	0.04533806077786457	0.032643142707330076	0.6454545454545455	0.6818181818181818
chr2B	92410000	92650000	chr2B	92410000	92650000	255,255,0	1.1554589401380606	0.05229163355515877	0.025624731856936603	0.8525641025641025	0.6730769230769231
chr2B	23730000	23860000	chr2B	23730000	23860000	255,255,0	0.7615495001523953	0.05203728702602293	0.025283557205481446	0.5306122448979592	0.5306122448979592
chr2B	109590000	109760000	chr2B	109590000	109760000	255,255,0	1.0440894339433067	0.0398721779614743	0.03688650747992903	0.7407407407407407	0.6666666666666666
chr2B	31290000	31630000	chr2B	31290000	31630000	255,255,0	0.7841571945227186	0.03799008500022914	0.03794305768354576	0.5	0.630718954248366
chr2B	103480000	103640000	chr2B	103480000	103640000	255,255,0	0.8058097230086215	0.05929894099561533	0.016582280835171895	0.6527777777777778	0.5138888888888888
chr2B	62780000	62990000	chr2B	62780000	62990000	255,255,0	1.2182895536416294	0.03670463514295913	0.038916615797951054	0.8099173553719008	0.743801652892562
chr2B	121910000	122140000	chr2B	121910000	122140000	255,255,0	1.298032548021887	0.04092871290769974	0.034581731104802546	0.8263888888888888	0.8541666666666666
chr2B	103690000	103960000	chr2B	103690000	103960000	255,255,0	0.9092619730831354	0.020143538170964398	0.05461120965168424	0.5216450216450217	0.7455163883735312
chr2B	63060000	63260000	chr2B	63060000	63260000	255,255,0	1.1108087987077069	0.04139730288885934	0.03327420013006569	0.6818181818181818	0.7545454545454545
chr2B	88710000	88870000	chr2B	88710000	88870000	255,255,0	0.9791904654823391	0.019924868560169465	0.05444085223744055	0.5138888888888888	0.7083333333333334
chr2B	84190000	84510000	chr2B	84190000	84510000	255,255,0	1.060360116028757	0.04294625899994314	0.031222661096757535	0.7757352941176471	0.6213235294117647
chr2B	14070000	14370000	chr2B	14070000	14370000	255,255,0	0.7642852015857835	0.029001199646266053	0.04441473135913003	0.5208333333333334	0.6291666666666667
chr2B	86630000	86850000	chr2B	86630000	86850000	255,255,0	1.1273817618997743	0.04697673594119464	0.02635846962323296	0.8257575757575758	0.5984848484848485
chr2B	115740000	115960000	chr2B	115740000	115960000	255,255,0	1.0237546483508857	0.032091508697091965	0.041041410068803574	0.7196969696969697	0.7045454545454546
chr2B	85910000	86210000	chr2B	85910000	86210000	255,255,0	1.1462861187222042	0.037716334198479404	0.03484619253497341	0.8291666666666667	0.6375
chr2B	58090000	58250000	chr2B	58090000	58250000	255,255,0	0.9250917407397026	0.03229429532555912	0.03982386271971751	0.5069444444444444	0.7013888888888888
chr2B	85620000	85860000	chr2B	85620000	85860000	255,255,0	1.024111421477645	0.028951480447599032	0.0431279778703508	0.5064102564102564	0.8012820512820513
chr2B	55480000	55680000	chr2B	55480000	55680000	255,255,0	1.024557069685935	0.04827419350731164	0.02362417013189626	0.7727272727272727	0.6272727272727273
chr2B	23510000	23700000	chr2B	23510000	23700000	255,255,0	0.9881894696558233	0.04511418205989699	0.02659264375886328	0.77	0.59
chr2B	41850000	41990000	chr2B	41850000	41990000	255,255,0	0.9136777848831883	0.0360514502454969	0.03472199697916967	0.5892857142857143	0.5892857142857143
chr2B	95010000	95390000	chr2B	95010000	95390000	255,255,0	0.9108650661565011	0.03285879271779415	0.03760650908204907	0.5552631578947368	0.7236842105263158
chr2B	51510000	51650000	chr2B	51510000	51650000	255,255,0	0.9232893051857509	0.03930278937522653	0.030498323872071305	0.5892857142857143	0.625
chr2B	38810000	39090000	chr2B	38810000	39090000	255,255,0	1.1984714035981674	0.050452765078516315	0.01926105251761233	0.8904761904761904	0.6047619047619047
chr2B	123430000	123600000	chr2B	123430000	123600000	255,255,0	0.8679085648718302	0.02338688610096811	0.04601840931239747	0.5925925925925926	0.6419753086419753
chr2B	123930000	124130000	chr2B	123930000	124130000	255,255,0	1.0827396200459571	0.05248448332101882	0.016877456947535004	0.7909090909090909	0.7181818181818181
chr2B	48430000	48610000	chr2B	48430000	48610000	255,255,0	0.7553626361948889	0.027932566596774316	0.04107312902150338	0.6111111111111112	0.5
chr2B	121060000	121240000	chr2B	121060000	121240000	255,255,0	0.8651319832024813	0.03566902918325558	0.03308975274163195	0.7	0.6111111111111112
chr2B	122990000	123190000	chr2B	122990000	123190000	255,255,0	1.0456894313702798	0.05931083191042005	0.009401533992166443	0.8090909090909091	0.7
chr2B	117810000	117990000	chr2B	117810000	117990000	255,255,0	0.8744033050536448	0.03977474098129328	0.027950455870486918	0.7222222222222222	0.5222222222222223
chr2B	63310000	63500000	chr2B	63310000	63500000	255,255,0	1.184648758399524	0.038928731712789016	0.028564188628948592	0.77	0.77
chr2B	47370000	47640000	chr2B	47370000	47640000	255,255,0	0.8694905197273317	0.03717098448168882	0.030012710854013677	0.5867346938775511	0.6071428571428571
chr2B	69070000	69240000	chr2B	69070000	69240000	255,255,0	0.9052897125698811	0.04739714833093077	0.019754931905079674	0.691358024691358	0.5185185185185185
chr2B	72130000	72290000	chr2B	72130000	72290000	255,255,0	1.1488430157558538	0.03922707378011438	0.026521868813852698	0.7083333333333334	0.7083333333333334
chr2B	101990000	102250000	chr2B	101990000	102250000	255,255,0	0.9478489925997372	0.043937877824443555	0.021784666068581957	0.7527472527472527	0.6208791208791209
chr2B	127070000	127270000	chr2B	127070000	127270000	255,255,0	1.1251310376004748	0.018336882156023963	0.046549205512602054	0.7363636363636363	0.8090909090909091
chr2B	66960000	67450000	chr2B	66960000	67450000	255,255,0	1.3206069909682774	0.031719502556887706	0.03311417552994482	0.8	0.8992
chr2B	6630000	6750000	chr2B	6630000	6750000	255,255,0	0.7071156011174445	0.029283681057770034	0.035393840285566094	0.5	0.5
chr2B	56050000	56250000	chr2B	56050000	56250000	255,255,0	1.1298739877485615	0.03939369482443697	0.025134244741089138	0.7545454545454545	0.7363636363636363
chr2B	55780000	55980000	chr2B	55780000	55980000	255,255,0	1.1873965032980374	0.021937393208386214	0.04255153347734279	0.7545454545454545	0.7727272727272727
chr2B	8250000	8410000	chr2B	8250000	8410000	255,255,0	0.8953272908728791	0.04926602139408667	0.015111594257538595	0.6805555555555556	0.5694444444444444
chr2B	81320000	81530000	chr2B	81320000	81530000	255,255,0	1.0977973582931897	0.024127841819173802	0.04021256823760136	0.5950413223140496	0.7933884297520661
chr2B	5770000	5920000	chr2B	5770000	5920000	255,255,0	0.7929237245494769	0.027899415776095764	0.03639196779360669	0.546875	0.578125
chr2B	91840000	92000000	chr2B	91840000	92000000	255,255,0	0.9603968365808431	0.041673937388591764	0.02248612422744937	0.6805555555555556	0.6527777777777778
chr2B	13020000	13280000	chr2B	13020000	13280000	255,255,0	0.8138280030079028	0.03189901399258392	0.03129461771952671	0.521978021978022	0.6868131868131868
chr2B	58270000	58460000	chr2B	58270000	58460000	255,255,0	1.2343743625777055	0.03906107899496106	0.02412121080857419	0.77	0.79
chr2B	92660000	92800000	chr2B	92660000	92800000	255,255,0	0.8436813530549162	0.014725278464262932	0.04831112547523632	0.5892857142857143	0.5892857142857143
chr2B	73460000	73620000	chr2B	73460000	73620000	255,255,0	0.9485874668468348	0.01739350247843989	0.045639297435035246	0.5138888888888888	0.6805555555555556
chr2B	109310000	109560000	chr2B	109310000	109560000	255,255,0	0.9787463300256214	0.035698236256168796	0.02701332195551804	0.6627218934911243	0.7218934911242604
chr2B	124140000	124320000	chr2B	124140000	124320000	255,255,0	0.9588987954085392	0.02128659141961349	0.04072464171267734	0.6333333333333333	0.7222222222222222
chr2B	93890000	94100000	chr2B	93890000	94100000	255,255,0	1.188424585614649	0.020047629508552767	0.040933166962566284	0.7933884297520661	0.8099173553719008
chr2B	100580000	100750000	chr2B	100580000	100750000	255,255,0	0.8756401892663883	0.019370404343118826	0.0404450427676828	0.5432098765432098	0.7160493827160493
chr2B	86040000	86200000	chr2B	86040000	86200000	255,255,0	0.9133209102175739	0.021865264849295282	0.03793038040794304	0.5138888888888888	0.6805555555555556
chr2B	94780000	94980000	chr2B	94780000	94980000	255,255,0	0.969704610853539	0.037545212124450125	0.021471503332572896	0.7	0.6636363636363637
chr2B	78780000	79030000	chr2B	78780000	79030000	255,255,0	1.1920996344836292	0.01882703921652877	0.04010750393991472	0.5798816568047337	0.8757396449704142
chr2B	128710000	128900000	chr2B	128710000	128900000	255,255,0	0.9732183095309472	0.026440592385365762	0.0319229930022111	0.6460317460317461	0.765079365079365
chr2B	47180000	47360000	chr2B	47180000	47360000	255,255,0	0.8481292583800855	0.04082625895114399	0.01731716045251281	0.6777777777777778	0.5
chr2B	22870000	23110000	chr2B	22870000	23110000	255,255,0	1.0541040376142927	0.03151851734891798	0.025943718270559895	0.8269230769230769	0.6858974358974359
chr2B	7830000	7950000	chr2B	7830000	7950000	255,255,0	0.6945984513114504	0.0366918065292384	0.020730685825729053	0.5	0.5
chr2B	111600000	111960000	chr2B	111600000	111960000	255,255,0	0.8247836108650913	0.030008494767141222	0.027350861321980488	0.6929824561403509	0.5350877192982456
chr2B	36840000	37040000	chr2B	36840000	37040000	255,255,0	0.885426389481297	0.03187039341777507	0.025091422940280262	0.6818181818181818	0.5909090909090909
chr2B	101020000	101230000	chr2B	101020000	101230000	255,255,0	0.9093633278979845	0.028159170474366217	0.028374932217911684	0.7107438016528925	0.5950413223140496
chr2B	63520000	63660000	chr2B	63520000	63660000	255,255,0	0.8363817011383242	0.016760822882533045	0.039636673495247944	0.5178571428571429	0.5892857142857143
chr2B	80930000	81240000	chr2B	80930000	81240000	255,255,0	1.0047999533490986	0.027245306898804923	0.028502912988152253	0.73828125	0.61328125
chr2B	57810000	57990000	chr2B	57810000	57990000	255,255,0	0.7441341236238403	0.02795516368358253	0.027517360428476658	0.5666666666666667	0.5
chr2B	106840000	107010000	chr2B	106840000	107010000	255,255,0	0.750179180526774	0.026222089251184105	0.029052590666694994	0.5185185185185185	0.5925925925925926
chr2B	130950000	131130000	chr2B	130950000	131130000	255,255,0	0.7419137032494044	0.01867015085492485	0.03614382171334122	0.5234375	0.5078125
chr2B	54640000	54790000	chr2B	54640000	54790000	255,255,0	0.8842882457618988	0.033158832353033206	0.021427206807251825	0.640625	0.578125
chr2B	59420000	59600000	chr2B	59420000	59600000	255,255,0	0.8452950103634249	0.014479906570964705	0.039199905166563964	0.5222222222222223	0.6777777777777778
chr2B	50350000	50570000	chr2B	50350000	50570000	255,255,0	0.8091322097099155	0.0326637037391118	0.019703708930685137	0.6326728826728827	0.5071872571872572
chr2B	100210000	100360000	chr2B	100210000	100360000	255,255,0	0.8998274702365021	0.031213448335793773	0.020639016984163726	0.6691468253968254	0.6493055555555556
chr2B	14400000	14560000	chr2B	14400000	14560000	255,255,0	0.8649062243760197	0.02853299399530198	0.023024522858915666	0.7083333333333334	0.5416666666666666
chr2B	4480000	4640000	chr2B	4480000	4640000	255,255,0	0.8116554995728671	0.024148629491408887	0.026805132797163327	0.5138888888888888	0.6527777777777778
chr2B	108090000	108400000	chr2B	108090000	108400000	255,255,0	0.8809182762392047	0.022424484894828595	0.02847544810337285	0.62109375	0.65234375
chr2B	46000000	46180000	chr2B	46000000	46180000	255,255,0	0.8656403737505102	0.01978390722249347	0.030411576510173094	0.6111111111111112	0.6111111111111112
chr2B	66960000	67120000	chr2B	66960000	67120000	255,255,0	0.9363584391545317	0.03273008620207713	0.016642488601396714	0.6805555555555556	0.5972222222222222
chr2B	97530000	97700000	chr2B	97530000	97700000	255,255,0	0.9276361159768538	0.024531622351674824	0.024312302201852796	0.6666666666666666	0.6666666666666666
chr2B	121720000	121900000	chr2B	121720000	121900000	255,255,0	0.9329225836183059	0.02014423427398198	0.028639899986815157	0.7444444444444445	0.6111111111111112
chr2B	67170000	67450000	chr2B	67170000	67450000	255,255,0	0.9936623735272115	0.020386406017975978	0.02832387177266519	0.5055147058823529	0.8365371148459384
chr2B	14060000	14240000	chr2B	14060000	14240000	255,255,0	0.9194257717940582	0.021734156326442006	0.026900386966663997	0.7	0.6333333333333333
chr2B	93580000	93820000	chr2B	93580000	93820000	255,255,0	1.1199679380992051	0.02324283686116997	0.0253890890543002	0.8012820512820513	0.7628205128205128
chr2B	90890000	91070000	chr2B	90890000	91070000	255,255,0	0.9125978702402392	0.014153594069597335	0.03330468655752937	0.5	0.7444444444444445
chr2B	31660000	31860000	chr2B	31660000	31860000	255,255,0	0.9798575424900642	0.021553673697762066	0.024865588758322274	0.6090909090909091	0.7909090909090909
chr2B	123230000	123390000	chr2B	123230000	123390000	255,255,0	0.8078731305964075	0.01350634996774867	0.032495215378525226	0.5694444444444444	0.625
chr2B	79320000	79500000	chr2B	79320000	79500000	255,255,0	0.797005314538417	0.017803356585012753	0.027237820326590174	0.5	0.5666666666666667
chr2B	112020000	112280000	chr2B	112020000	112280000	255,255,0	0.670757939090535	0.022469538849440147	0.021425922539974336	0.5439560439560439	0.5
chr2B	41620000	41830000	chr2B	41620000	41830000	255,255,0	0.9015837795827637	0.018111169437866288	0.025599999179283198	0.5619834710743802	0.6942148760330579
chr2B	110100000	110280000	chr2B	110100000	110280000	255,255,0	0.7550056029578607	0.01832951726280283	0.024119912121947553	0.5	0.6333333333333333
chr2B	14890000	15040000	chr2B	14890000	15040000	255,255,0	0.734556986597263	0.0323355314479498	0.009709686100036023	0.578125	0.515625
chr2B	129450000	129610000	chr2B	129450000	129610000	255,255,0	0.8561987010554386	0.021517059884640588	0.017921905212143003	0.6805555555555556	0.5972222222222222
chr2B	60210000	60420000	chr2B	60210000	60420000	255,255,0	1.0536381212241928	0.020320132039764828	0.018385349785148303	0.7462121212121211	0.7174242424242424
chr2B	65320000	65480000	chr2B	65320000	65480000	255,255,0	0.8732650762444518	0.026674337404617617	0.011943105407634573	0.625	0.5972222222222222
chr2B	43160000	43360000	chr2B	43160000	43360000	255,255,0	0.7977189069899489	0.014088060036403813	0.02428734515650293	0.5545454545454546	0.6090909090909091
chr2B	129030000	129210000	chr2B	129030000	129210000	255,255,0	0.7328727890614382	0.018097980799226043	0.0192086294587343	0.5	0.6333333333333333
chr2B	78370000	78540000	chr2B	78370000	78540000	255,255,0	0.7689709515834124	0.020385482584369202	0.016802936597744844	0.5925925925925926	0.5185185185185185
chr2B	42010000	42150000	chr2B	42010000	42150000	255,255,0	0.808208811337837	0.023079714158837528	0.010545860568814482	0.625	0.5178571428571429
chr2B	64200000	64360000	chr2B	64200000	64360000	255,255,0	0.8733029798301026	0.015443018901383294	0.01745691346805825	0.6805555555555556	0.5694444444444444
chr2B	97110000	97260000	chr2B	97110000	97260000	255,255,0	0.7065319643471428	0.01902745981069276	0.012451213052547854	0.546875	0.515625
chr2B	60010000	60150000	chr2B	60010000	60150000	255,255,0	0.8493778291798579	0.01715513311683073	0.01359129115972883	0.625	0.625
chr2B	62050000	62200000	chr2B	62050000	62200000	255,255,0	0.7884728081493602	0.019603242528328218	0.00816423069122292	0.671875	0.515625
chr2B	97890000	98040000	chr2B	97890000	98040000	255,255,0	0.722729154552913	0.01091324600922773	0.009682295837442834	0.640625	0.515625
chr9	950000	1570000	chr9	950000	1570000	255,255,0	0.8092194539168824	0.21411654710352251	0.16976134282167357	0.7066532258064516	0.41330645161290325
chr9	31740000	32470000	chr9	31740000	32470000	255,255,0	0.6037100268771264	0.12769702403169325	0.1245701391014101	0.4024835646457268	0.5697589481373265
chr9	79480000	80250000	chr9	79480000	80250000	255,255,0	0.6273554207196164	0.14879227821934607	0.09603870543672781	0.6094674556213018	0.40039447731755423
chr9	10470000	11530000	chr9	10470000	11530000	255,255,0	0.8338633074433954	0.14672510381681733	0.0815760109598324	0.5859538784067087	0.45317959468902863
chr9	9290000	9990000	chr9	9290000	9990000	255,255,0	0.9149144127330774	0.07349939541069611	0.1262170825568213	0.503968253968254	0.5976190476190476
chr9	71750000	71950000	chr9	71750000	71950000	255,255,0	1.1389325215073514	0.06201172489032139	0.1374641144219375	0.8090909090909091	0.6272727272727273
chr9	87410000	88060000	chr9	87410000	88060000	255,255,0	1.0685229770498208	0.09973152756638143	0.09958885731673578	0.7603305785123967	0.7125803489439853
chr9	34540000	35120000	chr9	34540000	35120000	255,255,0	0.7734006964174631	0.10286955763474144	0.09607445314330645	0.5	0.5655172413793104
chr9	64300000	64920000	chr9	64300000	64920000	255,255,0	0.7086094842900498	0.1305127732250338	0.06822119767432058	0.501008064516129	0.563508064516129
chr9	97600000	98310000	chr9	97600000	98310000	255,255,0	0.9307235562468499	0.06262614483237997	0.13607907852485357	0.7908950617283951	0.5084876543209876
chr9	6130000	6370000	chr9	6130000	6370000	255,255,0	0.9748759123395119	0.08113974233459027	0.11732011416026322	0.6794871794871795	0.5576923076923077
chr9	72980000	73910000	chr9	72980000	73910000	255,255,0	1.2185544917816793	0.09270071649228442	0.10567541606693398	0.6899049343594387	0.8551380715255772
chr9	54600000	55520000	chr9	54600000	55520000	255,255,0	1.4353650539402842	0.10751429072800911	0.09022637092165758	0.7238667900092507	0.9135060129509713
chr9	47530000	47780000	chr9	47530000	47780000	255,255,0	0.9825342801382021	0.07301075615611477	0.12420036817740084	0.6992735300144804	0.6790996836245705
chr9	35920000	36070000	chr9	35920000	36070000	255,255,0	0.8891320717887689	0.15004892832640745	0.04665421307392271	0.609375	0.5625
chr9	74110000	74390000	chr9	74110000	74390000	255,255,0	1.0195094623100562	0.0643627388679573	0.13157541698895864	0.5952380952380952	0.8
chr9	109330000	109560000	chr9	109330000	109560000	255,255,0	0.8889598119814812	0.16073809454049734	0.034690639981068944	0.6944444444444444	0.6319444444444444
chr9	102550000	102920000	chr9	102550000	102920000	255,255,0	0.9450529685590452	0.10473084120560663	0.09068077601261192	0.7423822714681441	0.554016620498615
chr9	61710000	62630000	chr9	61710000	62630000	255,255,0	1.2148131191615659	0.08676021349360824	0.10691133242736696	0.896854764107308	0.6285846438482886
chr9	109770000	110490000	chr9	109770000	110490000	255,255,0	1.3209584658804587	0.12007336883058045	0.07306974232990632	0.7665165165165165	0.9016516516516516
chr9	110640000	111280000	chr9	110640000	111280000	255,255,0	1.040954961214502	0.09470927427520004	0.09698632552681513	0.6265388257575758	0.6960445307057646
chr9	270000	480000	chr9	270000	480000	255,255,0	1.1681145293731958	0.05154264325145137	0.1397766744174801	0.7851239669421488	0.628099173553719
chr9	90850000	91030000	chr9	90850000	91030000	255,255,0	0.8673620266754847	0.05142212413841652	0.13897886556306366	0.6111111111111112	0.6333333333333333
chr9	10220000	10400000	chr9	10220000	10400000	255,255,0	0.786566531906175	0.11472035666038399	0.07566509860783308	0.5983333333333334	0.5311111111111111
chr9	33090000	33730000	chr9	33090000	33730000	255,255,0	1.4213341701917708	0.0957374113505177	0.09324254796166359	0.6998106060606061	0.8759469696969697
chr9	76910000	77750000	chr9	76910000	77750000	255,255,0	1.3138494320555738	0.088686841113358	0.09756376846721412	0.8787375415282392	0.7070874861572536
chr9	113430000	113780000	chr9	113430000	113780000	255,255,0	1.608784969991157	0.04101830349343698	0.1439148191862777	0.8981481481481481	0.8364197530864198
chr9	93820000	94690000	chr9	93820000	94690000	255,255,0	1.0782586041681825	0.11050059505175498	0.07364520153670859	0.5033574380165289	0.8948127785720292
chr9	85240000	86670000	chr9	85240000	86670000	255,255,0	1.8126952486348842	0.08645950906375788	0.09364290146897558	0.9349922839506173	0.9396219135802469
chr9	37660000	38300000	chr9	37660000	38300000	255,255,0	1.5033391080072436	0.10180175829293092	0.07821373267765591	0.7395833333333334	0.8929924242424242
chr9	98630000	99250000	chr9	98630000	99250000	255,255,0	0.9943021987570244	0.09801735156005942	0.0807315033516959	0.8185483870967742	0.53125
chr9	16530000	17410000	chr9	16530000	17410000	255,255,0	1.4777731102270213	0.08790190105441423	0.09024643918957996	0.8833333333333333	0.7318181818181818
chr9	20830000	21640000	chr9	20830000	21640000	255,255,0	1.3750169008885633	0.0773859114804685	0.09956556116117993	0.6005353955978584	0.892325996430696
chr9	59920000	60280000	chr9	59920000	60280000	255,255,0	0.854578590921675	0.06384844560620553	0.11057855088717501	0.6286549707602339	0.7690058479532164
chr9	15760000	15970000	chr9	15760000	15970000	255,255,0	1.1148574923830592	0.08572249556435144	0.08476951974508048	0.6755785123966942	0.7227685950413223
chr9	45730000	46190000	chr9	45730000	46190000	255,255,0	1.7230220234587412	0.12682194599827945	0.04361958421744244	0.8985507246376812	0.9402173913043478
chr9	72440000	72780000	chr9	72440000	72780000	255,255,0	0.9318768815306229	0.11107217513377728	0.05894798403542599	0.6010188389081123	0.7161668589004229
chr9	92030000	92260000	chr9	92030000	92260000	255,255,0	1.3882581503734932	0.07041602287616894	0.09940497855530847	0.8541666666666666	0.8263888888888888
chr9	97590000	98420000	chr9	97590000	98420000	255,255,0	1.346782983391606	0.06230233358015917	0.10740233778424468	0.8078231292517006	0.8679138321995464
chr9	93570000	94690000	chr9	93570000	94690000	255,255,0	1.373610380764842	0.08789825547597829	0.08176273154960145	0.7991854636591479	0.8978696741854637
chr9	80430000	81160000	chr9	80430000	81160000	255,255,0	0.7452657097805472	0.09206784105965554	0.07757149427776368	0.5014391107395877	0.6151890798154709
chr9	9220000	10110000	chr9	9220000	10110000	255,255,0	1.3180246801200746	0.07716706476403982	0.09133260940425289	0.591604938271605	0.8607407407407407
chr9	35470000	35650000	chr9	35470000	35650000	255,255,0	0.9628417119934138	0.09449829158902505	0.07393376559910143	0.6777777777777778	0.5444444444444444
chr9	105880000	106060000	chr9	105880000	106060000	255,255,0	0.9841443472949805	0.04600260165495578	0.122409403684375	0.7	0.6888888888888889
chr9	94730000	95490000	chr9	94730000	95490000	255,255,0	1.3415045928274418	0.07071895706745487	0.0968569670727486	0.8603238866396761	0.800944669365722
chr9	69990000	70350000	chr9	69990000	70350000	255,255,0	1.2883104984303393	0.10517803308325482	0.062311170738146876	0.827485380116959	0.7923976608187134
chr9	104960000	105550000	chr9	104960000	105550000	255,255,0	1.3205311090558904	0.0866940522069801	0.07851253734739622	0.8255555555555556	0.85
chr9	17890000	18170000	chr9	17890000	18170000	255,255,0	1.471593520307187	0.09224584989647164	0.07080326712238967	0.8380952380952381	0.8047619047619048
chr9	61250000	61600000	chr9	61250000	61600000	255,255,0	1.4207411982840636	0.06793118098329179	0.09510411557131698	0.8919753086419753	0.8240740740740741
chr9	61990000	62610000	chr9	61990000	62610000	255,255,0	0.8226001340513589	0.09694908683414842	0.06567900632608858	0.5897177419354839	0.6038306451612904
chr9	78350000	79120000	chr9	78350000	79120000	255,255,0	1.661662787532989	0.07870895129009386	0.08313006187570615	0.9165023011176857	0.9276791584483892
chr9	47800000	48430000	chr9	47800000	48430000	255,255,0	1.423265870319181	0.08448401756070822	0.07458880083826405	0.861328125	0.8662109375
chr9	100950000	101430000	chr9	100950000	101430000	255,255,0	1.2829657810470803	0.08909337996633798	0.0667025372805011	0.7583333333333333	0.875
chr9	115680000	115960000	chr9	115680000	115960000	255,255,0	1.3452858874602722	0.07083585759897021	0.08123395758189589	0.8333333333333334	0.7952380952380952
chr9	82600000	83280000	chr9	82600000	83280000	255,255,0	1.7017263928985633	0.05956356968466764	0.09201446807986968	0.9537815126050421	0.8899159663865546
chr9	5040000	5660000	chr9	5040000	5660000	255,255,0	1.1743136231022115	0.06244637010691686	0.08907555153838703	0.5816532258064516	0.7832661290322581
chr9	95650000	96520000	chr9	95650000	96520000	255,255,0	1.0115215606307346	0.09034420702343188	0.06046610416301173	0.8125	0.5583677685950413
chr9	6960000	7700000	chr9	6960000	7700000	255,255,0	1.294309313370863	0.09126316572176035	0.05944600867882258	0.8172119487908962	0.6607396870554765
chr9	87770000	88050000	chr9	87770000	88050000	255,255,0	1.2122608486802833	0.062009902858518734	0.08710223848677554	0.7666666666666667	0.7857142857142857
chr9	70860000	71320000	chr9	70860000	71320000	255,255,0	0.9362533909424458	0.06806660408957826	0.07996176909524318	0.5815217391304348	0.7536231884057971
chr9	107820000	108020000	chr9	107820000	108020000	255,255,0	1.232525976419252	0.08093613668688979	0.06583687657676979	0.7727272727272727	0.7727272727272727
chr9	88550000	89260000	chr9	88550000	89260000	255,255,0	1.3936720878610096	0.07625977956601222	0.07008455765668353	0.7574404761904762	0.9315035273368607
chr9	102940000	103460000	chr9	102940000	103460000	255,255,0	1.2697151721177589	0.08373753382688642	0.062354352460190304	0.8176638176638177	0.8447293447293447
chr9	81940000	82570000	chr9	81940000	82570000	255,255,0	1.2815623933909102	0.07415366626280664	0.07046150983890326	0.7236328125	0.8798828125
chr9	21990000	22240000	chr9	21990000	22240000	255,255,0	0.7595641522054075	0.05015337252156177	0.09376521205209362	0.5088757396449705	0.6153846153846154
chr9	48180000	48420000	chr9	48180000	48420000	255,255,0	1.0252576194181728	0.06743984773219494	0.07514110313586639	0.6089743589743589	0.8269230769230769
chr9	25620000	26450000	chr9	25620000	26450000	255,255,0	1.104688585742112	0.0664013861739613	0.07484887977086434	0.6785714285714286	0.6638321995464853
chr9	32520000	33060000	chr9	32520000	33060000	255,255,0	1.4620953815477535	0.0720997464507494	0.0690089216224882	0.8233890778533636	0.8805035903250189
chr9	96560000	97510000	chr9	96560000	97510000	255,255,0	0.8206213267059224	0.06145006638359435	0.07958489621368114	0.5044260739664083	0.6869893520965469
chr9	24380000	24820000	chr9	24380000	24820000	255,255,0	0.8113410366158005	0.09961566771904765	0.040189085113704684	0.658102766798419	0.5079051383399209
chr9	80430000	80950000	chr9	80430000	80950000	255,255,0	0.7276966985529909	0.07869642404904661	0.06079378919354413	0.5142450142450142	0.5712250712250713
chr9	60510000	60930000	chr9	60510000	60930000	255,255,0	1.2837296153372528	0.06555913879947037	0.07349040943960128	0.8203463203463204	0.841991341991342
chr9	111440000	111620000	chr9	111440000	111620000	255,255,0	1.2528463856600411	0.06096396127656743	0.07757500137592241	0.6777777777777778	0.7444444444444445
chr9	81200000	81900000	chr9	81200000	81900000	255,255,0	1.1248413911966852	0.07166447508501202	0.0664635936026814	0.7801587301587302	0.7420634920634921
chr9	110650000	110830000	chr9	110650000	110830000	255,255,0	1.312243152823385	0.07480216103912277	0.06309517706490361	0.7444444444444445	0.7666666666666667
chr9	114860000	115060000	chr9	114860000	115060000	255,255,0	1.211928789988113	0.05237226926094632	0.0854540575279095	0.6454545454545455	0.7909090909090909
chr9	33750000	33980000	chr9	33750000	33980000	255,255,0	1.5192971125508636	0.07699546824609915	0.060341658785087515	0.8541666666666666	0.7847222222222222
chr9	65770000	66210000	chr9	65770000	66210000	255,255,0	1.2639817995156446	0.08400573347397577	0.05300758401505609	0.7490118577075099	0.9011857707509882
chr9	65570000	65760000	chr9	65570000	65760000	255,255,0	1.119511635005863	0.08717731708262724	0.048552869354331146	0.75	0.75
chr9	2810000	3170000	chr9	2810000	3170000	255,255,0	1.6707403865016006	0.06936956455681242	0.06631077039621765	0.9093567251461988	0.8216374269005848
chr9	19290000	19480000	chr9	19290000	19480000	255,255,0	1.187082227507839	0.06644183738391551	0.0688121403373439	0.63	0.77
chr9	21710000	21980000	chr9	21710000	21980000	255,255,0	1.410771776157166	0.08489062136262754	0.05027039705547631	0.8520408163265306	0.7602040816326531
chr9	68560000	69370000	chr9	68560000	69370000	255,255,0	1.5545059677121769	0.05220139000110863	0.08286301014592758	0.9608491969066032	0.8437255293253529
chr9	90030000	90320000	chr9	90030000	90320000	255,255,0	1.288014109948278	0.06644737160727743	0.06851662757743189	0.88	0.7911111111111111
chr9	37250000	37470000	chr9	37250000	37470000	255,255,0	1.344047426637792	0.082947690543926	0.05119395622162601	0.8257575757575758	0.7803030303030303
chr9	52470000	52740000	chr9	52470000	52740000	255,255,0	1.0086612553583727	0.0955111184622654	0.037068903764960935	0.7908163265306123	0.6275510204081632
chr9	96560000	97300000	chr9	96560000	97300000	255,255,0	0.6889681822381881	0.056324821468106384	0.0752538493148659	0.5071123755334281	0.5327169274537695
chr9	108300000	108600000	chr9	108300000	108600000	255,255,0	1.0991452555105792	0.04303792521504318	0.08797799408076126	0.8208333333333333	0.7125
chr9	100530000	100890000	chr9	100530000	100890000	255,255,0	1.4980858869428009	0.06890025164695429	0.06137089564927717	0.8391812865497076	0.9327485380116959
chr9	2070000	2710000	chr9	2070000	2710000	255,255,0	1.8202634365621473	0.06643538959591266	0.06357583644107606	0.8626893939393939	0.9441287878787878
chr9	116020000	116260000	chr9	116020000	116260000	255,255,0	1.0754388086705913	0.0779105234212429	0.05183597365922103	0.7884615384615384	0.6346153846153846
chr9	9490000	10110000	chr9	9490000	10110000	255,255,0	1.2413929638329884	0.05132828138611269	0.07780316417522565	0.5352822580645161	0.8618951612903226
chr9	102130000	102420000	chr9	102130000	102420000	255,255,0	1.3810024389788895	0.04982345268411564	0.07921747507850452	0.88	0.88
chr9	101470000	102090000	chr9	101470000	102090000	255,255,0	1.576980952336848	0.06088248622874476	0.06665883206553608	0.936491935483871	0.936491935483871
chr9	51970000	52320000	chr9	51970000	52320000	255,255,0	1.4754835782452362	0.053179092030960495	0.07414188770521929	0.8734567901234568	0.8734567901234568
chr9	109980000	110480000	chr9	109980000	110480000	255,255,0	1.5231612363424616	0.07344843195590037	0.05350675732293314	0.9123076923076923	0.94
chr9	22320000	22770000	chr9	22320000	22770000	255,255,0	1.166341496176333	0.06762205786535544	0.058321069149623594	0.6616257088846881	0.7599243856332704
chr9	7180000	7680000	chr9	7180000	7680000	255,255,0	0.9744589450522185	0.0748235579747552	0.050940674601334605	0.5123076923076924	0.696923076923077
chr9	68560000	69100000	chr9	68560000	69100000	255,255,0	1.199115369952048	0.05298728968369543	0.07263294762457839	0.9484126984126984	0.5145502645502645
chr9	67230000	67790000	chr9	67230000	67790000	255,255,0	1.670307871608856	0.07641172413154373	0.04802673294042936	0.9150246305418719	0.9495073891625616
chr9	102590000	102820000	chr9	102590000	102820000	255,255,0	1.2428302700137863	0.061518845560645574	0.06227114273972453	0.8263888888888888	0.7708333333333334
chr9	89280000	89500000	chr9	89280000	89500000	255,255,0	1.0189253440985002	0.06166069065186261	0.06097081372285969	0.8409090909090909	0.5378787878787878
chr9	92380000	92640000	chr9	92380000	92640000	255,255,0	1.4260930396764733	0.07785945859498022	0.044445292088623634	0.8736263736263736	0.8736263736263736
chr9	66980000	67220000	chr9	66980000	67220000	255,255,0	1.3811332142290569	0.06482498792337377	0.05744817646269185	0.8525641025641025	0.8269230769230769
chr9	107400000	107810000	chr9	107400000	107810000	255,255,0	1.867021847410535	0.061809259541769856	0.060459289096625346	0.9387755102040817	0.9251700680272109
chr9	5830000	6080000	chr9	5830000	6080000	255,255,0	0.9716662974377231	0.045073185694738054	0.07688219715270447	0.6035502958579881	0.6390532544378699
chr9	36740000	37050000	chr9	36740000	37050000	255,255,0	0.7068726129687678	0.050675083116470475	0.07076478552351521	0.5	0.52734375
chr9	55670000	55850000	chr9	55670000	55850000	255,255,0	0.8116767858392877	0.05464275653709956	0.06667137082425816	0.6333333333333333	0.5222222222222223
chr9	109760000	109970000	chr9	109760000	109970000	255,255,0	1.2531890333262439	0.07061695360771661	0.050539899961908136	0.7933884297520661	0.8264462809917356
chr9	88110000	88540000	chr9	88110000	88540000	255,255,0	0.9798315125487356	0.07477296434420047	0.04627363497121621	0.7417355371900827	0.6260330578512396
chr9	63110000	63510000	chr9	63110000	63510000	255,255,0	1.6871971601533193	0.06303164747167835	0.057779806612691	0.7214285714285714	0.9357142857142857
chr9	75140000	75350000	chr9	75140000	75350000	255,255,0	1.2897494819196003	0.04838204195776555	0.07240817584206119	0.7933884297520661	0.8264462809917356
chr9	50040000	50370000	chr9	50040000	50370000	255,255,0	1.0079242448441688	0.06021507382379633	0.06009440795502351	0.754325259515571	0.5190311418685121
chr9	5180000	5640000	chr9	5180000	5640000	255,255,0	1.0804878854782476	0.0498080067428505	0.0703241817282159	0.5670289855072463	0.7445652173913043
chr9	71420000	71700000	chr9	71420000	71700000	255,255,0	1.2355138742241472	0.060847849879272095	0.05891240216372241	0.7857142857142857	0.7857142857142857
chr9	29820000	30300000	chr9	29820000	30300000	255,255,0	1.4600236739223456	0.05970846750812857	0.05952898899144898	0.7283333333333334	0.895
chr9	100140000	100420000	chr9	100140000	100420000	255,255,0	1.3793017249390451	0.06475196555574667	0.05440141864050918	0.8714285714285714	0.8523809523809524
chr9	110880000	111240000	chr9	110880000	111240000	255,255,0	0.9055480411174524	0.05658157384017966	0.062246528888815086	0.5058479532163743	0.7222222222222222
chr9	111640000	111780000	chr9	111640000	111780000	255,255,0	0.9771396504100416	0.0702335552783551	0.048401813378135344	0.625	0.5892857142857143
chr9	49470000	50020000	chr9	49470000	50020000	255,255,0	1.4632881618286047	0.05811742030225603	0.0604439835341693	0.8482142857142857	0.8992346938775511
chr9	69410000	69660000	chr9	69410000	69660000	255,255,0	1.3207166642177892	0.06724284354049345	0.04952551640631578	0.863905325443787	0.8047337278106509
chr9	27940000	28170000	chr9	27940000	28170000	255,255,0	1.627296189922863	0.05558981578974351	0.06110933466160645	0.8263888888888888	0.8541666666666666
chr9	54000000	54250000	chr9	54000000	54250000	255,255,0	1.3296883213676174	0.06694109830019973	0.04947464023780443	0.8165680473372781	0.8047337278106509
chr9	27310000	27490000	chr9	27310000	27490000	255,255,0	0.9988167749007655	0.07335120284443553	0.042592113346817485	0.6222222222222222	0.6666666666666666
chr9	75400000	75620000	chr9	75400000	75620000	255,255,0	1.283192024061715	0.06876572579133805	0.04704991603060042	0.8257575757575758	0.8106060606060606
chr9	50040000	50250000	chr9	50040000	50250000	255,255,0	1.2811341365328928	0.06021921107000461	0.0553929527485969	0.8264462809917356	0.7107438016528925
chr9	26540000	26920000	chr9	26540000	26920000	255,255,0	1.3077525481040744	0.0674167081349806	0.04797109753241317	0.8394736842105263	0.7131578947368421
chr9	115480000	115650000	chr9	115480000	115650000	255,255,0	1.1150902705365964	0.04130894591639819	0.07379427452328519	0.7160493827160493	0.7160493827160493
chr9	89680000	90010000	chr9	89680000	90010000	255,255,0	1.4243029577368715	0.0713992868307873	0.043665348057334935	0.8615916955017301	0.9065743944636678
chr9	105000000	105310000	chr9	105000000	105310000	255,255,0	1.3274818479463528	0.06997468155199765	0.04472135224325592	0.85546875	0.87109375
chr9	95060000	95440000	chr9	95060000	95440000	255,255,0	1.2465056657090885	0.03406445254803259	0.08042646566922523	0.8184210526315789	0.8552631578947368
chr9	19500000	19920000	chr9	19500000	19920000	255,255,0	1.8559193241697054	0.072142062463253	0.04232251084079158	0.9069264069264069	0.9285714285714286
chr9	33300000	33710000	chr9	33300000	33710000	255,255,0	1.658316290990602	0.05667742563266018	0.05724046203986838	0.8616780045351474	0.9206349206349206
chr9	59360000	59790000	chr9	59360000	59790000	255,255,0	0.8478897570671967	0.059562075058098726	0.05398695220914668	0.7086776859504132	0.5557851239669421
chr9	59010000	59270000	chr9	59010000	59270000	255,255,0	0.7548256180315628	0.06492791475810958	0.048442919014469746	0.6098794063079778	0.6019016697588127
chr9	16200000	16500000	chr9	16200000	16500000	255,255,0	1.3805185582797794	0.07225679753514165	0.04101152919264109	0.7625	0.8625
chr9	33080000	33280000	chr9	33080000	33280000	255,255,0	1.388392924345238	0.06171006770145368	0.051204120297927355	0.7909090909090909	0.7909090909090909
chr9	53660000	53960000	chr9	53660000	53960000	255,255,0	1.4218019223594305	0.06243889736085238	0.05014454489864012	0.855078125	0.862890625
chr9	35140000	35390000	chr9	35140000	35390000	255,255,0	1.5826188699793864	0.04044882345273157	0.07140810815227294	0.8520710059171598	0.8757396449704142
chr9	99600000	100080000	chr9	99600000	100080000	255,255,0	1.4678813405925486	0.053720394125795434	0.05734289715865934	0.9183333333333333	0.925
chr9	38360000	38660000	chr9	38360000	38660000	255,255,0	1.4542636089808259	0.06120977573996278	0.049188247636662144	0.8708333333333333	0.8458333333333333
chr9	19500000	19640000	chr9	19500000	19640000	255,255,0	0.9817031950094235	0.09699210292586308	0.013112747770360759	0.625	0.5535714285714286
chr9	37900000	38280000	chr9	37900000	38280000	255,255,0	1.589608127184381	0.05081272255304665	0.05919311990951119	0.8566447368421053	0.9307236842105263
chr9	56130000	56410000	chr9	56130000	56410000	255,255,0	0.7366902100666466	0.07926901021558927	0.03049309620512694	0.5380952380952381	0.5666666666666667
chr9	18190000	18620000	chr9	18190000	18620000	255,255,0	1.5627118136057598	0.05507413516882147	0.05435174607962032	0.8285123966942148	0.8987603305785123
chr9	55020000	55480000	chr9	55020000	55480000	255,255,0	1.400599268281683	0.037472792353778775	0.07118287653214203	0.8242753623188406	0.9003623188405797
chr9	61730000	61990000	chr9	61730000	61990000	255,255,0	1.2383806439810456	0.07946677792563916	0.02863653993627941	0.8406593406593407	0.8186813186813187
chr9	34650000	35070000	chr9	34650000	35070000	255,255,0	0.8344603246894553	0.06191940449411617	0.04587929639667535	0.6240183792815372	0.5112895876053771
chr9	67810000	68530000	chr9	67810000	68530000	255,255,0	1.7408542540760827	0.054201541753015836	0.05280436796200977	0.9436936936936937	0.9647147147147147
chr9	29380000	29710000	chr9	29380000	29710000	255,255,0	1.1374176667393483	0.04984581548607311	0.05702740622509209	0.7496452528379773	0.6894736842105262
chr9	94150000	94680000	chr9	94150000	94680000	255,255,0	1.273665608233565	0.046420144154978235	0.06012998218464444	0.7681755829903978	0.8834019204389575
chr9	22800000	22970000	chr9	22800000	22970000	255,255,0	1.2174857195550817	0.0506370368022202	0.05587690719060315	0.7160493827160493	0.691358024691358
chr9	112070000	112330000	chr9	112070000	112330000	255,255,0	1.3681998459904041	0.041416023212566225	0.06495052125715792	0.8186813186813187	0.8296703296703297
chr9	66680000	66960000	chr9	66680000	66960000	255,255,0	1.461628332813997	0.041808936481626424	0.06431477007906983	0.8714285714285714	0.8904761904761904
chr9	114470000	114650000	chr9	114470000	114650000	255,255,0	1.1198622413829236	0.04378661907936578	0.06112225716561391	0.7222222222222222	0.7
chr9	71050000	71310000	chr9	71050000	71310000	255,255,0	0.9082497698668345	0.036616631729373766	0.06807113472664462	0.554945054945055	0.7637362637362637
chr9	66810000	66960000	chr9	66810000	66960000	255,255,0	0.8732544148481939	0.01436519400262572	0.09007968367908131	0.515625	0.671875
chr9	12320000	12600000	chr9	12320000	12600000	255,255,0	0.8510032721644472	0.029352572255793356	0.07491285100511792	0.5666666666666667	0.5952380952380952
chr9	46200000	46370000	chr9	46200000	46370000	255,255,0	1.1810476245694095	0.06968152215865506	0.034365728795341555	0.7407407407407407	0.7160493827160493
chr9	87430000	87710000	chr9	87430000	87710000	255,255,0	1.1262235679284687	0.05218335816007551	0.051410825748235855	0.8047619047619048	0.719047619047619
chr9	104590000	104910000	chr9	104590000	104910000	255,255,0	1.0146822219513294	0.05134274849065754	0.05207925172222773	0.6286764705882353	0.7977941176470589
chr9	114720000	114850000	chr9	114720000	114850000	255,255,0	0.8513415413585225	0.06864281767532208	0.03467065007898809	0.5714285714285714	0.5306122448979592
chr9	76540000	76880000	chr9	76540000	76880000	255,255,0	1.5340523681788427	0.05003036997501678	0.05316457475313008	0.8986928104575164	0.9052287581699346
chr9	93020000	93550000	chr9	93020000	93550000	255,255,0	1.398980869728276	0.05081848044468108	0.052137472718598143	0.7873799725651578	0.9492455418381345
chr9	53150000	53560000	chr9	53150000	53560000	255,255,0	1.0885110199013184	0.05583754912660555	0.04668629940601039	0.671201814058957	0.8072562358276644
chr9	48450000	48950000	chr9	48450000	48950000	255,255,0	1.2065336578681383	0.056247734054209436	0.046049486337177925	0.8630769230769231	0.696923076923077
chr9	83710000	84050000	chr9	83710000	84050000	255,255,0	1.0426141539045117	0.06994712529543273	0.03162070211397532	0.7679738562091504	0.6895424836601307
chr9	110500000	110640000	chr9	110500000	110640000	255,255,0	0.9167150190857013	0.06394281264239061	0.03691017744437767	0.5892857142857143	0.5535714285714286
chr9	101150000	101430000	chr9	101150000	101430000	255,255,0	1.4387636960875707	0.04204203669866377	0.0582005021507431	0.8809523809523809	0.9
chr9	113090000	113400000	chr9	113090000	113400000	255,255,0	1.141334325192546	0.05416395027956512	0.04601669387725388	0.73046875	0.74609375
chr9	65010000	65340000	chr9	65010000	65340000	255,255,0	1.4356083310446333	0.04140110079088688	0.05849490504417709	0.8996539792387543	0.8719723183391004
chr9	87020000	87280000	chr9	87020000	87280000	255,255,0	1.1200592893828525	0.04025586644167978	0.05929644112625389	0.7857142857142857	0.7087912087912088
chr9	47110000	47410000	chr9	47110000	47410000	255,255,0	0.9703613718127213	0.04940804207101265	0.04990822787709309	0.6875	0.6416666666666667
chr9	88940000	89220000	chr9	88940000	89220000	255,255,0	1.157434311461675	0.025274493725771726	0.07325984792618032	0.6523809523809524	0.8523809523809524
chr9	107650000	107800000	chr9	107650000	107800000	255,255,0	0.862308008780056	0.01814744905229365	0.08004286692765236	0.515625	0.671875
chr9	66240000	66660000	chr9	66240000	66660000	255,255,0	1.3519036219035918	0.05123209621260141	0.045753847749450544	0.8679653679653679	0.8852813852813853
chr9	78060000	78330000	chr9	78060000	78330000	255,255,0	1.2088275738489793	0.039937370506192026	0.05686506128485408	0.6887755102040817	0.8520408163265306
chr9	15510000	15730000	chr9	15510000	15730000	255,255,0	1.3544286684139135	0.03684514329509056	0.0596485566590846	0.7651515151515151	0.8106060606060606
chr9	76030000	76510000	chr9	76030000	76510000	255,255,0	1.4811977002362582	0.04963847595490699	0.04681233241355262	0.8783333333333333	0.945
chr9	91660000	92000000	chr9	91660000	92000000	255,255,0	1.401617997102203	0.051027371133544386	0.04508783903430738	0.8594771241830066	0.8921568627450981
chr9	28340000	28670000	chr9	28340000	28670000	255,255,0	1.3476116775939835	0.05621337921733739	0.03981552906658817	0.8304498269896193	0.8235294117647058
chr9	54260000	54410000	chr9	54260000	54410000	255,255,0	1.011307194809381	0.06120647206552811	0.034667937921149375	0.671875	0.640625
chr9	4400000	4720000	chr9	4400000	4720000	255,255,0	1.2034500571464752	0.055268598273199854	0.04052272661528934	0.7904411764705882	0.6066176470588235
chr9	114290000	114450000	chr9	114290000	114450000	255,255,0	1.150871177282843	0.04775887011915052	0.046901187373468975	0.7083333333333334	0.7083333333333334
chr9	112470000	112730000	chr9	112470000	112730000	255,255,0	1.4568455658099173	0.048689898818162186	0.04553231433827802	0.8516483516483516	0.8516483516483516
chr9	14760000	15110000	chr9	14760000	15110000	255,255,0	1.5974107597963079	0.051974905073652794	0.04167252036257092	0.8919753086419753	0.8364197530864198
chr9	91380000	91620000	chr9	91380000	91620000	255,255,0	1.2634182560135145	0.039839040124794375	0.05361781167118071	0.8397435897435898	0.8269230769230769
chr9	92670000	93000000	chr9	92670000	93000000	255,255,0	1.2444470005907062	0.04989037903962648	0.042725950766231965	0.8373702422145328	0.8166089965397924
chr9	104070000	104570000	chr9	104070000	104570000	255,255,0	1.0926289702054974	0.038395085910990785	0.05387076486769381	0.7184615384615385	0.8261538461538461
chr9	108060000	108290000	chr9	108060000	108290000	255,255,0	1.2335550506275785	0.04799515526689535	0.04425185308608859	0.8402777777777778	0.8125
chr9	1860000	2060000	chr9	1860000	2060000	255,255,0	1.3073652802717894	0.04650466664310157	0.04541181508243411	0.7363636363636363	0.7727272727272727
chr9	2810000	2940000	chr9	2810000	2940000	255,255,0	0.9254290142654008	0.0840029089561038	0.007483370468437613	0.5714285714285714	0.5306122448979592
chr9	93600000	93790000	chr9	93600000	93790000	255,255,0	0.863307327798021	0.06708233978608966	0.024061535206596596	0.6613888888888889	0.5419444444444443
chr9	38800000	38960000	chr9	38800000	38960000	255,255,0	0.9858351380588273	0.04450820418744493	0.04662943733126722	0.7083333333333334	0.5972222222222222
chr9	112750000	113000000	chr9	112750000	113000000	255,255,0	1.194186908345718	0.04674945838870612	0.04428925602617792	0.7692307692307693	0.7692307692307693
chr9	102980000	103240000	chr9	102980000	103240000	255,255,0	1.1826554930356938	0.06397452581308204	0.02688589194305476	0.8406593406593407	0.8296703296703297
chr9	90380000	90640000	chr9	90380000	90640000	255,255,0	1.1072019344974873	0.0512195614860283	0.03919063807506552	0.7857142857142857	0.7747252747252747
chr9	82610000	82990000	chr9	82610000	82990000	255,255,0	1.3584276798923967	0.05958656967597048	0.030713122813374807	0.9447368421052632	0.7236842105263158
chr9	18640000	18840000	chr9	18640000	18840000	255,255,0	1.290694309316402	0.0620901428215232	0.027835409004377094	0.8090909090909091	0.7
chr9	47110000	47290000	chr9	47110000	47290000	255,255,0	1.0907738230338435	0.05399071890727759	0.03546803658628081	0.7666666666666667	0.6555555555555556
chr9	94720000	94920000	chr9	94720000	94920000	255,255,0	0.9642834683390555	0.05934925794547774	0.03006127447792738	0.7909090909090909	0.5
chr9	105580000	105840000	chr9	105580000	105840000	255,255,0	1.1420645514623282	0.055619575839760155	0.03361052510944428	0.8516483516483516	0.6978021978021978
chr9	81960000	82210000	chr9	81960000	82210000	255,255,0	1.245326514330322	0.05140094417525193	0.0373439306333481	0.863905325443787	0.7692307692307693
chr9	46570000	46730000	chr9	46570000	46730000	255,255,0	0.9113844701989815	0.049923078474487244	0.03829808035479637	0.6527777777777778	0.5416666666666666
chr9	50870000	51190000	chr9	50870000	51190000	255,255,0	0.9341762014202616	0.03324768189717672	0.05459475286120086	0.8161531279178337	0.5139571213100624
chr9	19940000	20390000	chr9	19940000	20390000	255,255,0	1.7798774780148412	0.047577742393872025	0.04024082180310459	0.9338374291115312	0.9376181474480151
chr9	109570000	109750000	chr9	109570000	109750000	255,255,0	0.8544781283455558	0.03099316235425641	0.05646017207192863	0.5222222222222223	0.7222222222222222
chr9	65350000	65520000	chr9	65350000	65520000	255,255,0	0.967111465147349	0.035383159503728806	0.051269280739641966	0.691358024691358	0.6666666666666666
chr9	82320000	82570000	chr9	82320000	82570000	255,255,0	1.1038966145293543	0.029216144250506944	0.05739228273432492	0.5680473372781065	0.863905325443787
chr9	103270000	103460000	chr9	103270000	103460000	255,255,0	1.1269372481581739	0.03381400067905284	0.05269182703183781	0.75	0.79
chr9	70030000	70170000	chr9	70030000	70170000	255,255,0	0.8049598835739844	0.0692909504570684	0.01718072953469898	0.5892857142857143	0.5535714285714286
chr9	63110000	63310000	chr9	63110000	63310000	255,255,0	1.0630044118936155	0.05359419526535354	0.032055044030383735	0.7545454545454545	0.7
chr9	57590000	57900000	chr9	57590000	57900000	255,255,0	0.979458412224945	0.03823385016998719	0.04625835701033678	0.71484375	0.66015625
chr9	103490000	104030000	chr9	103490000	104030000	255,255,0	1.2963776428669573	0.04557734101210084	0.03870731944591152	0.9272486772486772	0.7923280423280423
chr9	23640000	24030000	chr9	23640000	24030000	255,255,0	1.0398441062814778	0.035030451671844695	0.049157834881668534	0.6675	0.6575
chr9	54670000	55000000	chr9	54670000	55000000	255,255,0	1.4205551759871344	0.04914686178543359	0.034151914630910246	0.8927335640138409	0.8858131487889274
chr9	50390000	50770000	chr9	50390000	50770000	255,255,0	1.300839958586352	0.04522116866835985	0.03800365386129638	0.8710526315789473	0.8289473684210527
chr9	70380000	70530000	chr9	70380000	70530000	255,255,0	0.9386388519865021	0.04062614948503569	0.04256881082003609	0.671875	0.640625
chr9	100920000	101130000	chr9	100920000	101130000	255,255,0	1.0808830639328866	0.058796865066868015	0.024064320541655148	0.8264462809917356	0.6446280991735537
chr9	79160000	79340000	chr9	79160000	79340000	255,255,0	0.9771027328744468	0.0430456651590892	0.039451937282699745	0.7222222222222222	0.6111111111111112
chr9	108310000	108460000	chr9	108310000	108460000	255,255,0	0.8433855776816095	0.05634866065320272	0.025496464470577143	0.671875	0.515625
chr9	37650000	37880000	chr9	37650000	37880000	255,255,0	1.2774116275024858	0.03787515368600179	0.04386270643573929	0.7847222222222222	0.7986111111111112
chr9	98070000	98400000	chr9	98070000	98400000	255,255,0	1.0483532763128922	0.021854741911936062	0.059632097734717004	0.657439446366782	0.8442906574394463
chr9	105320000	105550000	chr9	105320000	105550000	255,255,0	1.2030582082393169	0.03040255171986854	0.05041129009929138	0.7708333333333334	0.8402777777777778
chr9	26950000	27250000	chr9	26950000	27250000	255,255,0	1.1950579532776975	0.026657726758914757	0.053002185105000904	0.7875	0.75
chr9	76740000	76880000	chr9	76740000	76880000	255,255,0	0.8794733938165556	0.015261934373694372	0.06416043853644979	0.5892857142857143	0.625
chr9	111810000	112030000	chr9	111810000	112030000	255,255,0	1.3329614224291273	0.043426349319329816	0.03582577715428563	0.7954545454545454	0.8409090909090909
chr9	94720000	95020000	chr9	94720000	95020000	255,255,0	1.0495317465850056	0.05497562412616597	0.023803182738165053	0.8625	0.5541666666666667
chr9	20410000	20820000	chr9	20410000	20820000	255,255,0	1.4667306880449889	0.039722279969295525	0.03894001275823132	0.8979591836734694	0.8117913832199547
chr9	27630000	27890000	chr9	27630000	27890000	255,255,0	1.2355999104816857	0.04226188798904697	0.03629480796341236	0.7857142857142857	0.7637362637362637
chr9	1610000	1810000	chr9	1610000	1810000	255,255,0	1.073103557386675	0.03544689980664185	0.042495258892428146	0.6454545454545455	0.6636363636363637
chr9	76270000	76470000	chr9	76270000	76470000	255,255,0	0.9507194082354391	0.018652290208531222	0.05908819242739487	0.5363636363636364	0.7909090909090909
chr9	21440000	21640000	chr9	21440000	21640000	255,255,0	1.0355644376889999	0.019924660947973266	0.05761626458149778	0.5727272727272728	0.7363636363636363
chr9	49220000	49460000	chr9	49220000	49460000	255,255,0	1.2532936475164238	0.03997227363525363	0.037258035800986744	0.8012820512820513	0.8269230769230769
chr9	76550000	76730000	chr9	76550000	76730000	255,255,0	0.9638425060217651	0.05889378146043564	0.01795858101963175	0.7666666666666667	0.5222222222222223
chr9	4410000	4620000	chr9	4410000	4620000	255,255,0	1.1999503649509995	0.04570379831396541	0.030868916677920126	0.8099173553719008	0.5950413223140496
chr9	69120000	69350000	chr9	69120000	69350000	255,255,0	1.091731833495595	0.02182075831778631	0.05459488737659085	0.7708333333333334	0.7708333333333334
chr9	110890000	111050000	chr9	110890000	111050000	255,255,0	0.974115954488965	0.04699293066301004	0.029087359710790205	0.6805555555555556	0.5694444444444444
chr9	47810000	48060000	chr9	47810000	48060000	255,255,0	1.0967233737924658	0.05027545382858478	0.02467133057309839	0.8402366863905325	0.6035502958579881
chr9	56880000	57030000	chr9	56880000	57030000	255,255,0	0.693482981981565	0.04863088766445943	0.02630773172453497	0.546875	0.515625
chr9	77760000	77980000	chr9	77760000	77980000	255,255,0	1.1815006056344894	0.03035663992294494	0.044059796648624625	0.7954545454545454	0.8106060606060606
chr9	7940000	8330000	chr9	7940000	8330000	255,255,0	1.0009402867535475	0.04134973173881875	0.032850020121104974	0.6975	0.5975
chr9	75780000	76010000	chr9	75780000	76010000	255,255,0	1.1743348527650648	0.04044113709907629	0.03355343341992678	0.7986111111111112	0.8125
chr9	74220000	74380000	chr9	74220000	74380000	255,255,0	0.8876828981579707	0.024931365550911008	0.048811410734362334	0.5138888888888888	0.7083333333333334
chr9	71570000	71690000	chr9	71570000	71690000	255,255,0	0.6980944293577602	0.01593803261250231	0.05775444486138114	0.5	0.5
chr9	77560000	77740000	chr9	77560000	77740000	255,255,0	1.1328014085408213	0.04176507938229594	0.031451107294158044	0.7666666666666667	0.7666666666666667
chr9	21100000	21390000	chr9	21100000	21390000	255,255,0	0.9878212339459386	0.029836234870202892	0.042220982234694435	0.72	0.64
chr9	23020000	23300000	chr9	23020000	23300000	255,255,0	1.0884812620392785	0.04068815698156213	0.031360465530352884	0.7	0.680952380952381
chr9	70870000	71030000	chr9	70870000	71030000	255,255,0	0.9881133422072637	0.037130445356933835	0.034490745469567916	0.6805555555555556	0.6805555555555556
chr9	94160000	94340000	chr9	94160000	94340000	255,255,0	1.0173068391326898	0.0497915961204536	0.021458960492858878	0.7666666666666667	0.6555555555555556
chr9	46890000	47090000	chr9	46890000	47090000	255,255,0	0.9848685035106044	0.03568679670182499	0.03515420231438592	0.5530469530469531	0.8047952047952047
chr9	88330000	88540000	chr9	88330000	88540000	255,255,0	1.0460226918290616	0.035023612352292996	0.035735758217740304	0.6611570247933884	0.8099173553719008
chr9	14410000	14670000	chr9	14410000	14670000	255,255,0	1.0891962089132696	0.018724739151056935	0.05174655204978802	0.5989010989010989	0.7857142857142857
chr9	104360000	104570000	chr9	104360000	104570000	255,255,0	0.9466511296884208	0.026446159629493732	0.043097467575257696	0.6611570247933884	0.743801652892562
chr9	73690000	73900000	chr9	73690000	73900000	255,255,0	1.0402263335527797	0.023900874477997654	0.045541028466594205	0.7107438016528925	0.743801652892562
chr9	22520000	22760000	chr9	22520000	22760000	255,255,0	1.2526368266058956	0.03013584390758431	0.03864611000533853	0.7243589743589743	0.8012820512820513
chr9	34340000	34480000	chr9	34340000	34480000	255,255,0	0.7643303750824004	0.028070585274508335	0.040309886069093075	0.5178571428571429	0.5178571428571429
chr9	99260000	99500000	chr9	99260000	99500000	255,255,0	0.9118637795376232	0.025222206667303085	0.04214316820294654	0.6987179487179487	0.6346153846153846
chr9	3200000	3410000	chr9	3200000	3410000	255,255,0	1.2248584718064606	0.041041197956061794	0.026310416380728743	0.7768595041322314	0.743801652892562
chr9	23340000	23610000	chr9	23340000	23610000	255,255,0	1.0767715169001013	0.02922441277553512	0.037717822789199065	0.7295918367346939	0.6581632653061225
chr9	64090000	64310000	chr9	64090000	64310000	255,255,0	0.8941342244191162	0.05058409739502882	0.016292505371546404	0.75	0.5833333333333334
chr9	89680000	89860000	chr9	89680000	89860000	255,255,0	0.830666618372419	0.05465916338593539	0.011448854948932968	0.7375	0.5069444444444444
chr9	49530000	49780000	chr9	49530000	49780000	255,255,0	1.0638427113583915	0.04690044200288958	0.01877890514290194	0.8165680473372781	0.6492558723327954
chr9	96250000	96540000	chr9	96250000	96540000	255,255,0	0.8373812126153976	0.02791770993629798	0.03668045761457046	0.511000733626784	0.7502997865812993
chr9	5470000	5630000	chr9	5470000	5630000	255,255,0	1.0316783758395662	0.03490766138169665	0.029606355233516568	0.625	0.6527777777777778
chr9	83000000	83250000	chr9	83000000	83250000	255,255,0	1.1405717436995169	0.017030628067290568	0.0472594229285799	0.6982248520710059	0.863905325443787
chr9	49000000	49200000	chr9	49000000	49200000	255,255,0	1.1672531883197705	0.02925015028629186	0.0342000026710339	0.7545454545454545	0.7909090909090909
chr9	64780000	64990000	chr9	64780000	64990000	255,255,0	1.110538723143081	0.019791781650353404	0.04303165974078341	0.6776859504132231	0.8264462809917356
chr9	60320000	60500000	chr9	60320000	60500000	255,255,0	0.6840846502174025	0.034537085524597236	0.027721251661877826	0.5535353535353535	0.5
chr9	88140000	88300000	chr9	88140000	88300000	255,255,0	0.8012699456668748	0.039995548902966506	0.021799611194176224	0.6527777777777778	0.5416666666666666
chr9	22310000	22490000	chr9	22310000	22490000	255,255,0	1.0114429793669686	0.03849453273784982	0.022300700197956585	0.7222222222222222	0.5444444444444444
chr9	8780000	9020000	chr9	8780000	9020000	255,255,0	1.1335834536694653	0.026495059200099633	0.03414287650109058	0.6346153846153846	0.8012820512820513
chr9	93350000	93480000	chr9	93350000	93480000	255,255,0	0.74181173983267	0.008934878157204403	0.051208123680369706	0.5306122448979592	0.5714285714285714
chr9	96630000	96850000	chr9	96630000	96850000	255,255,0	0.8641583561090321	0.04038004097974712	0.019217978304255128	0.5984848484848485	0.6893939393939394
chr9	98630000	98770000	chr9	98630000	98770000	255,255,0	0.7277617202261848	0.03901070650124791	0.020438046897322922	0.5535714285714286	0.5178571428571429
chr9	6980000	7180000	chr9	6980000	7180000	255,255,0	1.0473557074502433	0.04167574282911961	0.01773729635692725	0.6636363636363637	0.7181818181818181
chr9	20840000	21090000	chr9	20840000	21090000	255,255,0	1.101093777140611	0.02309077486861029	0.035976256474417524	0.7928994082840237	0.6745562130177515
chr9	72870000	73190000	chr9	72870000	73190000	255,255,0	0.832636237566944	0.035774362960992206	0.023055636397701813	0.6507352941176471	0.5698529411764706
chr9	98410000	98590000	chr9	98410000	98590000	255,255,0	0.8666120769019798	0.035682254881672246	0.023038641490500757	0.6333333333333333	0.6555555555555556
chr9	93860000	94120000	chr9	93860000	94120000	255,255,0	0.9868866404984088	0.029190156132733715	0.029032039001006555	0.765079365079365	0.6538461538461539
chr9	15150000	15460000	chr9	15150000	15460000	255,255,0	1.105641953840463	0.028579652005288975	0.029476588248139535	0.79296875	0.63671875
chr9	13750000	14010000	chr9	13750000	14010000	255,255,0	1.137192753835896	0.032559192640249056	0.02526976060374289	0.8076923076923077	0.6538461538461539
chr9	49800000	50010000	chr9	49800000	50010000	255,255,0	1.0939817238499048	0.017038997824430246	0.03894518596317281	0.6611570247933884	0.8099173553719008
chr9	5230000	5460000	chr9	5230000	5460000	255,255,0	0.9895057953628902	0.026151727269331203	0.029592875862971265	0.5902777777777778	0.7013888888888888
chr9	62010000	62280000	chr9	62010000	62280000	255,255,0	1.0979946182535012	0.030377899261821315	0.024804330383632466	0.7602040816326531	0.7908163265306123
chr9	80980000	81160000	chr9	80980000	81160000	255,255,0	0.7658999411887301	0.02860653460741778	0.025668734838128524	0.5350852272727273	0.6169034090909091
chr9	24230000	24360000	chr9	24230000	24360000	255,255,0	0.8403278880938317	0.01764623243059279	0.03625942584194308	0.5306122448979592	0.5714285714285714
chr9	62310000	62590000	chr9	62310000	62590000	255,255,0	0.8214136400472438	0.02417936480134326	0.029576835382188693	0.6238095238095238	0.6047619047619047
chr9	84110000	84360000	chr9	84110000	84360000	255,255,0	0.8437283654942773	0.03435414844355123	0.018083814165443926	0.7692307692307693	0.5207100591715976
chr9	91230000	91370000	chr9	91230000	91370000	255,255,0	0.7264099995024582	0.020180292731267827	0.03147408477104293	0.5535714285714286	0.5178571428571429
chr9	104070000	104330000	chr9	104070000	104330000	255,255,0	0.8709689186682388	0.031744482429852755	0.019346461907942356	0.8076923076923077	0.5
chr9	4090000	4270000	chr9	4090000	4270000	255,255,0	0.8573954575136371	0.023707507395585203	0.026947089396556444	0.5888888888888889	0.5444444444444444
chr9	4780000	5020000	chr9	4780000	5020000	255,255,0	1.0941508472462707	0.024495023428654367	0.025528312225132636	0.7115384615384616	0.7243589743589743
chr9	98810000	99020000	chr9	98810000	99020000	255,255,0	0.8655973876772749	0.021673787694041786	0.026613755420518536	0.628099173553719	0.6611570247933884
chr9	34660000	34840000	chr9	34660000	34840000	255,255,0	1.0692842786916317	0.028688437923865592	0.018648872251333836	0.7444444444444445	0.6777777777777778
chr9	89510000	89640000	chr9	89510000	89640000	255,255,0	0.7183546935450758	0.01987142130718899	0.026907641172926558	0.5102040816326531	0.5510204081632653
chr9	70710000	70830000	chr9	70710000	70830000	255,255,0	0.6642091321161436	0.017880755464769253	0.027307426508934543	0.5	0.5
chr9	16960000	17240000	chr9	16960000	17240000	255,255,0	0.8850363181684321	0.01949799061852118	0.025624554776695296	0.541015625	0.6632254464285714
chr9	84810000	84990000	chr9	84810000	84990000	255,255,0	0.7208820116234304	0.025319867180354068	0.018780565720196638	0.5791666666666666	0.5208333333333333
chr9	7190000	7410000	chr9	7190000	7410000	255,255,0	0.8542804100791989	0.025296358562663112	0.01715044266940944	0.6439393939393939	0.5075757575757576
chr9	56410000	56550000	chr9	56410000	56550000	255,255,0	0.7125996964263439	0.0254537738037244	0.016921193688071885	0.5535714285714286	0.5178571428571429
chr9	34500000	34640000	chr9	34500000	34640000	255,255,0	0.709953300717205	0.01568772415508612	0.026492075878235457	0.5178571428571429	0.5178571428571429
chr9	99040000	99240000	chr9	99040000	99240000	255,255,0	0.894911844087926	0.01921136884017786	0.022705777279453297	0.6272727272727273	0.7
chr9	62620000	62760000	chr9	62620000	62760000	255,255,0	0.7100868554640938	0.028516970371856458	0.011929463423419218	0.5892857142857143	0.5178571428571429
chr9	46390000	46550000	chr9	46390000	46550000	255,255,0	0.9232926935218126	0.014163741547863156	0.02458661861743079	0.6527777777777778	0.6805555555555556
chr9	84480000	84680000	chr9	84480000	84680000	255,255,0	0.8121468759286922	0.010111276009311634	0.02075701193983567	0.6090909090909091	0.6454545454545455
chr9	94350000	94500000	chr9	94350000	94500000	255,255,0	0.6562067556702391	0.012731301002644059	0.017004425022036234	0.515625	0.515625
chr2A	53390000	54190000	chr2A	53390000	54190000	255,255,0	0.5808476885026364	0.22641950359147783	0.06201129943674611	0.400609756097561	0.4189024390243902
chr2A	106860000	107600000	chr2A	106860000	107600000	255,255,0	1.5394187208997259	0.18818621133236707	0.0928604266954034	0.6785206258890469	0.9217638691322901
chr2A	77340000	78110000	chr2A	77340000	78110000	255,255,0	0.8518027980970089	0.12441034883859584	0.12129801918484445	0.6522024983563445	0.4049967126890204
chr2A	77240000	78180000	chr2A	77240000	78180000	255,255,0	1.157239098657398	0.11434442482944901	0.10631233398284862	0.901595744680851	0.43306737588652483
chr2A	96550000	97250000	chr2A	96550000	97250000	255,255,0	1.499153324139493	0.14765490906002776	0.06912250982521242	0.873015873015873	0.8531746031746031
chr2A	89470000	90170000	chr2A	89470000	90170000	255,255,0	1.7986306467110402	0.13709669362607096	0.06869283712597551	0.8658730158730159	0.9484126984126984
chr2A	21400000	21750000	chr2A	21400000	21750000	255,255,0	0.7077307526222525	0.08729390265430917	0.11136165646613648	0.6450617283950617	0.5308641975308642
chr2A	30870000	31210000	chr2A	30870000	31210000	255,255,0	0.8312579340549521	0.11465023824296935	0.08397424860662478	0.5326797385620915	0.5
chr2A	4100000	4860000	chr2A	4100000	4860000	255,255,0	1.0639866672255853	0.13918065652944817	0.05921510596976781	0.6403508771929824	0.7604588394062078
chr2A	51700000	52560000	chr2A	51700000	52560000	255,255,0	1.3036002533465987	0.0655906568875875	0.13182533202501712	0.9064482029598309	0.5739957716701902
chr2A	16100000	16600000	chr2A	16100000	16600000	255,255,0	0.7628727040806373	0.13771500767097777	0.05958583764942297	0.5061538461538462	0.5523076923076923
chr2A	67000000	67950000	chr2A	67000000	67950000	255,255,0	1.317353826538381	0.0900154800900839	0.10707868845066502	0.8893229166666666	0.6072048611111112
chr2A	44980000	45990000	chr2A	44980000	45990000	255,255,0	1.7458963888985388	0.10988665576385331	0.08696163007435975	0.839677047289504	0.9211841599384852
chr2A	43040000	43180000	chr2A	43040000	43180000	255,255,0	0.7779876448589174	0.10588786308634791	0.09092244180225119	0.5535714285714286	0.5
chr2A	76420000	76990000	chr2A	76420000	76990000	255,255,0	1.0976661501588876	0.07374455920427733	0.12285083248228686	0.7538644470868014	0.539833531510107
chr2A	29840000	30490000	chr2A	29840000	30490000	255,255,0	1.1155649788378832	0.07638449353478519	0.12016700336016273	0.7952249770431589	0.5619834710743802
chr2A	12120000	13180000	chr2A	12120000	13180000	255,255,0	1.6858927944689988	0.11435785325017711	0.08196379657204339	0.8962264150943396	0.9185883997204752
chr2A	17070000	18000000	chr2A	17070000	18000000	255,255,0	1.214539681205828	0.10265360137451687	0.09256917292978041	0.8220914440923495	0.6736079674060661
chr2A	41700000	42330000	chr2A	41700000	42330000	255,255,0	1.1820043403625133	0.10403433337001897	0.08959521217405389	0.7626953125	0.7236328125
chr2A	3820000	4040000	chr2A	3820000	4040000	255,255,0	0.8622946366613321	0.09881478176116626	0.09411008910784033	0.6631278443778443	0.6190091158841159
chr2A	34380000	34780000	chr2A	34380000	34780000	255,255,0	0.9246657196782596	0.09736885106892508	0.09519021352138664	0.6793812184707514	0.6521200949185378
chr2A	55940000	56480000	chr2A	55940000	56480000	255,255,0	1.350387472578396	0.09022158009825663	0.10149511101060119	0.7632275132275133	0.8584656084656085
chr2A	94250000	94400000	chr2A	94250000	94400000	255,255,0	0.7992545200024099	0.03170117982887093	0.15994769198513	0.6328125	0.5303819444444444
chr2A	107820000	108070000	chr2A	107820000	108070000	255,255,0	1.1230406798590908	0.14326110114138024	0.048387549073943575	0.5621301775147929	0.863905325443787
chr2A	110310000	110650000	chr2A	110310000	110650000	255,255,0	0.9909947802141863	0.11460479703736004	0.07642669104772681	0.5196078431372549	0.8006535947712419
chr2A	38660000	39290000	chr2A	38660000	39290000	255,255,0	1.0938523751538647	0.08238886242392061	0.1084128483027823	0.7255859375	0.6181640625
chr2A	105540000	105740000	chr2A	105540000	105740000	255,255,0	1.2072869135775386	0.16339159484806504	0.026858962697533434	0.7971445221445221	0.7229020979020979
chr2A	103020000	104040000	chr2A	103020000	104040000	255,255,0	1.1866016878072418	0.08152673620734574	0.10786717613429592	0.5833333333333334	0.8638763197586727
chr2A	104630000	105150000	chr2A	104630000	105150000	255,255,0	1.2619006619768984	0.06895722541514594	0.11889325247117855	0.7991452991452992	0.7991452991452992
chr2A	97480000	98040000	chr2A	97480000	98040000	255,255,0	1.085652007941441	0.08966674737245411	0.09625532018306764	0.7943349753694581	0.6785714285714286
chr2A	108160000	108280000	chr2A	108160000	108280000	255,255,0	0.7315797288684507	0.05604830381665832	0.12849758972226355	0.5	0.5
chr2A	80650000	81540000	chr2A	80650000	81540000	255,255,0	1.619399597975519	0.09212430210858949	0.09164350413467603	0.7930864197530865	0.8898765432098765
chr2A	22810000	23780000	chr2A	22810000	23780000	255,255,0	1.1698954741737433	0.07848119268610698	0.10435725016057804	0.7068846314035819	0.7736484798000833
chr2A	72980000	73600000	chr2A	72980000	73600000	255,255,0	1.234153305918761	0.0890944513062994	0.09204854175535791	0.8346774193548387	0.6663306451612904
chr2A	67010000	67810000	chr2A	67010000	67810000	255,255,0	1.448599657858689	0.09119926935828976	0.08956743099311194	0.8591463414634146	0.7859756097560976
chr2A	8890000	9510000	chr2A	8890000	9510000	255,255,0	1.0012536124693576	0.09549329600464276	0.08489248172142262	0.6502016129032258	0.65625
chr2A	88920000	89420000	chr2A	88920000	89420000	255,255,0	1.3014142432073972	0.08557678084058029	0.09448996028769807	0.7184615384615385	0.8446153846153847
chr2A	48940000	49610000	chr2A	48940000	49610000	255,255,0	1.5041966912367837	0.08218722382877676	0.09754506198230539	0.8537305831423478	0.7775031289111389
chr2A	64430000	64900000	chr2A	64430000	64900000	255,255,0	0.9930820533304292	0.11642286224768848	0.061799510979832446	0.6684027777777778	0.7152777777777778
chr2A	42770000	43020000	chr2A	42770000	43020000	255,255,0	1.6727088427272074	0.07856743173722491	0.09957696702256424	0.8757396449704142	0.8520710059171598
chr2A	9660000	10160000	chr2A	9660000	10160000	255,255,0	0.7332001161890447	0.08183568959771234	0.09572190373436218	0.5676923076923077	0.5061538461538462
chr2A	58930000	59820000	chr2A	58930000	59820000	255,255,0	1.318964562777012	0.09645726953180309	0.07915413361397286	0.8493827160493828	0.6044444444444445
chr2A	67810000	67960000	chr2A	67810000	67960000	255,255,0	1.1570497881378654	0.07675171021391913	0.09684290252331229	0.578125	0.671875
chr2A	109290000	109930000	chr2A	109290000	109930000	255,255,0	1.3767791682077182	0.06317357268643488	0.11029715158615588	0.71875	0.8986742424242424
chr2A	95950000	96110000	chr2A	95950000	96110000	255,255,0	1.1296414441803062	0.058452804531402724	0.11406091445709063	0.7083333333333334	0.7083333333333334
chr2A	28270000	29030000	chr2A	28270000	29030000	255,255,0	1.672415953547744	0.08210739533811501	0.09013745683348548	0.9412955465587044	0.849527665317139
chr2A	29820000	30730000	chr2A	29820000	30730000	255,255,0	1.6192037703033657	0.0996497407452358	0.07244938364878345	0.8005671077504726	0.9021739130434783
chr2A	34790000	35590000	chr2A	34790000	35590000	255,255,0	0.9829610222014087	0.0884355896986203	0.08323903341004073	0.676219512195122	0.5871951219512195
chr2A	56950000	57390000	chr2A	56950000	57390000	255,255,0	1.6066867984216002	0.0863320630883242	0.08216865721221503	0.8794466403162056	0.7885375494071146
chr2A	2660000	3090000	chr2A	2660000	3090000	255,255,0	0.8257279906670383	0.08445611750876439	0.08385624489583784	0.6446280991735537	0.5599173553719008
chr2A	43800000	44560000	chr2A	43800000	44560000	255,255,0	1.7638492381326212	0.06535057864791466	0.1015260914467224	0.9460188933873145	0.8481781376518218
chr2A	80850000	81530000	chr2A	80850000	81530000	255,255,0	1.34945226112383	0.08332612957901246	0.08209969847932858	0.7487394957983193	0.9084033613445378
chr2A	109650000	109920000	chr2A	109650000	109920000	255,255,0	1.391644220537318	0.030329727574263332	0.1343290144127811	0.8316326530612245	0.8469387755102041
chr2A	79960000	80610000	chr2A	79960000	80610000	255,255,0	1.1653264417223315	0.07565727649758025	0.08712838244624813	0.588613406795225	0.8448117539026629
chr2A	66430000	66970000	chr2A	66430000	66970000	255,255,0	1.2455931412680703	0.08767274211546716	0.07403179746578847	0.5066137566137566	0.8743386243386243
chr2A	57440000	58040000	chr2A	57440000	58040000	255,255,0	1.3291940727815281	0.08238863675750047	0.07754263759661789	0.896774193548387	0.6870967741935484
chr2A	81660000	81890000	chr2A	81660000	81890000	255,255,0	0.6599629577242567	0.06316675881645756	0.09672783065856516	0.5555555555555556	0.5208333333333334
chr2A	1530000	1770000	chr2A	1530000	1770000	255,255,0	1.2999376526181226	0.09169578566274306	0.06739701502832861	0.6811878597592884	0.8740188383045526
chr2A	108710000	108960000	chr2A	108710000	108960000	255,255,0	1.0827096345467992	0.0939456902641562	0.06452879767435829	0.7455621301775148	0.7692307692307693
chr2A	19240000	19700000	chr2A	19240000	19700000	255,255,0	0.8343868509261054	0.05726053905832012	0.1009615990790973	0.5219754253308129	0.7189838100489092
chr2A	88920000	89310000	chr2A	88920000	89310000	255,255,0	1.3059986776676142	0.06898722314661786	0.08848123538764999	0.8225	0.8075
chr2A	76410000	77160000	chr2A	76410000	77160000	255,255,0	1.7286345831060155	0.09527527244423187	0.060244352345713015	0.8012465373961218	0.953601108033241
chr2A	87050000	87290000	chr2A	87050000	87290000	255,255,0	1.5345960466768558	0.06569955355179158	0.08821909319034651	0.8653846153846154	0.8525641025641025
chr2A	50780000	51630000	chr2A	50780000	51630000	255,255,0	1.6208557810723052	0.08003510582717449	0.07327460217188346	0.8223302522247898	0.9042910172574856
chr2A	45770000	45970000	chr2A	45770000	45970000	255,255,0	1.21178163125512	0.030989026257389453	0.12167053682685613	0.7	0.7363636363636363
chr2A	18120000	18700000	chr2A	18120000	18700000	255,255,0	1.25724542291537	0.06693200340671113	0.08174879488489753	0.8057471264367816	0.7620689655172413
chr2A	63760000	64350000	chr2A	63760000	64350000	255,255,0	1.2428624933241728	0.056699401373485475	0.08958478085807575	0.8188888888888889	0.67
chr2A	72990000	73290000	chr2A	72990000	73290000	255,255,0	1.1043894546456947	0.08649471122102083	0.05857095747182637	0.8433712121212121	0.5736742424242425
chr2A	54200000	54980000	chr2A	54200000	54980000	255,255,0	1.081339776406662	0.06683866019217347	0.07731984862939409	0.40576923076923077	0.8788461538461538
chr2A	17070000	17660000	chr2A	17070000	17660000	255,255,0	1.1609407348577623	0.08032922367531528	0.06334600314992078	0.8566666666666667	0.6233333333333333
chr2A	62050000	62300000	chr2A	62050000	62300000	255,255,0	1.4658876188960037	0.0742910823220839	0.06934240725985502	0.8520710059171598	0.8047337278106509
chr2A	110710000	111040000	chr2A	110710000	111040000	255,255,0	0.8702910880820827	0.06532413026870285	0.07800889530617851	0.5813148788927336	0.5536332179930796
chr2A	101020000	101250000	chr2A	101020000	101250000	255,255,0	1.33247023207685	0.04677745875740229	0.09592959696793135	0.8125	0.8125
chr2A	95490000	95640000	chr2A	95490000	95640000	255,255,0	0.9429017446426847	0.07326412453328116	0.06920018775828952	0.578125	0.640625
chr2A	50090000	50660000	chr2A	50090000	50660000	255,255,0	1.3919129792250353	0.0674663662478912	0.07490163090319263	0.8228299643281808	0.8180737217598097
chr2A	107680000	108080000	chr2A	107680000	108080000	255,255,0	1.8463623053868607	0.05942797782809173	0.0818041610049278	0.9404761904761905	0.8738095238095238
chr2A	105160000	105440000	chr2A	105160000	105440000	255,255,0	1.6304798878655558	0.048169170993654545	0.09302581210511829	0.7857142857142857	0.8952380952380953
chr2A	31350000	31980000	chr2A	31350000	31980000	255,255,0	1.242901833823761	0.07590133881364852	0.06471877952451956	0.798828125	0.7197265625
chr2A	20740000	21010000	chr2A	20740000	21010000	255,255,0	1.5923363863824291	0.06238618960931641	0.07787921621300042	0.8316326530612245	0.8724489795918368
chr2A	73620000	74350000	chr2A	73620000	74350000	255,255,0	1.4510161317396748	0.05808955870444206	0.08105559856639485	0.743608473338203	0.885317750182615
chr2A	87370000	87810000	chr2A	87370000	87810000	255,255,0	1.4799385668557605	0.06062202309767961	0.07698476426680886	0.8952569169960475	0.7727272727272727
chr2A	86780000	87020000	chr2A	86780000	87020000	255,255,0	1.405474825123136	0.07395643389792128	0.0630378332787565	0.7628205128205128	0.8397435897435898
chr2A	27040000	27590000	chr2A	27040000	27590000	255,255,0	1.2345646004011495	0.062448746233841446	0.07259485864372942	0.6645408163265306	0.8533163265306123
chr2A	69850000	70330000	chr2A	69850000	70330000	255,255,0	1.2987414045969399	0.07403621996857337	0.060298409781896406	0.755	0.7816666666666666
chr2A	47010000	47410000	chr2A	47010000	47410000	255,255,0	1.4622633688648041	0.05033717578530916	0.0835382333228003	0.9214285714285714	0.7571428571428571
chr2A	88760000	88910000	chr2A	88760000	88910000	255,255,0	1.0439015001863579	0.09396828028350297	0.03988283158247247	0.640625	0.671875
chr2A	43340000	43780000	chr2A	43340000	43780000	255,255,0	1.8014946237857203	0.07861351662330118	0.055027939474031506	0.8913043478260869	0.9347826086956522
chr2A	74220000	74340000	chr2A	74220000	74340000	255,255,0	0.8445247088152973	0.05096829671119928	0.0826690635736749	0.5	0.5
chr2A	100010000	100260000	chr2A	100010000	100260000	255,255,0	1.4370644853762895	0.07173960750526648	0.06062589256445419	0.8402366863905325	0.8520710059171598
chr2A	5440000	5760000	chr2A	5440000	5760000	255,255,0	0.8050883637933461	0.06778352378537797	0.06448267152794994	0.7242647058823529	0.5257352941176471
chr2A	13260000	13620000	chr2A	13260000	13620000	255,255,0	0.8008209801124992	0.09259378732146771	0.03964719984998647	0.6169590643274854	0.5116959064327485
chr2A	72580000	72900000	chr2A	72580000	72900000	255,255,0	1.368831603000803	0.061852528340314225	0.0701332443823353	0.7977941176470589	0.8051470588235294
chr2A	10590000	10840000	chr2A	10590000	10840000	255,255,0	0.8993850473163769	0.07151016927522458	0.05967089890540554	0.6641889578952516	0.6419384810993203
chr2A	56500000	56810000	chr2A	56500000	56810000	255,255,0	1.5699144915029446	0.04799766313229131	0.08304565475752287	0.91015625	0.83984375
chr2A	74360000	74700000	chr2A	74360000	74700000	255,255,0	1.6740909752876654	0.05817897469552105	0.07278453762649154	0.8790849673202614	0.8921568627450981
chr2A	100410000	100860000	chr2A	100410000	100860000	255,255,0	1.4263604922322903	0.07522221102336282	0.055092840598070986	0.796498992151166	0.9166807427676993
chr2A	15930000	16830000	chr2A	15930000	16830000	255,255,0	1.8607200608095231	0.05509371985162703	0.0749004068617185	0.9743961352657005	0.9202898550724637
chr2A	47670000	48000000	chr2A	47670000	48000000	255,255,0	1.1015838508591786	0.05731221395223171	0.07265283441440674	0.5841587901701324	0.7548381647058395
chr2A	30770000	31330000	chr2A	30770000	31330000	255,255,0	1.8566303641416317	0.06516888256204639	0.06360295076868108	0.9618226600985221	0.9100985221674877
chr2A	62500000	63170000	chr2A	62500000	63170000	255,255,0	1.7209909810598996	0.07566154653485341	0.0529740062487932	0.9282006920415224	0.9057093425605537
chr2A	2700000	2880000	chr2A	2700000	2880000	255,255,0	0.7578893172369814	0.10925509530392696	0.019241394401022294	0.6	0.5222222222222223
chr2A	71300000	71660000	chr2A	71300000	71660000	255,255,0	1.564435342580735	0.048791657715457265	0.07942229054668618	0.8391812865497076	0.8508771929824561
chr2A	76170000	76390000	chr2A	76170000	76390000	255,255,0	1.5385839534551793	0.06204473845747768	0.0661401940479936	0.8409090909090909	0.8409090909090909
chr2A	86140000	86590000	chr2A	86140000	86590000	255,255,0	1.632242861435214	0.06388962424007086	0.06382006158572087	0.9111531190926276	0.9149338374291115
chr2A	46060000	46540000	chr2A	46060000	46540000	255,255,0	1.7583174569899702	0.07409168665393484	0.05333458653868353	0.935	0.8916666666666667
chr2A	48570000	48870000	chr2A	48570000	48870000	255,255,0	1.6603943642303487	0.06025030060916908	0.06618728051133821	0.8625	0.9125
chr2A	26480000	26740000	chr2A	26480000	26740000	255,255,0	0.9737957908449268	0.055188866416001216	0.07103700580356076	0.5954426619132501	0.6464289958407606
chr2A	101470000	101760000	chr2A	101470000	101760000	255,255,0	1.1235700595497282	0.07823621904173819	0.04766156319212467	0.7466666666666667	0.7644444444444445
chr2A	10970000	11270000	chr2A	10970000	11270000	255,255,0	1.5944652273470248	0.07292394303181646	0.052777880424451556	0.8875	0.9041666666666667
chr2A	15940000	16100000	chr2A	15940000	16100000	255,255,0	1.0863421877504127	0.10340357145229301	0.021452280007383816	0.7083333333333334	0.6527777777777778
chr2A	101840000	102180000	chr2A	101840000	102180000	255,255,0	0.8884735199564024	0.06410348752578815	0.06071874124603049	0.6405228758169934	0.6437908496732027
chr2A	11610000	11760000	chr2A	11610000	11760000	255,255,0	0.8811656148674567	0.08211967352862377	0.04250775041363816	0.609375	0.546875
chr2A	98270000	98420000	chr2A	98270000	98420000	255,255,0	0.9895191968142271	0.02876518404130055	0.09570859157213987	0.609375	0.671875
chr2A	39310000	39520000	chr2A	39310000	39520000	255,255,0	1.4552500981483978	0.057250807748026794	0.06684509621738582	0.8099173553719008	0.8099173553719008
chr2A	78510000	78720000	chr2A	78510000	78720000	255,255,0	0.9060740197650566	0.06524075710926516	0.05839065970899007	0.7107438016528925	0.5454545454545454
chr2A	49740000	50060000	chr2A	49740000	50060000	255,255,0	1.5163404752943916	0.08370678401568193	0.0396943388416488	0.8419117647058824	0.8786764705882353
chr2A	10270000	10580000	chr2A	10270000	10580000	255,255,0	1.4442400887042592	0.06678234758238637	0.05654826372757045	0.852734375	0.8873697916666667
chr2A	15290000	15890000	chr2A	15290000	15890000	255,255,0	1.4672301376657113	0.06424040183773692	0.057960574887646665	0.6978494623655914	0.9494623655913978
chr2A	38120000	38630000	chr2A	38120000	38630000	255,255,0	1.7555295553709929	0.0746703743313708	0.04709877047755853	0.8949704142011834	0.9511834319526628
chr2A	62340000	62480000	chr2A	62340000	62480000	255,255,0	0.8323705427547292	0.06726101714272059	0.054052760757312406	0.5535714285714286	0.5892857142857143
chr2A	48020000	48400000	chr2A	48020000	48400000	255,255,0	1.6497159422198093	0.05852559761007675	0.06192250152518375	0.8868421052631579	0.8973684210526316
chr2A	1850000	2060000	chr2A	1850000	2060000	255,255,0	1.160841941607657	0.07753377709622447	0.041858898753735795	0.7768595041322314	0.7107438016528925
chr2A	19710000	20230000	chr2A	19710000	20230000	255,255,0	1.5364543046786878	0.060242845050648586	0.05900715700517939	0.8675213675213675	0.9245014245014245
chr2A	29140000	29380000	chr2A	29140000	29380000	255,255,0	1.246734441464056	0.06644252948881259	0.05237915924011087	0.8269230769230769	0.75
chr2A	104420000	104620000	chr2A	104420000	104620000	255,255,0	1.2423616813462104	0.06977579765770409	0.04896026696956611	0.7909090909090909	0.7727272727272727
chr2A	71730000	72110000	chr2A	71730000	72110000	255,255,0	1.8585979368584007	0.06405357401911221	0.05417147187883137	0.9315789473684211	0.9078947368421053
chr2A	21030000	21370000	chr2A	21030000	21370000	255,255,0	1.4536203960119654	0.0602618280017079	0.05750559742602765	0.8790849673202614	0.8137254901960784
chr2A	19710000	20050000	chr2A	19710000	20050000	255,255,0	1.0892106609400336	0.0554387100707906	0.06229047859006145	0.8921568627450981	0.5
chr2A	45380000	45980000	chr2A	45380000	45980000	255,255,0	1.583435799500994	0.05004334927165177	0.06745395432786983	0.7666666666666667	0.9258064516129032
chr2A	58260000	58770000	chr2A	58260000	58770000	255,255,0	1.3655183714258423	0.05241752907637578	0.06495078867903784	0.6257396449704142	0.9245562130177515
chr2A	1140000	1490000	chr2A	1140000	1490000	255,255,0	1.1012870940485626	0.04269186703837202	0.0746311714176297	0.6759259259259259	0.7685185185185185
chr2A	75280000	75650000	chr2A	75280000	75650000	255,255,0	1.3811916043974068	0.0582152681366388	0.05831953497345885	0.7313019390581718	0.8642659279778393
chr2A	11300000	11600000	chr2A	11300000	11600000	255,255,0	1.3705458486942332	0.060054555645990604	0.056349163365840546	0.8875	0.8166666666666667
chr2A	58970000	59410000	chr2A	58970000	59410000	255,255,0	1.3379166459220686	0.07812188118168564	0.03817576658937731	0.8636363636363636	0.733201581027668
chr2A	65370000	65920000	chr2A	65370000	65920000	255,255,0	1.059058810499605	0.05814437379073119	0.05771603433870517	0.7538265306122449	0.5676020408163265
chr2A	27970000	28250000	chr2A	27970000	28250000	255,255,0	1.5452620788987028	0.056569421972561484	0.059254454471188184	0.8714285714285714	0.861904761904762
chr2A	42350000	42710000	chr2A	42350000	42710000	255,255,0	1.5927300363970787	0.04320404577459863	0.0713100341902933	0.868421052631579	0.8742690058479532
chr2A	40710000	41050000	chr2A	40710000	41050000	255,255,0	1.1020592789841037	0.06131144233554037	0.053042996902999406	0.8398692810457516	0.5326797385620915
chr2A	16840000	17060000	chr2A	16840000	17060000	255,255,0	1.1650866542643643	0.05891657757280781	0.05528548441070762	0.6893939393939394	0.7954545454545454
chr2A	56250000	56470000	chr2A	56250000	56470000	255,255,0	1.2839022386818395	0.06358019570433412	0.05038857215700088	0.6893939393939394	0.8409090909090909
chr2A	21400000	21530000	chr2A	21400000	21530000	255,255,0	0.7678885045863413	0.03439939073822739	0.07937863319451091	0.5306122448979592	0.5306122448979592
chr2A	104190000	104360000	chr2A	104190000	104360000	255,255,0	1.06032520225516	0.05272352222865061	0.06072066574027263	0.6666666666666666	0.691358024691358
chr2A	76470000	76790000	chr2A	76470000	76790000	255,255,0	0.7504693350450842	0.07393842772744216	0.03946266980041115	0.5183823529411765	0.5183823529411765
chr2A	24870000	25310000	chr2A	24870000	25310000	255,255,0	1.415319120177525	0.054341022726995786	0.05790170019821664	0.8636363636363636	0.8794466403162056
chr2A	66620000	66960000	chr2A	66620000	66960000	255,255,0	1.6589451019604307	0.04608419560479371	0.06553453820546978	0.8529411764705882	0.9052287581699346
chr2A	25430000	25710000	chr2A	25430000	25710000	255,255,0	1.4270449130411396	0.05840100836970265	0.05226214829644443	0.8047619047619048	0.861904761904762
chr2A	32490000	33000000	chr2A	32490000	33000000	255,255,0	0.9971433699647159	0.04847409872165418	0.06213120994949042	0.7263313609467456	0.584319526627219
chr2A	31350000	31510000	chr2A	31350000	31510000	255,255,0	1.0818304473566807	0.08721631040199507	0.02274613272408385	0.7083333333333334	0.5972222222222222
chr2A	110690000	110840000	chr2A	110690000	110840000	255,255,0	1.0428704436251226	0.061707307006460085	0.04798413666524843	0.671875	0.578125
chr2A	74760000	75090000	chr2A	74760000	75090000	255,255,0	1.2676271796198888	0.06313684946353007	0.046415269556806395	0.8096885813148789	0.6920415224913494
chr2A	55940000	56110000	chr2A	55940000	56110000	255,255,0	0.9537131181653122	0.035079420434387554	0.07445801129747966	0.691358024691358	0.5679012345679012
chr2A	27630000	27890000	chr2A	27630000	27890000	255,255,0	1.2596971416621217	0.05382204312184423	0.055453850806400876	0.7857142857142857	0.7747252747252747
chr2A	70760000	71270000	chr2A	70760000	71270000	255,255,0	1.0686296255444265	0.0552696511601259	0.05314829776784418	0.7292899408284024	0.6198224852071006
chr2A	44990000	45360000	chr2A	44990000	45360000	255,255,0	1.4766340072171285	0.06323856257150678	0.04482617761223427	0.8808864265927978	0.7811634349030471
chr2A	34100000	34280000	chr2A	34100000	34280000	255,255,0	0.969921947465771	0.05838796066956551	0.04894098628472007	0.5444444444444444	0.7444444444444445
chr2A	4950000	5440000	chr2A	4950000	5440000	255,255,0	0.7270344229129727	0.05340559837362776	0.05362206153955389	0.5034189349112426	0.5650355029585798
chr2A	64120000	64350000	chr2A	64120000	64350000	255,255,0	1.2255971118138125	0.020988349277515438	0.08602400289829602	0.7569444444444444	0.8055555555555556
chr2A	81140000	81500000	chr2A	81140000	81500000	255,255,0	1.1790692502847595	0.03354872307705665	0.07338470867462166	0.5116959064327485	0.9035087719298246
chr2A	55320000	55720000	chr2A	55320000	55720000	255,255,0	1.4797289576217225	0.0574722744637326	0.04868712396401888	0.8976190476190476	0.8404761904761905
chr2A	30510000	30710000	chr2A	30510000	30710000	255,255,0	1.1736679419702707	0.03107592730192335	0.07483680860656006	0.6454545454545455	0.7727272727272727
chr2A	40060000	40560000	chr2A	40060000	40560000	255,255,0	1.2241576309948514	0.036803735516485914	0.06881449743344684	0.6507692307692308	0.8446153846153847
chr2A	64950000	65240000	chr2A	64950000	65240000	255,255,0	1.4647551225676756	0.051202098657716535	0.05434664760801841	0.8177777777777778	0.8711111111111111
chr2A	87370000	87530000	chr2A	87370000	87530000	255,255,0	0.9708327402079673	0.06624514213736125	0.03927243209348897	0.7083333333333334	0.5416666666666666
chr2A	20270000	20660000	chr2A	20270000	20660000	255,255,0	1.226652411533487	0.06393072001403927	0.04084048246347061	0.79979815455594	0.7222112374361509
chr2A	9900000	10160000	chr2A	9900000	10160000	255,255,0	1.1316035325843765	0.029729716893488196	0.07498572916453518	0.7967032967032966	0.7527472527472527
chr2A	98050000	98250000	chr2A	98050000	98250000	255,255,0	1.0322567178654891	0.0520995214857753	0.05252383044731683	0.6636363636363637	0.7363636363636363
chr2A	49230000	49550000	chr2A	49230000	49550000	255,255,0	1.5591766996112408	0.026855453170468266	0.07740237788862661	0.9154411764705882	0.8860294117647058
chr2A	110460000	110620000	chr2A	110460000	110620000	255,255,0	0.8521741210479827	0.04437791550107461	0.05873001575879256	0.5138888888888888	0.5972222222222222
chr2A	97500000	97720000	chr2A	97500000	97720000	255,255,0	1.2353319657121187	0.057692288613637455	0.0452504657831127	0.8257575757575758	0.7954545454545454
chr2A	72130000	72440000	chr2A	72130000	72440000	255,255,0	0.9956684187950372	0.056698152347339985	0.04616138560353374	0.57421875	0.70703125
chr2A	61610000	61880000	chr2A	61610000	61880000	255,255,0	1.299825758337008	0.03696129455445627	0.0647658589039995	0.7602040816326531	0.8316326530612245
chr2A	46640000	46980000	chr2A	46640000	46980000	255,255,0	1.6884484581113748	0.05385439784518736	0.04775417111995456	0.9117647058823529	0.8986928104575164
chr2A	89300000	89430000	chr2A	89300000	89430000	255,255,0	0.8195928754203847	0.03946422558519835	0.062090181437502015	0.5306122448979592	0.5714285714285714
chr2A	99250000	99550000	chr2A	99250000	99550000	255,255,0	0.8019908518916739	0.05775239516346983	0.043770427997976716	0.5208333333333334	0.6208333333333333
chr2A	15490000	15890000	chr2A	15490000	15890000	255,255,0	1.2943773460007297	0.04106049401636383	0.06032451316355408	0.5785714285714286	0.9404761904761905
chr2A	29550000	29810000	chr2A	29550000	29810000	255,255,0	1.425457422218655	0.05468956062955649	0.04654084963895654	0.8801775147928994	0.7633241758241758
chr2A	6920000	7160000	chr2A	6920000	7160000	255,255,0	1.3658815689085817	0.055150629592270406	0.04595157746257457	0.8269230769230769	0.8525641025641025
chr2A	79030000	79360000	chr2A	79030000	79360000	255,255,0	0.8467686369563785	0.0399883117136687	0.06095376753589594	0.657439446366782	0.5259515570934256
chr2A	110850000	111020000	chr2A	110850000	111020000	255,255,0	1.1784780991948451	0.04649294214785474	0.0537892289604919	0.7160493827160493	0.691358024691358
chr2A	9230000	9500000	chr2A	9230000	9500000	255,255,0	1.4693703647369183	0.03923289029700361	0.05997912980220668	0.8826530612244898	0.8724489795918368
chr2A	99580000	99990000	chr2A	99580000	99990000	255,255,0	1.5945917870856365	0.053536053833264874	0.04544894670401817	0.9160997732426304	0.9342403628117913
chr2A	43800000	44220000	chr2A	43800000	44220000	255,255,0	1.529816835639259	0.05634041681164437	0.04186271877744013	0.9329004329004329	0.7597402597402597
chr2A	86610000	86750000	chr2A	86610000	86750000	255,255,0	0.9060623543727797	0.050447289877285945	0.047507336005306586	0.6328125	0.5658482142857143
chr2A	27630000	27770000	chr2A	27630000	27770000	255,255,0	0.8933869852010643	0.06808642697935852	0.02800637124474913	0.625	0.5178571428571429
chr2A	8930000	9210000	chr2A	8930000	9210000	255,255,0	1.3496567621539899	0.06290112767128445	0.03300804049547018	0.8142857142857143	0.8904761904761904
chr2A	87550000	87740000	chr2A	87550000	87740000	255,255,0	1.176822133988308	0.027522892194417704	0.06765198154098206	0.75	0.75
chr2A	71740000	71940000	chr2A	71740000	71940000	255,255,0	1.1231827492415314	0.07071464553001833	0.024190810368638196	0.8090909090909091	0.5181818181818182
chr2A	25760000	26230000	chr2A	25760000	26230000	255,255,0	1.4213106687384478	0.045825437350378195	0.04897641650566266	0.9079861111111112	0.8107638888888888
chr2A	51340000	51590000	chr2A	51340000	51590000	255,255,0	0.9683848436995908	0.02631212138381458	0.0682278531290728	0.5798816568047337	0.6863905325443787
chr2A	87910000	88150000	chr2A	87910000	88150000	255,255,0	1.371724429474492	0.054731938669312225	0.03976867322407601	0.8653846153846154	0.7884615384615384
chr2A	70120000	70330000	chr2A	70120000	70330000	255,255,0	1.2852744927379525	0.03994928178768878	0.05443810253065483	0.6942148760330579	0.8264462809917356
chr2A	70400000	70710000	chr2A	70400000	70710000	255,255,0	1.5144902025221283	0.0541026828895826	0.03996514490321523	0.83984375	0.88671875
chr2A	48940000	49220000	chr2A	48940000	49220000	255,255,0	1.5524736706302351	0.06877058939757699	0.024859652701291188	0.8714285714285714	0.8809523809523809
chr2A	34830000	35290000	chr2A	34830000	35290000	255,255,0	0.8658880385538118	0.05557889090118411	0.03754966608680142	0.6721014492753623	0.5018115942028986
chr2A	32020000	32470000	chr2A	32020000	32470000	255,255,0	0.9607643240507927	0.04944226692425341	0.043196302488981465	0.6389413988657845	0.6578449905482041
chr2A	35840000	36110000	chr2A	35840000	36110000	255,255,0	1.2786754760426517	0.049330499378252526	0.04300595218673904	0.7602040816326531	0.8214285714285714
chr2A	69090000	69450000	chr2A	69090000	69450000	255,255,0	1.2948882855656745	0.032866663141565104	0.05910175998543282	0.6754385964912281	0.8567251461988304
chr2A	38660000	39030000	chr2A	38660000	39030000	255,255,0	1.4712530872841243	0.05417573210127563	0.03751224514053492	0.9141274238227147	0.8254847645429363
chr2A	97790000	97980000	chr2A	97790000	97980000	255,255,0	0.8471255152688111	0.04227073267183207	0.04916289717117418	0.65	0.63
chr2A	36180000	36610000	chr2A	36180000	36610000	255,255,0	0.9994190323286138	0.04677909481481919	0.044326119249137534	0.7252066115702479	0.6053719008264463
chr2A	65970000	66240000	chr2A	65970000	66240000	255,255,0	1.486098274304822	0.04241479929849061	0.048032310682090296	0.8418367346938775	0.8826530612244898
chr2A	27130000	27310000	chr2A	27130000	27310000	255,255,0	1.082229846727436	0.0498147822697409	0.04057976034842933	0.6111111111111112	0.7666666666666667
chr2A	81270000	81490000	chr2A	81270000	81490000	255,255,0	1.0516469442930112	0.025584914081376184	0.06450333253733351	0.5075757575757576	0.8106060606060606
chr2A	39060000	39280000	chr2A	39060000	39280000	255,255,0	1.435187224233978	0.04542192085451015	0.043710798945725965	0.8257575757575758	0.8409090909090909
chr2A	95690000	95930000	chr2A	95690000	95930000	255,255,0	1.0449574633827226	0.036154798977236294	0.05275684471508606	0.8012820512820513	0.6602564102564102
chr2A	20270000	20450000	chr2A	20270000	20450000	255,255,0	1.0806753522008	0.06475306223453436	0.02411060160934182	0.7444444444444445	0.6333333333333333
chr2A	6630000	6870000	chr2A	6630000	6870000	255,255,0	1.1632538212630092	0.029544606466034424	0.05890062054168474	0.6602564102564102	0.8269230769230769
chr2A	15010000	15260000	chr2A	15010000	15260000	255,255,0	0.7835232773738603	0.047589064063116304	0.04077050398623667	0.600887784090909	0.569637784090909
chr2A	63530000	63730000	chr2A	63530000	63730000	255,255,0	1.1016101176066861	0.01862215984996839	0.0696538491750866	0.5	0.7909090909090909
chr2A	63210000	63740000	chr2A	63210000	63740000	255,255,0	1.8824822560887104	0.048172613768165895	0.039315378488076314	0.9629629629629629	0.9355281207133059
chr2A	62520000	62800000	chr2A	62520000	62800000	255,255,0	1.1467504007525662	0.06309406206312922	0.023985016426160223	0.8428571428571429	0.6238095238095238
chr2A	12890000	13180000	chr2A	12890000	13180000	255,255,0	1.2949078307016864	0.029788496661406268	0.056353483135750004	0.7822222222222223	0.8711111111111111
chr2A	73380000	73590000	chr2A	73380000	73590000	255,255,0	1.2458403147857948	0.0357613086113365	0.05000549281834049	0.6942148760330579	0.8099173553719008
chr2A	76980000	77150000	chr2A	76980000	77150000	255,255,0	1.118263786216621	0.01936884505389009	0.06638201472450145	0.6419753086419753	0.7407407407407407
chr2A	88210000	88450000	chr2A	88210000	88450000	255,255,0	1.297798866962209	0.03101651739606348	0.05430026929670238	0.8653846153846154	0.8012820512820513
chr2A	71130000	71270000	chr2A	71130000	71270000	255,255,0	0.9523325314638085	0.033706231244654605	0.05062854514574949	0.5892857142857143	0.625
chr2A	28720000	28960000	chr2A	28720000	28960000	255,255,0	1.0131436883912952	0.01856732122931088	0.06539044637859451	0.6346153846153846	0.7948717948717948
chr2A	650000	1090000	chr2A	650000	1090000	255,255,0	0.9542875701092456	0.043961156402619814	0.039734510842412384	0.7727272727272727	0.5592885375494071
chr2A	48200000	48400000	chr2A	48200000	48400000	255,255,0	1.140021595365587	0.028370688181752538	0.0551296073678737	0.5727272727272728	0.8090909090909091
chr2A	11980000	12110000	chr2A	11980000	12110000	255,255,0	0.8265704133794127	0.037505229929921655	0.04592406304315805	0.5306122448979592	0.5714285714285714
chr2A	39830000	40020000	chr2A	39830000	40020000	255,255,0	1.190207021555513	0.032284506564719345	0.05086755450031512	0.71	0.79
chr2A	45400000	45750000	chr2A	45400000	45750000	255,255,0	1.1721996178829925	0.04182668788870807	0.04053103404071174	0.7808641975308642	0.7191358024691358
chr2A	44240000	44510000	chr2A	44240000	44510000	255,255,0	1.338410917831764	0.03204705604366255	0.04988451218126838	0.7908163265306123	0.8418367346938775
chr2A	69260000	69440000	chr2A	69260000	69440000	255,255,0	1.0107822260320218	0.021329244288747752	0.06053421466281193	0.5222222222222223	0.7444444444444445
chr2A	71310000	71490000	chr2A	71310000	71490000	255,255,0	1.1897313224879664	0.05386615844567222	0.02737714815082623	0.7444444444444445	0.7
chr2A	45030000	45230000	chr2A	45030000	45230000	255,255,0	1.2148760308915314	0.054356230589313825	0.026567164203365013	0.7909090909090909	0.7
chr2A	69520000	69710000	chr2A	69520000	69710000	255,255,0	1.1287125217976886	0.0547028330344856	0.026046421820488802	0.73	0.67
chr2A	8610000	8790000	chr2A	8610000	8790000	255,255,0	0.9730778407534222	0.022966089203467616	0.057306406659837814	0.5666666666666667	0.7222222222222222
chr2A	55730000	55880000	chr2A	55730000	55880000	255,255,0	0.9065018446273112	0.03956049810009719	0.04057881160447798	0.578125	0.578125
chr2A	44590000	44850000	chr2A	44590000	44850000	255,255,0	1.4537242773767354	0.04153757253476975	0.038277579040161824	0.8516483516483516	0.8516483516483516
chr2A	23830000	24180000	chr2A	23830000	24180000	255,255,0	1.2083670442127494	0.030678759388691794	0.04870553436964707	0.7993827160493827	0.7932098765432098
chr2A	13360000	13580000	chr2A	13360000	13580000	255,255,0	0.7543136765483922	0.05048389042511604	0.028725275810985867	0.5227272727272727	0.5984848484848485
chr2A	27360000	27580000	chr2A	27360000	27580000	255,255,0	1.203557105263433	0.031898331401710146	0.04614982519772516	0.8106060606060606	0.7348484848484849
chr2A	63770000	64090000	chr2A	63770000	64090000	255,255,0	1.5388547569492594	0.04592148360216647	0.031695967617270025	0.9080882352941176	0.8419117647058824
chr2A	97270000	97470000	chr2A	97270000	97470000	255,255,0	1.1970954694614406	0.03401669066912	0.04351078643604546	0.7909090909090909	0.8090909090909091
chr2A	26740000	27020000	chr2A	26740000	27020000	255,255,0	1.1254097036031547	0.04301314697202664	0.03437825332265286	0.7571428571428571	0.7380952380952381
chr2A	51700000	51970000	chr2A	51700000	51970000	255,255,0	1.4299944528960995	0.05214050587217681	0.025247527556610777	0.8928571428571429	0.7806122448979592
chr2A	86390000	86590000	chr2A	86390000	86590000	255,255,0	0.9973115836501083	0.01604117789825397	0.06096234413576884	0.5481060606060606	0.8003787878787879
chr2A	37090000	37250000	chr2A	37090000	37250000	255,255,0	1.1009150229285	0.046436816710109824	0.030360971739928293	0.6805555555555556	0.7083333333333334
chr2A	63270000	63490000	chr2A	63270000	63490000	255,255,0	0.9436790019992114	0.06085669221646285	0.015255245932995943	0.7348484848484849	0.5075757575757576
chr2A	18740000	19060000	chr2A	18740000	19060000	255,255,0	1.031670315913368	0.04856231704016832	0.02726969788603973	0.7683823529411765	0.6360294117647058
chr2A	17080000	17230000	chr2A	17080000	17230000	255,255,0	0.8276531382464978	0.052730812502820454	0.022937826228181114	0.609375	0.515625
chr2A	9650000	9880000	chr2A	9650000	9880000	255,255,0	1.0957963162879771	0.04100834779919958	0.033676006741996146	0.7708333333333334	0.7291666666666666
chr2A	62820000	63160000	chr2A	62820000	63160000	255,255,0	1.1605035703011457	0.03400300334841594	0.040195839662537924	0.5326797385620915	0.8790849673202614
chr2A	66260000	66420000	chr2A	66260000	66420000	255,255,0	1.0279374594786646	0.04331282785031104	0.030616847340070676	0.7083333333333334	0.5972222222222222
chr2A	80640000	80840000	chr2A	80640000	80840000	255,255,0	1.2361837511893967	0.04315491656154097	0.030677739909627973	0.7909090909090909	0.8090909090909091
chr2A	65690000	65880000	chr2A	65690000	65880000	255,255,0	1.1655205436162253	0.028807390407167496	0.04500539630999035	0.77	0.71
chr2A	65390000	65670000	chr2A	65390000	65670000	255,255,0	1.183409842440785	0.05012767249148152	0.023620834114770804	0.7666666666666667	0.7666666666666667
chr2A	86160000	86340000	chr2A	86160000	86340000	255,255,0	0.9736069328990733	0.054842374055923175	0.01876010403437888	0.7683333333333333	0.5161111111111112
chr2A	500000	640000	chr2A	500000	640000	255,255,0	0.8371087455301641	0.018004328869894427	0.05552987381503352	0.5178571428571429	0.625
chr2A	100880000	101010000	chr2A	100880000	101010000	255,255,0	0.7766380003166136	0.04357591972449204	0.029526011876446098	0.5306122448979592	0.5306122448979592
chr2A	36700000	37070000	chr2A	36700000	37070000	255,255,0	1.1585648199050953	0.040090070772861905	0.03229507841468098	0.7091412742382271	0.814404432132964
chr2A	11800000	11970000	chr2A	11800000	11970000	255,255,0	0.8972892471798426	0.022403433307414962	0.04977775770465226	0.5185185185185185	0.7160493827160493
chr2A	17770000	17990000	chr2A	17770000	17990000	255,255,0	0.999867942660952	0.02839666772629275	0.04371123102773057	0.6439393939393939	0.7348484848484849
chr2A	7190000	7480000	chr2A	7190000	7480000	255,255,0	1.3769775453830255	0.04283135089000542	0.028831268951203734	0.88	0.8533333333333334
chr2A	24280000	24530000	chr2A	24280000	24530000	255,255,0	0.8948863957207073	0.048348773680096525	0.022618771823580873	0.6835497835497836	0.5428571428571429
chr2A	48030000	48190000	chr2A	48030000	48190000	255,255,0	0.9825107134219089	0.04892891420640829	0.021066206238456623	0.6805555555555556	0.625
chr2A	33440000	33710000	chr2A	33440000	33710000	255,255,0	1.0426379757757855	0.04628936709997017	0.023226677648401937	0.8112244897959183	0.5663265306122449
chr2A	99070000	99240000	chr2A	99070000	99240000	255,255,0	0.9711646308705639	0.02614198531411966	0.04313044233321087	0.6666666666666666	0.691358024691358
chr2A	2090000	2280000	chr2A	2090000	2280000	255,255,0	0.8909819710779202	0.039051717350344725	0.029363756587959592	0.61	0.65
chr2A	69870000	70100000	chr2A	69870000	70100000	255,255,0	1.106739814051456	0.04110848002010091	0.027289056097164206	0.8125	0.6319444444444444
chr2A	103610000	103920000	chr2A	103610000	103920000	255,255,0	1.1143614067914647	0.026864301184763045	0.03973388646926668	0.70703125	0.83984375
chr2A	32500000	32820000	chr2A	32500000	32820000	255,255,0	1.15423997354919	0.035152549370516595	0.03102875379283684	0.8713235294117647	0.5992647058823529
chr2A	7810000	8070000	chr2A	7810000	8070000	255,255,0	0.8368854563585278	0.030369561830047742	0.03578567051332019	0.6868131868131868	0.5769230769230769
chr2A	66430000	66590000	chr2A	66430000	66590000	255,255,0	1.0811745144235725	0.030615439923398796	0.03497419545017523	0.7083333333333334	0.6805555555555556
chr2A	32510000	32660000	chr2A	32510000	32660000	255,255,0	0.9352554985478045	0.04595627858938649	0.01880544417127565	0.640625	0.578125
chr2A	37550000	37820000	chr2A	37550000	37820000	255,255,0	1.2520806682170806	0.028890805835433443	0.03523811950460286	0.8418367346938775	0.7806122448979592
chr2A	2300000	2480000	chr2A	2300000	2480000	255,255,0	0.7053121172605594	0.022112991741487825	0.041647639048918356	0.5444444444444444	0.5222222222222223
chr2A	70750000	70930000	chr2A	70750000	70930000	255,255,0	0.967158613653645	0.045091624997082594	0.01836674186276124	0.7444444444444445	0.5
chr2A	76570000	76760000	chr2A	76570000	76760000	255,255,0	1.0767494633706058	0.02762532708824974	0.034538644760369774	0.69	0.69
chr2A	290000	640000	chr2A	290000	640000	255,255,0	1.093447716412699	0.028373905636866214	0.03351861150661306	0.5987654320987654	0.8734567901234568
chr2A	70550000	70700000	chr2A	70550000	70700000	255,255,0	0.8478425523505413	0.0092364794469856	0.05235696662104916	0.515625	0.609375
chr2A	40300000	40530000	chr2A	40300000	40530000	255,255,0	1.0363323252791308	0.01895081138320869	0.041919225013734046	0.5763888888888888	0.7986111111111112
chr2A	99400000	99560000	chr2A	99400000	99560000	255,255,0	0.8539674980388051	0.01817498050030621	0.042524700340524024	0.5138888888888888	0.7083333333333334
chr2A	660000	860000	chr2A	660000	860000	255,255,0	1.0593273004309565	0.03614994435481836	0.023980403735651447	0.8090909090909091	0.6272727272727273
chr2A	58800000	58950000	chr2A	58800000	58950000	255,255,0	0.9199520825295538	0.037942245573432724	0.021964516290801005	0.640625	0.578125
chr2A	75710000	75890000	chr2A	75710000	75890000	255,255,0	1.157202379908279	0.034717567123430076	0.024787294032753864	0.7	0.7666666666666667
chr2A	59160000	59400000	chr2A	59160000	59400000	255,255,0	0.9425313036261078	0.024270749663131277	0.03495249165797863	0.5064102564102564	0.7628205128205128
chr2A	7520000	7770000	chr2A	7520000	7770000	255,255,0	1.0802110080205833	0.030256707361782993	0.027259925252802297	0.7810650887573964	0.7337278106508875
chr2A	37290000	37520000	chr2A	37290000	37520000	255,255,0	0.8453388129291295	0.03076196303869802	0.026733061357622198	0.5763888888888888	0.5763888888888888
chr2A	76410000	76560000	chr2A	76410000	76560000	255,255,0	0.8885580555397443	0.04075874118946731	0.01647786974988513	0.640625	0.546875
chr2A	20460000	20600000	chr2A	20460000	20600000	255,255,0	0.8465814976067687	0.023668023831920917	0.033521114854540464	0.5535714285714286	0.625
chr2A	16610000	16810000	chr2A	16610000	16810000	255,255,0	1.0483902573636341	0.015279467350272528	0.040956385953043004	0.6454545454545455	0.7909090909090909
chr2A	29920000	30180000	chr2A	29920000	30180000	255,255,0	0.7956582864224073	0.037066983592302226	0.018292346112480977	0.6208791208791209	0.5
chr2A	18520000	18700000	chr2A	18520000	18700000	255,255,0	0.9597308162133156	0.0196478807799448	0.03511280494809892	0.6333333333333333	0.7
chr2A	109300000	109630000	chr2A	109300000	109630000	255,255,0	1.2078447646849912	0.026266710010440272	0.02809824932181197	0.8927335640138409	0.7647058823529411
chr2A	108990000	109280000	chr2A	108990000	109280000	255,255,0	1.2725519255138091	0.032383139660427565	0.0218858930013451	0.88	0.8622222222222222
chr2A	62830000	62980000	chr2A	62830000	62980000	255,255,0	0.8974847063498373	0.037201596466514	0.016684845418733794	0.609375	0.578125
chr2A	70950000	71120000	chr2A	70950000	71120000	255,255,0	0.9182498320249359	0.025013837139309093	0.02746598875542803	0.5925925925925926	0.6419753086419753
chr2A	31820000	31970000	chr2A	31820000	31970000	255,255,0	0.848107525886576	0.01837948903243502	0.03276945231538825	0.546875	0.609375
chr2A	59470000	59690000	chr2A	59470000	59690000	255,255,0	0.8609511021006788	0.030983809681817288	0.01970601749209825	0.6136363636363636	0.5833333333333334
chr2A	12700000	12880000	chr2A	12700000	12880000	255,255,0	0.840264306002454	0.01620803084422507	0.03247537136583065	0.5222222222222223	0.6555555555555556
chr2A	5780000	5980000	chr2A	5780000	5980000	255,255,0	0.9404955729445066	0.025487919425487154	0.02313094212160404	0.6818181818181818	0.6818181818181818
chr2A	15300000	15460000	chr2A	15300000	15460000	255,255,0	0.7465188151776717	0.028901608261352393	0.018996441631989446	0.5972222222222222	0.5138888888888888
chr2A	75940000	76120000	chr2A	75940000	76120000	255,255,0	1.008217233199432	0.02297492927310565	0.0248683251039316	0.6777777777777778	0.7
chr2A	81940000	82130000	chr2A	81940000	82130000	255,255,0	0.9364766121120116	0.025021827845994615	0.02279145112456981	0.69	0.65
chr2A	16250000	16530000	chr2A	16250000	16530000	255,255,0	0.9134878840604158	0.024150892560722066	0.023569835095486755	0.719047619047619	0.6238095238095238
chr2A	47510000	47660000	chr2A	47510000	47660000	255,255,0	0.7781368661802465	0.02301596603819328	0.02058006660008946	0.546875	0.515625
chr2A	104650000	104820000	chr2A	104650000	104820000	255,255,0	0.9055767273571533	0.0288239858803507	0.014026714777070026	0.691358024691358	0.6172839506172839
chr2A	290000	490000	chr2A	290000	490000	255,255,0	0.866860719611457	0.023368766597745637	0.019370967326096118	0.7181818181818181	0.5727272727272728
chr2A	66640000	66800000	chr2A	66640000	66800000	255,255,0	0.8831886990256117	0.03208501579965581	0.009459801991955688	0.6805555555555556	0.5138888888888888
chr2A	6440000	6610000	chr2A	6440000	6610000	255,255,0	0.8630674167166631	0.01805090755052679	0.02247630921804108	0.5925925925925926	0.6666666666666666
chr2A	59830000	59990000	chr2A	59830000	59990000	255,255,0	0.9324993830189282	0.01423955150713547	0.025136176789649065	0.5972222222222222	0.6805555555555556
chr2A	104830000	104970000	chr2A	104830000	104970000	255,255,0	0.7382331801985564	0.02197346742318743	0.01439248701322661	0.5178571428571429	0.5892857142857143
chr2A	25090000	25240000	chr2A	25090000	25240000	255,255,0	0.7817632669453601	0.00934378215042717	0.019602243269577397	0.546875	0.640625
chr2A	25890000	26030000	chr2A	25890000	26030000	255,255,0	0.7417907852154741	0.009793628145577386	0.016136712932941923	0.625	0.5178571428571429
chr2A	74060000	74200000	chr2A	74060000	74200000	255,255,0	0.7391435996687932	0.01075685099669767	0.015043977851977279	0.5178571428571429	0.5892857142857143
chr13	3200000	4000000	chr13	3200000	4000000	255,255,0	0.5720871016510422	0.2570412317745117	0.4344042208851018	0.5554878048780488	0.5158536585365854
chr13	58040000	58980000	chr13	58040000	58980000	255,255,0	1.522344504141921	0.16014942531318355	0.1981852044064603	0.8430851063829787	0.7881205673758865
chr13	49030000	50740000	chr13	49030000	50740000	255,255,0	0.983090773694699	0.16378203042988554	0.14473769001482334	0.5650351541373716	0.644131963223364
chr13	40600000	41890000	chr13	40600000	41890000	255,255,0	0.6334775064988092	0.10079835701317012	0.201509770471133	0.40189349112426037	0.4901775147928994
chr13	68620000	69790000	chr13	68620000	69790000	255,255,0	0.8317446057340734	0.12584010942023133	0.14483018455292193	0.6684860672220626	0.41281241022694626
chr13	73580000	74390000	chr13	73580000	74390000	255,255,0	0.4962876399584528	0.13135934422978246	0.11819517979576838	0.4455681142177275	0.41522903033908387
chr13	59600000	60610000	chr13	59600000	60610000	255,255,0	1.133263883308453	0.11704282819098927	0.12718537691779525	0.4417531718569781	0.8542868127643214
chr13	27420000	28050000	chr13	27420000	28050000	255,255,0	0.5387360272100631	0.13465902256413748	0.10235352265610047	0.5458984375	0.400390625
chr13	61000000	61840000	chr13	61000000	61840000	255,255,0	1.338538307000121	0.10313214513678026	0.09644283769327913	0.8150609080841639	0.6627906976744186
chr13	15390000	15810000	chr13	15390000	15810000	255,255,0	1.340075134302685	0.1286417944447985	0.07090251380983423	0.829004329004329	0.816017316017316
chr13	31890000	32530000	chr13	31890000	32530000	255,255,0	0.9686796939123706	0.10924948811161243	0.08995760300964832	0.7333939889086949	0.5195420110192837
chr13	81710000	82460000	chr13	81710000	82460000	255,255,0	1.0230492218468406	0.08150331587218718	0.11768384761176551	0.7319028596582176	0.5756034987348395
chr13	31780000	32510000	chr13	31780000	32510000	255,255,0	1.2021492079484082	0.1029444128685642	0.09617641118048265	0.9013878743608473	0.5536888239590942
chr13	30010000	30190000	chr13	30010000	30190000	255,255,0	0.9561440386429219	0.04733613225292535	0.15153922950498977	0.5444444444444444	0.7
chr13	35230000	35940000	chr13	35230000	35940000	255,255,0	0.9125915906997905	0.09433206599976715	0.10453922714802497	0.6312666833500167	0.5512250188785277
chr13	81800000	82640000	chr13	81800000	82640000	255,255,0	1.151322334763484	0.12134100204197931	0.0774137354273215	0.5271317829457365	0.8909191583610189
chr13	12050000	12500000	chr13	12050000	12500000	255,255,0	0.9687420850996687	0.08825393159907166	0.1104681165683836	0.7901701323251418	0.5746691871455577
chr13	71630000	72220000	chr13	71630000	72220000	255,255,0	1.0544008330701509	0.10428939406843413	0.09375032602977568	0.6809815245955695	0.6574895832292489
chr13	30480000	30830000	chr13	30480000	30830000	255,255,0	0.9526691705049238	0.12732041535202113	0.07022096582513421	0.6574074074074074	0.6203703703703703
chr13	81640000	82650000	chr13	81640000	82650000	255,255,0	1.506535903915462	0.11566292135439918	0.08173454502673072	0.8323721645520954	0.9000384467512496
chr13	100020000	100290000	chr13	100020000	100290000	255,255,0	0.9994263660344255	0.05447789051781402	0.14160776476005327	0.6326530612244898	0.7959183673469388
chr13	15940000	16560000	chr13	15940000	16560000	255,255,0	1.3422935283946644	0.09718257432601446	0.09841930816207242	0.7983870967741935	0.7852822580645161
chr13	45730000	46380000	chr13	45730000	46380000	255,255,0	1.1113326036470121	0.1216252698573789	0.07250159080032384	0.7373737373737373	0.6005509641873278
chr13	10820000	11580000	chr13	10820000	11580000	255,255,0	1.101030691814895	0.08589264581097322	0.10803985170901613	0.7311066126855601	0.6538461538461539
chr13	34970000	36120000	chr13	34970000	36120000	255,255,0	1.586430012111257	0.11480741222907448	0.07905867205644179	0.8433412604042806	0.9271700356718192
chr13	59020000	59580000	chr13	59020000	59580000	255,255,0	1.2119125992521593	0.13106481555454963	0.06268869528212606	0.8583743842364532	0.5701970443349754
chr13	35110000	36120000	chr13	35110000	36120000	255,255,0	1.4593706879569528	0.11409248006510789	0.0768545448786998	0.778162245290273	0.9134948096885813
chr13	30300000	30940000	chr13	30300000	30940000	255,255,0	1.461601237133719	0.09042770240875553	0.10050479079082625	0.9393939393939394	0.6581439393939394
chr13	26490000	27100000	chr13	26490000	27100000	255,255,0	1.328950915384611	0.08900291718316461	0.10104684873256012	0.813735691987513	0.8199791883454735
chr13	63520000	64410000	chr13	63520000	64410000	255,255,0	1.1421681700911135	0.09809086333363194	0.08958880270441823	0.7180246913580247	0.6459259259259259
chr13	31530000	31750000	chr13	31530000	31750000	255,255,0	1.4559059743340335	0.11743418740978273	0.06771759959337179	0.7884331597222223	0.8177300347222223
chr13	33060000	33770000	chr13	33060000	33770000	255,255,0	1.098728656399047	0.10677813575880252	0.0781708314064424	0.7932098765432098	0.6797839506172839
chr13	70350000	70830000	chr13	70350000	70830000	255,255,0	0.7870642566092019	0.13308999092242785	0.050138473638194556	0.6283333333333333	0.5216666666666666
chr13	34700000	34880000	chr13	34700000	34880000	255,255,0	0.8299730312653022	0.1389620506867479	0.04174813707921134	0.5666666666666667	0.6777777777777778
chr13	94740000	95570000	chr13	94740000	95570000	255,255,0	1.1457107360802192	0.07250296878036436	0.1078659451215621	0.8866213151927438	0.6575963718820862
chr13	55800000	56460000	chr13	55800000	56460000	255,255,0	1.3349948216848622	0.09158407480165631	0.08858496500889503	0.8360071301247772	0.7210338680926917
chr13	21100000	21760000	chr13	21100000	21760000	255,255,0	1.240421337910977	0.08489818085260346	0.09477554205246197	0.5944741532976827	0.8975044563279857
chr13	13650000	14120000	chr13	13650000	14120000	255,255,0	1.1744996579635447	0.10525322614391061	0.07309704209567347	0.5225694444444444	0.8871527777777778
chr13	42700000	43300000	chr13	42700000	43300000	255,255,0	0.8189819365827542	0.0976038356095378	0.07823404604357151	0.6638692427117474	0.500891265597148
chr13	47180000	47470000	chr13	47180000	47470000	255,255,0	1.3053901749927905	0.11733115991960394	0.05333373834196593	0.6666666666666666	0.8622222222222222
chr13	5520000	6080000	chr13	5520000	6080000	255,255,0	1.0122090615527746	0.07876217665236421	0.09103832939661724	0.5357142857142857	0.7770935960591133
chr13	94000000	94710000	chr13	94000000	94710000	255,255,0	1.244959011193377	0.0833164900198895	0.08263677869226213	0.8101851851851852	0.8294753086419753
chr13	24890000	25480000	chr13	24890000	25480000	255,255,0	1.3045110024870683	0.06216738912182665	0.10363514148486602	0.5855555555555556	0.9233333333333333
chr13	62360000	62910000	chr13	62360000	62910000	255,255,0	1.5098403227657426	0.067687239701605	0.09733445633871754	0.9017857142857143	0.7397959183673469
chr13	55860000	56150000	chr13	55860000	56150000	255,255,0	0.8719676489784232	0.12370354854413648	0.04130380438947359	0.652718185313341	0.5064206074586697
chr13	68630000	69260000	chr13	68630000	69260000	255,255,0	0.7900668833124153	0.08862195204786832	0.07633504393697875	0.6689453125	0.4072265625
chr13	88630000	89580000	chr13	88630000	89580000	255,255,0	1.1694161557733969	0.0873399037546751	0.07718461426678724	0.8030575871749409	0.6641991725768321
chr13	70910000	71320000	chr13	70910000	71320000	255,255,0	1.340027836297243	0.08620533640407235	0.0782855916383704	0.6575963718820862	0.8888888888888888
chr13	97210000	97370000	chr13	97210000	97370000	255,255,0	0.700691025360672	0.09266320558937517	0.07176205335449448	0.5694444444444444	0.5972222222222222
chr13	13550000	14120000	chr13	13550000	14120000	255,255,0	1.6399981713868927	0.06758995425471688	0.09573739930811957	0.9141498216409036	0.9017835909631391
chr13	37560000	38160000	chr13	37560000	38160000	255,255,0	1.325506942562166	0.10664943650670644	0.055732741549379045	0.6956989247311828	0.9150537634408602
chr13	50970000	51540000	chr13	50970000	51540000	255,255,0	0.8909067719110353	0.09466473053359226	0.06607307901257742	0.6302021403091558	0.5707491082045184
chr13	92970000	93970000	chr13	92970000	93970000	255,255,0	1.4363792535396005	0.07364448590412603	0.08312444124362353	0.9094117647058824	0.856078431372549
chr13	66490000	66900000	chr13	66490000	66900000	255,255,0	1.2678990810359907	0.07099460084433751	0.0849852946753974	0.8299319727891157	0.6802721088435374
chr13	5050000	5500000	chr13	5050000	5500000	255,255,0	0.9495692332823716	0.08622266590735726	0.06961159818259875	0.6030245746691871	0.7731568998109641
chr13	47490000	48160000	chr13	47490000	48160000	255,255,0	0.8413621555099179	0.09507607376878258	0.06034731462991935	0.6557093425605537	0.4922145328719723
chr13	4570000	4730000	chr13	4570000	4730000	255,255,0	0.65381026677724	0.05069601630415114	0.09984690170311694	0.5055555555555555	0.5345486111111111
chr13	57550000	57930000	chr13	57550000	57930000	255,255,0	1.190623248063202	0.05210922599784372	0.09770171855504967	0.5026315789473684	0.8342105263157895
chr13	79350000	80050000	chr13	79350000	80050000	255,255,0	1.1018646283218676	0.05541386890973922	0.09027311450050785	0.5365079365079365	0.8198412698412698
chr13	10820000	11360000	chr13	10820000	11360000	255,255,0	1.3455751453478002	0.05621285256369743	0.08897788062679683	0.8902116402116402	0.6997354497354498
chr13	28170000	28770000	chr13	28170000	28770000	255,255,0	1.3293154390718227	0.06616591831128096	0.07788055393216647	0.6774193548387096	0.9129032258064517
chr13	23860000	24470000	chr13	23860000	24470000	255,255,0	1.7206128314536144	0.08320390232870445	0.06076261864300625	0.8928199791883454	0.9448491155046826
chr13	21180000	21580000	chr13	21180000	21580000	255,255,0	1.1969682151468684	0.06043326806593796	0.08215586519643	0.7880952380952381	0.7309523809523809
chr13	77020000	77460000	chr13	77020000	77460000	255,255,0	1.4216890709149252	0.06161368386485655	0.0809708896884411	0.9150197628458498	0.6996047430830039
chr13	29900000	30240000	chr13	29900000	30240000	255,255,0	1.769236477657402	0.06925203700149002	0.07320865859724046	0.8986928104575164	0.9313725490196079
chr13	36900000	37210000	chr13	36900000	37210000	255,255,0	1.4595996042824644	0.06013532783170769	0.08155282180827383	0.87890625	0.82421875
chr13	14680000	14860000	chr13	14680000	14860000	255,255,0	0.9918167417460997	0.013692373363487756	0.1269323682575353	0.5	0.7666666666666667
chr13	46510000	47060000	chr13	46510000	47060000	255,255,0	1.1749653601683976	0.05546622966661311	0.08364716892681798	0.5446428571428571	0.8584183673469388
chr13	76330000	76490000	chr13	76330000	76490000	255,255,0	0.7424042572680081	0.05517244026321426	0.08345313194119376	0.5138888888888888	0.5694444444444444
chr13	11630000	12030000	chr13	11630000	12030000	255,255,0	1.60899611208122	0.06825178626525796	0.07016956924379955	0.8928571428571429	0.8761904761904762
chr13	83100000	83480000	chr13	83100000	83480000	255,255,0	1.089088670365187	0.0549349381890025	0.08164424942820561	0.6710526315789473	0.8157894736842105
chr13	31070000	31410000	chr13	31070000	31410000	255,255,0	1.4986767525213815	0.06313340861217426	0.07332467995378167	0.5915032679738562	0.9248366013071896
chr13	96740000	96920000	chr13	96740000	96920000	255,255,0	0.7135549967626436	0.03395092207408815	0.09947418401352809	0.5888888888888889	0.5
chr13	74700000	75310000	chr13	74700000	75310000	255,255,0	0.8420062945234514	0.06024454090992977	0.07288945078078482	0.5078043704474505	0.5889698231009365
chr13	8550000	8880000	chr13	8550000	8880000	255,255,0	1.3380549545324858	0.06753664593044661	0.06514584128726411	0.8027681660899654	0.8235294117647058
chr13	85730000	86280000	chr13	85730000	86280000	255,255,0	1.2267220275104123	0.0650476923702689	0.06743462873476713	0.5701530612244898	0.9170918367346939
chr13	10210000	10770000	chr13	10210000	10770000	255,255,0	1.563934365612568	0.07989562137419087	0.052123985961809116	0.8485221674876847	0.9347290640394089
chr13	88940000	89570000	chr13	88940000	89570000	255,255,0	0.980791512443755	0.07578146565067254	0.054947891729973476	0.5341796875	0.7700173943517505
chr13	44980000	45500000	chr13	44980000	45500000	255,255,0	1.4060692490478686	0.05599417195447246	0.07415968693832442	0.7108262108262108	0.9045584045584045
chr13	65070000	65780000	chr13	65070000	65780000	255,255,0	1.5757011097082634	0.0730355794635148	0.056437262650550976	0.8804012345679012	0.7924382716049383
chr13	17790000	18530000	chr13	17790000	18530000	255,255,0	1.2756219320944824	0.05228725746814076	0.07573380636878271	0.6436699857752489	0.895448079658606
chr13	59070000	59410000	chr13	59070000	59410000	255,255,0	1.4465218000504303	0.06614324529809956	0.06166102644135981	0.8986928104575164	0.7222222222222222
chr13	19980000	20570000	chr13	19980000	20570000	255,255,0	1.0906620724434237	0.06602515238900293	0.061514586033671055	0.83	0.5122222222222222
chr13	89640000	90310000	chr13	89640000	90310000	255,255,0	0.9500013163593832	0.06664604774456172	0.05880991124575986	0.8157439446366782	0.5717993079584776
chr13	63590000	63990000	chr13	63590000	63990000	255,255,0	1.2506476671188762	0.07343382563174332	0.05201289937873597	0.7357142857142858	0.7738095238095238
chr13	16190000	16510000	chr13	16190000	16510000	255,255,0	1.265781275286506	0.058559583656547815	0.06462426209128483	0.6654411764705882	0.8713235294117647
chr13	18690000	18880000	chr13	18690000	18880000	255,255,0	0.8677005307059487	0.05801887885802969	0.0641536057803297	0.6417124542124542	0.5899725274725275
chr13	65850000	66400000	chr13	65850000	66400000	255,255,0	1.3693545979548811	0.04930610461750885	0.072269002122129	0.6951530612244898	0.8354591836734694
chr13	64810000	64980000	chr13	64810000	64980000	255,255,0	1.250261999051526	0.05400576546209171	0.06712176316658511	0.7160493827160493	0.7160493827160493
chr13	4740000	5040000	chr13	4740000	5040000	255,255,0	1.4862262257951242	0.07887794801057849	0.04213270570857938	0.8791666666666667	0.8875
chr13	83690000	84110000	chr13	83690000	84110000	255,255,0	1.5099828161920956	0.0714152327285221	0.04928097260588343	0.8896103896103896	0.8982683982683982
chr13	15950000	16150000	chr13	15950000	16150000	255,255,0	1.1888600816353778	0.05574160709550052	0.06326429754458497	0.7545454545454545	0.7363636363636363
chr13	36470000	36850000	chr13	36470000	36850000	255,255,0	1.4740622398652516	0.0543212485571387	0.06313817227164117	0.8552631578947368	0.9157894736842105
chr13	13030000	13390000	chr13	13030000	13390000	255,255,0	1.4602447599380746	0.03694107783418797	0.08033220151622628	0.9035087719298246	0.8391812865497076
chr13	86380000	86860000	chr13	86380000	86860000	255,255,0	1.581526349778649	0.07482091851666955	0.042380301059634556	0.865	0.9183333333333333
chr13	45520000	45680000	chr13	45520000	45680000	255,255,0	1.178347756011696	0.050347527059967076	0.06594482795683311	0.7083333333333334	0.7083333333333334
chr13	53510000	54100000	chr13	53510000	54100000	255,255,0	0.9212519054330371	0.05951150877570049	0.056494503602380425	0.6388888888888888	0.53
chr13	82690000	83030000	chr13	82690000	83030000	255,255,0	1.4145661165644254	0.07480891834518813	0.041190536145970666	0.8725490196078431	0.8333333333333334
chr13	42190000	42600000	chr13	42190000	42600000	255,255,0	1.621604807109839	0.06769607624360346	0.04544818010381109	0.9342403628117913	0.8480725623582767
chr13	8000000	8510000	chr13	8000000	8510000	255,255,0	1.5579056775813915	0.059776496709774085	0.05295126415434845	0.9068047337278107	0.9038461538461539
chr13	83490000	83660000	chr13	83490000	83660000	255,255,0	1.0613739850858988	0.06321377565306374	0.04856479662942843	0.6419753086419753	0.691358024691358
chr13	96010000	96270000	chr13	96010000	96270000	255,255,0	1.2562869834397663	0.06562393527993365	0.04536177068814953	0.8516483516483516	0.7637362637362637
chr13	37050000	37190000	chr13	37050000	37190000	255,255,0	0.815006441227516	0.015030080593143565	0.09582902974087437	0.5178571428571429	0.5892857142857143
chr13	92320000	92920000	chr13	92320000	92920000	255,255,0	1.4848170727999515	0.04772580476525359	0.06291557009649795	0.910752688172043	0.9129032258064517
chr13	80840000	81140000	chr13	80840000	81140000	255,255,0	1.3023752137876017	0.04206910761279242	0.0662062726983405	0.8375	0.7458333333333333
chr13	80330000	80810000	chr13	80330000	80810000	255,255,0	1.076477938763304	0.057867999230124374	0.05035606514802399	0.7664966555183947	0.5964186176142698
chr13	87880000	88320000	chr13	87880000	88320000	255,255,0	1.3496481057439076	0.05273234277900979	0.05519059281665467	0.7845849802371542	0.8715415019762845
chr13	61860000	62270000	chr13	61860000	62270000	255,255,0	1.5240486664523367	0.03962705661841617	0.06813285899077146	0.8480725623582767	0.8662131519274376
chr13	17810000	18280000	chr13	17810000	18280000	255,255,0	0.8138506438871148	0.035661253450329056	0.07128441612225629	0.6327508361204013	0.5009057971014492
chr13	12510000	12690000	chr13	12510000	12690000	255,255,0	1.2277611141461247	0.029990353483928256	0.07682492500156254	0.6777777777777778	0.7666666666666667
chr13	97640000	98000000	chr13	97640000	98000000	255,255,0	1.1780460784819369	0.050062188972910274	0.05640831436895427	0.7339181286549707	0.8859649122807017
chr13	21590000	21760000	chr13	21590000	21760000	255,255,0	1.13456408383942	0.02801355973779695	0.07782168614644952	0.691358024691358	0.7407407407407407
chr13	34250000	34620000	chr13	34250000	34620000	255,255,0	1.299058503331008	0.04805564103037216	0.057753728331731674	0.853185595567867	0.8088642659279779
chr13	69800000	70280000	chr13	69800000	70280000	255,255,0	1.1053306581078957	0.043208300725664554	0.062372700317395474	0.5091666666666667	0.8023155467720685
chr13	23410000	23720000	chr13	23410000	23720000	255,255,0	1.2562017879548173	0.03099337838957017	0.0743714586532851	0.75390625	0.84765625
chr13	16630000	17080000	chr13	16630000	17080000	255,255,0	1.4313612424539226	0.05613616197539764	0.04907763891094369	0.8657844990548205	0.8582230623818525
chr13	81240000	81500000	chr13	81240000	81500000	255,255,0	1.2174607649046951	0.05656774770689313	0.047974797871438275	0.8062130177514792	0.7724006762468301
chr13	85330000	85680000	chr13	85330000	85680000	255,255,0	1.5544985711544546	0.06448588036655117	0.04003469330177409	0.9104938271604939	0.8919753086419753
chr13	36160000	36400000	chr13	36160000	36400000	255,255,0	1.2299664809518562	0.05661465923652734	0.047734313240962487	0.8141025641025641	0.7243589743589743
chr13	22430000	23030000	chr13	22430000	23030000	255,255,0	0.911271312154648	0.05351404197468271	0.05073292365735187	0.7559139784946236	0.5021505376344086
chr13	63170000	63500000	chr13	63170000	63500000	255,255,0	1.6860128311105504	0.05992303448546882	0.04353201810571175	0.8858131487889274	0.9204152249134948
chr13	76510000	76670000	chr13	76510000	76670000	255,255,0	0.9966420340141875	0.06580248655180902	0.03713933244108574	0.625	0.6527777777777778
chr13	25900000	26180000	chr13	25900000	26180000	255,255,0	1.3332260030684244	0.052739040486651456	0.04948235269229706	0.861904761904762	0.7571428571428571
chr13	9390000	9610000	chr13	9390000	9610000	255,255,0	0.9305589067507719	0.039475531093246474	0.062362100527291076	0.5174702380952381	0.7890575396825397
chr13	60660000	60970000	chr13	60660000	60970000	255,255,0	1.2013210074124978	0.05735218857462568	0.042915775050939846	0.80078125	0.59765625
chr13	11370000	11590000	chr13	11370000	11590000	255,255,0	1.4722505716144254	0.03888744875461787	0.060770610714533074	0.8409090909090909	0.8257575757575758
chr13	28800000	29350000	chr13	28800000	29350000	255,255,0	1.5542364859575297	0.05343695978989732	0.04622101281891548	0.9477040816326531	0.8227040816326531
chr13	24560000	24810000	chr13	24560000	24810000	255,255,0	1.0027266407778266	0.06981428043719595	0.02967765281004893	0.8121619352869353	0.5085416666666668
chr13	72310000	72720000	chr13	72310000	72720000	255,255,0	0.9675442384648125	0.054965833429343885	0.04324667897340537	0.6213151927437641	0.6213151927437641
chr13	48190000	48540000	chr13	48190000	48540000	255,255,0	0.7924656168429185	0.053270562205149266	0.04460023589757789	0.5462962962962963	0.5030864197530864
chr13	59430000	59570000	chr13	59430000	59570000	255,255,0	0.8213047682280743	0.044653253597340875	0.05298142222829445	0.5535714285714286	0.5892857142857143
chr13	37300000	37500000	chr13	37300000	37500000	255,255,0	1.0022477588162533	0.06755804991822488	0.03005582502313009	0.7363636363636363	0.6454545454545455
chr13	5850000	6050000	chr13	5850000	6050000	255,255,0	1.1522990890803457	0.028803631943864746	0.06864452290081799	0.7363636363636363	0.7545454545454545
chr13	94100000	94300000	chr13	94100000	94300000	255,255,0	1.0448925030392964	0.0535748610629226	0.04346526288542906	0.7181818181818181	0.7545454545454545
chr13	6860000	7350000	chr13	6860000	7350000	255,255,0	0.8781482518569524	0.03800826566498229	0.05873423980471649	0.5664	0.6848
chr13	56170000	56430000	chr13	56170000	56430000	255,255,0	1.1305833253999507	0.05192995348335136	0.043203746605226676	0.6648351648351648	0.7527472527472527
chr13	92970000	93440000	chr13	92970000	93440000	255,255,0	1.17255826269369	0.05843317711420451	0.036280156278326606	0.9253472222222222	0.5989583333333334
chr13	29390000	29840000	chr13	29390000	29840000	255,255,0	1.364236407749969	0.037625911378215596	0.05685978709183102	0.9033686855047913	0.7297796958780659
chr13	38190000	38720000	chr13	38190000	38720000	255,255,0	1.3198839321138531	0.053449724324042075	0.0410270596853969	0.9135802469135802	0.7379972565157751
chr13	8340000	8510000	chr13	8340000	8510000	255,255,0	1.0916384327591016	0.020537794174228616	0.07246534209124664	0.691358024691358	0.7407407407407407
chr13	80090000	80270000	chr13	80090000	80270000	255,255,0	1.2589349295322974	0.04425904729996437	0.048393318886369996	0.7666666666666667	0.7222222222222222
chr13	77810000	78160000	chr13	77810000	78160000	255,255,0	1.1883029484724235	0.04778926762975784	0.04482711059146615	0.7932098765432098	0.6388888888888888
chr13	13390000	13530000	chr13	13390000	13530000	255,255,0	0.9178008438218669	0.037756251122055245	0.054421502424818795	0.5892857142857143	0.625
chr13	37810000	38150000	chr13	37810000	38150000	255,255,0	1.391513936975954	0.03882347419608306	0.05285267319674153	0.7483660130718954	0.9313725490196079
chr13	84130000	84360000	chr13	84130000	84360000	255,255,0	1.3297386745793354	0.06225514907907889	0.029380245377619338	0.8402777777777778	0.7708333333333334
chr13	76710000	76990000	chr13	76710000	76990000	255,255,0	1.4162412388469936	0.04912024523967483	0.041821469042378656	0.7952380952380952	0.8523809523809524
chr13	55520000	55770000	chr13	55520000	55770000	255,255,0	1.4998052163306692	0.034761190929162	0.055634281009259046	0.7692307692307693	0.863905325443787
chr13	97430000	97600000	chr13	97430000	97600000	255,255,0	0.8749738181380275	0.06726032843593235	0.02293190420028051	0.6419753086419753	0.691358024691358
chr13	88350000	88620000	chr13	88350000	88620000	255,255,0	1.4594594685284488	0.045068894639399254	0.044662092551398996	0.8622448979591837	0.8826530612244898
chr13	37950000	38130000	chr13	37950000	38130000	255,255,0	0.9752939032838215	0.013527560470787793	0.07594651964399901	0.5222222222222223	0.7666666666666667
chr13	8940000	9150000	chr13	8940000	9150000	255,255,0	0.956584477556798	0.05386627099833867	0.03479014290093488	0.7272727272727273	0.5619834710743802
chr13	32780000	33010000	chr13	32780000	33010000	255,255,0	1.1000280875951718	0.06193857098527582	0.026222353517220374	0.7291666666666666	0.7986111111111112
chr13	33790000	34120000	chr13	33790000	34120000	255,255,0	1.1639135143581099	0.04445372986243082	0.04346526165984707	0.8096885813148789	0.754325259515571
chr13	18300000	18500000	chr13	18300000	18500000	255,255,0	1.184377157093502	0.02340224224359519	0.06447939556442292	0.7181818181818181	0.7909090909090909
chr13	92980000	93140000	chr13	92980000	93140000	255,255,0	0.9389957028489511	0.07074620264109344	0.017073167577389643	0.7083333333333334	0.5972222222222222
chr13	54730000	55050000	chr13	54730000	55050000	255,255,0	1.3176660061377727	0.04250423292306946	0.04519915089047299	0.8419117647058824	0.7095588235294118
chr13	72750000	73170000	chr13	72750000	73170000	255,255,0	1.1605302141294502	0.04222024792378574	0.04539543334117904	0.6341991341991342	0.8116883116883117
chr13	12720000	13000000	chr13	12720000	13000000	255,255,0	1.5130256815661185	0.05275819686347849	0.03478871960186733	0.8428571428571429	0.8904761904761904
chr13	94390000	94700000	chr13	94390000	94700000	255,255,0	1.189206746687074	0.041786550706924094	0.0456537001353072	0.70703125	0.88671875
chr13	91840000	92300000	chr13	91840000	92300000	255,255,0	1.2040207307897504	0.042464681019598625	0.04460652878238636	0.7228260869565217	0.9003623188405797
chr13	92710000	92910000	chr13	92710000	92910000	255,255,0	1.0616533024140018	0.023887436965618954	0.06281740345802397	0.6636363636363637	0.8090909090909091
chr13	37610000	37780000	chr13	37610000	37780000	255,255,0	1.0691996795655854	0.04492526103063332	0.041618390388588736	0.6666666666666666	0.7160493827160493
chr13	95620000	95940000	chr13	95620000	95940000	255,255,0	1.1719550081356522	0.03793405019930295	0.04759968596546324	0.7389705882352942	0.8713235294117647
chr13	88660000	88920000	chr13	88660000	88920000	255,255,0	1.3482826523545888	0.051671946193713944	0.03346988390630188	0.8512820512820514	0.8164835164835165
chr13	26760000	26940000	chr13	26760000	26940000	255,255,0	0.948008905277469	0.061488047919575295	0.02335839267660572	0.6333333333333333	0.7222222222222222
chr13	96500000	96710000	chr13	96500000	96710000	255,255,0	0.8747336300815753	0.03903386986843578	0.045751102769063016	0.6115702479338843	0.6446280991735537
chr13	7400000	7640000	chr13	7400000	7640000	255,255,0	0.9296162680165776	0.042901482872230765	0.041037230454479975	0.7756410256410257	0.5064102564102564
chr13	26230000	26460000	chr13	26230000	26460000	255,255,0	1.292870301507564	0.04199947257572485	0.04093994981547534	0.7708333333333334	0.8402777777777778
chr13	93150000	93450000	chr13	93150000	93450000	255,255,0	0.7692197971188866	0.05005974235888193	0.032610251649913	0.501953125	0.6709263392857143
chr13	20730000	21030000	chr13	20730000	21030000	255,255,0	1.4445437587533299	0.03686296209002321	0.0454401905158498	0.9125	0.8791666666666667
chr13	10840000	11060000	chr13	10840000	11060000	255,255,0	1.184618601504655	0.06279672146230156	0.01918945259222537	0.8409090909090909	0.6439393939393939
chr13	10540000	10730000	chr13	10540000	10730000	255,255,0	1.1139824354936878	0.015952727677426788	0.06594862123870555	0.5931952662721893	0.8041748849441157
chr13	86890000	87220000	chr13	86890000	87220000	255,255,0	1.346174746980408	0.0469282597902379	0.03495551692807667	0.8719723183391004	0.7889273356401384
chr13	54500000	54700000	chr13	54500000	54700000	255,255,0	1.0484065171825592	0.03781824027991419	0.042941995345872425	0.5545454545454546	0.7545454545454545
chr13	61020000	61200000	chr13	61020000	61200000	255,255,0	1.2266062088632559	0.05125723055429765	0.029053641237981966	0.7222222222222222	0.7444444444444445
chr13	5520000	5770000	chr13	5520000	5770000	255,255,0	1.038558997250068	0.05166077916076266	0.028489809370937633	0.757396449704142	0.6982248520710059
chr13	10040000	10190000	chr13	10040000	10190000	255,255,0	0.7585959515430712	0.06625372122539179	0.013830897702151177	0.515625	0.640625
chr13	62670000	62880000	chr13	62670000	62880000	255,255,0	0.8577780517363032	0.016750921070288145	0.06324150424686437	0.5173094582185491	0.6139118457300275
chr13	38750000	39080000	chr13	38750000	39080000	255,255,0	0.9207494292947707	0.0365220314685356	0.043072935694615566	0.71280276816609	0.5951557093425606
chr13	61380000	61840000	chr13	61380000	61840000	255,255,0	1.080728584535399	0.04030553206432014	0.039223153214610104	0.5054347826086957	0.8278985507246377
chr13	33570000	33760000	chr13	33570000	33760000	255,255,0	1.183099406881004	0.035320999986437826	0.04385964170967835	0.77	0.77
chr13	24220000	24430000	chr13	24220000	24430000	255,255,0	1.0584879281272697	0.016091220617784188	0.06285385277635885	0.512396694214876	0.8264462809917356
chr13	73190000	73540000	chr13	73190000	73540000	255,255,0	1.0451536058675264	0.04229767421027229	0.03530967187873218	0.75	0.6018518518518519
chr13	44430000	44740000	chr13	44430000	44740000	255,255,0	1.5120533053716545	0.040646378025403676	0.036724333956886526	0.87890625	0.89453125
chr13	20580000	20710000	chr13	20580000	20710000	255,255,0	0.8746110677668975	0.02513247921167727	0.051990001476160966	0.5714285714285714	0.5714285714285714
chr13	36000000	36120000	chr13	36000000	36120000	255,255,0	0.7329417105321687	0.023295665829800128	0.05152077145989705	0.5	0.5
chr13	80370000	80620000	chr13	80370000	80620000	255,255,0	1.1133353655940588	0.05036838158798973	0.02435556639234943	0.8047337278106509	0.6863905325443787
chr13	77580000	77780000	chr13	77580000	77780000	255,255,0	0.9559306532514282	0.037570160201145335	0.03696400944486718	0.5181818181818182	0.7363636363636363
chr13	78880000	79230000	chr13	78880000	79230000	255,255,0	0.8639458342811159	0.03814934828958569	0.03613722486549477	0.6327160493827161	0.5277777777777778
chr13	86020000	86270000	chr13	86020000	86270000	255,255,0	1.1254730390154912	0.01642749462643886	0.05697462402486542	0.6153846153846154	0.8520710059171598
chr13	85730000	85970000	chr13	85730000	85970000	255,255,0	0.9995782320602558	0.055489277177871346	0.01781513448895585	0.7371794871794872	0.6217948717948718
chr13	39790000	40210000	chr13	39790000	40210000	255,255,0	1.0735738733816655	0.03132854177303312	0.041908115747270255	0.5	0.8982683982683982
chr13	87530000	87680000	chr13	87530000	87680000	255,255,0	0.9878723688066129	0.03790638814796469	0.034415284593936654	0.640625	0.671875
chr13	40250000	40530000	chr13	40250000	40530000	255,255,0	1.150208058608868	0.03854459615933678	0.032833530540763836	0.6459183673469387	0.7981292517006802
chr13	77030000	77240000	chr13	77030000	77240000	255,255,0	1.184698808528756	0.05187457865605513	0.019114662831711225	0.8264462809917356	0.5785123966942148
chr13	93670000	93960000	chr13	93670000	93960000	255,255,0	0.9574603202777257	0.028199439560616647	0.042483359851032645	0.5066666666666667	0.8622222222222222
chr13	6220000	6430000	chr13	6220000	6430000	255,255,0	1.0140189822658656	0.04638274810947214	0.024257331493796195	0.7768595041322314	0.628099173553719
chr13	38190000	38490000	chr13	38190000	38490000	255,255,0	1.1133636677717513	0.05105862138662487	0.01864114911085063	0.8875	0.5375
chr13	65440000	65760000	chr13	65440000	65760000	255,255,0	1.1863921907993347	0.02366899119050468	0.045874247604369506	0.6213235294117647	0.8198529411764706
chr13	52540000	52770000	chr13	52540000	52770000	255,255,0	0.8836284604544433	0.02966393671898912	0.0391433946235277	0.6319444444444444	0.5625
chr13	64010000	64390000	chr13	64010000	64390000	255,255,0	1.112934853790382	0.03499379682131022	0.03303201778483538	0.6763157894736842	0.7394736842105263
chr13	56510000	56700000	chr13	56510000	56700000	255,255,0	1.0645463442566547	0.03899074444062106	0.027189937591439072	0.73	0.63
chr13	87260000	87510000	chr13	87260000	87510000	255,255,0	1.0374581149851256	0.03287221405841123	0.031742815162276394	0.7226331360946745	0.7112919132149902
chr13	29090000	29340000	chr13	29090000	29340000	255,255,0	1.1940295751693477	0.01940181952002533	0.04497770985025626	0.6627218934911243	0.863905325443787
chr13	27180000	27410000	chr13	27180000	27410000	255,255,0	1.2326153707245955	0.03567069165075315	0.027874568584765565	0.8263888888888888	0.7986111111111112
chr13	75030000	75280000	chr13	75030000	75280000	255,255,0	0.9383712072356946	0.029979627317791822	0.03335449828791394	0.5397727272727273	0.6871753246753247
chr13	84830000	85070000	chr13	84830000	85070000	255,255,0	0.8994259338690671	0.02365728497555151	0.03954224937151714	0.6474358974358975	0.6474358974358975
chr13	15410000	15560000	chr13	15410000	15560000	255,255,0	0.9322660390727263	0.04385763375094678	0.01882175247749905	0.671875	0.578125
chr13	78210000	78530000	chr13	78210000	78530000	255,255,0	0.9548691330327733	0.035526121781542935	0.026644342220800237	0.7022058823529411	0.5845588235294118
chr13	33090000	33270000	chr13	33090000	33270000	255,255,0	1.057030468034566	0.04038925893177346	0.021144802023920908	0.7666666666666667	0.6777777777777778
chr13	75540000	75810000	chr13	75540000	75810000	255,255,0	0.756245409710265	0.03308524745642044	0.02804199541548206	0.5459183673469388	0.5051020408163265
chr13	87700000	87860000	chr13	87700000	87860000	255,255,0	0.8237760627998221	0.026321068068538213	0.03447806409692773	0.5442708333333333	0.5876736111111112
chr13	77830000	78020000	chr13	77830000	78020000	255,255,0	0.9867505003020791	0.03922423567996691	0.02126499574385392	0.75	0.51
chr13	5060000	5260000	chr13	5060000	5260000	255,255,0	1.1695517830643585	0.03353708733693525	0.026105795773488184	0.8090909090909091	0.7363636363636363
chr13	93460000	93640000	chr13	93460000	93640000	255,255,0	0.9992166676864724	0.03336048187235862	0.024909817109940016	0.7	0.7444444444444445
chr13	52350000	52510000	chr13	52350000	52510000	255,255,0	0.9894526213948843	0.0379937085430601	0.020040373127469112	0.6527777777777778	0.5972222222222222
chr13	64420000	64730000	chr13	64420000	64730000	255,255,0	1.0263014398880559	0.026279727288242457	0.031150509395056668	0.71484375	0.62890625
chr13	23920000	24080000	chr13	23920000	24080000	255,255,0	0.668894960643905	0.04429670927903816	0.012207014070182116	0.5138888888888888	0.5138888888888888
chr13	34280000	34470000	chr13	34280000	34470000	255,255,0	0.8710671670775161	0.03575267169388505	0.018117392950190495	0.73	0.51
chr13	61220000	61370000	chr13	61220000	61370000	255,255,0	0.9257738756880003	0.02803094410789441	0.025628192317456805	0.609375	0.578125
chr13	35000000	35150000	chr13	35000000	35150000	255,255,0	0.7861412957782079	0.020800491778404234	0.03281793752850831	0.546875	0.578125
chr13	11140000	11350000	chr13	11140000	11350000	255,255,0	1.101578164635492	0.02072498621610975	0.03259731024928535	0.6942148760330579	0.7768595041322314
chr13	78550000	78780000	chr13	78550000	78780000	255,255,0	0.9609261715022452	0.020019908111999555	0.033269881322979464	0.7291666666666666	0.5902777777777778
chr13	31080000	31240000	chr13	31080000	31240000	255,255,0	0.9462239563198176	0.030670328449177588	0.022502775943008164	0.7083333333333334	0.625
chr13	84550000	84780000	chr13	84550000	84780000	255,255,0	1.0284025278053925	0.02868954627879316	0.024076378124084925	0.7708333333333334	0.6458333333333334
chr13	75320000	75530000	chr13	75320000	75530000	255,255,0	0.9310391740683464	0.02734818136265995	0.024993796701191232	0.7107438016528925	0.5289256198347108
chr13	52120000	52320000	chr13	52120000	52320000	255,255,0	1.0333587853568174	0.018747276115014325	0.03351486355763671	0.5363636363636364	0.7727272727272727
chr13	79860000	80020000	chr13	79860000	80020000	255,255,0	0.8798920077853205	0.011822063582050924	0.0380723415329989	0.5416666666666666	0.625
chr13	17460000	17780000	chr13	17460000	17780000	255,255,0	0.7302735864225545	0.025513529611468085	0.023888782303299674	0.5161356209150327	0.5463643790849673
chr13	40350000	40500000	chr13	40350000	40500000	255,255,0	0.8570560342065312	0.019803660823304196	0.028911032588617415	0.515625	0.640625
chr13	65170000	65380000	chr13	65170000	65380000	255,255,0	0.7490501166354337	0.030795614173206896	0.017783451477796225	0.512396694214876	0.512396694214876
chr13	17960000	18200000	chr13	17960000	18200000	255,255,0	0.8735955545385047	0.023166116899895676	0.021450657973485852	0.6089743589743589	0.6346153846153846
chr13	33320000	33510000	chr13	33320000	33510000	255,255,0	0.8546368550387281	0.020072913871452342	0.024143385373515135	0.63	0.63
chr13	80640000	80820000	chr13	80640000	80820000	255,255,0	0.8821991499620467	0.018086304961940115	0.02300615055293897	0.5222222222222223	0.7222222222222222
chr13	96290000	96460000	chr13	96290000	96460000	255,255,0	0.7550598880491899	0.01955263390232529	0.02077466524311529	0.6172839506172839	0.5432098765432098
chr13	84370000	84530000	chr13	84370000	84530000	255,255,0	0.8848397699051475	0.015290807118923135	0.021512872555719823	0.5694444444444444	0.7083333333333334
chr14	90920000	91950000	chr14	90920000	91950000	255,255,0	0.9273519598705096	0.410842148684587	0.22156086971744693	0.5255177514792899	0.6686390532544378
chr14	3220000	3990000	chr14	3220000	3990000	255,255,0	1.251273553406493	0.21119365263047074	0.29634471156012504	0.744904667981591	0.6916502301117686
chr14	63520000	64640000	chr14	63520000	64640000	255,255,0	1.2533684132929392	0.12035067498377966	0.1593903529170758	0.8646616541353384	0.774749373433584
chr14	27880000	28860000	chr14	27880000	28860000	255,255,0	1.1843812512816683	0.12492445986948206	0.12622728090133947	0.5661224489795919	0.8755102040816326
chr14	66690000	67360000	chr14	66690000	67360000	255,255,0	0.5558120999754551	0.14953663322901647	0.08110484962131509	0.4083044982698962	0.5588235294117647
chr14	29430000	30040000	chr14	29430000	30040000	255,255,0	0.47171386380535474	0.12189337943102008	0.09075712723368828	0.4339229968782518	0.404786680541103
chr14	59640000	60210000	chr14	59640000	60210000	255,255,0	0.7958852590543628	0.10749513911543812	0.0922153361776591	0.6420927467300832	0.5208085612366231
chr14	83300000	84630000	chr14	83300000	84630000	255,255,0	1.3330318611797836	0.09337685069965282	0.1049230892104665	0.569169079973268	0.910002227667632
chr14	60570000	61240000	chr14	60570000	61240000	255,255,0	1.428084487198297	0.05823999882207424	0.1400011932384933	0.83780276816609	0.8304498269896193
chr14	64670000	65390000	chr14	64670000	65390000	255,255,0	1.015130220399362	0.08689445176385624	0.11116597016117297	0.7995495495495496	0.5142642642642643
chr14	56270000	56960000	chr14	56270000	56960000	255,255,0	1.128620279081923	0.11636271117483943	0.08158945091868533	0.5844897959183674	0.9028571428571428
chr14	61720000	61860000	chr14	61720000	61860000	255,255,0	0.8946550864239454	0.1552206387282435	0.04211912025432507	0.5535714285714286	0.625
chr14	46760000	47380000	chr14	46760000	47380000	255,255,0	0.9125658015042108	0.09296373836211219	0.1043270987718119	0.6280241935483871	0.7167338709677419
chr14	62550000	63180000	chr14	62550000	63180000	255,255,0	0.8406318365702168	0.09055486171963997	0.10645772431153733	0.6162109375	0.5205078125
chr14	84860000	85350000	chr14	84860000	85350000	255,255,0	0.8929742673608166	0.09828358467399737	0.09847642902110747	0.5088	0.656
chr14	77940000	78320000	chr14	77940000	78320000	255,255,0	1.0171251545449105	0.11202954717194005	0.08454115432135047	0.5184210526315789	0.7342105263157894
chr14	90480000	90780000	chr14	90480000	90780000	255,255,0	0.8545699536817369	0.04997684824392262	0.14643086182952242	0.5791666666666667	0.5625
chr14	89060000	89420000	chr14	89060000	89420000	255,255,0	1.3884673063943112	0.061819261353431715	0.1342077560049449	0.7397660818713451	0.868421052631579
chr14	33270000	33560000	chr14	33270000	33560000	255,255,0	0.8013845373977745	0.038859898781884054	0.1558297677216373	0.6666666666666666	0.5155555555555555
chr14	40740000	41530000	chr14	40740000	41530000	255,255,0	1.4703978398003583	0.07838002108281318	0.11618859278090593	0.885327743902439	0.821592987804878
chr14	48690000	49290000	chr14	48690000	49290000	255,255,0	0.6968311541183494	0.08701219862087917	0.10679275149738372	0.5021505376344086	0.5580645161290323
chr14	41640000	42230000	chr14	41640000	42230000	255,255,0	1.2925525646959022	0.07447615309462735	0.11848556967706649	0.93	0.6344444444444445
chr14	49470000	50440000	chr14	49470000	50440000	255,255,0	1.327701484038418	0.08715962137412447	0.10455997320902301	0.9246147438567264	0.6455643481882549
chr14	84700000	85400000	chr14	84700000	85400000	255,255,0	1.4026034145021673	0.0825974782208859	0.10910889352609032	0.8670634920634921	0.7581932773109243
chr14	76340000	76860000	chr14	76340000	76860000	255,255,0	1.5780300556452214	0.08525227697595206	0.10434603894270156	0.8646723646723646	0.8262108262108262
chr14	83330000	84520000	chr14	83330000	84520000	255,255,0	1.3517939200239166	0.0801231780949572	0.10915716278814275	0.625	0.8983333333333333
chr14	50720000	51710000	chr14	50720000	51710000	255,255,0	1.2458624244809613	0.09296080518875673	0.09567307187098884	0.5828588235294118	0.9136549019607842
chr14	56380000	56960000	chr14	56380000	56960000	255,255,0	1.2749107167208287	0.11117251458743353	0.07711443791483025	0.7298850574712644	0.9137931034482759
chr14	23580000	23970000	chr14	23580000	23970000	255,255,0	0.9883955552588114	0.1065150281482328	0.07883130892931871	0.7881049149338375	0.5425165406427221
chr14	88320000	88830000	chr14	88320000	88830000	255,255,0	0.8290367306826755	0.10013498509830754	0.08439688570807592	0.5044378698224852	0.6094674556213018
[truncated: 5,170 more rows]
