# Supplementary material for: Reorganization of 3D genome structure may contribute to gene regulatory evolution in primates
Source: PLoS Genet. 2019 Jul 19;15(7):e1008278. doi: 10.1371/journal.pgen.1008278 (PMC6668850; doi:10.1371/journal.pgen.1008278)
Supplement: S22 Table — (TXT) [file pgen.1008278.s042.txt]

chr1	x1	x2	chr2	y1	y2	color	score	uVarScore	lVarScore	upSign	loSign
chr10	43340000	44060000	chr10	43340000	44060000	255,255,0	0.5479599712298713	0.2780097464472082	0.4464561726198135	0.5232732732732732	0.481981981981982
chr10	38340000	39440000	chr10	38340000	39440000	255,255,0	0.5853978007313676	0.3014245521469035	0.38321618311223427	0.48409090909090907	0.4383116883116883
chr10	38020000	39540000	chr10	38020000	39540000	255,255,0	0.5647260758149044	0.29138272354684536	0.357549168520485	0.5105946684894054	0.4512987012987013
chr10	2180000	3170000	chr10	2180000	3170000	255,255,0	1.0565189133792923	0.12313806866589111	0.1507383936347387	0.5228	0.8192
chr10	36670000	37960000	chr10	36670000	37960000	255,255,0	1.7198417219982698	0.14658343975765042	0.1173136507732524	0.8622485207100592	0.9098224852071006
chr10	89030000	89800000	chr10	89030000	89800000	255,255,0	1.3348359894150656	0.17384031091396693	0.08735587823134949	0.7633136094674556	0.6765285996055227
chr10	20550000	21520000	chr10	20550000	21520000	255,255,0	0.6793521182174691	0.061035879938003704	0.16435814425473705	0.4010828821324448	0.5776759683465222
chr10	20180000	20500000	chr10	20180000	20500000	255,255,0	0.8661270986337756	0.12463510874761169	0.07535369515881604	0.5036764705882353	0.6360294117647058
chr10	51180000	51480000	chr10	51180000	51480000	255,255,0	0.7482209978514947	0.14619237596396134	0.05374445177306847	0.5375	0.5375
chr10	16660000	17340000	chr10	16660000	17340000	255,255,0	1.2647856458124012	0.08926816831329965	0.1102693368571481	0.853781512605042	0.6529411764705882
chr10	122940000	123760000	chr10	122940000	123760000	255,255,0	1.1630814018695472	0.10838691539760364	0.09096496454644706	0.5612187018880156	0.7878751046646679
chr10	21920000	22630000	chr10	21920000	22630000	255,255,0	0.9780685103185945	0.0959129679126971	0.1031498341171832	0.6221257716049383	0.5978433641975309
chr10	126660000	126810000	chr10	126660000	126810000	255,255,0	0.6090075587742184	0.09130015230886615	0.1076159141190439	0.53125	0.53125
chr10	36330000	36640000	chr10	36330000	36640000	255,255,0	1.3105529465990386	0.15399840219295105	0.04489532756988385	0.69921875	0.90234375
chr10	12630000	13050000	chr10	12630000	13050000	255,255,0	0.9525007743462216	0.11742511907083927	0.08137779253503859	0.6171550094517959	0.6851201728328382
chr10	67170000	67890000	chr10	67170000	67890000	255,255,0	0.6380543776987033	0.10140359072160199	0.09734007685686717	0.43318318318318316	0.5623123123123123
chr10	64050000	64700000	chr10	64050000	64700000	255,255,0	1.656814160510247	0.11103546982026902	0.08765229935381158	0.9155188246097337	0.90633608815427
chr10	49000000	49700000	chr10	49000000	49700000	255,255,0	0.9027809978590804	0.06595884031460694	0.13219008128664933	0.7067460317460317	0.5214285714285715
chr10	920000	1070000	chr10	920000	1070000	255,255,0	0.7513017128884761	0.15257025574663974	0.044811012090155485	0.5	0.59375
chr10	48030000	48340000	chr10	48030000	48340000	255,255,0	1.4598064235314947	0.14267948847717804	0.054546574231297856	0.84765625	0.89453125
chr10	16820000	17330000	chr10	16820000	17330000	255,255,0	0.7216553243926844	0.1017426547510509	0.09527582375279092	0.507396449704142	0.507396449704142
chr10	115320000	115910000	chr10	115320000	115910000	255,255,0	1.2655455838221439	0.08996779837511622	0.10690873209975987	0.8161420118343194	0.7259222222222222
chr10	26710000	27200000	chr10	26710000	27200000	255,255,0	0.9997223535877532	0.11085825948268663	0.08545461001054463	0.534007133058985	0.8043226337448559
chr10	61660000	62710000	chr10	61660000	62710000	255,255,0	0.9946552175211836	0.09204794598379606	0.10425424667488387	0.7262370950516198	0.6219295122819509
chr10	117460000	118140000	chr10	117460000	118140000	255,255,0	1.1716912103598884	0.10435439742891364	0.09161450546702535	0.5386554621848739	0.8327731092436975
chr10	49910000	50090000	chr10	49910000	50090000	255,255,0	1.1433193212902169	0.06756940529672098	0.12799643820193304	0.7666666666666667	0.7
chr10	114100000	115230000	chr10	114100000	115230000	255,255,0	1.7765270521241043	0.09235347717967385	0.1026186715680941	0.9122807017543859	0.8445675592489997
chr10	124880000	125430000	chr10	124880000	125430000	255,255,0	1.0530932329603555	0.11445150914820507	0.07902337280013097	0.6960632183908046	0.6588218390804598
chr10	16640000	17580000	chr10	16640000	17580000	255,255,0	1.5861217168053983	0.10263356800551207	0.09037406945119567	0.8683510638297872	0.8639184397163121
chr10	100810000	101160000	chr10	100810000	101160000	255,255,0	1.470604117017544	0.07304181898987488	0.1197162466222225	0.8549382716049383	0.7962962962962963
chr10	118360000	118940000	chr10	118360000	118940000	255,255,0	1.3151444993362489	0.120825439094874	0.07060126807879452	0.6195402298850575	0.8517241379310345
chr10	81480000	81800000	chr10	81480000	81800000	255,255,0	1.4111744251273348	0.14405494649590517	0.04734688949905385	0.8125	0.7610294117647058
chr10	121770000	122650000	chr10	121770000	122650000	255,255,0	1.3537762312894233	0.10671258995517705	0.08448660473961218	0.7848484848484848	0.7787878787878788
chr10	119250000	120060000	chr10	119250000	120060000	255,255,0	1.3207602454128302	0.08489350513520363	0.10561082274036049	0.7888161808447353	0.7221891731112433
chr10	87470000	87700000	chr10	87470000	87700000	255,255,0	0.9955357204710211	0.07483895307667678	0.11421771491923036	0.5667741349559532	0.740032694578149
chr10	67940000	68470000	chr10	67940000	68470000	255,255,0	1.224266312731479	0.052859543910059606	0.13450030622232806	0.8532235939643347	0.7448559670781894
chr10	134320000	134480000	chr10	134320000	134480000	255,255,0	0.9316029571891001	0.14926651840642746	0.03779685028539878	0.625	0.5138888888888888
chr10	54130000	54440000	chr10	54130000	54440000	255,255,0	0.9121653249841701	0.12211671855730657	0.06486900616482656	0.6479992641966759	0.7575906769390581
chr10	75400000	76430000	chr10	75400000	76430000	255,255,0	1.7978218250975881	0.09201028512702103	0.09447356646615473	0.9408284023668639	0.9012573964497042
chr10	97280000	97680000	chr10	97280000	97680000	255,255,0	1.0527116802334242	0.09542978086102133	0.08933314657646602	0.6476190476190476	0.7214285714285714
chr10	125070000	125430000	chr10	125070000	125430000	255,255,0	1.0728949846654827	0.10054631838053932	0.08415711876775792	0.5632411067193677	0.8444513787763216
chr10	76560000	77560000	chr10	76560000	77560000	255,255,0	1.2004909476694818	0.09348812489952801	0.09121423724583226	0.8796078431372549	0.52
chr10	131030000	131970000	chr10	131030000	131970000	255,255,0	1.0160043009515443	0.06426833676493134	0.12035698451079535	0.5039893617021277	0.6985815602836879
chr10	104170000	104840000	chr10	104170000	104840000	255,255,0	1.6471971420036264	0.08406410083426855	0.09763959741520903	0.860726643598616	0.8503460207612457
chr10	108130000	108790000	chr10	108130000	108790000	255,255,0	1.1028363333902638	0.08929623470359238	0.09216488977285892	0.7655971479500892	0.606951871657754
chr10	30460000	31280000	chr10	30460000	31280000	255,255,0	0.818334734259961	0.07946828311892162	0.09913437045409844	0.5839002267573696	0.5220535368618993
chr10	56470000	56950000	chr10	56470000	56950000	255,255,0	0.743811115740658	0.060675366124387384	0.11792513548117566	0.5416666666666666	0.5266666666666666
chr10	31700000	32500000	chr10	31700000	32500000	255,255,0	1.393749547583825	0.08067879088058849	0.09745513150123389	0.9091463414634147	0.7054878048780487
chr10	54450000	54690000	chr10	54450000	54690000	255,255,0	0.7484493890909103	0.08900600232077924	0.08871349151859596	0.6346153846153846	0.6089743589743589
chr10	91530000	91840000	chr10	91530000	91840000	255,255,0	1.108546482107037	0.08774256604633918	0.08913195911603874	0.625	0.73828125
chr10	92010000	92170000	chr10	92010000	92170000	255,255,0	1.1126364423431079	0.09660362793357655	0.07908552708953144	0.5416666666666666	0.6805555555555556
chr10	84630000	85260000	chr10	84630000	85260000	255,255,0	1.1727613182309384	0.0637831490732082	0.11032830337079136	0.5791015625	0.724609375
chr10	127770000	128720000	chr10	127770000	128720000	255,255,0	1.3328098953279255	0.07736048813565949	0.09568068871165952	0.9157986111111112	0.5794270833333334
chr10	95090000	95910000	chr10	95090000	95910000	255,255,0	1.3164945063326638	0.0845723734629672	0.08835705026276777	0.6962833914053427	0.7590011614401858
chr10	24140000	24560000	chr10	24140000	24560000	255,255,0	0.8892440221373793	0.10379474960981823	0.06873361037179226	0.6383787594662925	0.5269353399326874
chr10	97920000	98560000	chr10	97920000	98560000	255,255,0	0.8138137575613489	0.06993193857863401	0.10232345613905741	0.5009469696969697	0.5293560606060606
chr10	94440000	94900000	chr10	94440000	94900000	255,255,0	1.0834262733809643	0.09055317029107787	0.0809368037669885	0.6177536231884058	0.6431159420289855
chr10	13510000	13990000	chr10	13510000	13990000	255,255,0	1.2243099652148905	0.09012768182018838	0.08106462990626656	0.7733333333333333	0.7183333333333334
chr10	35720000	35980000	chr10	35720000	35980000	255,255,0	1.735687568907688	0.041948536262168656	0.1289791419005284	0.8516483516483516	0.8571428571428571
chr10	33420000	34200000	chr10	33420000	34200000	255,255,0	0.9614529375621221	0.09005582383239144	0.08070606188005858	0.691025641025641	0.5903846153846154
chr10	132360000	132740000	chr10	132360000	132740000	255,255,0	1.0201857017117835	0.11907857487105705	0.051451333740082136	0.5342105263157895	0.6868421052631579
chr10	29580000	30360000	chr10	29580000	30360000	255,255,0	1.6299350794814855	0.0940568853984588	0.07609377960324976	0.8993589743589744	0.8711538461538462
chr10	97700000	98380000	chr10	97700000	98380000	255,255,0	0.8448851561009878	0.08510749694271508	0.08483997689663691	0.5	0.5319327731092437
chr10	21840000	22770000	chr10	21840000	22770000	255,255,0	1.4400262408524478	0.09847181154600024	0.07143079107348427	0.7713897691263015	0.8696242643730194
chr10	56580000	56930000	chr10	56580000	56930000	255,255,0	0.7790906003741838	0.051287952461158956	0.11728278431659529	0.5833333333333334	0.558641975308642
chr10	28670000	29350000	chr10	28670000	29350000	255,255,0	1.2788849547646888	0.07771194123053381	0.08992841200258597	0.6563025210084034	0.8404728839259143
chr10	111520000	111870000	chr10	111520000	111870000	255,255,0	1.1673688910495468	0.08809789416893707	0.07866016563336614	0.697814310909549	0.6850907029478458
chr10	64050000	64600000	chr10	64050000	64600000	255,255,0	1.6448684701445435	0.04860486982059675	0.11701891531773498	0.9655612244897959	0.8125
chr10	122770000	123760000	chr10	122770000	123760000	255,255,0	1.6534096230481752	0.06971705367799663	0.0957656956614896	0.8996	0.838
chr10	126900000	127640000	chr10	126900000	127640000	255,255,0	1.4910991441639996	0.08817673089943487	0.07729114634575099	0.8285917496443812	0.8364153627311522
chr10	26580000	27070000	chr10	26580000	27070000	255,255,0	0.9645908258324067	0.06763668342428283	0.09636921424508425	0.744	0.5344
chr10	1170000	1450000	chr10	1170000	1450000	255,255,0	1.0649739430852048	0.10665235650168566	0.057268768533099666	0.7380952380952381	0.6333333333333333
chr10	62730000	63280000	chr10	62730000	63280000	255,255,0	0.8390428040226243	0.08481666702036704	0.07766530738577102	0.6683673469387755	0.5165816326530612
chr10	94240000	94440000	chr10	94240000	94440000	255,255,0	0.9063110453280534	0.02826822577333227	0.1323084934617369	0.6090909090909091	0.6636363636363637
chr10	95090000	95700000	chr10	95090000	95700000	255,255,0	1.0200105923188874	0.07623870506843235	0.08207525131201904	0.6097814776274714	0.5764828303850156
chr10	127770000	128550000	chr10	127770000	128550000	255,255,0	1.3727599787725704	0.07581851262594366	0.08181318626824549	0.9179487179487179	0.6217948717948718
chr10	63420000	64010000	chr10	63420000	64010000	255,255,0	1.4025605952145566	0.08461283458629881	0.07264995712075623	0.7455555555555555	0.9011111111111111
chr10	102580000	103010000	chr10	102580000	103010000	255,255,0	1.3126918398709413	0.10544244672880813	0.05118554258027257	0.6384297520661157	0.8615702479338843
chr10	53670000	53990000	chr10	53670000	53990000	255,255,0	1.2868487221930152	0.0893529066602187	0.06416042783424986	0.8713235294117647	0.7757352941176471
chr10	47900000	48370000	chr10	47900000	48370000	255,255,0	1.7498422957912567	0.0713304165202957	0.08217743066510685	0.9357638888888888	0.7725694444444444
chr10	50610000	50970000	chr10	50610000	50970000	255,255,0	1.8546751120571887	0.09157572409417941	0.059421914364877315	0.8450292397660819	0.9385964912280702
chr10	111050000	111390000	chr10	111050000	111390000	255,255,0	0.8509747733584466	0.04782087475288818	0.10303985907273183	0.5178513071895425	0.6122140522875816
chr10	59200000	59570000	chr10	59200000	59570000	255,255,0	0.768682207641385	0.06992472738287693	0.08017361093498558	0.590027700831025	0.6260387811634349
chr10	99100000	99750000	chr10	99100000	99750000	255,255,0	1.5541834615175634	0.07324447058977857	0.07344137115616653	0.8734685719903323	0.7466242182259364
chr10	69410000	69720000	chr10	69410000	69720000	255,255,0	1.169493108619426	0.061560290504838786	0.08433326058275595	0.7958333333333334	0.7402725563909774
chr10	94740000	94900000	chr10	94740000	94900000	255,255,0	1.2071849198147282	0.07719356117821247	0.0683263973389917	0.6527777777777778	0.6527777777777778
chr10	124100000	124560000	chr10	124100000	124560000	255,255,0	1.1043320718622622	0.07915253054307188	0.06582566144023577	0.697463768115942	0.6612318840579711
chr10	34340000	35060000	chr10	34340000	35060000	255,255,0	1.1535880828624996	0.08041072375079966	0.06432371667084735	0.8280780780780781	0.6524024024024024
chr10	129150000	129370000	chr10	129150000	129370000	255,255,0	0.6768048480060567	0.06318838958869333	0.08123435652207202	0.5075757575757576	0.5227272727272727
chr10	92200000	92580000	chr10	92200000	92580000	255,255,0	1.6817029241878747	0.06885903335063878	0.07533081180557041	0.8552631578947368	0.8763157894736842
chr10	14940000	15250000	chr10	14940000	15250000	255,255,0	1.0852197642264896	0.07484319878180949	0.06777547827324043	0.7584563873626373	0.6465487637362637
chr10	77880000	78240000	chr10	77880000	78240000	255,255,0	0.8211809550005684	0.08601584996725456	0.05502402940798923	0.5617050144157386	0.5979351574424784
chr10	60450000	60910000	chr10	60450000	60910000	255,255,0	1.0485460284212038	0.08186061930946363	0.0584204237073421	0.6920289855072463	0.7554347826086957
chr10	103610000	104090000	chr10	103610000	104090000	255,255,0	1.5135239615064848	0.05895331400637538	0.08073170228064108	0.8683333333333333	0.765
chr10	60940000	61640000	chr10	60940000	61640000	255,255,0	0.8978900794945093	0.07065472753339022	0.06762383526717293	0.5357142857142857	0.7166666666666667
chr10	83350000	84000000	chr10	83350000	84000000	255,255,0	0.9838882168059164	0.07547884657632674	0.06231656081923365	0.7033976124885216	0.5831037649219467
chr10	106550000	107220000	chr10	106550000	107220000	255,255,0	1.2936576828030077	0.0682465431889219	0.06926859454732069	0.7205882352941176	0.7915224913494809
chr10	109460000	110100000	chr10	109460000	110100000	255,255,0	0.7077706292304409	0.06166056365830458	0.07572473442269317	0.4005681818181818	0.5577651515151515
chr10	31350000	31610000	chr10	31350000	31610000	255,255,0	1.381058016892726	0.05814657669244136	0.07860030245188696	0.8296703296703297	0.7857142857142857
chr10	84630000	85130000	chr10	84630000	85130000	255,255,0	1.009568455720136	0.05425964250316851	0.08246928138622839	0.6076923076923076	0.7461538461538462
chr10	75000000	75320000	chr10	75000000	75320000	255,255,0	1.524341345039986	0.07034393014592158	0.06500456533737978	0.8713235294117647	0.8786764705882353
chr10	91030000	91380000	chr10	91030000	91380000	255,255,0	1.4053243056674676	0.04674519234228808	0.08762276900727237	0.8796296296296297	0.6512345679012346
chr10	100150000	100410000	chr10	100150000	100410000	255,255,0	0.8601768663881438	0.04144302560098142	0.09224044477873387	0.6538461538461539	0.5
chr10	50610000	50790000	chr10	50610000	50790000	255,255,0	0.9715559501468393	0.10034582156622085	0.0327484259814938	0.7444444444444445	0.5
chr10	73480000	74030000	chr10	73480000	74030000	255,255,0	1.5471738632250522	0.04917331656687163	0.08342704976646936	0.9579081632653061	0.8150510204081632
chr10	130230000	130990000	chr10	130230000	130990000	255,255,0	1.3627959997787966	0.07695954878623731	0.05531937660867507	0.8846153846153846	0.6565452091767882
chr10	106130000	106430000	chr10	106130000	106430000	255,255,0	0.9879023133330664	0.06482711788590946	0.06718068888860192	0.7375	0.6208333333333333
chr10	7750000	8010000	chr10	7750000	8010000	255,255,0	1.2173722307186212	0.05112008767230526	0.08011372130662067	0.7527472527472527	0.7527472527472527
chr10	113760000	114060000	chr10	113760000	114060000	255,255,0	0.9256868397849212	0.05564264561984961	0.07527167517333631	0.5708333333333333	0.6291666666666667
chr10	120980000	121320000	chr10	120980000	121320000	255,255,0	1.5298621264938421	0.07691567590704584	0.05389464234720587	0.826797385620915	0.8529411764705882
chr10	114150000	114770000	chr10	114150000	114770000	255,255,0	1.4845393938399594	0.08414065961899514	0.04608371845508846	0.876008064516129	0.7993951612903226
chr10	77570000	77790000	chr10	77570000	77790000	255,255,0	0.7807012181299061	0.029377715286116154	0.09981138771859704	0.6439393939393939	0.5151515151515151
chr10	44650000	44910000	chr10	44650000	44910000	255,255,0	1.3358621801482395	0.07817761596202466	0.049346949114462746	0.8076923076923077	0.8076923076923077
chr10	14590000	14900000	chr10	14590000	14900000	255,255,0	1.1286945683980456	0.06466703709001233	0.06265545055677695	0.70703125	0.81640625
chr10	46370000	46740000	chr10	46370000	46740000	255,255,0	1.053574018946446	0.03756276643619346	0.08905656051053679	0.6149584487534626	0.7590027700831025
chr10	108330000	108690000	chr10	108330000	108690000	255,255,0	1.0072752531216094	0.07607066761043507	0.04842276174182773	0.5877192982456141	0.6754385964912281
chr10	105050000	105370000	chr10	105050000	105370000	255,255,0	1.001662984004277	0.07038207609015273	0.0536885366054716	0.5183823529411765	0.6948529411764706
chr10	4970000	5170000	chr10	4970000	5170000	255,255,0	1.0722410029532325	0.0748918267975266	0.04917811122247326	0.7727272727272727	0.5
chr10	74710000	74950000	chr10	74710000	74950000	255,255,0	0.9592659483038899	0.04019167182973697	0.08294810017960305	0.5928729334871203	0.668853325643983
chr10	80610000	80780000	chr10	80610000	80780000	255,255,0	1.1801864526469448	0.058020704883324004	0.06503320745286693	0.6376543209876543	0.7067901234567902
chr10	79030000	79290000	chr10	79030000	79290000	255,255,0	1.5613293175647773	0.06328894226526258	0.05966302577263599	0.8406593406593407	0.8846153846153846
chr10	121810000	122210000	chr10	121810000	122210000	255,255,0	1.1510349180330606	0.0672596781696345	0.05533668990019506	0.7880952380952381	0.6642857142857143
chr10	16180000	16530000	chr10	16180000	16530000	255,255,0	1.4426843091673482	0.04862495594440433	0.0739661184594913	0.8425925925925926	0.8055555555555556
chr10	78400000	79010000	chr10	78400000	79010000	255,255,0	1.7159441715637884	0.050738528101015756	0.07160074296902508	0.9667013527575442	0.8720083246618107
chr10	99800000	100080000	chr10	99800000	100080000	255,255,0	1.3394809094801894	0.06733297155455897	0.05471234187049204	0.8428571428571429	0.6619047619047619
chr10	51800000	52180000	chr10	51800000	52180000	255,255,0	1.3160338083958834	0.07717429564619879	0.04442515976560388	0.8710526315789474	0.7973684210526316
chr10	53100000	53340000	chr10	53100000	53340000	255,255,0	1.1950572074598749	0.062367396127023245	0.05844428001673764	0.8653846153846154	0.6538461538461539
chr10	47150000	47430000	chr10	47150000	47430000	255,255,0	1.1595030067521013	0.06668777863050218	0.05371734042525447	0.7761904761904762	0.7380952380952381
chr10	111460000	111700000	chr10	111460000	111700000	255,255,0	1.1263715639666587	0.08093015684934265	0.03882317782080749	0.8012820512820513	0.5576923076923077
chr10	52250000	52810000	chr10	52250000	52810000	255,255,0	0.753140931857564	0.052580799383139594	0.06668152182085138	0.5381773399014779	0.5357142857142857
chr10	9590000	9880000	chr10	9590000	9880000	255,255,0	1.2086141251389906	0.052684573840113214	0.06592271314043063	0.8977777777777778	0.5244444444444445
chr10	133760000	133970000	chr10	133760000	133970000	255,255,0	0.9818932037308238	0.022482041147769846	0.09603310074922282	0.5355339105339105	0.6584776334776336
chr10	13070000	13450000	chr10	13070000	13450000	255,255,0	1.4552639276032222	0.05104652188139712	0.06734884025015561	0.7605263157894737	0.9184210526315789
chr10	90470000	90970000	chr10	90470000	90970000	255,255,0	1.106313875699941	0.058153717002058486	0.06004302954235474	0.5538461538461539	0.7492307692307693
chr10	62740000	63140000	chr10	62740000	63140000	255,255,0	1.1333842718007836	0.06517056966262642	0.05279896222404139	0.7738095238095238	0.7214285714285714
chr10	81890000	82170000	chr10	81890000	82170000	255,255,0	1.3136173500437032	0.054601403909782145	0.06210839207577552	0.8047619047619048	0.7285714285714285
chr10	104170000	104560000	chr10	104170000	104560000	255,255,0	1.1281451380214194	0.06794877409556141	0.04864327345044863	0.7975	0.5375
chr10	23370000	23900000	chr10	23370000	23900000	255,255,0	1.5067729735722524	0.04316180344231331	0.07333783004178215	0.8340192043895748	0.8888888888888888
chr10	90470000	90630000	chr10	90470000	90630000	255,255,0	1.2530131904768491	0.07053561718915896	0.04591442664617598	0.7083333333333334	0.6527777777777778
chr10	80040000	80530000	chr10	80040000	80530000	255,255,0	1.120901668036322	0.03315282012956704	0.08304333012815901	0.5824	0.848
chr10	64740000	64910000	chr10	64740000	64910000	255,255,0	0.8389672220193811	0.06473708636561487	0.05061207197656171	0.5185185185185185	0.6172839506172839
chr10	126390000	126610000	chr10	126390000	126610000	255,255,0	1.2993651521735354	0.03648668065110269	0.07853631875053182	0.7954545454545454	0.7954545454545454
chr10	90050000	90460000	chr10	90050000	90460000	255,255,0	1.082088909856104	0.06076395997222732	0.05370241644060732	0.5079365079365079	0.7392290249433107
chr10	103030000	103240000	chr10	103030000	103240000	255,255,0	1.488942262225682	0.0483234418110467	0.06555356171830942	0.8099173553719008	0.7933884297520661
chr10	115950000	116490000	chr10	115950000	116490000	255,255,0	0.9558875539582494	0.05377190946799561	0.060058172755420206	0.705026455026455	0.5357142857142857
chr10	28280000	28660000	chr10	28280000	28660000	255,255,0	0.8730474383998253	0.06592480884816679	0.04759653848383672	0.6078947368421053	0.5763157894736842
chr10	18660000	19070000	chr10	18660000	19070000	255,255,0	1.391773037005331	0.04626379638864532	0.06721901322162671	0.7981859410430839	0.8662131519274376
chr10	118540000	118930000	chr10	118540000	118930000	255,255,0	1.5881936530665457	0.06304584567103531	0.04793332671639161	0.8275	0.9175
chr10	103270000	103560000	chr10	103270000	103560000	255,255,0	1.677135055328932	0.051346923868386574	0.05925087762881601	0.88	0.8711111111111111
chr10	60450000	60650000	chr10	60450000	60650000	255,255,0	0.8486442884116414	0.07783759968866868	0.032633980625266415	0.697979797979798	0.5
chr10	132000000	132190000	chr10	132000000	132190000	255,255,0	1.2620881078091255	0.024358455082992496	0.0855162725578887	0.69	0.79
chr10	63720000	63990000	chr10	63720000	63990000	255,255,0	1.0786609189329819	0.027493244884535042	0.08193476630719271	0.5051020408163265	0.8418367346938775
chr10	87720000	87960000	chr10	87720000	87960000	255,255,0	1.4653544669762126	0.06903154975380829	0.04015906151409926	0.8269230769230769	0.8141025641025641
chr10	88010000	88240000	chr10	88010000	88240000	255,255,0	1.5460792689886684	0.05062606933091032	0.058470121135157704	0.8402777777777778	0.8402777777777778
chr10	85510000	85800000	chr10	85510000	85800000	255,255,0	1.4947074874088224	0.05752602162625585	0.050849016733097135	0.8355555555555556	0.8444444444444444
chr10	111900000	112170000	chr10	111900000	112170000	255,255,0	1.6769621595889959	0.05631048492172441	0.05192254301156671	0.8928571428571429	0.8724489795918368
chr10	52820000	53040000	chr10	52820000	53040000	255,255,0	1.1728068312007822	0.039982363420881184	0.06818371129690637	0.6893939393939394	0.8257575757575758
chr10	93410000	93810000	chr10	93410000	93810000	255,255,0	1.6770548751274807	0.05363576332390543	0.053475078541556156	0.9166666666666666	0.85
chr10	120320000	120790000	chr10	120320000	120790000	255,255,0	1.4208960340117565	0.057533404301626345	0.04866269157981515	0.7065972222222223	0.9079861111111112
chr10	103610000	103840000	chr10	103610000	103840000	255,255,0	1.4671201222529398	0.06285049966235445	0.043279597891175164	0.8541666666666666	0.7152777777777778
chr10	96950000	97180000	chr10	96950000	97180000	255,255,0	1.3233977345909114	0.05403974976629633	0.051825074285156175	0.7986111111111112	0.7152777777777778
chr10	25470000	25970000	chr10	25470000	25970000	255,255,0	1.4640976620742072	0.05518376352541579	0.0505947102101747	0.9092307692307692	0.7553846153846154
chr10	17620000	18040000	chr10	17620000	18040000	255,255,0	1.700459908711418	0.04733613275295523	0.05647647019032048	0.9545454545454546	0.8333333333333334
chr10	95300000	95690000	chr10	95300000	95690000	255,255,0	0.9714754631371739	0.05148204838160134	0.05199402189098046	0.5472530864197531	0.6578086419753086
chr10	27230000	27470000	chr10	27230000	27470000	255,255,0	1.220418685660527	0.05702184298232092	0.04496577202922256	0.8397435897435898	0.6858974358974359
chr10	132790000	133390000	chr10	132790000	133390000	255,255,0	1.0782995191134597	0.05877207757489741	0.043064626803089395	0.7	0.6053763440860215
chr10	6110000	6600000	chr10	6110000	6600000	255,255,0	1.172055011512885	0.049887060309194486	0.0517363696493242	0.7808	0.6976
chr10	101980000	102330000	chr10	101980000	102330000	255,255,0	1.6477866121554303	0.047735393570594725	0.05358747529343855	0.8981481481481481	0.8672839506172839
chr10	58490000	58870000	chr10	58490000	58870000	255,255,0	1.0486045413064213	0.03713786383469176	0.06386772816986382	0.618421052631579	0.8078947368421052
chr10	79300000	79930000	chr10	79300000	79930000	255,255,0	1.2864487839779677	0.05966053999162904	0.04130190611656761	0.9150390625	0.6572265625
chr10	114810000	115230000	chr10	114810000	115230000	255,255,0	1.2529567938472708	0.037287931908274424	0.0631783562153582	0.6904761904761905	0.841991341991342
chr10	121360000	121700000	chr10	121360000	121700000	255,255,0	1.3175507313420636	0.0464973938474169	0.05391288314050639	0.7875816993464052	0.7745098039215687
chr10	73190000	73470000	chr10	73190000	73470000	255,255,0	1.348289262757093	0.04312552391031373	0.05694294661502586	0.719047619047619	0.8904761904761904
chr10	44990000	45300000	chr10	44990000	45300000	255,255,0	1.1697180107181098	0.04693574155513064	0.05273428738065765	0.74609375	0.76953125
chr10	108900000	109340000	chr10	108900000	109340000	255,255,0	1.1341593106060364	0.05287205710956899	0.04663306626739057	0.7134387351778656	0.7015810276679841
chr10	111710000	111880000	chr10	111710000	111880000	255,255,0	1.191901901272177	0.03509290928448113	0.06404301109748509	0.6419753086419753	0.7407407407407407
chr10	107290000	107690000	chr10	107290000	107690000	255,255,0	0.8969337640558146	0.054361043031904865	0.04459493845459046	0.5928571428571429	0.5738095238095238
chr10	4510000	4930000	chr10	4510000	4930000	255,255,0	1.3032783257660334	0.03908543445186981	0.059828146371112195	0.6212121212121212	0.9155844155844156
chr10	70280000	70470000	chr10	70280000	70470000	255,255,0	1.2114493491313305	0.04325506383162746	0.055500349430791476	0.75	0.77
chr10	60060000	60430000	chr10	60060000	60430000	255,255,0	1.1983696211522328	0.038031124587048104	0.06027677598869674	0.7645429362880887	0.8365650969529086
chr10	79300000	79480000	chr10	79300000	79480000	255,255,0	1.0265048056293624	0.073584389908357	0.024692479686231637	0.7666666666666667	0.5222222222222223
chr10	26120000	26560000	chr10	26120000	26560000	255,255,0	0.8743475009925601	0.0463083162659252	0.051028436689180445	0.5316205533596838	0.6541501976284585
chr10	85840000	86010000	chr10	85840000	86010000	255,255,0	1.145844937657821	0.04349236896936713	0.0537830388552383	0.7160493827160493	0.6666666666666666
chr10	62170000	62610000	chr10	62170000	62610000	255,255,0	0.9797222956407281	0.04046512139235108	0.05491969382856435	0.6106719367588933	0.7292490118577075
chr10	96670000	96890000	chr10	96670000	96890000	255,255,0	1.441663207224547	0.037846281709920826	0.056777275001368505	0.7803030303030303	0.7954545454545454
chr10	129870000	130090000	chr10	129870000	130090000	255,255,0	1.207779689841298	0.037548907647667114	0.05661487633748169	0.6742424242424242	0.8106060606060606
chr10	104570000	104750000	chr10	104570000	104750000	255,255,0	1.2695942061237582	0.03585486561002658	0.05828376630263754	0.7444444444444445	0.7444444444444445
chr10	13520000	13680000	chr10	13520000	13680000	255,255,0	1.0337760043880273	0.06716232690077835	0.026707059688949854	0.625	0.6805555555555556
chr10	29610000	29910000	chr10	29610000	29910000	255,255,0	1.3302148811297052	0.06179866584460153	0.031987249452723146	0.8875	0.7458333333333333
chr10	99100000	99470000	chr10	99100000	99470000	255,255,0	1.2609802137448143	0.05289701783770445	0.04082203295286702	0.8421052631578947	0.6038781163434903
chr10	23990000	24150000	chr10	23990000	24150000	255,255,0	1.0495604358968533	0.06415931026474272	0.029454450533973418	0.7083333333333334	0.625
chr10	61670000	62130000	chr10	61670000	62130000	255,255,0	0.9933271299462743	0.05148842425948284	0.04154112780730476	0.8296277997364954	0.5102931488801054
chr10	122250000	122610000	chr10	122250000	122610000	255,255,0	1.087620050551932	0.038814809010854025	0.054160332044363685	0.6695906432748538	0.7222222222222222
chr10	118960000	119200000	chr10	118960000	119200000	255,255,0	1.208155706874849	0.054586990033849675	0.0374076132148122	0.8012820512820513	0.6346153846153846
chr10	105190000	105360000	chr10	105190000	105360000	255,255,0	1.1860328966902831	0.03603583882684732	0.05592723459356286	0.6172839506172839	0.7407407407407407
chr10	6630000	6880000	chr10	6630000	6880000	255,255,0	1.296766018604476	0.043374916936835345	0.04832873212237612	0.7810650887573964	0.8284023668639053
chr10	113770000	113930000	chr10	113770000	113930000	255,255,0	1.0932214471162804	0.05412620525680609	0.03734348405425291	0.7083333333333334	0.6527777777777778
chr10	5630000	5830000	chr10	5630000	5830000	255,255,0	1.293534392096468	0.049704919639501716	0.04127223454595054	0.7909090909090909	0.7545454545454545
chr10	90250000	90460000	chr10	90250000	90460000	255,255,0	1.16344432619387	0.038512457595240135	0.05204997634839102	0.5602777777777778	0.7594444444444445
chr10	94460000	94720000	chr10	94460000	94720000	255,255,0	1.5793211637634081	0.05603724197906315	0.03426152389064263	0.8406593406593407	0.8736263736263736
chr10	14180000	14580000	chr10	14180000	14580000	255,255,0	0.9261967186137513	0.052792828512699265	0.036965221844722555	0.6997588375098549	0.5313435240327221
chr10	103910000	104110000	chr10	103910000	104110000	255,255,0	0.909770822226232	0.024922829510565472	0.06432205884879087	0.5265151515151515	0.6446969696969698
chr10	22810000	23030000	chr10	22810000	23030000	255,255,0	1.2042997344476971	0.053199922498664357	0.03574820375910991	0.7954545454545454	0.7045454545454546
chr10	90650000	90800000	chr10	90650000	90800000	255,255,0	1.1239326134217915	0.03883195265598508	0.04994526680313905	0.671875	0.609375
chr10	72000000	72380000	chr10	72000000	72380000	255,255,0	1.4599118128285156	0.03917143237101625	0.049597479765300365	0.8973684210526316	0.8552631578947368
chr10	130270000	130530000	chr10	130270000	130530000	255,255,0	1.2142900946009334	0.055497524413805795	0.03294051057577807	0.7819858712715855	0.6348116169544741
chr10	135300000	135500000	chr10	135300000	135500000	255,255,0	1.1150209849497732	0.034215657206209546	0.053366107248087755	0.6454545454545455	0.6818181818181818
chr10	101710000	101950000	chr10	101710000	101950000	255,255,0	1.442508235228869	0.039873184324506594	0.04728597938364221	0.7884615384615384	0.8269230769230769
chr10	72410000	72840000	chr10	72410000	72840000	255,255,0	1.404918702899495	0.03594938108366061	0.05116353032811012	0.9152892561983471	0.8285123966942148
chr10	115960000	116120000	chr10	115960000	116120000	255,255,0	1.117217464912403	0.049874976106466865	0.037236087522331825	0.7083333333333334	0.6527777777777778
chr10	97700000	97880000	chr10	97700000	97880000	255,255,0	1.2963431814669466	0.04910743167668452	0.037111408056990064	0.7444444444444445	0.7222222222222222
chr10	32840000	33040000	chr10	32840000	33040000	255,255,0	1.1978890069207884	0.053806482243318174	0.03077658648089495	0.7545454545454545	0.7727272727272727
chr10	17350000	17580000	chr10	17350000	17580000	255,255,0	1.1501305352793438	0.021188013660343095	0.06339442516842314	0.5625	0.8125
chr10	116520000	116800000	chr10	116520000	116800000	255,255,0	1.4811384441191282	0.04155694673608308	0.04265001275123148	0.8238095238095238	0.8904761904761904
chr10	118370000	118540000	chr10	118370000	118540000	255,255,0	0.9841051210063031	0.04979771645534311	0.034094953349934655	0.5679012345679012	0.6666666666666666
chr10	92330000	92530000	chr10	92330000	92530000	255,255,0	0.9163772140448647	0.035458066681654125	0.048421829188173275	0.5363636363636364	0.6272727272727273
chr10	93110000	93330000	chr10	93110000	93330000	255,255,0	1.3282891405807593	0.03968500560491428	0.04417834359917189	0.7954545454545454	0.7348484848484849
chr10	70590000	70710000	chr10	70590000	70710000	255,255,0	0.7419180904280012	0.03944614760365693	0.04397623815973248	0.5	0.5
chr10	125440000	125830000	chr10	125440000	125830000	255,255,0	1.5944293327124648	0.04988732308398275	0.033235811710192464	0.8725	0.9275
chr10	124140000	124300000	chr10	124140000	124300000	255,255,0	1.0665021265628334	0.04850847279225409	0.03431971489100011	0.6805555555555556	0.625
chr10	11780000	12030000	chr10	11780000	12030000	255,255,0	1.3866842551910787	0.04591005630189948	0.03668333662762628	0.8284023668639053	0.7928994082840237
chr10	94050000	94210000	chr10	94050000	94210000	255,255,0	0.9619849133079837	0.024886575292394672	0.05742520057292598	0.6805555555555556	0.5694444444444444
chr10	23140000	23340000	chr10	23140000	23340000	255,255,0	0.7792773742204693	0.04626380196778614	0.03597029978959407	0.5	0.5363636363636364
chr10	132830000	133260000	chr10	132830000	133260000	255,255,0	0.879048234153017	0.04675411483149931	0.035271261488232744	0.6136363636363636	0.5020661157024794
chr10	105450000	105740000	chr10	105450000	105740000	255,255,0	1.2980881434155989	0.04388520277594933	0.037754421182947875	0.6577777777777778	0.8711111111111111
chr10	71650000	71970000	chr10	71650000	71970000	255,255,0	1.3845542949624918	0.042495298481296476	0.03872502344870979	0.8272058823529411	0.8786764705882353
chr10	13730000	13960000	chr10	13730000	13960000	255,255,0	1.297850113493963	0.03728159812193348	0.04363716698997833	0.7708333333333334	0.8125
chr10	27570000	27740000	chr10	27570000	27740000	255,255,0	1.1454243810832743	0.04109398152398798	0.039307097692340406	0.691358024691358	0.7160493827160493
chr10	61670000	61840000	chr10	61670000	61840000	255,255,0	0.9870745992330767	0.055143280262935745	0.025050700011589433	0.7407407407407407	0.5679012345679012
chr10	1500000	1780000	chr10	1500000	1780000	255,255,0	1.0432910794929842	0.04445167533577814	0.03506806111499108	0.6523809523809524	0.7380952380952381
chr10	105890000	106110000	chr10	105890000	106110000	255,255,0	1.262072174904758	0.04171317469975033	0.0372081057629009	0.7196969696969697	0.8257575757575758
chr10	29370000	29540000	chr10	29370000	29540000	255,255,0	0.9146383800857318	0.03834752954942801	0.0404459957067249	0.5417631172839505	0.634741512345679
chr10	70820000	71030000	chr10	70820000	71030000	255,255,0	1.0232322083211298	0.03954702673261098	0.03891806093146299	0.628099173553719	0.7107438016528925
chr10	110110000	110340000	chr10	110110000	110340000	255,255,0	0.8113894840752464	0.03374562143415553	0.04468569961900994	0.5347222222222222	0.5625
chr10	97920000	98350000	chr10	97920000	98350000	255,255,0	0.9825147016035225	0.03792821024491048	0.040414092467118634	0.5897776465958284	0.6407418339236521
chr10	13260000	13440000	chr10	13260000	13440000	255,255,0	1.0310697902641772	0.016762508986656145	0.06153407001739292	0.5888888888888889	0.7666666666666667
chr10	18090000	18240000	chr10	18090000	18240000	255,255,0	0.8905220797907689	0.06071791167679638	0.01701742192292798	0.578125	0.609375
chr10	99480000	99680000	chr10	99480000	99680000	255,255,0	0.8313165597043868	0.025303858905220335	0.0522811102503009	0.5	0.5909090909090909
chr10	51580000	51740000	chr10	51580000	51740000	255,255,0	0.8468543328765832	0.04221546664642048	0.03505570378777864	0.5138888888888888	0.6805555555555556
chr10	98370000	98570000	chr10	98370000	98570000	255,255,0	1.3023740953979348	0.04688489452945979	0.02976783147705444	0.7909090909090909	0.7363636363636363
chr10	76640000	76860000	chr10	76640000	76860000	255,255,0	0.9533711623891759	0.04692637248463587	0.029398723010323428	0.7803030303030303	0.5227272727272727
chr10	104380000	104540000	chr10	104380000	104540000	255,255,0	1.0915733500445968	0.041654240468751054	0.03415550787589802	0.6527777777777778	0.6805555555555556
chr10	71290000	71470000	chr10	71290000	71470000	255,255,0	1.0966079768218693	0.03682464353645687	0.03886748748876521	0.7444444444444445	0.7
chr10	98790000	99000000	chr10	98790000	99000000	255,255,0	1.3058785192530955	0.03261566221096436	0.04302331947887601	0.8099173553719008	0.7272727272727273
chr10	116210000	116480000	chr10	116210000	116480000	255,255,0	0.8484809904449165	0.033074597762606746	0.04217862283972557	0.5372549019607844	0.5882352941176471
chr10	49600000	49860000	chr10	49600000	49860000	255,255,0	1.1603701706816296	0.02800847500219481	0.04718064249922441	0.7307692307692307	0.8186813186813187
chr10	129680000	129850000	chr10	129680000	129850000	255,255,0	1.0108509126749718	0.03016056571679416	0.04474134204042531	0.6666666666666666	0.6111892483200501
chr10	82280000	82610000	chr10	82280000	82610000	255,255,0	0.7816497125415902	0.046077690015426595	0.028615672396501608	0.532871972318339	0.5259515570934256
chr10	60930000	61070000	chr10	60930000	61070000	255,255,0	0.860472398620021	0.04026429896435311	0.03440599382009666	0.625	0.5535714285714286
chr10	90830000	90990000	chr10	90830000	90990000	255,255,0	1.0364508728385453	0.024037010080245502	0.050549996296446464	0.5694444444444444	0.6805555555555556
chr10	25240000	25420000	chr10	25240000	25420000	255,255,0	1.0153770911220263	0.025623180942992672	0.04891349053389721	0.5222222222222223	0.7666666666666667
chr10	12050000	12280000	chr10	12050000	12280000	255,255,0	1.2859034436540864	0.04070968928706051	0.033554960071907995	0.7986111111111112	0.7291666666666666
chr10	102170000	102310000	chr10	102170000	102310000	255,255,0	0.9927068032769685	0.02498680375854676	0.04925162016789637	0.5892857142857143	0.625
chr10	59760000	59990000	chr10	59760000	59990000	255,255,0	1.0771117963020977	0.030247399904713458	0.04391090763685884	0.7569444444444444	0.7291666666666666
chr10	30980000	31250000	chr10	30980000	31250000	255,255,0	1.2027970251168845	0.02630696765813996	0.04763049978424139	0.7091836734693877	0.8316326530612245
chr10	95690000	95910000	chr10	95690000	95910000	255,255,0	1.2557856224988075	0.02822658149971375	0.045563020308734895	0.7045454545454546	0.7954545454545454
chr10	61300000	61640000	chr10	61300000	61640000	255,255,0	1.124779098140542	0.031225695928771544	0.04238012463151039	0.6437908496732027	0.8660130718954249
chr10	61510000	61630000	chr10	61510000	61630000	255,255,0	0.7088759323163586	0.012107106301754225	0.061224160201819824	0.5	0.5
chr10	115580000	115780000	chr10	115580000	115780000	255,255,0	0.9399272039008633	0.04943342707361892	0.023857642945710952	0.5545454545454546	0.7363636363636363
chr10	32550000	32800000	chr10	32550000	32800000	255,255,0	1.186396677347402	0.03584680160739345	0.037325190547443654	0.757396449704142	0.8047337278106509
chr10	127640000	127760000	chr10	127640000	127760000	255,255,0	0.7933815244535916	0.038114851914493236	0.03498259126719545	0.5	0.5
chr10	29180000	29350000	chr10	29180000	29350000	255,255,0	1.0311213894792415	0.02499967689855562	0.04696568682287312	0.6172839506172839	0.7160493827160493
chr10	112660000	112940000	chr10	112660000	112940000	255,255,0	1.014106824114477	0.03993109776306439	0.031767715459918154	0.7380952380952381	0.5380952380952381
chr10	125850000	126260000	chr10	125850000	126260000	255,255,0	1.594903670301695	0.035846468803516995	0.035259648576533464	0.9251700680272109	0.8798185941043084
chr10	22560000	22760000	chr10	22560000	22760000	255,255,0	1.1080671540822102	0.017915912507853786	0.05266524586703675	0.6090909090909091	0.7909090909090909
chr10	83080000	83320000	chr10	83080000	83320000	255,255,0	0.8971730938617284	0.03624858317343288	0.034212747405144635	0.5961538461538461	0.6089743589743589
chr10	16900000	17100000	chr10	16900000	17100000	255,255,0	0.9476204634285887	0.045395072008375406	0.024798705256823744	0.5909090909090909	0.7
chr10	14010000	14170000	chr10	14010000	14170000	255,255,0	1.0823885579305963	0.03736557737362394	0.03268144999532418	0.6805555555555556	0.7083333333333334
chr10	13070000	13210000	chr10	13070000	13210000	255,255,0	0.8640170557079854	0.05163982387686608	0.01821244771383207	0.625	0.5178571428571429
chr10	8310000	8690000	chr10	8310000	8690000	255,255,0	1.1060988642340184	0.035708548255850875	0.03408924730627489	0.8342105263157895	0.6236842105263158
chr10	8110000	8290000	chr10	8110000	8290000	255,255,0	1.0262482200230802	0.03944867731796747	0.030340357143893007	0.6555555555555556	0.6777777777777778
chr10	63480000	63690000	chr10	63480000	63690000	255,255,0	1.189451540777592	0.040610054948402946	0.02891631611386427	0.8099173553719008	0.8099173553719008
chr10	48640000	48950000	chr10	48640000	48950000	255,255,0	0.8135485151415098	0.03113532116928118	0.03762082812102763	0.66015625	0.50390625
chr10	107460000	107680000	chr10	107460000	107680000	255,255,0	0.8865694671751753	0.03392510160751351	0.03482775835201116	0.5032051282051282	0.6656759906759907
chr10	22070000	22280000	chr10	22070000	22280000	255,255,0	1.3124638485287856	0.03581622710895298	0.031389411056415156	0.8099173553719008	0.8099173553719008
chr10	97520000	97670000	chr10	97520000	97670000	255,255,0	0.9737294366916119	0.027514746708728062	0.03904783469206322	0.546875	0.671875
chr10	107900000	108110000	chr10	107900000	108110000	255,255,0	0.9433297020560563	0.021718411802430886	0.044435662027603934	0.5397727272727273	0.6534090909090908
chr10	99250000	99410000	chr10	99250000	99410000	255,255,0	1.105764678514518	0.023003162290957602	0.04291657669744109	0.6805555555555556	0.7083333333333334
chr10	135070000	135280000	chr10	135070000	135280000	255,255,0	1.2141411856631765	0.034059028551638684	0.03176198098007289	0.774793388429752	0.671487603305785
chr10	45010000	45150000	chr10	45010000	45150000	255,255,0	0.8531557503407203	0.04292556077150219	0.022674587519937204	0.625	0.5535714285714286
chr10	70050000	70220000	chr10	70050000	70220000	255,255,0	0.9796614288507339	0.04689232128094967	0.01867189140174673	0.7407407407407407	0.5925925925925926
chr10	71500000	71640000	chr10	71500000	71640000	255,255,0	0.7647811976958809	0.022916111453171108	0.04245766765575158	0.5178571428571429	0.5178571428571429
chr10	18420000	18600000	chr10	18420000	18600000	255,255,0	0.8658171066321347	0.034126647301016826	0.030619601716935865	0.6555555555555556	0.5
chr10	83370000	83600000	chr10	83370000	83600000	255,255,0	1.04012021605366	0.03516689394235124	0.029405080633457575	0.7569444444444444	0.6041666666666666
chr10	120520000	120790000	chr10	120520000	120790000	255,255,0	1.1725303095468878	0.01959144214876494	0.04488797803381417	0.5459183673469388	0.8724489795918368
chr10	1880000	2150000	chr10	1880000	2150000	255,255,0	1.0399085301831386	0.030244764045637255	0.03374385929320632	0.6887755102040817	0.7295918367346939
chr10	33270000	33390000	chr10	33270000	33390000	255,255,0	0.7564305118782975	0.02646299474238169	0.03623950133194934	0.5	0.5
chr10	6410000	6590000	chr10	6410000	6590000	255,255,0	1.0604835969012552	0.020379873257949772	0.04215189771305938	0.5666666666666667	0.7666666666666667
chr10	131040000	131350000	chr10	131040000	131350000	255,255,0	1.1180383592301049	0.0338838188285579	0.02841328679464783	0.75390625	0.61328125
chr10	102730000	102990000	chr10	102730000	102990000	255,255,0	1.2891049176812568	0.031345342984023035	0.03056261464159224	0.7747252747252747	0.8186813186813187
chr10	27750000	27940000	chr10	27750000	27940000	255,255,0	0.7989417182102456	0.030427202185012714	0.030478378685560515	0.59	0.51
chr10	120320000	120500000	chr10	120320000	120500000	255,255,0	0.9872817323036218	0.03896791886965368	0.021779771561514887	0.6777777777777778	0.5666666666666667
chr10	14740000	14880000	chr10	14740000	14880000	255,255,0	0.855279454082106	0.014115838866837933	0.0465150561146684	0.5178571428571429	0.625
chr10	126910000	127060000	chr10	126910000	127060000	255,255,0	0.9174993100246227	0.039093753741257266	0.021399501704896583	0.640625	0.546875
chr10	80340000	80480000	chr10	80340000	80480000	255,255,0	0.8922360618405656	0.021452753147076196	0.039002465251201	0.5178571428571429	0.625
chr10	78720000	78900000	chr10	78720000	78900000	255,255,0	0.8533533030495649	0.018634186977116725	0.04168919468440878	0.5	0.7
chr10	123590000	123760000	chr10	123590000	123760000	255,255,0	1.0416025609105208	0.023058290087718914	0.0368057412502381	0.6419753086419753	0.7407407407407407
chr10	24850000	25050000	chr10	24850000	25050000	255,255,0	1.0002558085676332	0.034745080682584244	0.02473682291330295	0.7	0.6272727272727273
chr10	48420000	48610000	chr10	48420000	48610000	255,255,0	0.911648863267224	0.027556111583237307	0.03151495153924748	0.71	0.55
chr10	96400000	96650000	chr10	96400000	96650000	255,255,0	1.0708174572513176	0.028786940716319615	0.02975760865011933	0.6863905325443787	0.6745562130177515
chr10	94920000	95080000	chr10	94920000	95080000	255,255,0	0.9929395104438157	0.04036067965865384	0.01755353829118557	0.625	0.5972222222222222
chr10	48970000	49240000	chr10	48970000	49240000	255,255,0	0.9140271785093202	0.030788450280102533	0.02673536024748807	0.7602040816326531	0.5357142857142857
chr10	112980000	113230000	chr10	112980000	113230000	255,255,0	0.7808230786296665	0.02778523805585339	0.028928865842567306	0.5798816568047337	0.5207100591715976
chr10	49300000	49480000	chr10	49300000	49480000	255,255,0	1.0232184973286405	0.028660237170818906	0.027730450789809562	0.7	0.7
chr10	60680000	60900000	chr10	60680000	60900000	255,255,0	1.1234861144896	0.024248597303115994	0.031912087343621554	0.7348484848484849	0.8106060606060606
chr10	21860000	22060000	chr10	21860000	22060000	255,255,0	0.8166122695776807	0.029544158858876353	0.026228173020855346	0.6090909090909091	0.5181818181818182
chr10	30510000	30720000	chr10	30510000	30720000	255,255,0	0.7714557091611605	0.036251152533002	0.01902891735101521	0.5289256198347108	0.5619834710743802
chr10	120030000	120230000	chr10	120030000	120230000	255,255,0	0.9594800196414787	0.02335231887973714	0.03183762118022822	0.7727272727272727	0.5
chr10	61310000	61500000	chr10	61310000	61500000	255,255,0	0.9409708064719413	0.028316661410842305	0.026543407998272643	0.77	0.57
chr10	22320000	22540000	chr10	22320000	22540000	255,255,0	1.2006023179781165	0.03286801311193294	0.02076523936891178	0.8106060606060606	0.7651515151515151
chr10	98160000	98320000	chr10	98160000	98320000	255,255,0	0.8865403886156963	0.02489658540923352	0.02869246068001031	0.5694444444444444	0.5972222222222222
chr10	33070000	33230000	chr10	33070000	33230000	255,255,0	0.8977226242589514	0.029177039735992207	0.024095991082454134	0.5972222222222222	0.625
chr10	77280000	77540000	chr10	77280000	77540000	255,255,0	0.9428394772523143	0.02535373178753993	0.027190616636064674	0.510989010989011	0.7967032967032966
chr10	73830000	73990000	chr10	73830000	73990000	255,255,0	0.8664452875103625	0.016503631108986717	0.03598237236555753	0.5138888888888888	0.6805555555555556
chr10	71040000	71200000	chr10	71040000	71200000	255,255,0	0.9213371687730152	0.02691629374525574	0.02503261952382787	0.6527777777777778	0.625
chr10	120630000	120790000	chr10	120630000	120790000	255,255,0	0.888301918219123	0.012101229096550882	0.03941290719546701	0.5138888888888888	0.6805555555555556
chr10	123980000	124100000	chr10	123980000	124100000	255,255,0	0.7471752748498967	0.012712698930101705	0.038305170851386204	0.5	0.5
chr10	73020000	73180000	chr10	73020000	73180000	255,255,0	0.8119949448881908	0.023583581472261934	0.027106805679378326	0.5972222222222222	0.5694444444444444
chr10	131490000	131700000	chr10	131490000	131700000	255,255,0	0.779389951174262	0.023622888814472644	0.026934929821561315	0.5227272727272727	0.5364408318953773
chr10	124580000	124800000	chr10	124580000	124800000	255,255,0	1.1272585802004442	0.018717768733846944	0.03178908042531275	0.7045454545454546	0.7651515151515151
chr10	114590000	114760000	chr10	114590000	114760000	255,255,0	1.0016949519212173	0.014801496320722762	0.03556920570045638	0.6172839506172839	0.691358024691358
chr10	128550000	128710000	chr10	128550000	128710000	255,255,0	0.8593802102150886	0.02419945135625036	0.024905514922505385	0.5416666666666666	0.5972222222222222
chr10	7470000	7640000	chr10	7470000	7640000	255,255,0	0.8675642570568171	0.016004994045556564	0.03233293584836807	0.5185185185185185	0.6419753086419753
chr10	98580000	98740000	chr10	98580000	98740000	255,255,0	0.9816155195716884	0.024332802354490656	0.023717581065285688	0.5972222222222222	0.6527777777777778
chr10	76030000	76230000	chr10	76030000	76230000	255,255,0	0.7890471958155029	0.01787026238843873	0.029912962589392335	0.5545454545454546	0.5909090909090909
chr10	76490000	76630000	chr10	76490000	76630000	255,255,0	0.7379901535680864	0.021502189632159902	0.026148776652484166	0.5178571428571429	0.5535714285714286
chr10	11600000	11760000	chr10	11600000	11760000	255,255,0	0.8562529574869384	0.01780047277311049	0.02930432992040037	0.5208333333333333	0.6430555555555555
chr10	31820000	31990000	chr10	31820000	31990000	255,255,0	0.7998027042012983	0.02590260937852086	0.020327078954758736	0.5925925925925926	0.5679012345679012
chr10	84030000	84220000	chr10	84030000	84220000	255,255,0	0.9554929708664084	0.027887804341279673	0.018176040294725825	0.67	0.63
chr10	5950000	6110000	chr10	5950000	6110000	255,255,0	0.9479266829054448	0.01869678529989829	0.027192409083188453	0.6527777777777778	0.6805555555555556
chr10	6130000	6270000	chr10	6130000	6270000	255,255,0	0.8829477584104045	0.02916586099446088	0.016698560828414352	0.625	0.5892857142857143
chr10	112350000	112510000	chr10	112350000	112510000	255,255,0	0.9369320858924113	0.023210747489510776	0.022459503545530037	0.5694444444444444	0.6805555555555556
chr10	74420000	74560000	chr10	74420000	74560000	255,255,0	0.7574811828290415	0.028503792111135733	0.016097492785575172	0.5535714285714286	0.5535714285714286
chr10	124850000	124970000	chr10	124850000	124970000	255,255,0	0.7453185323274494	0.02612988570395124	0.018340749678643943	0.5	0.5
chr10	93830000	94000000	chr10	93830000	94000000	255,255,0	0.8968729039877031	0.02100750911668019	0.02259626366480893	0.5679012345679012	0.6172839506172839
chr10	61090000	61290000	chr10	61090000	61290000	255,255,0	0.8633768232252503	0.02050984151496843	0.02180392783591492	0.5363636363636364	0.7363636363636363
chr10	11390000	11550000	chr10	11390000	11550000	255,255,0	0.75942717582646	0.023040272807001147	0.019247922198711402	0.5570549242424243	0.5116003787878788
chr10	27970000	28090000	chr10	27970000	28090000	255,255,0	0.7305835244514984	0.021010972180157177	0.02121775023385802	0.5	0.5
chr10	63160000	63310000	chr10	63160000	63310000	255,255,0	0.828034248878674	0.02382756255065226	0.01583696834745789	0.640625	0.546875
chr10	59620000	59740000	chr10	59620000	59740000	255,255,0	0.7407936405492512	0.022955249987673614	0.016334514251005267	0.5546875	0.5234375
chr10	23380000	23520000	chr10	23380000	23520000	255,255,0	0.8926659221110569	0.02298889355470676	0.013071937067057487	0.625	0.625
chr10	127070000	127270000	chr10	127070000	127270000	255,255,0	0.9124516439173052	0.020422592213139214	0.013970345585033937	0.7266414141414141	0.5523989898989898
chr10	25070000	25220000	chr10	25070000	25220000	255,255,0	0.8564437957417146	0.018440633798969437	0.01577302954535125	0.640625	0.578125
chr10	17120000	17310000	chr10	17120000	17310000	255,255,0	0.858354315778669	0.01642047544718587	0.01711705634475595	0.57	0.67
chr11	48470000	50470000	chr11	48470000	50470000	255,255,0	1.1161422781580908	0.3167258164781745	0.2593484819217036	0.6703960396039604	0.6420792079207921
chr11	53820000	55300000	chr11	53820000	55300000	255,255,0	0.8257438014907369	0.25736665932892955	0.31786341684489094	0.7041441441441442	0.4001801801801802
chr11	108990000	110170000	chr11	108990000	110170000	255,255,0	1.2318259061137586	0.14510225157154977	0.1507251904344945	0.7971751412429379	0.707909604519774
chr11	37520000	38900000	chr11	37520000	38900000	255,255,0	0.5548101012538095	0.1566101527328508	0.13535863928100633	0.45113871635610764	0.4051948051948052
chr11	42860000	43490000	chr11	42860000	43490000	255,255,0	1.199999779788865	0.1136924818045491	0.17324111226181613	0.595703125	0.833984375
chr11	90480000	91280000	chr11	90480000	91280000	255,255,0	0.5922298214999218	0.1580750709613995	0.10080048180074946	0.4298780487804878	0.5036585365853659
chr11	28560000	29380000	chr11	28560000	29380000	255,255,0	0.9476908103934631	0.10754341773849532	0.1512219753280925	0.4349593495934959	0.7555831265508685
chr11	99980000	100660000	chr11	99980000	100660000	255,255,0	0.9234604043795576	0.12687279568496623	0.1309537090786609	0.8025210084033614	0.46638655462184875
chr11	99240000	99890000	chr11	99240000	99890000	255,255,0	1.347048029447625	0.11646980876149865	0.13484209092791813	0.7924701561065197	0.8576675849403123
chr11	29480000	30280000	chr11	29480000	30280000	255,255,0	1.4657530839764095	0.11570695975432793	0.10333141827743617	0.8603658536585366	0.7286585365853658
chr11	98510000	99120000	chr11	98510000	99120000	255,255,0	0.8581070437041981	0.09832812859391032	0.12050699165242236	0.5483870967741935	0.7034339229968782
chr11	133010000	133670000	chr11	133010000	133670000	255,255,0	0.8287118598565808	0.08455427972766319	0.1205091499243478	0.5008912655971479	0.786096256684492
chr11	23000000	23460000	chr11	23000000	23460000	255,255,0	0.8800237666404329	0.10860972255486977	0.09133582349543218	0.6757246376811594	0.5090579710144928
chr11	31130000	32070000	chr11	31130000	32070000	255,255,0	1.265934727679304	0.09256914508218728	0.1072170475149321	0.786790780141844	0.6343085106382979
chr11	65690000	66140000	chr11	65690000	66140000	255,255,0	1.2345508272145551	0.10972745951681914	0.09000023470289163	0.8468809073724007	0.7372400756143668
chr11	18870000	19760000	chr11	18870000	19760000	255,255,0	1.1294317698540337	0.1041333992230882	0.09549072473215774	0.7081481481481482	0.6133333333333333
chr11	56260000	56480000	chr11	56260000	56480000	255,255,0	0.8289975883381028	0.1095903388463415	0.08954211902360143	0.6439393939393939	0.6742424242424242
chr11	20570000	21420000	chr11	20570000	21420000	255,255,0	1.1256307986426788	0.10532025710716664	0.09368535224939767	0.6539879720003944	0.6800872522922212
chr11	63020000	63450000	chr11	63020000	63450000	255,255,0	1.0339086426101816	0.14436818625524864	0.05346820119529803	0.7169421487603306	0.6136363636363636
chr11	8000000	8450000	chr11	8000000	8450000	255,255,0	1.0751276222209676	0.10972833418574503	0.086292661282097	0.7246333946306942	0.6624615819862917
chr11	110810000	111650000	chr11	110810000	111650000	255,255,0	1.2716686619986979	0.07392916184664206	0.12124255729083573	0.7224819078523783	0.7663408792397435
chr11	14390000	14630000	chr11	14390000	14630000	255,255,0	0.9198854281636468	0.13106975974761892	0.06385916018008654	0.7371794871794872	0.5448717948717948
chr11	31360000	32080000	chr11	31360000	32080000	255,255,0	0.8289530040957747	0.10806467880800738	0.08651592904540714	0.5007507507507507	0.5472972972972973
chr11	34600000	35510000	chr11	34600000	35510000	255,255,0	1.5399485439456282	0.1095572650723966	0.0849669599542694	0.75	0.8672022684310019
chr11	69800000	70260000	chr11	69800000	70260000	255,255,0	0.9036735620388601	0.10167748099837184	0.09160371722478683	0.5742753623188406	0.6068840579710145
chr11	10880000	11720000	chr11	10880000	11720000	255,255,0	1.2345563523542729	0.10571089792811048	0.08694843976756544	0.6233074691168066	0.7651697136409406
chr11	135550000	135750000	chr11	135550000	135750000	255,255,0	1.2436841683439344	0.03819224984314149	0.15446280991735528	0.5909090909090909	0.8090909090909091
chr11	67890000	68050000	chr11	67890000	68050000	255,255,0	0.9061783647661811	0.10167782149121202	0.08964038332112322	0.625	0.6527777777777778
chr11	66950000	67160000	chr11	66950000	67160000	255,255,0	1.4116651100616227	0.022568635745677974	0.1685236200434479	0.6942148760330579	0.7851239669421488
chr11	62340000	62520000	chr11	62340000	62520000	255,255,0	1.2555403853703742	0.04960420078474563	0.14076489091412608	0.7222222222222222	0.7666666666666667
chr11	62900000	63770000	chr11	62900000	63770000	255,255,0	1.7986637374383387	0.08111788922537183	0.10844802881903914	0.9483471074380165	0.8837809917355371
chr11	83970000	84470000	chr11	83970000	84470000	255,255,0	1.1988603545959724	0.06398543783486016	0.12359279640708895	0.8476923076923077	0.62
chr11	110800000	111820000	chr11	110800000	111820000	255,255,0	1.302593048451626	0.07583852214289087	0.11047797939499193	0.6410256410256411	0.8374811463046757
chr11	132260000	132740000	chr11	132260000	132740000	255,255,0	1.4338023143309548	0.11848417335417755	0.06769963840164948	0.9183333333333333	0.7883333333333333
chr11	106330000	107290000	chr11	106330000	107290000	255,255,0	1.5346782478200052	0.07863944670192471	0.106097466428406	0.9047619047619048	0.7997448979591837
chr11	70690000	70870000	chr11	70690000	70870000	255,255,0	1.1902105647078658	0.040507272259627095	0.1439495025482298	0.7444444444444445	0.7222222222222222
chr11	4160000	4350000	chr11	4160000	4350000	255,255,0	1.1848342708901258	0.1143072480075914	0.06830972567661006	0.6349814814814815	0.726537037037037
chr11	14380000	14750000	chr11	14380000	14750000	255,255,0	1.1648050937884682	0.09959812084025896	0.08254948089636688	0.817174515235457	0.631578947368421
chr11	41770000	42670000	chr11	41770000	42670000	255,255,0	0.8645506189562517	0.07738159735078123	0.10389987491915163	0.5	0.6478260869565218
chr11	22220000	22760000	chr11	22220000	22760000	255,255,0	1.6311433491676552	0.108162693394496	0.072893097033216	0.7248677248677249	0.9457671957671958
chr11	100760000	101150000	chr11	100760000	101150000	255,255,0	1.4184979470838077	0.09417154681751308	0.08604984885680556	0.8075	0.88
chr11	69590000	70130000	chr11	69590000	70130000	255,255,0	0.9763707201978247	0.09177800174208363	0.08707481926251485	0.6309523809523809	0.6283068783068783
chr11	129540000	130320000	chr11	129540000	130320000	255,255,0	1.3412071437576072	0.08840125783076025	0.08993777902829955	0.8096153846153846	0.8467948717948718
chr11	15840000	16480000	chr11	15840000	16480000	255,255,0	1.5215934662271087	0.07211351283436118	0.10553777669585818	0.7130681818181818	0.9015151515151515
chr11	62900000	63470000	chr11	62900000	63470000	255,255,0	1.300944549424988	0.08558990690866441	0.09070477580779965	0.915576694411415	0.5469678953626635
chr11	76720000	77100000	chr11	76720000	77100000	255,255,0	1.1918756784204052	0.10277778468464396	0.07351442048656286	0.7289473684210527	0.7710526315789473
chr11	71880000	72370000	chr11	71880000	72370000	255,255,0	0.9407043842462512	0.09644680114722623	0.07912843058183217	0.6432	0.544
chr11	12890000	13060000	chr11	12890000	13060000	255,255,0	0.8805782611892459	0.13171599897686087	0.04376229459379732	0.5925925925925926	0.6790123456790124
chr11	96530000	97240000	chr11	96530000	97240000	255,255,0	1.2757035019216765	0.08487665898907373	0.09021235661211377	0.9027777777777778	0.6520061728395061
chr11	74920000	75290000	chr11	74920000	75290000	255,255,0	1.0141007415766743	0.07754638906461617	0.09579735869091194	0.7340720221606648	0.703601108033241
chr11	128700000	129430000	chr11	128700000	129430000	255,255,0	1.1844456032277035	0.08439599800079203	0.08860099014493418	0.6955398061372456	0.7773999898031063
chr11	84880000	85750000	chr11	84880000	85750000	255,255,0	1.0617734835926034	0.09851046146117014	0.07322863676007946	0.6823347107438017	0.6234504132231405
chr11	124140000	124890000	chr11	124140000	124890000	255,255,0	1.1210611100684524	0.09018735934466485	0.08118201291248825	0.7943213296398892	0.6156509695290858
chr11	77240000	77670000	chr11	77240000	77670000	255,255,0	1.5344420265279424	0.08968889624519867	0.08005626608719038	0.7827969132316959	0.8742706568793526
chr11	9610000	10240000	chr11	9610000	10240000	255,255,0	1.4930029591919458	0.10338702745858949	0.06630014587902677	0.8359375	0.8173828125
chr11	56570000	57040000	chr11	56570000	57040000	255,255,0	1.0934099194444729	0.09015631456997081	0.07869646159204917	0.6579861111111112	0.765625
chr11	47100000	47400000	chr11	47100000	47400000	255,255,0	1.3863610808736628	0.08700140273125265	0.0816042082200562	0.7708333333333334	0.8708333333333333
chr11	131600000	132090000	chr11	131600000	132090000	255,255,0	1.6995238672553459	0.07039082647557787	0.09754171467979778	0.9184	0.92
chr11	116710000	117130000	chr11	116710000	117130000	255,255,0	1.7875515001330644	0.040617338431679986	0.1271798861269553	0.854978354978355	0.9004329004329005
chr11	6830000	7500000	chr11	6830000	7500000	255,255,0	1.4189860835266344	0.0899240762084629	0.07782473891087022	0.8140138408304498	0.7551903114186851
chr11	93910000	94580000	chr11	93910000	94580000	255,255,0	1.5543786497556562	0.08989202763458026	0.07765172831577344	0.9160899653979239	0.8434256055363322
chr11	35570000	36370000	chr11	35570000	36370000	255,255,0	1.784075876746486	0.06836993242279885	0.09730054757286072	0.9079268292682927	0.8896341463414634
chr11	57560000	58340000	chr11	57560000	58340000	255,255,0	1.566336710531259	0.08086357818933623	0.0823843521687434	0.8660256410256411	0.9012820512820513
chr11	800000	1040000	chr11	800000	1040000	255,255,0	1.3023869032871176	0.08780520981574494	0.07334356370706605	0.8141025641025641	0.6089743589743589
chr11	68970000	69560000	chr11	68970000	69560000	255,255,0	1.471884811311304	0.08791682915158211	0.07280276779306602	0.8611111111111112	0.8667809675704412
chr11	111890000	112480000	chr11	111890000	112480000	255,255,0	1.3206897046769868	0.08081705734790917	0.07769552259884385	0.7455555555555555	0.7633333333333333
chr11	119940000	120630000	chr11	119940000	120630000	255,255,0	1.56540497659917	0.0858602550807234	0.07091167466370724	0.8146938775510204	0.8995918367346939
chr11	83360000	83960000	chr11	83360000	83960000	255,255,0	1.5734678485342004	0.08171461908497576	0.07498869081985055	0.832258064516129	0.9043010752688172
chr11	4390000	4800000	chr11	4390000	4800000	255,255,0	1.2673816800142923	0.09395448614170132	0.06244287635537633	0.8425881716322893	0.6268302775655716
chr11	17830000	18470000	chr11	17830000	18470000	255,255,0	0.8973574186991242	0.06854358928581662	0.08782312647239982	0.6240530303030303	0.5047348484848485
chr11	128700000	129210000	chr11	128700000	129210000	255,255,0	0.9390102126674326	0.07098999858300406	0.08360915694692737	0.7292899408284024	0.5399408284023669
chr11	92650000	92980000	chr11	92650000	92980000	255,255,0	0.8338601650272568	0.07004402390389806	0.0834013110221897	0.5951557093425606	0.7301038062283737
chr11	25300000	25920000	chr11	25300000	25920000	255,255,0	0.6051644529638642	0.06735391414374418	0.08499795761724427	0.4163306451612903	0.45060483870967744
chr11	92760000	92970000	chr11	92760000	92970000	255,255,0	0.6327136992590494	0.03273211595543278	0.11868136026445629	0.5041322314049587	0.5785123966942148
chr11	65400000	65630000	chr11	65400000	65630000	255,255,0	1.2295731357651734	0.06494684107629607	0.08562476415842124	0.6736111111111112	0.7430555555555556
chr11	3400000	3550000	chr11	3400000	3550000	255,255,0	0.9120938087619264	0.06860972356856393	0.07998722706601305	0.578125	0.578125
chr11	122130000	122600000	chr11	122130000	122600000	255,255,0	1.1010251903578308	0.08223823726647717	0.06579763171998973	0.8854166666666666	0.5590277777777778
chr11	36630000	36850000	chr11	36630000	36850000	255,255,0	0.9209710980373444	0.07777902561211263	0.06993049931693143	0.7045454545454546	0.5227272727272727
chr11	134940000	135750000	chr11	134940000	135750000	255,255,0	1.7955564087060787	0.11319799312004894	0.034419046762978134	0.825698988697204	0.9643069601427722
chr11	90160000	90470000	chr11	90160000	90470000	255,255,0	1.1679898072359982	0.1072833021947818	0.040008612923937634	0.76953125	0.73046875
chr11	81760000	82360000	chr11	81760000	82360000	255,255,0	1.38656859672543	0.08474303405599617	0.06198326142237402	0.8526881720430107	0.7064516129032258
chr11	65160000	65350000	chr11	65160000	65350000	255,255,0	0.8793967453427906	0.06979741127063438	0.07676297775110816	0.7	0.64
chr11	58450000	58650000	chr11	58450000	58650000	255,255,0	0.845739097506905	0.07061210053969684	0.07435690338351328	0.6818181818181818	0.5
chr11	105440000	106090000	chr11	105440000	106090000	255,255,0	0.8614426748210868	0.05427035809139568	0.08874442289760616	0.4591368227731864	0.7144168962350781
chr11	60070000	60480000	chr11	60070000	60480000	255,255,0	1.4184537750519677	0.045717001463411	0.09657815878783096	0.8662131519274376	0.8390022675736961
chr11	36970000	37480000	chr11	36970000	37480000	255,255,0	0.9217147019012544	0.09209011226102826	0.05016125434700345	0.5517751479289941	0.613905325443787
chr11	126950000	127540000	chr11	126950000	127540000	255,255,0	1.080927687888491	0.08837218109433738	0.0535344221765678	0.6855555555555556	0.7077777777777777
chr11	62890000	63030000	chr11	62890000	63030000	255,255,0	0.9263412666829745	0.09067573949757858	0.05098041993261678	0.5535714285714286	0.5892857142857143
chr11	76350000	76710000	chr11	76350000	76710000	255,255,0	0.814877875669327	0.055210117592970544	0.08636753769269594	0.5906432748538012	0.5584795321637427
chr11	133690000	134500000	chr11	133690000	134500000	255,255,0	1.533356104340902	0.05594175189698353	0.08542133484955322	0.9399167162403331	0.8935157644259369
chr11	12180000	12810000	chr11	12180000	12810000	255,255,0	1.6038560949738154	0.06715689594816623	0.073840362707247	0.8349609375	0.8818359375
chr11	3750000	4000000	chr11	3750000	4000000	255,255,0	1.7470520765870392	0.05565071649429715	0.0841187579878393	0.863905325443787	0.8520710059171598
chr11	123570000	124080000	chr11	123570000	124080000	255,255,0	1.289015077093409	0.07308207770493103	0.06595851787840987	0.764792899408284	0.8683431952662722
chr11	4880000	5160000	chr11	4880000	5160000	255,255,0	1.305246662492653	0.07048795120624565	0.06697713133157104	0.8142857142857143	0.7285714285714285
chr11	74600000	74870000	chr11	74600000	74870000	255,255,0	0.7974189550522508	0.05064981719258696	0.08616495888025705	0.5663265306122449	0.6173469387755102
chr11	36380000	36590000	chr11	36380000	36590000	255,255,0	1.580898607119476	0.05972282266530618	0.0768304581742667	0.8099173553719008	0.8099173553719008
chr11	135040000	135260000	chr11	135040000	135260000	255,255,0	0.7765658420891495	0.06359472252053208	0.07230361448422853	0.6666666666666666	0.5984848484848485
chr11	112970000	113680000	chr11	112970000	113680000	255,255,0	1.4947958032451354	0.07428951936152974	0.06080130465133832	0.8263888888888888	0.9143518518518519
chr11	78240000	78660000	chr11	78240000	78660000	255,255,0	1.6456255736780818	0.08692218304194238	0.047818948693362534	0.8636363636363636	0.9329004329004329
chr11	48160000	48430000	chr11	48160000	48430000	255,255,0	1.681687212954344	0.05492089667307187	0.07960786190054508	0.8622448979591837	0.8826530612244898
chr11	73350000	73600000	chr11	73350000	73600000	255,255,0	1.3936718234181131	0.05152307222762757	0.08252412774723986	0.8522823330515639	0.7774725274725275
chr11	125600000	125950000	chr11	125600000	125950000	255,255,0	1.3645129635516915	0.06930460284191627	0.06342129403759175	0.6944444444444444	0.9166666666666666
chr11	76370000	76570000	chr11	76370000	76570000	255,255,0	0.84731636197192	0.054684020490130346	0.07798022878714883	0.6727272727272727	0.5363636363636364
chr11	69300000	69530000	chr11	69300000	69530000	255,255,0	0.8968509365831164	0.04655152470378417	0.08543554964403935	0.5307449494949494	0.7150883838383839
chr11	30410000	31000000	chr11	30410000	31000000	255,255,0	1.7379740527089682	0.06548560556564437	0.06571610006174575	0.8344456803856137	0.9242491657397107
chr11	95220000	95840000	chr11	95220000	95840000	255,255,0	1.7691404717220711	0.07505751301225413	0.055293089895397995	0.9042338709677419	0.9566532258064516
chr11	130450000	130710000	chr11	130450000	130710000	255,255,0	1.2960116231022325	0.0735491027923314	0.056507486261375695	0.8186813186813187	0.8516483516483516
chr11	86620000	87030000	chr11	86620000	87030000	255,255,0	1.582090860824228	0.06501246301567848	0.06491016907834907	0.8662131519274376	0.8843537414965986
chr11	115170000	115580000	chr11	115170000	115580000	255,255,0	1.0109401304954213	0.07884045848631951	0.0510506370424062	0.7437641723356009	0.5487528344671202
chr11	107820000	107940000	chr11	107820000	107940000	255,255,0	0.7654362257533258	0.05351819838870827	0.07632155711607691	0.5	0.5
chr11	2180000	2430000	chr11	2180000	2430000	255,255,0	1.2364121310281977	0.06506108053448695	0.06368667204372175	0.7218934911242604	0.7100591715976331
chr11	64010000	64200000	chr11	64010000	64200000	255,255,0	1.2522792395673248	0.048958585868992446	0.07975239246146135	0.79	0.73
chr11	8240000	8430000	chr11	8240000	8430000	255,255,0	0.9185947484594681	0.03813588019118503	0.09036354067578525	0.5510683760683761	0.6976495726495726
chr11	94670000	94950000	chr11	94670000	94950000	255,255,0	1.3229462334846989	0.07067607908791249	0.05697614829601891	0.8238095238095238	0.8047619047619048
chr11	2960000	3260000	chr11	2960000	3260000	255,255,0	1.2523895487763042	0.06188545737590498	0.06560374613969172	0.8541666666666666	0.5708333333333333
chr11	110310000	110800000	chr11	110310000	110800000	255,255,0	0.9083345071190689	0.06675406897074927	0.060560931541567165	0.5088	0.656
chr11	103910000	104460000	chr11	103910000	104460000	255,255,0	0.9662919410254279	0.05698737462665937	0.07021407638548614	0.5089285714285714	0.7716836734693877
chr11	18900000	19390000	chr11	18900000	19390000	255,255,0	1.022828007411237	0.07920247500782666	0.04746112816460219	0.6112	0.6368
chr11	14120000	14340000	chr11	14120000	14340000	255,255,0	1.579266443552977	0.06278042008970375	0.06360299960012994	0.8257575757575758	0.8257575757575758
chr11	61280000	61600000	chr11	61280000	61600000	255,255,0	1.250371881296842	0.058538534277818355	0.067596048494416	0.8492647058823529	0.7169117647058824
chr11	69580000	69800000	chr11	69580000	69800000	255,255,0	1.3987691407821403	0.08065693594603962	0.04532483794931756	0.8174242424242424	0.7643939393939394
chr11	3560000	3710000	chr11	3560000	3710000	255,255,0	1.0655689905901224	0.05230847280441087	0.07337021419482498	0.578125	0.640625
chr11	115720000	115920000	chr11	115720000	115920000	255,255,0	0.8904444254628677	0.07933009288961734	0.04529345264406258	0.6818181818181818	0.6
chr11	2550000	2910000	chr11	2550000	2910000	255,255,0	1.6596804897155246	0.06600812121092985	0.0585818736267647	0.7982456140350878	0.9093567251461988
chr11	82840000	83320000	chr11	82840000	83320000	255,255,0	1.175058425312897	0.055163698835525764	0.06925102447111511	0.625	0.795
chr11	114280000	114670000	chr11	114280000	114670000	255,255,0	1.572803509827735	0.06547629675336353	0.05864274063757252	0.7975	0.9275
chr11	2190000	2310000	chr11	2190000	2310000	255,255,0	0.8661273079331555	0.09466564746667398	0.028795374283008223	0.5	0.5
chr11	93310000	93740000	chr11	93310000	93740000	255,255,0	1.6022101821200043	0.05463515520670148	0.06854173110413309	0.8739669421487604	0.9276859504132231
chr11	26280000	26650000	chr11	26280000	26650000	255,255,0	1.370450377938687	0.05879850026710526	0.06411627651661489	0.8587257617728532	0.7202216066481995
chr11	76190000	76350000	chr11	76190000	76350000	255,255,0	1.068584074109351	0.041726153408290396	0.08029579697827144	0.6805555555555556	0.6527777777777778
chr11	102240000	102520000	chr11	102240000	102520000	255,255,0	1.075813966804174	0.05957476191831457	0.06101386336612544	0.7	0.7428571428571429
chr11	123570000	123770000	chr11	123570000	123770000	255,255,0	1.2321607361745013	0.07272513959345697	0.04773482418451745	0.7909090909090909	0.7181818181818181
chr11	126090000	126410000	chr11	126090000	126410000	255,255,0	1.4332389293988148	0.06670372069866498	0.053490082560202795	0.8198529411764706	0.8786764705882353
chr11	72770000	73120000	chr11	72770000	73120000	255,255,0	1.574717214732137	0.05171500228154777	0.06791626102532489	0.8672839506172839	0.8364197530864198
chr11	16640000	16910000	chr11	16640000	16910000	255,255,0	1.6592821080977826	0.07188822731548308	0.046979742204927316	0.8826530612244898	0.8724489795918368
chr11	86100000	86470000	chr11	86100000	86470000	255,255,0	1.4180730871522957	0.04774902110947149	0.07056603354926083	0.7811634349030471	0.8254847645429363
chr11	22240000	22480000	chr11	22240000	22480000	255,255,0	0.8966498744886657	0.0807715706428446	0.03746808217074432	0.6730769230769231	0.5064102564102564
chr11	46060000	46560000	chr11	46060000	46560000	255,255,0	1.2161170069380112	0.0599781823612493	0.057989979220624106	0.86	0.6107692307692307
chr11	96540000	96880000	chr11	96540000	96880000	255,255,0	1.2165549818892096	0.08029993642420025	0.03725982848208442	0.8790849673202614	0.5588235294117647
chr11	121770000	122100000	chr11	121770000	122100000	255,255,0	1.5294830864319557	0.05878966289342333	0.058545260677807076	0.8788927335640139	0.8996539792387543
chr11	88760000	89200000	chr11	88760000	89200000	255,255,0	1.0327023346629858	0.05594599178983957	0.06057029879827674	0.7055335968379447	0.5988142292490118
chr11	131000000	131460000	chr11	131000000	131460000	255,255,0	1.5142294788559219	0.051079352843193815	0.06494190135269129	0.907608695652174	0.9329710144927537
chr11	126430000	126750000	chr11	126430000	126750000	255,255,0	1.6877172407009702	0.0457549618533154	0.06834800494161936	0.9227941176470589	0.9154411764705882
chr11	44280000	44750000	chr11	44280000	44750000	255,255,0	1.1728161087235358	0.05909236892668994	0.05446567058727146	0.7829861111111112	0.6961805555555556
chr11	19980000	20220000	chr11	19980000	20220000	255,255,0	1.4115880921819284	0.05950976736811585	0.05364362758342135	0.7756410256410257	0.7884615384615384
chr11	95890000	96500000	chr11	95890000	96500000	255,255,0	1.8769009799941219	0.06010253210358324	0.05264287191728584	0.9469302809573361	0.9614984391259105
chr11	13620000	14110000	chr11	13620000	14110000	255,255,0	1.643220584412886	0.05303886219638548	0.059352183862682706	0.8864	0.8896
chr11	12560000	12780000	chr11	12560000	12780000	255,255,0	1.508478259683756	0.03263690441585913	0.07969742538938274	0.7651515151515151	0.8409090909090909
chr11	35900000	36360000	chr11	35900000	36360000	255,255,0	1.0754247752862804	0.041868384969749775	0.07033200667451034	0.5018115942028986	0.8134057971014492
chr11	6530000	6800000	chr11	6530000	6800000	255,255,0	1.4230993728022228	0.04217792204844302	0.06977346282038194	0.7908163265306123	0.8112244897959183
chr11	5760000	6160000	chr11	5760000	6160000	255,255,0	1.4056034064297904	0.06153452663829838	0.05020861813327858	0.8071428571428572	0.7690476190476191
chr11	68070000	68310000	chr11	68070000	68310000	255,255,0	1.1235778609816574	0.06854542494939686	0.041927701878716736	0.6987179487179487	0.8012820512820513
chr11	65710000	65910000	chr11	65710000	65910000	255,255,0	1.2669469008407583	0.0729885293302826	0.037115330010564614	0.7727272727272727	0.7909090909090909
chr11	87110000	87460000	chr11	87110000	87460000	255,255,0	1.7435288661704949	0.05432129000601346	0.05552909941536624	0.9104938271604939	0.9104938271604939
chr11	87630000	87880000	chr11	87630000	87880000	255,255,0	0.9686859776485264	0.048538177786704356	0.0610975394445182	0.6745562130177515	0.6035502958579881
chr11	45130000	45530000	chr11	45130000	45530000	255,255,0	0.8209255522963497	0.0607436720132183	0.048741083945626526	0.530952380952381	0.5976190476190476
chr11	111640000	111820000	chr11	111640000	111820000	255,255,0	1.2035925474641236	0.050129482490345115	0.05933648530506931	0.7222222222222222	0.7
chr11	123070000	123300000	chr11	123070000	123300000	255,255,0	1.2581397311890516	0.06280748218207804	0.04639981607397553	0.8125	0.7708333333333334
chr11	7810000	7950000	chr11	7810000	7950000	255,255,0	0.9562524600421034	0.05843534381072618	0.050744458961408105	0.5535714285714286	0.5892857142857143
chr11	113700000	114160000	chr11	113700000	114160000	255,255,0	1.600287505141976	0.05023046873216308	0.05891932708204489	0.9039855072463768	0.8641304347826086
chr11	117840000	118240000	chr11	117840000	118240000	255,255,0	1.4490509469486865	0.07833068798479881	0.030600188664741096	0.8595238095238096	0.8404761904761905
chr11	88280000	88720000	chr11	88280000	88720000	255,255,0	1.258124125687081	0.06139404710039253	0.04744450494528224	0.6363636363636364	0.883399209486166
chr11	15130000	15650000	chr11	15130000	15650000	255,255,0	1.398013702079349	0.05734561986280898	0.05040900529099472	0.896011396011396	0.6823361823361823
chr11	61110000	61270000	chr11	61110000	61270000	255,255,0	0.9722936394771168	0.041903983589433945	0.06576888144595228	0.625	0.6527777777777778
chr11	101650000	102040000	chr11	101650000	102040000	255,255,0	1.2321791193156006	0.04594768911702589	0.060918508954688984	0.8475	0.6975
chr11	34260000	34450000	chr11	34260000	34450000	255,255,0	1.3691075276015257	0.06072831882799751	0.04613224228035118	0.75	0.77
chr11	111950000	112230000	chr11	111950000	112230000	255,255,0	1.4314702966020647	0.07097494118196143	0.035737368541863476	0.861904761904762	0.8333333333333334
chr11	40460000	40870000	chr11	40460000	40870000	255,255,0	1.1443639940837484	0.05454917820161874	0.051951323183236656	0.8156834538822116	0.6213398402839396
chr11	101200000	101600000	chr11	101200000	101600000	255,255,0	1.2869642434591164	0.06160995470526362	0.044767625043781414	0.8404761904761905	0.7452380952380953
chr11	34630000	34990000	chr11	34630000	34990000	255,255,0	1.5320790063799643	0.06410649447209477	0.0417699389815647	0.8333333333333334	0.8742690058479532
chr11	45550000	45990000	chr11	45550000	45990000	255,255,0	1.7376723332616422	0.04089649828485051	0.06395067523574294	0.9347826086956522	0.9308300395256917
chr11	17190000	17370000	chr11	17190000	17370000	255,255,0	1.337312022614801	0.05504085658571618	0.04949163889069698	0.7444444444444445	0.7666666666666667
chr11	108670000	108970000	chr11	108670000	108970000	255,255,0	1.3960330843601567	0.04976774389415985	0.054674433490186664	0.7125	0.9041666666666667
chr11	102570000	102910000	chr11	102570000	102910000	255,255,0	1.292286586677616	0.060481234649939306	0.04360864954796695	0.7745098039215687	0.8202614379084967
chr11	35010000	35500000	chr11	35010000	35500000	255,255,0	1.7148479554247733	0.043957011653368	0.060120170205624324	0.864	0.9376
chr11	60770000	61040000	chr11	60770000	61040000	255,255,0	1.4036189627339999	0.04916969972810456	0.054769764744955735	0.8826530612244898	0.8112244897959183
chr11	47980000	48130000	chr11	47980000	48130000	255,255,0	1.0610760183217807	0.034624691913226195	0.0693074935573153	0.609375	0.671875
chr11	11800000	12160000	chr11	11800000	12160000	255,255,0	1.3290068245011533	0.055269242535496685	0.04866290059763126	0.6403508771929824	0.868421052631579
chr11	56860000	57040000	chr11	56860000	57040000	255,255,0	1.138236563815648	0.036932886076445834	0.06587193585841614	0.6777777777777778	0.7444444444444445
chr11	129920000	130300000	chr11	129920000	130300000	255,255,0	1.4105819551816616	0.036117276853942226	0.06662288318885168	0.881578947368421	0.8921052631578947
chr11	103560000	103870000	chr11	103560000	103870000	255,255,0	1.267048682464805	0.06141153669010602	0.04124376174874654	0.74609375	0.83984375
chr11	123360000	123550000	chr11	123360000	123550000	255,255,0	1.2522423208047775	0.043349881447093036	0.05804922991830938	0.73	0.79
chr11	82410000	82830000	chr11	82410000	82830000	255,255,0	1.1610872988864194	0.056463150159783385	0.04479806276914296	0.6385281385281385	0.803030303030303
chr11	33930000	34090000	chr11	33930000	34090000	255,255,0	1.0912045235801797	0.04228777123868213	0.05826293732788141	0.7083333333333334	0.625
chr11	17390000	17820000	chr11	17390000	17820000	255,255,0	1.239502752802208	0.04933844429953262	0.05114357835057129	0.6384297520661157	0.8119834710743802
chr11	27700000	28040000	chr11	27700000	28040000	255,255,0	1.2815212000159055	0.059351238335312514	0.040688599401289695	0.826797385620915	0.7156862745098039
chr11	128020000	128560000	chr11	128020000	128560000	255,255,0	1.0245801304088766	0.05033544915649344	0.04962654359033554	0.5833333333333334	0.794973544973545
chr11	25940000	26250000	chr11	25940000	26250000	255,255,0	1.2939110732632784	0.041118984899650955	0.058754648164174986	0.74609375	0.82421875
chr11	75150000	75280000	chr11	75150000	75280000	255,255,0	0.8383493864498482	0.06568672618196014	0.03398245222510793	0.5306122448979592	0.5714285714285714
chr11	65940000	66130000	chr11	65940000	66130000	255,255,0	1.0185173177790774	0.04651962423979489	0.053040507479847974	0.67	0.74
chr11	93940000	94220000	chr11	93940000	94220000	255,255,0	0.9838418330045536	0.06479329594151716	0.03475754275523754	0.8102564102564103	0.5047619047619047
chr11	61850000	62070000	chr11	61850000	62070000	255,255,0	1.3114730810949906	0.05573645251649077	0.043142784124251016	0.7954545454545454	0.8257575757575758
chr11	108340000	108640000	chr11	108340000	108640000	255,255,0	0.8798046475058998	0.04817250988559875	0.05056394319580565	0.6458333333333334	0.6041666666666666
chr11	8010000	8180000	chr11	8010000	8180000	255,255,0	1.018455109666893	0.03573018933727398	0.06298482932791197	0.6419753086419753	0.6419753086419753
chr11	19770000	19960000	chr11	19770000	19960000	255,255,0	1.37381413320004	0.042565743581111176	0.05511485882087712	0.77	0.75
chr11	59620000	60010000	chr11	59620000	60010000	255,255,0	1.0799342666095795	0.05154120520459476	0.04529485093451707	0.7025	0.7225
chr11	32880000	33180000	chr11	32880000	33180000	255,255,0	1.0823095001389	0.06491066903127243	0.03189942814445469	0.6375	0.7625
chr11	26720000	27140000	chr11	26720000	27140000	255,255,0	1.4074821028623064	0.05084566415520854	0.04561436809793826	0.7943722943722944	0.8203463203463204
chr11	27160000	27490000	chr11	27160000	27490000	255,255,0	1.6523636395273704	0.040204120727117335	0.055890139508166625	0.8719723183391004	0.9273356401384083
chr11	11930000	12160000	chr11	11930000	12160000	255,255,0	1.4509953276763876	0.040798277507539796	0.055054550199595265	0.7569444444444444	0.8402777777777778
chr11	64820000	65130000	chr11	64820000	65130000	255,255,0	1.3912861801562348	0.03888457264447884	0.0562232193675571	0.90234375	0.81640625
chr11	44070000	44260000	chr11	44070000	44260000	255,255,0	1.3198852445178955	0.04612198704214711	0.04862641631121785	0.79	0.75
chr11	121420000	121680000	chr11	121420000	121680000	255,255,0	0.8976009173815971	0.02604080426510183	0.06802802868710525	0.5659340659340659	0.7197802197802198
chr11	45120000	45300000	chr11	45120000	45300000	255,255,0	1.3069640433923952	0.056353540595553586	0.03724857348711555	0.7666666666666667	0.7666666666666667
chr11	32370000	32670000	chr11	32370000	32670000	255,255,0	1.2485163455450632	0.03683307141271193	0.05597580527743531	0.8625	0.7208333333333333
chr11	130760000	130980000	chr11	130760000	130980000	255,255,0	1.3461878758369954	0.04696615885648575	0.04582363960470473	0.8409090909090909	0.8409090909090909
chr11	44820000	45100000	chr11	44820000	45100000	255,255,0	1.5444836251517777	0.04737711803166138	0.04499161848250055	0.8523809523809524	0.8904761904761904
chr11	20290000	20490000	chr11	20290000	20490000	255,255,0	1.1144836684297434	0.046468499632897634	0.04523051496067085	0.5737179487179487	0.787004662004662
chr11	125160000	125380000	chr11	125160000	125380000	255,255,0	1.3257130042589287	0.05054691728025644	0.04102907431479126	0.8106060606060606	0.8409090909090909
chr11	66150000	66350000	chr11	66150000	66350000	255,255,0	1.1201737742549613	0.0513207990203991	0.04020868571682468	0.7363636363636363	0.7727272727272727
chr11	134180000	134480000	chr11	134180000	134480000	255,255,0	1.0613670645246178	0.028155734074058063	0.06315730504886544	0.5458333333333333	0.8708333333333333
chr11	70370000	70660000	chr11	70370000	70660000	255,255,0	1.7178015857646032	0.056652476817402764	0.03463328536653015	0.9066666666666666	0.9066666666666666
chr11	94250000	94510000	chr11	94250000	94510000	255,255,0	0.871149932679796	0.026565995861087766	0.06471184986779349	0.510989010989011	0.7087912087912088
chr11	6870000	7230000	chr11	6870000	7230000	255,255,0	1.229451126608328	0.05905214127048915	0.032184339341408685	0.8333333333333334	0.6228070175438597
chr11	47430000	47660000	chr11	47430000	47660000	255,255,0	1.2901869770248928	0.05577734811432708	0.03532526648621807	0.7847222222222222	0.7986111111111112
chr11	57080000	57430000	chr11	57080000	57430000	255,255,0	1.3404151669387723	0.041781261113408116	0.04909786316603694	0.8611111111111112	0.8055555555555556
chr11	110550000	110790000	chr11	110550000	110790000	255,255,0	1.3437412112615	0.040864933034781434	0.04887928816594711	0.8012820512820513	0.8269230769230769
chr11	120950000	121390000	chr11	120950000	121390000	255,255,0	1.1643204128086149	0.044453929345920476	0.04516674625856241	0.8675889328063241	0.6462450592885376
chr11	13100000	13280000	chr11	13100000	13280000	255,255,0	1.1242316670442367	0.053153781393849325	0.03638332195341735	0.7222222222222222	0.6555555555555556
chr11	102960000	103280000	chr11	102960000	103280000	255,255,0	1.3639689594599924	0.042460979044664435	0.04667015231590814	0.8419117647058824	0.8345588235294118
chr11	14770000	15080000	chr11	14770000	15080000	255,255,0	1.3677685531496535	0.03716424809289547	0.051712631298624745	0.734375	0.85546875
chr11	84520000	84700000	chr11	84520000	84700000	255,255,0	1.1210770054021717	0.04664225431385223	0.041879262118075786	0.6555555555555556	0.7222222222222222
chr11	118260000	118380000	chr11	118260000	118380000	255,255,0	0.8044604145204194	0.06688537732805383	0.021625920779351097	0.5	0.5
chr11	118810000	119040000	chr11	118810000	119040000	255,255,0	1.1168174156342316	0.030051261900579655	0.05790090500981307	0.6597222222222222	0.75
chr11	129660000	129900000	chr11	129660000	129900000	255,255,0	1.1998708510862377	0.048458717999118175	0.039440418011691805	0.75	0.8525641025641025
chr11	40990000	41330000	chr11	40990000	41330000	255,255,0	1.0785423951964956	0.045357822391848754	0.04194882022919294	0.5915032679738562	0.8137254901960784
chr11	27350000	27490000	chr11	27350000	27490000	255,255,0	0.9385174832330787	0.01738567345951108	0.06971716443990568	0.5178571428571429	0.625
chr11	32070000	32260000	chr11	32070000	32260000	255,255,0	1.0866096454969532	0.038337650754314195	0.04859650298038517	0.73	0.65
chr11	74230000	74580000	chr11	74230000	74580000	255,255,0	1.0399656843157088	0.03295908328265823	0.053652296018466356	0.6265432098765432	0.7253086419753086
chr11	122710000	123010000	chr11	122710000	123010000	255,255,0	1.406622328895301	0.030971843889925063	0.05563168298372623	0.8375	0.8958333333333334
chr11	13810000	14100000	chr11	13810000	14100000	255,255,0	1.1294840984672	0.03390349112790202	0.05181304516592036	0.5155555555555555	0.8355555555555556
chr11	75890000	76160000	chr11	75890000	76160000	255,255,0	1.393162097922119	0.04378711322350849	0.04188622742048767	0.8112244897959183	0.8520408163265306
chr11	78710000	79160000	chr11	78710000	79160000	255,255,0	1.6028640518872699	0.05215219229942333	0.032936442242271546	0.8998109640831758	0.8657844990548205
chr11	62120000	62300000	chr11	62120000	62300000	255,255,0	1.1700225388536438	0.04030253178023255	0.04445435371570423	0.7666666666666667	0.7
chr11	127610000	127960000	chr11	127610000	127960000	255,255,0	0.7869979218646452	0.03972407647147348	0.04477370973052553	0.6018518518518519	0.558641975308642
chr11	120230000	120610000	chr11	120230000	120610000	255,255,0	1.0693599808681922	0.02417360066262832	0.060231970336703196	0.5068713450292398	0.8413742690058479
chr11	10270000	10610000	chr11	10270000	10610000	255,255,0	1.540543217195641	0.033796139178402185	0.050389640781383235	0.7495461147421931	0.9111292665214235
chr11	34460000	34580000	chr11	34460000	34580000	255,255,0	0.8121538617982	0.03286223540811755	0.05099458977285798	0.5	0.5
chr11	14940000	15080000	chr11	14940000	15080000	255,255,0	0.937351307247656	0.02305716736582796	0.06057648675798802	0.5178571428571429	0.625
chr11	63040000	63250000	chr11	63040000	63250000	255,255,0	1.0288507259103017	0.06399386486802026	0.019315662153075907	0.7933884297520661	0.6446280991735537
chr11	63480000	63650000	chr11	63480000	63650000	255,255,0	1.0693695021066691	0.040876869770255106	0.04210864616261409	0.7160493827160493	0.691358024691358
chr11	10650000	10900000	chr11	10650000	10900000	255,255,0	1.216501214519902	0.06204006128570194	0.02085547212082544	0.8402366863905325	0.5798816568047337
chr11	5370000	5620000	chr11	5370000	5620000	255,255,0	0.8766637525706673	0.031027650034879894	0.05163027680658482	0.5562130177514792	0.5798816568047337
chr11	43760000	44020000	chr11	43760000	44020000	255,255,0	1.2016578950979135	0.04062910293035074	0.04201524660080537	0.7527472527472527	0.7527472527472527
chr11	17560000	17810000	chr11	17560000	17810000	255,255,0	1.3663312934265786	0.03782695230974501	0.044573715311216885	0.7455621301775148	0.863905325443787
chr11	112680000	112950000	chr11	112680000	112950000	255,255,0	1.3001729056980675	0.05348136327939709	0.028571548146624562	0.7295918367346939	0.8826530612244898
chr11	69820000	70090000	chr11	69820000	70090000	255,255,0	1.4328931199533603	0.034806602843402534	0.04706701323091146	0.8826530612244898	0.8316326530612245
chr11	83030000	83320000	chr11	83030000	83320000	255,255,0	1.2464939147258938	0.03213983739304055	0.049392476180167955	0.6133333333333333	0.8977777777777778
chr11	131470000	131590000	chr11	131470000	131590000	255,255,0	0.6900238795216416	0.046943304704835286	0.03447307799601122	0.5	0.5
chr11	78490000	78650000	chr11	78490000	78650000	255,255,0	1.0103185004744417	0.01826850213043161	0.062986689189606	0.5138888888888888	0.7083333333333334
chr11	33450000	33790000	chr11	33450000	33790000	255,255,0	1.4625936557536043	0.031839346590958065	0.04876808498545905	0.8725490196078431	0.8594771241830066
chr11	83420000	83620000	chr11	83420000	83620000	255,255,0	0.9255994167533916	0.04977774150448757	0.030413767496352766	0.6666666666666666	0.5222222222222221
chr11	124240000	124540000	chr11	124240000	124540000	255,255,0	1.0527968153828031	0.05406640000703143	0.026075511059120732	0.8708333333333333	0.5291666666666667
chr11	11230000	11670000	chr11	11230000	11670000	255,255,0	1.1977052174352216	0.03291618727158099	0.0465161429712217	0.6027667984189723	0.8557312252964426
chr11	70120000	70320000	chr11	70120000	70320000	255,255,0	1.0245003186061943	0.027574931930294585	0.05149205570500655	0.6090909090909091	0.7363636363636363
chr11	120800000	120940000	chr11	120800000	120940000	255,255,0	0.9481612807419275	0.03306295776421514	0.04587529137505212	0.625	0.625
chr11	123780000	124000000	chr11	123780000	124000000	255,255,0	0.8653197408726576	0.03670868045474559	0.041683888859411614	0.553030303030303	0.6136363636363636
chr11	81370000	81640000	chr11	81370000	81640000	255,255,0	1.1596293362106511	0.03543373852555052	0.04240747391992957	0.75	0.7295918367346939
chr11	19400000	19750000	chr11	19400000	19750000	255,255,0	1.1522201555621443	0.04070336238427952	0.03646030391874401	0.7685185185185185	0.6346371882086168
chr11	93020000	93270000	chr11	93020000	93270000	255,255,0	0.9490597955374713	0.04377003284880641	0.03313686619891924	0.756376339709673	0.5532153032153032
chr11	7260000	7470000	chr11	7260000	7470000	255,255,0	1.1859344425058453	0.02926815587757834	0.047560268140555084	0.6115702479338843	0.7933884297520661
chr11	75300000	75420000	chr11	75300000	75420000	255,255,0	0.8010786598883166	0.036184753142394124	0.04056983006082353	0.5	0.5
chr11	119530000	119800000	chr11	119530000	119800000	255,255,0	1.2611444365838167	0.038657868763342484	0.03808135538388918	0.820054945054945	0.731523534269199
chr11	113710000	113930000	chr11	113710000	113930000	255,255,0	1.169825533570112	0.0507570380983752	0.02572686604499244	0.8409090909090909	0.5984848484848485
chr11	75430000	75590000	chr11	75430000	75590000	255,255,0	0.9999696437851748	0.04144986312316138	0.03482787751953421	0.5694444444444444	0.6805555555555556
chr11	117860000	118070000	chr11	117860000	118070000	255,255,0	1.0434667799140631	0.0594576452738019	0.01655508977141886	0.7768595041322314	0.5785123966942148
chr11	40250000	40420000	chr11	40250000	40420000	255,255,0	1.0781678971649309	0.03009499238671319	0.0458419394500372	0.6666666666666666	0.691358024691358
chr11	118250000	118510000	chr11	118250000	118510000	255,255,0	1.1879853544828216	0.040294716613145196	0.0354867057717551	0.7747252747252747	0.7197802197802198
chr11	6170000	6480000	chr11	6170000	6480000	255,255,0	1.246117423612451	0.03684331602311436	0.038795610569205094	0.72265625	0.78515625
chr11	124920000	125120000	chr11	124920000	125120000	255,255,0	1.224594706258339	0.03358669379542989	0.04165031326143685	0.7545454545454545	0.8090909090909091
chr11	120630000	120790000	chr11	120630000	120790000	255,255,0	0.9629598621767153	0.028163450063445186	0.046671187474111135	0.7083333333333334	0.5694444444444444
chr11	18670000	18890000	chr11	18670000	18890000	255,255,0	0.8681706846651907	0.048820784303723844	0.025658742215501795	0.5378787878787878	0.6136363636363636
chr11	41380000	41540000	chr11	41380000	41540000	255,255,0	0.8061197841711569	0.021364141597226688	0.053010303153241595	0.5972222222222222	0.5138888888888888
chr11	120970000	121150000	chr11	120970000	121150000	255,255,0	0.902872970820586	0.05363770541729411	0.02068762654457568	0.6970486111111112	0.5078125
chr11	46430000	46560000	chr11	46430000	46560000	255,255,0	0.8350635591023331	0.02801443569539165	0.046094913437443125	0.5306122448979592	0.5714285714285714
chr11	82830000	83010000	chr11	82830000	83010000	255,255,0	1.0504788095660558	0.045173602233267746	0.028790709632055534	0.7444444444444445	0.6111111111111112
chr11	85820000	86010000	chr11	85820000	86010000	255,255,0	1.0766147488496025	0.03711396479598	0.03664462809997528	0.65	0.71
chr11	63790000	63980000	chr11	63790000	63980000	255,255,0	1.1769411012329858	0.042129640165468954	0.03149750382234757	0.77	0.75
chr11	112260000	112420000	chr11	112260000	112420000	255,255,0	1.065569201016483	0.03203917825415291	0.04130721272196171	0.7083333333333334	0.6527777777777778
chr11	31870000	32020000	chr11	31870000	32020000	255,255,0	0.90038283760781	0.04479878734017655	0.028512051986246574	0.578125	0.578125
chr11	102580000	102760000	chr11	102580000	102760000	255,255,0	0.9563379936708543	0.05097041461723645	0.02205105253289953	0.7	0.5666666666666667
chr11	66770000	66930000	chr11	66770000	66930000	255,255,0	1.0783048699774036	0.036541736312562384	0.03619689570191168	0.6805555555555556	0.7083333333333334
chr11	45320000	45530000	chr11	45320000	45530000	255,255,0	1.229013905764684	0.03039018164939604	0.04149495858539816	0.743801652892562	0.7933884297520661
chr11	8500000	8760000	chr11	8500000	8760000	255,255,0	0.9526960109094006	0.046589841465087434	0.025231432105666647	0.6318681318681318	0.5769230769230769
chr11	19120000	19390000	chr11	19120000	19390000	255,255,0	1.30697021873813	0.034902150295329226	0.03675122836701292	0.7193877551020408	0.8214285714285714
chr11	16480000	16600000	chr11	16480000	16600000	255,255,0	0.7903080459505283	0.038549999363346465	0.032869065938065885	0.5	0.5
chr11	118580000	118800000	chr11	118580000	118800000	255,255,0	1.0958674056982347	0.0432509798699377	0.028028247022748642	0.6439393939393939	0.75
chr11	86830000	86990000	chr11	86830000	86990000	255,255,0	0.8944162103538826	0.020860373978290492	0.049651195160566056	0.5416666666666666	0.625
chr11	84720000	84880000	chr11	84720000	84880000	255,255,0	1.1312211015656919	0.028862335195777487	0.04096082517921265	0.7083333333333334	0.7083333333333334
chr11	3090000	3250000	chr11	3090000	3250000	255,255,0	0.9738122969794805	0.032520888883560486	0.03672542596462468	0.5416666666666666	0.6805555555555556
chr11	129210000	129390000	chr11	129210000	129390000	255,255,0	1.0844857208950232	0.028443036947423367	0.040535259635714936	0.7222222222222222	0.7444444444444445
chr11	113940000	114130000	chr11	113940000	114130000	255,255,0	1.060934600862065	0.01880574772462255	0.04898696200198639	0.65	0.73
chr11	30410000	30660000	chr11	30410000	30660000	255,255,0	1.2429237038355239	0.04338685593099159	0.024321897590009883	0.8757396449704142	0.6035502958579881
chr11	44520000	44740000	chr11	44520000	44740000	255,255,0	1.1468287567456126	0.02683517970989533	0.04084601085681537	0.7348484848484849	0.7348484848484849
chr11	12210000	12450000	chr11	12210000	12450000	255,255,0	1.0312575100712635	0.04494357333332836	0.022406461151208344	0.7806776556776557	0.5096153846153846
chr11	90270000	90450000	chr11	90270000	90450000	255,255,0	1.068166122817809	0.03406533793212252	0.03318711029743704	0.7444444444444445	0.7222222222222222
chr11	78700000	78850000	chr11	78700000	78850000	255,255,0	0.9462715865823879	0.057430611466484996	0.00977809409652807	0.671875	0.546875
chr11	32500000	32660000	chr11	32500000	32660000	255,255,0	0.8670162181058502	0.01943249069938459	0.04760978776839018	0.5416666666666666	0.6527777777777778
chr11	119810000	119940000	chr11	119810000	119940000	255,255,0	0.861598579323438	0.04888202610621474	0.01736873419142795	0.5714285714285714	0.5714285714285714
chr11	59350000	59480000	chr11	59350000	59480000	255,255,0	0.8234281783254123	0.04404515047911239	0.021773808770164278	0.5714285714285714	0.5714285714285714
chr11	93760000	93890000	chr11	93760000	93890000	255,255,0	0.7645428027726677	0.03625710679940383	0.02883721733718805	0.5306122448979592	0.5306122448979592
chr11	68320000	68440000	chr11	68320000	68440000	255,255,0	0.7375531084025866	0.0355881573788301	0.02940026755875767	0.5	0.5
chr11	46120000	46310000	chr11	46120000	46310000	255,255,0	1.103921513334412	0.044674590300163464	0.02014884431072812	0.77	0.69
chr11	44300000	44460000	chr11	44300000	44460000	255,255,0	0.9949213131874144	0.03999631403783886	0.024654529881875328	0.7083333333333334	0.5694444444444444
chr11	46600000	46830000	chr11	46600000	46830000	255,255,0	1.2890713209343097	0.03583805324624181	0.028536594680985107	0.8541666666666666	0.7847222222222222
chr11	72160000	72360000	chr11	72160000	72360000	255,255,0	1.238997832947134	0.026262160375662154	0.037037745407400624	0.7363636363636363	0.7909090909090909
chr11	68460000	68750000	chr11	68460000	68750000	255,255,0	1.2591254740022988	0.03496855803686419	0.02822355316942214	0.8444444444444444	0.8088888888888889
chr11	19400000	19590000	chr11	19400000	19590000	255,255,0	1.21492935845861	0.04116617335610184	0.02109389729379153	0.79	0.69
chr11	17390000	17550000	chr11	17390000	17550000	255,255,0	1.073295928092359	0.03737247399281016	0.024390170411252403	0.7083333333333334	0.6527777777777778
chr11	84930000	85150000	chr11	84930000	85150000	255,255,0	0.9966653839741196	0.03541558968402933	0.02561114927615271	0.75	0.5833333333333334
chr11	102080000	102230000	chr11	102080000	102230000	255,255,0	0.845348325118245	0.03319655774814356	0.02680290428496587	0.546875	0.609375
chr11	76580000	76710000	chr11	76580000	76710000	255,255,0	0.8718296099776325	0.024017937670525798	0.0358059407706637	0.5714285714285714	0.5714285714285714
chr11	9450000	9610000	chr11	9450000	9610000	255,255,0	1.0653212750806547	0.02633631751080639	0.032763425522598956	0.625	0.7083333333333334
chr11	78270000	78490000	chr11	78270000	78490000	255,255,0	0.9803699714699456	0.03300912638294367	0.025084241636341424	0.7651515151515151	0.5378787878787878
chr11	33220000	33430000	chr11	33220000	33430000	255,255,0	1.2014292186817261	0.031064797713347733	0.026183443384433694	0.743801652892562	0.7933884297520661
chr11	106130000	106310000	chr11	106130000	106310000	255,255,0	0.8412013939373504	0.02711223754608004	0.02905883881947103	0.5	0.6555555555555556
chr11	17040000	17180000	chr11	17040000	17180000	255,255,0	0.8619998656968222	0.018995302890563608	0.03705088281239734	0.5535714285714286	0.5892857142857143
chr11	68770000	68960000	chr11	68770000	68960000	255,255,0	1.0570686152547726	0.021135245505096018	0.03369233537007459	0.69	0.75
chr11	132490000	132710000	chr11	132490000	132710000	255,255,0	1.0352007472509537	0.021582014055857666	0.0329514212656339	0.6590909090909091	0.8257575757575758
chr11	6020000	6160000	chr11	6020000	6160000	255,255,0	0.8042459907205387	0.021306263566431803	0.03290550183986066	0.5178571428571429	0.5178571428571429
chr11	68980000	69150000	chr11	68980000	69150000	255,255,0	0.9531947730807376	0.03808183849525326	0.01599382379687726	0.7160493827160493	0.5925925925925926
chr11	111960000	112110000	chr11	111960000	112110000	255,255,0	0.8805500069955954	0.03617246346118478	0.017306772096511394	0.671875	0.515625
chr11	18910000	19080000	chr11	18910000	19080000	255,255,0	1.0860676167247885	0.02719063488443075	0.025609268263799237	0.691358024691358	0.691358024691358
chr11	129040000	129190000	chr11	129040000	129190000	255,255,0	0.8834743649288577	0.01884415371398138	0.03193438339499428	0.578125	0.671875
chr11	73180000	73330000	chr11	73180000	73330000	255,255,0	0.8846886705716555	0.01745439334447115	0.032833655179811364	0.515625	0.671875
chr11	15670000	15810000	chr11	15670000	15810000	255,255,0	0.8438580810847409	0.031408877482389075	0.01803479463391236	0.5535714285714286	0.5535714285714286
chr11	110310000	110530000	chr11	110310000	110530000	255,255,0	0.8723354968914734	0.023577866759566683	0.02573338479251154	0.5984848484848485	0.6287878787878788
chr11	116770000	116930000	chr11	116770000	116930000	255,255,0	0.8780383670022469	0.03313271863080946	0.015247122241262066	0.6805555555555556	0.5138888888888888
chr11	47690000	47880000	chr11	47690000	47880000	255,255,0	0.997131112258969	0.026759501539415094	0.018595269648751425	0.75	0.61
chr11	33030000	33170000	chr11	33030000	33170000	255,255,0	0.8870000659418702	0.01474111234232787	0.030304387272955424	0.5892857142857143	0.625
chr11	125430000	125590000	chr11	125430000	125590000	255,255,0	0.8085900145638154	0.026305027297819493	0.018136859518068676	0.5694444444444444	0.5972222222222222
chr11	73920000	74150000	chr11	73920000	74150000	255,255,0	0.8780771579640203	0.026031456990232	0.017323778268389396	0.6834259259259259	0.5102777777777777
chr11	9680000	9840000	chr11	9680000	9840000	255,255,0	0.8595531436689021	0.02858514412601307	0.012330982652318934	0.625	0.5138888888888888
chr11	35710000	35910000	chr11	35710000	35910000	255,255,0	0.8575169373520828	0.019696361073999982	0.017734071545555605	0.6272727272727273	0.5727272727272728
chr11	11270000	11470000	chr11	11270000	11470000	255,255,0	0.7638455875629264	0.016333671252407183	0.01640941352909605	0.5727272727272728	0.5363636363636364
chr11	119950000	120090000	chr11	119950000	120090000	255,255,0	0.7541245807685415	0.013223245757802152	0.015241779032418674	0.5178571428571429	0.5535714285714286
chr11	46930000	47080000	chr11	46930000	47080000	255,255,0	0.7358682127065156	0.008332996646650792	0.01972597127878396	0.578125	0.546875
chr2B	99140000	100120000	chr2B	99140000	100120000	255,255,0	1.0760472178071532	0.23022392151254928	0.21384027692641022	0.8040816326530612	0.6608163265306123
chr2B	3030000	4000000	chr2B	3030000	4000000	255,255,0	0.7780437497624756	0.12184842400788631	0.22907299635036024	0.45605997501041234	0.6239067055393586
chr2B	47920000	48720000	chr2B	47920000	48720000	255,255,0	0.89777319324078	0.13306154345296212	0.21183510803569103	0.6414634146341464	0.6701219512195122
chr2B	15300000	16520000	chr2B	15300000	16520000	255,255,0	0.9806967881229348	0.14851978200042157	0.18660250345074247	0.44315177154944474	0.7876784769962982
chr2B	110880000	111560000	chr2B	110880000	111560000	255,255,0	0.7336220005515857	0.21394053873837662	0.04858454046682556	0.561344537815126	0.4008403361344538
chr2B	45200000	45960000	chr2B	45200000	45960000	255,255,0	1.1250885332283602	0.11730334827381694	0.11609803343812675	0.8670715249662618	0.5053981106612686
chr2B	129460000	130140000	chr2B	129460000	130140000	255,255,0	1.2327455580867075	0.07551003473262924	0.14951335119505269	0.7991596638655463	0.7983193277310925
chr2B	104040000	105110000	chr2B	104040000	105110000	255,255,0	0.9073465289714654	0.11242847273863754	0.1013690054342207	0.7565157750342936	0.4348422496570645
chr2B	51630000	52240000	chr2B	51630000	52240000	255,255,0	1.007047003959441	0.08893069971582802	0.11080141432034597	0.6451612903225806	0.586888657648283
chr2B	57370000	58150000	chr2B	57370000	58150000	255,255,0	0.7560607965309555	0.09890748264878346	0.10062664276169206	0.5205128205128206	0.5032051282051282
chr2B	51630000	52380000	chr2B	51630000	52380000	255,255,0	1.06734352927697	0.10700515820510509	0.0918041285736612	0.6198060941828255	0.6779778393351801
chr2B	107590000	108480000	chr2B	107590000	108480000	255,255,0	1.2379274415528028	0.07854317971316585	0.11949425369102235	0.8987654320987655	0.5649382716049383
chr2B	130250000	130970000	chr2B	130250000	130970000	255,255,0	1.0948944138512673	0.12418865989422717	0.07339842514029309	0.8836336336336337	0.5292792792792793
chr2B	90550000	91370000	chr2B	90550000	91370000	255,255,0	1.5053452542116976	0.08535654511977087	0.11177428910146261	0.8832752613240418	0.7961672473867596
chr2B	71460000	72110000	chr2B	71460000	72110000	255,255,0	0.9612312159449212	0.08972423131122402	0.10694738085325295	0.7079889807162535	0.5261707988980716
chr2B	66420000	67450000	chr2B	66420000	67450000	255,255,0	1.061126900703495	0.10351548108597564	0.0927749101330492	0.7855029585798816	0.5114644970414202
chr2B	125390000	125540000	chr2B	125390000	125540000	255,255,0	0.6722503871005454	0.14825441154104352	0.04747779038565214	0.515625	0.515625
chr2B	56710000	57000000	chr2B	56710000	57000000	255,255,0	0.8684275609722516	0.11800250142478927	0.07760793856495868	0.6250877192982456	0.6440350877192982
chr2B	123920000	124330000	chr2B	123920000	124330000	255,255,0	1.2167305442837781	0.04156823380765344	0.1522672984707405	0.8571428571428571	0.780045351473923
chr2B	16910000	17230000	chr2B	16910000	17230000	255,255,0	1.4323287830205755	0.09654140173589582	0.09709852608699487	0.8933823529411765	0.7058823529411765
chr2B	36770000	37670000	chr2B	36770000	37670000	255,255,0	1.436703039268267	0.12344077607882789	0.07006439000901032	0.6768115942028986	0.9183574879227053
chr2B	36480000	37680000	chr2B	36480000	37680000	255,255,0	1.537088568118945	0.10580927177030236	0.08646359530430034	0.8084699453551912	0.8808743169398907
chr2B	113870000	114790000	chr2B	113870000	114790000	255,255,0	0.9282729795989457	0.10920719274713446	0.08300828853379848	0.6396854764107308	0.6480111008325624
chr2B	39380000	40270000	chr2B	39380000	40270000	255,255,0	1.1670045136012388	0.10098953127742108	0.09047756374645707	0.8814814814814815	0.5664197530864198
chr2B	98830000	99020000	chr2B	98830000	99020000	255,255,0	0.7536759222071256	0.057025620552736495	0.13348866657943595	0.64	0.55
chr2B	113870000	114680000	chr2B	113870000	114680000	255,255,0	0.7894135908095219	0.10206893459305115	0.08766333827231246	0.6186793575252826	0.5044616299821535
chr2B	51310000	51510000	chr2B	51310000	51510000	255,255,0	0.708457306297376	0.04673464449423177	0.14234090977916808	0.5265151515151515	0.5590909090909091
chr2B	110310000	110470000	chr2B	110310000	110470000	255,255,0	0.9134005425935622	0.030051163892141464	0.15724916958242668	0.6875	0.6195987654320987
chr2B	130260000	130530000	chr2B	130260000	130530000	255,255,0	1.2261474657092422	0.15776935428757394	0.028372984544430255	0.8622448979591837	0.6887755102040817
chr2B	24070000	24530000	chr2B	24070000	24530000	255,255,0	1.248401113913537	0.08687457247683003	0.09681994298252494	0.802536231884058	0.8315217391304348
chr2B	107580000	108660000	chr2B	107580000	108660000	255,255,0	1.6924126088365865	0.08946523807421419	0.0928035853387213	0.9168350168350168	0.9121212121212121
chr2B	27550000	28540000	chr2B	27550000	28540000	255,255,0	1.6069877421397347	0.09264054977382608	0.08941147873267696	0.8896	0.9016
chr2B	26540000	27520000	chr2B	26540000	27520000	255,255,0	1.2977747647881401	0.10355844042090669	0.07762711208432013	0.6518367346938776	0.9040816326530612
chr2B	120370000	120790000	chr2B	120370000	120790000	255,255,0	0.865144510872194	0.08834062974942086	0.09194479542695286	0.5043290043290043	0.7748917748917749
chr2B	70470000	71450000	chr2B	70470000	71450000	255,255,0	1.3144188475526368	0.09586158908482145	0.08412937204551302	0.7005989171178675	0.724483048729696
chr2B	22180000	22810000	chr2B	22180000	22810000	255,255,0	1.0250584691088718	0.12980571005773145	0.049700858558084524	0.6435546875	0.7412109375
chr2B	42570000	43500000	chr2B	42570000	43500000	255,255,0	1.6131332494773711	0.08091161493509602	0.09858222791055303	0.9348121321865097	0.7442281575373472
chr2B	116020000	116630000	chr2B	116020000	116630000	255,255,0	1.0263021168675441	0.07908717310428531	0.10011392874831126	0.5275754422476587	0.8626430801248699
chr2B	57360000	58260000	chr2B	57360000	58260000	255,255,0	1.0092673272685295	0.09948224592431353	0.07827258369184456	0.5202898550724637	0.7492753623188406
chr2B	48870000	49270000	chr2B	48870000	49270000	255,255,0	1.2689012476612092	0.08859503284885682	0.08907029317372264	0.8165364583333333	0.6773809523809524
chr2B	78000000	79040000	chr2B	78000000	79040000	255,255,0	1.1548031710874833	0.09237514069310859	0.08505280707910354	0.6531204644412192	0.6762441223401998
chr2B	6760000	7510000	chr2B	6760000	7510000	255,255,0	1.1866915081736273	0.098189737809138	0.07668966727632566	0.6793628808864266	0.7873961218836565
chr2B	37700000	38290000	chr2B	37700000	38290000	255,255,0	1.4346461129547259	0.09913886180724871	0.07541426081240518	0.8877777777777778	0.7844444444444445
chr2B	24630000	25400000	chr2B	24630000	25400000	255,255,0	1.4595877821844694	0.10160015768784902	0.07286904855478477	0.7955292570677186	0.8796844181459567
chr2B	118900000	119700000	chr2B	118900000	119700000	255,255,0	1.1289292577294991	0.08592321462555894	0.08786470238025515	0.7610746951219513	0.7230871212121213
chr2B	127470000	128200000	chr2B	127470000	128200000	255,255,0	1.399883110578212	0.09852480310888939	0.07414254085546362	0.767319895909423	0.9282288623082542
chr2B	98340000	98800000	chr2B	98340000	98800000	255,255,0	1.4697476203505828	0.08025458033225583	0.091729343701036	0.8242753623188406	0.8387681159420289
chr2B	53250000	54150000	chr2B	53250000	54150000	255,255,0	1.3111979502592084	0.07565065278776445	0.09340756279851377	0.8719806763285024	0.6314009661835749
chr2B	46480000	46780000	chr2B	46480000	46780000	255,255,0	0.7421278590039402	0.0594016895921068	0.10959431578976794	0.6083333333333333	0.5833333333333334
chr2B	43680000	44230000	chr2B	43680000	44230000	255,255,0	1.2806969604656682	0.09489517252823064	0.07330548749775934	0.7130102040816326	0.8482142857142857
chr2B	85890000	86620000	chr2B	85890000	86620000	255,255,0	1.0882799290440615	0.07389799144907971	0.093688614156935	0.7830533235938641	0.5493060628195763
chr2B	122930000	123410000	chr2B	122930000	123410000	255,255,0	1.3526874192654361	0.08771521537345478	0.0796293303540139	0.8483333333333334	0.8516666666666667
chr2B	55050000	55420000	chr2B	55050000	55420000	255,255,0	0.7764862209335585	0.11566317171669963	0.04929790607896875	0.6149584487534626	0.5013850415512465
chr2B	49840000	50060000	chr2B	49840000	50060000	255,255,0	0.8328956477037606	0.09836069830696592	0.06566794410665669	0.6287878787878788	0.6212121212121212
chr2B	50640000	51060000	chr2B	50640000	51060000	255,255,0	1.0965044137173439	0.051190345801683426	0.11274793499159136	0.577922077922078	0.8484848484848485
chr2B	35530000	36460000	chr2B	35530000	36460000	255,255,0	1.0793969853972998	0.073035252298721	0.09067312517936243	0.4038026256224536	0.8628338614757809
chr2B	41850000	42500000	chr2B	41850000	42500000	255,255,0	1.6888121179544981	0.08517212405813072	0.0775806100852382	0.751147842056933	0.9494949494949495
chr2B	73690000	74130000	chr2B	73690000	74130000	255,255,0	1.169765177664825	0.08931825359682258	0.07269285432059086	0.8873517786561265	0.5158102766798419
chr2B	86630000	87310000	chr2B	86630000	87310000	255,255,0	0.8628263564244356	0.0937519297622248	0.06805624744879896	0.5361344537815126	0.5941176470588235
chr2B	13730000	14390000	chr2B	13730000	14390000	255,255,0	1.2828044016774631	0.08366958468041533	0.07636198767944932	0.838680926916221	0.7566844919786097
chr2B	62480000	62750000	chr2B	62480000	62750000	255,255,0	1.4241483632181091	0.11531844893699297	0.042849725961299406	0.7295918367346939	0.8826530612244898
chr2B	56070000	56560000	chr2B	56070000	56560000	255,255,0	0.929911234376704	0.07171895232272495	0.08626470371728062	0.5728	0.6112
chr2B	61190000	61740000	chr2B	61190000	61740000	255,255,0	1.8278602459513804	0.07673365616415889	0.08057034520107617	0.9349489795918368	0.889030612244898
chr2B	122600000	122890000	chr2B	122600000	122890000	255,255,0	0.9033309588027933	0.095285461680369	0.061471612953087465	0.7044017094017094	0.6124358974358974
chr2B	4640000	5310000	chr2B	4640000	5310000	255,255,0	1.4660944570611483	0.10467957422232535	0.05157446814839964	0.8174740484429066	0.9091695501730104
chr2B	73190000	73630000	chr2B	73190000	73630000	255,255,0	1.1812617127930012	0.0980548222985797	0.05808458270187293	0.6067193675889329	0.7450592885375494
chr2B	83480000	84140000	chr2B	83480000	84140000	255,255,0	1.374495473433261	0.08009295779601093	0.07194894591564682	0.8362637065845622	0.7250715713282558
chr2B	65600000	66370000	chr2B	65600000	66370000	255,255,0	1.5426371532729588	0.08333596430072743	0.06786721705673876	0.7541091387245233	0.9217619986850756
chr2B	123620000	124520000	chr2B	123620000	124520000	255,255,0	1.784728866502673	0.09156903531550312	0.057242950321099495	0.827536231884058	0.946376811594203
chr2B	72580000	73090000	chr2B	72580000	73090000	255,255,0	1.7031999288647706	0.07325728602272191	0.07299786827610527	0.8505917159763313	0.915680473372781
chr2B	27570000	28060000	chr2B	27570000	28060000	255,255,0	1.2113971062961855	0.07503780834791329	0.07115349319039556	0.9152	0.608
chr2B	44250000	45160000	chr2B	44250000	45160000	255,255,0	1.711875622086577	0.07182422556858087	0.07303156294791063	0.8350661625708885	0.9380907372400756
chr2B	82850000	83340000	chr2B	82850000	83340000	255,255,0	0.8984879319328835	0.06596843299594812	0.07804092303651206	0.5576333333333333	0.5461
chr2B	82350000	82730000	chr2B	82350000	82730000	255,255,0	1.4537211001625614	0.070167726742499	0.07365826280079865	0.7710526315789473	0.8657894736842106
chr2B	50100000	50310000	chr2B	50100000	50310000	255,255,0	0.9225462184502325	0.10141767800941431	0.04210259961794113	0.6115702479338843	0.6446280991735537
chr2B	11240000	11930000	chr2B	11240000	11930000	255,255,0	1.0797833106752779	0.0626265471499914	0.08019368440684053	0.72	0.710204081632653
chr2B	87360000	87960000	chr2B	87360000	87960000	255,255,0	0.970261026404832	0.06230656583074495	0.08050993382758594	0.6182795698924731	0.5817204301075268
chr2B	94730000	95420000	chr2B	94730000	95420000	255,255,0	1.225256278538645	0.08389779862620023	0.05878785732283678	0.8506122448979592	0.6285714285714286
chr2B	106280000	106830000	chr2B	106280000	106830000	255,255,0	1.6266971286007081	0.06303739045002149	0.07931283604652017	0.8762755102040817	0.9400510204081632
chr2B	4260000	4450000	chr2B	4260000	4450000	255,255,0	1.1279495148635215	0.10108563473011514	0.04062872362690293	0.77	0.61
chr2B	107400000	107580000	chr2B	107400000	107580000	255,255,0	1.276712231150996	0.06285203579997496	0.07806377667469577	0.7222222222222222	0.7666666666666667
chr2B	69760000	70100000	chr2B	69760000	70100000	255,255,0	1.1253951328450462	0.07296966185278579	0.06379839663567387	0.6503267973856209	0.7679738562091504
chr2B	91480000	91800000	chr2B	91480000	91800000	255,255,0	1.2947732894653827	0.09716563111662696	0.03848515606515371	0.7463235294117647	0.7977941176470589
chr2B	120150000	120340000	chr2B	120150000	120340000	255,255,0	0.6894078530281623	0.042753212791715754	0.0927373684923633	0.64	0.53
chr2B	2470000	2920000	chr2B	2470000	2920000	255,255,0	1.0439605389260151	0.06688492585879906	0.06820695598162352	0.722117202268431	0.6502835538752363
chr2B	55450000	56000000	chr2B	55450000	56000000	255,255,0	1.3571044664424208	0.06642805934512247	0.06785328535058138	0.6849489795918368	0.8839285714285714
chr2B	63070000	63660000	chr2B	63070000	63660000	255,255,0	1.143164293273721	0.07476852440957969	0.05907571203395471	0.7522222222222222	0.67
chr2B	40320000	41040000	chr2B	40320000	41040000	255,255,0	1.2915227383840173	0.056745721871705464	0.0746773620092635	0.6734234234234234	0.8761261261261262
chr2B	52440000	52950000	chr2B	52440000	52950000	255,255,0	1.2831456817346982	0.06934581138809015	0.0617726306997977	0.8239644970414202	0.6937869822485208
chr2B	63680000	64170000	chr2B	63680000	64170000	255,255,0	0.8614654706465732	0.05691777877609385	0.0739348098376316	0.7408	0.5088
chr2B	41340000	41830000	chr2B	41340000	41830000	255,255,0	1.240811603326656	0.07567836847558375	0.054802586036528274	0.8016	0.7712
chr2B	61820000	62380000	chr2B	61820000	62380000	255,255,0	1.6161207449880002	0.05911539726076412	0.07090777337213586	0.8977832512315271	0.8830049261083743
chr2B	81580000	82090000	chr2B	81580000	82090000	255,255,0	1.3507786356519316	0.06864316196588713	0.06105051516762619	0.7026627218934911	0.8476331360946746
chr2B	126220000	126850000	chr2B	126220000	126850000	255,255,0	1.2919351706560434	0.06898034001240066	0.058107353354720975	0.8310546875	0.8701171875
chr2B	49430000	49820000	chr2B	49430000	49820000	255,255,0	1.1197838489779681	0.06349192024280881	0.06339276451108862	0.6899188761377126	0.7273809523809525
chr2B	72120000	72520000	chr2B	72120000	72520000	255,255,0	0.9495080400279131	0.05514189454346837	0.07156631359286422	0.530952380952381	0.6547619047619048
chr2B	109170000	109300000	chr2B	109170000	109300000	255,255,0	0.9055491952995022	0.06767280771954011	0.05834536731999351	0.5714285714285714	0.5714285714285714
chr2B	103450000	104010000	chr2B	103450000	104010000	255,255,0	1.6507695024664355	0.0710045464777545	0.054017835604948716	0.9224137931034483	0.9273399014778325
chr2B	60570000	61040000	chr2B	60570000	61040000	255,255,0	1.7004965888228525	0.042758513541262325	0.08151962475859809	0.8940972222222222	0.9253472222222222
chr2B	90560000	91080000	chr2B	90560000	91080000	255,255,0	1.5276004313118023	0.049349095221638495	0.07469157110508626	0.9448005698005698	0.8026791584483892
chr2B	98860000	99120000	chr2B	98860000	99120000	255,255,0	1.0431071926838262	0.06614472702667437	0.05745913778911203	0.521978021978022	0.8076923076923077
chr2B	77370000	77970000	chr2B	77370000	77970000	255,255,0	1.724498460446259	0.060222081435408	0.06333266364797802	0.8978494623655914	0.8591397849462366
chr2B	112930000	113530000	chr2B	112930000	113530000	255,255,0	1.5315103121127471	0.0534400203922169	0.06915157873627403	0.9172043010752688	0.8741935483870967
chr2B	28170000	28530000	chr2B	28170000	28530000	255,255,0	1.2020118417924481	0.04778026909752549	0.07470111354822968	0.5997164461247637	0.8970224079417195
chr2B	125640000	126190000	chr2B	125640000	126190000	255,255,0	1.5691368170646687	0.07820185400717458	0.04334614238594661	0.9311224489795918	0.9579081632653061
chr2B	109140000	109580000	chr2B	109140000	109580000	255,255,0	0.8816139044736697	0.06663803581927032	0.054271525911013904	0.6343873517786561	0.566311405985319
chr2B	75080000	75640000	chr2B	75080000	75640000	255,255,0	1.3444320895011752	0.05955303666955411	0.061192624584589905	0.7795566502463054	0.7475369458128078
chr2B	54190000	54570000	chr2B	54190000	54570000	255,255,0	1.3105637576782838	0.055713143999342754	0.0640197018591976	0.7552631578947369	0.8026315789473685
chr2B	116740000	117200000	chr2B	116740000	117200000	255,255,0	0.7786373865586391	0.07518101510025377	0.044417377344264944	0.6141304347826086	0.5018115942028986
chr2B	25530000	26040000	chr2B	25530000	26040000	255,255,0	1.5835546021312548	0.06805251934841305	0.050989739912989274	0.9215976331360947	0.900887573964497
chr2B	26070000	26420000	chr2B	26070000	26420000	255,255,0	1.2813907116688101	0.0700723305181816	0.048946775943329864	0.8487654320987654	0.8240740740740741
chr2B	96440000	96660000	chr2B	96440000	96660000	255,255,0	1.3227416405518666	0.05993687592597331	0.05887197655069448	0.75	0.8257575757575758
chr2B	101960000	102480000	chr2B	101960000	102480000	255,255,0	0.9627714976909663	0.0664306273813207	0.05195640883630223	0.7165242165242165	0.5826210826210826
chr2B	92400000	92810000	chr2B	92400000	92810000	255,255,0	1.633457017561017	0.055931103532324666	0.062450575460351154	0.9387755102040817	0.8934240362811792
chr2B	55080000	55290000	chr2B	55080000	55290000	255,255,0	1.1744969684659325	0.04682980091791229	0.07086736384138796	0.8264462809917356	0.5950413223140496
chr2B	118370000	118870000	chr2B	118370000	118870000	255,255,0	1.1505157233334908	0.06013898596330362	0.05650099420986719	0.7830769230769231	0.7584615384615384
chr2B	116270000	116610000	chr2B	116270000	116610000	255,255,0	1.099819572993324	0.05590614840448599	0.060585409226297765	0.6111111111111112	0.8529411764705882
chr2B	97710000	98240000	chr2B	97710000	98240000	255,255,0	1.4835671742095469	0.058592580015877416	0.05781409648640928	0.7818930041152263	0.9327846364883402
chr2B	79620000	79950000	chr2B	79620000	79950000	255,255,0	1.8461759212689965	0.053798015768305396	0.06231294273807525	0.8373702422145328	0.9134948096885813
chr2B	91110000	91370000	chr2B	91110000	91370000	255,255,0	1.07742249610836	0.03384657473870471	0.08219022669336704	0.8076923076923077	0.6208791208791209
chr2B	113580000	113860000	chr2B	113580000	113860000	255,255,0	1.4852736292972264	0.05905200432500454	0.05691065643893367	0.8904761904761904	0.861904761904762
chr2B	67470000	68080000	chr2B	67470000	68080000	255,255,0	1.3658701703458005	0.05115528523192675	0.06462227198894674	0.7117585848074922	0.8782518210197711
chr2B	101390000	101830000	chr2B	101390000	101830000	255,255,0	1.2868239576166771	0.057990592082204945	0.05734088517322922	0.7371541501976284	0.8754940711462451
chr2B	22870000	23480000	chr2B	22870000	23480000	255,255,0	1.0267263683438217	0.054691784101394865	0.06000245653890422	0.5265348595213319	0.8199791883454735
chr2B	131330000	131610000	chr2B	131330000	131610000	255,255,0	1.2795600363319508	0.04516030242407659	0.06895812650384012	0.7857142857142857	0.8142857142857143
chr2B	96680000	96860000	chr2B	96680000	96860000	255,255,0	1.24822827810274	0.07103646717729226	0.0430474020861983	0.7666666666666667	0.7444444444444445
chr2B	40420000	41030000	chr2B	40420000	41030000	255,255,0	1.1567483485264354	0.04734500703018901	0.06617965656468972	0.5348595213319459	0.8470343392299687
chr2B	58910000	59090000	chr2B	58910000	59090000	255,255,0	1.2026126183532782	0.04836749714051147	0.06475927939618747	0.7444444444444445	0.7222222222222222
chr2B	79130000	79530000	chr2B	79130000	79530000	255,255,0	1.198754458765356	0.05909648627481298	0.05373957503552566	0.7261904761904762	0.6595238095238095
chr2B	88370000	88870000	chr2B	88370000	88870000	255,255,0	1.696914269863381	0.05595124016111516	0.056400486982801284	0.8907692307692308	0.9
chr2B	102970000	103370000	chr2B	102970000	103370000	255,255,0	1.2306554861263788	0.03727371148272117	0.07483789218751347	0.569047619047619	0.9166666666666666
chr2B	94130000	94590000	chr2B	94130000	94590000	255,255,0	1.5399709204459655	0.03739856651182713	0.07437937548454066	0.875	0.9112318840579711
chr2B	71940000	72110000	chr2B	71940000	72110000	255,255,0	1.1651633077093437	0.05948219401752494	0.05225881845730714	0.6471604938271605	0.7230246913580247
chr2B	14810000	15290000	chr2B	14810000	15290000	255,255,0	1.2515463077481366	0.06494099054415442	0.04641307176629343	0.8616666666666667	0.725
chr2B	122190000	122540000	chr2B	122190000	122540000	255,255,0	1.288246643318114	0.04775112939417583	0.06343155172327641	0.6820987654320988	0.9351851851851852
chr2B	84690000	84870000	chr2B	84690000	84870000	255,255,0	1.0199968797593812	0.06036106678106897	0.05057917353485682	0.6111111111111112	0.6333333333333333
chr2B	6130000	6610000	chr2B	6130000	6610000	255,255,0	1.3528732971900794	0.049559419739073324	0.06118698884827575	0.8216666666666667	0.8283333333333334
chr2B	73180000	73410000	chr2B	73180000	73410000	255,255,0	1.2813904542245071	0.07821543839806383	0.032300892064950425	0.7430555555555556	0.7291666666666666
chr2B	71480000	71820000	chr2B	71480000	71820000	255,255,0	1.2300513739782555	0.05218913580853307	0.057842165985595814	0.826797385620915	0.6241830065359477
chr2B	66430000	66950000	chr2B	66430000	66950000	255,255,0	1.5267878904196222	0.07068416320443283	0.03889379947358401	0.896011396011396	0.782051282051282
chr2B	132040000	132390000	chr2B	132040000	132390000	255,255,0	1.1027113375117044	0.07134343614566209	0.03800852000018275	0.7561728395061729	0.7129629629629629
chr2B	10450000	10960000	chr2B	10450000	10960000	255,255,0	1.0948926917580826	0.054789501499676915	0.05220130979891717	0.8328130177514793	0.6296698224852071
chr2B	126870000	127330000	chr2B	126870000	127330000	255,255,0	1.4628790917755201	0.03585399428298425	0.07009659189031403	0.9438405797101449	0.8568840579710145
chr2B	59120000	59610000	chr2B	59120000	59610000	255,255,0	1.0352993815856255	0.05585696615114861	0.04985010063684258	0.7269152777777779	0.6107361694677871
chr2B	114900000	115240000	chr2B	114900000	115240000	255,255,0	1.3713464484581133	0.04794670951164526	0.05755783519370601	0.9052287581699346	0.8202614379084967
chr2B	58470000	58860000	chr2B	58470000	58860000	255,255,0	1.2869437863255926	0.05083165221036752	0.05452494188792652	0.8025	0.7725
chr2B	32380000	32730000	chr2B	32380000	32730000	255,255,0	1.429933250914292	0.04164288052168373	0.06353249663605898	0.7808641975308642	0.8919753086419753
chr2B	6760000	7110000	chr2B	6760000	7110000	255,255,0	1.209768584490883	0.06697762808006155	0.03763655774577733	0.7808641975308642	0.7438271604938271
chr2B	70180000	70450000	chr2B	70180000	70450000	255,255,0	1.1356540340758274	0.05575115637538143	0.047979755604407454	0.5561224489795918	0.8418367346938775
chr2B	36480000	36670000	chr2B	36480000	36670000	255,255,0	1.0934652915368623	0.07051160825101185	0.03209794482263553	0.79	0.53
chr2B	69500000	69690000	chr2B	69500000	69690000	255,255,0	0.8116799242640379	0.027074902377449757	0.0752883959880333	0.5119444444444444	0.5858333333333333
chr2B	41380000	41600000	chr2B	41380000	41600000	255,255,0	0.8434036871698949	0.07626802425679008	0.026027709957225857	0.6439393939393939	0.5075757575757576
chr2B	128970000	129280000	chr2B	128970000	129280000	255,255,0	1.1762074111665344	0.042276152725760324	0.0592690088814348	0.80859375	0.81640625
chr2B	57380000	57670000	chr2B	57380000	57670000	255,255,0	0.9819631096767389	0.05354443479332842	0.04789695283316696	0.7288888888888889	0.5422222222222223
chr2B	38800000	39360000	chr2B	38800000	39360000	255,255,0	1.7816684313648896	0.042487748711879214	0.05797989419158489	0.9174876847290641	0.9495073891625616
chr2B	23500000	24050000	chr2B	23500000	24050000	255,255,0	1.2346588498828404	0.05076984969178519	0.04968929291544387	0.8303571428571429	0.7665816326530612
chr2B	5330000	5730000	chr2B	5330000	5730000	255,255,0	1.2857540186765437	0.06028914348702624	0.04009994800081397	0.8404761904761905	0.7690476190476191
chr2B	13590000	13720000	chr2B	13590000	13720000	255,255,0	0.755263925223542	0.07406582671302238	0.024866604958503558	0.5306122448979592	0.5306122448979592
chr2B	72330000	72500000	chr2B	72330000	72500000	255,255,0	0.9172469424217053	0.024594192412831402	0.07406458340042318	0.5432098765432098	0.6419753086419753
chr2B	92930000	93110000	chr2B	92930000	93110000	255,255,0	1.0489110248928812	0.04611846468173619	0.051829185313909475	0.7	0.7
chr2B	109770000	109910000	chr2B	109770000	109910000	255,255,0	0.7878300607948241	0.05829970007231303	0.039622463073184636	0.5535714285714286	0.5178571428571429
chr2B	105910000	106170000	chr2B	105910000	106170000	255,255,0	0.9413812539522004	0.054872030855271	0.04270295789730802	0.521978021978022	0.7747252747252747
chr2B	119420000	119670000	chr2B	119420000	119670000	255,255,0	0.9377988654414442	0.0381199587569275	0.059394263684548365	0.5281065088757396	0.7545364891518738
chr2B	97060000	97370000	chr2B	97060000	97370000	255,255,0	0.9937325010892897	0.051896239206128486	0.04482526774549432	0.69140625	0.66796875
chr2B	31890000	32320000	chr2B	31890000	32320000	255,255,0	1.1903876781854965	0.04984189635761424	0.046375908991214534	0.7995867768595041	0.7128099173553719
chr2B	112940000	113190000	chr2B	112940000	113190000	255,255,0	1.3579929612531383	0.06550261656229062	0.030149330987003106	0.8757396449704142	0.7810650887573964
chr2B	82100000	82310000	chr2B	82100000	82310000	255,255,0	1.279743246248739	0.04801174245851751	0.04749619030436582	0.743801652892562	0.7272727272727273
chr2B	52960000	53230000	chr2B	52960000	53230000	255,255,0	1.4218355878276387	0.048337863922399804	0.04690102767189319	0.7602040816326531	0.8826530612244898
chr2B	85480000	85870000	chr2B	85480000	85870000	255,255,0	1.1719949499665523	0.046521901368946135	0.04869027736486281	0.5875	0.8325
chr2B	87980000	88350000	chr2B	87980000	88350000	255,255,0	1.2767580281039228	0.05231406517231697	0.042514255261649564	0.7257617728531855	0.7922437673130194
chr2B	7830000	8200000	chr2B	7830000	8200000	255,255,0	1.4092339436230936	0.044937479635155805	0.049854650318054444	0.7645429362880887	0.9141274238227147
chr2B	128230000	128570000	chr2B	128230000	128570000	255,255,0	1.3862767427036806	0.056325748179666235	0.0375520573133593	0.9248366013071896	0.7875816993464052
chr2B	108670000	108940000	chr2B	108670000	108940000	255,255,0	1.4565566065577373	0.0498183780898486	0.04403962659123997	0.8928571428571429	0.8214285714285714
chr2B	51660000	52020000	chr2B	51660000	52020000	255,255,0	1.0536903865056504	0.05122176777274175	0.04221482393520882	0.7456140350877193	0.6111111111111112
chr2B	37710000	37970000	chr2B	37710000	37970000	255,255,0	1.2239921780076113	0.06181985995722428	0.03154521147844512	0.8516483516483516	0.5879120879120879
chr2B	37990000	38280000	chr2B	37990000	38280000	255,255,0	0.9954762346330966	0.047983383813159766	0.045360404441597696	0.56	0.8444444444444444
chr2B	113220000	113480000	chr2B	113220000	113480000	255,255,0	1.2203670772569644	0.030041708868206722	0.06317607376650805	0.7747252747252747	0.7967032967032966
chr2B	8250000	8640000	chr2B	8250000	8640000	255,255,0	1.1425558370781927	0.052210775673464174	0.040757004944809126	0.8475	0.6275
chr2B	90190000	90540000	chr2B	90190000	90540000	255,255,0	1.1668217839622113	0.04336258614627147	0.04943576259530505	0.5771604938271605	0.8919753086419753
chr2B	84210000	84530000	chr2B	84210000	84530000	255,255,0	0.9720496075425824	0.04298954237168354	0.049758951755530315	0.6875	0.5551470588235294
chr2B	29190000	29700000	chr2B	29190000	29700000	255,255,0	0.8225245409548348	0.045192670936526944	0.047456122589412	0.5398586456278764	0.6155655655655656
chr2B	107090000	107390000	chr2B	107090000	107390000	255,255,0	1.2302607916641808	0.04701558616393049	0.04503297600745172	0.8291666666666667	0.7208333333333333
chr2B	13740000	14040000	chr2B	13740000	14040000	255,255,0	0.9253946695944646	0.06469574393586901	0.027296173101341893	0.7125	0.5625
chr2B	86660000	86840000	chr2B	86660000	86840000	255,255,0	0.998737376477919	0.0582069301819116	0.03358932244952885	0.7190541781450872	0.506198347107438
chr2B	130560000	130940000	chr2B	130560000	130940000	255,255,0	0.7270172687588382	0.05485122880828906	0.03685055867284434	0.520906432748538	0.5372807017543859
chr2B	52230000	52390000	chr2B	52230000	52390000	255,255,0	1.1634419359452715	0.0366440947337276	0.054938437156207	0.6805555555555556	0.7083333333333334
chr2B	109930000	110070000	chr2B	109930000	110070000	255,255,0	0.9778230672981045	0.04111479307135752	0.049921299136338276	0.625	0.625
chr2B	79980000	80190000	chr2B	79980000	80190000	255,255,0	1.3290487618019973	0.05660842617817134	0.03431813041765823	0.8099173553719008	0.6611570247933884
chr2B	13290000	13500000	chr2B	13290000	13500000	255,255,0	0.8146604868249245	0.02427820686826174	0.06606916656480313	0.5950413223140496	0.5619834710743802
chr2B	32800000	33000000	chr2B	32800000	33000000	255,255,0	1.1534433904144923	0.05976787910624298	0.030038968660881377	0.7181818181818181	0.7181818181818181
chr2B	122980000	123220000	chr2B	122980000	123220000	255,255,0	0.9373361690702764	0.0687784081055193	0.020419754336647437	0.8012820512820513	0.5192307692307693
chr2B	14410000	14710000	chr2B	14410000	14710000	255,255,0	0.7358084086843517	0.03425906047766942	0.05489411574894088	0.5041666666666667	0.5708333333333333
chr2B	65030000	65290000	chr2B	65030000	65290000	255,255,0	1.4679900155440757	0.044195976072084614	0.04455901272054924	0.8406593406593407	0.8626373626373627
chr2B	38330000	38770000	chr2B	38330000	38770000	255,255,0	1.5275146703026787	0.04952106730314762	0.03897596610589743	0.8715415019762845	0.9150197628458498
chr2B	39120000	39320000	chr2B	39120000	39320000	255,255,0	0.928728985994842	0.018611640697725914	0.06957531255576174	0.5	0.7
chr2B	100770000	101000000	chr2B	100770000	101000000	255,255,0	1.271156835981026	0.04246608585384186	0.04521550480563981	0.8402777777777778	0.7708333333333334
chr2B	64390000	64630000	chr2B	64390000	64630000	255,255,0	1.4400601902302108	0.0271250835257435	0.05929085917105445	0.8269230769230769	0.8653846153846154
chr2B	120820000	121010000	chr2B	120820000	121010000	255,255,0	1.041451904507735	0.05827121324085781	0.028095454517699348	0.75	0.69
chr2B	47670000	47910000	chr2B	47670000	47910000	255,255,0	1.4100081995529878	0.03089654962763696	0.0552411582999118	0.8269230769230769	0.8525641025641025
chr2B	76990000	77330000	chr2B	76990000	77330000	255,255,0	1.555421674596477	0.038638683720093076	0.047171361701522	0.8690767973856209	0.8229166666666667
chr2B	68400000	68710000	chr2B	68400000	68710000	255,255,0	1.430951047982778	0.04279037183287089	0.04283042185845867	0.84765625	0.87109375
chr2B	87650000	87950000	chr2B	87650000	87950000	255,255,0	1.3768279612957628	0.035791229843643496	0.04896960973974954	0.6875	0.8541666666666666
chr2B	41050000	41250000	chr2B	41050000	41250000	255,255,0	1.039722928724116	0.03911307371549218	0.045503688979514324	0.7545454545454545	0.5545454545454546
chr2B	44290000	44500000	chr2B	44290000	44500000	255,255,0	1.0527914648952956	0.06421048957535844	0.02031966037881939	0.7933884297520661	0.512396694214876
chr2B	126410000	126690000	chr2B	126410000	126690000	255,255,0	0.7945541478743849	0.038769434634134986	0.04519911522961517	0.6142857142857143	0.5761904761904761
chr2B	33880000	34240000	chr2B	33880000	34240000	255,255,0	0.8366849234413354	0.0265838701088772	0.056857252300231996	0.6403508771929824	0.5584795321637427
chr2B	120460000	120660000	chr2B	120460000	120660000	255,255,0	0.7622753584738211	0.03704262128112798	0.045693774114459594	0.5815696649029982	0.5625220458553792
chr2B	23140000	23470000	chr2B	23140000	23470000	255,255,0	1.1210662929998056	0.03613239174282171	0.04653182415364526	0.6366782006920415	0.8373702422145328
chr2B	7130000	7510000	chr2B	7130000	7510000	255,255,0	1.3682723742870826	0.03672623730158174	0.04581603541198424	0.8552631578947368	0.8289473684210527
chr2B	54810000	55040000	chr2B	54810000	55040000	255,255,0	1.4049155344811264	0.037332797229202117	0.04515290904230823	0.8402777777777778	0.8263888888888888
chr2B	95010000	95400000	chr2B	95010000	95400000	255,255,0	0.8246901314302917	0.03948963270189164	0.042919107041128966	0.5275	0.6225
chr2B	127870000	128170000	chr2B	127870000	128170000	255,255,0	1.0897512267756952	0.02541008830339086	0.05695923893812779	0.5125	0.9125
chr2B	23710000	24030000	chr2B	23710000	24030000	255,255,0	0.9435816254602442	0.04168680051476395	0.039883719762301435	0.5625	0.7242647058823529
chr2B	66970000	67450000	chr2B	66970000	67450000	255,255,0	1.0494970310741545	0.04079277485469514	0.04022617578159087	0.6016666666666667	0.7783333333333333
chr2B	7520000	7800000	chr2B	7520000	7800000	255,255,0	1.4197160181807358	0.03584885353503564	0.044521521255460286	0.8714285714285714	0.861904761904762
chr2B	88970000	89220000	chr2B	88970000	89220000	255,255,0	0.9801757546868953	0.04984591231443106	0.030102896439120813	0.7123324921684651	0.5062761051166029
chr2B	115710000	115960000	chr2B	115710000	115960000	255,255,0	0.9236404505073024	0.039668219995340495	0.04010126509531138	0.6153846153846154	0.7337278106508875
chr2B	59700000	60000000	chr2B	59700000	60000000	255,255,0	1.0478667407985498	0.045938435373595085	0.033748967440008146	0.6958333333333333	0.6875
chr2B	67750000	68070000	chr2B	67750000	68070000	255,255,0	1.1063947029102008	0.032260128541559976	0.04740365087384407	0.5110294117647058	0.8566176470588235
chr2B	52040000	52210000	chr2B	52040000	52210000	255,255,0	1.160702248120604	0.03665386307185351	0.042853443001479	0.691358024691358	0.7407407407407407
chr2B	115300000	115600000	chr2B	115300000	115600000	255,255,0	1.0865525334057282	0.04238957517220127	0.03701021945919365	0.6958333333333333	0.8125
chr2B	123620000	123890000	chr2B	123620000	123890000	255,255,0	1.1125916107569171	0.03754777567639131	0.04111581558640858	0.8112244897959183	0.7295918367346939
chr2B	112490000	112890000	chr2B	112490000	112890000	255,255,0	1.400384593267848	0.030602484127548374	0.04789080048069372	0.8357142857142857	0.9214285714285714
chr2B	78100000	78350000	chr2B	78100000	78350000	255,255,0	0.9615637960514309	0.05060626765381672	0.026160372692029	0.6153846153846154	0.5798816568047337
chr2B	118130000	118320000	chr2B	118130000	118320000	255,255,0	0.9241755779230847	0.035421009051836816	0.04061329964568723	0.69	0.59
chr2B	46210000	46460000	chr2B	46210000	46460000	255,255,0	0.9611756166145993	0.028026199942748287	0.047535527950257596	0.6272189349112426	0.6686390532544378
chr2B	127040000	127280000	chr2B	127040000	127280000	255,255,0	1.0530521278085854	0.026103051796173598	0.04940641511475881	0.5961538461538461	0.8397435897435898
chr2B	98340000	98480000	chr2B	98340000	98480000	255,255,0	0.849587781441088	0.0428533083816813	0.03226158257976411	0.5892857142857143	0.5535714285714286
chr2B	77000000	77150000	chr2B	77000000	77150000	255,255,0	1.0487982521331851	0.056569630327603454	0.017000056683689216	0.671875	0.578125
chr2B	131160000	131310000	chr2B	131160000	131310000	255,255,0	0.9294202658283341	0.037003914780157625	0.036548223293793716	0.609375	0.640625
chr2B	123450000	123610000	chr2B	123450000	123610000	255,255,0	0.8572340437102683	0.028182785731722795	0.04463431607070054	0.5416666666666666	0.6527777777777778
chr2B	121910000	122140000	chr2B	121910000	122140000	255,255,0	1.2869651864578657	0.037615221666000676	0.03484776207922892	0.8541666666666666	0.8402777777777778
chr2B	65650000	65950000	chr2B	65650000	65950000	255,255,0	1.0339290064686213	0.042776724434282876	0.029039195174256845	0.7458333333333333	0.6208333333333333
chr2B	109310000	109560000	chr2B	109310000	109560000	255,255,0	1.019808745030073	0.04235381742748443	0.029086009617390704	0.6627218934911243	0.757396449704142
chr2B	56050000	56260000	chr2B	56050000	56260000	255,255,0	1.0182620340625739	0.03893471713164558	0.032028612467979625	0.743801652892562	0.6115702479338843
chr2B	42190000	42420000	chr2B	42190000	42420000	255,255,0	0.9892710374798671	0.018039920128044513	0.05276492099119519	0.5134424603174603	0.7513392857142858
chr2B	126700000	126850000	chr2B	126700000	126850000	255,255,0	0.9277490807836367	0.017807803155992452	0.05144492060629785	0.609375	0.671875
chr2B	91830000	91990000	chr2B	91830000	91990000	255,255,0	0.9014185903275351	0.036759170755534885	0.031964986538201484	0.625	0.5972222222222222
chr2B	81320000	81530000	chr2B	81320000	81530000	255,255,0	1.212407691355768	0.02455495382289995	0.043808431513735605	0.6942148760330579	0.7933884297520661
chr2B	108420000	108630000	chr2B	108420000	108630000	255,255,0	0.9862915461160866	0.02407100601861493	0.04385127127104024	0.5785123966942148	0.7603305785123967
chr2B	85930000	86220000	chr2B	85930000	86220000	255,255,0	1.1265057834424306	0.04092790896021484	0.02692627368244348	0.7822222222222223	0.6133333333333333
chr2B	126880000	127030000	chr2B	126880000	127030000	255,255,0	0.8916319024027701	0.05366967225459189	0.013478565458920495	0.671875	0.578125
chr2B	14850000	15090000	chr2B	14850000	15090000	255,255,0	0.9484383234603535	0.0452598686352374	0.020849350823759185	0.7115384615384616	0.5833333333333334
chr2B	58280000	58460000	chr2B	58280000	58460000	255,255,0	1.1339110374590595	0.041018567550691415	0.02500292231147614	0.7444444444444445	0.7
chr2B	38810000	39090000	chr2B	38810000	39090000	255,255,0	1.195884784738665	0.04306487256591782	0.02210711713674927	0.8714285714285714	0.6333333333333333
chr2B	55790000	55970000	chr2B	55790000	55970000	255,255,0	1.0047042814666238	0.01698642157758956	0.04736922204490976	0.6555555555555556	0.6555555555555556
chr2B	63070000	63270000	chr2B	63070000	63270000	255,255,0	1.0676789215372828	0.03568761468858651	0.028611717213052612	0.6636363636363637	0.7363636363636363
chr2B	22870000	23110000	chr2B	22870000	23110000	255,255,0	0.9266846376867786	0.03733488083539468	0.026707170774072194	0.6346153846153846	0.6474358974358975
chr2B	132430000	132550000	chr2B	132430000	132550000	255,255,0	0.7282887457747051	0.04586467989536487	0.01815416936683434	0.5	0.5
chr2B	41840000	41990000	chr2B	41840000	41990000	255,255,0	1.0168319039188585	0.03062617695869812	0.03289050486361939	0.671875	0.671875
chr2B	23500000	23700000	chr2B	23500000	23700000	255,255,0	0.9253008755832917	0.042255831348482986	0.02087981010373257	0.7363636363636363	0.5181818181818182
chr2B	109600000	109760000	chr2B	109600000	109760000	255,255,0	0.9904308482293365	0.03038522081044722	0.03222504657500356	0.6527777777777778	0.6805555555555556
chr2B	67460000	67640000	chr2B	67460000	67640000	255,255,0	0.9882015270548598	0.03834511976601354	0.023038825387206044	0.7444444444444445	0.5222222222222223
chr2B	23730000	23860000	chr2B	23730000	23860000	255,255,0	0.7941660774908945	0.03847310141946935	0.022842454081051865	0.5714285714285714	0.5306122448979592
chr2B	94800000	94960000	chr2B	94800000	94960000	255,255,0	0.7636536882782534	0.036562989060322404	0.024441344711381673	0.5490079365079366	0.5089285714285714
chr2B	72130000	72300000	chr2B	72130000	72300000	255,255,0	1.165734673242249	0.03855464783649286	0.022433962990300073	0.7407407407407407	0.691358024691358
chr2B	36820000	37040000	chr2B	36820000	37040000	255,255,0	0.8404246689661903	0.03246804559947092	0.028183176926837628	0.6287878787878788	0.5378787878787878
chr2B	55480000	55670000	chr2B	55480000	55670000	255,255,0	0.8418554523578707	0.04378285672742121	0.016826064300450617	0.63	0.55
chr2B	123920000	124120000	chr2B	123920000	124120000	255,255,0	1.018858987943703	0.04198349131974276	0.01824684514399899	0.7909090909090909	0.6636363636363637
chr2B	5440000	5610000	chr2B	5440000	5610000	255,255,0	0.876323477640917	0.042196442211719046	0.01736090870566004	0.6666666666666666	0.5432098765432098
chr2B	67160000	67450000	chr2B	67160000	67450000	255,255,0	0.9680667031363668	0.026628893335965614	0.03285094310214034	0.5333333333333333	0.7822222222222223
chr2B	54610000	54780000	chr2B	54610000	54780000	255,255,0	0.7855728136149535	0.032140574196552	0.02689981591245235	0.5170717592592593	0.5417631172839505
chr2B	100200000	100360000	chr2B	100200000	100360000	255,255,0	0.8583693685306835	0.035307098844518416	0.023426157791335146	0.6347222222222222	0.6031565656565656
chr2B	81570000	81730000	chr2B	81570000	81730000	255,255,0	0.9231028374967147	0.030766379600540218	0.027544006488643195	0.6527777777777778	0.5416666666666666
chr2B	121070000	121250000	chr2B	121070000	121250000	255,255,0	0.8515973621356661	0.03041153686534584	0.027579364877374585	0.7	0.5666666666666667
chr2B	63300000	63510000	chr2B	63300000	63510000	255,255,0	1.1306819904903926	0.03634169764495032	0.02141437943101579	0.7603305785123967	0.743801652892562
chr2B	118620000	118790000	chr2B	118620000	118790000	255,255,0	0.7184538211180411	0.025162463758401133	0.03226848413882016	0.5432098765432098	0.5185185185185185
chr2B	62780000	63000000	chr2B	62780000	63000000	255,255,0	1.0592982994277036	0.025373671415527432	0.03182880600614728	0.7348484848484849	0.6742424242424242
chr2B	80930000	81240000	chr2B	80930000	81240000	255,255,0	0.8633081617204728	0.03101718718782755	0.026069205752540986	0.58984375	0.58984375
chr2B	31660000	31860000	chr2B	31660000	31860000	255,255,0	0.9082891049514096	0.0302279380491154	0.026114984181906976	0.5181818181818182	0.7363636363636363
chr2B	111600000	111910000	chr2B	111600000	111910000	255,255,0	0.6756244989920086	0.031002480202311673	0.024904897789239315	0.51953125	0.50390625
chr2B	66960000	67120000	chr2B	66960000	67120000	255,255,0	0.8985707121714296	0.03506960104228681	0.02019134127853545	0.625	0.5972222222222222
chr2B	118400000	118600000	chr2B	118400000	118600000	255,255,0	0.8397944815440201	0.03523068291480311	0.0197864856729423	0.7181818181818181	0.5181818181818182
chr2B	128700000	128910000	chr2B	128700000	128910000	255,255,0	0.9369707042942674	0.027140309486553514	0.027862980683914605	0.5974747474747475	0.777070707070707
chr2B	8250000	8400000	chr2B	8250000	8400000	255,255,0	0.8297575845151224	0.044808044861543495	0.008829183898582765	0.609375	0.546875
chr2B	124140000	124320000	chr2B	124140000	124320000	255,255,0	1.0160435105354915	0.015949379294928928	0.036911146425164576	0.7	0.7666666666666667
chr2B	93880000	94100000	chr2B	93880000	94100000	255,255,0	1.1531027836655663	0.021826603999028624	0.03081916506014483	0.7045454545454546	0.8409090909090909
chr2B	101030000	101220000	chr2B	101030000	101220000	255,255,0	0.9914143598173728	0.024891225521690707	0.02766435634082325	0.73	0.65
chr2B	68420000	68580000	chr2B	68420000	68580000	255,255,0	0.9168103708093692	0.03364528319008296	0.018786109545766864	0.726388888888889	0.5069444444444444
chr2B	8410000	8620000	chr2B	8410000	8620000	255,255,0	0.7727018297920705	0.01743091046706939	0.03280950348485878	0.512396694214876	0.5785123966942148
chr2B	90880000	91070000	chr2B	90880000	91070000	255,255,0	0.9376977889935225	0.016091308111715476	0.03341696123061203	0.53	0.77
chr2B	43170000	43340000	chr2B	43170000	43340000	255,255,0	0.791578806826282	0.020465646876022196	0.02851658491463365	0.5185185185185185	0.5925925925925926
chr2B	14080000	14240000	chr2B	14080000	14240000	255,255,0	0.8928482062059817	0.02118373976159353	0.02744193668401628	0.6527777777777778	0.5972222222222222
chr2B	50340000	50540000	chr2B	50340000	50540000	255,255,0	0.9051804399280405	0.034062626397634584	0.014380100134777318	0.6454545454545455	0.6090909090909091
chr2B	93590000	93810000	chr2B	93590000	93810000	255,255,0	0.8667929787527513	0.02306874686469259	0.024240688037655223	0.6742424242424242	0.5681818181818182
chr2B	106840000	107010000	chr2B	106840000	107010000	255,255,0	0.8049111058922219	0.029804111405008615	0.016550538251384847	0.5679012345679012	0.5925925925925926
chr2B	4660000	4850000	chr2B	4660000	4850000	255,255,0	0.8349977413431589	0.0307132006536478	0.014579097758808755	0.63	0.53
chr2B	121720000	121890000	chr2B	121720000	121890000	255,255,0	0.8336334380310375	0.01830956288193444	0.024260400407735503	0.6666666666666666	0.5925925925925926
chr2B	64180000	64360000	chr2B	64180000	64360000	255,255,0	0.7820571992287741	0.018477592323882096	0.021797236402679464	0.5444444444444444	0.5666666666666667
chr2B	6180000	6340000	chr2B	6180000	6340000	255,255,0	0.82334189859817	0.027476550978337105	0.011600786224994629	0.6455965909090908	0.516903409090909
chr2B	110100000	110280000	chr2B	110100000	110280000	255,255,0	0.6953518134784236	0.01796946281018495	0.01972964390189394	0.5222222222222223	0.5222222222222223
chr2B	60210000	60420000	chr2B	60210000	60420000	255,255,0	1.049540508879883	0.018957346653600177	0.017377785218367754	0.7283057851239669	0.7310606060606061
chr9	5920000	6870000	chr9	5920000	6870000	255,255,0	0.4908673642048489	0.24514999636050208	0.19520613369155262	0.4001736111111111	0.5464409722222222
chr9	6060000	6820000	chr9	6060000	6820000	255,255,0	0.6026345633468937	0.22154006162335252	0.1806678864475513	0.45479082321187586	0.5620782726045884
chr9	960000	1570000	chr9	960000	1570000	255,255,0	0.9106144339753908	0.21060263534580387	0.15168611978835916	0.7273673257023934	0.4745057232049948
chr9	11680000	12790000	chr9	11680000	12790000	255,255,0	1.0064130040177055	0.1274913887894264	0.16037007787708618	0.4030612244897959	0.7308673469387755
chr9	50850000	51890000	chr9	50850000	51890000	255,255,0	0.890979917413299	0.09392229885852081	0.12185685926432502	0.4473875181422351	0.782656023222061
chr9	3650000	4270000	chr9	3650000	4270000	255,255,0	0.835510594274019	0.06734007434180139	0.14249825540771846	0.5090725806451613	0.6381048387096774
chr9	97670000	98530000	chr9	97670000	98530000	255,255,0	1.0222427089114063	0.0844655457903307	0.11552826919629311	0.5364693446088795	0.7933403805496829
chr9	72970000	73910000	chr9	72970000	73910000	255,255,0	1.1597758856950362	0.0865402231915709	0.11324496461088784	0.6591312056737588	0.8222517730496454
chr9	67030000	67790000	chr9	67030000	67790000	255,255,0	1.274631062769275	0.11206446458942859	0.08701541316029535	0.7860998650472335	0.7672064777327935
chr9	94870000	95510000	chr9	94870000	95510000	255,255,0	0.966479080783278	0.10562719551389485	0.09335217362155199	0.5009469696969697	0.7774621212121212
chr9	39310000	39480000	chr9	39310000	39480000	255,255,0	1.075259603003721	0.0435875846661955	0.15518978111449994	0.691358024691358	0.6172839506172839
chr9	71770000	71950000	chr9	71770000	71950000	255,255,0	1.2206213096449374	0.07481084527699647	0.12347021286997603	0.7666666666666667	0.7444444444444445
chr9	66240000	66860000	chr9	66240000	66860000	255,255,0	0.7121385551561311	0.08141076397606223	0.11666342724783949	0.5070564516129032	0.5372983870967742
chr9	64310000	64980000	chr9	64310000	64980000	255,255,0	0.9320690205475683	0.1415014761285353	0.05611843443475817	0.5648788927335641	0.7326989619377162
chr9	69740000	69910000	chr9	69740000	69910000	255,255,0	0.7477215723060865	0.12725143775799908	0.07035733958575287	0.5802469135802469	0.5308641975308642
chr9	54530000	55530000	chr9	54530000	55530000	255,255,0	1.4208309949090105	0.10367234172956796	0.0933877954816108	0.7188235294117648	0.888235294117647
chr9	105570000	106170000	chr9	105570000	106170000	255,255,0	1.498450132245726	0.08013243082203107	0.11464267659454619	0.7451612903225806	0.8935483870967742
chr9	270000	480000	chr9	270000	480000	255,255,0	1.051977893465622	0.05407175033543268	0.14027732108295815	0.71900826446281	0.5289256198347108
chr9	80440000	81160000	chr9	80440000	81160000	255,255,0	0.6509963739695779	0.10813304547326114	0.0858107026838777	0.4091591591591592	0.5638138138138138
chr9	109230000	109750000	chr9	109230000	109750000	255,255,0	1.2104877954660984	0.14936107232457085	0.04286628629957734	0.8233618233618234	0.5059288537549407
chr9	85240000	86670000	chr9	85240000	86670000	255,255,0	1.7860462206390328	0.0921236226246071	0.09918992241938862	0.9212962962962963	0.9185956790123457
chr9	61940000	62610000	chr9	61940000	62610000	255,255,0	0.723915449806715	0.11869595809026086	0.07085661597703447	0.5406574394463668	0.5008650519031141
chr9	72410000	72830000	chr9	72410000	72830000	255,255,0	1.1593656904161351	0.13916926208251923	0.04982303012178766	0.6100647109963879	0.8920729029424681
chr9	110580000	111230000	chr9	110580000	111230000	255,255,0	0.9765662626342708	0.08745095251970203	0.10106409370930974	0.6024825662916501	0.6770814295077848
chr9	58010000	58800000	chr9	58010000	58800000	255,255,0	0.6742243270493241	0.0852596953622167	0.10317542344106194	0.439375	0.59
chr9	109340000	109560000	chr9	109340000	109560000	255,255,0	0.7177871958783434	0.15469287855889835	0.03310460903863494	0.553030303030303	0.553030303030303
chr9	61710000	62630000	chr9	61710000	62630000	255,255,0	1.1579741132446362	0.08483310066825414	0.10246061657721618	0.8718778908418131	0.5721554116558741
chr9	87400000	88060000	chr9	87400000	88060000	255,255,0	1.067313772461782	0.09016154871077102	0.09505581490709664	0.7103386809269162	0.7165775401069518
chr9	64990000	65450000	chr9	64990000	65450000	255,255,0	0.8628257295468871	0.07143448982656034	0.113549749276241	0.697463768115942	0.5018115942028986
chr9	35910000	36210000	chr9	35910000	36210000	255,255,0	1.0119234438331755	0.09536278435681891	0.08876383311036083	0.8041666666666667	0.5208333333333334
chr9	35920000	36090000	chr9	35920000	36090000	255,255,0	0.8574445358256138	0.1405826476007839	0.042768757716695485	0.6162918871252205	0.5181878306878307
chr9	47480000	47780000	chr9	47480000	47780000	255,255,0	1.2628004975407867	0.07400993586541882	0.10889042139774632	0.8	0.8333333333333334
chr9	16530000	17400000	chr9	16530000	17400000	255,255,0	1.4446983312535266	0.09390443969676529	0.08896305501156206	0.8238636363636364	0.7195247933884298
chr9	34520000	35130000	chr9	34520000	35130000	255,255,0	1.000069730175023	0.08881654184128679	0.0933787235510181	0.5931321540062435	0.659729448491155
chr9	33090000	33710000	chr9	33090000	33710000	255,255,0	1.394081546209457	0.09403342874387852	0.08712721464065099	0.6905241935483871	0.8538306451612904
chr9	91230000	91630000	chr9	91230000	91630000	255,255,0	0.9734389806577888	0.12065977166843024	0.05990907976664005	0.6357142857142857	0.6976190476190476
chr9	74110000	74380000	chr9	74110000	74380000	255,255,0	1.059130413629703	0.05493535166239363	0.12416924600479162	0.6173469387755102	0.8214285714285714
chr9	113430000	113780000	chr9	113430000	113780000	255,255,0	1.5797483517105628	0.03323113186025421	0.14291954085340658	0.8734567901234568	0.8425925925925926
chr9	76910000	77750000	chr9	76910000	77750000	255,255,0	1.3508342498256718	0.08695959364677533	0.08889824938492788	0.8654485049833887	0.7547065337763013
chr9	61250000	61660000	chr9	61250000	61660000	255,255,0	1.4191207459788493	0.08950959488683485	0.08573016978849793	0.8702300785634118	0.84834455667789
chr9	37670000	38290000	chr9	37670000	38290000	255,255,0	1.4682059573942536	0.09878921456543913	0.07602837601697998	0.7106854838709677	0.8719758064516129
chr9	70000000	70360000	chr9	70000000	70360000	255,255,0	1.1086433122331705	0.10573407661124665	0.06868398918516928	0.7543859649122807	0.7222222222222222
chr9	81200000	81870000	chr9	81200000	81870000	255,255,0	0.9846701164424386	0.09258320660007643	0.08158561680653503	0.7076124567474048	0.643598615916955
chr9	90860000	91030000	chr9	90860000	91030000	255,255,0	0.8515059946843846	0.03862722132470792	0.13520518183713337	0.6279761904761905	0.542879188712522
chr9	9260000	10110000	chr9	9260000	10110000	255,255,0	1.3633978185752473	0.08030790080518725	0.09278858264515505	0.5732828555976204	0.8696592752839373
chr9	59910000	60280000	chr9	59910000	60280000	255,255,0	0.7841898503544773	0.06750645333757203	0.1051211243486056	0.5013850415512465	0.7423822714681441
chr9	109230000	109570000	chr9	109230000	109570000	255,255,0	1.2369839991505822	0.1341948377937635	0.03792888957294577	0.8529411764705882	0.5065359477124183
chr9	105860000	106060000	chr9	105860000	106060000	255,255,0	0.9777124255242673	0.03635292368362991	0.134756264802731	0.7	0.6818181818181818
chr9	20830000	21630000	chr9	20830000	21630000	255,255,0	1.3664707090068378	0.07730059740015066	0.09152001585397096	0.5573170731707318	0.8920731707317073
chr9	25610000	26470000	chr9	25610000	26470000	255,255,0	1.006994031296524	0.08300637755633367	0.0854805727140414	0.604122621564482	0.6263213530655392
chr9	97590000	98420000	chr9	97590000	98420000	255,255,0	1.2910489759872636	0.061290940171502314	0.10646073856578767	0.7556689342403629	0.8475056689342404
chr9	6970000	7690000	chr9	6970000	7690000	255,255,0	1.236911812190959	0.09580055853667721	0.06972082160066062	0.765015015015015	0.6388888888888888
chr9	47800000	48430000	chr9	47800000	48430000	255,255,0	1.358215885740551	0.08937669946666743	0.07613534330273436	0.845703125	0.8251953125
chr9	75770000	76520000	chr9	75770000	76520000	255,255,0	1.3148627704487919	0.08898271050866202	0.07618172577779445	0.7576177285318559	0.8497229916897507
chr9	93580000	94680000	chr9	93580000	94680000	255,255,0	1.4443381213899267	0.08298555912971636	0.08059871009263975	0.8301948051948052	0.8980519480519481
chr9	94720000	95500000	chr9	94720000	95500000	255,255,0	1.3136172197115887	0.07053471796912775	0.09211683645516616	0.8403846153846154	0.8115384615384615
chr9	38980000	39220000	chr9	38980000	39220000	255,255,0	0.646222735600972	0.03736983640959178	0.12526362013466288	0.5192307692307693	0.5961538461538461
chr9	98630000	99240000	chr9	98630000	99240000	255,255,0	1.0342335685123463	0.08669705814688625	0.0757037236082447	0.81789802289282	0.562955254942768
chr9	45730000	46190000	chr9	45730000	46190000	255,255,0	1.8037781727852196	0.12010169719348651	0.04225613518466961	0.927536231884058	0.9257246376811594
chr9	27310000	27480000	chr9	27310000	27480000	255,255,0	0.8458740445937923	0.07920672243520113	0.08124788575187626	0.5555555555555556	0.5802469135802469
chr9	78350000	79110000	chr9	78350000	79110000	255,255,0	1.6414004313173707	0.07954941466643362	0.08061095217659803	0.8927125506072875	0.918353576248313
chr9	70840000	71340000	chr9	70840000	71340000	255,255,0	0.8480352014526567	0.07702956872278197	0.08202075495619895	0.5092307692307693	0.703076923076923
chr9	95670000	96540000	chr9	95670000	96540000	255,255,0	0.9015391807884106	0.09232641478263848	0.06500615780057342	0.7484504132231405	0.5005165289256198
chr9	111810000	112330000	chr9	111810000	112330000	255,255,0	0.8683000205911805	0.07494299538971837	0.07959768053895282	0.5626780626780626	0.6025641025641025
chr9	2800000	3170000	chr9	2800000	3170000	255,255,0	1.5261350423781228	0.09714722657346678	0.05694580642550671	0.8919667590027701	0.7423822714681441
chr9	114700000	115080000	chr9	114700000	115080000	255,255,0	1.4719441222403966	0.07422510007915639	0.07977821618052641	0.8315789473684211	0.85
chr9	10260000	10410000	chr9	10260000	10410000	255,255,0	0.9054817735160101	0.09480452005161102	0.058570228239447214	0.5912698412698413	0.6224206349206349
chr9	88550000	89250000	chr9	88550000	89250000	255,255,0	1.290925076401829	0.07755307072304096	0.07292181134066145	0.6706349206349206	0.9075396825396825
chr9	104970000	105540000	chr9	104970000	105540000	255,255,0	1.279784070997886	0.07755860514707347	0.07277500122275968	0.8370986920332937	0.7942925089179548
chr9	69420000	69720000	chr9	69420000	69720000	255,255,0	1.4221344863050107	0.06024351845538102	0.08870500623842005	0.8541329993535876	0.8284583063994828
chr9	81940000	82560000	chr9	81940000	82560000	255,255,0	1.1812792785342197	0.077443637739209	0.0706063336745861	0.6461693548387096	0.8497983870967742
chr9	92030000	92270000	chr9	92030000	92270000	255,255,0	1.3539301853437886	0.05696611489572179	0.09004326276676305	0.8397435897435898	0.8141025641025641
chr9	15760000	15950000	chr9	15760000	15950000	255,255,0	1.1450472892052377	0.07417805462210231	0.0725581223867822	0.73	0.67
chr9	115670000	115940000	chr9	115670000	115940000	255,255,0	1.2878109483381555	0.05533342204928214	0.09098830650431602	0.8112244897959183	0.75
chr9	100950000	101430000	chr9	100950000	101430000	255,255,0	1.378819190178851	0.08786012520685144	0.05768213006070047	0.815	0.8816666666666667
chr9	5030000	5660000	chr9	5030000	5660000	255,255,0	1.1327979570706375	0.060504659319857615	0.08397340825077709	0.5517578125	0.7685546875
chr9	60510000	60930000	chr9	60510000	60930000	255,255,0	1.3170527622192694	0.06973508379551116	0.07468491105537092	0.803030303030303	0.8506493506493507
chr9	86740000	87360000	chr9	86740000	87360000	255,255,0	1.1420189266095493	0.07433936285349921	0.06927049680920941	0.8457661290322581	0.59375
chr9	32520000	33060000	chr9	32520000	33060000	255,255,0	1.4215020539699954	0.08098370889152887	0.062242972971689514	0.7658730158730159	0.8664021164021164
chr9	2070000	2710000	chr9	2070000	2710000	255,255,0	1.7673722073987723	0.06803218711776629	0.07486006382500787	0.8607954545454546	0.8986742424242424
chr9	89300000	89500000	chr9	89300000	89500000	255,255,0	0.9875251742039379	0.06706551100498662	0.07516765584683188	0.7727272727272727	0.5363636363636364
chr9	29830000	30300000	chr9	29830000	30300000	255,255,0	1.3428332833924301	0.07053245354091361	0.07085447754093538	0.6232638888888888	0.8802083333333334
chr9	68560000	69370000	chr9	68560000	69370000	255,255,0	1.532238067642138	0.0527708390247594	0.08810173507392219	0.9434860202260559	0.8404002137245085
chr9	9490000	10110000	chr9	9490000	10110000	255,255,0	1.2815921036567774	0.058848556978230174	0.08190256747244021	0.5352822580645161	0.8719758064516129
chr9	82600000	83280000	chr9	82600000	83280000	255,255,0	1.75558304633091	0.055914500987504445	0.0835709135545038	0.9537815126050421	0.8932773109243698
chr9	102130000	102430000	chr9	102130000	102430000	255,255,0	1.2733050917230324	0.05568352101476029	0.08323700087481312	0.8375	0.8208333333333333
chr9	107820000	108020000	chr9	107820000	108020000	255,255,0	1.204036563461567	0.08024082763822182	0.05782686897510261	0.7727272727272727	0.7909090909090909
chr9	101470000	102100000	chr9	101470000	102100000	255,255,0	1.5009460169971989	0.06401951966296665	0.07172352075607805	0.9267578125	0.8896484375
chr9	33750000	33980000	chr9	33750000	33980000	255,255,0	1.4261188445918245	0.07396347633439848	0.05616844267857654	0.8402777777777778	0.6875
chr9	90030000	90320000	chr9	90030000	90320000	255,255,0	1.3010923730318242	0.06911441181525825	0.06083821129842008	0.8444444444444444	0.8222222222222222
chr9	16210000	16500000	chr9	16210000	16500000	255,255,0	1.2624476477251738	0.08845107466811354	0.04122171224358226	0.6755555555555556	0.7822222222222223
chr9	26540000	26930000	chr9	26540000	26930000	255,255,0	1.2312708513836652	0.08029215088323019	0.0491223579837939	0.7825	0.6575
chr9	21730000	21980000	chr9	21730000	21980000	255,255,0	1.2642894836661474	0.08247333593005185	0.0467752879124036	0.7218934911242604	0.7337278106508875
chr9	102960000	103460000	chr9	102960000	103460000	255,255,0	1.3046999867771762	0.07540980837364877	0.05308750181765831	0.8461538461538461	0.8538461538461538
chr9	107400000	107810000	chr9	107400000	107810000	255,255,0	1.866603199345203	0.06807635517102162	0.05950476700199486	0.9319727891156463	0.9387755102040817
chr9	51970000	52330000	chr9	51970000	52330000	255,255,0	1.5289893478298953	0.05240120549727903	0.07505838692170663	0.8859649122807017	0.8976608187134503
chr9	58910000	59230000	chr9	58910000	59230000	255,255,0	0.7040531465046654	0.06615238049385362	0.0610016137016547	0.5036764705882353	0.5110294117647058
chr9	87770000	88050000	chr9	87770000	88050000	255,255,0	1.3258894931198735	0.05511923822449785	0.07187184769019175	0.8333333333333334	0.8571428571428571
chr9	65570000	65760000	chr9	65570000	65760000	255,255,0	1.0557622152584614	0.07823809191530846	0.048552551429862055	0.71	0.71
chr9	65770000	66210000	chr9	65770000	66210000	255,255,0	1.2520822906434343	0.06827245382618902	0.05826555811297629	0.7094861660079052	0.8913043478260869
chr9	29360000	29700000	chr9	29360000	29700000	255,255,0	1.0362590254544044	0.05406480427893747	0.07241090344928276	0.6670511341791618	0.633719723183391
chr9	88110000	88540000	chr9	88110000	88540000	255,255,0	0.8411125925414238	0.08227770270187905	0.04399670124787911	0.6177685950413223	0.5764462809917356
chr9	48170000	48420000	chr9	48170000	48420000	255,255,0	0.9599169466734555	0.04665441287216797	0.07832403149154968	0.5207100591715976	0.7869822485207101
chr9	63110000	63510000	chr9	63110000	63510000	255,255,0	1.7247357954496063	0.07074381805659642	0.05285930588266896	0.6928571428571428	0.9452380952380952
chr9	109980000	110480000	chr9	109980000	110480000	255,255,0	1.431760887213557	0.07390068170588734	0.049616846112634394	0.8723076923076923	0.94
chr9	67240000	67790000	chr9	67240000	67790000	255,255,0	1.602478967360477	0.07488094439428139	0.04853174785972417	0.8915816326530612	0.9375
chr9	111450000	111620000	chr9	111450000	111620000	255,255,0	1.2399361672357605	0.05097256752627767	0.07214893705991096	0.7160493827160493	0.7407407407407407
chr9	22310000	22760000	chr9	22310000	22760000	255,255,0	1.1318658776233756	0.06603220764109027	0.05690800764711407	0.6465028355387523	0.7410207939508506
chr9	94150000	94600000	chr9	94150000	94600000	255,255,0	1.2377388509011045	0.04539152635386545	0.07692447254990117	0.775047258979206	0.8166351606805293
chr9	18190000	18620000	chr9	18190000	18620000	255,255,0	1.522141057136083	0.06020481546980705	0.06170811400991552	0.7995867768595041	0.8657024793388429
chr9	100480000	100880000	chr9	100480000	100880000	255,255,0	1.618148603131411	0.06459397133804134	0.05647827599370708	0.8690476190476191	0.9404761904761905
chr9	100140000	100420000	chr9	100140000	100420000	255,255,0	1.3895303018633156	0.061811783896715766	0.05925422688103052	0.8714285714285714	0.861904761904762
chr9	52470000	52780000	chr9	52470000	52780000	255,255,0	1.0648852475607764	0.06995420475585497	0.04997140672087924	0.8270647321428571	0.5651971726190477
chr9	92380000	92640000	chr9	92380000	92640000	255,255,0	1.3282918752681847	0.0762351173778732	0.043608176829060735	0.8406593406593407	0.8406593406593407
chr9	71420000	71710000	chr9	71420000	71710000	255,255,0	1.2570356600861643	0.056587709113441576	0.06244174419903045	0.8266666666666667	0.7644444444444445
chr9	75410000	75630000	chr9	75410000	75630000	255,255,0	1.2347608476030554	0.061286185345355154	0.05664798978637743	0.8257575757575758	0.7045454545454546
chr9	71060000	71320000	chr9	71060000	71320000	255,255,0	0.8051399137781836	0.043026088233508245	0.0747560491803282	0.5	0.7087912087912088
chr9	50040000	50360000	chr9	50040000	50360000	255,255,0	0.9747225752978702	0.05565560493254597	0.061608444376650355	0.7610294117647058	0.5110294117647058
chr9	67810000	68530000	chr9	67810000	68530000	255,255,0	1.6554988453430237	0.062189269043660206	0.05447531566556041	0.9076576576576577	0.9496996996996997
chr9	7180000	7690000	chr9	7180000	7690000	255,255,0	1.0389525787297778	0.06275624741445045	0.05380585701484147	0.5251479289940828	0.7085798816568047
chr9	55680000	55860000	chr9	55680000	55860000	255,255,0	0.9470352268657949	0.05048067174569071	0.06578577721639536	0.7222222222222222	0.6111111111111112
chr9	83710000	84050000	chr9	83710000	84050000	255,255,0	1.0124811925864288	0.07676619451752575	0.03895385811064208	0.7156862745098039	0.6568627450980392
chr9	114470000	114660000	chr9	114470000	114660000	255,255,0	1.0406513491188314	0.04641278183611132	0.06867099813454133	0.65	0.69
chr9	75150000	75350000	chr9	75150000	75350000	255,255,0	1.2386996702976019	0.04664706527870201	0.06829354466106424	0.7363636363636363	0.7909090909090909
chr9	49470000	50020000	chr9	49470000	50020000	255,255,0	1.372728562132131	0.056882752934670114	0.0579670566046315	0.8022959183673469	0.8482142857142857
chr9	37250000	37460000	chr9	37250000	37460000	255,255,0	1.2749117376993064	0.06969915756434805	0.04511308046943702	0.7933884297520661	0.743801652892562
chr9	102580000	102820000	chr9	102580000	102820000	255,255,0	1.2519271693247482	0.059797990505843224	0.054756855690257275	0.8269230769230769	0.7884615384615384
chr9	19500000	19920000	chr9	19500000	19920000	255,255,0	1.8560076803269943	0.0715223283444093	0.04216791331047476	0.8722943722943723	0.9242424242424242
chr9	116050000	116280000	chr9	116050000	116280000	255,255,0	0.9819878670669215	0.06748106210651374	0.04491216537204855	0.7430555555555556	0.5902777777777778
chr9	22800000	22960000	chr9	22800000	22960000	255,255,0	1.137034600337112	0.05453509720229856	0.057792492649641425	0.5972222222222222	0.6805555555555556
chr9	93030000	93550000	chr9	93030000	93550000	255,255,0	1.2899699875463138	0.05321471451997757	0.05907860472116627	0.6994301994301995	0.9074074074074074
chr9	110650000	110830000	chr9	110650000	110830000	255,255,0	1.3096075003204644	0.05846816272164036	0.05328813225259313	0.7666666666666667	0.7666666666666667
chr9	54000000	54250000	chr9	54000000	54250000	255,255,0	1.3157883846986018	0.0637341473663794	0.04796764415749971	0.7810650887573964	0.8402366863905325
chr9	53150000	53560000	chr9	53150000	53560000	255,255,0	0.8519928893587456	0.06875997373873333	0.04243382198630047	0.5578231292517006	0.6439909297052154
chr9	55020000	55480000	chr9	55020000	55480000	255,255,0	1.2079626140814888	0.03779094133289359	0.0734010009495501	0.730072463768116	0.8061594202898551
chr9	35140000	35390000	chr9	35140000	35390000	255,255,0	1.5756138838566442	0.0374691182573607	0.07242489865690258	0.8402366863905325	0.863905325443787
chr9	14750000	15110000	chr9	14750000	15110000	255,255,0	1.5293920296016768	0.0643984208311501	0.044579275221263995	0.8508771929824561	0.804093567251462
chr9	104590000	104900000	chr9	104590000	104900000	255,255,0	0.9854390754831359	0.04910727875967073	0.05955610457768007	0.62109375	0.74609375
chr9	1610000	1810000	chr9	1610000	1810000	255,255,0	0.9321224110472256	0.046021340982309165	0.0625983473566433	0.6090909090909091	0.5545454545454546
chr9	33300000	33710000	chr9	33300000	33710000	255,255,0	1.5900169497789969	0.05816764636732977	0.05032091483387069	0.8480725623582767	0.9115646258503401
chr9	114860000	115070000	chr9	114860000	115070000	255,255,0	1.1031505110773956	0.03906289270182756	0.06919195725320451	0.5454545454545454	0.8099173553719008
chr9	48450000	48840000	chr9	48450000	48840000	255,255,0	1.1070259531954694	0.05474530538080839	0.053023737979434916	0.8475	0.5475
chr9	89680000	90010000	chr9	89680000	90010000	255,255,0	1.4145329716908819	0.06845095109281697	0.039097045729769325	0.8581314878892734	0.8996539792387543
chr9	50040000	50260000	chr9	50040000	50260000	255,255,0	1.2021549087799195	0.05351689755381239	0.0535793317590698	0.8106060606060606	0.6439393939393939
chr9	27950000	28170000	chr9	27950000	28170000	255,255,0	1.5746138366486297	0.0497463752977384	0.05733987650632638	0.8257575757575758	0.8409090909090909
chr9	115480000	115650000	chr9	115480000	115650000	255,255,0	0.9981459549435716	0.03904227241233947	0.06771403738888082	0.5925925925925926	0.691358024691358
chr9	95060000	95450000	chr9	95060000	95450000	255,255,0	1.2585374382610044	0.03352746396650404	0.07299120831401176	0.8025	0.8675
chr9	38800000	38970000	chr9	38800000	38970000	255,255,0	1.0090167857616839	0.05015377469919845	0.056338237174001674	0.7160493827160493	0.5679012345679012
chr9	110500000	110640000	chr9	110500000	110640000	255,255,0	1.017637462184603	0.07219395063977359	0.033198822833271927	0.6328125	0.6328125
chr9	99600000	100080000	chr9	99600000	100080000	255,255,0	1.4724995137720205	0.049919650543040844	0.05444787690260147	0.905	0.9316666666666666
chr9	66980000	67210000	chr9	66980000	67210000	255,255,0	1.429560156025822	0.057311290461816045	0.04701231424122884	0.8402777777777778	0.8263888888888888
chr9	104990000	105310000	chr9	104990000	105310000	255,255,0	1.272764483004572	0.06791996471952871	0.036356951503171475	0.8345588235294118	0.8639705882352942
chr9	33080000	33280000	chr9	33080000	33280000	255,255,0	1.371480237108583	0.060133332089422314	0.043926584045854325	0.7727272727272727	0.7909090909090909
chr9	38360000	38680000	chr9	38360000	38680000	255,255,0	1.3551694769784148	0.059911979372461927	0.04356294509280022	0.8566176470588235	0.7610294117647058
chr9	81970000	82210000	chr9	81970000	82210000	255,255,0	1.207325571864604	0.05686729394752234	0.04599925707562827	0.8269230769230769	0.6858974358974359
chr9	19940000	20390000	chr9	19940000	20390000	255,255,0	1.7338045249364074	0.05395799524166964	0.04858123991816804	0.8960302457466919	0.9054820415879017
chr9	17930000	18160000	chr9	17930000	18160000	255,255,0	1.4568629442870966	0.06885963928516325	0.03283741889267684	0.7986111111111112	0.7986111111111112
chr9	100960000	101120000	chr9	100960000	101120000	255,255,0	0.8762569073585066	0.08190879429595936	0.019393287746909633	0.7325757575757575	0.5106902356902356
chr9	53650000	53950000	chr9	53650000	53950000	255,255,0	1.4397329307996882	0.05682507606883466	0.044348697131150375	0.8708333333333333	0.8875
chr9	65010000	65340000	chr9	65010000	65340000	255,255,0	1.3818326793454054	0.04574624309586145	0.05541487948158365	0.8788927335640139	0.8373702422145328
chr9	19500000	19680000	chr9	19500000	19680000	255,255,0	1.129988601882529	0.0821929809111949	0.018892138311844348	0.726388888888889	0.5347222222222222
chr9	93600000	94120000	chr9	93600000	94120000	255,255,0	1.1247139302220774	0.05918972133002989	0.041850895366366776	0.8931623931623932	0.5911680911680912
chr9	37900000	38240000	chr9	37900000	38240000	255,255,0	1.5206546562690513	0.03740451707895899	0.06275270712181982	0.8202614379084967	0.8790849673202614
chr9	15520000	15730000	chr9	15520000	15730000	255,255,0	1.3587375709317187	0.041583992141515896	0.0584193918372079	0.743801652892562	0.7768595041322314
chr9	90380000	90650000	chr9	90380000	90650000	255,255,0	1.1630151704156289	0.05487180485980564	0.04270579610562404	0.7908163265306123	0.7704081632653061
chr9	57590000	57900000	chr9	57590000	57900000	255,255,0	0.9981384307101454	0.042085958554138374	0.05541939738183891	0.71484375	0.63671875
chr9	46200000	46370000	chr9	46200000	46370000	255,255,0	1.1843247897128224	0.0672554915042464	0.028935197682208827	0.7407407407407407	0.691358024691358
chr9	61730000	61990000	chr9	61730000	61990000	255,255,0	1.2818701385888218	0.06504408560745967	0.03106865892892654	0.8626373626373627	0.7967032967032966
chr9	66260000	66660000	chr9	66260000	66660000	255,255,0	1.2436542225996816	0.05154484294359449	0.04356199411750905	0.8214285714285714	0.8023809523809524
chr9	104070000	104570000	chr9	104070000	104570000	255,255,0	1.0308003788151763	0.04008925486814054	0.05488513757331556	0.6538461538461539	0.8046153846153846
chr9	56140000	56380000	chr9	56140000	56380000	255,255,0	0.7586109480654024	0.06894083345497418	0.025082813674944433	0.5769230769230769	0.5705128205128205
chr9	23640000	24030000	chr9	23640000	24030000	255,255,0	1.0611560516908773	0.04564237529751397	0.04794496512058825	0.5725	0.7525
chr9	108310000	108590000	chr9	108310000	108590000	255,255,0	1.0539513164862764	0.030453947731414757	0.06263947871573514	0.8142857142857143	0.6904761904761905
chr9	50390000	50790000	chr9	50390000	50790000	255,255,0	1.229337786439502	0.04706518506393512	0.04582439276679544	0.8209042342698852	0.7592632898034559
chr9	92660000	93000000	chr9	92660000	93000000	255,255,0	1.2297982442227013	0.04193233386760821	0.05046950596758626	0.7941176470588235	0.8137254901960784
chr9	12820000	12960000	chr9	12820000	12960000	255,255,0	0.9649197591648904	0.04508715377822457	0.04701915215655258	0.5535714285714286	0.625
chr9	78070000	78330000	chr9	78070000	78330000	255,255,0	1.227794528455324	0.037379786758275795	0.05459839182491297	0.7527472527472527	0.8296703296703297
chr9	20410000	20820000	chr9	20410000	20820000	255,255,0	1.3423035634765808	0.04645344457296002	0.044828402517822906	0.8324829931972789	0.7467687074829932
chr9	112070000	112310000	chr9	112070000	112310000	255,255,0	1.2860383424428683	0.030562306882539858	0.060153834452848984	0.8012820512820513	0.7884615384615384
chr9	68630000	68880000	chr9	68630000	68880000	255,255,0	0.7340311072820248	0.06718311014424325	0.022411933461670017	0.5443786982248521	0.5088757396449705
chr9	111640000	111780000	chr9	111640000	111780000	255,255,0	0.952142098425234	0.05377883429952212	0.03575394113068188	0.625	0.5892857142857143
chr9	28340000	28680000	chr9	28340000	28680000	255,255,0	1.3531974554192576	0.05020826263421457	0.039305044582769066	0.8006535947712419	0.7745098039215687
chr9	79170000	79330000	chr9	79170000	79330000	255,255,0	1.0300177460972169	0.04680124842720542	0.042202456779334034	0.6527777777777778	0.7083333333333334
chr9	46570000	46740000	chr9	46570000	46740000	255,255,0	0.9504471258804821	0.04915033270738482	0.03968345107286591	0.691358024691358	0.5432098765432098
chr9	88950000	89220000	chr9	88950000	89220000	255,255,0	1.0502851496951064	0.025595285429349045	0.06258626048658625	0.5357142857142857	0.8418367346938775
chr9	109770000	109970000	chr9	109770000	109970000	255,255,0	1.1606528267970884	0.047433644382115975	0.040238906346448236	0.7909090909090909	0.7545454545454545
chr9	63110000	63310000	chr9	63110000	63310000	255,255,0	0.9375810577355929	0.05902066573484066	0.028554480348450317	0.7363636363636363	0.5363636363636364
chr9	82630000	82990000	chr9	82630000	82990000	255,255,0	1.243917060623505	0.059039924297133256	0.02853197686531717	0.9152046783625731	0.6052631578947368
chr9	76540000	76880000	chr9	76540000	76880000	255,255,0	1.4954423450813672	0.043027295163441615	0.04449596651996901	0.8921568627450981	0.8921568627450981
chr9	112470000	112730000	chr9	112470000	112730000	255,255,0	1.351687198032703	0.04793231818274063	0.039392061251804	0.8626373626373627	0.7857142857142857
chr9	103490000	104040000	chr9	103490000	104040000	255,255,0	1.2143459124910214	0.046163632985094544	0.04018663970164069	0.8992346938775511	0.7589285714285714
chr9	91380000	91630000	chr9	91380000	91630000	255,255,0	1.2780232137393925	0.03620612363468169	0.04976716461516033	0.8284023668639053	0.863905325443787
chr9	4400000	4710000	chr9	4400000	4710000	255,255,0	1.1787479888069938	0.04758470310650236	0.0382825749182935	0.7560961174242424	0.6017400568181819
chr9	114720000	114850000	chr9	114720000	114850000	255,255,0	0.8376331380265276	0.054083558245396776	0.0317258786889792	0.5306122448979592	0.5306122448979592
chr9	14770000	14940000	chr9	14770000	14940000	255,255,0	1.0369977288075076	0.06498426238680668	0.02062747376520236	0.7407407407407407	0.5185185185185185
chr9	102970000	103250000	chr9	102970000	103250000	255,255,0	1.1154164004649383	0.058541379765233104	0.026944672138290555	0.8142857142857143	0.7476190476190476
chr9	76030000	76510000	chr9	76030000	76510000	255,255,0	1.4275268929434692	0.0408030093288929	0.04461235643076303	0.8383333333333334	0.9283333333333333
chr9	18650000	18850000	chr9	18650000	18850000	255,255,0	1.146218445230038	0.0614982745669822	0.02387057747953554	0.7313920454545455	0.5714488636363637
chr9	66700000	66960000	chr9	66700000	66960000	255,255,0	1.33182568637282	0.0338339593166525	0.05128547351292051	0.7637362637362637	0.8626373626373627
chr9	21480000	21640000	chr9	21480000	21640000	255,255,0	0.9107314768609909	0.021037923817786335	0.06295990717663681	0.5167548500881834	0.6388888888888888
chr9	85310000	85590000	chr9	85310000	85590000	255,255,0	1.0084809773069545	0.05576276705366384	0.027677457258340046	0.861904761904762	0.5
chr9	8720000	9040000	chr9	8720000	9040000	255,255,0	1.1343139240111553	0.03503330275119785	0.047873786487592426	0.5772058823529411	0.7683823529411765
chr9	26970000	27250000	chr9	26970000	27250000	255,255,0	1.0534207332085246	0.030831923794210722	0.05169574867272669	0.6333333333333333	0.680952380952381
chr9	23020000	23290000	chr9	23020000	23290000	255,255,0	1.004812447144094	0.038718344153355524	0.04320497606964053	0.6683673469387755	0.5867346938775511
chr9	94720000	95010000	chr9	94720000	95010000	255,255,0	1.0692456326659223	0.05221080678453832	0.029414226074781055	0.8444444444444444	0.5688888888888889
chr9	1860000	2060000	chr9	1860000	2060000	255,255,0	1.3357344513020304	0.04437721569876725	0.03717649328456164	0.7727272727272727	0.7727272727272727
chr9	112750000	113000000	chr9	112750000	113000000	255,255,0	0.9908379224033957	0.04058621470997112	0.03972408925933449	0.7218934911242604	0.6153846153846154
chr9	91660000	92000000	chr9	91660000	92000000	255,255,0	1.3342164088109332	0.03909251840809841	0.04075380649247222	0.8594771241830066	0.8856209150326797
chr9	14410000	14680000	chr9	14410000	14680000	255,255,0	1.1832211350038357	0.02593651310252558	0.05386547060371269	0.5969387755102041	0.8010204081632653
chr9	108060000	108280000	chr9	108060000	108280000	255,255,0	1.1591620434116676	0.045270094026206006	0.03448780980498645	0.8257575757575758	0.75
chr9	114290000	114450000	chr9	114290000	114450000	255,255,0	1.129498923497357	0.042288679363782056	0.03712041805943617	0.7083333333333334	0.7083333333333334
chr9	94730000	94900000	chr9	94730000	94900000	255,255,0	0.9971667833437187	0.05919193869138854	0.020054136387518063	0.7160493827160493	0.6172839506172839
chr9	77760000	77980000	chr9	77760000	77980000	255,255,0	1.1554272554227754	0.03406705179484841	0.04400216728291095	0.7651515151515151	0.7803030303030303
chr9	24190000	24370000	chr9	24190000	24370000	255,255,0	0.9660089714926474	0.042575152979300965	0.03495322795325844	0.5222222222222223	0.6777777777777778
chr9	65010000	65190000	chr9	65010000	65190000	255,255,0	0.9686838626480393	0.056387639959250974	0.020353977281699465	0.7444444444444445	0.5444444444444444
chr9	99260000	99570000	chr9	99260000	99570000	255,255,0	0.9191563097922848	0.029951597184829357	0.04674344207421352	0.7288333478894952	0.608043371123902
chr9	54260000	54410000	chr9	54260000	54410000	255,255,0	0.9786327285838988	0.04383209094734389	0.03269371008799974	0.671875	0.578125
chr9	87420000	87700000	chr9	87420000	87700000	255,255,0	1.0666439045451814	0.04260643943704932	0.03367554587883508	0.7666666666666667	0.6714285714285714
chr9	47110000	47290000	chr9	47110000	47290000	255,255,0	1.0946077157302674	0.04108465655750404	0.03480305720991958	0.7666666666666667	0.6555555555555556
chr9	105570000	105840000	chr9	105570000	105840000	255,255,0	1.0713497869270077	0.042505424986024665	0.033004824282368395	0.8622448979591837	0.6071428571428571
chr9	15160000	15460000	chr9	15160000	15460000	255,255,0	1.0572257687813824	0.0422450936527474	0.03254025696089546	0.7041666666666667	0.6041666666666666
chr9	48990000	49210000	chr9	48990000	49210000	255,255,0	1.2814488351477646	0.03533717045384345	0.039251451180874586	0.7651515151515151	0.8257575757575758
chr9	103280000	103470000	chr9	103280000	103470000	255,255,0	0.9477458874331255	0.0266469563112667	0.04675868579316855	0.57	0.75
chr9	37650000	37880000	chr9	37650000	37880000	255,255,0	1.3106353903018269	0.036243304022901504	0.03678093172791268	0.8402777777777778	0.7569444444444444
chr9	47800000	48070000	chr9	47800000	48070000	255,255,0	1.0358825581160918	0.0464500115067247	0.026475862570865507	0.8469387755102041	0.5153061224489796
chr9	114120000	114270000	chr9	114120000	114270000	255,255,0	0.7409135229816084	0.04226101597015712	0.030344557628365812	0.515625	0.515625
chr9	75790000	76010000	chr9	75790000	76010000	255,255,0	1.1785040488949328	0.039309172311947554	0.033092552844464676	0.8257575757575758	0.7651515151515151
chr9	23340000	23610000	chr9	23340000	23610000	255,255,0	0.986410662474434	0.03932518833196655	0.032672190619199355	0.6377551020408163	0.6275510204081632
chr9	113090000	113400000	chr9	113090000	113400000	255,255,0	1.0438754345940655	0.037350403454676454	0.033758228416888594	0.63671875	0.74609375
chr9	49230000	49460000	chr9	49230000	49460000	255,255,0	1.1867678648744915	0.03971394548100557	0.030823079097467787	0.7986111111111112	0.7152777777777778
chr9	109570000	109750000	chr9	109570000	109750000	255,255,0	0.8160707265935544	0.031074407368918432	0.03912449578889699	0.5200396825396826	0.6513888888888889
chr9	76570000	76730000	chr9	76570000	76730000	255,255,0	0.8787176406390442	0.05546858096657774	0.014514330959542904	0.6805555555555556	0.5138888888888888
chr9	3200000	3420000	chr9	3200000	3420000	255,255,0	1.1603980706605423	0.03963749107531878	0.030096339503940757	0.7045454545454546	0.7196969696969697
chr9	54680000	54990000	chr9	54680000	54990000	255,255,0	1.3697995859790182	0.03804778933296511	0.03079384092325771	0.86328125	0.88671875
chr9	70030000	70150000	chr9	70030000	70150000	255,255,0	0.7052299877157931	0.054700551126997954	0.013515223989913994	0.5	0.5
chr9	27640000	27900000	chr9	27640000	27900000	255,255,0	1.0975664458354344	0.041787423145213255	0.026221869001357256	0.7087912087912088	0.6868131868131868
chr9	21100000	21380000	chr9	21100000	21380000	255,255,0	0.955257446458833	0.035487405544617406	0.03252146011036778	0.680952380952381	0.6142857142857143
chr9	94160000	94350000	chr9	94160000	94350000	255,255,0	1.0093774836422105	0.04986298509288978	0.017845486479449855	0.75	0.61
chr9	110890000	111150000	chr9	110890000	111150000	255,255,0	0.9102241628380492	0.032869404305351915	0.03461534814634768	0.7155760905760906	0.5148884448884449
chr9	69120000	69350000	chr9	69120000	69350000	255,255,0	0.8818729257547957	0.02788207660607632	0.03921992198408037	0.5208333333333334	0.7291666666666666
chr9	46820000	47090000	chr9	46820000	47090000	255,255,0	0.9325393013814506	0.029301024942246456	0.037649558281060785	0.5663265306122449	0.6887755102040817
chr9	73700000	73900000	chr9	73700000	73900000	255,255,0	0.9576051219177666	0.027171756226927173	0.038464918003569354	0.5545454545454546	0.7363636363636363
chr9	77550000	77740000	chr9	77550000	77740000	255,255,0	1.0273730301024386	0.03449462860453193	0.030799606016625368	0.65	0.77
chr9	88340000	88540000	chr9	88340000	88540000	255,255,0	0.9815957235130573	0.03175694485394791	0.03299707863521493	0.6454545454545455	0.7181818181818181
chr9	13740000	14040000	chr9	13740000	14040000	255,255,0	1.1523000025998011	0.037857720302634006	0.026199293183158695	0.7625	0.6708333333333333
chr9	62010000	62290000	chr9	62010000	62290000	255,255,0	1.1438484166887113	0.03645619492373763	0.02730396096985696	0.7761904761904762	0.7857142857142857
chr9	111810000	112030000	chr9	111810000	112030000	255,255,0	1.149414468658691	0.03482653469751583	0.028256598216031874	0.6893939393939394	0.8106060606060606
chr9	70380000	70530000	chr9	70380000	70530000	255,255,0	0.8202015774328479	0.02778401137113066	0.034256599247488875	0.609375	0.515625
chr9	62310000	62580000	chr9	62310000	62580000	255,255,0	0.7016882803730509	0.026466462636333295	0.03534550500340504	0.5459183673469388	0.5051020408163265
chr9	96230000	96520000	chr9	96230000	96520000	255,255,0	0.7487519532610298	0.024551822503817447	0.03722669552669712	0.5287057387057388	0.5932722832722832
chr9	105320000	105550000	chr9	105320000	105550000	255,255,0	1.1184539769515964	0.02064028994464595	0.04093574319916794	0.7430555555555556	0.7986111111111112
chr9	76270000	76470000	chr9	76270000	76470000	255,255,0	0.9385397481317608	0.015158590258546654	0.046366237654319464	0.5363636363636364	0.7727272727272727
chr9	65350000	65510000	chr9	65350000	65510000	255,255,0	0.9036081809344768	0.02570556419954187	0.03537482856507117	0.5972222222222222	0.6527777777777778
chr9	6980000	7190000	chr9	6980000	7190000	255,255,0	1.0103320213128066	0.04216401858747948	0.01862210982107766	0.628099173553719	0.6776859504132231
chr9	98800000	99020000	chr9	98800000	99020000	255,255,0	0.8663422033136782	0.03660282997613876	0.024114125201261737	0.6287878787878788	0.6439393939393939
chr9	49790000	50020000	chr9	49790000	50020000	255,255,0	1.0360013874939342	0.02204763663934911	0.03864181139406003	0.5763888888888888	0.7847222222222222
chr9	96630000	96840000	chr9	96630000	96840000	255,255,0	0.8041635546976487	0.03073436856407631	0.029594433054299898	0.6611570247933884	0.512396694214876
chr9	83010000	83260000	chr9	83010000	83260000	255,255,0	1.058136130365709	0.01730921941452808	0.04272894589504621	0.591715976331361	0.8284023668639053
chr9	70870000	71040000	chr9	70870000	71040000	255,255,0	0.974603416913824	0.028827388498817594	0.030108067386260665	0.6419753086419753	0.7160493827160493
chr9	72890000	73180000	chr9	72890000	73180000	255,255,0	0.6919728133473328	0.03363442249801923	0.023900452751885657	0.5333333333333333	0.5066666666666667
chr9	22510000	22750000	chr9	22510000	22750000	255,255,0	1.0975419515297093	0.02310422808095618	0.03410714364232928	0.6346153846153846	0.7884615384615384
chr9	5480000	5630000	chr9	5480000	5630000	255,255,0	0.9824280603077232	0.0272324719255388	0.02976932527849805	0.546875	0.671875
chr9	104350000	104570000	chr9	104350000	104570000	255,255,0	0.8661931131773497	0.021718556106980747	0.03391037786469449	0.5378787878787878	0.75
chr9	49500000	49780000	chr9	49500000	49780000	255,255,0	0.9995269092862185	0.03659397680162	0.017374313344720095	0.7761904761904762	0.5821067821067821
chr9	98420000	98590000	chr9	98420000	98590000	255,255,0	0.9070170580311582	0.03289777266448804	0.020855959549063403	0.691358024691358	0.6172839506172839
chr9	4780000	5020000	chr9	4780000	5020000	255,255,0	1.0043100402935392	0.026166383702684908	0.0269844086051633	0.6474358974358975	0.6602564102564102
chr9	111280000	111420000	chr9	111280000	111420000	255,255,0	0.7270309366338691	0.033704385032550174	0.017570349491300413	0.5178571428571429	0.5178571428571429
chr9	97260000	97420000	chr9	97260000	97420000	255,255,0	0.8024184751302634	0.01884657626592485	0.031038502672285563	0.5138888888888888	0.6527777777777778
chr9	28190000	28330000	chr9	28190000	28330000	255,255,0	0.9111757726467402	0.029965549913613772	0.017306686132769374	0.625	0.5535714285714286
chr9	98630000	98790000	chr9	98630000	98790000	255,255,0	0.7665415104410527	0.02731951823729939	0.01865359739526773	0.5972222222222222	0.5138888888888888
chr9	76080000	76260000	chr9	76080000	76260000	255,255,0	0.8021169373261207	0.03000254592152887	0.012548179696848228	0.6523875114784206	0.5144628099173554
chr9	34660000	34840000	chr9	34660000	34840000	255,255,0	1.0450211061067984	0.02146840390528177	0.02090033292092147	0.7222222222222222	0.6777777777777778
chr9	64110000	64290000	chr9	64110000	64290000	255,255,0	0.8071617072671495	0.026509939445686265	0.015776101062079155	0.7	0.5
chr9	62150000	62290000	chr9	62150000	62290000	255,255,0	0.7638204522289449	0.012030225908892418	0.03018932827387308	0.5347222222222222	0.5763888888888888
chr9	71190000	71310000	chr9	71190000	71310000	255,255,0	0.685066132644936	0.014575289221084989	0.027404873761969782	0.5	0.5
chr9	99040000	99230000	chr9	99040000	99230000	255,255,0	0.840691286633352	0.017678059728789604	0.02120701259105058	0.59	0.67
chr2A	77240000	78450000	chr2A	77240000	78450000	255,255,0	1.0354989162063064	0.1869930237762356	0.13618477273890245	0.8210158559527009	0.4711099166890621
chr2A	53230000	54180000	chr2A	53230000	54180000	255,255,0	0.7592680816946884	0.23244722097065004	0.08451400270409568	0.5030381944444444	0.4388020833333333
chr2A	106790000	107590000	chr2A	106790000	107590000	255,255,0	1.4367385650375923	0.19487991474324337	0.11654407995639382	0.6560975609756098	0.8884146341463415
chr2A	67970000	69080000	chr2A	67970000	69080000	255,255,0	0.8214434741566734	0.10492910781170225	0.15293085403846812	0.6588010204081632	0.4090909090909091
chr2A	40690000	41430000	chr2A	40690000	41430000	255,255,0	0.9798393430368275	0.10859857646673457	0.143843038964363	0.810099573257468	0.4046941678520626
chr2A	21760000	22720000	chr2A	21760000	22720000	255,255,0	0.6136763570613478	0.14060306077971962	0.10011732096548932	0.5425170068027211	0.4375
chr2A	89460000	90170000	chr2A	89460000	90170000	255,255,0	1.78890689243614	0.13788260610151543	0.08282442791263656	0.8796296296296297	0.9398148148148148
chr2A	39660000	40560000	chr2A	39660000	40560000	255,255,0	1.254050979840858	0.10054215598342349	0.09905688681346898	0.7376811594202899	0.6980676328502415
chr2A	34310000	34730000	chr2A	34310000	34730000	255,255,0	0.8688738884521826	0.1017546823796949	0.0962690716916179	0.6190476190476191	0.5995670995670995
chr2A	22810000	23810000	chr2A	22810000	23810000	255,255,0	1.032250775666255	0.09146668805759428	0.10622721433497959	0.5674509803921569	0.7250980392156863
chr2A	43030000	43170000	chr2A	43030000	43170000	255,255,0	0.6713528614378804	0.1441317534920796	0.05188569475580975	0.5	0.5
chr2A	29850000	30520000	chr2A	29850000	30520000	255,255,0	1.0819213509100967	0.07616545593671308	0.11848135784107139	0.7413494809688581	0.5389273356401384
chr2A	103020000	104050000	chr2A	103020000	104050000	255,255,0	1.0983828980178347	0.08783711234508806	0.10651740970660714	0.5033284023668639	0.8483727810650887
chr2A	41710000	42270000	chr2A	41710000	42270000	255,255,0	0.9566500995076435	0.10699557039101706	0.0871316151731056	0.6748768472906403	0.5899014778325123
chr2A	44990000	45980000	chr2A	44990000	45980000	255,255,0	1.4310737162004201	0.11448494374034468	0.0783329232402129	0.782	0.7824
chr2A	29540000	30740000	chr2A	29540000	30740000	255,255,0	1.7234282229311089	0.1100629543411536	0.08150501471588201	0.8106557377049181	0.9013661202185792
chr2A	10250000	10800000	chr2A	10250000	10800000	255,255,0	0.8549577728333506	0.0967155005801551	0.0940122006982318	0.6364795918367347	0.5267857142857143
chr2A	105540000	105730000	chr2A	105540000	105730000	255,255,0	0.9380126466002826	0.16344561967523	0.026954126325371603	0.69	0.57
chr2A	94230000	94390000	chr2A	94230000	94390000	255,255,0	0.8706424732457088	0.03421271505974973	0.15399412592443515	0.625	0.625
chr2A	80650000	81540000	chr2A	80650000	81540000	255,255,0	1.636066219126521	0.08863052489637882	0.09852745118379319	0.7318518518518519	0.8691358024691358
chr2A	55940000	56470000	chr2A	55940000	56470000	255,255,0	1.4205984580323001	0.08790595525366875	0.09914190029468073	0.8271604938271605	0.823045267489712
chr2A	11950000	13180000	chr2A	11950000	13180000	255,255,0	1.7723387419893486	0.09529706285527234	0.08965087356954843	0.9162330905306972	0.8995837669094693
chr2A	64430000	64850000	chr2A	64430000	64850000	255,255,0	0.8251149905960126	0.12438489932161514	0.059719393317711485	0.5692640692640693	0.6082251082251082
chr2A	95940000	96110000	chr2A	95940000	96110000	255,255,0	1.1138105297089682	0.04895519027808591	0.13068979477842918	0.6666666666666666	0.7407407407407407
chr2A	97490000	98030000	chr2A	97490000	98030000	255,255,0	0.9894043874185507	0.08877956763771574	0.08725101453318511	0.7526455026455027	0.6203703703703703
chr2A	107830000	108070000	chr2A	107830000	108070000	255,255,0	1.033356690559983	0.13223133533434395	0.04379460287623063	0.5448717948717948	0.8269230769230769
chr2A	29810000	30730000	chr2A	29810000	30730000	255,255,0	1.6144750699355979	0.1022420944741605	0.07247916478292526	0.7599444958371878	0.9014801110083256
chr2A	109290000	109930000	chr2A	109290000	109930000	255,255,0	1.34480010422485	0.06050874493821294	0.11397628178142222	0.6998106060606061	0.8712121212121212
chr2A	67010000	67800000	chr2A	67010000	67800000	255,255,0	1.3395756797988945	0.09134682148100567	0.08283414168243484	0.825625	0.7425
chr2A	48930000	49630000	chr2A	48930000	49630000	255,255,0	1.451459663541622	0.07842122855500351	0.09527661299580986	0.8126736969297523	0.7712301587301588
chr2A	32490000	33160000	chr2A	32490000	33160000	255,255,0	0.788752610400238	0.07709447951876719	0.09622984991876551	0.509515570934256	0.5250865051903114
chr2A	58940000	59810000	chr2A	58940000	59810000	255,255,0	1.3910461951837003	0.0983978653407584	0.07471817840514608	0.8693181818181818	0.5893595041322314
chr2A	34810000	35590000	chr2A	34810000	35590000	255,255,0	0.9662423596604393	0.0892592824050078	0.08384714169046695	0.6894890784869925	0.5157117471109591
chr2A	79970000	80610000	chr2A	79970000	80610000	255,255,0	1.0598664190686213	0.08426038777127967	0.08872332813153178	0.5009469696969697	0.8058712121212122
chr2A	55180000	55920000	chr2A	55180000	55920000	255,255,0	1.4582979289771123	0.09586630798858661	0.07704631308495978	0.7745376955903271	0.7702702702702703
chr2A	104640000	105140000	chr2A	104640000	105140000	255,255,0	1.1748398068922135	0.05657575801490865	0.11539140045362545	0.7676923076923077	0.7492307692307693
chr2A	88910000	89410000	chr2A	88910000	89410000	255,255,0	1.367053407542943	0.08032639240365186	0.09146878187330623	0.7369230769230769	0.8507692307692307
chr2A	78510000	78720000	chr2A	78510000	78720000	255,255,0	0.8249489934996895	0.0842653579315354	0.08711928144731616	0.5785123966942148	0.5454545454545454
chr2A	28270000	29030000	chr2A	28270000	29030000	255,255,0	1.6311566812628149	0.0854342329362176	0.08574930822391919	0.9156545209176788	0.8488529014844804
chr2A	42770000	43020000	chr2A	42770000	43020000	255,255,0	1.7097019332406347	0.07206949306218169	0.09845641114740611	0.8757396449704142	0.8402366863905325
chr2A	3760000	4030000	chr2A	3760000	4030000	255,255,0	1.0359843868045968	0.09518929503317064	0.0750537595382113	0.7653061224489796	0.6989795918367347
chr2A	108710000	108950000	chr2A	108710000	108950000	255,255,0	1.0057867977949635	0.09694048172622585	0.0730979751926494	0.6666666666666666	0.7243589743589743
chr2A	57440000	58040000	chr2A	57440000	58040000	255,255,0	1.228198453921007	0.09052228454929126	0.07945495782070047	0.8559139784946237	0.613978494623656
chr2A	56950000	57390000	chr2A	56950000	57390000	255,255,0	1.6133087830596229	0.08599680840534052	0.08283008372087056	0.8596837944664032	0.8043478260869565
chr2A	80850000	81530000	chr2A	80850000	81530000	255,255,0	1.3024375074109673	0.08393623797099033	0.08071157962012748	0.6815126050420168	0.915126050420168
chr2A	109650000	109920000	chr2A	109650000	109920000	255,255,0	1.3635282954641508	0.027950472538569048	0.1352580425597792	0.8316326530612245	0.8163265306122449
chr2A	10600000	10830000	chr2A	10600000	10830000	255,255,0	0.5874676315299366	0.11869454260823811	0.043807344950498796	0.5069444444444444	0.5277777777777778
chr2A	38680000	39290000	chr2A	38680000	39290000	255,255,0	1.0381289149488349	0.0734326271147726	0.08843939922236192	0.7013527575442248	0.5494276795005203
chr2A	72970000	73610000	chr2A	72970000	73610000	255,255,0	1.2547336765897765	0.08526758971885681	0.07643107277698127	0.8181818181818182	0.6808712121212122
chr2A	67810000	67960000	chr2A	67810000	67960000	255,255,0	1.203068077348382	0.07297539500694243	0.08710351678125897	0.640625	0.640625
chr2A	107690000	108080000	chr2A	107690000	108080000	255,255,0	1.7675907156446966	0.0799195043245976	0.07966363776301721	0.9075	0.865
chr2A	62040000	62330000	chr2A	62040000	62330000	255,255,0	1.4459241978137176	0.07147322712864013	0.08682937753890241	0.88	0.7111111111111111
chr2A	76410000	77160000	chr2A	76410000	77160000	255,255,0	1.7505035299369287	0.09247003929847059	0.06372442275192225	0.7873961218836565	0.9522160664819944
chr2A	101850000	102180000	chr2A	101850000	102180000	255,255,0	0.7251502100530142	0.07181610334988532	0.08419439916939031	0.5940816032295271	0.5490268166089965
chr2A	81660000	81890000	chr2A	81660000	81890000	255,255,0	0.733259665257423	0.0633070980215046	0.09269401015985479	0.6388888888888888	0.5069444444444444
chr2A	43800000	44560000	chr2A	43800000	44560000	255,255,0	1.8148875335742078	0.06453621119562569	0.09139995981018839	0.9358974358974359	0.8562753036437247
chr2A	110310000	110650000	chr2A	110310000	110650000	255,255,0	1.0703513977455796	0.08507986730239969	0.06957788439687757	0.5714949822197088	0.7698147207392001
chr2A	8880000	9500000	chr2A	8880000	9500000	255,255,0	1.0236613620300599	0.07797640181998255	0.07516106285703486	0.7409274193548387	0.59375
chr2A	105170000	105440000	chr2A	105170000	105440000	255,255,0	1.5874587968419718	0.053521807282739677	0.09828906121369008	0.75	0.8877551020408163
chr2A	50080000	50670000	chr2A	50080000	50670000	255,255,0	1.3073848421776242	0.07229452805317324	0.077608461871291	0.77	0.7633333333333333
chr2A	101400000	101760000	chr2A	101400000	101760000	255,255,0	1.1191436343818724	0.09247169027615117	0.0567354901918323	0.7280701754385965	0.7514619883040936
chr2A	54190000	54970000	chr2A	54190000	54970000	255,255,0	1.0755698342071032	0.07058630758494983	0.07784653684640794	0.45384615384615384	0.8391025641025641
chr2A	50770000	51630000	chr2A	50770000	51630000	255,255,0	1.5998528017000981	0.07649807875165641	0.07015076469095705	0.7741146934460887	0.9064662214107246
chr2A	100010000	100240000	chr2A	100010000	100240000	255,255,0	1.3369270428036841	0.07847767854678556	0.06695073113361685	0.8333333333333334	0.7847222222222222
chr2A	63760000	64350000	chr2A	63760000	64350000	255,255,0	1.196420735509175	0.05569850278656123	0.08958625021251423	0.7988888888888889	0.6377777777777778
chr2A	47010000	47420000	chr2A	47010000	47420000	255,255,0	1.3727249788744347	0.06733408024486456	0.07778976165972909	0.8843537414965986	0.7573696145124716
chr2A	66430000	66970000	chr2A	66430000	66970000	255,255,0	1.3135688603904412	0.07812233500934429	0.06506939620053678	0.533068783068783	0.8928571428571429
chr2A	15270000	15890000	chr2A	15270000	15890000	255,255,0	1.346744276369451	0.07512233214487157	0.06726737522775733	0.5917338709677419	0.9304435483870968
chr2A	110700000	111040000	chr2A	110700000	111040000	255,255,0	0.8014255934481782	0.06902405170781613	0.07281141042152439	0.5522875816993464	0.5326797385620915
chr2A	101020000	101250000	chr2A	101020000	101250000	255,255,0	1.3458044853992563	0.046904413891498076	0.09317039292482893	0.7430555555555556	0.8402777777777778
chr2A	18130000	18700000	chr2A	18130000	18700000	255,255,0	1.275119920461674	0.0650876174275317	0.07346658656141898	0.7919143876337693	0.7919143876337693
chr2A	17070000	17670000	chr2A	17070000	17670000	255,255,0	1.1702064389058808	0.07637344893042028	0.06100214590385855	0.8247311827956989	0.635483870967742
chr2A	15940000	16830000	chr2A	15940000	16830000	255,255,0	1.855843412366787	0.057144829062018565	0.0801293680162502	0.9679012345679012	0.9076543209876543
chr2A	4230000	4840000	chr2A	4230000	4840000	255,255,0	1.1998052399836325	0.07980190314409628	0.05658908048019774	0.7075962539021852	0.8241415192507804
chr2A	100900000	101250000	chr2A	100900000	101250000	255,255,0	1.262583824589616	0.051049812766770536	0.08491996485867273	0.6327160493827161	0.8858024691358025
chr2A	1170000	1490000	chr2A	1170000	1490000	255,255,0	0.8919331941771345	0.05258061295519897	0.0831251084587356	0.6139705882352942	0.6838235294117647
chr2A	31350000	31980000	chr2A	31350000	31980000	255,255,0	1.2766295981057714	0.0724789398332802	0.06297641960587044	0.7861328125	0.7119140625
chr2A	58230000	58770000	chr2A	58230000	58770000	255,255,0	1.3367207519651163	0.062044113700295264	0.07228603532860617	0.5701058201058201	0.8928571428571429
chr2A	11310000	11590000	chr2A	11310000	11590000	255,255,0	1.283643369445675	0.07595226449994957	0.05727756218626556	0.8523809523809524	0.7666666666666667
chr2A	87380000	87780000	chr2A	87380000	87780000	255,255,0	1.3483959792036546	0.05819726605471115	0.07394308094018479	0.8357142857142857	0.7166666666666667
chr2A	30770000	31330000	chr2A	30770000	31330000	255,255,0	1.8194379452183989	0.06499295182837495	0.06709492194752117	0.9396551724137931	0.8903940886699507
chr2A	71730000	72110000	chr2A	71730000	72110000	255,255,0	1.7932440859569607	0.07155670128501102	0.060529316378886616	0.9131578947368421	0.8710526315789474
chr2A	43350000	43770000	chr2A	43350000	43770000	255,255,0	1.7935472614087138	0.07792532835061602	0.0535331540538691	0.8722943722943723	0.9199134199134199
chr2A	74360000	74700000	chr2A	74360000	74700000	255,255,0	1.7314757147187125	0.05922715824753835	0.07217227185686015	0.8790849673202614	0.8856209150326797
chr2A	76170000	76390000	chr2A	76170000	76390000	255,255,0	1.501340922955064	0.06352402145726223	0.06779042719992798	0.7651515151515151	0.8106060606060606
chr2A	1530000	1770000	chr2A	1530000	1770000	255,255,0	1.3306534279746853	0.07520565701558216	0.05559704859636755	0.7628205128205128	0.8397435897435898
chr2A	87060000	87290000	chr2A	87060000	87290000	255,255,0	1.5162114206038733	0.05948133860843238	0.07030249521377344	0.8263888888888888	0.8541666666666666
chr2A	38120000	38630000	chr2A	38120000	38630000	255,255,0	1.709246422307758	0.07655110119895137	0.049852795441200165	0.8742603550295858	0.9363905325443787
chr2A	62490000	63170000	chr2A	62490000	63170000	255,255,0	1.739690965667704	0.07524368973599241	0.0511061649809004	0.9201680672268907	0.9050420168067227
chr2A	73660000	74340000	chr2A	73660000	74340000	255,255,0	1.4480865892602075	0.05168971123557144	0.07409835476014229	0.7201680672268908	0.8798319327731092
chr2A	32490000	33040000	chr2A	32490000	33040000	255,255,0	0.9221144498662505	0.053248862389862775	0.07033480608842252	0.6798469387755102	0.5012755102040817
chr2A	74760000	75110000	chr2A	74760000	75110000	255,255,0	1.2098706788983251	0.06607012909804992	0.05724021924061579	0.8179012345679012	0.6481481481481481
chr2A	20750000	21010000	chr2A	20750000	21010000	255,255,0	1.6319642475165421	0.04969331878772225	0.07341042963116273	0.7747252747252747	0.8846153846153846
chr2A	19710000	20220000	chr2A	19710000	20220000	255,255,0	1.4595681757579109	0.05782874346321923	0.06523812380292265	0.8624260355029586	0.8535502958579881
chr2A	86140000	86590000	chr2A	86140000	86590000	255,255,0	1.6313631190433662	0.06210635213642318	0.06088768306500378	0.9073724007561437	0.8922495274102079
chr2A	71300000	71670000	chr2A	71300000	71670000	255,255,0	1.5628956072863613	0.04967620777529845	0.072928516089277	0.8254847645429363	0.8476454293628809
chr2A	69850000	70340000	chr2A	69850000	70340000	255,255,0	1.2188421696030782	0.0629195563142607	0.05874228619508515	0.7392	0.7264
chr2A	56500000	56800000	chr2A	56500000	56800000	255,255,0	1.409802111942705	0.0461830945952634	0.07498469954434356	0.8223214285714285	0.7782738095238095
chr2A	72580000	72900000	chr2A	72580000	72900000	255,255,0	1.4500593453798807	0.061487414887143765	0.059534931289013965	0.7683823529411765	0.8272058823529411
chr2A	10300000	10580000	chr2A	10300000	10580000	255,255,0	1.3959532713316611	0.0674045908885914	0.052295324512334165	0.8176995798319329	0.8666141456582633
chr2A	10970000	11270000	chr2A	10970000	11270000	255,255,0	1.5389657147692466	0.07127164635201166	0.047931940730847084	0.8541666666666666	0.9041666666666667
chr2A	26380000	26750000	chr2A	26380000	26750000	255,255,0	0.8013062363462808	0.05110415361834273	0.06798000909547353	0.5096952908587258	0.5318559556786704
chr2A	27040000	27580000	chr2A	27040000	27580000	255,255,0	1.2289962935782452	0.05597766701541665	0.0626443841385718	0.6812169312169312	0.8214285714285714
chr2A	100420000	100870000	chr2A	100420000	100870000	255,255,0	1.377683720949379	0.06217122378806064	0.056253850963199195	0.7743917977412341	0.9021169830348574
chr2A	98260000	98410000	chr2A	98260000	98410000	255,255,0	0.9094123876901107	0.028539027376115245	0.08737948236762785	0.515625	0.671875
chr2A	58970000	59400000	chr2A	58970000	59400000	255,255,0	1.3232982835803044	0.07532911574987253	0.039306590072527126	0.8822314049586777	0.6797520661157025
chr2A	4960000	5430000	chr2A	4960000	5430000	255,255,0	0.8513834509757245	0.055258166322150123	0.059196886531942314	0.5746527777777778	0.6128472222222222
chr2A	15940000	16110000	chr2A	15940000	16110000	255,255,0	1.0443091148706731	0.09082507872696086	0.022221930266869975	0.7407407407407407	0.5679012345679012
chr2A	87920000	88120000	chr2A	87920000	88120000	255,255,0	1.3392769816709302	0.060003438344948146	0.05224237235567551	0.8090909090909091	0.7727272727272727
chr2A	48580000	48870000	chr2A	48580000	48870000	255,255,0	1.6014420273428467	0.04359795108821937	0.06832865737984989	0.8622222222222222	0.8711111111111111
chr2A	39310000	39520000	chr2A	39310000	39520000	255,255,0	1.5047374417870514	0.05121399136832436	0.06061559498371294	0.8264462809917356	0.7933884297520661
chr2A	64110000	64350000	chr2A	64110000	64350000	255,255,0	0.9971388021717672	0.023635799928934012	0.08791990183374124	0.5448717948717948	0.7435897435897436
chr2A	55320000	55720000	chr2A	55320000	55720000	255,255,0	1.400138315785978	0.061774328707257534	0.049379991339018894	0.8595238095238096	0.7928571428571428
chr2A	75280000	75640000	chr2A	75280000	75640000	255,255,0	1.284094715846237	0.06014885571548246	0.05062568532025112	0.652046783625731	0.8450292397660819
chr2A	88760000	88910000	chr2A	88760000	88910000	255,255,0	0.9785832799639076	0.07789901082969175	0.03275458575124088	0.609375	0.640625
chr2A	42350000	42710000	chr2A	42350000	42710000	255,255,0	1.6346820050778268	0.04358166409420988	0.06705664345870688	0.8918128654970761	0.868421052631579
chr2A	11620000	11760000	chr2A	11620000	11760000	255,255,0	0.9213373930412048	0.07042945899310726	0.03989187099433732	0.625	0.5535714285714286
chr2A	45370000	45970000	chr2A	45370000	45970000	255,255,0	1.3018184578832372	0.05070530336569331	0.05882925626863572	0.7021505376344086	0.8247311827956989
chr2A	86780000	87020000	chr2A	86780000	87020000	255,255,0	1.3318439199715764	0.05623641505688311	0.053287594729709176	0.7371794871794872	0.8012820512820513
chr2A	34820000	35320000	chr2A	34820000	35320000	255,255,0	0.9650839387611733	0.06151005505122796	0.046849084696149144	0.7461538461538462	0.5061538461538462
chr2A	40080000	40560000	chr2A	40080000	40560000	255,255,0	1.2534116838692912	0.037871006847942305	0.0700975896107564	0.6616666666666666	0.8116666666666666
chr2A	21050000	21350000	chr2A	21050000	21350000	255,255,0	1.483279127368271	0.0613855885076417	0.04619185284535543	0.8708333333333333	0.8166666666666667
chr2A	81150000	81500000	chr2A	81150000	81500000	255,255,0	1.2153336473066763	0.034472624353403154	0.07278064301175569	0.5216049382716049	0.8919753086419753
chr2A	64950000	65240000	chr2A	64950000	65240000	255,255,0	1.52923248427342	0.0508137612926919	0.05622037215273676	0.8266666666666667	0.8177777777777778
chr2A	24870000	25320000	chr2A	24870000	25320000	255,255,0	1.3566881159057873	0.05080868510232307	0.05599606344579931	0.8166351606805293	0.8431001890359168
chr2A	56240000	56460000	chr2A	56240000	56460000	255,255,0	1.1922928643435875	0.06109242041924859	0.0456106942645869	0.5984848484848485	0.8257575757575758
chr2A	47510000	47960000	chr2A	47510000	47960000	255,255,0	1.2733436626664973	0.054058508392635374	0.05261368399446387	0.6465028355387523	0.8695652173913043
chr2A	46000000	46560000	chr2A	46000000	46560000	255,255,0	1.6793843399451176	0.052647842991263905	0.053917328353078	0.9248768472906403	0.8805418719211823
chr2A	45760000	45950000	chr2A	45760000	45950000	255,255,0	1.1348378569672333	0.029635935299694507	0.07506806295821056	0.63	0.73
chr2A	45020000	45350000	chr2A	45020000	45350000	255,255,0	1.519316446251187	0.06099357213040596	0.04274965219783575	0.8719723183391004	0.8166089965397924
chr2A	16840000	17060000	chr2A	16840000	17060000	255,255,0	1.1156758710195676	0.051310195437037374	0.051054463726884824	0.6590909090909091	0.7803030303030303
chr2A	49740000	50050000	chr2A	49740000	50050000	255,255,0	1.493339804241789	0.06848214841184141	0.033798478867119064	0.85546875	0.85546875
chr2A	39680000	40040000	chr2A	39680000	40040000	255,255,0	1.2637420928048146	0.05804307319372316	0.04389099297913017	0.6695906432748538	0.827485380116959
chr2A	35830000	36120000	chr2A	35830000	36120000	255,255,0	1.2655254079397666	0.04975468661278405	0.05210097519340742	0.7377777777777778	0.8
chr2A	55950000	56140000	chr2A	55950000	56140000	255,255,0	1.024821678409948	0.03310699192120972	0.06871152412357516	0.79	0.51
chr2A	110700000	110840000	chr2A	110700000	110840000	255,255,0	0.9821560026127696	0.06038307483164285	0.04142135025081597	0.5892857142857143	0.625
chr2A	74220000	74340000	chr2A	74220000	74340000	255,255,0	0.8302580110069162	0.03869090604878625	0.06285697250859765	0.5	0.5
chr2A	95490000	95650000	chr2A	95490000	95650000	255,255,0	0.9830892107854787	0.05020111725679524	0.05123395365781226	0.6527777777777778	0.6527777777777778
chr2A	20270000	20650000	chr2A	20270000	20650000	255,255,0	1.151046363163048	0.06227939244523282	0.03845018171038034	0.7780406574394464	0.6397880622837371
chr2A	9900000	10160000	chr2A	9900000	10160000	255,255,0	0.9260978310414868	0.03085777852971807	0.0698289608912478	0.6318681318681318	0.6428571428571429
chr2A	65380000	65890000	chr2A	65380000	65890000	255,255,0	1.0818269860702479	0.051524192166797086	0.0489944011950163	0.7736686390532544	0.5458579881656804
chr2A	49230000	49550000	chr2A	49230000	49550000	255,255,0	1.5401708968730834	0.026122209268921795	0.07393404752119201	0.9007352941176471	0.8713235294117647
chr2A	72980000	73210000	chr2A	72980000	73210000	255,255,0	1.1127635141620424	0.05176013556217063	0.04829095063178513	0.8125	0.5486111111111112
chr2A	48000000	48400000	chr2A	48000000	48400000	255,255,0	1.7191286809223145	0.04763154918770762	0.05237203362652762	0.930952380952381	0.8928571428571429
chr2A	104430000	104630000	chr2A	104430000	104630000	255,255,0	1.1908932879031684	0.05787973015327709	0.04206324171197344	0.7545454545454545	0.7909090909090909
chr2A	1850000	2060000	chr2A	1850000	2060000	255,255,0	1.1525196631965153	0.06680700536092646	0.032956191214040975	0.7933884297520661	0.6776859504132231
chr2A	61590000	61880000	chr2A	61590000	61880000	255,255,0	1.3008088764663959	0.03705904433482728	0.060958439924901325	0.72	0.8088888888888889
chr2A	43800000	44230000	chr2A	43800000	44230000	255,255,0	1.5212393569579148	0.053774762595795056	0.043563391017384254	0.9194214876033058	0.7086776859504132
chr2A	97500000	97720000	chr2A	97500000	97720000	255,255,0	1.1579079405168877	0.054268048278346415	0.04247829868591855	0.8257575757575758	0.7196969696969697
chr2A	72140000	72440000	chr2A	72140000	72440000	255,255,0	0.9714871125209483	0.04708054995322526	0.04937152476960471	0.5708333333333333	0.6458333333333334
chr2A	27960000	28250000	chr2A	27960000	28250000	255,255,0	1.4889997283671388	0.04880550423525029	0.04627778228918189	0.8177777777777778	0.88
chr2A	73370000	73600000	chr2A	73370000	73600000	255,255,0	1.2441274356064493	0.05135880433637403	0.04359726275391833	0.6736111111111112	0.7986111111111112
chr2A	99060000	99230000	chr2A	99060000	99230000	255,255,0	0.8636995808875174	0.03161944064334146	0.06277459289398216	0.5925925925925926	0.6666666666666666
chr2A	30500000	30720000	chr2A	30500000	30720000	255,255,0	1.2455735822150122	0.029355844562165324	0.06463680156068607	0.6590909090909091	0.7954545454545454
chr2A	27620000	27910000	chr2A	27620000	27910000	255,255,0	1.3173786487488313	0.05250322249154418	0.04134409290202526	0.7555555555555555	0.8355555555555556
chr2A	25850000	26300000	chr2A	25850000	26300000	255,255,0	0.9650076215975703	0.04734864144763502	0.04649804449886019	0.7064035916824196	0.5711641461877757
chr2A	25430000	25700000	chr2A	25430000	25700000	255,255,0	1.4331058410193829	0.05568966362402822	0.03789117713379388	0.7908163265306123	0.8928571428571429
chr2A	99590000	99990000	chr2A	99590000	99990000	255,255,0	1.5641991346987147	0.049827745935361545	0.043478948691058894	0.9071428571428571	0.9404761904761905
chr2A	29140000	29370000	chr2A	29140000	29370000	255,255,0	1.269656315833225	0.05989352818269013	0.03261800025900931	0.7986111111111112	0.8125
chr2A	8930000	9210000	chr2A	8930000	9210000	255,255,0	1.2989925498052495	0.05948549466688334	0.03288684547575302	0.8238095238095238	0.8047619047619048
chr2A	29560000	29810000	chr2A	29560000	29810000	255,255,0	1.4101814289994565	0.04985455940221116	0.041887963564619574	0.8521062271062271	0.7624908424908425
chr2A	9230000	9500000	chr2A	9230000	9500000	255,255,0	1.4183602868036278	0.03670130924140415	0.053328640810487424	0.8622448979591837	0.8622448979591837
chr2A	65970000	66230000	chr2A	65970000	66230000	255,255,0	1.4679076937150979	0.04196281719666377	0.047640949140793365	0.8186813186813187	0.8846153846153846
chr2A	6630000	6860000	chr2A	6630000	6860000	255,255,0	1.1611691350926672	0.03408362123247008	0.05547334600106671	0.6041666666666666	0.8263888888888888
chr2A	70770000	71250000	chr2A	70770000	71250000	255,255,0	1.0122692489880696	0.043525422357902625	0.04593400126666308	0.6783333333333333	0.6116666666666667
chr2A	98060000	98250000	chr2A	98060000	98250000	255,255,0	0.9495414478024297	0.04692331322710094	0.04237843717927137	0.67	0.65
chr2A	66630000	66950000	chr2A	66630000	66950000	255,255,0	1.647899166341995	0.038038353725187254	0.05067816421501775	0.8566176470588235	0.9227941176470589
chr2A	27130000	27320000	chr2A	27130000	27320000	255,255,0	1.1501780700696802	0.05064066725476741	0.03769923965853725	0.69	0.77
chr2A	46640000	46970000	chr2A	46640000	46970000	255,255,0	1.6656363787557202	0.043842800953617034	0.043595439619948856	0.9134948096885813	0.9065743944636678
chr2A	6930000	7160000	chr2A	6930000	7160000	255,255,0	1.2712162732689911	0.04355132835632755	0.04346042360508842	0.8263888888888888	0.7847222222222222
chr2A	18750000	19060000	chr2A	18750000	19060000	255,255,0	0.9497249347351164	0.05322124445299706	0.033725399962932195	0.67578125	0.57421875
chr2A	34140000	34280000	chr2A	34140000	34280000	255,255,0	0.8681766360742829	0.04851676353422152	0.03826176341832972	0.5200396825396826	0.6557539682539683
chr2A	87380000	87540000	chr2A	87380000	87540000	255,255,0	0.927792245423952	0.05303159009710967	0.03362057530292353	0.6805555555555556	0.5138888888888888
chr2A	31350000	31500000	chr2A	31350000	31500000	255,255,0	0.984696310814105	0.06517928074006966	0.020980180291354244	0.671875	0.546875
chr2A	104190000	104360000	chr2A	104190000	104360000	255,255,0	1.0453419785710896	0.044213291524274945	0.041323970771773855	0.691358024691358	0.691358024691358
chr2A	69090000	69440000	chr2A	69090000	69440000	255,255,0	1.2683483613206814	0.031761314580368426	0.053766005721160026	0.6635802469135802	0.8549382716049383
chr2A	47680000	47960000	chr2A	47680000	47960000	255,255,0	1.2722028041617053	0.03761337367949582	0.0479132849680096	0.6619047619047619	0.8523809523809524
chr2A	23790000	24160000	chr2A	23790000	24160000	255,255,0	1.200146324965025	0.03318732633386319	0.05134143557508139	0.7146814404432132	0.7977839335180056
chr2A	20270000	20460000	chr2A	20270000	20460000	255,255,0	1.0992337220044206	0.060279209992287974	0.02409283437241591	0.79	0.59
chr2A	63220000	63740000	chr2A	63220000	63740000	255,255,0	1.8682621326688307	0.04710249214557788	0.037135459205897905	0.9510129787907566	0.9329692940804052
chr2A	70400000	70710000	chr2A	70400000	70710000	255,255,0	1.457355526029611	0.046051468730159834	0.03784800530876771	0.81640625	0.86328125
chr2A	28720000	28980000	chr2A	28720000	28980000	255,255,0	0.932819269992037	0.018968161943958214	0.06427373564517828	0.5439560439560439	0.7527472527472527
chr2A	71770000	71930000	chr2A	71770000	71930000	255,255,0	0.9463020332565615	0.06772567113166326	0.015172619303863202	0.625	0.5416666666666666
chr2A	14950000	15220000	chr2A	14950000	15220000	255,255,0	0.7386189435679991	0.055302431963732544	0.027346563274776102	0.5357142857142857	0.576530612244898
chr2A	76980000	77150000	chr2A	76980000	77150000	255,255,0	1.0361820020382422	0.015719241322265	0.06644551881966904	0.5185185185185185	0.7160493827160493
chr2A	38670000	39030000	chr2A	38670000	39030000	255,255,0	1.3801645692646698	0.05133037309928751	0.03054786154319203	0.8742690058479532	0.7456140350877193
chr2A	69510000	69740000	chr2A	69510000	69740000	255,255,0	1.2208860567276516	0.046785042347795694	0.03480219282171195	0.8184974747474747	0.6341540404040404
chr2A	71130000	71260000	chr2A	71130000	71260000	255,255,0	0.8669790309332539	0.034351827993115085	0.047202643362084996	0.5306122448979592	0.5306122448979592
chr2A	27370000	27580000	chr2A	27370000	27580000	255,255,0	1.1460240331315301	0.03191610225003218	0.049551477076346925	0.7768595041322314	0.6446280991735537
chr2A	32020000	32460000	chr2A	32020000	32460000	255,255,0	1.009289437671518	0.04085417584332451	0.040548971310173695	0.6620553359683794	0.642292490118577
chr2A	48930000	49220000	chr2A	48930000	49220000	255,255,0	1.4406012766627347	0.05273890815235935	0.02775662960757872	0.8533333333333334	0.8266666666666667
chr2A	62510000	62800000	chr2A	62510000	62800000	255,255,0	1.240951786331315	0.058666612218331915	0.02182107097788577	0.8888888888888888	0.6577777777777778
chr2A	36710000	37070000	chr2A	36710000	37070000	255,255,0	1.0190850725503853	0.04239527843686624	0.03792132395076457	0.6578947368421053	0.6578947368421053
chr2A	7190000	7470000	chr2A	7190000	7470000	255,255,0	1.2907132498475988	0.04508558003940549	0.0351817191674131	0.8333333333333334	0.7952380952380952
chr2A	110850000	111020000	chr2A	110850000	111020000	255,255,0	1.1081441304267112	0.036552780846240834	0.04352215195381632	0.691358024691358	0.691358024691358
chr2A	95710000	95920000	chr2A	95710000	95920000	255,255,0	0.9245064326312933	0.04553532460979582	0.034515488541201476	0.6942148760330579	0.6611570247933884
chr2A	26480000	26700000	chr2A	26480000	26700000	255,255,0	1.3295567800981534	0.0361699882577154	0.043871560162047935	0.7651515151515151	0.8409090909090909
chr2A	70120000	70330000	chr2A	70120000	70330000	255,255,0	1.2814262152344758	0.032010743674406705	0.04788338450783042	0.7768595041322314	0.8099173553719008
chr2A	86610000	86760000	chr2A	86610000	86760000	255,255,0	0.9701243781069704	0.04113556480976886	0.03788691638891665	0.640625	0.609375
chr2A	45070000	45230000	chr2A	45070000	45230000	255,255,0	0.9219496390907923	0.0581032647157798	0.020903123167310862	0.6527777777777778	0.5138888888888888
chr2A	51710000	51980000	chr2A	51710000	51980000	255,255,0	1.3600598176471754	0.05330108678667017	0.025309000735722727	0.8928571428571429	0.6479591836734694
chr2A	70910000	71250000	chr2A	70910000	71250000	255,255,0	0.8483049683000843	0.034595930465459064	0.04337312315167107	0.5065359477124183	0.5915032679738562
chr2A	12900000	13180000	chr2A	12900000	13180000	255,255,0	1.252051127819826	0.028509641131976807	0.04870697824033718	0.719047619047619	0.8523809523809524
chr2A	44250000	44510000	chr2A	44250000	44510000	255,255,0	1.266898801548777	0.03181938599666072	0.0444580505306839	0.7417582417582418	0.8186813186813187
chr2A	48210000	48400000	chr2A	48210000	48400000	255,255,0	1.120352398581079	0.021861409403554594	0.05401319801687671	0.59	0.79
chr2A	27620000	27770000	chr2A	27620000	27770000	255,255,0	0.8551308849347271	0.05559107127011627	0.019943759443545137	0.609375	0.515625
chr2A	86160000	86330000	chr2A	86160000	86330000	255,255,0	0.9493048815017813	0.059416157110550996	0.01575321262172659	0.691358024691358	0.5432098765432098
chr2A	63770000	64090000	chr2A	63770000	64090000	255,255,0	1.538908236195233	0.03798604233078015	0.03675622106539562	0.9154411764705882	0.7904411764705882
chr2A	80640000	80850000	chr2A	80640000	80850000	255,255,0	1.139322377979227	0.04535230511648394	0.029082828001219564	0.7603305785123967	0.6611570247933884
chr2A	44590000	44850000	chr2A	44590000	44850000	255,255,0	1.407382768344604	0.04049359759506106	0.03347591085585498	0.8736263736263736	0.8186813186813187
chr2A	88220000	88440000	chr2A	88220000	88440000	255,255,0	1.2259594939282923	0.032440163849534444	0.04073052513396337	0.7803030303030303	0.7954545454545454
chr2A	72250000	72440000	chr2A	72250000	72440000	255,255,0	0.9564500094401875	0.027339587456523	0.04492130100498158	0.51	0.69
chr2A	39060000	39280000	chr2A	39060000	39280000	255,255,0	1.3830237704023327	0.035974636580506106	0.03570465362064454	0.7803030303030303	0.8409090909090909
chr2A	69260000	69430000	chr2A	69260000	69430000	255,255,0	1.0366813226491298	0.016757197197852097	0.05473318640458569	0.5679012345679012	0.7407407407407407
chr2A	9630000	9880000	chr2A	9630000	9880000	255,255,0	0.9715272971634645	0.04751157679771566	0.02367350901577278	0.591715976331361	0.757396449704142
chr2A	97820000	98020000	chr2A	97820000	98020000	255,255,0	0.6965284344206477	0.036243372791081765	0.034898381797708454	0.5210158402203856	0.5227490817263545
chr2A	65400000	65680000	chr2A	65400000	65680000	255,255,0	1.1958449407164333	0.0454677747752559	0.024767934741532237	0.7571428571428571	0.7571428571428571
chr2A	76410000	76550000	chr2A	76410000	76550000	255,255,0	0.8182576916563582	0.049263060149239646	0.020962646293684863	0.5535714285714286	0.5178571428571429
chr2A	58800000	58950000	chr2A	58800000	58950000	255,255,0	0.9843764322974555	0.04270387350980039	0.027090676690616114	0.640625	0.609375
chr2A	2090000	2280000	chr2A	2090000	2280000	255,255,0	0.7967978772778392	0.03131553162708557	0.03835929418482775	0.61	0.53
chr2A	7810000	8100000	chr2A	7810000	8100000	255,255,0	0.7428082458427159	0.03201134471848475	0.03646531164436417	0.5955555555555555	0.5155555555555555
chr2A	97260000	97470000	chr2A	97260000	97470000	255,255,0	1.1316980440573576	0.03115830413705143	0.036303124315990726	0.7272727272727273	0.7933884297520661
chr2A	87550000	87730000	chr2A	87550000	87730000	255,255,0	1.128335021290128	0.019252208005758976	0.04820619859596599	0.7	0.7444444444444445
chr2A	37560000	37830000	chr2A	37560000	37830000	255,255,0	1.234316334781512	0.037139971736774594	0.029926765994772266	0.8112244897959183	0.7091836734693877
chr2A	37090000	37270000	chr2A	37090000	37270000	255,255,0	1.099513462390703	0.03903443381516006	0.027846589876224646	0.7444444444444445	0.6111111111111112
chr2A	100890000	101010000	chr2A	100890000	101010000	255,255,0	0.7279176935282361	0.04534568383482511	0.021405968718919782	0.5	0.5
chr2A	24240000	24540000	chr2A	24240000	24540000	255,255,0	1.0426290370254296	0.041303641616639575	0.025092019047626125	0.7875	0.6041666666666666
chr2A	33460000	33640000	chr2A	33460000	33640000	255,255,0	0.9270012482441582	0.039984644721558785	0.025703403978917103	0.7	0.5222222222222223
chr2A	55730000	55890000	chr2A	55730000	55890000	255,255,0	1.024392906117121	0.0297585185688704	0.03523928842871672	0.625	0.6527777777777778
chr2A	87760000	87880000	chr2A	87760000	87880000	255,255,0	0.7542100525878439	0.019136888627847043	0.04399970352502265	0.5	0.5
chr2A	7520000	7760000	chr2A	7520000	7760000	255,255,0	1.090903310185279	0.03382912442092362	0.028916628952618963	0.7628205128205128	0.75
chr2A	66250000	66410000	chr2A	66250000	66410000	255,255,0	0.9943566676255472	0.03807860988184427	0.02429308594461332	0.6805555555555556	0.5694444444444444
chr2A	65690000	65870000	chr2A	65690000	65870000	255,255,0	1.1230116432381494	0.028683942894758584	0.03361927136025255	0.7	0.7
chr2A	17770000	17980000	chr2A	17770000	17980000	255,255,0	0.9366992659449881	0.03315937290690786	0.02899346238076248	0.6115702479338843	0.6776859504132231
chr2A	48030000	48180000	chr2A	48030000	48180000	255,255,0	0.8917980007634165	0.04970891749471146	0.012079037021473556	0.671875	0.515625
chr2A	103640000	103920000	chr2A	103640000	103920000	255,255,0	0.9785561185855215	0.02537626703466272	0.035539738940044606	0.680952380952381	0.6904761904761905
chr2A	26740000	27010000	chr2A	26740000	27010000	255,255,0	0.9800598544153567	0.0324486115662719	0.02804793050015662	0.7704081632653061	0.5663265306122449
chr2A	75940000	76100000	chr2A	75940000	76100000	255,255,0	0.9626572168604532	0.028525247065376364	0.03171096095005593	0.5972222222222222	0.6527777777777778
chr2A	76560000	76760000	chr2A	76560000	76760000	255,255,0	1.1195592616173726	0.02759218327134086	0.030615018852250514	0.6636363636363637	0.7363636363636363
chr2A	109300000	109630000	chr2A	109300000	109630000	255,255,0	1.1285670666933174	0.0294279867140137	0.02813094795843521	0.8373702422145328	0.6885813148788926
chr2A	51350000	51550000	chr2A	51350000	51550000	255,255,0	0.8135631447993776	0.020817698334255435	0.03650130150958257	0.5545454545454546	0.5545454545454546
chr2A	37290000	37530000	chr2A	37290000	37530000	255,255,0	0.8985108160506925	0.031978188236804546	0.025152320438934644	0.5448717948717948	0.6602564102564102
chr2A	86370000	86570000	chr2A	86370000	86570000	255,255,0	1.0104291704515804	0.013422136398119441	0.04350671352208066	0.5545454545454546	0.7909090909090909
chr2A	32490000	32810000	chr2A	32490000	32810000	255,255,0	1.1228071167056948	0.028174775795511725	0.026773964447095924	0.8786764705882353	0.5625
chr2A	108990000	109270000	chr2A	108990000	109270000	255,255,0	1.074674488000983	0.03269373339663186	0.02199107355952625	0.7380952380952381	0.7666666666666667
chr2A	660000	850000	chr2A	660000	850000	255,255,0	0.975218608612303	0.03262523996544401	0.021854249782368745	0.73	0.61
chr2A	66430000	66590000	chr2A	66430000	66590000	255,255,0	0.9818564192126268	0.02962391844976385	0.024612090436207688	0.6527777777777778	0.6527777777777778
chr2A	75710000	75890000	chr2A	75710000	75890000	255,255,0	1.1264386278764862	0.02796868129909795	0.02513160262959368	0.7666666666666667	0.6555555555555556
chr2A	16640000	16810000	chr2A	16640000	16810000	255,255,0	0.8617309069617423	0.01936462939289705	0.033379558199490955	0.5119444444444444	0.6913888888888888
chr2A	81930000	82140000	chr2A	81930000	82140000	255,255,0	0.7850119159475731	0.029627475435372308	0.02191754884742913	0.5144628099173554	0.5751606978879706
chr2A	31820000	31980000	chr2A	31820000	31980000	255,255,0	0.8949133180102413	0.01690311825500401	0.033378611129977705	0.5694444444444444	0.6527777777777778
chr2A	70950000	71120000	chr2A	70950000	71120000	255,255,0	0.971519598294886	0.02552489009506387	0.022639383178487023	0.6419753086419753	0.6172839506172839
chr2A	47510000	47670000	chr2A	47510000	47670000	255,255,0	0.9497705981827806	0.02728914044143435	0.015878882336311757	0.625	0.6805555555555556
chr2A	16250000	16540000	chr2A	16250000	16540000	255,255,0	1.0233893594875996	0.019438310198482828	0.02367656490690813	0.8177777777777778	0.64
chr2A	6430000	6610000	chr2A	6430000	6610000	255,255,0	0.7666129397933226	0.020698698923921545	0.021866260714754063	0.5	0.6111111111111112
chr2A	54990000	55170000	chr2A	54990000	55170000	255,255,0	0.8125575682554264	0.021879221666917772	0.01743870150081955	0.6111111111111112	0.5
chr2A	25880000	26060000	chr2A	25880000	26060000	255,255,0	0.6664927234424473	0.019851044685393036	0.018003606313820107	0.5222222222222223	0.5
chr2A	76830000	76970000	chr2A	76830000	76970000	255,255,0	0.781813003663299	0.02438914818020718	0.010093678157565393	0.5535714285714286	0.5535714285714286
chr2A	62820000	62990000	chr2A	62820000	62990000	255,255,0	0.8680338167915966	0.019413770138296923	0.01497541977783145	0.5925925925925926	0.5925925925925926
chr2A	60290000	60440000	chr2A	60290000	60440000	255,255,0	0.7227260850795321	0.01606349066118469	0.015842287188448698	0.515625	0.515625
chr2A	37890000	38030000	chr2A	37890000	38030000	255,255,0	0.7391018768919675	0.01519266318501048	0.012023132469662925	0.5178571428571429	0.5535714285714286
chr13	3200000	4000000	chr13	3200000	4000000	255,255,0	0.42911057492202187	0.2558715774533117	0.46599998204816784	0.5219512195121951	0.44146341463414634
chr13	58040000	58980000	chr13	58040000	58980000	255,255,0	1.5323200958346483	0.16297593420977208	0.19579040947412257	0.8262411347517731	0.7863475177304965
chr13	40530000	42150000	chr13	40530000	42150000	255,255,0	1.0311715544561877	0.17325211968951187	0.18520242306246942	0.5975609756097561	0.7530864197530864
chr13	73250000	74670000	chr13	73250000	74670000	255,255,0	0.4677793376310942	0.19501590894803972	0.1633157241868495	0.41705790297339596	0.40160406885759
chr13	49040000	50730000	chr13	49040000	50730000	255,255,0	0.9268635509684664	0.17244452961628354	0.15522556074775806	0.5319031141868512	0.5951557093425606
chr13	70310000	71360000	chr13	70310000	71360000	255,255,0	1.547076234012859	0.14143293065153223	0.14865733939189146	0.7896048415806337	0.7867568529725881
chr13	68620000	69800000	chr13	68620000	69800000	255,255,0	0.779785961580103	0.12298124245182881	0.14526973600849882	0.5700564971751413	0.4002824858757062
chr13	18610000	19980000	chr13	18610000	19980000	255,255,0	1.4874919069194719	0.11752581328028894	0.1423544885825992	0.8176853602184415	0.7649653434152489
chr13	78810000	80080000	chr13	78810000	80080000	255,255,0	0.9870525836704656	0.11962045528904176	0.11789834733666846	0.412353515625	0.787109375
chr13	71480000	72230000	chr13	71480000	72230000	255,255,0	1.1127386206063197	0.10921461963781591	0.11077663262635196	0.7160664819944599	0.5740997229916898
chr13	61020000	61820000	chr13	61020000	61820000	255,255,0	1.2218971224473674	0.1036987148059544	0.09607727631369609	0.7880952380952382	0.5613138845281702
chr13	42650000	43320000	chr13	42650000	43320000	255,255,0	0.7651773485979732	0.11309076353631546	0.0863365904041386	0.7136678200692042	0.4126297577854671
chr13	45730000	46460000	chr13	45730000	46460000	255,255,0	1.11280325910288	0.12185186928489775	0.07736148545662878	0.7056245434623813	0.5975164353542732
chr13	31920000	32580000	chr13	31920000	32580000	255,255,0	1.0181328180835023	0.10465003935490631	0.094242031687149	0.7698143956111538	0.5413127445088836
chr13	15400000	15820000	chr13	15400000	15820000	255,255,0	1.30674161488498	0.13245956146629295	0.06642616580629039	0.7510822510822511	0.8333333333333334
chr13	81800000	82640000	chr13	81800000	82640000	255,255,0	1.1484423236055832	0.11473140693578401	0.083938417034166	0.5636967683479311	0.8691122185308233
chr13	35110000	36120000	chr13	35110000	36120000	255,255,0	1.2857236826685239	0.11680310652075476	0.08182715608577149	0.7078046905036525	0.8496732026143791
chr13	30530000	30890000	chr13	30530000	30890000	255,255,0	0.8931531152005696	0.14455389912594	0.05329500545244592	0.5891812865497077	0.6652046783625731
chr13	30300000	30920000	chr13	30300000	30920000	255,255,0	1.372320236760101	0.11197336812678571	0.08555629800365588	0.9213709677419355	0.6199596774193549
chr13	100010000	100270000	chr13	100010000	100270000	255,255,0	0.742401304709129	0.057327569806785855	0.1385038418065925	0.5879120879120879	0.5659340659340659
chr13	80280000	81160000	chr13	80280000	81160000	255,255,0	1.2233286525266829	0.0962617572393793	0.0982000092984244	0.7166666666666667	0.7015151515151515
chr13	81650000	82510000	chr13	81650000	82510000	255,255,0	1.2412544796817766	0.08256266533940163	0.11134156073902354	0.7965116279069767	0.7182875264270613
chr13	15950000	16550000	chr13	15950000	16550000	255,255,0	1.4216646923631693	0.10248217806558213	0.08966053414508315	0.8096774193548387	0.8225806451612904
chr13	63520000	64420000	chr13	63520000	64420000	255,255,0	1.1536445279466645	0.09486957103598799	0.0947776189872684	0.7106280193236715	0.6024154589371981
chr13	26480000	27070000	chr13	26480000	27070000	255,255,0	1.278207966895566	0.08767015185043878	0.0998220671662059	0.7811111111111111	0.79
chr13	47220000	47480000	chr13	47220000	47480000	255,255,0	1.1374872851880715	0.11804802938553624	0.06248237623264236	0.6146594732567583	0.7306242023436593
chr13	88640000	89590000	chr13	88640000	89590000	255,255,0	1.0773053363246485	0.09294828060124108	0.08547353374821365	0.7779696420263065	0.6029265115811169
chr13	33060000	33780000	chr13	33060000	33780000	255,255,0	1.035314544969534	0.0945185717882813	0.08263854811086549	0.7567567567567568	0.6584084084084084
chr13	94750000	95570000	chr13	94750000	95570000	255,255,0	1.0041176686345392	0.07327847321369307	0.10239926127796325	0.8507549361207898	0.537746806039489
chr13	31530000	31740000	chr13	31530000	31740000	255,255,0	1.4539583629089186	0.11056391124802364	0.0634211257314279	0.7729166666666667	0.8229166666666667
chr13	62360000	62920000	chr13	62360000	62920000	255,255,0	1.517792323253409	0.07090844742451596	0.10167777682901968	0.8977832512315271	0.7105911330049262
chr13	97380000	97590000	chr13	97380000	97590000	255,255,0	0.8288794047978246	0.1098290456055311	0.0606849395649252	0.6611570247933884	0.6611570247933884
chr13	94000000	94710000	chr13	94000000	94710000	255,255,0	1.2201044597557442	0.09218650061356717	0.07695914426572364	0.7924382716049383	0.8464506172839507
chr13	30000000	30240000	chr13	30000000	30240000	255,255,0	1.3553191578516903	0.05716470850166128	0.11136541701021742	0.7252076124567475	0.8186678200692041
chr13	10830000	11550000	chr13	10830000	11550000	255,255,0	0.9894055499010049	0.07927104749681697	0.08836156882501667	0.6599099099099099	0.5788288288288288
chr13	21170000	21590000	chr13	21170000	21590000	255,255,0	1.0608555305364884	0.06671608445010592	0.09923961592050244	0.7164502164502164	0.6731601731601732
chr13	13650000	14110000	chr13	13650000	14110000	255,255,0	1.2363805867103312	0.10030436077624591	0.06557727290472418	0.5706521739130435	0.8713768115942029
chr13	21090000	21760000	chr13	21090000	21760000	255,255,0	1.2354603345990753	0.07406481618864302	0.09075480808543374	0.5899653979238755	0.8650519031141869
chr13	13540000	14120000	chr13	13540000	14120000	255,255,0	1.6197448635445297	0.0765869124152593	0.0875287012690637	0.8862068965517241	0.8816091954022989
chr13	24890000	25480000	chr13	24890000	25480000	255,255,0	1.339673778863049	0.060520238353045354	0.10256540751327314	0.5811111111111111	0.9333333333333333
chr13	4520000	4720000	chr13	4520000	4720000	255,255,0	0.7635107647652275	0.09000204989417922	0.07268166789457364	0.5454545454545454	0.6454545454545455
chr13	5510000	6080000	chr13	5510000	6080000	255,255,0	1.0274483858752497	0.07647284691766901	0.08581982300927338	0.5196195005945303	0.8109393579072532
chr13	66540000	66900000	chr13	66540000	66900000	255,255,0	1.014080867367394	0.07506396218249947	0.0864789316726351	0.6948997349197676	0.5099050972298104
chr13	92970000	93970000	chr13	92970000	93970000	255,255,0	1.3981316289918004	0.0704398491934427	0.0897973385920845	0.9109803921568628	0.8250980392156863
chr13	51010000	51530000	chr13	51010000	51530000	255,255,0	0.7928301695277019	0.08323248783367723	0.07567738285715625	0.5626780626780626	0.5142450142450142
chr13	28170000	28770000	chr13	28170000	28770000	255,255,0	1.2440732972810309	0.0766605834078416	0.08203017039388041	0.597086368366285	0.8952826916406521
chr13	61200000	61840000	chr13	61200000	61840000	255,255,0	1.0332745199317586	0.09109849459605748	0.06627331370876739	0.5104166666666666	0.7073863636363636
chr13	37560000	38150000	chr13	37560000	38150000	255,255,0	1.1854382048573702	0.09961526346151824	0.05717555288391088	0.5988888888888889	0.8788888888888889
chr13	55800000	56480000	chr13	55800000	56480000	255,255,0	1.32202551826908	0.07351124757395397	0.08031751874465998	0.8210084033613445	0.6546218487394958
chr13	83700000	84110000	chr13	83700000	84110000	255,255,0	1.2307260368052653	0.09074934824229253	0.06213183340095717	0.765249433106576	0.860827664399093
chr13	79380000	80050000	chr13	79380000	80050000	255,255,0	0.9752473775413619	0.062208755538163525	0.08842722133545951	0.4532871972318339	0.7846020761245674
chr13	46520000	47060000	chr13	46520000	47060000	255,255,0	1.0860599707196057	0.054210350305608695	0.09537656462955477	0.5171957671957672	0.7764550264550265
chr13	74700000	75290000	chr13	74700000	75290000	255,255,0	0.8577014050519194	0.07420473536602648	0.07457843819400717	0.5011111111111111	0.59
chr13	5050000	5500000	chr13	5050000	5500000	255,255,0	0.9846967178704548	0.07394260534013064	0.07483761112317763	0.6540642722117203	0.7353497164461248
chr13	96760000	96920000	chr13	96760000	96920000	255,255,0	0.7010443515422528	0.04622515980988282	0.10012986680206346	0.5694444444444444	0.5416666666666666
chr13	97220000	97370000	chr13	97220000	97370000	255,255,0	0.6939202851915904	0.06576411818111083	0.07956665781577665	0.578125	0.5625
chr13	23860000	24480000	chr13	23860000	24480000	255,255,0	1.650018227722839	0.08301357234952866	0.06230068359649657	0.8578629032258065	0.9223790322580645
chr13	42190000	42600000	chr13	42190000	42600000	255,255,0	1.4075751650048884	0.08576433301596592	0.058777477291326236	0.8480725623582767	0.7437641723356009
chr13	11630000	12030000	chr13	11630000	12030000	255,255,0	1.562065384756408	0.06263270003114699	0.0817868664332318	0.8642857142857143	0.8738095238095238
chr13	53460000	54100000	chr13	53460000	54100000	255,255,0	0.8761132097778954	0.07128827253239084	0.07044636180263866	0.5445075757575758	0.53125
chr13	89650000	90330000	chr13	89650000	90330000	255,255,0	0.8005062423016529	0.07481947100634447	0.06592292615333302	0.7436974789915967	0.4638655462184874
chr13	44850000	45500000	chr13	44850000	45500000	255,255,0	1.3975579748778708	0.061493895166867485	0.07701486009721839	0.6446280991735537	0.8907254361799817
chr13	36900000	37210000	chr13	36900000	37210000	255,255,0	1.4231100937568935	0.057446716310398105	0.07924539708601888	0.84765625	0.85546875
chr13	83090000	83480000	chr13	83090000	83480000	255,255,0	0.9450610370105353	0.05609564116125713	0.07827241727773417	0.5575	0.785
chr13	10200000	10770000	chr13	10200000	10770000	255,255,0	1.5640496912861273	0.0782685921464833	0.05507681645524143	0.8561236623067776	0.920332936979786
chr13	63620000	63990000	chr13	63620000	63990000	255,255,0	1.13958890829002	0.08310556547093784	0.04921446335593174	0.6426592797783933	0.6952908587257618
chr13	19990000	20570000	chr13	19990000	20570000	255,255,0	1.0617624676064836	0.07172788810519899	0.05908189385142654	0.7827586206896552	0.5022988505747127
chr13	65850000	66410000	chr13	65850000	66410000	255,255,0	1.3779635264069565	0.05359162818980209	0.07512024251944083	0.6613300492610837	0.8435960591133005
chr13	85730000	86280000	chr13	85730000	86280000	255,255,0	1.1339176650202223	0.061842040861697145	0.06606583346248848	0.5114795918367347	0.8915816326530612
chr13	14700000	14860000	chr13	14700000	14860000	255,255,0	0.975977254825773	0.00941431583234794	0.11843573969329803	0.5291666666666666	0.7250000000000001
chr13	65060000	65790000	chr13	65060000	65790000	255,255,0	1.6745100734011553	0.07094382822940812	0.05688678884777286	0.8970051132213295	0.8049671292914536
chr13	59080000	59400000	chr13	59080000	59400000	255,255,0	1.5166373825989434	0.06342798884171849	0.06383019052147346	0.9007352941176471	0.7683823529411765
chr13	31080000	31310000	chr13	31080000	31310000	255,255,0	0.8748511231014451	0.020041685321919203	0.10599780142427262	0.6755401234567902	0.5652006172839505
chr13	86380000	86860000	chr13	86380000	86860000	255,255,0	1.5076002356197207	0.07467186916935761	0.05107192306809738	0.905	0.885
chr13	10820000	11360000	chr13	10820000	11360000	255,255,0	1.2516244650349626	0.053320428228171235	0.07064544950472368	0.8637566137566137	0.5992063492063492
chr13	17800000	18510000	chr13	17800000	18510000	255,255,0	1.2415988669351155	0.05330276468906393	0.07045823400745285	0.591820987654321	0.8726851851851852
chr13	8550000	8900000	chr13	8550000	8900000	255,255,0	1.374151277440542	0.059805474001269066	0.06325869203710952	0.8487654320987654	0.8240740740740741
chr13	77020000	77460000	chr13	77020000	77460000	255,255,0	1.386914302095473	0.05083183950528446	0.06923906504354427	0.8798183700357614	0.6609683794466403
chr13	16230000	16500000	chr13	16230000	16500000	255,255,0	1.2477595712466534	0.064820094502264	0.053971188721109495	0.6683673469387755	0.8520408163265306
chr13	92320000	92910000	chr13	92320000	92910000	255,255,0	1.4057667887939487	0.05235513097387737	0.0651824485671467	0.8722222222222222	0.8922222222222222
chr13	21600000	21760000	chr13	21600000	21760000	255,255,0	1.0106817718364107	0.034197891871078155	0.0831917743365393	0.5694444444444444	0.6805555555555556
chr13	94080000	94300000	chr13	94080000	94300000	255,255,0	0.9886886325112979	0.06827159102915294	0.048370354310368145	0.75	0.6439393939393939
chr13	63160000	63510000	chr13	63160000	63510000	255,255,0	1.7224555563590735	0.06980551899453591	0.046103953130739866	0.8734567901234568	0.8858024691358025
chr13	85340000	85680000	chr13	85340000	85680000	255,255,0	1.4938478217646625	0.06790349682954835	0.0476595506425492	0.9117647058823529	0.8464052287581699
chr13	13030000	13400000	chr13	13030000	13400000	255,255,0	1.505042186283851	0.03883296401903953	0.07621999361308515	0.9085872576177285	0.8476454293628809
chr13	8010000	8510000	chr13	8010000	8510000	255,255,0	1.5366783989946102	0.06200678880182575	0.051846049871617034	0.8692307692307693	0.9
chr13	26230000	26460000	chr13	26230000	26460000	255,255,0	1.0552228314758176	0.05525579347796795	0.05857708150681247	0.7291666666666666	0.6736111111111112
chr13	34240000	34620000	chr13	34240000	34620000	255,255,0	1.1697568030688994	0.049121323260071834	0.06383968228339955	0.8342105263157895	0.7078947368421052
chr13	64810000	64970000	chr13	64810000	64970000	255,255,0	1.2426477639274986	0.048271526261736704	0.06393279049401673	0.6527777777777778	0.7083333333333334
chr13	12500000	12690000	chr13	12500000	12690000	255,255,0	1.2665920505204713	0.037644175196924166	0.07404093093831857	0.65	0.79
chr13	76320000	76490000	chr13	76320000	76490000	255,255,0	0.9204172641871767	0.054467152646469015	0.05712837369052251	0.5679012345679012	0.6172839506172839
chr13	4740000	5040000	chr13	4740000	5040000	255,255,0	1.4068131962245296	0.07791591665574249	0.03261595251206059	0.8125	0.8708333333333333
chr13	24090000	24450000	chr13	24090000	24450000	255,255,0	1.2043125484908686	0.04829218800317803	0.06057851946678067	0.5	0.9035087719298246
chr13	45520000	45680000	chr13	45520000	45680000	255,255,0	1.134843175849925	0.04811707460388513	0.059669374720594394	0.6805555555555556	0.7083333333333334
chr13	61860000	62270000	chr13	61860000	62270000	255,255,0	1.4430693034807063	0.040221007828247446	0.0666902001452909	0.7664399092970522	0.8253968253968254
chr13	16630000	17080000	chr13	16630000	17080000	255,255,0	1.378522762376619	0.05709236956775131	0.0494035432006873	0.8367317134005461	0.8211067134005461
chr13	96010000	96260000	chr13	96010000	96260000	255,255,0	1.1651544008616805	0.06906991228835399	0.03670423641323212	0.7928994082840237	0.7692307692307693
chr13	5840000	6070000	chr13	5840000	6070000	255,255,0	1.198090831657189	0.04155802552126697	0.0641056736821776	0.6458333333333334	0.8402777777777778
chr13	54730000	55060000	chr13	54730000	55060000	255,255,0	1.3011210445663912	0.048568439150410064	0.05706497586210392	0.8304498269896193	0.6020761245674741
chr13	82700000	83030000	chr13	82700000	83030000	255,255,0	1.3496772877376317	0.06857453875894151	0.03663631596014258	0.8788927335640139	0.7889273356401384
chr13	87890000	88330000	chr13	87890000	88330000	255,255,0	1.2717479396933657	0.05128267447104193	0.05331334313241015	0.7371541501976284	0.8557312252964426
chr13	37310000	37490000	chr13	37310000	37490000	255,255,0	0.8677871789607519	0.0725644231183887	0.03167161905270615	0.6111111111111112	0.5888888888888889
chr13	97640000	97990000	chr13	97640000	97990000	255,255,0	1.0943904449039672	0.047166001449082375	0.056109754483703825	0.6759259259259259	0.8672839506172839
chr13	36470000	36840000	chr13	36470000	36840000	255,255,0	1.38361504107964	0.04837810543497757	0.05453263326259161	0.814404432132964	0.9030470914127424
chr13	80830000	81140000	chr13	80830000	81140000	255,255,0	1.2908033699758943	0.040815274383310785	0.06151676247323369	0.84765625	0.74609375
chr13	80320000	80800000	chr13	80320000	80800000	255,255,0	1.031811232506474	0.056145326781598226	0.04614307705029172	0.7186900780379042	0.602845596432553
chr13	95620000	95940000	chr13	95620000	95940000	255,255,0	0.9228968087835252	0.04633211580563357	0.05528474525839468	0.5625	0.7610294117647058
chr13	28800000	29340000	chr13	28800000	29340000	255,255,0	1.4886647250655223	0.05548640766291221	0.045814528040887204	0.9457671957671958	0.7685185185185185
chr13	93140000	93440000	chr13	93140000	93440000	255,255,0	0.7476559998023947	0.06893640829212207	0.03206474992515394	0.5172096908939015	0.5963241436925648
chr13	54490000	54690000	chr13	54490000	54690000	255,255,0	1.0484489950417248	0.054162092676640086	0.04516283084238934	0.5	0.7363636363636363
chr13	9400000	9610000	chr13	9400000	9610000	255,255,0	0.864795673792202	0.029832525522500892	0.06837537368883576	0.5289256198347108	0.6776859504132231
chr13	15960000	16150000	chr13	15960000	16150000	255,255,0	1.0808197367613026	0.04831131416612583	0.049699308801508114	0.69	0.69
chr13	38190000	38700000	chr13	38190000	38700000	255,255,0	1.2735705221200515	0.04737103240029386	0.0493245956680011	0.9127218934911243	0.7026627218934911
chr13	36150000	36390000	chr13	36150000	36390000	255,255,0	1.1839460437389187	0.05028874570466993	0.04594865978972052	0.8141025641025641	0.6730769230769231
chr13	60660000	60940000	chr13	60660000	60940000	255,255,0	1.3885489139224034	0.05522719330752719	0.0401369048194804	0.8047619047619048	0.7571428571428571
chr13	93670000	93940000	chr13	93670000	93940000	255,255,0	0.8444266345478324	0.03725824504062951	0.05762807606222779	0.5051020408163265	0.7193877551020408
chr13	72340000	72710000	chr13	72340000	72710000	255,255,0	0.9272118609532652	0.057339085909025055	0.03750239839856134	0.631578947368421	0.5706371191135734
chr13	33800000	34100000	chr13	33800000	34100000	255,255,0	1.1329648171664808	0.051504248463601715	0.04272796530100775	0.7625	0.7708333333333334
chr13	72740000	73170000	chr13	72740000	73170000	255,255,0	1.1159454824725135	0.05018953638583589	0.04331618203489042	0.6053719008264463	0.7665289256198347
chr13	23420000	23710000	chr13	23420000	23710000	255,255,0	1.1745400381660844	0.030796905702025187	0.06267501772356308	0.6577777777777778	0.8622222222222222
chr13	85700000	85980000	chr13	85700000	85980000	255,255,0	1.0352480624415135	0.05013286489264834	0.043018797418363744	0.8	0.6523809523809524
chr13	25900000	26190000	chr13	25900000	26190000	255,255,0	1.2681216341968073	0.04791798139216008	0.045124506187337474	0.8344444444444445	0.7423809523809524
chr13	88660000	88920000	chr13	88660000	88920000	255,255,0	1.2462517838678762	0.057135218586312736	0.035172318271146884	0.8406593406593407	0.7527472527472527
chr13	55530000	55770000	chr13	55530000	55770000	255,255,0	1.4374917617099676	0.03572467919093496	0.05585552293895324	0.6602564102564102	0.8653846153846154
chr13	37610000	37790000	chr13	37610000	37790000	255,255,0	1.095439022082572	0.04816037644640365	0.042720609598028245	0.6777777777777778	0.7444444444444445
chr13	56180000	56430000	chr13	56180000	56430000	255,255,0	0.9530666708910593	0.038954154899067964	0.05186955090986118	0.6153846153846154	0.5680473372781065
chr13	88340000	88610000	chr13	88340000	88610000	255,255,0	1.42836805654177	0.04500314293996252	0.04473442341378084	0.8520408163265306	0.8622448979591837
chr13	91820000	92300000	chr13	91820000	92300000	255,255,0	1.0757499355882851	0.044393283103746864	0.0452807124660831	0.645	0.8483333333333334
chr13	76710000	76990000	chr13	76710000	76990000	255,255,0	1.4030638695962538	0.04871192066304729	0.03974316544635753	0.7857142857142857	0.8047619047619048
chr13	32780000	33010000	chr13	32780000	33010000	255,255,0	0.9944466551712254	0.05586253977966157	0.03194058355631877	0.7152777777777778	0.6875
chr13	38750000	39110000	chr13	38750000	39110000	255,255,0	0.9181037980157771	0.045367452203957694	0.04191206197664822	0.6812865497076024	0.6169590643274854
chr13	11370000	11590000	chr13	11370000	11590000	255,255,0	1.4217467349772592	0.03273755575024932	0.05285465812879209	0.8106060606060606	0.8409090909090909
chr13	29390000	29830000	chr13	29390000	29830000	255,255,0	1.3428901865048766	0.037524222998553354	0.04753757094901758	0.8849847380093128	0.7543186979110936
chr13	81230000	81490000	chr13	81230000	81490000	255,255,0	1.1609113607066364	0.05117390963711002	0.03352009253575745	0.7747252747252747	0.7527472527472527
chr13	37810000	38150000	chr13	37810000	38150000	255,255,0	1.3381805892942524	0.03897868069264022	0.04499081600970026	0.7222222222222222	0.9117647058823529
chr13	94400000	94700000	chr13	94400000	94700000	255,255,0	1.0379682897433595	0.04011557295135931	0.043512171073557177	0.5117647058823529	0.8941176470588235
chr13	84140000	84360000	chr13	84140000	84360000	255,255,0	1.2815304305996065	0.054649892891774715	0.028706299062698483	0.8409090909090909	0.7651515151515151
chr13	55810000	56140000	chr13	55810000	56140000	255,255,0	1.3245811741585887	0.04857731313023192	0.03424354306100122	0.8788927335640139	0.5951557093425606
chr13	17820000	18230000	chr13	17820000	18230000	255,255,0	0.7811649981685973	0.04415404432507854	0.036937235810061586	0.5124716553287982	0.5578231292517006
chr13	37800000	37940000	chr13	37800000	37940000	255,255,0	0.8291048527895246	0.058007799193784314	0.022728661316808025	0.5535714285714286	0.5892857142857143
chr13	12730000	13000000	chr13	12730000	13000000	255,255,0	1.5092530427724102	0.04665456289086074	0.03384237227788016	0.8520408163265306	0.8928571428571429
chr13	77820000	78100000	chr13	77820000	78100000	255,255,0	1.1495335172660983	0.039045541177724935	0.04006346034977565	0.8333333333333334	0.5857142857142857
chr13	26750000	26950000	chr13	26750000	26950000	255,255,0	0.9822620378234486	0.04699394990244307	0.03184798908212825	0.5909090909090909	0.7545454545454545
chr13	33570000	33760000	chr13	33570000	33760000	255,255,0	1.0783960368128134	0.03242917680007244	0.04581915131604461	0.73	0.71
chr13	8350000	8510000	chr13	8350000	8510000	255,255,0	1.0115340142433111	0.01980946535299365	0.05826580709956873	0.5972222222222222	0.7083333333333334
chr13	92720000	92900000	chr13	92720000	92900000	255,255,0	0.9477591220827793	0.022630203933381263	0.055221793321787394	0.6111111111111112	0.7222222222222222
chr13	5540000	5770000	chr13	5540000	5770000	255,255,0	0.9439754449407901	0.05130381463228037	0.02595554146204173	0.6736111111111112	0.6597222222222222
chr13	10490000	10730000	chr13	10490000	10730000	255,255,0	1.3461936582182052	0.01937155077308462	0.05733795377283232	0.7418639053254438	0.8582347140039448
chr13	80090000	80270000	chr13	80090000	80270000	255,255,0	1.1200356523844277	0.04058025001652421	0.035275271653434845	0.7222222222222222	0.6777777777777778
chr13	24590000	24770000	chr13	24590000	24770000	255,255,0	0.8766856157343866	0.05267043261643331	0.022266106721653987	0.6707070707070708	0.5111111111111111
chr13	83490000	83650000	chr13	83490000	83650000	255,255,0	0.9938746970840432	0.04598025396649764	0.028874564552230315	0.6805555555555556	0.6527777777777778
chr13	61020000	61200000	chr13	61020000	61200000	255,255,0	1.1301535277214376	0.04506323171137177	0.029735075144004544	0.6555555555555556	0.6333333333333333
chr13	40290000	40520000	chr13	40290000	40520000	255,255,0	1.0997052257785414	0.03984970541113961	0.034416930506108945	0.6942800788954635	0.7008341551610782
chr13	86890000	87220000	chr13	86890000	87220000	255,255,0	1.2446469261337119	0.043368124378850154	0.03080061944203636	0.8581314878892734	0.7474048442906575
chr13	10830000	11100000	chr13	10830000	11100000	255,255,0	1.1659324773821362	0.05293398521565103	0.02082000787905055	0.8357535321821037	0.5767268445839875
chr13	27170000	27420000	chr13	27170000	27420000	255,255,0	1.1230609324912026	0.033758764491738424	0.03987367989435705	0.7928994082840237	0.6982248520710059
chr13	92980000	93130000	chr13	92980000	93130000	255,255,0	0.8582360454545717	0.06199922464215521	0.011121020121866748	0.671875	0.546875
chr13	20560000	20710000	chr13	20560000	20710000	255,255,0	1.0021036693215675	0.019653801666348017	0.05297269966237629	0.640625	0.671875
chr13	44410000	44740000	chr13	44410000	44740000	255,255,0	1.4899369288638078	0.034936752802465026	0.03736956829540686	0.8719723183391004	0.8650519031141869
chr13	18300000	18490000	chr13	18300000	18490000	255,255,0	1.1542624097871652	0.02464443659193334	0.047296611034305866	0.71	0.75
chr13	80370000	80620000	chr13	80370000	80620000	255,255,0	0.911677846545365	0.04490018754651372	0.025629509641309917	0.7364583333333333	0.5222222222222221
chr13	78230000	78520000	chr13	78230000	78520000	255,255,0	0.9046334952791775	0.0375067524485011	0.032538879781713326	0.6044444444444445	0.5955555555555555
chr13	9220000	9380000	chr13	9220000	9380000	255,255,0	0.7720777614334003	0.052201006706876205	0.016600213589366475	0.5416666666666666	0.5416666666666666
chr13	29090000	29340000	chr13	29090000	29340000	255,255,0	1.1447230321813056	0.01998535938831089	0.048599819362805	0.6272189349112426	0.8284023668639053
chr13	20730000	21020000	chr13	20730000	21020000	255,255,0	1.4017694927559439	0.032778310643489045	0.03355605007252163	0.8711111111111111	0.8533333333333334
chr13	77590000	77780000	chr13	77590000	77780000	255,255,0	0.9343499639049502	0.03046029465220271	0.03505722345832097	0.51	0.67
chr13	56530000	56690000	chr13	56530000	56690000	255,255,0	0.9542924183300863	0.03907939662456217	0.025256761476364742	0.625	0.5416666666666666
chr13	33080000	33280000	chr13	33080000	33280000	255,255,0	0.9234842612808786	0.037750594746050345	0.02638839011924341	0.7	0.5727272727272728
chr13	17930000	18230000	chr13	17930000	18230000	255,255,0	0.8038865229078722	0.0342118421434528	0.025556558737807603	0.5458333333333333	0.5625
chr13	5060000	5260000	chr13	5060000	5260000	255,255,0	1.0288033246171575	0.03088008880989207	0.027702431845597758	0.7909090909090909	0.5909090909090909
chr13	52350000	52510000	chr13	52350000	52510000	255,255,0	0.9921276845768834	0.035461024298080915	0.022428346006398717	0.6805555555555556	0.5416666666666666
chr13	35990000	36130000	chr13	35990000	36130000	255,255,0	0.8340115614522137	0.017517306904230787	0.03868896750931445	0.5535714285714286	0.625
chr13	93450000	93650000	chr13	93450000	93650000	255,255,0	0.9560264714603403	0.02652871613892157	0.029351353237805848	0.6636363636363637	0.7181818181818181
chr13	87270000	87500000	chr13	87270000	87500000	255,255,0	0.9230132509780525	0.03101947450855048	0.024698275592899364	0.6041666666666666	0.7013888888888888
chr13	87530000	87680000	chr13	87530000	87680000	255,255,0	0.8998601987706776	0.031149084971398892	0.023846997004811243	0.609375	0.609375
chr13	84850000	85070000	chr13	84850000	85070000	255,255,0	0.8141502602639872	0.022147412534248987	0.032723120921060195	0.5833333333333334	0.5833333333333334
chr13	87700000	87860000	chr13	87700000	87860000	255,255,0	0.8698651027155315	0.024311559459371922	0.030471611425047774	0.6527777777777778	0.5694444444444444
chr13	6250000	6430000	chr13	6250000	6430000	255,255,0	0.8246327009507791	0.03548264573963013	0.01896504126949812	0.6347222222222222	0.5069444444444444
chr13	96500000	96690000	chr13	96500000	96690000	255,255,0	0.9342669594388759	0.02894107989399211	0.02534044284415632	0.67	0.69
chr13	84560000	84730000	chr13	84560000	84730000	255,255,0	0.9777325882279595	0.035003679812644475	0.019249105331205375	0.691358024691358	0.691358024691358
chr13	35000000	35160000	chr13	35000000	35160000	255,255,0	0.89854070204414	0.029966733260145286	0.02365666160039276	0.625	0.6527777777777778
chr13	61220000	61380000	chr13	61220000	61380000	255,255,0	0.9293317237886307	0.031108814529641773	0.022502028481522156	0.625	0.5138888888888888
chr13	64010000	64200000	chr13	64010000	64200000	255,255,0	0.9686774170923236	0.038660597607036926	0.014061145664389969	0.69	0.51
chr13	94760000	94920000	chr13	94760000	94920000	255,255,0	0.7806208839680604	0.035793548263470816	0.016709003955987987	0.625	0.5138888888888888
chr13	11150000	11350000	chr13	11150000	11350000	255,255,0	1.0834094975503294	0.020657240851159955	0.02943694022492542	0.6818181818181818	0.7363636363636363
chr13	91850000	92060000	chr13	91850000	92060000	255,255,0	0.7470942355261361	0.029097186661829356	0.01827960521519637	0.6115702479338843	0.512396694214876
chr13	13220000	13380000	chr13	13220000	13380000	255,255,0	0.9088027224579622	0.011083800670920749	0.03626991272655169	0.5138888888888888	0.7083333333333334
chr13	15400000	15560000	chr13	15400000	15560000	255,255,0	0.9221081724744975	0.03289938338188919	0.014203980195281476	0.6527777777777778	0.5972222222222222
chr13	33310000	33520000	chr13	33310000	33520000	255,255,0	0.7180076906844428	0.017346232152635976	0.02711381352848426	0.5619834710743802	0.512396694214876
chr13	84380000	84540000	chr13	84380000	84540000	255,255,0	0.8255889144571639	0.0175302429802454	0.018968274824010187	0.5972222222222222	0.5972222222222222
chr13	17120000	17300000	chr13	17120000	17300000	255,255,0	0.8189658284308625	0.019726260902026307	0.01600707291996871	0.6333333333333333	0.5
chr13	96280000	96430000	chr13	96280000	96430000	255,255,0	0.6976353422158614	0.015190059163812514	0.013831958987234766	0.546875	0.515625
chr14	90920000	91950000	chr14	90920000	91950000	255,255,0	0.9012470608420936	0.4444227658184617	0.21187705109394955	0.4992603550295858	0.6967455621301775
chr14	25970000	28890000	chr14	25970000	28890000	255,255,0	0.4989023147114756	0.30576342302959747	0.2900975845081394	0.4187866927592955	0.6151803187028236
chr14	3220000	3980000	chr14	3220000	3980000	255,255,0	1.0805788616424246	0.22020143906931744	0.3024383935203833	0.7273954116059379	0.6734143049932524
chr14	27910000	28850000	chr14	27910000	28850000	255,255,0	0.9465491721721584	0.11847404858275958	0.12790881878504837	0.5274822695035462	0.8426418439716312
chr14	62600000	63260000	chr14	62600000	63260000	255,255,0	0.7668524273578736	0.07569735802531503	0.1242559473973273	0.5142602495543672	0.516042780748663
chr14	62410000	63210000	chr14	62410000	63210000	255,255,0	1.186235270912939	0.0732506464448173	0.12594318789374365	0.8628048780487805	0.5945121951219512
chr14	70740000	71500000	chr14	70740000	71500000	255,255,0	0.8173370599727549	0.10324464946732897	0.0957509572946125	0.5953789339680784	0.5121360658376644
chr14	46760000	47370000	chr14	46760000	47370000	255,255,0	0.8571550584520553	0.0951308276877734	0.10355942410790338	0.5848074921956296	0.6732570239334027
chr14	61250000	61400000	chr14	61250000	61400000	255,255,0	0.8519514461707725	0.026622810899425628	0.17200797379140134	0.515625	0.609375
chr14	64660000	65540000	chr14	64660000	65540000	255,255,0	1.2887963181668975	0.08633986481874276	0.11198623689561168	0.795959595959596	0.7651515151515151
chr14	22880000	23030000	chr14	22880000	23030000	255,255,0	0.6589986635054572	0.03754057304230847	0.16008505714374402	0.515625	0.546875
chr14	23640000	23970000	chr14	23640000	23970000	255,255,0	0.647481469426268	0.12482122802929038	0.0718523412795881	0.5051903114186851	0.5294117647058824
chr14	29420000	30040000	chr14	29420000	30040000	255,255,0	0.6813048282660326	0.1090647677673201	0.08671188352005918	0.5090725806451613	0.530241935483871
chr14	61720000	61860000	chr14	61720000	61860000	255,255,0	0.7593860948200357	0.16061564978916437	0.03318215259464749	0.5089285714285714	0.5267857142857143
chr14	50710000	51530000	chr14	50710000	51530000	255,255,0	1.110216388583191	0.07256174331388937	0.12052971471180315	0.6887340301974448	0.7531939605110337
chr14	34280000	35010000	chr14	34280000	35010000	255,255,0	0.9719234310945675	0.13337818138334043	0.059493193118523455	0.5273922571219869	0.7976625273922571
chr14	75680000	76060000	chr14	75680000	76060000	255,255,0	1.1825667645816114	0.11288187466137627	0.07857404893449879	0.8026315789473685	0.7236842105263158
chr14	43750000	44510000	chr14	43750000	44510000	255,255,0	0.8896650134712416	0.08993239380571859	0.10058280774983412	0.7233468286099866	0.5067476383265856
chr14	59620000	60210000	chr14	59620000	60210000	255,255,0	0.7541716352137858	0.10227055885225692	0.0882336404666052	0.6066666666666667	0.5055555555555555
chr14	38540000	39070000	chr14	38540000	39070000	255,255,0	1.3066287836997685	0.12163095004719601	0.06864793100185004	0.7626886145404664	0.8093278463648834
chr14	36950000	37150000	chr14	36950000	37150000	255,255,0	0.8106603792491833	0.09517920163420096	0.09483657532007926	0.6152146464646464	0.6309343434343435
chr14	11940000	12370000	chr14	11940000	12370000	255,255,0	1.0876781091018266	0.05498909358471565	0.1348624254144742	0.6446280991735537	0.8677685950413223
chr14	65900000	66150000	chr14	65900000	66150000	255,255,0	1.361321903616974	0.0838661395951775	0.10261398406114622	0.8224852071005917	0.8165680473372781
chr14	5580000	5820000	chr14	5580000	5820000	255,255,0	0.8372133407189436	0.015564354579063052	0.17033370622079116	0.6089743589743589	0.6858974358974359
chr14	10760000	11270000	chr14	10760000	11270000	255,255,0	0.6744709918611922	0.09377665800323162	0.0919647039398856	0.5606034482758621	0.5918965517241379
chr14	62400000	63450000	chr14	62400000	63450000	255,255,0	1.5853993668873674	0.09525382960420309	0.08957920407719888	0.8800284798860805	0.8679245283018868
chr14	33370000	33590000	chr14	33370000	33590000	255,255,0	0.7495664462875351	0.04726327217280478	0.13709266785797086	0.5681818181818182	0.5075757575757576
chr14	60580000	61240000	chr14	60580000	61240000	255,255,0	1.4346756650074015	0.05218097084571545	0.13197629516906276	0.8336610045087554	0.8397425815245885
chr14	56390000	56950000	chr14	56390000	56950000	255,255,0	1.2300569480797714	0.09458779163237328	0.08927605222409357	0.7155172413793104	0.8903940886699507
chr14	14950000	15100000	chr14	14950000	15100000	255,255,0	0.5226481983837168	0.04263340562563471	0.1392574393275804	0.515625	0.515625
chr14	89070000	89420000	chr14	89070000	89420000	255,255,0	1.3214606058699703	0.0483597548470708	0.13339302637511907	0.7129629629629629	0.8549382716049383
chr14	41640000	42220000	chr14	41640000	42220000	255,255,0	1.3357280485091803	0.06747452425448403	0.11426678853919582	0.9390804597701149	0.6333333333333333
chr14	50710000	51720000	chr14	50710000	51720000	255,255,0	1.2700328501898932	0.08739837398695409	0.09194801518364265	0.6105011386153254	0.904045781208411
chr14	49470000	50440000	chr14	49470000	50440000	255,255,0	1.3758505885319423	0.08698663663150635	0.09199173878821205	0.9154518950437318	0.6963765097875885
chr14	23520000	23970000	chr14	23520000	23970000	255,255,0	1.0159565441490856	0.10648385267278243	0.07216971350832828	0.8166351606805293	0.5463137996219282
chr14	21870000	22620000	chr14	21870000	22620000	255,255,0	1.0089795999792641	0.08277558790194156	0.0958301903121277	0.8026315789473685	0.5408587257617729
chr14	36870000	37390000	chr14	36870000	37390000	255,255,0	1.5305042812679388	0.09091211936324542	0.08748305614402485	0.6096866096866097	0.9031339031339032
chr14	47690000	48680000	chr14	47690000	48680000	255,255,0	1.4084322654649246	0.09182701432290485	0.08563749658688927	0.8248	0.8624
chr14	18570000	18960000	chr14	18570000	18960000	255,255,0	1.014238878638261	0.1345865233344144	0.03754689823013437	0.6225	0.7625
chr14	59650000	60100000	chr14	59650000	60100000	255,255,0	0.9630108876120286	0.08604365991941329	0.08334962478987801	0.7107750472589792	0.6238185255198487
chr14	13260000	14000000	chr14	13260000	14000000	255,255,0	1.4251347310875364	0.05875443801847596	0.10767842314959805	0.9594594594594594	0.6934566145092461
chr14	38210000	38530000	chr14	38210000	38530000	255,255,0	1.7911069822641923	0.1096700599788446	0.05531016020352433	0.8786764705882353	0.8639705882352942
chr14	83310000	84520000	chr14	83310000	84520000	255,255,0	1.3378424757527057	0.06679809612262948	0.09634600550133207	0.62308735945072	0.8941751696994391
chr14	53660000	53820000	chr14	53660000	53820000	255,255,0	0.669540466500123	0.05088602491357091	0.1116058095971955	0.5089285714285714	0.5089285714285714
chr14	86130000	86920000	chr14	86130000	86920000	255,255,0	1.4215295633208183	0.08294420234514766	0.07810469025947603	0.695625	0.900625
chr14	40760000	41390000	chr14	40760000	41390000	255,255,0	1.5802445244710848	0.07083417510493181	0.08766255378199808	0.8935546875	0.8876953125
chr14	17690000	18190000	chr14	17690000	18190000	255,255,0	1.3539758936085864	0.06598955677479859	0.09243959607278168	0.8692307692307693	0.8846153846153846
chr14	73840000	74750000	chr14	73840000	74750000	255,255,0	1.8336076904810088	0.07900260574312712	0.07869293678678557	0.9144612476370511	0.9314744801512287
chr14	7690000	8120000	chr14	7690000	8120000	255,255,0	0.8105272902007598	0.07805086156955501	0.07808946551018894	0.5103305785123967	0.6880165289256198
chr14	76350000	76830000	chr14	76350000	76830000	255,255,0	1.562397282395208	0.07417164173566551	0.0813719190182299	0.8883333333333333	0.865
chr14	48740000	49330000	chr14	48740000	49330000	255,255,0	0.7866575522341521	0.0598467237665766	0.09483124629748607	0.52511402288188	0.5832077149041435
chr14	71720000	72470000	chr14	71720000	72470000	255,255,0	1.1821613174874424	0.05839042908430084	0.09586906527550453	0.7084487534626038	0.731994459833795
chr14	72720000	73360000	chr14	72720000	73360000	255,255,0	1.3372793971383528	0.08218934251193546	0.07164335382406427	0.8115530303030303	0.7623106060606061
chr14	66250000	66620000	chr14	66250000	66620000	255,255,0	1.0543838686949725	0.06113054643173289	0.0898566206889084	0.8254847645429363	0.5789473684210527
chr14	6280000	6640000	chr14	6280000	6640000	255,255,0	0.9408276891166665	0.07084426136098058	0.07875685444530789	0.6140350877192983	0.7748538011695907
chr14	59660000	59850000	chr14	59660000	59850000	255,255,0	1.0866787819366301	0.06624101610553329	0.0831489768461028	0.7361111111111112	0.6206818181818181
chr14	90470000	90900000	chr14	90470000	90900000	255,255,0	1.4213808076122179	0.050987868102040715	0.09610757249071536	0.6525781530722242	0.9262486525332375
chr14	63880000	64160000	chr14	63880000	64160000	255,255,0	0.7935334700806695	0.1281960949049505	0.017628298774246785	0.5476190476190477	0.6714285714285714
chr14	8010000	8140000	chr14	8010000	8140000	255,255,0	0.7949187666547021	0.05099606437876574	0.09302316990234451	0.5714285714285714	0.5306122448979592
chr14	81480000	81690000	chr14	81480000	81690000	255,255,0	1.1212409374995365	0.08689123989118172	0.054256366429337566	0.7107438016528925	0.6942148760330579
chr14	20040000	20450000	chr14	20040000	20450000	255,255,0	1.1189167285017199	0.07215081445397063	0.06897841719658028	0.8027210884353742	0.7165532879818595
chr14	6830000	7310000	chr14	6830000	7310000	255,255,0	1.0087407064045606	0.06275991812004628	0.07734871171932237	0.7083333333333334	0.6816666666666666
chr14	23110000	23460000	chr14	23110000	23460000	255,255,0	1.6573481918386377	0.07278215848246333	0.06630964882236345	0.8919753086419753	0.9290123456790124
chr14	84700000	85350000	chr14	84700000	85350000	255,255,0	1.3538919165069387	0.06652856036931742	0.07253019156482951	0.8797061524334252	0.7144168962350781
chr14	8400000	8830000	chr14	8400000	8830000	255,255,0	1.249841086695241	0.07981241671852035	0.05734692615505188	0.7541322314049587	0.8657024793388429
chr14	11400000	11870000	chr14	11400000	11870000	255,255,0	0.7205046233393679	0.07648318513920623	0.05998107858196439	0.5133733974358974	0.6019845085470086
chr14	87820000	88210000	chr14	87820000	88210000	255,255,0	1.067667349885847	0.0822977991098329	0.052778629845257455	0.6625	0.7375
chr14	4030000	4350000	chr14	4030000	4350000	255,255,0	1.4628701166355877	0.08335022550207094	0.04970803148391481	0.8933823529411765	0.8566176470588235
chr14	69870000	70370000	chr14	69870000	70370000	255,255,0	0.7593997096678743	0.06804744490589788	0.0647012006598669	0.5430769230769231	0.5384615384615384
chr14	44900000	45570000	chr14	44900000	45570000	255,255,0	1.5047130026268558	0.06653238325322014	0.06583621877836315	0.8745674740484429	0.8728373702422145
chr14	78750000	79040000	chr14	78750000	79040000	255,255,0	1.3368077664671745	0.06718876508501784	0.06437314316239195	0.8266666666666667	0.8266666666666667
chr14	48870000	49350000	chr14	48870000	49350000	255,255,0	0.9265940234734618	0.05290139007063911	0.07858942729946058	0.5416666666666666	0.725
chr14	52210000	53220000	chr14	52210000	53220000	255,255,0	1.8594266383018294	0.06535998871571036	0.06606335055430235	0.9719338715878508	0.9565551710880431
chr14	12090000	12370000	chr14	12090000	12370000	255,255,0	1.0271886275472635	0.06569315741010484	0.06567292607823842	0.5151300904977376	0.8675056561085972
chr14	81300000	81430000	chr14	81300000	81430000	255,255,0	0.7078388993366451	0.0543218247045778	0.0755140545238236	0.5102040816326531	0.5102040816326531
chr14	79820000	80600000	chr14	79820000	80600000	255,255,0	1.4558671372255019	0.07264268484270736	0.057158364300936765	0.8108974358974359	0.8544871794871794
chr14	56490000	56940000	chr14	56490000	56940000	255,255,0	1.2880018344231752	0.07761077470008042	0.05214904815836002	0.7296786389413988	0.9111531190926276
chr14	74770000	75080000	chr14	74770000	75080000	255,255,0	1.409627497419636	0.05805417225715025	0.07145306416975851	0.86328125	0.80859375
chr14	28900000	29280000	chr14	28900000	29280000	255,255,0	1.298184062554665	0.056899908823840994	0.07205169206888105	0.8763157894736842	0.7763157894736842
chr14	15320000	15690000	chr14	15320000	15690000	255,255,0	0.9160155577260534	0.07590759880427167	0.05135552654819685	0.7146814404432132	0.6260387811634349
chr14	45740000	46140000	chr14	45740000	46140000	255,255,0	1.3881433506693057	0.06788540718299044	0.05900413133439189	0.8214285714285714	0.8833333333333333
chr14	55600000	56180000	chr14	55600000	56180000	255,255,0	1.48698080902802	0.0585618960231451	0.0667831014522041	0.9436781609195403	0.8448275862068966
chr14	70810000	71230000	chr14	70810000	71230000	255,255,0	0.9379671034705582	0.06492165741508935	0.06034712826540782	0.7164502164502164	0.551948051948052
chr14	6290000	6540000	chr14	6290000	6540000	255,255,0	0.6434643636914493	0.061883824891827005	0.06326745092441623	0.57639146567718	0.5025510204081632
chr14	80690000	81190000	chr14	80690000	81190000	255,255,0	1.5725209215556875	0.05506884384426308	0.06881786775513778	0.9276923076923077	0.8538461538461538
chr14	34400000	35010000	chr14	34400000	35010000	255,255,0	1.019982851685044	0.0742017985134151	0.04924872851282283	0.5286160249739854	0.8428720083246618
chr14	39910000	40680000	chr14	39910000	40680000	255,255,0	1.6281123538825233	0.07013131569502656	0.052385023573845946	0.8783694937541091	0.9638395792241946
chr14	43380000	43720000	chr14	43380000	43720000	255,255,0	1.4666370755599574	0.05855856724474014	0.06269019092791123	0.8857170319108035	0.8824490580545944
chr14	54040000	54220000	chr14	54040000	54220000	255,255,0	1.0943971308359361	0.06554043030444018	0.05492214290674158	0.6777777777777778	0.7666666666666667
chr14	53240000	53510000	chr14	53240000	53510000	255,255,0	1.5802658298740386	0.06477596722313561	0.05550449765215143	0.8928571428571429	0.8622448979591837
chr14	9120000	9840000	chr14	9120000	9840000	255,255,0	0.8050185831997034	0.0658124323998982	0.05396252040666483	0.743993993993994	0.42117117117117114
chr14	78030000	78290000	chr14	78030000	78290000	255,255,0	1.4411642915942413	0.07000383636565412	0.049631948749487786	0.7967032967032966	0.8736263736263736
chr14	4430000	4650000	chr14	4430000	4650000	255,255,0	1.2235684489803007	0.06261828525737231	0.057017274326456716	0.8106060606060606	0.7803030303030303
chr14	64670000	65260000	chr14	64670000	65260000	255,255,0	0.8636262072157869	0.06194268319706912	0.057289885908220484	0.7072906403940886	0.5011713191023536
chr14	35410000	35920000	chr14	35410000	35920000	255,255,0	1.4024183916187176	0.04460241198044093	0.0726338558694184	0.9068047337278107	0.8476331360946746
chr14	43870000	44190000	chr14	43870000	44190000	255,255,0	1.0642527480240909	0.07941570789572434	0.03729703755583821	0.7095588235294118	0.7757352941176471
chr14	42720000	43300000	chr14	42720000	43300000	255,255,0	1.5774127579004227	0.06348474000533044	0.052949935366197715	0.9505747126436782	0.8770114942528736
chr14	7330000	7670000	chr14	7330000	7670000	255,255,0	1.6149753000888338	0.052040967624210455	0.06370828336511386	0.9248366013071896	0.8986928104575164
chr14	10130000	10680000	chr14	10130000	10680000	255,255,0	0.7581580400408205	0.048894570927461564	0.0653550826655161	0.5038265306122449	0.6670918367346939
chr14	57000000	57470000	chr14	57000000	57470000	255,255,0	1.6490880884159989	0.050133423194771765	0.062029175669950226	0.9427083333333334	0.9079861111111112
chr14	64810000	65230000	chr14	64810000	65230000	255,255,0	0.7400165190225854	0.06346782475153925	0.04776104086945502	0.5627705627705628	0.5173160173160173
chr14	12470000	13230000	chr14	12470000	13230000	255,255,0	1.881246473610331	0.05850249229560017	0.05266899520761692	0.9669365721997301	0.9763832658569501
chr14	57670000	58150000	chr14	57670000	58150000	255,255,0	1.0756228308921552	0.06582728555107732	0.04420869578042387	0.7616666666666667	0.705
chr14	87970000	88210000	chr14	87970000	88210000	255,255,0	0.9015233438828292	0.0635671235502236	0.04632833977258194	0.5192307692307693	0.7115384615384616
chr14	34040000	34220000	chr14	34040000	34220000	255,255,0	1.0061941357705506	0.06750792800456472	0.04235200745138677	0.5444444444444444	0.7444444444444445
chr14	19070000	19380000	chr14	19070000	19380000	255,255,0	1.2257773221898915	0.06548895194838729	0.04239441229169477	0.77734375	0.85546875
chr14	81760000	82370000	chr14	81760000	82370000	255,255,0	1.2805620053001476	0.07004124031938322	0.037697329196783785	0.841831425598335	0.7388137356919875
chr14	20640000	21140000	chr14	20640000	21140000	255,255,0	1.2136827768313543	0.057289225586611106	0.04988959578132007	0.8015384615384615	0.7923076923076923
chr14	7690000	8000000	chr14	7690000	8000000	255,255,0	1.0836550267677252	0.04292134124115714	0.06344282987219482	0.79296875	0.71484375
chr14	73430000	73820000	chr14	73430000	73820000	255,255,0	1.5644824506153627	0.05134394535278078	0.054974735007853465	0.8575	0.8825
chr14	48120000	48660000	chr14	48120000	48660000	255,255,0	1.274145627923844	0.046941292553622546	0.057822949564815235	0.7579365079365079	0.8796296296296297
chr14	13260000	13740000	chr14	13260000	13740000	255,255,0	1.262108416973553	0.05659795905641679	0.04722234538611898	0.9516666666666667	0.5716666666666667
chr14	16080000	16320000	chr14	16080000	16320000	255,255,0	1.060114577313919	0.04820015193076699	0.054734100755825424	0.6794871794871795	0.7884615384615384
chr14	78340000	78700000	chr14	78340000	78700000	255,255,0	1.5581557588450652	0.052701821204262506	0.04984887530010304	0.9035087719298246	0.868421052631579
chr14	84710000	84890000	chr14	84710000	84890000	255,255,0	1.2435131283671592	0.0702183093890398	0.03158608747307426	0.7444444444444445	0.7444444444444445
chr14	75100000	75590000	chr14	75100000	75590000	255,255,0	1.609447481772699	0.050987931437751044	0.05006282901455489	0.9184	0.8768
chr14	46180000	46440000	chr14	46180000	46440000	255,255,0	1.4404659189522817	0.05141210522826653	0.04834219444151744	0.8406593406593407	0.8736263736263736
chr14	51760000	52180000	chr14	51760000	52180000	255,255,0	1.5083810342187025	0.04598365342221916	0.05148319597648335	0.9199134199134199	0.9069264069264069
chr14	59860000	60050000	chr14	59860000	60050000	255,255,0	1.1303707016407993	0.055655344281024394	0.041007660919499804	0.75	0.71
chr14	88370000	88600000	chr14	88370000	88600000	255,255,0	1.3859186244575752	0.0565133657248659	0.03687012250089029	0.8541666666666666	0.8125
chr14	52630000	53210000	chr14	52630000	53210000	255,255,0	1.2052071153018056	0.04351962480519686	0.04916258254014855	0.5252873563218391	0.9528735632183908
chr14	87350000	87600000	chr14	87350000	87600000	255,255,0	1.132520755155503	0.039063643096527545	0.053599063238206346	0.6982248520710059	0.7692307692307693
chr14	51520000	51720000	chr14	51520000	51720000	255,255,0	1.2666844157161323	0.03583685776733113	0.05675409332745715	0.8090909090909091	0.8090909090909091
chr14	15890000	16020000	chr14	15890000	16020000	255,255,0	0.7290977839897175	0.03195840598711713	0.06062610644464865	0.5510204081632653	0.5306122448979592
chr14	4190000	4340000	chr14	4190000	4340000	255,255,0	0.8474118401312049	0.023031936546525404	0.06822307330782151	0.515625	0.671875
chr14	38360000	38530000	chr14	38360000	38530000	255,255,0	1.0038236715613942	0.031436411734267984	0.05962932591768	0.5925925925925926	0.7160493827160493
chr14	16450000	16750000	chr14	16450000	16750000	255,255,0	0.8937698710827193	0.06492628491958521	0.02595207129737985	0.7375	0.5125
chr14	82400000	83170000	chr14	82400000	83170000	255,255,0	0.9753042496801793	0.048171461475443295	0.04101453486228566	0.6719263642340565	0.6351084812623274
chr14	74910000	75060000	chr14	74910000	75060000	255,255,0	0.8506032429434229	0.021797798479488185	0.06707488234874612	0.515625	0.578125
chr14	51770000	51940000	chr14	51770000	51940000	255,255,0	0.9548221405900377	0.0672874102286248	0.019281793061069887	0.7407407407407407	0.5432098765432098
chr14	85610000	85900000	chr14	85610000	85900000	255,255,0	1.2896503233536079	0.04715631129319786	0.03926910947389574	0.8444444444444444	0.7377777777777778
chr14	47380000	47630000	chr14	47380000	47630000	255,255,0	1.0875819095693382	0.03396203833843971	0.05104669768593981	0.7100591715976331	0.7928994082840237
chr14	81780000	81950000	chr14	81780000	81950000	255,255,0	1.1535672886615522	0.0550811929682157	0.029684361664927425	0.7160493827160493	0.7160493827160493
chr14	19420000	19790000	chr14	19420000	19790000	255,255,0	0.9874212209226755	0.04291128852806017	0.04132515563388302	0.5318559556786704	0.8642659279778393
chr14	65580000	65810000	chr14	65580000	65810000	255,255,0	1.2264365623774394	0.03595241379446475	0.04817701428175386	0.7430555555555556	0.8125
chr14	31730000	31950000	chr14	31730000	31950000	255,255,0	0.8629486535443966	0.02905790114851994	0.0548498544982726	0.6136363636363636	0.6287878787878788
chr14	52320000	52620000	chr14	52320000	52620000	255,255,0	1.1912225055365488	0.0658926610715397	0.01762295566708212	0.8625	0.8041666666666667
chr14	58810000	59000000	chr14	58810000	59000000	255,255,0	1.1875231792637573	0.040560130320299495	0.04291105693322447	0.77	0.79
chr14	47690000	48040000	chr14	47690000	48040000	255,255,0	1.0800839492058236	0.05126394170920927	0.03192445772680478	0.8676807760141094	0.5696208112874779
chr14	68670000	69040000	chr14	68670000	69040000	255,255,0	0.7315301785907755	0.042239716882267624	0.04035716208606811	0.554016620498615	0.5041551246537396
chr14	49000000	49320000	chr14	49000000	49320000	255,255,0	0.9163345673679584	0.027724977198818564	0.054394935728940094	0.5110294117647058	0.7610294117647058
chr14	21220000	21560000	chr14	21220000	21560000	255,255,0	1.4457296284683006	0.04583418461332922	0.036009666338013085	0.8921568627450981	0.9052287581699346
chr14	84500000	84660000	chr14	84500000	84660000	255,255,0	0.9147589532904623	0.03825657038575842	0.04339756124170357	0.625	0.5416666666666666
chr14	44630000	44870000	chr14	44630000	44870000	255,255,0	0.9594151327889276	0.03766296371849871	0.04396611942468677	0.6856971153846154	0.6269745879120879
chr14	45290000	45560000	chr14	45290000	45560000	255,255,0	1.196603500557818	0.029032935904618022	0.05227301922454894	0.6785714285714286	0.8724489795918368
chr14	28910000	29080000	chr14	28910000	29080000	255,255,0	0.9272407025710245	0.0610688629064747	0.01987071992476035	0.7407407407407407	0.5432098765432098
chr14	30630000	31030000	chr14	30630000	31030000	255,255,0	0.8450988901851155	0.04321409990450021	0.036922473534400396	0.6309523809523809	0.5642857142857143
chr14	57030000	57220000	chr14	57030000	57220000	255,255,0	0.9494821618902254	0.0668371994594057	0.012833561902017957	0.77	0.51
chr14	17770000	17960000	chr14	17770000	17960000	255,255,0	0.9324678957221809	0.05750690534893131	0.021174281480728092	0.67	0.67
chr14	21610000	21870000	chr14	21610000	21870000	255,255,0	1.2465706323847403	0.03846096000037441	0.04000711950083692	0.7967032967032966	0.8296703296703297
chr14	72750000	72980000	chr14	72750000	72980000	255,255,0	1.1954673378400364	0.05243792416080516	0.02591152267863784	0.7986111111111112	0.7291666666666666
chr14	49520000	49780000	chr14	49520000	49780000	255,255,0	1.1940601667445079	0.05103139549089118	0.026954676383092433	0.8626373626373627	0.7475961538461539
chr14	86940000	87210000	chr14	86940000	87210000	255,255,0	1.4414985815780186	0.04883162106361208	0.029021969796555566	0.8826530612244898	0.8622448979591837
chr14	8160000	8370000	chr14	8160000	8370000	255,255,0	1.183386753396615	0.047871499437678725	0.02978793442235947	0.7933884297520661	0.8099173553719008
chr14	14030000	14300000	chr14	14030000	14300000	255,255,0	1.0093531566271325	0.03150873364176151	0.04590804256479308	0.6173469387755102	0.8316326530612245
chr14	55070000	55270000	chr14	55070000	55270000	255,255,0	1.1499503612180737	0.05168090974321832	0.025733929764602585	0.7727272727272727	0.7545454545454545
chr14	68210000	68630000	chr14	68210000	68630000	255,255,0	0.7839111126439215	0.03722197775165061	0.039698987733683924	0.5	0.6385281385281385
chr14	46480000	46740000	chr14	46480000	46740000	255,255,0	1.1039627377247903	0.049274491485366584	0.027509027763029135	0.8516483516483516	0.6208791208791209
chr14	54830000	55050000	chr14	54830000	55050000	255,255,0	1.101787233657701	0.035289109597139934	0.041415579203200076	0.7196969696969697	0.7803030303030303
chr14	21910000	22190000	chr14	21910000	22190000	255,255,0	1.1590260881964445	0.040259822349948085	0.035699025577961285	0.8238095238095238	0.7380952380952381
chr14	80280000	80580000	chr14	80280000	80580000	255,255,0	1.2137550065776195	0.022320154682197037	0.05321829153777296	0.7348003472222222	0.8382378472222223
chr14	44940000	45260000	chr14	44940000	45260000	255,255,0	1.1475181232343707	0.04741115129923104	0.02802751011489723	0.8492647058823529	0.6727941176470589
chr14	80710000	80930000	chr14	80710000	80930000	255,255,0	1.0979967761022356	0.05806002852128378	0.016968404170903645	0.8106060606060606	0.553030303030303
chr14	15730000	15870000	chr14	15730000	15870000	255,255,0	0.6752136117561107	0.017054317579881732	0.05789863258943699	0.5535714285714286	0.5357142857142857
chr14	87820000	87960000	chr14	87820000	87960000	255,255,0	0.780073059482512	0.05776331627547682	0.016500555716614858	0.5535714285714286	0.5535714285714286
chr14	76150000	76310000	chr14	76150000	76310000	255,255,0	0.9265865028209253	0.033804549058115654	0.039781120868945724	0.5972222222222222	0.5972222222222222
chr14	49790000	50190000	chr14	49790000	50190000	255,255,0	0.9222486519451709	0.03531314912280124	0.038247841613095294	0.5642857142857143	0.7738095238095238
chr14	6660000	6820000	chr14	6660000	6820000	255,255,0	0.9714965745599466	0.0326375760337559	0.04075083436990496	0.6805555555555556	0.7083333333333334
chr14	19420000	19680000	chr14	19420000	19680000	255,255,0	0.826429249610674	0.033667643133765475	0.03869641114162936	0.6758241758241759	0.532967032967033
chr14	20470000	20630000	chr14	20470000	20630000	255,255,0	0.8768087726089927	0.03634046683138128	0.03594269598411918	0.5972222222222222	0.6527777777777778
chr14	54270000	54490000	chr14	54270000	54490000	255,255,0	1.296604768705894	0.037407488666095626	0.03472880991775801	0.8257575757575758	0.8409090909090909
chr14	4680000	4890000	chr14	4680000	4890000	255,255,0	1.0020964258831344	0.03493019101948715	0.03621637486245233	0.6446280991735537	0.7933884297520661
chr14	8860000	9090000	chr14	8860000	9090000	255,255,0	0.7926114723586803	0.03292500474709994	0.03798986368557443	0.5208333333333334	0.6597222222222222
chr14	58210000	58410000	chr14	58210000	58410000	255,255,0	0.9076176453147565	0.03740573732798795	0.03207632760643224	0.6818181818181818	0.6090909090909091
chr14	34670000	34900000	chr14	34670000	34900000	255,255,0	1.1237879136274214	0.029766930774366117	0.039458836914018844	0.7986111111111112	0.7430555555555556
chr14	39630000	39880000	chr14	39630000	39880000	255,255,0	1.0095684169328032	0.03764742673876892	0.030988252055463454	0.6932527942143327	0.6642011834319527
chr14	60260000	60560000	chr14	60260000	60560000	255,255,0	1.1873639189494987	0.03266135710911723	0.0354126278147118	0.7461683006535949	0.8298447712418301
chr14	49130000	49280000	chr14	49130000	49280000	255,255,0	0.9192118306830719	0.027133963726301957	0.040901879389068724	0.640625	0.640625
chr14	87220000	87350000	chr14	87220000	87350000	255,255,0	0.8382853211054568	0.04620600991436126	0.020296155687382956	0.5714285714285714	0.5306122448979592
chr14	14650000	14840000	chr14	14650000	14840000	255,255,0	1.0272348753997538	0.020186053909247152	0.046259516098073106	0.75	0.75
chr14	74580000	74730000	chr14	74580000	74730000	255,255,0	0.9802811376141118	0.01664816460417521	0.04976626023823376	0.609375	0.671875
chr14	60970000	61210000	chr14	60970000	61210000	255,255,0	1.1626272400200208	0.020838941079908503	0.04542616921521135	0.7884615384615384	0.75
chr14	36140000	36400000	chr14	36140000	36400000	255,255,0	0.8384991580337526	0.03659007009234899	0.02902083073382422	0.6428571428571429	0.5659340659340659
chr14	79830000	80240000	chr14	79830000	80240000	255,255,0	1.326827438391963	0.04227288273065445	0.02240810264565104	0.8934240362811792	0.7845804988662132
chr14	39390000	39610000	chr14	39390000	39610000	255,255,0	1.1972763956147188	0.02494596918869032	0.03970667021026768	0.7651515151515151	0.8106060606060606
chr14	48690000	48840000	chr14	48690000	48840000	255,255,0	0.9678176690193809	0.03964103905333545	0.024318586895747868	0.671875	0.640625
chr14	60590000	60950000	chr14	60590000	60950000	255,255,0	1.2971635262980383	0.03966962324611627	0.02416475324531104	0.8859649122807017	0.7982456140350878
chr14	54530000	54750000	chr14	54530000	54750000	255,255,0	0.9893451101827346	0.030216288741008457	0.033528090792783884	0.7954545454545454	0.5984848484848485
chr14	59420000	59630000	chr14	59420000	59630000	255,255,0	1.0429459921098982	0.025716175546772187	0.037452616916968384	0.6446280991735537	0.7933884297520661
chr14	72510000	72710000	chr14	72510000	72710000	255,255,0	1.0192057634734994	0.02577857578541739	0.03665410901586207	0.5727272727272728	0.7545454545454545
chr14	41400000	41590000	chr14	41400000	41590000	255,255,0	0.9430193138735765	0.0280854179705219	0.03368426955426972	0.69	0.67
chr14	35070000	35370000	chr14	35070000	35370000	255,255,0	1.2207712206549617	0.032248320224186416	0.028807231186145074	0.7958333333333333	0.8291666666666667
chr14	45580000	45740000	chr14	45580000	45740000	255,255,0	0.9610679794856944	0.03226888210959235	0.02856661269253579	0.7083333333333334	0.625
chr14	57250000	57440000	chr14	57250000	57440000	255,255,0	0.9809663322191857	0.015213867237018544	0.04511255460034684	0.55	0.79
chr14	35930000	36110000	chr14	35930000	36110000	255,255,0	1.0159282990454521	0.037208282116326555	0.02278435116065034	0.7	0.7222222222222222
chr14	20940000	21140000	chr14	20940000	21140000	255,255,0	0.9124772822842666	0.018835995864762797	0.040895042301686765	0.5545454545454546	0.7363636363636363
chr14	79540000	79750000	chr14	79540000	79750000	255,255,0	1.0498101487396845	0.027626992893285338	0.03183888327716504	0.7272727272727273	0.6694214876033058
chr14	84920000	85140000	chr14	84920000	85140000	255,255,0	1.1711414370595663	0.028133229423479872	0.0307958412921968	0.7651515151515151	0.7803030303030303
chr14	6840000	7000000	chr14	6840000	7000000	255,255,0	0.8460372001603089	0.03942990124081133	0.019341045961221423	0.6527777777777778	0.5972222222222222
chr14	44200000	44470000	chr14	44200000	44470000	255,255,0	0.6644524862871424	0.028677754439527255	0.029753311240625524	0.5051020408163265	0.5051020408163265
chr14	20650000	20920000	chr14	20650000	20920000	255,255,0	1.034186491287282	0.034609626986098346	0.023746108524669577	0.8214285714285714	0.6479591836734694
chr14	51950000	52100000	chr14	51950000	52100000	255,255,0	0.8188044971526617	0.018990948528420183	0.03856796625499423	0.578125	0.609375
chr14	71240000	71470000	chr14	71240000	71470000	255,255,0	0.7864032995363723	0.029495809677647363	0.027885705613036476	0.5166150137741047	0.6035640495867769
chr14	85910000	86100000	chr14	85910000	86100000	255,255,0	1.0537804412782914	0.01974881743213637	0.035188512059853155	0.63	0.77
chr14	13760000	13980000	chr14	13760000	13980000	255,255,0	0.9327729528864075	0.02822182352096752	0.026378444282805683	0.6287878787878788	0.7651515151515151
chr14	36130000	36270000	chr14	36130000	36270000	255,255,0	0.8177955100464531	0.035478366287651136	0.019021410047841	0.625	0.5178571428571429
chr14	71880000	72140000	chr14	71880000	72140000	255,255,0	0.9125383183049518	0.029961221411680516	0.024219337116693246	0.6648351648351648	0.5879120879120879
chr14	88880000	89040000	chr14	88880000	89040000	255,255,0	0.9247136296715827	0.028996405182495202	0.024040168240406765	0.6527777777777778	0.5972222222222222
chr14	55290000	55460000	chr14	55290000	55460000	255,255,0	0.8109288380913331	0.018731238472995196	0.03426505387915613	0.6172839506172839	0.5925925925925926
chr14	85190000	85350000	chr14	85190000	85350000	255,255,0	0.9215280548600252	0.03033189268761516	0.022452468098624515	0.6527777777777778	0.5972222222222222
chr14	36430000	36630000	chr14	36430000	36630000	255,255,0	0.9232005829088308	0.029532783441402456	0.022825138213500174	0.7181818181818181	0.6272727272727273
chr14	19830000	20030000	chr14	19830000	20030000	255,255,0	0.8405638695314571	0.025621632826228678	0.026484584072256546	0.6272727272727273	0.6090909090909091
chr14	39230000	39380000	chr14	39230000	39380000	255,255,0	0.8004321565358441	0.023334714083962396	0.0273046146993135	0.515625	0.609375
chr14	48500000	48650000	chr14	48500000	48650000	255,255,0	0.7993443705003411	0.010517874256436082	0.039840348185495436	0.546875	0.609375
chr14	50200000	50440000	chr14	50200000	50440000	255,255,0	0.7556718889862069	0.02399614860316089	0.026195021594778045	0.5833333333333334	0.5705128205128205
chr14	88640000	88840000	chr14	88640000	88840000	255,255,0	0.9551337267809474	0.030709697668826554	0.018563143861508466	0.6636363636363637	0.6636363636363637
chr14	34250000	34410000	chr14	34250000	34410000	255,255,0	0.8252268675957731	0.032609420130900874	0.01652393510306953	0.6449652777777778	0.5147569444444444
chr14	7070000	7200000	chr14	7070000	7200000	255,255,0	0.7286562782042084	0.023482471500670815	0.025466763080737063	0.5714285714285714	0.5306122448979592
chr14	42500000	42690000	chr14	42500000	42690000	255,255,0	0.8650185969759098	0.01603439512498683	0.03232280382646534	0.51	0.75
chr14	75380000	75550000	chr14	75380000	75550000	255,255,0	0.955557173409006	0.014351599438571066	0.03244924708652785	0.5679012345679012	0.7160493827160493
chr14	82120000	82360000	chr14	82120000	82360000	255,255,0	0.9315742202261541	0.019598182823274454	0.0268393487812095	0.532051282051282	0.7628205128205128
chr14	63010000	63160000	chr14	63010000	63160000	255,255,0	0.8346711395437596	0.018988982997395848	0.026684465419569137	0.578125	0.609375
chr14	34430000	34640000	chr14	34430000	34640000	255,255,0	1.1290030480934805	0.023082125109470226	0.02189990786839692	0.7768595041322314	0.7933884297520661
chr14	62590000	62730000	chr14	62590000	62730000	255,255,0	0.8008617879935842	0.02013422067964569	0.023272126345648982	0.5892857142857143	0.5178571428571429
chr14	75230000	75360000	chr14	75230000	75360000	255,255,0	0.7656558847050312	0.025282274713066027	0.018121166187146175	0.5306122448979592	0.5306122448979592
chr14	70610000	70780000	chr14	70610000	70780000	255,255,0	0.7542479412200696	0.022390317082318967	0.019064393698101607	0.5432098765432098	0.5679012345679012
chr14	50480000	50680000	chr14	50480000	50680000	255,255,0	0.9727121870668256	0.017559172233118647	0.022648932088232335	0.7363636363636363	0.7363636363636363
chr14	68000000	68180000	chr14	68000000	68180000	255,255,0	0.6970959871786078	0.019148334310507525	0.01922905117743791	0.5222222222222223	0.5
chr14	61880000	62030000	chr14	61880000	62030000	255,255,0	0.7369613564806321	0.02126061733781994	0.015860763890271627	0.5460069444444444	0.5425347222222222
chr14	51320000	51490000	chr14	51320000	51490000	255,255,0	0.8309842594093009	0.015454517490964598	0.02125781319669444	0.5432098765432098	0.7160493827160493
chr14	62430000	62570000	chr14	62430000	62570000	255,255,0	0.6869987568877975	0.021503564896940604	0.014671322183748177	0.5078125	0.5078125
chr14	64670000	64810000	chr14	64670000	64810000	255,255,0	0.7247470039475763	0.013696115000247592	0.019179121898652757	0.5535714285714286	0.5535714285714286
chr14	14490000	14620000	chr14	14490000	14620000	255,255,0	0.7568571715141006	0.01859930281602369	0.011930661228228143	0.5833333333333333	0.595679012345679
chr14	60770000	60940000	chr14	60770000	60940000	255,255,0	0.8560580010169827	0.008413556476254429	0.017269184021895933	0.5432098765432098	0.7160493827160493
chr14	42930000	43090000	chr14	42930000	43090000	255,255,0	0.6924807513418687	0.015502003389288019	0.009014089381717239	0.5680555555555555	0.5291666666666666
chr15	24400000	25140000	chr15	24400000	25140000	255,255,0	0.5904798469114109	0.2360700962549492	0.36410245178739514	0.5305832147937412	0.5633001422475107
chr15	35320000	35930000	chr15	35320000	35930000	255,255,0	1.0874920690685141	0.11296237874977653	0.10772743412801863	0.40270551508844954	0.850156087408949
chr15	77340000	78200000	chr15	77340000	78200000	255,255,0	0.7850310615999762	0.09523117594163645	0.11900929994074443	0.7341437632135307	0.5190274841437632
chr15	18830000	19110000	chr15	18830000	19110000	255,255,0	1.1835521499198416	0.06175383680037698	0.13819667533535532	0.7476190476190476	0.7857142857142857
chr15	70100000	70370000	chr15	70100000	70370000	255,255,0	0.9394490321912378	0.06301132720214737	0.13588055321894885	0.8214285714285714	0.6071428571428571
chr15	10120000	10650000	chr15	10120000	10650000	255,255,0	1.1017876746329571	0.06891434963041251	0.12942085758638985	0.6406035665294925	0.8065843621399177
chr15	31110000	31590000	chr15	31110000	31590000	255,255,0	1.1329214097509945	0.10179023986556297	0.09523727529837578	0.6118184156378601	0.7377829218106996
chr15	72110000	72920000	chr15	72110000	72920000	255,255,0	1.003936003555757	0.11922651972526613	0.0776389703222864	0.7529119395682339	0.5830641493021944
chr15	64640000	64970000	chr15	64640000	64970000	255,255,0	0.8214161187326581	0.05559804707349204	0.14093208403237314	0.6020761245674741	0.6851211072664359
chr15	32960000	33430000	chr15	32960000	33430000	255,255,0	1.5609309772027475	0.10619314944371093	0.08979739321637019	0.7848875661375662	0.9136491402116402
chr15	32910000	33250000	chr15	32910000	33250000	255,255,0	0.8441421119218822	0.12170511823888938	0.07406111488785622	0.6830065359477124	0.5130718954248366
chr15	47880000	48110000	chr15	47880000	48110000	255,255,0	0.7934525438215916	0.10665596496100427	0.08819371970353929	0.7082262014080195	0.5342248239975512
chr15	73870000	75000000	chr15	73870000	75000000	255,255,0	1.497319863219992	0.08609784685200428	0.10858263312097202	0.9116651277316097	0.8470298553401047
chr15	25170000	25410000	chr15	25170000	25410000	255,255,0	1.3419099455030357	0.0456411163454756	0.14681916261158964	0.8397435897435898	0.6474358974358975
chr15	9820000	10040000	chr15	9820000	10040000	255,255,0	0.8114779002671278	0.10087528985961361	0.08894281214858668	0.5378787878787878	0.7045454545454546
chr15	33450000	34460000	chr15	33450000	34460000	255,255,0	1.6670594450448655	0.08115842372968893	0.10843447003226572	0.8777393310265282	0.8300653594771242
chr15	56450000	56630000	chr15	56450000	56630000	255,255,0	0.7072519092266165	0.12623303336967226	0.06322922666287378	0.5	0.7
chr15	79920000	80120000	chr15	79920000	80120000	255,255,0	0.9783937363864976	0.0902807264324998	0.09908817163459412	0.7454545454545455	0.6454545454545455
chr15	17540000	18280000	chr15	17540000	18280000	255,255,0	1.2364456372079053	0.08431984823634217	0.10451745904852519	0.6792318634423897	0.8549075391180654
chr15	22080000	22300000	chr15	22080000	22300000	255,255,0	1.171106484698146	0.03804795505117896	0.1498733615611415	0.7651515151515151	0.6742424242424242
chr15	12860000	13410000	chr15	12860000	13410000	255,255,0	1.275394629312503	0.12671618149399644	0.05990289349065458	0.8418367346938775	0.6084183673469388
chr15	37280000	38130000	chr15	37280000	38130000	255,255,0	1.3008637943867374	0.09287002041909045	0.09336334278339264	0.7517577068685776	0.7333693888588426
chr15	65950000	66370000	chr15	65950000	66370000	255,255,0	1.3671775462606612	0.11879861348977538	0.06739366158069868	0.8744588744588745	0.8376623376623377
chr15	11130000	11390000	chr15	11130000	11390000	255,255,0	1.1764398099410247	0.1398672761403014	0.04510670553756224	0.6648351648351648	0.8076923076923077
chr15	56020000	56320000	chr15	56020000	56320000	255,255,0	1.2021458877642794	0.0785766136772354	0.10603942470866677	0.7750901442307692	0.7634214743589743
chr15	78260000	78730000	chr15	78260000	78730000	255,255,0	0.8586791499629637	0.10425421920319088	0.07962474723938151	0.5503472222222222	0.6684027777777778
chr15	14320000	14660000	chr15	14320000	14660000	255,255,0	0.986286127006573	0.11743564051801741	0.06491242450890419	0.7418300653594772	0.630718954248366
chr15	25670000	25950000	chr15	25670000	25950000	255,255,0	1.3797676080670065	0.14936457278258317	0.02859020253188444	0.8142857142857143	0.7857142857142857
chr15	67600000	68320000	chr15	67600000	68320000	255,255,0	0.8749632701922876	0.09892754176895455	0.0781006441406374	0.6681681681681682	0.7094594594594594
chr15	47220000	47380000	chr15	47220000	47380000	255,255,0	0.9258396508663282	0.06639814529833252	0.10791297717130872	0.6167929292929293	0.6496212121212122
chr15	39730000	40450000	chr15	39730000	40450000	255,255,0	1.4582647557931483	0.09487081211876633	0.07795881976587449	0.746996996996997	0.8881381381381381
chr15	15830000	16580000	chr15	15830000	16580000	255,255,0	0.674252417247259	0.0996978243129179	0.07253184492243209	0.525623268698061	0.425207756232687
chr15	63470000	63960000	chr15	63470000	63960000	255,255,0	1.383859077754288	0.08247836929844798	0.08891878055526141	0.9312	0.7296
chr15	69790000	69960000	chr15	69790000	69960000	255,255,0	0.6169879809474156	0.12495565405046123	0.04569239106726306	0.5185185185185185	0.5555555555555556
chr15	41950000	42680000	chr15	41950000	42680000	255,255,0	1.1362297027805734	0.0681203325225496	0.10161247489020882	0.745799853907962	0.7764791818845873
chr15	20940000	21370000	chr15	20940000	21370000	255,255,0	0.9362313853108353	0.0967479854566616	0.0711411698640686	0.6549586776859504	0.5847107438016529
chr15	78850000	79410000	chr15	78850000	79410000	255,255,0	1.2362787199412208	0.09252007868832315	0.07459412469653823	0.7980295566502463	0.8165024630541873
chr15	20230000	20770000	chr15	20230000	20770000	255,255,0	0.8837967357342552	0.07926751250883093	0.08748019320467165	0.5171957671957672	0.6071428571428571
chr15	78860000	79180000	chr15	78860000	79180000	255,255,0	0.9239580391250964	0.10359761564713754	0.06308909867642415	0.7610294117647058	0.5845588235294118
chr15	4730000	4990000	chr15	4730000	4990000	255,255,0	1.0243825320239006	0.10916048610668345	0.057325755281183784	0.6978021978021978	0.6648351648351648
chr15	12870000	13220000	chr15	12870000	13220000	255,255,0	1.3801665969177805	0.1276375061603074	0.03859559108964401	0.8734567901234568	0.7376543209876543
chr15	30030000	30740000	chr15	30030000	30740000	255,255,0	1.153421860225645	0.06455918559170494	0.10150318633720551	0.5012261386035896	0.7515017117958295
chr15	14690000	14840000	chr15	14690000	14840000	255,255,0	0.9637952571967456	0.09760761097111371	0.06696696459270539	0.578125	0.640625
chr15	15610000	15780000	chr15	15610000	15780000	255,255,0	1.0141984966716384	0.1182172087717956	0.04531276471927588	0.5925925925925926	0.7160493827160493
chr15	66890000	67480000	chr15	66890000	67480000	255,255,0	0.638682686615701	0.07385495766782268	0.08964491151016406	0.5733333333333334	0.5233333333333333
chr15	63220000	63450000	chr15	63220000	63450000	255,255,0	1.075537547389951	0.024291287790461448	0.1377045613068817	0.5208333333333334	0.8263888888888888
chr15	49210000	49900000	chr15	49210000	49900000	255,255,0	1.0175273448742517	0.07993722999109898	0.07977277495502222	0.8138221460459183	0.5732425860969388
chr15	65210000	65630000	chr15	65210000	65630000	255,255,0	1.3608542018895264	0.05904367914535469	0.1004922890122102	0.9545454545454546	0.6298701298701299
chr15	58150000	58600000	chr15	58150000	58600000	255,255,0	1.406229870844277	0.09538724890046851	0.0638509773415174	0.8620037807183365	0.9224952741020794
chr15	69610000	69770000	chr15	69610000	69770000	255,255,0	0.8889565652886458	0.09138531702652883	0.0672451805266022	0.625	0.625
chr15	39950000	40450000	chr15	39950000	40450000	255,255,0	1.3779316052868504	0.07837208596320322	0.07854327180884643	0.7215384615384616	0.8630769230769231
chr15	60000000	60300000	chr15	60000000	60300000	255,255,0	0.9604528515541398	0.10243967121110913	0.05436582382448718	0.7291666666666666	0.6875
chr15	65640000	65870000	chr15	65640000	65870000	255,255,0	1.168862128286821	0.022721993513552724	0.13085467644497395	0.6597222222222222	0.8472222222222222
chr15	10990000	11750000	chr15	10990000	11750000	255,255,0	1.7722563986351147	0.05364317447384681	0.0933513674372256	0.9547908232118758	0.6740890688259109
chr15	10990000	11390000	chr15	10990000	11390000	255,255,0	1.5878552139806392	0.08612887890569954	0.06029238754784107	0.9119047619047619	0.5880952380952381
chr15	26860000	27710000	chr15	26860000	27710000	255,255,0	1.325694926113155	0.07456732176381797	0.07152172189608014	0.6944294213088156	0.8090859924283397
chr15	27760000	28670000	chr15	27760000	28670000	255,255,0	1.3746040372511188	0.06689074160912983	0.07858858955167185	0.8435727788279773	0.6999054820415879
chr15	68350000	68970000	chr15	68350000	68970000	255,255,0	0.7981745454608066	0.0750767444574107	0.07021472693294516	0.5675403225806451	0.6784274193548387
chr15	10680000	10940000	chr15	10680000	10940000	255,255,0	1.7669146811217	0.035345344112229365	0.10924097070092453	0.8296703296703297	0.8846153846153846
chr15	47480000	47780000	chr15	47480000	47780000	255,255,0	1.4912303716446722	0.0774441984540788	0.06518986234077676	0.8208333333333333	0.8958333333333334
chr15	33260000	33420000	chr15	33260000	33420000	255,255,0	1.0667924696740856	0.06701339518540705	0.07489282922941043	0.5416666666666666	0.7083333333333334
chr15	58670000	58930000	chr15	58670000	58930000	255,255,0	1.4217652389195758	0.06224029799925937	0.07948529405498322	0.8626373626373627	0.8516483516483516
[truncated: 4,332 more rows]
