# Supplementary material for: Reorganization of 3D genome structure may contribute to gene regulatory evolution in primates
Source: PLoS Genet. 2019 Jul 19;15(7):e1008278. doi: 10.1371/journal.pgen.1008278 (PMC6668850; doi:10.1371/journal.pgen.1008278)
Supplement: S23 Table — (TXT) [file pgen.1008278.s043.txt]

chr1	x1	x2	chr2	y1	y2	color	score	uVarScore	lVarScore	upSign	loSign
chr10	38340000	39440000	chr10	38340000	39440000	255,255,0	0.49799709891351607	0.3603862682558521	0.3878785583400104	0.45487012987012987	0.44642857142857145
chr10	43340000	44060000	chr10	43340000	44060000	255,255,0	0.4596801827822	0.2670234169173997	0.44368522051823966	0.46546546546546547	0.44819819819819817
chr10	38020000	39540000	chr10	38020000	39540000	255,255,0	0.4834250423872122	0.3195372397875894	0.36303692478985183	0.4916267942583732	0.4355775803144224
chr10	19510000	21660000	chr10	19510000	21660000	255,255,0	0.5664924331040938	0.27950661812592303	0.34744942163895454	0.5516117969821673	0.5506687242798354
chr10	36670000	37970000	chr10	36670000	37970000	255,255,0	1.7024451381881154	0.1389274355309606	0.12700484942558915	0.8738927738927739	0.9065268065268065
chr10	20540000	21630000	chr10	20540000	21630000	255,255,0	1.2692038554748037	0.13118943651637127	0.12937514553556204	0.6809917355371901	0.850909090909091
chr10	6890000	7740000	chr10	6890000	7740000	255,255,0	0.7435829291528774	0.11288797944434825	0.1387532571365303	0.4743104380746349	0.6457544618712818
chr10	45480000	46150000	chr10	45480000	46150000	255,255,0	0.8922001216692934	0.15180771578289656	0.07786889761869442	0.8174740484429066	0.43252595155709345
chr10	20600000	21510000	chr10	20600000	21510000	255,255,0	0.7159202244816969	0.08431846898394445	0.14410398652015957	0.4012287334593573	0.6134215500945179
chr10	87490000	87660000	chr10	87490000	87660000	255,255,0	0.7841403896395831	0.06896268167467325	0.13079724777150373	0.5308641975308642	0.5802469135802469
chr10	12540000	13040000	chr10	12540000	13040000	255,255,0	1.2348365289328784	0.12496630242597306	0.07478493958891154	0.8661538461538462	0.6615384615384615
chr10	95090000	95700000	chr10	95090000	95700000	255,255,0	0.9959131037649374	0.09026403758782675	0.10916928992573029	0.6118626430801248	0.5764828303850156
chr10	36170000	36660000	chr10	36170000	36660000	255,255,0	1.6633218514057557	0.14148243094070034	0.05769017600899981	0.92	0.8832
chr10	61740000	62710000	chr10	61740000	62710000	255,255,0	0.9785879140098449	0.09712654400957352	0.10187801322415532	0.688296350659257	0.6397289907911673
chr10	12640000	13040000	chr10	12640000	13040000	255,255,0	0.8117424106316049	0.1311966981286235	0.06757127208060926	0.5296992481203007	0.6210526315789473
chr10	49000000	49640000	chr10	49000000	49640000	255,255,0	0.8566058382166675	0.08125495940589099	0.11747088240789555	0.6553460743801653	0.5131858356290174
chr10	81500000	81790000	chr10	81500000	81790000	255,255,0	0.9117967358808167	0.15287970375127774	0.04576170891617806	0.5688888888888889	0.6488888888888888
chr10	26700000	27200000	chr10	26700000	27200000	255,255,0	0.9861872359188075	0.10893735764523155	0.08926634913015741	0.5372176434676434	0.8078067765567766
chr10	64050000	64710000	chr10	64050000	64710000	255,255,0	1.681815714550486	0.1110192103823548	0.08705667343424461	0.9224598930481284	0.9099821746880571
chr10	48040000	48360000	chr10	48040000	48360000	255,255,0	1.444538381737047	0.13446592017054781	0.06349906867974212	0.8492647058823529	0.8713235294117647
chr10	127880000	128480000	chr10	127880000	128480000	255,255,0	1.1393225401369103	0.11395327362415494	0.08382425667827112	0.7301075268817204	0.6397849462365591
chr10	75390000	76430000	chr10	75390000	76430000	255,255,0	1.7794863921423967	0.08926324795136564	0.10823121072350717	0.9404934687953556	0.898766328011611
chr10	94450000	94900000	chr10	94450000	94900000	255,255,0	0.9707367963407791	0.10270898970776342	0.09449228403722264	0.6162570888468809	0.5671077504725898
chr10	119320000	120050000	chr10	119320000	120050000	255,255,0	1.2687824705789452	0.09590425064910524	0.10122811679744609	0.743608473338203	0.7465303140978816
chr10	125020000	125430000	chr10	125020000	125430000	255,255,0	1.0621867462528236	0.11214314028009703	0.08391276971844719	0.5895691609977324	0.8140589569160998
chr10	97270000	97680000	chr10	97270000	97680000	255,255,0	1.0229716212803952	0.08286785803610758	0.11287083552408396	0.6439909297052154	0.7210884353741497
chr10	930000	1070000	chr10	930000	1070000	255,255,0	0.7350102688061952	0.1355093026051527	0.05978275248275276	0.5178571428571429	0.5892857142857143
chr10	95090000	95920000	chr10	95090000	95920000	255,255,0	1.3968233554330638	0.10208303755910879	0.0930249485333049	0.7063492063492064	0.826530612244898
chr10	97700000	98370000	chr10	97700000	98370000	255,255,0	0.9270637633066128	0.09834574790754552	0.09486146690315388	0.5648788927335641	0.6237024221453287
chr10	100810000	101160000	chr10	100810000	101160000	255,255,0	1.4678981699670701	0.08492472981035862	0.10796312747225248	0.8240740740740741	0.8518518518518519
chr10	117460000	118130000	chr10	117460000	118130000	255,255,0	1.1696335926201331	0.09507345036139148	0.09709496015636229	0.5942906574394463	0.8122837370242214
chr10	36340000	36640000	chr10	36340000	36640000	255,255,0	1.2522618803591912	0.1450204620677513	0.04691008503391783	0.6708333333333333	0.9125
chr10	111450000	111860000	chr10	111450000	111860000	255,255,0	1.3897266289757764	0.08663771968060205	0.1052889740572061	0.854875283446712	0.7256235827664399
chr10	44360000	44570000	chr10	44360000	44570000	255,255,0	0.7191416254653724	0.10610578110451827	0.08527552554009674	0.5216049382716049	0.5636574074074074
chr10	31700000	32500000	chr10	31700000	32500000	255,255,0	1.410135149766584	0.08533269575847463	0.10582876057414252	0.9225609756097561	0.7189024390243902
chr10	126900000	127640000	chr10	126900000	127640000	255,255,0	1.538076140671351	0.10371583170726778	0.08706106240845549	0.8321479374110953	0.864153627311522
chr10	89050000	89630000	chr10	89050000	89630000	255,255,0	1.270694901639862	0.10043348886356654	0.08826400169827794	0.8885057471264368	0.5195402298850574
chr10	51180000	51470000	chr10	51180000	51470000	255,255,0	0.7651386237321112	0.1337873056218215	0.05440078972857405	0.6039447731755424	0.5077712031558186
chr10	67170000	67890000	chr10	67170000	67890000	255,255,0	0.8260527869453748	0.0969781084535224	0.08910877244110882	0.6028528528528528	0.6493993993993994
chr10	67940000	68470000	chr10	67940000	68470000	255,255,0	1.1991980793083687	0.0527483048759021	0.13238837644219514	0.8751714677640604	0.710562414266118
chr10	49900000	50080000	chr10	49900000	50080000	255,255,0	1.0281477262289314	0.06078525928530086	0.12389644982003925	0.7444444444444445	0.5666666666666667
chr10	26590000	27070000	chr10	26590000	27070000	255,255,0	0.8590263666372876	0.0793316042589961	0.10522211724605787	0.6816666666666666	0.525
chr10	94240000	94430000	chr10	94240000	94430000	255,255,0	0.9626091866859071	0.02468524485632731	0.1593389052425193	0.68	0.65
chr10	122770000	123750000	chr10	122770000	123750000	255,255,0	1.71763886369135	0.07943773369811333	0.10270205483659856	0.909795918367347	0.863265306122449
chr10	102580000	103020000	chr10	102580000	103020000	255,255,0	1.3526366616435634	0.11399105737918072	0.06813534510289854	0.7055335968379447	0.8359683794466403
chr10	50610000	50970000	chr10	50610000	50970000	255,255,0	1.846150532974646	0.1094417030984205	0.07186079322469863	0.8567251461988304	0.9269005847953217
chr10	33410000	34190000	chr10	33410000	34190000	255,255,0	0.9697409642983099	0.09667647422095418	0.08449508460977888	0.7634615384615384	0.5378205128205128
chr10	108130000	108790000	chr10	108130000	108790000	255,255,0	1.1172734733251275	0.08893806100166171	0.091630705629549	0.8048128342245989	0.6194295900178253
chr10	99100000	99750000	chr10	99100000	99750000	255,255,0	1.5242164854082032	0.09712681109045698	0.08305549426899417	0.873923293657639	0.7416583771493535
chr10	47900000	48390000	chr10	47900000	48390000	255,255,0	1.6821682794995523	0.07974676716651918	0.10035337468305147	0.9312	0.7104
chr10	132230000	132740000	chr10	132230000	132740000	255,255,0	1.2324339326930618	0.09740355930435676	0.08224764230032884	0.7899408284023669	0.5902366863905325
chr10	35720000	35980000	chr10	35720000	35980000	255,255,0	1.7218939657323418	0.05157924614210571	0.1274979995825103	0.8626373626373627	0.8571428571428571
chr10	133760000	133970000	chr10	133760000	133970000	255,255,0	1.2321183459145733	0.030003847499522247	0.14808776480071037	0.5289256198347108	0.8016528925619835
chr10	91550000	91840000	chr10	91550000	91840000	255,255,0	1.123176121806147	0.08341331284704949	0.09456512104073422	0.7022222222222222	0.7288888888888889
chr10	35140000	35650000	chr10	35140000	35650000	255,255,0	0.7381958737549758	0.043655703212816296	0.13364725364972946	0.5251479289940828	0.5399408284023669
chr10	77870000	78260000	chr10	77870000	78260000	255,255,0	0.8717747175554866	0.08400704180535398	0.09315403266314834	0.5925	0.6225
chr10	111040000	111430000	chr10	111040000	111430000	255,255,0	0.9515003391478046	0.06340837509236186	0.11334473497085984	0.5280815783103364	0.732163519728879
chr10	28680000	29350000	chr10	28680000	29350000	255,255,0	1.2940902815858102	0.07699046429041945	0.09962896933074351	0.6946366782006921	0.8484779884020077
chr10	92030000	92170000	chr10	92030000	92170000	255,255,0	0.9448329264289166	0.07300586125021036	0.10220954142251971	0.5178571428571429	0.5535714285714286
chr10	74040000	74280000	chr10	74040000	74280000	255,255,0	0.7929098573359225	0.12580948322010585	0.04813881718031731	0.6602564102564102	0.6089743589743589
chr10	103600000	104090000	chr10	103600000	104090000	255,255,0	1.4306234653502874	0.06731674958137043	0.10416723871071625	0.9024	0.7072
chr10	29580000	30360000	chr10	29580000	30360000	255,255,0	1.6818326458266493	0.09301098345388004	0.07843187253389697	0.9262820512820513	0.8788461538461538
chr10	24600000	25410000	chr10	24600000	25410000	255,255,0	1.1274443035941046	0.09460260548326054	0.07657418300718494	0.5211183819155265	0.883402736466389
chr10	127770000	128550000	chr10	127770000	128550000	255,255,0	1.4692181334194006	0.07545379543914676	0.09456819480948235	0.925	0.6737179487179488
chr10	86030000	86670000	chr10	86030000	86670000	255,255,0	0.7642306728016723	0.10077494538514882	0.06894846223171683	0.728219696969697	0.4005681818181818
chr10	113760000	114090000	chr10	113760000	114090000	255,255,0	0.9403656932399422	0.10398823614775138	0.06524109524718599	0.5713451557093425	0.7175965974625145
chr10	64920000	65590000	chr10	64920000	65590000	255,255,0	1.0504103562023785	0.11451808717262096	0.05405721767484682	0.8361758807801196	0.5072071275034078
chr10	120930000	121340000	chr10	120930000	121340000	255,255,0	1.595067163916775	0.10381250389256608	0.06365586214289824	0.8166240325331234	0.8764898521392028
chr10	12050000	12410000	chr10	12050000	12410000	255,255,0	0.8022341538577168	0.07392599985057553	0.09333588971138539	0.5116959064327485	0.564327485380117
chr10	64050000	64600000	chr10	64050000	64600000	255,255,0	1.6438669528061922	0.04631445029643283	0.11965499724639214	0.9681122448979592	0.7971938775510204
chr10	63440000	64020000	chr10	63440000	64020000	255,255,0	1.422055331348234	0.09464157866647813	0.0710061113826439	0.7436781609195402	0.9183908045977012
chr10	23970000	24560000	chr10	23970000	24560000	255,255,0	1.1525949307539498	0.09260195119598527	0.07251146250252218	0.8611111111111112	0.5733333333333334
chr10	111450000	111700000	chr10	111450000	111700000	255,255,0	1.1918043128933746	0.10062652827488108	0.06196750044320137	0.834319526627219	0.6272189349112426
chr10	32830000	33370000	chr10	32830000	33370000	255,255,0	0.7732250101457152	0.08595226027073666	0.07413232186462922	0.5013227513227513	0.6071428571428571
chr10	130230000	130940000	chr10	130230000	130940000	255,255,0	1.3583005020106194	0.09136720751761776	0.06850648641011434	0.8479938271604939	0.6442901234567902
chr10	56470000	56950000	chr10	56470000	56950000	255,255,0	0.7733678143348474	0.05392112171312333	0.10441864441506078	0.6016666666666667	0.5016666666666667
chr10	84610000	85280000	chr10	84610000	85280000	255,255,0	1.1693061295579958	0.05467293418574177	0.10353727058455431	0.606401384083045	0.8001730103806228
chr10	59210000	59580000	chr10	59210000	59580000	255,255,0	0.7720509923315881	0.06556083402816562	0.09132682609907596	0.5623268698060941	0.6412742382271468
chr10	124110000	124560000	chr10	124110000	124560000	255,255,0	1.0569330504156111	0.07974212108579223	0.07390069583829528	0.718336483931947	0.6049149338374291
chr10	79040000	79290000	chr10	79040000	79290000	255,255,0	1.5326148195597433	0.07669136803785359	0.0765247303203947	0.8284023668639053	0.8757396449704142
chr10	104160000	104560000	chr10	104160000	104560000	255,255,0	1.1351012929306474	0.08103081104917123	0.07085913835011737	0.8357142857142857	0.5166666666666667
chr10	92190000	92580000	chr10	92190000	92580000	255,255,0	1.6429045477476603	0.07098355792054742	0.08076000591951762	0.8625	0.8625
chr10	75010000	75310000	chr10	75010000	75310000	255,255,0	1.4854296100895126	0.07884202516341784	0.07192517756636335	0.8291666666666667	0.8958333333333334
chr10	53650000	54000000	chr10	53650000	54000000	255,255,0	1.3015897117134043	0.08788555928504793	0.06266176258835451	0.8734567901234568	0.7839506172839507
chr10	69420000	69720000	chr10	69420000	69720000	255,255,0	1.1908487861908315	0.06526624895919904	0.08467243334119576	0.8291666666666667	0.7447303921568628
chr10	71650000	71990000	chr10	71650000	71990000	255,255,0	1.1243560767552656	0.08313385720461507	0.0660602067705755	0.6609595284394749	0.7783027467185222
chr10	129160000	129350000	chr10	129160000	129350000	255,255,0	0.7469215944480195	0.04271906732512739	0.10466167745213906	0.58	0.51
chr10	14940000	15250000	chr10	14940000	15250000	255,255,0	1.0546088142072159	0.07801736506625384	0.06877375470894548	0.7549894957983193	0.6662693923723335
chr10	135300000	135500000	chr10	135300000	135500000	255,255,0	0.9908203824061343	0.06130815265237321	0.08449650738751993	0.6090909090909091	0.5363636363636364
chr10	34350000	35060000	chr10	34350000	35060000	255,255,0	1.217881989186818	0.08023005634923905	0.065451646703972	0.841820987654321	0.7121913580246914
chr10	81890000	82230000	chr10	81890000	82230000	255,255,0	1.151945866794564	0.07059935127566352	0.07487343291550752	0.7565903691520468	0.7039016812865497
chr10	60460000	60910000	chr10	60460000	60910000	255,255,0	1.0288530917533407	0.08675010511198222	0.05811278866553243	0.6880907372400756	0.7448015122873346
chr10	31330000	31620000	chr10	31330000	31620000	255,255,0	1.4436726965914688	0.06016231812486145	0.08462773350637504	0.8444444444444444	0.8266666666666667
chr10	106530000	107220000	chr10	106530000	107220000	255,255,0	1.2717089636540626	0.0781727477626513	0.0663014270567208	0.7085714285714285	0.8
chr10	13520000	13690000	chr10	13520000	13690000	255,255,0	1.0272060769983016	0.08527671321396973	0.05884792209844626	0.6666666666666666	0.691358024691358
chr10	54070000	54430000	chr10	54070000	54430000	255,255,0	1.019800606880719	0.09365200245394562	0.04940351243830102	0.6871345029239766	0.7631578947368421
chr10	99800000	100050000	chr10	99800000	100050000	255,255,0	1.3202005577574731	0.0933825232199742	0.04948317360667262	0.8047337278106509	0.7100591715976331
chr10	56570000	56930000	chr10	56570000	56930000	255,255,0	0.7805422107757638	0.044465924544028174	0.09740453032953189	0.6256406948744411	0.5050696594427245
chr10	94750000	94900000	chr10	94750000	94900000	255,255,0	1.2104127016070914	0.07289982418894757	0.06855843132252222	0.640625	0.671875
chr10	4980000	5160000	chr10	4980000	5160000	255,255,0	1.0568925622090581	0.08496671809646061	0.0561040420288714	0.7666666666666667	0.5
chr10	60940000	61640000	chr10	60940000	61640000	255,255,0	1.0005014641623189	0.0737241451377624	0.06719745234328402	0.569047619047619	0.7849206349206349
chr10	96010000	96390000	chr10	96010000	96390000	255,255,0	1.171426981774199	0.0808086993593363	0.060016028669989674	0.8236842105263158	0.618421052631579
chr10	90480000	90970000	chr10	90480000	90970000	255,255,0	1.128923649689469	0.07078412476188872	0.07000560605030035	0.5468615384615385	0.7960923076923077
chr10	111710000	111870000	chr10	111710000	111870000	255,255,0	1.1718748393132241	0.04572484599288814	0.09455029866847905	0.625	0.7083333333333334
chr10	135020000	135280000	chr10	135020000	135280000	255,255,0	1.1859415714331694	0.07970060973948359	0.06036292577207218	0.6098901098901099	0.7307692307692307
chr10	78400000	79010000	chr10	78400000	79010000	255,255,0	1.6993077602763722	0.05596421425487974	0.08332145922591744	0.9583766909469302	0.9011446409989594
chr10	13070000	13450000	chr10	13070000	13450000	255,255,0	1.31563054009096	0.06086393352424081	0.07818133335221294	0.6973684210526315	0.8710526315789474
chr10	74690000	74880000	chr10	74690000	74880000	255,255,0	0.9556817970849559	0.04411900546971166	0.09325864695792412	0.63	0.63
chr10	96950000	97200000	chr10	96950000	97200000	255,255,0	1.3751941196831488	0.06428659136738579	0.07145053777715152	0.8402366863905325	0.757396449704142
chr10	44650000	44900000	chr10	44650000	44900000	255,255,0	1.2973677969401023	0.07610453883567675	0.05908262703505959	0.757396449704142	0.8284023668639053
chr10	9610000	9860000	chr10	9610000	9860000	255,255,0	1.0601499597773052	0.07123256022863825	0.06361227186190266	0.8402366863905325	0.5207100591715976
chr10	106130000	106430000	chr10	106130000	106430000	255,255,0	1.0067624660599894	0.05864952504767946	0.07569256839343472	0.7208333333333333	0.6458333333333334
chr10	73480000	74020000	chr10	73480000	74020000	255,255,0	1.528704897997064	0.0485084810913704	0.08443791698173944	0.9616402116402116	0.7976190476190477
chr10	6120000	6600000	chr10	6120000	6600000	255,255,0	1.0612901899109608	0.06884169141304777	0.06352334182155697	0.715	0.6883333333333334
chr10	63720000	63980000	chr10	63720000	63980000	255,255,0	0.9739299411557407	0.030351890375685593	0.1018114901241583	0.521978021978022	0.7197802197802198
chr10	114110000	114770000	chr10	114110000	114770000	255,255,0	1.625726926516612	0.07655793172074754	0.05548871969635892	0.9420677361853832	0.8511586452762924
chr10	103030000	103230000	chr10	103030000	103230000	255,255,0	1.4939130120034552	0.058768657155567755	0.07273234528840394	0.7909090909090909	0.8090909090909091
chr10	27540000	27960000	chr10	27540000	27960000	255,255,0	0.809096447247879	0.062270564013102214	0.06889642870756624	0.5086580086580087	0.6255411255411255
chr10	100140000	100410000	chr10	100140000	100410000	255,255,0	0.8903914535198404	0.04150284754172552	0.08956074845419496	0.6683673469387755	0.5255102040816326
chr10	16180000	16530000	chr10	16180000	16530000	255,255,0	1.4137448146341383	0.0586071090488004	0.07196042390772547	0.8549382716049383	0.8425925925925926
chr10	118540000	118930000	chr10	118540000	118930000	255,255,0	1.5509376609056174	0.06538529702603971	0.0648014292664881	0.8625	0.8925
chr10	23370000	23890000	chr10	23370000	23890000	255,255,0	1.4724241460456535	0.050453683019152276	0.0791831619118527	0.8219373219373219	0.8817663817663818
chr10	126370000	126610000	chr10	126370000	126610000	255,255,0	1.3847175494385993	0.04625798673461358	0.08259927179216936	0.8141025641025641	0.8525641025641025
chr10	90040000	90460000	chr10	90040000	90460000	255,255,0	1.1142327947612127	0.06646240934135045	0.06190821206336919	0.512987012987013	0.7770562770562771
chr10	103280000	103530000	chr10	103280000	103530000	255,255,0	1.7158522970273609	0.056929686092295956	0.07076662560598349	0.8757396449704142	0.8520710059171598
chr10	79300000	79450000	chr10	79300000	79450000	255,255,0	1.0460061742658444	0.09744206222182991	0.03025389757138426	0.671875	0.671875
chr10	103620000	103820000	chr10	103620000	103820000	255,255,0	1.4568202596959594	0.08029721304236198	0.04729107310082144	0.8090909090909091	0.7909090909090909
chr10	132770000	133390000	chr10	132770000	133390000	255,255,0	1.1123848618850247	0.07035741439458656	0.05709830344132729	0.6723790322580645	0.6320564516129032
chr10	111900000	112170000	chr10	111900000	112170000	255,255,0	1.6687163203041901	0.06647645821107351	0.05913903530686995	0.8826530612244898	0.8418367346938775
chr10	83350000	84010000	chr10	83350000	84010000	255,255,0	0.9890861430428735	0.06858072285344155	0.0569086382903126	0.7014260249554367	0.6221033868092691
chr10	91030000	91380000	chr10	91030000	91380000	255,255,0	1.5277749489751944	0.046261692082321976	0.07912473910386192	0.9166666666666666	0.7623456790123457
chr10	53100000	53360000	chr10	53100000	53360000	255,255,0	1.2153663491893423	0.056145881191733416	0.06848635081899307	0.8516483516483516	0.7087912087912088
chr10	120320000	120790000	chr10	120320000	120790000	255,255,0	1.5149865525469182	0.06441381398609415	0.06013789888274931	0.6828819444444445	0.9268402777777778
chr10	54450000	54690000	chr10	54450000	54690000	255,255,0	0.8314392690806267	0.07136600351910743	0.05318337899201517	0.6346153846153846	0.6282051282051282
chr10	51790000	52170000	chr10	51790000	52170000	255,255,0	1.3308145144157626	0.08237739722188361	0.041675294959494485	0.85	0.8289473684210527
chr10	85520000	85800000	chr10	85520000	85800000	255,255,0	1.4607330549413091	0.06512707141139085	0.0587063496709154	0.8333333333333334	0.8428571428571429
chr10	121780000	122200000	chr10	121780000	122200000	255,255,0	1.2091836167405876	0.07056592420807262	0.05288597618145206	0.7813852813852814	0.6515151515151515
chr10	121390000	121690000	chr10	121390000	121690000	255,255,0	1.45355857522366	0.055422139144694973	0.06798193105879075	0.8375	0.8208333333333333
chr10	46380000	46730000	chr10	46380000	46730000	255,255,0	1.0670004607418608	0.0386691992083328	0.08397013918720977	0.6018518518518519	0.8055555555555556
chr10	88020000	88230000	chr10	88020000	88230000	255,255,0	1.4521792428557847	0.0609649829959632	0.06146654837822965	0.8099173553719008	0.8099173553719008
chr10	122240000	122660000	chr10	122240000	122660000	255,255,0	1.0153259506685735	0.055488097138951135	0.06657116551436425	0.5297783933518005	0.7461266803372066
chr10	108310000	108690000	chr10	108310000	108690000	255,255,0	0.9216609680779628	0.08072323504838558	0.041224905260323325	0.5394736842105263	0.6710526315789473
chr10	77570000	77780000	chr10	77570000	77780000	255,255,0	0.9353520776700934	0.03218986439794313	0.08896202940493018	0.743801652892562	0.6033057851239669
chr10	115960000	116480000	chr10	115960000	116480000	255,255,0	1.0077994248373565	0.06269227637165786	0.05839038581259259	0.707977207977208	0.6025641025641025
chr10	45000000	45300000	chr10	45000000	45300000	255,255,0	1.1667261664150357	0.056557385637833205	0.06423324460582437	0.7541666666666667	0.7458333333333333
chr10	93400000	93810000	chr10	93400000	93810000	255,255,0	1.6837876385805404	0.06512270127429992	0.05554605001142815	0.9024943310657596	0.8888888888888888
chr10	62750000	63150000	chr10	62750000	63150000	255,255,0	1.199310977345198	0.0632457017587916	0.05722327969626227	0.8214285714285714	0.7928571428571428
chr10	114800000	115210000	chr10	114800000	115210000	255,255,0	1.3183074738829197	0.04280549115312962	0.07704832277868148	0.8117913832199547	0.7845804988662132
chr10	7750000	7990000	chr10	7750000	7990000	255,255,0	1.2818225061375061	0.05900227546398294	0.06071517874783003	0.7884615384615384	0.8012820512820513
chr10	96690000	96880000	chr10	96690000	96880000	255,255,0	1.414282670015434	0.049776338524439856	0.0691329964141923	0.75	0.79
chr10	113770000	113940000	chr10	113770000	113940000	255,255,0	1.0429389955359842	0.062055143534212404	0.056740460480577536	0.7407407407407407	0.5432098765432098
chr10	80620000	80780000	chr10	80620000	80780000	255,255,0	1.0732764684078961	0.07233628161336697	0.046403226530989786	0.6527777777777778	0.6527777777777778
chr10	73180000	73470000	chr10	73180000	73470000	255,255,0	1.331732651074363	0.048299984582630844	0.07007072329375985	0.7555555555555555	0.88
chr10	28300000	28670000	chr10	28300000	28670000	255,255,0	1.004232278510215	0.07693250539696041	0.040993017233192784	0.6703601108033241	0.6925207756232687
chr10	52290000	52810000	chr10	52290000	52810000	255,255,0	0.8937213190690663	0.05468019111919873	0.06271541304203924	0.5312844317486227	0.7120162551860165
chr10	64740000	64910000	chr10	64740000	64910000	255,255,0	0.9845135876136241	0.06644264998696943	0.0506283162049352	0.6419753086419753	0.691358024691358
chr10	90470000	90630000	chr10	90470000	90630000	255,255,0	1.2468349586166996	0.07039806530235543	0.046639879058734963	0.7121913580246914	0.6859567901234568
chr10	18100000	18400000	chr10	18100000	18400000	255,255,0	0.8189528212295802	0.07527909314372136	0.041611354615181576	0.5791666666666667	0.5458333333333333
chr10	60460000	60650000	chr10	60460000	60650000	255,255,0	1.004153256529019	0.07609467022389006	0.040517303317350914	0.7240909090909091	0.695
chr10	101970000	102330000	chr10	101970000	102330000	255,255,0	1.622656124052367	0.059086058325414165	0.05690090104421705	0.9035087719298246	0.8742690058479532
chr10	87720000	87960000	chr10	87720000	87960000	255,255,0	1.4525586772287638	0.06631197686501972	0.04708968174783158	0.8589743589743589	0.8269230769230769
chr10	22310000	22760000	chr10	22310000	22760000	255,255,0	0.9475728152523083	0.056044639826364415	0.057211356858273055	0.502835538752363	0.77882797731569
chr10	29370000	29570000	chr10	29370000	29570000	255,255,0	1.1052448006106355	0.04467811010937791	0.0685279918210579	0.6272727272727273	0.7727272727272727
chr10	55960000	56420000	chr10	55960000	56420000	255,255,0	0.893853833789722	0.05887067381601788	0.05407555710373423	0.6467391304347826	0.6105072463768116
chr10	14590000	14900000	chr10	14590000	14900000	255,255,0	1.160106957477073	0.06359823188871626	0.04906858682319075	0.71875	0.80859375
chr10	79300000	79930000	chr10	79300000	79930000	255,255,0	1.2659781057617643	0.06155886594340931	0.050965987984427856	0.9365234375	0.5888671875
chr10	101700000	101960000	chr10	101700000	101960000	255,255,0	1.5031422011567765	0.05518196684805911	0.05705420708468101	0.8076923076923077	0.8736263736263736
chr10	52840000	53040000	chr10	52840000	53040000	255,255,0	1.2534568270646325	0.05516459786770554	0.05661687759608172	0.7909090909090909	0.7909090909090909
chr10	94450000	94730000	chr10	94450000	94730000	255,255,0	1.5098639404599887	0.06689004755553801	0.04458802145814225	0.8523809523809524	0.8238095238095238
chr10	27220000	27470000	chr10	27220000	27470000	255,255,0	1.1308617937287742	0.06897925067222477	0.041371857086438944	0.757396449704142	0.7100591715976331
chr10	18660000	19070000	chr10	18660000	19070000	255,255,0	1.343277183791356	0.04765951612159189	0.06265811229492357	0.8163265306122449	0.8616780045351474
chr10	29600000	29960000	chr10	29600000	29960000	255,255,0	1.3642262093961381	0.07341161250638772	0.0364215964914093	0.9210526315789473	0.7222222222222222
chr10	70290000	70470000	chr10	70290000	70470000	255,255,0	1.1932997764965547	0.047905724540018055	0.061724725088814145	0.7666666666666667	0.7666666666666667
chr10	17620000	18040000	chr10	17620000	18040000	255,255,0	1.7755072261787554	0.04915652689242295	0.059858105217810015	0.9545454545454546	0.8982683982683982
chr10	119590000	120040000	chr10	119590000	120040000	255,255,0	0.9769084429832713	0.04470120101221636	0.0630041824522946	0.5068290043290044	0.7690151515151515
chr10	4500000	4930000	chr10	4500000	4930000	255,255,0	1.2704033904822447	0.03800540048275759	0.06921243441761268	0.6508264462809917	0.890495867768595
chr10	22800000	23040000	chr10	22800000	23040000	255,255,0	1.2116874460976632	0.0580730458120558	0.049093555133018905	0.8141025641025641	0.6987179487179487
chr10	6630000	6870000	chr10	6630000	6870000	255,255,0	1.2181147749103995	0.058772579211599646	0.048361058536505214	0.75	0.8141025641025641
chr10	129880000	130070000	chr10	129880000	130070000	255,255,0	1.2605668633687948	0.04235918109854393	0.06457165849568282	0.73	0.73
chr10	85620000	85800000	chr10	85620000	85800000	255,255,0	1.0247322663057852	0.044244598003454275	0.06249064225114548	0.5	0.7444444444444445
chr10	25470000	25970000	chr10	25470000	25970000	255,255,0	1.4655396618744867	0.05649376458523625	0.04982869517079273	0.943076923076923	0.7646153846153846
chr10	105190000	105360000	chr10	105190000	105360000	255,255,0	1.144954987759938	0.04648497951231359	0.059195514006522024	0.6419753086419753	0.7160493827160493
chr10	23970000	24150000	chr10	23970000	24150000	255,255,0	1.008346151170925	0.0674027050123069	0.03745454601081381	0.7	0.5888888888888889
chr10	13730000	13970000	chr10	13730000	13970000	255,255,0	1.2984139494752664	0.0505369008604361	0.05425574803952428	0.7919580419580419	0.8187645687645687
chr10	103920000	104110000	chr10	103920000	104110000	255,255,0	0.856320192381941	0.02938342384579991	0.07380089940071213	0.5239393939393939	0.626969696969697
chr10	76320000	76470000	chr10	76320000	76470000	255,255,0	0.8272958300676075	0.03385622254754865	0.06721947001497752	0.515625	0.640625
chr10	99100000	99460000	chr10	99100000	99460000	255,255,0	1.2993036441376653	0.06225400766753322	0.038670091347464915	0.8567251461988304	0.6929824561403509
chr10	118360000	118530000	chr10	118360000	118530000	255,255,0	1.007423550918149	0.05966815347056724	0.04103899617619235	0.5432098765432098	0.7160493827160493
chr10	71990000	72390000	chr10	71990000	72390000	255,255,0	1.5239777433059718	0.048444133068222844	0.05213044153065549	0.9214285714285714	0.9023809523809524
chr10	104570000	104750000	chr10	104570000	104750000	255,255,0	1.2126047466907282	0.03993483613461683	0.0604142384391988	0.7444444444444445	0.7222222222222222
chr10	130280000	130530000	chr10	130280000	130530000	255,255,0	1.1154916216462347	0.06770852520701004	0.032464244692746363	0.6911302982731554	0.608058608058608
chr10	105770000	106110000	chr10	105770000	106110000	255,255,0	0.8453649436003408	0.053694530536462864	0.0455789676515566	0.5065359477124183	0.630718954248366
chr10	60060000	60430000	chr10	60060000	60430000	255,255,0	1.2850166961415697	0.03781154458529723	0.060867495275130024	0.8476454293628809	0.8365650969529086
chr10	49600000	49860000	chr10	49600000	49860000	255,255,0	0.9909408334064205	0.03741551894360494	0.06117476568661971	0.5	0.7747252747252747
chr10	70850000	71040000	chr10	70850000	71040000	255,255,0	0.8699677591100056	0.05247234576101077	0.04575946452139484	0.5281986531986531	0.6648428731762065
chr10	89620000	89790000	chr10	89620000	89790000	255,255,0	0.7421693462949686	0.04453704050261968	0.05348651924307035	0.6049382716049383	0.5925925925925926
chr10	93110000	93320000	chr10	93110000	93320000	255,255,0	1.2188856219761592	0.0396688042124899	0.05750516341603448	0.743801652892562	0.7107438016528925
chr10	99480000	99720000	chr10	99480000	99720000	255,255,0	0.9383327349691726	0.03246304864067809	0.06470502459121534	0.5064102564102564	0.717948717948718
chr10	13260000	13440000	chr10	13260000	13440000	255,255,0	0.9497443856975746	0.01763493402684332	0.07892095233048682	0.5	0.7222222222222222
chr10	118960000	119190000	chr10	118960000	119190000	255,255,0	1.1174279012371953	0.06244064836066354	0.033994720827178956	0.7708333333333334	0.6180555555555556
chr10	26110000	26560000	chr10	26110000	26560000	255,255,0	0.9784221853703258	0.04160346941036677	0.05467238413058407	0.6238185255198487	0.7145557655954632
chr10	58480000	58880000	chr10	58480000	58880000	255,255,0	1.0709239045212207	0.03644902769320814	0.0597029533055711	0.65	0.8071428571428572
chr10	62170000	62610000	chr10	62170000	62610000	255,255,0	1.0364418273858262	0.038987627747728675	0.05688688986095336	0.6383399209486166	0.7806324110671937
chr10	61670000	62150000	chr10	61670000	62150000	255,255,0	1.0156819972467397	0.05949226737841484	0.03617855532550121	0.855	0.5016666666666667
chr10	97910000	98340000	chr10	97910000	98340000	255,255,0	0.9650657145059338	0.048718658877608005	0.04689926183364332	0.5433884297520661	0.6921487603305785
chr10	70590000	70710000	chr10	70590000	70710000	255,255,0	0.7319431722380274	0.04646402849855506	0.049110876941518014	0.5	0.5
chr10	11780000	12030000	chr10	11780000	12030000	255,255,0	1.3818447436051737	0.04750906518895967	0.047837480287046416	0.8520710059171598	0.8284023668639053
chr10	5630000	5840000	chr10	5630000	5840000	255,255,0	1.266324505556181	0.05360349375040874	0.041209445961061804	0.8264462809917356	0.743801652892562
chr10	32830000	33040000	chr10	32830000	33040000	255,255,0	1.2647426157938735	0.058563584451334166	0.03622631585299096	0.8099173553719008	0.7603305785123967
chr10	47150000	47430000	chr10	47150000	47430000	255,255,0	1.1234638521296274	0.06032136926611868	0.034356937510830736	0.719047619047619	0.7761904761904762
chr10	104380000	104540000	chr10	104380000	104540000	255,255,0	1.0312469413288932	0.045449281684609634	0.04912709479617118	0.625	0.6527777777777778
chr10	29990000	30330000	chr10	29990000	30330000	255,255,0	1.0875023405493744	0.02610464922936224	0.06783599860009973	0.5915032679738562	0.8202614379084967
chr10	17360000	17590000	chr10	17360000	17590000	255,255,0	1.2344924232846113	0.02643664828630448	0.06689680784557245	0.6736111111111112	0.8402777777777778
chr10	107270000	107680000	chr10	107270000	107680000	255,255,0	1.029535526821017	0.04665598186919413	0.04628280047387386	0.7074829931972789	0.6439909297052154
chr10	98790000	99000000	chr10	98790000	99000000	255,255,0	1.3174496967421947	0.045439605595370636	0.047414827823889255	0.7933884297520661	0.7272727272727273
chr10	72410000	72830000	chr10	72410000	72830000	255,255,0	1.41052696399781	0.04186228627098906	0.050946199275831064	0.9199134199134199	0.8376623376623377
chr10	116540000	116810000	chr10	116540000	116810000	255,255,0	1.4433899207617014	0.04850017460002924	0.04417197237882109	0.8214285714285714	0.8520408163265306
chr10	71260000	71470000	chr10	71260000	71470000	255,255,0	1.120061875343115	0.04149727062192625	0.05000459074735783	0.743801652892562	0.7603305785123967
chr10	90650000	90810000	chr10	90650000	90810000	255,255,0	1.1663224081235812	0.05153377396622895	0.039845767780859444	0.7083333333333334	0.6527777777777778
chr10	90820000	91000000	chr10	90820000	91000000	255,255,0	1.0835878811843718	0.02922725678655468	0.06213625311306911	0.5	0.7666666666666667
chr10	125850000	126270000	chr10	125850000	126270000	255,255,0	1.5758150154149377	0.042584830722267375	0.04843733019152531	0.9112554112554112	0.8376623376623377
chr10	45310000	45470000	chr10	45310000	45470000	255,255,0	0.921979392624394	0.04931179955352894	0.041464080448186155	0.5694444444444444	0.6805555555555556
chr10	18100000	18250000	chr10	18100000	18250000	255,255,0	0.7422586597161474	0.07375416412862869	0.016453946104968756	0.515625	0.515625
chr10	32310000	32490000	chr10	32310000	32490000	255,255,0	0.8013817151411918	0.032307915604297896	0.05735958335574269	0.6333333333333333	0.5444444444444444
chr10	132000000	132190000	chr10	132000000	132190000	255,255,0	1.2263664560095648	0.03144952437687756	0.05820123736463782	0.63	0.75
chr10	112220000	112520000	chr10	112220000	112520000	255,255,0	0.9194104855744061	0.046773773825704634	0.04239452951446429	0.5625	0.6458333333333334
chr10	23550000	23810000	chr10	23550000	23810000	255,255,0	1.0223613192548047	0.02212001909843244	0.06697957712068897	0.5439560439560439	0.8406593406593407
chr10	125440000	125830000	chr10	125440000	125830000	255,255,0	1.6178197651483557	0.05258717803989599	0.036478057895240196	0.8725	0.9225
chr10	27570000	27740000	chr10	27570000	27740000	255,255,0	1.0156207411054636	0.044987488265978655	0.04382041174472216	0.6172839506172839	0.6666666666666666
chr10	97700000	97890000	chr10	97700000	97890000	255,255,0	1.32180129830299	0.05234227321986659	0.035526415767939704	0.77	0.79
chr10	32510000	32810000	chr10	32510000	32810000	255,255,0	1.187261313103904	0.04492116733220138	0.04289443255271247	0.6958333333333333	0.8458333333333333
chr10	30980000	31280000	chr10	30980000	31280000	255,255,0	1.2468641876329785	0.03602080802657978	0.05124615731494554	0.7541666666666667	0.8375
chr10	1560000	1810000	chr10	1560000	1810000	255,255,0	0.8247540081330147	0.05172038928030702	0.03535710762044723	0.537109375	0.615234375
chr10	124130000	124300000	chr10	124130000	124300000	255,255,0	1.0555589775943055	0.05055457135408006	0.03622836824969045	0.7160493827160493	0.5679012345679012
chr10	105420000	105740000	chr10	105420000	105740000	255,255,0	1.2736150246255864	0.04518378409995749	0.0412572378371638	0.6507352941176471	0.8933823529411765
chr10	6410000	6590000	chr10	6410000	6590000	255,255,0	1.0315765537959563	0.029550055097160945	0.056882019286684654	0.5888888888888889	0.7666666666666667
chr10	94050000	94210000	chr10	94050000	94210000	255,255,0	0.9439855598838605	0.02982300512725221	0.056046268361627696	0.7083333333333334	0.5416666666666666
chr10	108350000	108540000	chr10	108350000	108540000	255,255,0	0.7815394505367976	0.06992266474533318	0.015497680186495546	0.59	0.53
chr10	48620000	48950000	chr10	48620000	48950000	255,255,0	0.8396968307723344	0.0414959395485885	0.04365649467439009	0.6366782006920415	0.532871972318339
chr10	90250000	90440000	chr10	90250000	90440000	255,255,0	1.2819997951986495	0.03308744167843949	0.051676323350741724	0.6788429752066116	0.8082231404958677
chr10	14010000	14170000	chr10	14010000	14170000	255,255,0	1.016817612386872	0.04345142391885694	0.04102850340930028	0.625	0.7083333333333334
chr10	98380000	98550000	chr10	98380000	98550000	255,255,0	1.1929487979517084	0.04914830430762451	0.03514626667106859	0.741358024691358	0.6734567901234567
chr10	105870000	106110000	chr10	105870000	106110000	255,255,0	1.0994428864075911	0.04983319786704337	0.03406374597289553	0.5961538461538461	0.8012820512820513
chr10	59770000	60010000	chr10	59770000	60010000	255,255,0	1.1291128470471148	0.03775196162546474	0.04606071792324097	0.7243589743589743	0.8012820512820513
chr10	1880000	2170000	chr10	1880000	2170000	255,255,0	0.9798557890410712	0.03520343257007702	0.04838943160772742	0.6933333333333334	0.6844444444444444
chr10	108890000	109340000	chr10	108890000	109340000	255,255,0	1.139127701303171	0.04623505008740437	0.03721132027197448	0.7107750472589792	0.7372400756143668
chr10	63480000	63690000	chr10	63480000	63690000	255,255,0	1.074436709091946	0.04614589868182939	0.03726538969375552	0.743801652892562	0.7272727272727273
chr10	95700000	95920000	chr10	95700000	95920000	255,255,0	1.2905395260160755	0.029462874410036366	0.053836826597755044	0.7651515151515151	0.7954545454545454
chr10	116230000	116470000	chr10	116230000	116470000	255,255,0	0.861408665887199	0.04173458387517176	0.040881524626653086	0.5260326557093425	0.6143220155709342
chr10	12050000	12280000	chr10	12050000	12280000	255,255,0	1.2978758445187553	0.04433165276947054	0.037911494875652464	0.8402777777777778	0.7986111111111112
chr10	8080000	8300000	chr10	8080000	8300000	255,255,0	1.1300496545204124	0.04973688228719925	0.032482368122597104	0.7348484848484849	0.7651515151515151
chr10	70050000	70240000	chr10	70050000	70240000	255,255,0	1.0340712561028116	0.0557271049358722	0.02639606235003335	0.79	0.63
chr10	61670000	61840000	chr10	61670000	61840000	255,255,0	0.9936968096816143	0.06238050954190076	0.0191945955967856	0.7160493827160493	0.6172839506172839
chr10	49020000	49270000	chr10	49020000	49270000	255,255,0	0.8119523839506143	0.04536027694390301	0.03609224538118259	0.6437514256195574	0.511461981242201
chr10	25240000	25420000	chr10	25240000	25420000	255,255,0	1.0432653933698828	0.02488442000460152	0.05629237762184244	0.5666666666666667	0.7666666666666667
chr10	80340000	80500000	chr10	80340000	80500000	255,255,0	0.8165277515406077	0.028690318163051384	0.05247469304361843	0.5337301587301587	0.5337301587301587
chr10	112650000	112970000	chr10	112650000	112970000	255,255,0	1.027558001088376	0.04270928546449872	0.03796183521360463	0.7610294117647058	0.5772058823529411
chr10	73480000	73670000	chr10	73480000	73670000	255,255,0	1.0083529218783513	0.06961764697095446	0.010521511972635598	0.79	0.51
chr10	120520000	120790000	chr10	120520000	120790000	255,255,0	1.2923559422064037	0.023259833791090197	0.056683741932253645	0.576530612244898	0.8826530612244898
chr10	85820000	86020000	chr10	85820000	86020000	255,255,0	1.128510239796685	0.04149261618623021	0.03778159871995396	0.6636363636363637	0.7545454545454545
chr10	129690000	129850000	chr10	129690000	129850000	255,255,0	0.9692137716439425	0.0342649561953087	0.044861072357046394	0.6467013888888888	0.5763888888888888
chr10	127640000	127760000	chr10	127640000	127760000	255,255,0	0.8018342856527623	0.04080040341762882	0.037695295705169676	0.5	0.5
chr10	76640000	76840000	chr10	76640000	76840000	255,255,0	0.9085338160374777	0.05071996498772116	0.02750742392101021	0.7363636363636363	0.5181818181818182
chr10	115950000	116130000	chr10	115950000	116130000	255,255,0	1.0314065155372552	0.0429378701111141	0.03409847026420831	0.7	0.6111111111111112
chr10	45010000	45180000	chr10	45010000	45180000	255,255,0	0.8545138595372881	0.05000060090945138	0.02660482033119545	0.633531746031746	0.5378968253968255
chr10	132240000	132380000	chr10	132240000	132380000	255,255,0	0.931445068100232	0.05693737558307615	0.019139827338838657	0.5535714285714286	0.5178571428571429
chr10	27760000	27940000	chr10	27760000	27940000	255,255,0	1.062968264960749	0.04078697699734692	0.03523215862881116	0.7444444444444445	0.6555555555555556
chr10	60930000	61080000	chr10	60930000	61080000	255,255,0	0.9231135566681321	0.042716994203639655	0.033099870282963594	0.671875	0.609375
chr10	112350000	112580000	chr10	112350000	112580000	255,255,0	0.8501075570190711	0.036329271188352656	0.03945839206342018	0.5625	0.5902777777777778
chr10	126910000	127060000	chr10	126910000	127060000	255,255,0	1.007066035120044	0.04509640581133344	0.030565329977590018	0.671875	0.578125
chr10	107890000	108110000	chr10	107890000	108110000	255,255,0	1.1463489540131424	0.025187030684123903	0.05027184069892139	0.6136363636363636	0.8106060606060606
chr10	29190000	29350000	chr10	29190000	29350000	255,255,0	0.893475341074315	0.02808367658285875	0.047029875563622245	0.5416666666666666	0.6527777777777778
chr10	30490000	30720000	chr10	30490000	30720000	255,255,0	0.83028049305452	0.050934052749062875	0.022890649605898514	0.5486111111111112	0.6041666666666666
chr10	98580000	98740000	chr10	98580000	98740000	255,255,0	0.8891588358839531	0.029112192371795288	0.044299712140046694	0.5416666666666666	0.5972222222222222
chr10	82290000	82610000	chr10	82290000	82610000	255,255,0	0.8309463136470989	0.04575300247260545	0.027570335176417406	0.6286764705882353	0.5110294117647058
chr10	18410000	18630000	chr10	18410000	18630000	255,255,0	0.7729891166264513	0.04602249907847755	0.026348109879412183	0.553030303030303	0.5227272727272727
chr10	120320000	120490000	chr10	120320000	120490000	255,255,0	1.05217425750257	0.04472697839333368	0.027563310257047516	0.691358024691358	0.6419753086419753
chr10	51580000	51750000	chr10	51580000	51750000	255,255,0	0.9092846467652912	0.03900053027021606	0.03315752492639842	0.5925925925925926	0.691358024691358
chr10	61300000	61630000	chr10	61300000	61630000	255,255,0	1.2054567060367427	0.02553622160731224	0.04656200175934022	0.7335640138408305	0.8719723183391004
chr10	49290000	49510000	chr10	49290000	49510000	255,255,0	1.0030768305612736	0.035044778538568314	0.0370366494037364	0.7196969696969697	0.6590909090909091
chr10	71500000	71640000	chr10	71500000	71640000	255,255,0	0.8249207828212568	0.029997302930165996	0.04082239192226191	0.5892857142857143	0.5892857142857143
chr10	22560000	22760000	chr10	22560000	22760000	255,255,0	1.1713906117369528	0.02138965546348756	0.04939588034106096	0.7	0.8090909090909091
chr10	11310000	11600000	chr10	11310000	11600000	255,255,0	0.8383957971941358	0.03127547682115191	0.03912200354354227	0.6844444444444444	0.5155555555555555
chr10	110450000	110710000	chr10	110450000	110710000	255,255,0	0.9071674390619753	0.043606073080687605	0.02667871240645092	0.7256288156288158	0.5033333333333334
chr10	102170000	102310000	chr10	102170000	102310000	255,255,0	0.9205496762546944	0.026762283266117376	0.04302818124911066	0.5178571428571429	0.625
chr10	60690000	60900000	chr10	60690000	60900000	255,255,0	1.0538585686642596	0.03459680966193649	0.03501176151509565	0.7107438016528925	0.743801652892562
chr10	22330000	22530000	chr10	22330000	22530000	255,255,0	1.2450450935756692	0.04369699275469428	0.025905814717835096	0.8090909090909091	0.7727272727272727
chr10	118160000	118290000	chr10	118160000	118290000	255,255,0	0.7127924890465518	0.05216388593244209	0.01741000936126326	0.5306122448979592	0.5102040816326531
chr10	83090000	83330000	chr10	83090000	83330000	255,255,0	0.9173513870230428	0.04080996578172648	0.028522904550535945	0.6733440170940171	0.6065705128205128
chr10	48420000	48610000	chr10	48420000	48610000	255,255,0	0.9644938778805122	0.034818297302946	0.03429290592927264	0.63	0.69
chr10	95310000	95640000	chr10	95310000	95640000	255,255,0	1.0969094996298998	0.03324536673464913	0.03582843480963524	0.671280276816609	0.7335640138408305
chr10	112660000	112840000	chr10	112660000	112840000	255,255,0	0.8916263695863029	0.0475092768454234	0.021416766426794433	0.6555555555555556	0.5
chr10	96410000	96650000	chr10	96410000	96650000	255,255,0	1.0941757010768434	0.028961606634325038	0.039729493048419974	0.6602564102564102	0.7243589743589743
chr10	115590000	115770000	chr10	115590000	115770000	255,255,0	0.8987480374624655	0.04090285721805846	0.02726579598601528	0.5444444444444444	0.7
chr10	76030000	76230000	chr10	76030000	76230000	255,255,0	0.8641543733899267	0.03359805403652526	0.03447863610777095	0.6454545454545455	0.6090909090909091
chr10	74430000	74590000	chr10	74430000	74590000	255,255,0	0.8481525855343481	0.04305992923534309	0.02494068343521015	0.6805555555555556	0.5416666666666666
chr10	23160000	23340000	chr10	23160000	23340000	255,255,0	0.8188251234333532	0.03826739653604983	0.02962824369518917	0.5549999999999999	0.575
chr10	73840000	73990000	chr10	73840000	73990000	255,255,0	0.8335125621104558	0.024273560735701086	0.04351008974052681	0.515625	0.640625
chr10	131040000	131340000	chr10	131040000	131340000	255,255,0	1.2480336774212186	0.03950484850930082	0.028121279966096795	0.8125	0.6541666666666667
chr10	14730000	14890000	chr10	14730000	14890000	255,255,0	0.9175596369529234	0.022260270265459143	0.04525875802522218	0.5694444444444444	0.7083333333333334
chr10	8310000	8690000	chr10	8310000	8690000	255,255,0	1.104241098388151	0.03722655988954919	0.029895918369262798	0.8657894736842106	0.65
chr10	78720000	78900000	chr10	78720000	78900000	255,255,0	0.9124595648216937	0.021641684352256777	0.0453479692544778	0.5888888888888889	0.7222222222222222
chr10	94920000	95080000	chr10	94920000	95080000	255,255,0	1.1142550196334553	0.04661780006863442	0.019419295122070045	0.7083333333333334	0.6805555555555556
chr10	24600000	24810000	chr10	24600000	24810000	255,255,0	0.6943572569474585	0.029968761781054173	0.035604416499647795	0.5289256198347108	0.5289256198347108
chr10	24380000	24550000	chr10	24380000	24550000	255,255,0	0.8353143944178227	0.03015459727247828	0.03501657383078344	0.5432098765432098	0.6419753086419753
chr10	122790000	123000000	chr10	122790000	123000000	255,255,0	1.0222150449664524	0.046800173839725484	0.018205317841144666	0.7768595041322314	0.512396694214876
chr10	114590000	114760000	chr10	114590000	114760000	255,255,0	1.0882113932141946	0.02168418951289866	0.042248581692412135	0.6666666666666666	0.7160493827160493
chr10	10970000	11230000	chr10	10970000	11230000	255,255,0	0.8473823830334855	0.02908265626517307	0.03438226247160378	0.6868131868131868	0.510989010989011
chr10	5900000	6100000	chr10	5900000	6100000	255,255,0	0.8023981549490173	0.02980773481526796	0.03358362976146334	0.5181818181818182	0.6090909090909091
chr10	22070000	22280000	chr10	22070000	22280000	255,255,0	1.3051608151611311	0.02939460808504725	0.03390893303275379	0.8099173553719008	0.8264462809917356
chr10	123590000	123750000	chr10	123590000	123750000	255,255,0	0.9658869117611234	0.018702776697978544	0.04376279324583967	0.5416666666666666	0.7083333333333334
chr10	28450000	28620000	chr10	28450000	28620000	255,255,0	0.9380721246035946	0.02637566901932004	0.035578971437374006	0.6172839506172839	0.691358024691358
chr10	110110000	110320000	chr10	110110000	110320000	255,255,0	0.8808647237785134	0.028603439929582544	0.033057222154350765	0.5950413223140496	0.6446280991735537
chr10	71040000	71200000	chr10	71040000	71200000	255,255,0	0.9777603676396194	0.030913618268936502	0.029618514512580053	0.6805555555555556	0.7083333333333334
chr10	14180000	14430000	chr10	14180000	14430000	255,255,0	1.0930615127352312	0.03343954310156731	0.02704244415362808	0.8284023668639053	0.6390532544378699
chr10	77320000	77540000	chr10	77320000	77540000	255,255,0	0.9328125448426329	0.027937343534182802	0.031599648752526834	0.5833333333333334	0.7348484848484849
chr10	120040000	120230000	chr10	120040000	120230000	255,255,0	0.947496471755816	0.030687614191680736	0.028469150164997493	0.73	0.55
chr10	16910000	17090000	chr10	16910000	17090000	255,255,0	0.8979904694336203	0.03766072273686319	0.021039878171773614	0.5888888888888889	0.7
chr10	33070000	33230000	chr10	33070000	33230000	255,255,0	0.9974858521820487	0.0281053706593256	0.027848350988120746	0.7083333333333334	0.6527777777777778
chr10	6130000	6270000	chr10	6130000	6270000	255,255,0	0.8839520965458266	0.03160270224209651	0.023177378125443956	0.625	0.5892857142857143
chr10	99110000	99230000	chr10	99110000	99230000	255,255,0	0.7712363630892831	0.029251270900774947	0.02495712976868784	0.5	0.5
chr10	113000000	113210000	chr10	113000000	113210000	255,255,0	0.7962899979440253	0.031428832490407635	0.022484708511824943	0.5950413223140496	0.5289256198347108
chr10	83360000	83600000	chr10	83360000	83600000	255,255,0	1.0127299686975164	0.02881790489518414	0.025084626222964677	0.7756410256410257	0.6089743589743589
chr10	97940000	98120000	chr10	97940000	98120000	255,255,0	0.9289130066772352	0.0243278069802252	0.02849900648430654	0.7222222222222222	0.5444444444444444
chr10	124570000	124810000	chr10	124570000	124810000	255,255,0	1.1257101962404863	0.01973192223142875	0.03299377631769773	0.6987179487179487	0.7884615384615384
chr10	75080000	75200000	chr10	75080000	75200000	255,255,0	0.6833622310242755	0.033955118040157516	0.018523402371091947	0.5	0.5
chr10	127070000	127270000	chr10	127070000	127270000	255,255,0	0.968953526973507	0.028325149635723412	0.02384654222169582	0.7181818181818181	0.5727272727272728
chr10	21860000	22040000	chr10	21860000	22040000	255,255,0	0.8776086357942645	0.02667456231559024	0.025311809652008823	0.5888888888888889	0.6777777777777778
chr10	99250000	99440000	chr10	99250000	99440000	255,255,0	0.9555618006687234	0.02222314778813765	0.029685334792214524	0.61	0.65
chr10	73020000	73170000	chr10	73020000	73170000	255,255,0	0.8117038557585261	0.02298754286777143	0.027237203618782097	0.609375	0.578125
chr10	98170000	98330000	chr10	98170000	98330000	255,255,0	0.8175552628153433	0.0307864396391297	0.0191204482326049	0.5347222222222222	0.5625
chr10	24850000	25050000	chr10	24850000	25050000	255,255,0	1.0879974342213545	0.027740219893015998	0.021473690871475583	0.7545454545454545	0.7
chr10	30730000	30950000	chr10	30730000	30950000	255,255,0	0.9122127222081498	0.019391447762905283	0.0295225096540027	0.6287878787878788	0.6742424242424242
chr10	59590000	59750000	chr10	59590000	59750000	255,255,0	0.9286518751824199	0.02601889402143505	0.02262151610323089	0.625	0.7083333333333334
chr10	93830000	94000000	chr10	93830000	94000000	255,255,0	0.8972589329127618	0.022762919316847846	0.02513472523922875	0.5679012345679012	0.6419753086419753
chr10	23400000	23530000	chr10	23400000	23530000	255,255,0	0.7865550718000021	0.034382749709503224	0.01201391920516238	0.5714285714285714	0.5306122448979592
chr10	57950000	58130000	chr10	57950000	58130000	255,255,0	0.767111999276147	0.026274345395374665	0.020106898532056723	0.5272727272727273	0.598989898989899
chr10	63150000	63310000	chr10	63150000	63310000	255,255,0	0.8078489064937067	0.02735594731573947	0.017439884136825897	0.625	0.5416666666666666
chr10	25070000	25220000	chr10	25070000	25220000	255,255,0	0.8002243549321724	0.027170083087100963	0.017238553431029	0.578125	0.578125
chr10	107690000	107870000	chr10	107690000	107870000	255,255,0	0.884469479383043	0.022643156086905168	0.02012546185951455	0.6333333333333333	0.6111111111111112
chr10	30590000	30720000	chr10	30590000	30720000	255,255,0	0.7792698338539354	0.015548194067247742	0.02589977916692135	0.5306122448979592	0.5714285714285714
chr10	62930000	63120000	chr10	62930000	63120000	255,255,0	0.9063688615250469	0.013539830373470866	0.027695386451395666	0.53	0.79
chr10	17120000	17310000	chr10	17120000	17310000	255,255,0	0.7518025815415164	0.01820106166590243	0.022985820113988184	0.55	0.57
chr10	84030000	84190000	chr10	84030000	84190000	255,255,0	0.8725334991565195	0.02603900443412321	0.013853356201404567	0.625	0.5972222222222222
chr10	61100000	61290000	chr10	61100000	61290000	255,255,0	0.9560643083127132	0.01748905771615822	0.021708113449752126	0.63	0.77
chr10	114360000	114580000	chr10	114360000	114580000	255,255,0	0.760428531280364	0.013936302710149397	0.019068461960804868	0.5227272727272727	0.5984848484848485
chr11	48460000	50050000	chr11	48460000	50050000	255,255,0	0.7442653850813794	0.3204016520125632	0.414718079070457	0.68984375	0.40140625
chr11	53820000	55470000	chr11	53820000	55470000	255,255,0	1.0911181013336018	0.2557855914122183	0.3358255571389245	0.6871824647989548	0.592103353171723
chr11	89240000	89860000	chr11	89240000	89860000	255,255,0	1.0190982779765283	0.17029429483993908	0.17948342376051885	0.71875	0.7459677419354839
chr11	99990000	100740000	chr11	99990000	100740000	255,255,0	0.6587005680084975	0.15347363241113932	0.15080104347608198	0.6641274238227147	0.4916897506925208
chr11	42870000	43490000	chr11	42870000	43490000	255,255,0	1.1143454619846718	0.11541858942158853	0.1843865303834566	0.5100806451612904	0.8548387096774194
chr11	108990000	110180000	chr11	108990000	110180000	255,255,0	1.316597809128841	0.14257303445873504	0.15482670083836483	0.8433333333333334	0.7288888888888889
chr11	28560000	29380000	chr11	28560000	29380000	255,255,0	0.9998776377155452	0.10230341030456216	0.14241483182869064	0.43960511033681765	0.8045905707196029
chr11	98500000	99110000	chr11	98500000	99110000	255,255,0	0.8582159743656397	0.10059985940240362	0.11478392601806364	0.5473465140478668	0.7533818938605619
chr11	67890000	68040000	chr11	67890000	68040000	255,255,0	0.8472111126713953	0.11995625751033515	0.07969227993430242	0.578125	0.625
chr11	4380000	4790000	chr11	4380000	4790000	255,255,0	1.271127707470405	0.12710238850718358	0.07238069480107924	0.8049886621315193	0.7596371882086168
chr11	23010000	23470000	chr11	23010000	23470000	255,255,0	0.860479684473743	0.10598179198719054	0.09328448178296947	0.6105072463768116	0.6105072463768116
chr11	62340000	62530000	chr11	62340000	62530000	255,255,0	1.2675559992756096	0.05837269958265842	0.1405190559221102	0.79	0.75
chr11	84040000	84710000	chr11	84040000	84710000	255,255,0	0.9917929139268362	0.09563072290751246	0.10236653917514793	0.7149939195393741	0.5709696212088557
chr11	47110000	47400000	chr11	47110000	47400000	255,255,0	1.2750003105738423	0.06771177778910792	0.13016387620123698	0.8097863247863248	0.6946581196581196
chr11	66950000	67150000	chr11	66950000	67150000	255,255,0	1.3754627814301938	0.027654043393026295	0.1702187169069711	0.7363636363636363	0.7818181818181819
chr11	20510000	21420000	chr11	20510000	21420000	255,255,0	1.2862506887255565	0.10311458510569443	0.09320815441520715	0.7551984877126654	0.7386578449905482
chr11	111910000	112480000	chr11	111910000	112480000	255,255,0	1.2225913938282646	0.10796017873079614	0.0881206178490058	0.6706302021403091	0.7538644470868014
chr11	60620000	61060000	chr11	60620000	61060000	255,255,0	1.0792966397668557	0.10558248865062256	0.09000592603919884	0.6739130434782609	0.6857707509881423
chr11	14440000	14750000	chr11	14440000	14750000	255,255,0	0.9620314740094132	0.10777151683240388	0.08757615986009588	0.642065416809999	0.6238329893360853
chr11	132260000	132460000	chr11	132260000	132460000	255,255,0	1.2014578232570203	0.17365142479147555	0.02152990555753415	0.8	0.6818181818181818
chr11	135550000	135750000	chr11	135550000	135750000	255,255,0	1.1955697361328728	0.04070475287216914	0.15446280991735561	0.5545454545454546	0.8090909090909091
chr11	132260000	132730000	chr11	132260000	132730000	255,255,0	1.3747134286729157	0.11965659556464214	0.07468038442869455	0.921875	0.7170138888888888
chr11	74980000	75280000	chr11	74980000	75280000	255,255,0	0.900761952091385	0.07682019639516827	0.11743464685205496	0.6708333333333333	0.6625
chr11	128670000	129430000	chr11	128670000	129430000	255,255,0	1.1255720442872006	0.09578058872718673	0.09792425581322026	0.645936184145428	0.7696364443783541
chr11	19960000	20480000	chr11	19960000	20480000	255,255,0	0.811244858669345	0.09709887643290695	0.09618983672814031	0.5170940170940171	0.5512820512820513
chr11	76780000	77120000	chr11	76780000	77120000	255,255,0	1.065011918963216	0.09574025549093415	0.09600685130342684	0.6559473227339181	0.723835717126763
chr11	65400000	65630000	chr11	65400000	65630000	255,255,0	1.1826045445329496	0.0876092516716667	0.10196653061270468	0.6998418248418248	0.7458791208791209
chr11	135060000	135260000	chr11	135060000	135260000	255,255,0	0.5860818353601653	0.08647499465737879	0.10232300598222403	0.5272727272727272	0.5181818181818182
chr11	77230000	77670000	chr11	77230000	77670000	255,255,0	1.5058821105669442	0.10263142664745628	0.0858010720881568	0.733201581027668	0.8774703557312253
chr11	70690000	70870000	chr11	70690000	70870000	255,255,0	1.1044954063252679	0.04202953783786079	0.1433191655212383	0.7	0.6555555555555556
chr11	68980000	69560000	chr11	68980000	69560000	255,255,0	1.3820264510256046	0.08570081983644706	0.09905841150073669	0.8574489463536386	0.7951463724242197
chr11	21800000	21980000	chr11	21800000	21980000	255,255,0	0.5709976863900662	0.08338265096870312	0.10136026912639326	0.5444444444444444	0.5666666666666667
chr11	6850000	7490000	chr11	6850000	7490000	255,255,0	1.3063384271412095	0.09247924468225246	0.09204828647994552	0.7982954545454546	0.6865530303030303
chr11	100800000	101150000	chr11	100800000	101150000	255,255,0	1.1794299085807673	0.0913943763813921	0.09273110178515012	0.7321703296703297	0.7464423076923077
chr11	15840000	16470000	chr11	15840000	16470000	255,255,0	1.6411010066871206	0.07450473097997158	0.10827686590216906	0.8095703125	0.919921875
chr11	76340000	76710000	chr11	76340000	76710000	255,255,0	0.7429278804529158	0.06071046735506892	0.12201017600562389	0.5623268698060941	0.5650969529085873
chr11	12900000	13060000	chr11	12900000	13060000	255,255,0	0.8838098634655824	0.12057791869361367	0.06108621994070895	0.5694444444444444	0.6527777777777778
chr11	4150000	4330000	chr11	4150000	4330000	255,255,0	1.1254124682441586	0.12196322555799648	0.057988207109267456	0.6111111111111112	0.7222222222222222
chr11	106320000	107280000	chr11	106320000	107280000	255,255,0	1.5043596409493851	0.07752682030141006	0.1019412750988041	0.9111394557823129	0.8027210884353742
chr11	124140000	124880000	chr11	124140000	124880000	255,255,0	1.1924142049605198	0.09587352508148606	0.08282465780604716	0.8172119487908962	0.6607396870554765
chr11	125440000	125960000	chr11	125440000	125960000	255,255,0	1.293057000361297	0.09034542126609174	0.08783204979120424	0.6851851851851852	0.8532763532763533
chr11	860000	1030000	chr11	860000	1030000	255,255,0	0.6934669960641658	0.10693437374454709	0.07047525731475286	0.5432098765432098	0.5061728395061729
chr11	134930000	135750000	chr11	134930000	135750000	255,255,0	1.7545915258991616	0.1437243875941268	0.03254730406935724	0.794425087108014	0.9663182346109176
chr11	61270000	61590000	chr11	61270000	61590000	255,255,0	1.1370220352121032	0.07907234202512237	0.09705478443606669	0.7867647058823529	0.6727941176470589
chr11	83970000	84470000	chr11	83970000	84470000	255,255,0	1.2965624936338904	0.059225640263023294	0.11604994714456476	0.8907692307692308	0.6615384615384615
chr11	9610000	10240000	chr11	9610000	10240000	255,255,0	1.5271390842894008	0.10668984772919832	0.06696264954932503	0.86328125	0.8486328125
chr11	36880000	37470000	chr11	36880000	37470000	255,255,0	1.0548135661743814	0.11517107929404098	0.05810358205391095	0.6277777777777778	0.7122222222222222
chr11	93910000	94580000	chr11	93910000	94580000	255,255,0	1.5252349261462883	0.08999269520939973	0.0830114509872428	0.9230103806228374	0.8347750865051903
chr11	56570000	57050000	chr11	56570000	57050000	255,255,0	1.2757477482813535	0.08746685496361435	0.0854374930613433	0.7433333333333333	0.8316666666666667
chr11	84880000	85760000	chr11	84880000	85760000	255,255,0	1.2016059796872511	0.09766076215974229	0.07434018700741603	0.7449494949494949	0.6994949494949495
chr11	22230000	22760000	chr11	22230000	22760000	255,255,0	1.6179630154667426	0.10282143328138557	0.06869429391969484	0.7599451303155007	0.9300411522633745
chr11	122140000	122470000	chr11	122140000	122470000	255,255,0	0.9399207605219283	0.12018367124024631	0.05115884918455457	0.8197448096885813	0.504325259515571
chr11	65160000	65340000	chr11	65160000	65340000	255,255,0	0.8023983750421276	0.09838295595461133	0.07225320667453806	0.6555555555555556	0.6111111111111112
chr11	131590000	132090000	chr11	131590000	132090000	255,255,0	1.7266365161408852	0.08271487949603967	0.08640744726866434	0.9061538461538462	0.9292307692307692
chr11	116720000	117140000	chr11	116720000	117140000	255,255,0	1.8049201648075053	0.046735071525727465	0.12203552738037216	0.8463203463203464	0.9242424242424242
chr11	41780000	42650000	chr11	41780000	42650000	255,255,0	0.9533698563581041	0.07094933834669237	0.09724654179654002	0.5738636363636364	0.6792355371900827
chr11	57570000	58340000	chr11	57570000	58340000	255,255,0	1.729858060793972	0.08319649564132886	0.08496221909473439	0.9112426035502958	0.9092702169625246
chr11	101630000	102220000	chr11	101630000	102220000	255,255,0	0.9738741739180456	0.07107983237591056	0.09632549163402149	0.75	0.5322222222222223
chr11	96540000	97260000	chr11	96540000	97260000	255,255,0	1.2307764127005825	0.08309640473363966	0.08342445438713122	0.9144144144144144	0.6343843843843844
chr11	35560000	36370000	chr11	35560000	36370000	255,255,0	1.8112507699979359	0.07329957634914669	0.09313388187250882	0.9220701963117193	0.9232599643069601
chr11	62890000	63030000	chr11	62890000	63030000	255,255,0	0.9406226127358509	0.11021002209577005	0.05531350571144437	0.625	0.5535714285714286
chr11	122130000	122610000	chr11	122130000	122610000	255,255,0	1.1505266244868348	0.08693870330288372	0.07665157346213441	0.89	0.62
chr11	118560000	118970000	chr11	118560000	118970000	255,255,0	0.8298664943971092	0.052709546019112354	0.11025012961633975	0.5170068027210885	0.5487528344671202
chr11	92740000	92990000	chr11	92740000	92990000	255,255,0	0.7774539269113405	0.06279582212199314	0.09974828159574556	0.5684389140271493	0.71675465057818
chr11	99390000	99690000	chr11	99390000	99690000	255,255,0	0.543604492925589	0.084097081354712	0.07729154399526762	0.5279575892857142	0.5158110119047619
chr11	133690000	134500000	chr11	133690000	134500000	255,255,0	1.5509259165011882	0.060339747808920624	0.09731443752465252	0.9327781082688875	0.8970850684116597
chr11	3750000	4000000	chr11	3750000	4000000	255,255,0	1.7381930616643921	0.06765730906080214	0.08981750557859319	0.8402366863905325	0.8520710059171598
chr11	74600000	74900000	chr11	74600000	74900000	255,255,0	0.8928648856077179	0.06588806187787868	0.09032121932780549	0.6291666666666667	0.6875
chr11	56310000	56480000	chr11	56310000	56480000	255,255,0	0.7863741219158954	0.05089453653098349	0.10479960815993661	0.5802469135802469	0.6666666666666666
chr11	2960000	3280000	chr11	2960000	3280000	255,255,0	1.1485054358606035	0.07464968555415288	0.07984443731838888	0.8051470588235294	0.5330882352941176
chr11	58470000	58650000	chr11	58470000	58650000	255,255,0	0.8631098836810098	0.07692380178922131	0.07739360918958425	0.6555555555555556	0.5
chr11	38890000	39430000	chr11	38890000	39430000	255,255,0	0.8345280666424473	0.0605714952822533	0.09239423945264338	0.5066137566137566	0.6534391534391535
chr11	83370000	83960000	chr11	83370000	83960000	255,255,0	1.6500156239089645	0.08540475034101525	0.0660205729328125	0.8422222222222222	0.9311111111111111
chr11	36380000	36590000	chr11	36380000	36590000	255,255,0	1.5619142441534135	0.07061436167904647	0.08072822770413027	0.8264462809917356	0.8264462809917356
chr11	112970000	113680000	chr11	112970000	113680000	255,255,0	1.4831859509183023	0.08648667808550874	0.06441002712253904	0.783179012345679	0.9174382716049383
chr11	94250000	94510000	chr11	94250000	94510000	255,255,0	0.7442123071905205	0.04909769636081904	0.10136567443841835	0.510989010989011	0.6318681318681318
chr11	92260000	92620000	chr11	92260000	92620000	255,255,0	0.8947593057572266	0.10387661487353031	0.0463864233074622	0.6111111111111112	0.7280701754385965
chr11	64010000	64200000	chr11	64010000	64200000	255,255,0	1.1791701518284032	0.059616677680299254	0.08942583478236703	0.75	0.73
chr11	115160000	115680000	chr11	115160000	115680000	255,255,0	1.0146448699469433	0.0919106749065435	0.05697345057568526	0.6794871794871795	0.6566951566951567
chr11	22080000	22230000	chr11	22080000	22230000	255,255,0	0.7551827005295664	0.06662988000095482	0.08165751857106149	0.578125	0.515625
chr11	105460000	106110000	chr11	105460000	106110000	255,255,0	0.8419764155613656	0.05246045535333369	0.09573453178080028	0.4573002754820937	0.7382920110192838
chr11	123570000	124080000	chr11	123570000	124080000	255,255,0	1.30706225453244	0.07317439442033094	0.07484936827963184	0.764792899408284	0.8446745562130178
chr11	60070000	60510000	chr11	60070000	60510000	255,255,0	1.4113266372500164	0.05039535498502992	0.09675282693341097	0.8320158102766798	0.8517786561264822
chr11	12180000	12810000	chr11	12180000	12810000	255,255,0	1.6291567606673916	0.07086521981202507	0.07620900099200642	0.8544921875	0.8759765625
chr11	2180000	2430000	chr11	2180000	2430000	255,255,0	1.1956665679383687	0.08409459266629007	0.06173995489483351	0.7455621301775148	0.6982248520710059
chr11	14120000	14350000	chr11	14120000	14350000	255,255,0	1.5979273203603526	0.06791220387387123	0.07781218726853814	0.8263888888888888	0.8125
chr11	73340000	73600000	chr11	73340000	73600000	255,255,0	1.496989691403563	0.057878031223585674	0.0873373034705181	0.8626373626373627	0.8516483516483516
chr11	126090000	126410000	chr11	126090000	126410000	255,255,0	1.36890806883405	0.08199327949789637	0.06274030156226632	0.7904411764705882	0.8713235294117647
chr11	78220000	78660000	chr11	78220000	78660000	255,255,0	1.6518780876224786	0.09565684970394267	0.04868907083732671	0.8241106719367589	0.9347826086956522
chr11	18880000	19390000	chr11	18880000	19390000	255,255,0	0.9057290149067092	0.08543134548668471	0.05861258788588027	0.5340236686390533	0.6109467455621301
chr11	48140000	48450000	chr11	48140000	48450000	255,255,0	1.7211849173191585	0.05807447347778977	0.0851959357037369	0.87890625	0.88671875
chr11	61120000	61270000	chr11	61120000	61270000	255,255,0	0.9290797046029444	0.0567131363939835	0.08541490442995966	0.609375	0.640625
chr11	32770000	33210000	chr11	32770000	33210000	255,255,0	0.7185021004985634	0.04289943165155359	0.09921965183484503	0.5019762845849802	0.5889328063241107
chr11	46050000	46550000	chr11	46050000	46550000	255,255,0	1.333856186806618	0.07276622963000884	0.06846253117829881	0.8815384615384615	0.6784615384615384
chr11	81760000	82360000	chr11	81760000	82360000	255,255,0	1.4402864717563595	0.08246357742389643	0.057831489459453225	0.867741935483871	0.7602150537634409
chr11	125610000	125950000	chr11	125610000	125950000	255,255,0	1.3417535126331717	0.06513229932595657	0.07510370795757176	0.7091503267973857	0.8921568627450981
chr11	29500000	29770000	chr11	29500000	29770000	255,255,0	1.0343245651060786	0.08657558803169121	0.05345531958629965	0.7959183673469388	0.5051020408163265
chr11	16620000	16910000	chr11	16620000	16910000	255,255,0	1.6716640227478128	0.08036975000310068	0.059119614537897186	0.88	0.8622222222222222
chr11	34220000	34590000	chr11	34220000	34590000	255,255,0	1.2930459538614176	0.07406319543909773	0.06516288528173576	0.7922437673130194	0.7202216066481995
chr11	93310000	93740000	chr11	93310000	93740000	255,255,0	1.5192186891677437	0.05823626136496854	0.08073643382138201	0.8822314049586777	0.9194214876033058
chr11	44280000	44740000	chr11	44280000	44740000	255,255,0	1.1615442496463873	0.06760735340147986	0.07117863683279375	0.7916666666666666	0.6684782608695652
chr11	69280000	69530000	chr11	69280000	69530000	255,255,0	0.9030891683460482	0.049089222775437806	0.08870397318630197	0.5248178395031542	0.7134578708005281
chr11	82840000	83310000	chr11	82840000	83310000	255,255,0	1.1988391927882804	0.06372338887758225	0.07396357149507851	0.6163194444444444	0.8246527777777778
chr11	130450000	130700000	chr11	130450000	130700000	255,255,0	1.3562682287811358	0.07907769796863232	0.058361943495513297	0.8284023668639053	0.8757396449704142
chr11	72770000	73110000	chr11	72770000	73110000	255,255,0	1.5838541357029912	0.061617976627930476	0.07571932589676433	0.8594771241830066	0.8594771241830066
chr11	86610000	87030000	chr11	86610000	87030000	255,255,0	1.5605116273972675	0.06912010131339172	0.06765656518209989	0.8679653679653679	0.8593073593073594
chr11	119230000	119460000	chr11	119230000	119460000	255,255,0	1.1365145442992706	0.07414825534857172	0.06226053370624948	0.5902777777777778	0.7986111111111112
chr11	69570000	69790000	chr11	69570000	69790000	255,255,0	1.3867484790296634	0.0843840672647519	0.0516942631866727	0.8409090909090909	0.760264862364099
chr11	30410000	30990000	chr11	30410000	30990000	255,255,0	1.6800475282720413	0.06780096915714137	0.06819881429423477	0.841360153256705	0.9231609195402299
chr11	123070000	123340000	chr11	123070000	123340000	255,255,0	1.23057246101033	0.07024184390120372	0.06274514731925307	0.8418367346938775	0.6887755102040817
chr11	86100000	86470000	chr11	86100000	86470000	255,255,0	1.4111390369679317	0.055127566113732165	0.0774297563943297	0.7811634349030471	0.8199445983379502
chr11	94680000	94900000	chr11	94680000	94900000	255,255,0	1.183000447905081	0.0782430610803044	0.054066577106781755	0.75	0.7803030303030303
chr11	34250000	34450000	chr11	34250000	34450000	255,255,0	1.3723537574281606	0.07808897084958508	0.05412941773813647	0.7909090909090909	0.7545454545454545
chr11	121770000	122100000	chr11	121770000	122100000	255,255,0	1.5312603842020596	0.06853976606777801	0.062313276583816746	0.8512110726643599	0.9204152249134948
chr11	117830000	118230000	chr11	117830000	118230000	255,255,0	1.433183036405861	0.09225883588984829	0.03812971057309665	0.8166666666666667	0.85
chr11	2550000	2910000	chr11	2550000	2910000	255,255,0	1.6478540147191287	0.07026057702919558	0.05987457469964397	0.804093567251462	0.9093567251461988
chr11	25320000	25930000	chr11	25320000	25930000	255,255,0	0.6914143720304883	0.054176408447118615	0.07577732593178844	0.4869927159209157	0.46409989594172735
chr11	126430000	126740000	chr11	126430000	126740000	255,255,0	1.6950066172668583	0.05571830432448205	0.07331267853141471	0.91796875	0.90234375
chr11	115720000	115920000	chr11	115720000	115920000	255,255,0	1.0888484623949548	0.07050618814495013	0.05746434059989113	0.7545454545454545	0.7181818181818181
chr11	95220000	95850000	chr11	95220000	95850000	255,255,0	1.75667612688839	0.07724076339806218	0.05056154182571171	0.9150390625	0.9638671875
chr11	5760000	6160000	chr11	5760000	6160000	255,255,0	1.3382075764894432	0.07213924716479612	0.05546608065889902	0.7880952380952381	0.7547619047619047
chr11	17200000	17370000	chr11	17200000	17370000	255,255,0	1.3124632212782052	0.06422449274209295	0.06301315026700419	0.7160493827160493	0.7407407407407407
chr11	11800000	12160000	chr11	11800000	12160000	255,255,0	1.3025537560341345	0.06573007519195556	0.06115218213670748	0.6286549707602339	0.8333333333333334
chr11	2190000	2310000	chr11	2190000	2310000	255,255,0	0.8256030902497158	0.10198626168674339	0.02480441106475575	0.5	0.5
chr11	114280000	114670000	chr11	114280000	114670000	255,255,0	1.5563120910244947	0.06289996998869789	0.06346753406078176	0.7775	0.9075
chr11	73750000	73900000	chr11	73750000	73900000	255,255,0	0.8352213873503185	0.10194124398983029	0.024344921977445866	0.515625	0.640625
chr11	65710000	65910000	chr11	65710000	65910000	255,255,0	1.25469765796062	0.07913016894122513	0.04657237328765512	0.7909090909090909	0.7727272727272727
chr11	131000000	131450000	chr11	131000000	131450000	255,255,0	1.53798248613651	0.058962542503411125	0.06626105817609351	0.8846880907372401	0.9565217391304348
chr11	68090000	68310000	chr11	68090000	68310000	255,255,0	1.1475341844639595	0.06953719168185261	0.05555204066548007	0.7196969696969697	0.7803030303030303
chr11	76190000	76340000	chr11	76190000	76340000	255,255,0	1.0180871076586056	0.04657741128072773	0.07845001251367004	0.671875	0.609375
chr11	36630000	36850000	chr11	36630000	36850000	255,255,0	0.9017901919499515	0.0746064744061673	0.049448811983535235	0.6590909090909091	0.5075757575757576
chr11	76350000	76550000	chr11	76350000	76550000	255,255,0	0.7807138671713327	0.057266592695078306	0.06671590280853468	0.5545454545454546	0.6272727272727273
chr11	101200000	101610000	chr11	101200000	101610000	255,255,0	1.2517900193199796	0.06974601001351705	0.053458058099866354	0.8163265306122449	0.7528344671201814
chr11	45130000	45530000	chr11	45130000	45530000	255,255,0	0.9097262506268725	0.06754759467832346	0.054257269823302645	0.5642857142857143	0.6261904761904762
chr11	13600000	14100000	chr11	13600000	14100000	255,255,0	1.657596277279392	0.06030293580958984	0.06111373642803261	0.8815384615384615	0.8907692307692308
chr11	101650000	102070000	chr11	101650000	102070000	255,255,0	1.221723066773924	0.050008511087613235	0.07122049842902672	0.8537930323644609	0.6922799422799423
chr11	33880000	34140000	chr11	33880000	34140000	255,255,0	1.1901790821175595	0.058086973560336666	0.06293835971853344	0.6538461538461539	0.7637362637362637
chr11	60770000	61040000	chr11	60770000	61040000	255,255,0	1.2890990186255913	0.05946725424754548	0.06112088153189267	0.8622448979591837	0.75
chr11	87650000	87900000	chr11	87650000	87900000	255,255,0	0.8233210718414503	0.06306489716066165	0.05744811123578105	0.6230341880341881	0.5144444444444445
chr11	95560000	95800000	chr11	95560000	95800000	255,255,0	0.9542724123321813	0.02118408636577661	0.09920014851665088	0.5192307692307693	0.7628205128205128
chr11	13100000	13280000	chr11	13100000	13280000	255,255,0	1.2192139930094932	0.06939739213428807	0.05096140465735054	0.7222222222222222	0.7
chr11	129920000	130300000	chr11	129920000	130300000	255,255,0	1.4134817667236936	0.04156375583242808	0.07869985626392942	0.8710526315789474	0.8973684210526316
chr11	44070000	44260000	chr11	44070000	44260000	255,255,0	1.3491889647815465	0.05681837325107868	0.06329763478019354	0.79	0.75
chr11	6520000	6810000	chr11	6520000	6810000	255,255,0	1.4926352411983772	0.05483103848685508	0.0651042355317755	0.8177777777777778	0.8533333333333334
chr11	17400000	17820000	chr11	17400000	17820000	255,255,0	1.2633606618860247	0.06188257477268767	0.05769822778418868	0.6601731601731602	0.8246753246753247
chr11	111640000	111820000	chr11	111640000	111820000	255,255,0	1.191272517368473	0.05954092886636793	0.05982079944772882	0.7	0.7
chr11	7810000	7940000	chr11	7810000	7940000	255,255,0	0.9341990911806848	0.06274037027830262	0.056591391830450186	0.5306122448979592	0.5714285714285714
chr11	123570000	123760000	chr11	123570000	123760000	255,255,0	1.2315927211708169	0.06775288371430782	0.051572248255737405	0.75	0.75
chr11	80820000	81340000	chr11	80820000	81340000	255,255,0	0.9063499499598964	0.05310931818353176	0.0659144295734575	0.5512820512820513	0.6595441595441596
chr11	88280000	88720000	chr11	88280000	88720000	255,255,0	1.1782131263185942	0.07030606623229915	0.04712538970217278	0.5830039525691699	0.8675889328063241
chr11	123360000	123550000	chr11	123360000	123550000	255,255,0	1.280952996315994	0.045473740435271526	0.07188123982162484	0.75	0.77
chr11	113700000	114160000	chr11	113700000	114160000	255,255,0	1.6620794572336024	0.05310263647643862	0.06284814477333492	0.9221014492753623	0.8641304347826086
chr11	34650000	34980000	chr11	34650000	34980000	255,255,0	1.5179788720565177	0.06811161547068853	0.04742021518100506	0.8373702422145328	0.8996539792387543
chr11	61850000	62070000	chr11	61850000	62070000	255,255,0	1.267899164009031	0.07133802144228919	0.0437906991540801	0.7348484848484849	0.8409090909090909
chr11	56860000	57040000	chr11	56860000	57040000	255,255,0	1.1211939473626478	0.039526253909191775	0.07544243127763636	0.6111111111111112	0.7666666666666667
chr11	96540000	96870000	chr11	96540000	96870000	255,255,0	1.2632040105941473	0.07950194200405292	0.03494393142957143	0.9134948096885813	0.6366782006920415
chr11	63470000	63740000	chr11	63470000	63740000	255,255,0	0.7868847482820124	0.047633522133806935	0.06664437694707778	0.5153061224489796	0.576530612244898
chr11	45550000	45990000	chr11	45550000	45990000	255,255,0	1.8017413029786016	0.04679754380254916	0.06719482713451175	0.9347826086956522	0.9347826086956522
chr11	15120000	15640000	chr11	15120000	15640000	255,255,0	1.5097171978179014	0.05812349869803993	0.05552460641245062	0.9102564102564102	0.782051282051282
chr11	11930000	12160000	chr11	11930000	12160000	255,255,0	1.4111151786124378	0.046736370568402366	0.06681526348427008	0.7152777777777778	0.8263888888888888
chr11	70360000	70660000	chr11	70360000	70660000	255,255,0	1.67342050982933	0.06797236644722435	0.045225192179186885	0.9104166666666667	0.8625
chr11	4890000	5150000	chr11	4890000	5150000	255,255,0	1.3069595224934873	0.06729077269627994	0.045882887595785626	0.7967032967032966	0.7637362637362637
chr11	127100000	127530000	chr11	127100000	127530000	255,255,0	1.106522529853222	0.06802639822735032	0.04510574918848097	0.609504132231405	0.8450413223140496
chr11	64810000	65120000	chr11	64810000	65120000	255,255,0	1.3448986372921814	0.05178349318952963	0.061218787080870946	0.87109375	0.81640625
chr11	12570000	12790000	chr11	12570000	12790000	255,255,0	1.5323497802909558	0.0321393870222723	0.08059754718788747	0.8106060606060606	0.8409090909090909
chr11	19770000	19960000	chr11	19770000	19960000	255,255,0	1.4217626810104913	0.048841719253799126	0.06364732844694693	0.79	0.77
chr11	111950000	112230000	chr11	111950000	112230000	255,255,0	1.420690354986407	0.0682375346251253	0.044169395700363615	0.8428571428571429	0.8333333333333334
chr11	103920000	104470000	chr11	103920000	104470000	255,255,0	0.9043991064345122	0.056032120625362405	0.05585306144632776	0.5114795918367347	0.7436224489795918
chr11	45120000	45300000	chr11	45120000	45300000	255,255,0	1.3282823395095447	0.0684013756335419	0.043093858250151384	0.7666666666666667	0.7666666666666667
chr11	19980000	20220000	chr11	19980000	20220000	255,255,0	1.5478285450960378	0.058106419432083334	0.05274921119311035	0.8397435897435898	0.8397435897435898
chr11	83010000	83310000	chr11	83010000	83310000	255,255,0	1.3619579127286188	0.05213922058387921	0.0586767069576086	0.7208333333333333	0.8958333333333334
chr11	69810000	70090000	chr11	69810000	70090000	255,255,0	1.3824691734549188	0.04919006516969676	0.06138443897241397	0.8523809523809524	0.8333333333333334
chr11	90250000	90460000	chr11	90250000	90460000	255,255,0	1.0679085574754215	0.07086126480243299	0.03892542765214847	0.723435655253837	0.7620334211243303
chr11	108650000	108970000	chr11	108650000	108970000	255,255,0	1.3376685050615311	0.053273904267942665	0.05607784310419822	0.6875	0.9007352941176471
chr11	57080000	57440000	chr11	57080000	57440000	255,255,0	1.3463264181007575	0.04713867558706618	0.06218783062821824	0.8625730994152047	0.7748538011695907
chr11	95890000	96500000	chr11	95890000	96500000	255,255,0	1.8792364091280211	0.05905976833427823	0.05022726000842909	0.9552549427679501	0.967741935483871
chr11	47420000	47660000	chr11	47420000	47660000	255,255,0	1.4042740084504415	0.06310244333569373	0.046157485603652404	0.8141025641025641	0.7884615384615384
chr11	27340000	27480000	chr11	27340000	27480000	255,255,0	0.9600125182401507	0.017942751599149414	0.09092721764503582	0.5535714285714286	0.625
chr11	130770000	130980000	chr11	130770000	130980000	255,255,0	1.3098991190947245	0.05534383483092392	0.053156314168659846	0.8264462809917356	0.8099173553719008
chr11	88740000	89120000	chr11	88740000	89120000	255,255,0	1.1323298475944856	0.04697173019139832	0.06132841738829008	0.823879142300195	0.6136777128005197
chr11	87110000	87460000	chr11	87110000	87460000	255,255,0	1.7056122358112016	0.05417370202131849	0.05382091129547059	0.8981481481481481	0.9104938271604939
chr11	14940000	15070000	chr11	14940000	15070000	255,255,0	0.8913690994636754	0.022663490412619704	0.08497835577222554	0.5306122448979592	0.5306122448979592
chr11	35010000	35500000	chr11	35010000	35500000	255,255,0	1.753802624322599	0.04511311315932734	0.06169679049805782	0.896	0.9568
chr11	118810000	119030000	chr11	118810000	119030000	255,255,0	1.0770695527501315	0.03386443517398706	0.07214894817174093	0.6287878787878788	0.7651515151515151
chr11	27160000	27490000	chr11	27160000	27490000	255,255,0	1.616757380032072	0.04617244645428123	0.059197611683208085	0.8650519031141869	0.8996539792387543
chr11	8010000	8170000	chr11	8010000	8170000	255,255,0	0.9629066501059602	0.03495590985001655	0.06951071528265636	0.6805555555555556	0.5972222222222222
chr11	68450000	68750000	chr11	68450000	68750000	255,255,0	1.2977124976875594	0.056912713593057385	0.04656140222243427	0.8458333333333333	0.8125
chr11	44820000	45100000	chr11	44820000	45100000	255,255,0	1.5694513938046335	0.054092672473814496	0.049352684515003575	0.8523809523809524	0.8809523809523809
chr11	122710000	123010000	chr11	122710000	123010000	255,255,0	1.4218838523513984	0.03528461944843725	0.06794505652605506	0.8541666666666666	0.8958333333333334
chr11	14760000	15080000	chr11	14760000	15080000	255,255,0	1.2788658122374978	0.04728695385960937	0.055351093969840476	0.6654411764705882	0.8419117647058824
chr11	32370000	32680000	chr11	32370000	32680000	255,255,0	1.215080146454496	0.043464570379465634	0.0588751231579982	0.86328125	0.6953125
chr11	75300000	75420000	chr11	75300000	75420000	255,255,0	0.8100222438510675	0.03742081016511496	0.06455128069777728	0.5	0.5
chr11	40440000	40860000	chr11	40440000	40860000	255,255,0	1.2341274692187665	0.052236604792854566	0.04938258774889479	0.8568968909878001	0.680883510428965
chr11	83710000	83950000	chr11	83710000	83950000	255,255,0	1.1753672154629964	0.03275779268066811	0.06806495413272065	0.5448717948717948	0.8653846153846154
chr11	125150000	125380000	chr11	125150000	125380000	255,255,0	1.3053863166865491	0.05453673507974689	0.0462452685581413	0.7986111111111112	0.8125
chr11	102570000	102910000	chr11	102570000	102910000	255,255,0	1.2391594572451876	0.06273673891332447	0.03801213958697873	0.7745098039215687	0.8006535947712419
chr11	10420000	10610000	chr11	10420000	10610000	255,255,0	1.1168428948280997	0.01899044346537035	0.0815297817225493	0.51	0.77
chr11	75440000	75590000	chr11	75440000	75590000	255,255,0	1.0559944149471316	0.050244537631394026	0.05009872147308505	0.671875	0.609375
chr11	123770000	124070000	chr11	123770000	124070000	255,255,0	1.0680524749706417	0.04046054986808353	0.059686818216375975	0.5708333333333333	0.8375
chr11	128030000	128570000	chr11	128030000	128570000	255,255,0	1.094483366031293	0.04376949460983925	0.05631530460487342	0.6715561224489797	0.7843679138321995
chr11	65940000	66100000	chr11	65940000	66100000	255,255,0	1.0044292703280444	0.04011677062114528	0.05986866347742675	0.6527777777777778	0.6805555555555556
chr11	59610000	60030000	chr11	59610000	60030000	255,255,0	1.2363621600412442	0.05212494026715929	0.04767595637909389	0.8333333333333334	0.816017316017316
chr11	47990000	48130000	chr11	47990000	48130000	255,255,0	0.9638335446353032	0.029934175940735105	0.06948069909215485	0.5535714285714286	0.625
chr11	70110000	70310000	chr11	70110000	70310000	255,255,0	1.0722154664389485	0.03633672260043051	0.0628371252378749	0.6818181818181818	0.7363636363636363
chr11	27700000	28050000	chr11	27700000	28050000	255,255,0	1.3328084856155713	0.05877463624536594	0.03950099790227539	0.8611111111111112	0.7438271604938271
chr11	20250000	20490000	chr11	20250000	20490000	255,255,0	1.2112693943377955	0.04768009375233772	0.05058886417786305	0.654585798816568	0.8212524654832347
chr11	82410000	82830000	chr11	82410000	82830000	255,255,0	1.304677627646821	0.04947875288441118	0.048691115635110804	0.7554112554112554	0.8679653679653679
chr11	134200000	134470000	chr11	134200000	134470000	255,255,0	1.1221965802171356	0.03138669984268308	0.066689164631177	0.6479591836734694	0.8724489795918368
chr11	120960000	121390000	chr11	120960000	121390000	255,255,0	1.1559768686608585	0.05556936569497818	0.0422557135534653	0.8698347107438017	0.6549586776859504
chr11	118260000	118380000	chr11	118260000	118380000	255,255,0	0.798771303977162	0.07591699640567795	0.021814862309079197	0.5	0.5
chr11	13800000	14100000	chr11	13800000	14100000	255,255,0	1.1518830621366982	0.046608641913974486	0.050834649054188635	0.5125	0.8458333333333333
chr11	31100000	31420000	chr11	31100000	31420000	255,255,0	0.903401506794016	0.06311310789440039	0.03421421155906578	0.6627169219488349	0.5094559638259736
chr11	22240000	22470000	chr11	22240000	22470000	255,255,0	0.8602469005879012	0.06178957932335007	0.035531255162240254	0.6597222222222222	0.5208333333333334
chr11	63790000	63980000	chr11	63790000	63980000	255,255,0	1.1859667439838808	0.04912385793908361	0.0478478130054865	0.79	0.73
chr11	16480000	16600000	chr11	16480000	16600000	255,255,0	0.8202486716342929	0.048938985428824286	0.04759229280458312	0.5	0.5
chr11	102950000	103300000	chr11	102950000	103300000	255,255,0	1.3870241299546628	0.043895118326108706	0.05260510991669995	0.8055555555555556	0.8796296296296297
chr11	26270000	26670000	chr11	26270000	26670000	255,255,0	1.4439949783015278	0.04664601018053571	0.048143461614686245	0.9023809523809524	0.7833333333333333
chr11	121410000	121680000	chr11	121410000	121680000	255,255,0	0.9097143742505036	0.02923319831523635	0.06541664158623806	0.6071428571428571	0.6785714285714286
chr11	26720000	27140000	chr11	26720000	27140000	255,255,0	1.5091264585993387	0.046921998930912465	0.04772586793992055	0.8852813852813853	0.8722943722943723
chr11	10260000	10620000	chr11	10260000	10620000	255,255,0	1.5460424421083898	0.032332360683594366	0.06191007962395846	0.7928037686809617	0.8797108512020793
chr11	93920000	94210000	chr11	93920000	94210000	255,255,0	1.086220847799955	0.06100719323925727	0.0331755548323896	0.8711111111111111	0.5955555555555555
chr11	93010000	93270000	chr11	93010000	93270000	255,255,0	1.1164815445064913	0.05314528777008616	0.04069725084204371	0.8296703296703297	0.6868131868131868
chr11	127620000	127960000	chr11	127620000	127960000	255,255,0	0.7506421577969097	0.04696833730228515	0.045946913469243705	0.58531131750946	0.5292397660818713
chr11	82840000	83000000	chr11	82840000	83000000	255,255,0	1.062757103070089	0.057117401836089	0.03558195327032747	0.6805555555555556	0.625
chr11	33450000	33790000	chr11	33450000	33790000	255,255,0	1.3633032316405056	0.0382928265246012	0.054114128069597686	0.8202614379084967	0.8333333333333334
chr11	103560000	103860000	chr11	103560000	103860000	255,255,0	1.1979202862326541	0.05258458455756938	0.0393325934713097	0.7541666666666667	0.7958333333333333
chr11	6880000	7220000	chr11	6880000	7220000	255,255,0	1.1396814737742398	0.05882839243430989	0.03307127987834348	0.8057098765432099	0.6020868945868947
chr11	66150000	66350000	chr11	66150000	66350000	255,255,0	1.155071088357211	0.04450237569605549	0.04721081128608942	0.7909090909090909	0.7363636363636363
chr11	16780000	16900000	chr11	16780000	16900000	255,255,0	0.807396299894056	0.0187630190645258	0.07294878891062362	0.5	0.5
chr11	32940000	33200000	chr11	32940000	33200000	255,255,0	0.8318341289301836	0.058354922326862534	0.03332669052408791	0.5145833333333334	0.6310668498168498
chr11	118250000	118510000	chr11	118250000	118510000	255,255,0	1.221440261486666	0.046720396382576954	0.04485110314907829	0.8296703296703297	0.6868131868131868
chr11	129680000	129900000	chr11	129680000	129900000	255,255,0	1.1806682564107935	0.04363294682456436	0.047356879009867764	0.7651515151515151	0.8257575757575758
chr11	78500000	78640000	chr11	78500000	78640000	255,255,0	0.8882284893991464	0.013082557168947968	0.07781005769966362	0.5178571428571429	0.5892857142857143
chr11	7270000	7470000	chr11	7270000	7470000	255,255,0	1.1695684231642731	0.032306522898400046	0.05849856293272526	0.6454545454545455	0.7545454545454545
chr11	120620000	120780000	chr11	120620000	120780000	255,255,0	0.9856357538516742	0.05030241178890145	0.040470819604863706	0.6805555555555556	0.6527777777777778
chr11	66770000	66930000	chr11	66770000	66930000	255,255,0	1.045574944961759	0.04928375677426007	0.040931342482706815	0.6805555555555556	0.6805555555555556
chr11	11240000	11670000	chr11	11240000	11670000	255,255,0	1.242077828727419	0.03873705854766418	0.05134279021591208	0.6425619834710744	0.8615702479338843
chr11	110550000	110790000	chr11	110550000	110790000	255,255,0	1.3524096822772642	0.0405462687017615	0.049344229461884936	0.75	0.8653846153846154
chr11	75900000	76170000	chr11	75900000	76170000	255,255,0	1.4966953158465133	0.04705753313722118	0.04240461857433857	0.8622448979591837	0.8928571428571429
chr11	119530000	119790000	chr11	119530000	119790000	255,255,0	1.2825441884273003	0.05163256280531418	0.037671530334092124	0.7857142857142857	0.7472051070316966
chr11	62110000	62300000	chr11	62110000	62300000	255,255,0	1.2046645686822748	0.04253877195844101	0.04671996967850048	0.79	0.75
chr11	19400000	19750000	chr11	19400000	19750000	255,255,0	1.1237589505963346	0.044087019412122216	0.04505751914281725	0.7746913580246914	0.6049697656840514
chr11	34460000	34590000	chr11	34460000	34590000	255,255,0	0.8819173782197647	0.040790758503770626	0.048215213766008555	0.5306122448979592	0.5714285714285714
chr11	126830000	126950000	chr11	126830000	126950000	255,255,0	0.7330796543297088	0.06406325731729022	0.024935054957817965	0.5	0.5
chr11	83440000	83630000	chr11	83440000	83630000	255,255,0	0.8852847093466653	0.06214447039857206	0.026433119725058435	0.6803030303030303	0.5144628099173554
chr11	46590000	46840000	chr11	46590000	46840000	255,255,0	1.285335628701399	0.04762132948418002	0.04090554438218194	0.8520710059171598	0.7100591715976331
chr11	17570000	17800000	chr11	17570000	17800000	255,255,0	1.3772700509252358	0.03324586143222096	0.055175465786053354	0.8263888888888888	0.8125
chr11	78700000	79180000	chr11	78700000	79180000	255,255,0	1.592635208162092	0.050936267416508335	0.037305597803355676	0.9305072463768116	0.8733333333333333
chr11	6170000	6480000	chr11	6170000	6480000	255,255,0	1.259990427604502	0.03698194430097729	0.05120576053907576	0.70703125	0.80859375
chr11	68780000	68960000	chr11	68780000	68960000	255,255,0	1.0207328091644488	0.03557416765883126	0.05221382141828296	0.6555555555555556	0.7222222222222222
chr11	44520000	44740000	chr11	44520000	44740000	255,255,0	1.2228282168926716	0.037313934122636755	0.05012782876837489	0.7651515151515151	0.7651515151515151
chr11	112680000	112950000	chr11	112680000	112950000	255,255,0	1.2498657641113589	0.05618553113900168	0.030898276665730667	0.7295918367346939	0.8520408163265306
chr11	40960000	41330000	chr11	40960000	41330000	255,255,0	1.0889963545176786	0.0468783513093408	0.0400999975165373	0.5872576177285319	0.8365650969529086
chr11	85820000	86010000	chr11	85820000	86010000	255,255,0	1.1637857916709722	0.04299618250466163	0.043719641005340176	0.69	0.77
chr11	12180000	12460000	chr11	12180000	12460000	255,255,0	1.027790420791336	0.05890095545661525	0.027201248885841217	0.7761904761904762	0.5
chr11	74230000	74580000	chr11	74230000	74580000	255,255,0	1.1742890722927615	0.038161634773591004	0.04770565004012359	0.6944444444444444	0.8364197530864198
chr11	124920000	125120000	chr11	124920000	125120000	255,255,0	1.260180094662336	0.037924239443009836	0.04765534790225752	0.7727272727272727	0.8090909090909091
chr11	81370000	81650000	chr11	81370000	81650000	255,255,0	1.1789557036507672	0.034652157871316445	0.050840053330360735	0.7380952380952381	0.7666666666666667
chr11	5390000	5630000	chr11	5390000	5630000	255,255,0	0.920807002514358	0.035593078853291694	0.04946814650393733	0.5961538461538461	0.6346153846153846
chr11	44300000	44480000	chr11	44300000	44480000	255,255,0	1.2165274734095441	0.05253095597363601	0.03244620717801694	0.7666666666666667	0.7222222222222222
chr11	5780000	6020000	chr11	5780000	6020000	255,255,0	1.045964562917321	0.05130901222969861	0.03361698727636897	0.7115384615384616	0.6217948717948718
chr11	40250000	40420000	chr11	40250000	40420000	255,255,0	1.1210307875315233	0.03836087894130904	0.04646200677939043	0.691358024691358	0.7160493827160493
chr11	31880000	32040000	chr11	31880000	32040000	255,255,0	0.9527129400917838	0.05411686718859794	0.029937354373082137	0.6805555555555556	0.5694444444444444
chr11	25940000	26230000	chr11	25940000	26230000	255,255,0	1.2925066178891254	0.03463758941016336	0.048921721714310445	0.7822222222222223	0.8177777777777778
chr11	72160000	72360000	chr11	72160000	72360000	255,255,0	1.2549785288391861	0.034394854282301	0.048766017551627114	0.7363636363636363	0.7727272727272727
chr11	46090000	46310000	chr11	46090000	46310000	255,255,0	1.2467289509262298	0.06087239146689678	0.02223911163899485	0.7954545454545454	0.7954545454545454
chr11	30700000	30980000	chr11	30700000	30980000	255,255,0	1.0909362658666453	0.027140802241536924	0.05556135885277874	0.5095238095238095	0.8523809523809524
chr11	112260000	112440000	chr11	112260000	112440000	255,255,0	1.1134399338885104	0.03577538426598544	0.04640406921366036	0.7222222222222222	0.6777777777777778
chr11	27500000	27680000	chr11	27500000	27680000	255,255,0	0.8843729272398195	0.044138469611340735	0.037775602268157266	0.6333333333333333	0.5
chr11	120420000	120570000	chr11	120420000	120570000	255,255,0	0.8833645642282506	0.022543648258933194	0.05871856890817377	0.578125	0.609375
chr11	27170000	27310000	chr11	27170000	27310000	255,255,0	0.9310691534051243	0.06466564781053918	0.01640504454156128	0.625	0.5535714285714286
chr11	8240000	8420000	chr11	8240000	8420000	255,255,0	1.0785873066264728	0.042736065461760744	0.038237562692232684	0.6333333333333333	0.7444444444444445
chr11	32070000	32250000	chr11	32070000	32250000	255,255,0	1.0283455862527537	0.031659861595847494	0.049171027392967824	0.6555555555555556	0.7
chr11	84530000	84700000	chr11	84530000	84700000	255,255,0	1.0536687339314836	0.03677075715519067	0.04394622948786572	0.6419753086419753	0.691358024691358
chr11	113710000	113930000	chr11	113710000	113930000	255,255,0	1.2186687214555407	0.05874115312381034	0.021080734134597174	0.8409090909090909	0.5984848484848485
chr11	129210000	129410000	chr11	129210000	129410000	255,255,0	1.1172071418603906	0.02737987603802296	0.052373905697667734	0.7422727272727272	0.7531818181818182
chr11	95950000	96100000	chr11	95950000	96100000	255,255,0	0.7969326983052062	0.06822679242381581	0.011475724221633302	0.6417857142857144	0.5139285714285715
chr11	18650000	18870000	chr11	18650000	18870000	255,255,0	0.8891099377828476	0.05344647492476465	0.02623004042525767	0.5681818181818182	0.6590909090909091
chr11	46430000	46570000	chr11	46430000	46570000	255,255,0	0.9064829104617267	0.024932981492460683	0.05411510335703065	0.5535714285714286	0.625
chr11	17390000	17550000	chr11	17390000	17550000	255,255,0	1.0432409309913577	0.04582360626586865	0.0331798072161523	0.6527777777777778	0.6527777777777778
chr11	124100000	124230000	chr11	124100000	124230000	255,255,0	0.8123777126965129	0.03571139699916017	0.04311595213038262	0.5714285714285714	0.5306122448979592
chr11	102580000	102760000	chr11	102580000	102760000	255,255,0	0.9722080386589418	0.055502487101466075	0.02330412582265616	0.7222222222222222	0.5888888888888889
chr11	45310000	45530000	chr11	45310000	45530000	255,255,0	1.328988970370859	0.03260301890663551	0.045887195119192176	0.7651515151515151	0.8409090909090909
chr11	43760000	44020000	chr11	43760000	44020000	255,255,0	1.246190749871515	0.04235656457097621	0.035946019319460565	0.7417582417582418	0.8186813186813187
chr11	119810000	119940000	chr11	119810000	119940000	255,255,0	0.880850120931229	0.05006351638027203	0.028109795181792623	0.5714285714285714	0.5714285714285714
chr11	19400000	19590000	chr11	19400000	19590000	255,255,0	1.1003973687592867	0.05187460288990153	0.025577179999192217	0.77	0.55
chr11	120800000	120950000	chr11	120800000	120950000	255,255,0	0.9723349877838888	0.035459999611340845	0.04055010571602527	0.609375	0.671875
chr11	124240000	124530000	chr11	124240000	124530000	255,255,0	1.1037970715994194	0.05407750409050062	0.02132953449289648	0.8533333333333334	0.6044444444444445
chr11	78700000	78840000	chr11	78700000	78840000	255,255,0	0.9188398522033646	0.06185474139619243	0.013545395476517261	0.625	0.5535714285714286
chr11	88430000	88720000	chr11	88430000	88720000	255,255,0	1.2209088776622	0.032359953352348286	0.04287192838734555	0.6311111111111111	0.8711111111111111
chr11	6030000	6160000	chr11	6030000	6160000	255,255,0	0.8504433046165811	0.03182279516514768	0.04325987542502362	0.5306122448979592	0.5306122448979592
chr11	84720000	84880000	chr11	84720000	84880000	255,255,0	1.1222594156496146	0.034923057223321514	0.040079696350784705	0.7083333333333334	0.6805555555555556
chr11	8530000	8760000	chr11	8530000	8760000	255,255,0	1.0380551250719776	0.04619033535127677	0.028141677400159517	0.7569444444444444	0.5486111111111112
chr11	68320000	68440000	chr11	68320000	68440000	255,255,0	0.714375382581202	0.044382867558895346	0.02943115996342745	0.5	0.5
chr11	76580000	76720000	chr11	76580000	76720000	255,255,0	0.8882428176561477	0.02522512123067331	0.04820220813507329	0.5892857142857143	0.5892857142857143
chr11	125440000	125600000	chr11	125440000	125600000	255,255,0	0.7865307535696311	0.03922317547792351	0.033727771177128094	0.5694444444444444	0.5416666666666666
chr11	120970000	121120000	chr11	120970000	121120000	255,255,0	0.892474558503235	0.054357349653504056	0.017745546651486463	0.671875	0.515625
chr11	96910000	97230000	chr11	96910000	97230000	255,255,0	0.8799404303161582	0.03693611796017826	0.03485101906602315	0.6066176470588235	0.7095588235294118
chr11	31050000	31290000	chr11	31050000	31290000	255,255,0	0.8305709455949164	0.04870822683517088	0.023003631985529183	0.6217948717948718	0.5064102564102564
chr11	118610000	118800000	chr11	118610000	118800000	255,255,0	1.131953718375586	0.04059886626635658	0.031045124555968508	0.75	0.69
chr11	63040000	63230000	chr11	63040000	63230000	255,255,0	0.9431303521227821	0.042131346433141974	0.0294535614363308	0.79	0.53
chr11	113950000	114120000	chr11	113950000	114120000	255,255,0	1.0181717360784113	0.01653437309705436	0.05145295157989754	0.6419753086419753	0.691358024691358
chr11	30410000	30650000	chr11	30410000	30650000	255,255,0	1.332255609995607	0.04710193106098043	0.020801205030693253	0.8653846153846154	0.7756410256410257
chr11	102330000	102510000	chr11	102330000	102510000	255,255,0	1.0440328574279372	0.033764043409210694	0.033833112111200894	0.6777777777777778	0.7222222222222222
chr11	9450000	9610000	chr11	9450000	9610000	255,255,0	1.0814984353293335	0.02848622587912568	0.03888687590855183	0.625	0.7083333333333334
chr11	95050000	95220000	chr11	95050000	95220000	255,255,0	0.8520748564626446	0.02551457524811109	0.0417068677291527	0.5679012345679012	0.6666666666666666
chr11	19130000	19390000	chr11	19130000	19390000	255,255,0	1.3866299610458912	0.02919169686647599	0.03766292027199489	0.7967032967032966	0.8626373626373627
chr11	63490000	63640000	chr11	63490000	63640000	255,255,0	0.9642575708598711	0.03803369578033521	0.028522614105674637	0.671875	0.640625
chr11	93750000	93900000	chr11	93750000	93900000	255,255,0	0.84962779346979	0.027287013382395257	0.037838434581521335	0.640625	0.578125
chr11	33230000	33430000	chr11	33230000	33430000	255,255,0	1.2320351832155398	0.03420979614320948	0.029944312698150413	0.7727272727272727	0.7909090909090909
chr11	110820000	111040000	chr11	110820000	111040000	255,255,0	0.9804136494786321	0.04156816136369254	0.02219079235126202	0.762689393939394	0.5034722222222222
chr11	47680000	47870000	chr11	47680000	47870000	255,255,0	0.9773291102272385	0.03462308298884411	0.02495336282662278	0.73	0.61
chr11	17040000	17180000	chr11	17040000	17180000	255,255,0	0.8889854294064617	0.018479873602759128	0.0410721271639085	0.5892857142857143	0.5535714285714286
chr11	132490000	132710000	chr11	132490000	132710000	255,255,0	1.090882363144103	0.024604490290243603	0.034703915355525194	0.7045454545454546	0.8257575757575758
chr11	78280000	78480000	chr11	78280000	78480000	255,255,0	1.0670205739525125	0.042378382581697405	0.016763889100975475	0.7727272727272727	0.6636363636363637
chr11	41370000	41560000	chr11	41370000	41560000	255,255,0	0.958440402693888	0.02874275453438503	0.029594881390917285	0.69	0.63
chr11	102080000	102230000	chr11	102080000	102230000	255,255,0	0.895729092060647	0.024643003021177175	0.0314758056424106	0.671875	0.578125
chr11	106130000	106310000	chr11	106130000	106310000	255,255,0	0.7976372927738684	0.025621104935950656	0.030017799862282576	0.5490079365079366	0.5867063492063492
chr11	15670000	15830000	chr11	15670000	15830000	255,255,0	1.0568780765555088	0.031377754350566917	0.022522074550584574	0.6805555555555556	0.6805555555555556
chr11	116760000	116920000	chr11	116760000	116920000	255,255,0	0.9322817542761377	0.03289065473469154	0.02096538789968518	0.6805555555555556	0.5972222222222222
chr11	84920000	85180000	chr11	84920000	85180000	255,255,0	0.9878501003404017	0.030626840262983665	0.023049780583205615	0.7637362637362637	0.5769230769230769
chr11	128380000	128560000	chr11	128380000	128560000	255,255,0	0.7779654772739532	0.021064585812139627	0.031984532948061	0.5222222222222223	0.6111111111111112
chr11	124570000	124860000	chr11	124570000	124860000	255,255,0	0.7998733241918143	0.021868396051072443	0.029295820752479308	0.5955555555555555	0.5777777777777777
chr11	75600000	75780000	chr11	75600000	75780000	255,255,0	0.8113801438868455	0.027164341026843265	0.023878969433918276	0.5666666666666667	0.5666666666666667
chr11	73930000	74160000	chr11	73930000	74160000	255,255,0	0.8389501006571394	0.032720033538142915	0.018196843509535092	0.6313888888888889	0.5395
chr11	17940000	18090000	chr11	17940000	18090000	255,255,0	0.9594609165231545	0.03206373884345079	0.018029116234750366	0.609375	0.671875
chr11	129030000	129190000	chr11	129030000	129190000	255,255,0	0.899135652570356	0.01797323713745604	0.03183054211935284	0.5972222222222222	0.6805555555555556
chr11	18910000	19080000	chr11	18910000	19080000	255,255,0	0.9937701838241502	0.024838018413996778	0.024953654769401187	0.6419753086419753	0.6666666666666666
chr11	118070000	118230000	chr11	118070000	118230000	255,255,0	0.9092070531689634	0.01115374719760541	0.03839200545627468	0.5138888888888888	0.7083333333333334
chr11	85600000	85760000	chr11	85600000	85760000	255,255,0	0.8354699016676594	0.018650136448050844	0.027791237522739615	0.5234375	0.6480902777777777
chr11	35710000	35900000	chr11	35710000	35900000	255,255,0	0.789853839067326	0.021217260675110407	0.02070369194260484	0.63	0.51
chr11	133390000	133540000	chr11	133390000	133540000	255,255,0	0.6970421151364128	0.017180230056434022	0.02317774935247678	0.515625	0.578125
chr11	78890000	79030000	chr11	78890000	79030000	255,255,0	0.7544321803005785	0.01496359132426217	0.013924358156535957	0.5178571428571429	0.5535714285714286
chr2B	99140000	100110000	chr2B	99140000	100110000	255,255,0	1.1913624685570376	0.21654949768821807	0.19904789366730696	0.8167430237401083	0.7201166180758017
chr2B	47930000	48730000	chr2B	47930000	48730000	255,255,0	0.9512723355822628	0.1282207512426225	0.2192144769832223	0.723780487804878	0.6804878048780488
chr2B	129430000	130140000	chr2B	129430000	130140000	255,255,0	1.1864101921811916	0.1059359316219061	0.16938972024939383	0.7854938271604939	0.7584876543209876
chr2B	130260000	131150000	chr2B	130260000	131150000	255,255,0	1.2241310737032907	0.14413076079705522	0.11985055666747765	0.8301234567901234	0.7283950617283951
chr2B	3270000	3920000	chr2B	3270000	3920000	255,255,0	0.8075209705774473	0.06604553175450853	0.171226462643505	0.45179063360881544	0.6528925619834711
chr2B	45190000	45930000	chr2B	45190000	45930000	255,255,0	1.1615429682552227	0.10064792849568577	0.1180796669449671	0.8776671408250356	0.5995732574679943
chr2B	39380000	40270000	chr2B	39380000	40270000	255,255,0	1.2375536245520748	0.10396270397739593	0.09663700674591036	0.9066666666666666	0.6617283950617284
chr2B	13740000	14380000	chr2B	13740000	14380000	255,255,0	1.0696455831835257	0.09876919012247692	0.10104750766082138	0.7571022727272727	0.6033017676767676
chr2B	57360000	58120000	chr2B	57360000	58120000	255,255,0	0.8919195865623877	0.08422008388560094	0.1154107661410965	0.680161943319838	0.50944669365722
chr2B	58290000	58940000	chr2B	58290000	58940000	255,255,0	0.8459570383980122	0.0916722630561446	0.10771301832885792	0.5895316804407713	0.5344352617079889
chr2B	51650000	52220000	chr2B	51650000	52220000	255,255,0	1.0239798875167798	0.08728469140615097	0.11184332741735495	0.7086801426872771	0.5683709869203329
chr2B	123770000	124520000	chr2B	123770000	124520000	255,255,0	1.6185748545962229	0.15628126261262149	0.04255092164380836	0.6247593490304709	0.9592581371191136
chr2B	56630000	57000000	chr2B	56630000	57000000	255,255,0	0.8801179563779306	0.12329931570362927	0.0753611321553152	0.6814404432132964	0.590027700831025
chr2B	58540000	59100000	chr2B	58540000	59100000	255,255,0	0.8267823582166152	0.11592068906449216	0.08270366821465534	0.5283251231527094	0.6268472906403941
chr2B	16920000	17220000	chr2B	16920000	17220000	255,255,0	1.3945173938761477	0.10669444379111143	0.09165286817471174	0.8625	0.7125
chr2B	110310000	110470000	chr2B	110310000	110470000	255,255,0	0.8786713593068215	0.04231017444510566	0.15597280642461206	0.6527777777777778	0.5694444444444444
chr2B	53390000	54150000	chr2B	53390000	54150000	255,255,0	0.9607937608403198	0.12270743547029397	0.07554595346519248	0.5526315789473685	0.6592442645074224
chr2B	28610000	29730000	chr2B	28610000	29730000	255,255,0	1.0235874399535898	0.10692741670866945	0.09107957794514691	0.7841478696741855	0.50031328320802
chr2B	123930000	124310000	chr2B	123930000	124310000	255,255,0	1.0696937660626753	0.051504839872081265	0.1464356144020819	0.7973684210526316	0.6710526315789473
chr2B	12120000	12620000	chr2B	12120000	12620000	255,255,0	0.802745869539143	0.10463261435367498	0.09181623403195482	0.7184615384615385	0.5307692307692308
chr2B	98340000	98800000	chr2B	98340000	98800000	255,255,0	1.43005810875185	0.0917225669291413	0.10333585066285822	0.8170289855072463	0.7971014492753623
chr2B	123640000	124520000	chr2B	123640000	124520000	255,255,0	1.6989532282119786	0.13460009404755693	0.060064761493650254	0.7348484848484849	0.9464646464646465
chr2B	104050000	105110000	chr2B	104050000	105110000	255,255,0	1.048084697038504	0.09564546150855532	0.09897769558408154	0.8326345213137666	0.5244584206848357
chr2B	85890000	86620000	chr2B	85890000	86620000	255,255,0	1.005689862215252	0.08463410593764455	0.10786064016491817	0.7618699780861943	0.5412710007304602
chr2B	49830000	50040000	chr2B	49830000	50040000	255,255,0	0.970056041656122	0.13399862910249838	0.05755826938275972	0.6942148760330579	0.7024793388429752
chr2B	51290000	51500000	chr2B	51290000	51500000	255,255,0	0.867322833766741	0.03929830632860152	0.15192224681151612	0.6198347107438017	0.6446280991735537
chr2B	31880000	32760000	chr2B	31880000	32760000	255,255,0	1.2864909176064014	0.07980217741507178	0.11119865970080337	0.7287878787878788	0.8272727272727273
chr2B	107580000	108660000	chr2B	107580000	108660000	255,255,0	1.741532317266536	0.09422829050161391	0.09645750671559794	0.9255892255892256	0.9235690235690236
chr2B	71460000	72110000	chr2B	71460000	72110000	255,255,0	0.9627903854796095	0.0882113338409676	0.10146313726921485	0.7318640955004592	0.5206611570247934
chr2B	125410000	125570000	chr2B	125410000	125570000	255,255,0	0.7299652015357281	0.12272470839244255	0.06635711922279092	0.5303819444444444	0.5703125
chr2B	26530000	27520000	chr2B	26530000	27520000	255,255,0	1.3280527900267214	0.11248642964873044	0.07645373003924044	0.678	0.9128
chr2B	22180000	22800000	chr2B	22180000	22800000	255,255,0	1.1314825862654625	0.13364560247552115	0.05331545752054237	0.6965725806451613	0.8074596774193549
chr2B	122930000	123420000	chr2B	122930000	123420000	255,255,0	1.3933564475380256	0.09376598481259393	0.09084917576822055	0.8544	0.848
chr2B	61190000	61770000	chr2B	61190000	61770000	255,255,0	1.7799345364888572	0.08696071475707307	0.09702427434658567	0.9341530271730494	0.8536369775941521
chr2B	107410000	107570000	chr2B	107410000	107570000	255,255,0	1.2374091547295079	0.08127815613460543	0.10245763072594632	0.7083333333333334	0.7083333333333334
chr2B	37700000	38290000	chr2B	37700000	38290000	255,255,0	1.4429996617222114	0.0997942668500511	0.08392384402485917	0.9055555555555556	0.8
chr2B	48870000	49190000	chr2B	48870000	49190000	255,255,0	1.302277861949714	0.09672170827547968	0.08622314667608331	0.875	0.7426470588235294
chr2B	84530000	85430000	chr2B	84530000	85430000	255,255,0	0.7623198532455969	0.08834995022018476	0.09456154433673647	0.5169082125603864	0.44879227053140097
chr2B	121240000	121700000	chr2B	121240000	121700000	255,255,0	0.8917015840822656	0.07891075730326193	0.10291946592688185	0.5471014492753623	0.8007246376811594
chr2B	46480000	46780000	chr2B	46480000	46780000	255,255,0	0.7668189256024933	0.07202159111711277	0.10937266391659833	0.6166666666666667	0.6291666666666667
chr2B	127470000	128200000	chr2B	127470000	128200000	255,255,0	1.4312209438219325	0.09438719278491525	0.08652995966760976	0.7694624269539809	0.9230218224981739
chr2B	24630000	25400000	chr2B	24630000	25400000	255,255,0	1.5751795584963468	0.09994249001789052	0.0805319381607757	0.8257725180802103	0.9178172255095332
chr2B	68230000	68750000	chr2B	68230000	68750000	255,255,0	1.1194891071998239	0.1083416615881189	0.07166576086343633	0.5769230769230769	0.7849002849002849
chr2B	27550000	28540000	chr2B	27550000	28540000	255,255,0	1.64384671092188	0.09189550204483346	0.08793577737382702	0.8984	0.924
chr2B	52430000	53220000	chr2B	52430000	53220000	255,255,0	1.2536795594448353	0.08519317269767687	0.09444853691514843	0.815625	0.683125
chr2B	24080000	24530000	chr2B	24080000	24530000	255,255,0	1.312129937357146	0.09486355370161374	0.08335187111056269	0.831758034026465	0.8185255198487713
chr2B	118900000	119690000	chr2B	118900000	119690000	255,255,0	1.1652235962586868	0.0896444947568088	0.08806598761033628	0.763125	0.7475625
chr2B	76230000	76970000	chr2B	76230000	76970000	255,255,0	1.0431781790367043	0.08643010178004494	0.09104775766993085	0.5092460881934566	0.8051209103840683
chr2B	53250000	54160000	chr2B	53250000	54160000	255,255,0	1.3729726345779731	0.08147893405483414	0.09452177602400243	0.8870510396975425	0.695179584120983
chr2B	36480000	37680000	chr2B	36480000	37680000	255,255,0	1.5975854499204134	0.09891243918979598	0.07503600856090975	0.8325136612021858	0.9139344262295082
chr2B	70470000	71440000	chr2B	70470000	71440000	255,255,0	1.3359855897658925	0.09038347863266612	0.0826522869517215	0.7189587671803415	0.7703498542274052
chr2B	65600000	66380000	chr2B	65600000	66380000	255,255,0	1.5546841217844163	0.09936851379199832	0.07313983538064994	0.7493589743589744	0.916025641025641
chr2B	78000000	79030000	chr2B	78000000	79030000	255,255,0	1.2218266045166026	0.09079736865781293	0.08169575874530044	0.6704881656804734	0.7549975491704546
chr2B	110750000	111550000	chr2B	110750000	111550000	255,255,0	1.1723204434589347	0.1167993410954582	0.054785888631450855	0.8951219512195122	0.400609756097561
chr2B	57350000	58260000	chr2B	57350000	58260000	255,255,0	1.1936837455716376	0.09024962254474464	0.08131665551846737	0.6583175803402647	0.8213610586011342
chr2B	116050000	116630000	chr2B	116050000	116630000	255,255,0	1.0089588318699554	0.06531786923439212	0.10509621589244572	0.5195402298850574	0.8505747126436781
chr2B	42570000	43490000	chr2B	42570000	43490000	255,255,0	1.6690683089562208	0.07310993875298671	0.09696568151693	0.9588344125809436	0.7770582793709528
chr2B	113890000	114530000	chr2B	113890000	114530000	255,255,0	1.002775080232412	0.0906629641570486	0.07924223178688855	0.7433712121212122	0.6240530303030303
chr2B	26070000	26420000	chr2B	26070000	26420000	255,255,0	1.1790145240545598	0.09124232048470568	0.0764176577722528	0.8395061728395061	0.7376543209876543
chr2B	43600000	44240000	chr2B	43600000	44240000	255,255,0	1.2609673217859343	0.10337607113275442	0.06334386347461057	0.7452651515151515	0.8428030303030303
chr2B	55060000	55410000	chr2B	55060000	55410000	255,255,0	0.8671404613062805	0.11121170620605594	0.05367561802157339	0.6944444444444444	0.5555555555555556
chr2B	4640000	5310000	chr2B	4640000	5310000	255,255,0	1.503532148698631	0.10449641025701764	0.06011555428210305	0.801038062283737	0.9143598615916955
chr2B	122600000	122890000	chr2B	122600000	122890000	255,255,0	0.8827704150908349	0.09955753116003976	0.06484201902852216	0.6424720578566733	0.6388297172912558
chr2B	106270000	106830000	chr2B	106270000	106830000	255,255,0	1.5560955925629143	0.06870470362046271	0.09523470427150582	0.853448275862069	0.9100985221674877
chr2B	91090000	91420000	chr2B	91090000	91420000	255,255,0	1.1771497206020698	0.07090110479146125	0.09144935797885215	0.7335640138408305	0.8131487889273357
chr2B	41320000	41840000	chr2B	41320000	41840000	255,255,0	1.3427180936043441	0.08647389264873548	0.07331093091707101	0.8689458689458689	0.8276353276353277
chr2B	62480000	62750000	chr2B	62480000	62750000	255,255,0	1.433006125325059	0.11459344238963173	0.04365000851959383	0.7602040816326531	0.8724489795918368
chr2B	92900000	93120000	chr2B	92900000	93120000	255,255,0	0.984866825158909	0.08698932767081455	0.07070212553190626	0.7045454545454546	0.6136363636363636
chr2B	87370000	87960000	chr2B	87370000	87960000	255,255,0	1.0591163099791086	0.06604713982683572	0.09062742689610362	0.6433333333333333	0.6633333333333333
chr2B	126210000	126850000	chr2B	126210000	126850000	255,255,0	1.282241709284168	0.08137890451507371	0.07527575186415189	0.8162878787878788	0.84375
chr2B	82780000	83460000	chr2B	82780000	83460000	255,255,0	1.065430232996571	0.07586625178870074	0.0805113269949968	0.592436974789916	0.738655462184874
chr2B	94730000	95450000	chr2B	94730000	95450000	255,255,0	1.2154351215510064	0.09633950566246144	0.05892718055735664	0.8295795795795796	0.6478978978978979
chr2B	24630000	24820000	chr2B	24630000	24820000	255,255,0	0.8167321220401995	0.08243399712719907	0.07144007686556876	0.6718055555555555	0.5384722222222222
chr2B	14830000	15290000	chr2B	14830000	15290000	255,255,0	1.1323412689137708	0.09337257193667259	0.06027860517567767	0.802536231884058	0.6865942028985508
chr2B	35500000	36460000	chr2B	35500000	36460000	255,255,0	1.120117523728051	0.06914681010595991	0.08447257057373309	0.405187074829932	0.9017857142857143
chr2B	41850000	42500000	chr2B	41850000	42500000	255,255,0	1.7218218817736362	0.08515256621705805	0.06802567097617962	0.7658402203856749	0.9623507805325987
chr2B	120380000	120790000	chr2B	120380000	120790000	255,255,0	0.913868525022894	0.06081293530318382	0.09111547556867775	0.571907096171802	0.7152894491129784
chr2B	73190000	73430000	chr2B	73190000	73430000	255,255,0	1.2341841934110764	0.07456652139656043	0.07701033546261238	0.7680555555555555	0.7444444444444445
chr2B	132030000	132410000	chr2B	132030000	132410000	255,255,0	1.0994987112270904	0.0956155196987612	0.05369295964088357	0.7026315789473684	0.6394736842105263
chr2B	50640000	51050000	chr2B	50640000	51050000	255,255,0	1.0864338135235703	0.05688238373867812	0.09167475342788195	0.5873015873015873	0.8231292517006803
chr2B	40300000	41050000	chr2B	40300000	41050000	255,255,0	1.2805617810766254	0.05907964845295509	0.08900382728374151	0.6945983379501385	0.8871191135734072
chr2B	28080000	28530000	chr2B	28080000	28530000	255,255,0	1.273448851690906	0.06741611871663097	0.08059994451725327	0.6710775047258979	0.9187145557655955
chr2B	56070000	56560000	chr2B	56070000	56560000	255,255,0	0.9731205142767665	0.07036016670272147	0.07698537638116	0.6144	0.6464
chr2B	73780000	74110000	chr2B	73780000	74110000	255,255,0	0.9611186905757532	0.09910839016346616	0.04699315334936475	0.7436656480774128	0.5138464476699771
chr2B	73190000	73610000	chr2B	73190000	73610000	255,255,0	1.1955488244266277	0.08834783182906589	0.05735879553436411	0.6558441558441559	0.7554112554112554
chr2B	131340000	131610000	chr2B	131340000	131610000	255,255,0	1.1811086735671363	0.059729361190202154	0.08522672592920034	0.7091836734693877	0.7091836734693877
chr2B	86630000	87310000	chr2B	86630000	87310000	255,255,0	1.017765372202063	0.08302989110428889	0.06172453109476782	0.646218487394958	0.6546218487394958
chr2B	10440000	11150000	chr2B	10440000	11150000	255,255,0	1.1057659038919396	0.07376189067401	0.06996345759333474	0.8016975308641975	0.6149691358024691
chr2B	60560000	61040000	chr2B	60560000	61040000	255,255,0	1.6050463751651098	0.053143255782486715	0.09022118118994171	0.805	0.935
chr2B	109150000	109570000	chr2B	109150000	109570000	255,255,0	0.7835706323517955	0.08143534780517209	0.061449749783819355	0.5562770562770563	0.5487012987012987
chr2B	63080000	63660000	chr2B	63080000	63660000	255,255,0	1.1135670871145944	0.08113750298800428	0.061642155646813385	0.7160919540229885	0.6931034482758621
chr2B	98860000	99120000	chr2B	98860000	99120000	255,255,0	1.1266330380023002	0.06251433987175338	0.08008036410015892	0.5989010989010989	0.8296703296703297
chr2B	123900000	124520000	chr2B	123900000	124520000	255,255,0	1.7313599749451865	0.09720204703600685	0.045002064926633834	0.7479838709677419	0.9556451612903226
chr2B	91500000	91800000	chr2B	91500000	91800000	255,255,0	1.4336496950789992	0.09719062478936794	0.04427654123182939	0.8541666666666666	0.8375
chr2B	11250000	11930000	chr2B	11250000	11930000	255,255,0	1.1104878685818136	0.06006651214449736	0.0801879699021392	0.7487394957983193	0.7151260504201681
chr2B	72580000	73090000	chr2B	72580000	73090000	255,255,0	1.6776337368633008	0.07080471302667107	0.06819343400376215	0.8328402366863905	0.9186390532544378
chr2B	125640000	126190000	chr2B	125640000	126190000	255,255,0	1.5743936121808595	0.0878213270763046	0.04973593064808385	0.9017857142857143	0.9553571428571429
chr2B	81570000	82080000	chr2B	81570000	82080000	255,255,0	1.3781800514969738	0.07368530366018414	0.06385981651628614	0.7204142011834319	0.8446745562130178
chr2B	40420000	41040000	chr2B	40420000	41040000	255,255,0	1.1661612005806592	0.05451798901033624	0.08114493407864387	0.5352822580645161	0.8538306451612904
chr2B	22870000	23470000	chr2B	22870000	23470000	255,255,0	1.0098333129772539	0.06067337493981072	0.0742610588215403	0.5451612903225806	0.7924731182795699
chr2B	82370000	82730000	chr2B	82370000	82730000	255,255,0	1.4433387012708905	0.06139220393737843	0.07339414155026028	0.8099415204678363	0.8596491228070176
chr2B	13290000	13560000	chr2B	13290000	13560000	255,255,0	0.7466946695872195	0.08139274765203014	0.05329535666874152	0.6237206017425797	0.5628242331539035
chr2B	61820000	62370000	chr2B	61820000	62370000	255,255,0	1.6597558516572648	0.06763087765321152	0.06669466312005881	0.9017857142857143	0.9170918367346939
chr2B	100130000	100760000	chr2B	100130000	100760000	255,255,0	0.9622223799991902	0.06851681414782597	0.065663778764926	0.736328125	0.5595703125
chr2B	24370000	24530000	chr2B	24370000	24530000	255,255,0	0.8549991439118165	0.02230776335049177	0.11161306326314631	0.5277777777777778	0.6527777777777778
chr2B	46800000	47110000	chr2B	46800000	47110000	255,255,0	0.9529924423925658	0.07296708687022693	0.0601949385681283	0.51953125	0.74609375
chr2B	1560000	2200000	chr2B	1560000	2200000	255,255,0	0.9728680509564746	0.05271531328084657	0.07995616097620205	0.6316287878787878	0.6647727272727273
chr2B	112930000	113520000	chr2B	112930000	113520000	255,255,0	1.5603338365117416	0.05649434632780151	0.0753394310139135	0.9166666666666666	0.9033333333333333
chr2B	92400000	92810000	chr2B	92400000	92810000	255,255,0	1.6081479612144438	0.05855981803461088	0.07325775789227762	0.9206349206349206	0.8888888888888888
chr2B	63690000	64170000	chr2B	63690000	64170000	255,255,0	0.975973960986433	0.05460094002547543	0.07682685228264403	0.785	0.6083333333333333
chr2B	67470000	68080000	chr2B	67470000	68080000	255,255,0	1.3929340344360508	0.05645251301574865	0.07469057188481329	0.7554630593132154	0.8844953173777316
chr2B	80870000	81420000	chr2B	80870000	81420000	255,255,0	0.758422163288974	0.04479021709023342	0.08632367963198542	0.5012755102040817	0.5012755102040817
chr2B	44260000	45150000	chr2B	44260000	45150000	255,255,0	1.7110819035214069	0.06773029254454221	0.06332088749642495	0.8553086419753086	0.9634567901234568
chr2B	27570000	28060000	chr2B	27570000	28060000	255,255,0	1.2678710173725467	0.07538161177796932	0.05521687841282998	0.9056	0.6416
chr2B	83490000	84130000	chr2B	83490000	84130000	255,255,0	1.4687027654447857	0.06939939348514676	0.06072640857811465	0.8835227272727273	0.7964015151515151
chr2B	96460000	96650000	chr2B	96460000	96650000	255,255,0	1.274851995300529	0.0612250821530214	0.06879938771357358	0.73	0.79
chr2B	72120000	72510000	chr2B	72120000	72510000	255,255,0	0.9092149269520842	0.05793159465057905	0.0710475962832097	0.5775	0.5825
chr2B	98490000	98790000	chr2B	98490000	98790000	255,255,0	1.4784358793414776	0.054168838865196245	0.07416016653120167	0.8958333333333334	0.8416666666666667
chr2B	4260000	4450000	chr2B	4260000	4450000	255,255,0	1.1212760233106533	0.08712027973225381	0.04015623669249227	0.73	0.67
chr2B	97710000	98240000	chr2B	97710000	98240000	255,255,0	1.531410296144533	0.06072417812188331	0.06646034583032295	0.7983539094650206	0.9300411522633745
chr2B	103430000	104020000	chr2B	103430000	104020000	255,255,0	1.6682214033909304	0.07310595816437376	0.05359134112339142	0.9122222222222223	0.9455555555555556
chr2B	128950000	129280000	chr2B	128950000	129280000	255,255,0	1.114891840072294	0.04909145339459044	0.0774251881208509	0.7750865051903114	0.7474048442906575
chr2B	94120000	94600000	chr2B	94120000	94600000	255,255,0	1.541123214475734	0.04968423509801628	0.07617646456837313	0.865	0.9083333333333333
chr2B	25530000	26040000	chr2B	25530000	26040000	255,255,0	1.6761054384935976	0.0727574804409915	0.05258129882578022	0.9393491124260355	0.9304733727810651
chr2B	55470000	55980000	chr2B	55470000	55980000	255,255,0	1.5074659610018772	0.05904662690135515	0.06590942743764147	0.8180473372781065	0.9275147928994083
chr2B	410000	940000	chr2B	410000	940000	255,255,0	0.975025928092561	0.0630039826801806	0.06176220481265183	0.5065157750342936	0.7852537722908093
chr2B	6120000	6610000	chr2B	6120000	6610000	255,255,0	1.3270718388404426	0.05562465096579022	0.0689312858630429	0.7744	0.8448
chr2B	69760000	70100000	chr2B	69760000	70100000	255,255,0	1.1442023103192454	0.06570837894694646	0.05720455126290029	0.7156862745098039	0.7679738562091504
chr2B	114900000	115240000	chr2B	114900000	115240000	255,255,0	1.4293551008105245	0.06021760231047729	0.062139665954695666	0.9052287581699346	0.8464052287581699
chr2B	113580000	113860000	chr2B	113580000	113860000	255,255,0	1.5473731637213768	0.06421583351299898	0.05798434744352532	0.8904761904761904	0.8809523809523809
chr2B	67630000	68080000	chr2B	67630000	68080000	255,255,0	1.1586123718315386	0.060066336019393665	0.06158602888597457	0.5027173913043479	0.8923748353096179
chr2B	126870000	127330000	chr2B	126870000	127330000	255,255,0	1.5047014611581022	0.046277013370157744	0.07444502286442536	0.9257246376811594	0.8514492753623188
chr2B	79610000	79960000	chr2B	79610000	79960000	255,255,0	1.7991300155549517	0.05463409032602598	0.06601202134177636	0.8302469135802469	0.9166666666666666
chr2B	10450000	10950000	chr2B	10450000	10950000	255,255,0	0.9182397469364912	0.06140594749627071	0.059147466894395886	0.7584615384615384	0.5292307692307693
chr2B	52430000	52940000	chr2B	52430000	52940000	255,255,0	1.4039105238839409	0.05834646389837586	0.0620825673539247	0.915680473372781	0.7677514792899408
chr2B	23510000	24050000	chr2B	23510000	24050000	255,255,0	1.1223387730731211	0.0643302562184285	0.055348458062304554	0.7447089947089947	0.7195767195767195
chr2B	118360000	118870000	chr2B	118360000	118870000	255,255,0	1.1612087588412123	0.06410042886513874	0.05543980872036809	0.7884615384615384	0.7618343195266272
chr2B	90560000	91070000	chr2B	90560000	91070000	255,255,0	1.6326948453867383	0.052423745467206906	0.06711478543330618	0.9556213017751479	0.871301775147929
chr2B	108670000	108930000	chr2B	108670000	108930000	255,255,0	1.4425076281362141	0.0664960715205877	0.05264774148695987	0.8626373626373627	0.8516483516483516
chr2B	66430000	66950000	chr2B	66430000	66950000	255,255,0	1.5411216515253312	0.0747882056245342	0.04355417453473935	0.915954415954416	0.7706552706552706
chr2B	101960000	102450000	chr2B	101960000	102450000	255,255,0	0.8924099211294698	0.07041630058489827	0.047924490938967716	0.704	0.5024
chr2B	88020000	88350000	chr2B	88020000	88350000	255,255,0	1.3458211368894073	0.07515710104223672	0.04216064913505101	0.7675135069507679	0.8231196503369149
chr2B	132050000	132270000	chr2B	132050000	132270000	255,255,0	1.0081968515569137	0.07804565637990045	0.03799391504307917	0.6893939393939394	0.5681818181818182
chr2B	96690000	96860000	chr2B	96690000	96860000	255,255,0	1.2159042208503787	0.07215944918680436	0.04350992551615403	0.7407407407407407	0.7160493827160493
chr2B	6760000	7110000	chr2B	6760000	7110000	255,255,0	1.3266993488034138	0.07295625352527926	0.04216667693302513	0.8179012345679012	0.7932098765432098
chr2B	49570000	49780000	chr2B	49570000	49780000	255,255,0	1.047503270994644	0.05770081354804356	0.05640991161742491	0.6431818181818182	0.7596590909090909
chr2B	82100000	82310000	chr2B	82100000	82310000	255,255,0	1.2757047437842055	0.06161459653005148	0.052314407414007114	0.743801652892562	0.7272727272727273
chr2B	128230000	128570000	chr2B	128230000	128570000	255,255,0	1.4565434426621215	0.06257886413556141	0.051153002683848176	0.9313725490196079	0.826797385620915
chr2B	113220000	113470000	chr2B	113220000	113470000	255,255,0	1.31655140986717	0.03387945242134403	0.07959506546395465	0.8284023668639053	0.8520710059171598
chr2B	122190000	122540000	chr2B	122190000	122540000	255,255,0	1.3975441836542737	0.0516014822180411	0.061789475345263745	0.7561728395061729	0.9351851851851852
chr2B	42990000	43410000	chr2B	42990000	43410000	255,255,0	0.9203944977281503	0.04547641497701424	0.06782480386928871	0.5216450216450217	0.7251082251082251
chr2B	55070000	55290000	chr2B	55070000	55290000	255,255,0	1.2009730365287805	0.04391720615155001	0.06935539281704353	0.8106060606060606	0.6893939393939394
chr2B	64710000	64970000	chr2B	64710000	64970000	255,255,0	1.084884277981125	0.08069068705915063	0.032165603382422026	0.6758241758241759	0.7307692307692307
chr2B	88380000	88870000	chr2B	88380000	88870000	255,255,0	1.67062318070509	0.05843553451613373	0.05416934685973507	0.88	0.9248
chr2B	71900000	72110000	chr2B	71900000	72110000	255,255,0	1.1775962810616138	0.07000493861013216	0.042529357958129704	0.743801652892562	0.7107438016528925
chr2B	116250000	116610000	chr2B	116250000	116610000	255,255,0	1.1597677927144923	0.05581557355553396	0.056468855881121466	0.6198830409356725	0.8918128654970761
chr2B	59120000	59580000	chr2B	59120000	59580000	255,255,0	1.1026229822403968	0.05875053651718633	0.05348840661228901	0.7336956521739131	0.6957218506131551
chr2B	79060000	79540000	chr2B	79060000	79540000	255,255,0	1.300069653895399	0.05467908926731155	0.05752679350711138	0.875	0.6310507246376812
chr2B	101390000	101840000	chr2B	101390000	101840000	255,255,0	1.3114538977888857	0.058715539257837124	0.052917073916357554	0.7674858223062382	0.8922495274102079
chr2B	132560000	132840000	chr2B	132560000	132840000	255,255,0	0.8712557033929382	0.04004273879430941	0.07133330003816102	0.5666666666666667	0.6047619047619047
chr2B	54210000	54560000	chr2B	54210000	54560000	255,255,0	1.3754553195297186	0.05390232972542319	0.057451288312030585	0.8055555555555556	0.8549382716049383
chr2B	58480000	58870000	chr2B	58480000	58870000	255,255,0	1.2421644113830503	0.05419673476265041	0.0571365421800266	0.7925	0.7825
chr2B	107100000	107390000	chr2B	107100000	107390000	255,255,0	1.4073730897135968	0.06158701084608935	0.04911553639612346	0.8549392361111111	0.8249045138888889
chr2B	75070000	75630000	chr2B	75070000	75630000	255,255,0	1.3297325257217598	0.05673546561469159	0.05389269847259688	0.8386699507389163	0.7524630541871922
chr2B	120130000	120350000	chr2B	120130000	120350000	255,255,0	0.652868636042933	0.04012281662160695	0.07033596075968929	0.5	0.5606060606060606
chr2B	65980000	66360000	chr2B	65980000	66360000	255,255,0	1.2494133465614046	0.04056311398223274	0.06956482908075584	0.5710526315789474	0.881578947368421
chr2B	41350000	41600000	chr2B	41350000	41600000	255,255,0	0.8988726720660631	0.07458731376157969	0.03501195373785892	0.7396449704142012	0.5088757396449705
chr2B	102970000	103360000	chr2B	102970000	103360000	255,255,0	1.3290820153284555	0.03830270494026494	0.07075577250644102	0.6416071428571428	0.9341071428571428
chr2B	77370000	77970000	chr2B	77370000	77970000	255,255,0	1.7735507973342308	0.059280729667577	0.049690547752966246	0.9086021505376344	0.9129032258064517
chr2B	7830000	8210000	chr2B	7830000	8210000	255,255,0	1.4283258492527524	0.05014911897270996	0.05850398494265355	0.7552631578947369	0.8973684210526316
chr2B	77000000	77160000	chr2B	77000000	77160000	255,255,0	1.15258352981715	0.0816519783501723	0.026233008406615348	0.7083333333333334	0.5972222222222222
chr2B	132430000	132550000	chr2B	132430000	132550000	255,255,0	0.8092810558322423	0.06321299035230546	0.04454427238339226	0.5	0.5
chr2B	13570000	13720000	chr2B	13570000	13720000	255,255,0	0.8333145988462112	0.07635105068324341	0.030253394453337305	0.578125	0.578125
chr2B	2470000	2890000	chr2B	2470000	2890000	255,255,0	0.8751675778065319	0.06515273293517268	0.041444050636469075	0.6277056277056277	0.564935064935065
chr2B	116660000	117190000	chr2B	116660000	117190000	255,255,0	1.0414263924069171	0.06105684709894435	0.045287782252209016	0.8532235939643347	0.5596707818930041
chr2B	5320000	5740000	chr2B	5320000	5740000	255,255,0	1.2880635625457773	0.05941023494011943	0.04685306259845899	0.8636363636363636	0.7121212121212122
chr2B	69510000	69670000	chr2B	69510000	69670000	255,255,0	0.8319374369381387	0.022573577563021762	0.08364646145501953	0.5972222222222222	0.5972222222222222
chr2B	61390000	61680000	chr2B	61390000	61680000	255,255,0	1.2374793993183801	0.03768536666810291	0.06843173614554501	0.6577777777777778	0.8533333333333334
chr2B	119710000	120020000	chr2B	119710000	120020000	255,255,0	1.085397745656834	0.051136108782355416	0.054240094535543154	0.89453125	0.51953125
chr2B	28580000	29060000	chr2B	28580000	29060000	255,255,0	1.132961350407626	0.06528784239891489	0.03971647488444644	0.8783333333333333	0.5316666666666666
chr2B	71480000	71820000	chr2B	71480000	71820000	255,255,0	1.2955785497772545	0.04349496005079942	0.06107428730581088	0.8790849673202614	0.6568627450980392
chr2B	64410000	64630000	chr2B	64410000	64630000	255,255,0	1.3442708436565858	0.02908484450830312	0.07492554640688187	0.75	0.8409090909090909
chr2B	76990000	77330000	chr2B	76990000	77330000	255,255,0	1.5918392030789321	0.0520193906063289	0.0518354605772432	0.8725490196078431	0.8594771241830066
chr2B	97000000	97370000	chr2B	97000000	97370000	255,255,0	0.9878005070061159	0.05818929316251522	0.04553507165095977	0.6592797783933518	0.6703601108033241
chr2B	50100000	50310000	chr2B	50100000	50310000	255,255,0	0.98926548121531	0.06182438641648101	0.04163864646884612	0.6694214876033058	0.6694214876033058
chr2B	65030000	65300000	chr2B	65030000	65300000	255,255,0	1.504666837267731	0.05013165610391196	0.05294505235210231	0.8622448979591837	0.8826530612244898
chr2B	7130000	7500000	chr2B	7130000	7500000	255,255,0	1.4017928028466686	0.044389000173695875	0.0586172112319049	0.8698060941828255	0.8033240997229917
chr2B	32380000	32730000	chr2B	32380000	32730000	255,255,0	1.3965268717191592	0.04079081962011097	0.062168823035569226	0.8240740740740741	0.904320987654321
chr2B	8240000	8620000	chr2B	8240000	8620000	255,255,0	1.15202852866612	0.05705464634078064	0.04556776951481378	0.8605263157894737	0.5763157894736842
chr2B	51660000	52030000	chr2B	51660000	52030000	255,255,0	1.130597143988491	0.05736197690978516	0.04494569575479034	0.7700831024930748	0.6869806094182825
chr2B	115300000	115610000	chr2B	115300000	115610000	255,255,0	1.0027330654470468	0.05116840646217031	0.05111649965687418	0.69921875	0.69140625
chr2B	90260000	90540000	chr2B	90260000	90540000	255,255,0	0.974196294642973	0.03434494895183706	0.06767983622294611	0.5213869539043687	0.7289859703849642
chr2B	91840000	92260000	chr2B	91840000	92260000	255,255,0	0.9660982996016829	0.045207839996958425	0.0566927037831009	0.5346320346320347	0.7727272727272727
chr2B	70180000	70450000	chr2B	70180000	70450000	255,255,0	1.148721830123377	0.053292476299377736	0.04761217845157681	0.6173469387755102	0.8214285714285714
chr2B	112950000	113190000	chr2B	112950000	113190000	255,255,0	1.4280666353966391	0.07241908743749242	0.028443366711110057	0.8653846153846154	0.8525641025641025
chr2B	80000000	80190000	chr2B	80000000	80190000	255,255,0	1.3682059429540745	0.06625057393475983	0.0338900090363724	0.79	0.67
chr2B	120820000	121000000	chr2B	120820000	121000000	255,255,0	1.0929824069874798	0.07022526715467792	0.029806286507498524	0.7666666666666667	0.7
chr2B	109920000	110080000	chr2B	109920000	110080000	255,255,0	0.9681873995770589	0.04746878919446658	0.051581892496765286	0.6527777777777778	0.625
chr2B	38800000	39360000	chr2B	38800000	39360000	255,255,0	1.8282609676480188	0.047423438908331894	0.05139793643932389	0.9519704433497537	0.958128078817734
chr2B	38330000	38770000	chr2B	38330000	38770000	255,255,0	1.501879544449527	0.05626194478855573	0.04178241736222235	0.8478260869565217	0.9229249011857708
chr2B	92400000	92700000	chr2B	92400000	92700000	255,255,0	1.1208701101693612	0.04686652609626777	0.0511037080803344	0.8840359960552269	0.5479413214990139
chr2B	14400000	14720000	chr2B	14400000	14720000	255,255,0	0.8498847516776111	0.04068779356892771	0.056613739199336835	0.5330882352941176	0.6360294117647058
chr2B	36480000	36660000	chr2B	36480000	36660000	255,255,0	1.07932891732896	0.07591755782373255	0.02106936106167435	0.7666666666666667	0.5888888888888889
chr2B	123620000	123890000	chr2B	123620000	123890000	255,255,0	1.1571761270653402	0.05342002243715395	0.04324596293947941	0.8112244897959183	0.75
chr2B	87740000	87940000	chr2B	87740000	87940000	255,255,0	1.1426819859756443	0.03107614365369748	0.06551405670637003	0.5181818181818182	0.8090909090909091
chr2B	23710000	24050000	chr2B	23710000	24050000	255,255,0	1.0687862582390144	0.053909235279834246	0.04222780716986263	0.6503267973856209	0.7745098039215687
chr2B	117240000	117790000	chr2B	117240000	117790000	255,255,0	0.8732603974104792	0.04338908299410502	0.05195616981579815	0.5497448979591837	0.7155612244897959
chr2B	95970000	96380000	chr2B	95970000	96380000	255,255,0	0.8149560963323265	0.03597848674292671	0.05909213788510914	0.5056447938026886	0.666205285942128
chr2B	78000000	78350000	chr2B	78000000	78350000	255,255,0	1.155143825087503	0.06197305608752461	0.0329813432210317	0.7993827160493827	0.6018518518518519
chr2B	7530000	7800000	chr2B	7530000	7800000	255,255,0	1.451117468898421	0.049457102208477904	0.0450681304613304	0.8826530612244898	0.8214285714285714
chr2B	41060000	41230000	chr2B	41060000	41230000	255,255,0	1.035235516108471	0.04402760455106408	0.05049411863328055	0.7160493827160493	0.5925925925925926
chr2B	37700000	37960000	chr2B	37700000	37960000	255,255,0	1.302878794594686	0.06209542422531433	0.032423959811359634	0.8736263736263736	0.7197802197802198
chr2B	52230000	52390000	chr2B	52230000	52390000	255,255,0	1.1314687335832816	0.03606556425610586	0.05794856953528839	0.6805555555555556	0.7083333333333334
chr2B	119400000	119680000	chr2B	119400000	119680000	255,255,0	1.1351063977374984	0.03745367074871491	0.056262098149666206	0.5761904761904761	0.8761904761904762
chr2B	126410000	126680000	chr2B	126410000	126680000	255,255,0	0.8158366537218129	0.05175785052517898	0.04171527780793983	0.5051020408163265	0.7091836734693877
chr2B	980000	1510000	chr2B	980000	1510000	255,255,0	0.877674959887611	0.046068365302231434	0.04705865688777208	0.6529492455418381	0.532235939643347
chr2B	52970000	53240000	chr2B	52970000	53240000	255,255,0	1.3546233564910763	0.04254602108644678	0.050380523265635496	0.75	0.8622448979591837
chr2B	89510000	90030000	chr2B	89510000	90030000	255,255,0	0.9840441029328016	0.03859031695278391	0.05321590499477648	0.5256410256410257	0.7877492877492878
chr2B	131180000	131310000	chr2B	131180000	131310000	255,255,0	0.9022941105496649	0.04518197188122873	0.046516242179933956	0.5714285714285714	0.5306122448979592
chr2B	47670000	47910000	chr2B	47670000	47910000	255,255,0	1.3857158106271337	0.033270084950982576	0.05840775765051595	0.8012820512820513	0.8653846153846154
chr2B	103700000	103930000	chr2B	103700000	103930000	255,255,0	0.8156378290424483	0.019312042513777238	0.07230825224982618	0.5069444444444444	0.6458333333333334
chr2B	87640000	87950000	chr2B	87640000	87950000	255,255,0	1.4404490163739552	0.037169662688750986	0.05443519792774798	0.70703125	0.89453125
chr2B	31880000	32330000	chr2B	31880000	32330000	255,255,0	1.2086558954164666	0.045260643009284285	0.04605317081693174	0.8771266540642723	0.7145557655954632
chr2B	23140000	23470000	chr2B	23140000	23470000	255,255,0	1.1706173586344764	0.034140934123912156	0.05649821278900469	0.7468641868512111	0.8110942906574394
chr2B	56270000	56580000	chr2B	56270000	56580000	255,255,0	0.9935360262139854	0.034293154240925154	0.055370123047896305	0.51953125	0.77734375
chr2B	98330000	98480000	chr2B	98330000	98480000	255,255,0	0.8926026791448503	0.046660951877054206	0.042784492649036214	0.609375	0.578125
chr2B	107590000	108060000	chr2B	107590000	108060000	255,255,0	1.0800846318520811	0.05370805973539852	0.03532412986576407	0.8966455970384373	0.5040219360428482
chr2B	68400000	68720000	chr2B	68400000	68720000	255,255,0	1.422162192294962	0.04576499132179644	0.04300133071812168	0.8419117647058824	0.8639705882352942
chr2B	85440000	85860000	chr2B	85440000	85860000	255,255,0	1.178278568560937	0.04160788037324865	0.04686064194282745	0.5865800865800865	0.854978354978355
chr2B	72330000	72510000	chr2B	72330000	72510000	255,255,0	0.9023170590482743	0.020788234018659448	0.06754946348804108	0.5666666666666667	0.6333333333333333
chr2B	88890000	89230000	chr2B	88890000	89230000	255,255,0	1.2060775697755892	0.05220602859735919	0.03602292572221172	0.8755286428296809	0.6002499038831219
chr2B	94750000	94990000	chr2B	94750000	94990000	255,255,0	0.7635777180037304	0.05764870544224162	0.02909929779311129	0.5705128205128205	0.5064102564102564
chr2B	33870000	34240000	chr2B	33870000	34240000	255,255,0	0.9225385922399857	0.030140250439036547	0.05657895084151132	0.5817174515235457	0.7202216066481995
chr2B	29170000	29700000	chr2B	29170000	29700000	255,255,0	0.9146268118516805	0.03854596028175752	0.04771377687747062	0.616045991045991	0.6654156307770765
chr2B	59670000	60000000	chr2B	59670000	60000000	255,255,0	1.1560006074446818	0.04018350432419856	0.044806165055536175	0.7889273356401384	0.740484429065744
chr2B	114660000	114860000	chr2B	114660000	114860000	255,255,0	0.8846499572716628	0.03132483415093778	0.053444578500704	0.5363636363636364	0.7181818181818181
chr2B	100770000	101000000	chr2B	100770000	101000000	255,255,0	1.2915456094028126	0.0450357846205809	0.03957146278141091	0.7986111111111112	0.8263888888888888
chr2B	32800000	33000000	chr2B	32800000	33000000	255,255,0	1.1333119529318978	0.05163523869615226	0.03261813062787429	0.7727272727272727	0.6818181818181818
chr2B	86630000	86840000	chr2B	86630000	86840000	255,255,0	1.0775679798463291	0.05700599888019085	0.027030597276733046	0.7603305785123967	0.5785123966942148
chr2B	121910000	122140000	chr2B	121910000	122140000	255,255,0	1.2729202549244898	0.04104998834495202	0.04291549616318922	0.7986111111111112	0.8402777777777778
chr2B	118130000	118330000	chr2B	118130000	118330000	255,255,0	1.0982954614831992	0.04519162034873614	0.03796365188302488	0.7727272727272727	0.7181818181818181
chr2B	126690000	126850000	chr2B	126690000	126850000	255,255,0	1.0176375750588402	0.03126634427818219	0.051871715137165084	0.6805555555555556	0.7083333333333334
chr2B	123440000	123600000	chr2B	123440000	123600000	255,255,0	0.863490292732388	0.029372574818782585	0.0534242098820087	0.5694444444444444	0.625
chr2B	108410000	108630000	chr2B	108410000	108630000	255,255,0	1.1811527769180459	0.023523241462784415	0.05871605822513806	0.7651515151515151	0.7803030303030303
chr2B	112500000	112890000	chr2B	112500000	112890000	255,255,0	1.455983993289282	0.03169794789949795	0.04996616694474154	0.8625	0.9125
chr2B	51510000	51640000	chr2B	51510000	51640000	255,255,0	0.8565102262398122	0.0497026239146005	0.03141746885313361	0.5306122448979592	0.5714285714285714
chr2B	105920000	106160000	chr2B	105920000	106160000	255,255,0	0.7999579125396525	0.038936252851392045	0.042159508937932424	0.522223988133079	0.6322049162958254
chr2B	52050000	52210000	chr2B	52050000	52210000	255,255,0	1.0437469164820667	0.04401983382526574	0.03695860332221573	0.625	0.6805555555555556
chr2B	65660000	65940000	chr2B	65660000	65940000	255,255,0	1.1536690825573408	0.044599336168749504	0.03585634119430675	0.8333333333333334	0.7095238095238096
chr2B	23500000	23700000	chr2B	23500000	23700000	255,255,0	0.8918270360730105	0.04293692939072211	0.03731722387518467	0.7181818181818181	0.5181818181818182
chr2B	115740000	115960000	chr2B	115740000	115960000	255,255,0	0.9559561036526701	0.03667831866342193	0.04338100862851072	0.6439393939393939	0.7121212121212122
chr2B	58900000	59090000	chr2B	58900000	59090000	255,255,0	1.1232514537993228	0.03524682693800507	0.04457780245087252	0.69	0.75
chr2B	46210000	46460000	chr2B	46210000	46460000	255,255,0	0.9533770254870002	0.028302355773043845	0.05137333416256436	0.6627218934911243	0.6686390532544378
chr2B	44270000	44510000	chr2B	44270000	44510000	255,255,0	1.0759417948663026	0.05777706095345836	0.021420206923982936	0.8397435897435898	0.5064102564102564
chr2B	23730000	23860000	chr2B	23730000	23860000	255,255,0	0.798627374330236	0.05923913405606509	0.01991682783777153	0.5714285714285714	0.5306122448979592
chr2B	95010000	95390000	chr2B	95010000	95390000	255,255,0	0.9136661255412211	0.03862089913230002	0.040403065604756996	0.5605263157894737	0.7447368421052631
chr2B	66970000	67450000	chr2B	66970000	67450000	255,255,0	1.224886289017134	0.041198762979730366	0.03651775067671635	0.6883333333333334	0.8783333333333333
chr2B	85930000	86230000	chr2B	85930000	86230000	255,255,0	1.0830464164065023	0.04276848916000095	0.03475994520024889	0.7958333333333333	0.5958333333333333
chr2B	54810000	55030000	chr2B	54810000	55030000	255,255,0	1.373686857803762	0.03512936355791846	0.04120961378360079	0.8257575757575758	0.8409090909090909
chr2B	56070000	56250000	chr2B	56070000	56250000	255,255,0	1.0841636360732216	0.04065199636964056	0.035333566547792766	0.7444444444444445	0.7
chr2B	127070000	127280000	chr2B	127070000	127280000	255,255,0	1.0682554467542371	0.020503952685332737	0.05513602763822724	0.6776859504132231	0.8016528925619835
chr2B	126880000	127040000	chr2B	126880000	127040000	255,255,0	0.9531227991590745	0.06130192069454557	0.014137171498597934	0.7083333333333334	0.625
chr2B	62780000	62990000	chr2B	62780000	62990000	255,255,0	1.1803341782630927	0.03599811713560458	0.03912331447556351	0.7933884297520661	0.6942148760330579
chr2B	8240000	8410000	chr2B	8240000	8410000	255,255,0	0.9602518184435049	0.059036565237172656	0.014707210355660909	0.7407407407407407	0.5185185185185185
chr2B	123920000	124130000	chr2B	123920000	124130000	255,255,0	1.0013543647404577	0.052623061358017406	0.020324029921851554	0.7603305785123967	0.6115702479338843
chr2B	93890000	94100000	chr2B	93890000	94100000	255,255,0	1.0866546381318114	0.02494582207470161	0.04784499531677021	0.6776859504132231	0.7933884297520661
chr2B	22870000	23120000	chr2B	22870000	23120000	255,255,0	0.923688126405604	0.041583646842083065	0.03102274026466848	0.6627218934911243	0.650887573964497
chr2B	109590000	109760000	chr2B	109590000	109760000	255,255,0	1.0303685659561266	0.034831311366207325	0.036902756823463424	0.691358024691358	0.691358024691358
chr2B	84220000	84520000	chr2B	84220000	84520000	255,255,0	0.9413437583370621	0.045951903340320246	0.025686672678521507	0.6958333333333333	0.5541666666666667
chr2B	92660000	92800000	chr2B	92660000	92800000	255,255,0	0.8549340257463616	0.017745147974469393	0.05266170502096344	0.625	0.5535714285714286
chr2B	80930000	81310000	chr2B	80930000	81310000	255,255,0	0.8393549202674495	0.0334071220809291	0.036537401347202084	0.619188596491228	0.5180921052631579
chr2B	72120000	72300000	chr2B	72120000	72300000	255,255,0	1.1044043512637702	0.04278070441856839	0.027105184330163717	0.7	0.6777777777777778
chr2B	117810000	117990000	chr2B	117810000	117990000	255,255,0	0.9313725035445513	0.037681925223454434	0.03215019188539629	0.7444444444444445	0.5666666666666667
chr2B	81320000	81550000	chr2B	81320000	81550000	255,255,0	1.0468968221922752	0.028182397382055316	0.04145539510956989	0.5763888888888888	0.7847222222222222
chr2B	38810000	39080000	chr2B	38810000	39080000	255,255,0	1.0857507679512275	0.04769981133153611	0.0219057362643356	0.8826530612244898	0.5051020408163265
chr2B	91850000	92010000	chr2B	91850000	92010000	255,255,0	0.864253394509366	0.0431488077758596	0.02501087443446414	0.6805555555555556	0.5138888888888888
chr2B	88710000	88870000	chr2B	88710000	88870000	255,255,0	0.976410389886735	0.01990309116099794	0.04808847340727315	0.5138888888888888	0.7083333333333334
chr2B	128610000	128900000	chr2B	128610000	128900000	255,255,0	0.9511797741206092	0.03310620650601308	0.03475069069746618	0.56	0.8
chr2B	69060000	69230000	chr2B	69060000	69230000	255,255,0	0.9473213827293632	0.040460676245224335	0.02699589726980297	0.7160493827160493	0.5432098765432098
chr2B	41850000	42000000	chr2B	41850000	42000000	255,255,0	0.8656646332179849	0.04525817943667129	0.02113846106977736	0.609375	0.546875
chr2B	63080000	63250000	chr2B	63080000	63250000	255,255,0	1.0641572420115288	0.032541167775414916	0.033431552772137975	0.691358024691358	0.7160493827160493
chr2B	101990000	102240000	chr2B	101990000	102240000	255,255,0	0.862761014585941	0.046003232408075634	0.01990181242356469	0.6272189349112426	0.6153846153846154
chr2B	101030000	101230000	chr2B	101030000	101230000	255,255,0	0.9201208586855512	0.03375690719571887	0.03094965344906478	0.6272727272727273	0.6454545454545455
chr2B	980000	1340000	chr2B	980000	1340000	255,255,0	0.883467719543413	0.034183930027361385	0.030261834635162615	0.6228070175438597	0.5935672514619883
chr2B	109330000	109550000	chr2B	109330000	109550000	255,255,0	0.8873927843623819	0.03882576856491481	0.025478068084579947	0.5681818181818182	0.7045454545454546
chr2B	58270000	58460000	chr2B	58270000	58460000	255,255,0	1.1708325169161187	0.039158786403323154	0.0250457358005355	0.75	0.75
chr2B	58070000	58250000	chr2B	58070000	58250000	255,255,0	0.9181091983388001	0.024952794103168717	0.039229605460178105	0.5	0.7
chr2B	61830000	61970000	chr2B	61830000	61970000	255,255,0	0.8087305077934478	0.046896570547424535	0.016552106298089064	0.5892857142857143	0.5178571428571429
chr2B	13840000	14020000	chr2B	13840000	14020000	255,255,0	1.0597643076628716	0.0348083341456666	0.02807603754021705	0.7222222222222222	0.7
chr2B	36810000	37040000	chr2B	36810000	37040000	255,255,0	0.7560144045334811	0.034035798927655514	0.028468979254032502	0.6041666666666666	0.5069444444444444
chr2B	121060000	121240000	chr2B	121060000	121240000	255,255,0	0.8440217701451949	0.03228093526206134	0.029784957688829574	0.7222222222222222	0.5444444444444444
chr2B	111600000	111930000	chr2B	111600000	111930000	255,255,0	0.7701654303967518	0.031130699395725218	0.029849468746655672	0.5743944636678201	0.5674740484429066
chr2B	81570000	81730000	chr2B	81570000	81730000	255,255,0	0.9727538541007523	0.03229899724923696	0.028640945017567476	0.6805555555555556	0.5694444444444444
chr2B	67460000	67640000	chr2B	67460000	67640000	255,255,0	0.9622184762572594	0.043496820851673224	0.017368383906600338	0.7222222222222222	0.5444444444444444
chr2B	93580000	93840000	chr2B	93580000	93840000	255,255,0	1.0004198988909783	0.03286538652730075	0.026404304200763364	0.7197802197802198	0.6648351648351648
chr2B	53290000	53420000	chr2B	53290000	53420000	255,255,0	0.7883762707013829	0.04973334574730319	0.009449160773702007	0.5714285714285714	0.5306122448979592
chr2B	121710000	121900000	chr2B	121710000	121900000	255,255,0	0.8835431190922964	0.02729620745286503	0.03178311769605504	0.67	0.63
chr2B	63310000	63510000	chr2B	63310000	63510000	255,255,0	1.158797266323564	0.032113412000430816	0.026711799501201554	0.7727272727272727	0.7181818181818181
chr2B	108080000	108400000	chr2B	108080000	108400000	255,255,0	0.923269473036427	0.027871939944444025	0.030789420317581785	0.6213235294117647	0.7095588235294118
chr2B	14070000	14240000	chr2B	14070000	14240000	255,255,0	0.9637978442834504	0.02636568016264481	0.031138055096368446	0.6666666666666666	0.6666666666666666
chr2B	73460000	73620000	chr2B	73460000	73620000	255,255,0	0.95053047793933	0.017569304155983467	0.03931896498671733	0.5652777777777778	0.7013888888888888
chr2B	31670000	31850000	chr2B	31670000	31850000	255,255,0	0.9054586985164728	0.022923610311280755	0.03244600854590501	0.6555555555555556	0.6555555555555556
chr2B	124140000	124320000	chr2B	124140000	124320000	255,255,0	0.886059384224082	0.01807801723322336	0.03721520206768513	0.5666666666666667	0.7
chr2B	106840000	107010000	chr2B	106840000	107010000	255,255,0	0.9105452544354133	0.028182170694231963	0.02686425960284282	0.5679012345679012	0.7407407407407407
chr2B	68780000	68930000	chr2B	68780000	68930000	255,255,0	0.874786676427491	0.03247028957342918	0.022027936047096	0.640625	0.578125
chr2B	47380000	47590000	chr2B	47380000	47590000	255,255,0	0.7187717998928673	0.024601180036098486	0.02785160940262026	0.512396694214876	0.5619834710743802
chr2B	123230000	123390000	chr2B	123230000	123390000	255,255,0	0.76731183482645	0.010443949705792882	0.04039724669616732	0.5416666666666666	0.5972222222222222
chr2B	112340000	112480000	chr2B	112340000	112480000	255,255,0	0.7833873685946822	0.013379594540895238	0.03707987926601653	0.5178571428571429	0.625
chr2B	100200000	100360000	chr2B	100200000	100360000	255,255,0	0.7443815798320034	0.03249698082828572	0.01737148462502499	0.5652777777777778	0.5069444444444444
chr2B	110090000	110280000	chr2B	110090000	110280000	255,255,0	0.8402808068351708	0.021819174564093526	0.027842825833391715	0.59	0.65
chr2B	50330000	50540000	chr2B	50330000	50540000	255,255,0	0.839559400929277	0.028623667024387702	0.02033550594879671	0.6611570247933884	0.5289256198347108
chr2B	4480000	4630000	chr2B	4480000	4630000	255,255,0	0.8267713366536144	0.024414587338881653	0.023937308468237682	0.578125	0.578125
chr2B	65320000	65480000	chr2B	65320000	65480000	255,255,0	0.8423621963725912	0.030833587539159834	0.016924101052893294	0.625	0.5416666666666666
chr2B	41640000	41800000	chr2B	41640000	41800000	255,255,0	0.7886771742445768	0.0167330298841453	0.029401698019219782	0.5158730158730158	0.5992063492063493
chr2B	4660000	4810000	chr2B	4660000	4810000	255,255,0	0.84125691105786	0.033395938339559034	0.012735074583799369	0.640625	0.515625
chr2B	60210000	60420000	chr2B	60210000	60420000	255,255,0	0.9909790348481561	0.024934274868639812	0.01961226005247166	0.5868055555555556	0.7904671717171716
chr2B	7820000	7960000	chr2B	7820000	7960000	255,255,0	0.8343386066208984	0.0258986708833257	0.017331536054493238	0.5892857142857143	0.5535714285714286
chr2B	43180000	43330000	chr2B	43180000	43330000	255,255,0	0.8559883564905182	0.013956379557042493	0.02750688875117998	0.609375	0.640625
chr2B	97540000	97700000	chr2B	97540000	97700000	255,255,0	0.8232827684845623	0.01996877943968379	0.02007868682862116	0.5138888888888888	0.6527777777777778
chr2B	78370000	78540000	chr2B	78370000	78540000	255,255,0	0.7661544604272865	0.018436069501272013	0.018431560034833056	0.5679012345679012	0.5185185185185185
chr2B	64200000	64370000	chr2B	64200000	64370000	255,255,0	0.8328393761741562	0.021256291398742577	0.01552659802748398	0.6419753086419753	0.5432098765432098
chr2B	8420000	8600000	chr2B	8420000	8600000	255,255,0	0.8939468582208178	0.01525543681455811	0.021452256945630264	0.6111111111111112	0.6555555555555556
chr2B	42020000	42140000	chr2B	42020000	42140000	255,255,0	0.687134462364444	0.01594972167521881	0.015983940623966932	0.5	0.5
chr2B	64030000	64170000	chr2B	64030000	64170000	255,255,0	0.6909654167610307	0.011390985399093343	0.013307995755713255	0.5178571428571429	0.5178571428571429
chr9	10460000	12950000	chr9	10460000	12950000	255,255,0	0.988394208050218	0.29587526134210906	0.2518078832848628	0.54432	0.68896
chr9	950000	1570000	chr9	950000	1570000	255,255,0	0.8925061492409048	0.21944342495085153	0.1569495726278576	0.7389112903225806	0.4465725806451613
chr9	11550000	12790000	chr9	11550000	12790000	255,255,0	1.0431575770806987	0.11993252287400583	0.1524004216570346	0.42191500256016384	0.764720942140297
chr9	80340000	81010000	chr9	80340000	81010000	255,255,0	0.4099696272431131	0.13110487985816216	0.13534233397223727	0.41522491349480967	0.4091695501730104
chr9	79410000	80280000	chr9	79410000	80280000	255,255,0	0.7248861298508376	0.1549027525336546	0.11032473774425965	0.6766528925619835	0.40289256198347106
chr9	31740000	32470000	chr9	31740000	32470000	255,255,0	0.5677678804002666	0.1284049687940647	0.1325153834853987	0.4143873790688195	0.5529674411253359
chr9	10480000	11530000	chr9	10480000	11530000	255,255,0	0.7910164783448228	0.14602266365497218	0.08477598651428415	0.5724457102171592	0.4293342826628693
chr9	50840000	51890000	chr9	50840000	51890000	255,255,0	0.7971635232836264	0.09250613826260912	0.132378527531287	0.40156639373442504	0.7436810252758989
chr9	85220000	86680000	chr9	85220000	86680000	255,255,0	1.791276929356521	0.10148397893719668	0.10428031926929149	0.9150314698259904	0.9272491669751943
chr9	68000000	68440000	chr9	68000000	68440000	255,255,0	0.8090746554813935	0.09019233257586731	0.10974095301945389	0.5606060606060606	0.5641821946169773
chr9	78400000	78980000	chr9	78400000	78980000	255,255,0	1.2564255845791492	0.07901381441766836	0.12072380643521914	0.8793103448275862	0.628735632183908
chr9	74110000	74370000	chr9	74110000	74370000	255,255,0	0.9600379617573983	0.07850497411615626	0.12100826960658731	0.6098901098901099	0.7197802197802198
chr9	70830000	71350000	chr9	70830000	71350000	255,255,0	0.8269527762401205	0.10112168324045984	0.09834139910124368	0.5242165242165242	0.6866096866096866
chr9	61720000	62590000	chr9	61720000	62590000	255,255,0	1.1753526227143896	0.09054356273326974	0.10854912613554017	0.8920454545454546	0.5666322314049587
chr9	109790000	110490000	chr9	109790000	110490000	255,255,0	1.3132809641466632	0.12075759877667044	0.07822901081794104	0.75	0.8833333333333333
chr9	71760000	71950000	chr9	71760000	71950000	255,255,0	1.1927503100915982	0.06907430022463301	0.12954801733778412	0.77	0.71
chr9	102540000	102920000	chr9	102540000	102920000	255,255,0	1.0259918388176774	0.09936814633951388	0.09900288209731178	0.7710526315789473	0.5815789473684211
chr9	90870000	91030000	chr9	90870000	91030000	255,255,0	0.9145904172332001	0.04965858468736458	0.14770089605285971	0.6925925925925926	0.5761904761904761
chr9	76950000	77750000	chr9	76950000	77750000	255,255,0	1.2611332637349448	0.09824526503658845	0.09907270939979186	0.8625580720092916	0.6857578397212544
chr9	16520000	17390000	chr9	16520000	17390000	255,255,0	1.415267336221289	0.10125070033480951	0.0959692675408036	0.827995867768595	0.7272727272727273
chr9	6130000	6390000	chr9	6130000	6390000	255,255,0	1.0679655090371605	0.08812191048051302	0.1086219681413345	0.7417582417582418	0.5879120879120879
chr9	270000	480000	chr9	270000	480000	255,255,0	1.037395874572093	0.04623524418336809	0.15011590473984998	0.7355371900826446	0.5537190082644629
chr9	106590000	106710000	chr9	106590000	106710000	255,255,0	0.6674103560109023	0.1840398983850407	0.012085970046201452	0.5	0.5
chr9	10220000	10390000	chr9	10220000	10390000	255,255,0	0.7539738095449275	0.11911350316463343	0.07610639423708056	0.6049382716049383	0.5061728395061729
chr9	75780000	76520000	chr9	75780000	76520000	255,255,0	1.3440169166324285	0.10448175824218525	0.08916744985321287	0.7716927453769559	0.8598862019914651
chr9	39320000	39490000	chr9	39320000	39490000	255,255,0	1.0792864865831315	0.039066781007464205	0.15416528000008464	0.7160493827160493	0.6172839506172839
chr9	59910000	60280000	chr9	59910000	60280000	255,255,0	0.7864815545343546	0.06931752264490286	0.12374911412191035	0.5678670360110804	0.6925207756232687
chr9	105860000	106060000	chr9	105860000	106060000	255,255,0	0.9245248085747156	0.0424428338728086	0.14915912345043472	0.6454545454545455	0.6636363636363637
chr9	37660000	38290000	chr9	37660000	38290000	255,255,0	1.4922993260808732	0.10449134695657164	0.08590662461472443	0.7314453125	0.8857421875
chr9	35920000	36060000	chr9	35920000	36060000	255,255,0	0.8574434702698157	0.1597087372379595	0.028778740200070718	0.5535714285714286	0.5892857142857143
chr9	109350000	109570000	chr9	109350000	109570000	255,255,0	0.845719271773016	0.14698262906796145	0.03788820437304639	0.5833333333333334	0.6893939393939394
chr9	87770000	88050000	chr9	87770000	88050000	255,255,0	1.1635092014245076	0.0986811294941635	0.08591498933703567	0.7380952380952381	0.8333333333333334
chr9	47470000	47780000	chr9	47470000	47780000	255,255,0	1.2270737037352872	0.07631813743002865	0.10653081319788335	0.796875	0.8359375
chr9	97580000	98420000	chr9	97580000	98420000	255,255,0	1.3832905034935123	0.0686333297407137	0.11336487543838247	0.810077519379845	0.8743078626799557
chr9	104960000	105550000	chr9	104960000	105550000	255,255,0	1.3262681941213499	0.09703959513646995	0.08466376068700726	0.8411111111111111	0.8244444444444444
chr9	20840000	21640000	chr9	20840000	21640000	255,255,0	1.4055860213764368	0.07534762772250883	0.10497121426401074	0.6347560975609756	0.8676829268292683
chr9	70000000	70350000	chr9	70000000	70350000	255,255,0	1.3194575799140988	0.10688582539813413	0.07337809030241237	0.8580246913580247	0.8179012345679012
chr9	72420000	72810000	chr9	72420000	72810000	255,255,0	1.1650910574080249	0.11434108983821306	0.06446434373814516	0.715	0.8175
chr9	98630000	99240000	chr9	98630000	99240000	255,255,0	1.01862249318136	0.09680316187558896	0.07947565412693897	0.8241415192507804	0.5411030176899063
chr9	92040000	92260000	chr9	92040000	92260000	255,255,0	1.312031712407276	0.07050256691505016	0.10526141429807054	0.8257575757575758	0.7651515151515151
chr9	73170000	73910000	chr9	73170000	73910000	255,255,0	1.1934705003674961	0.08198877567746468	0.09289551604042834	0.7034139402560455	0.8229018492176386
chr9	61250000	61590000	chr9	61250000	61590000	255,255,0	1.4123239819545965	0.07272120300677984	0.1019590808658411	0.8790849673202614	0.8071895424836601
chr9	94720000	95490000	chr9	94720000	95490000	255,255,0	1.3876371724261827	0.07720655732557202	0.09669738790804955	0.8625904010519395	0.819197896120973
chr9	109220000	109580000	chr9	109220000	109580000	255,255,0	1.334482844935575	0.11167167658103849	0.060583006532363495	0.8742690058479532	0.5350877192982456
chr9	93580000	94690000	chr9	93580000	94690000	255,255,0	1.4640709422190261	0.08859028375022202	0.08355704958088006	0.8153698979591837	0.9119897959183674
chr9	34640000	35110000	chr9	34640000	35110000	255,255,0	0.9085849046574518	0.08416832026092498	0.08743559196831865	0.6128472222222222	0.5954861111111112
chr9	37220000	37610000	chr9	37220000	37610000	255,255,0	1.0240223790702692	0.0921663026028694	0.07895502422568572	0.6575	0.6075
chr9	47800000	48430000	chr9	47800000	48430000	255,255,0	1.1862669244065018	0.08444796570918241	0.08608764697058235	0.8211038523706897	0.7003709013238917
chr9	100950000	101430000	chr9	100950000	101430000	255,255,0	1.4603657591015737	0.10135668353365901	0.06844776678508802	0.825	0.8783333333333333
chr9	88550000	89260000	chr9	88550000	89260000	255,255,0	1.3394263810361862	0.08436682425412494	0.08478991242669975	0.7091049382716049	0.9128086419753086
chr9	15810000	15950000	chr9	15810000	15950000	255,255,0	0.8797051803741677	0.08063147684272684	0.08806420458498972	0.6039285714285714	0.5939285714285715
chr9	107400000	107810000	chr9	107400000	107810000	255,255,0	1.7989533274548117	0.10132488048395649	0.06648419046624093	0.9002267573696145	0.8934240362811792
chr9	45730000	46190000	chr9	45730000	46190000	255,255,0	1.7450862819620865	0.11946622340734736	0.04742920848542212	0.9293478260869565	0.9329710144927537
chr9	27310000	27480000	chr9	27310000	27480000	255,255,0	0.8637900959754208	0.0917443039466053	0.07341535721275694	0.5925925925925926	0.6049382716049383
chr9	6960000	7690000	chr9	6960000	7690000	255,255,0	1.3363440119757195	0.09642455044805898	0.06800878929992643	0.8246895544192842	0.6676406135865596
chr9	17900000	18170000	chr9	17900000	18170000	255,255,0	1.4615367892228939	0.07941729180021351	0.0833216536549994	0.8367346938775511	0.7908163265306123
chr9	78350000	79120000	chr9	78350000	79120000	255,255,0	1.6769106951147013	0.08242082759806851	0.07986098022870225	0.9046679815910585	0.9309664694280079
chr9	115680000	115840000	chr9	115680000	115840000	255,255,0	0.9324716332256646	0.08214925110073684	0.07787970712719308	0.6527777777777778	0.5138888888888888
chr9	9250000	10110000	chr9	9250000	10110000	255,255,0	1.3905798545463992	0.07201324082178451	0.08738517419161901	0.6168076109936576	0.8921775898520085
chr9	16770000	17400000	chr9	16770000	17400000	255,255,0	0.9930041140076619	0.07445492846543827	0.08481259862023159	0.5009765625	0.7041015625
chr9	58890000	59260000	chr9	58890000	59260000	255,255,0	0.7060244267563199	0.09702261344388352	0.06026318695505112	0.628808864265928	0.5083102493074791
chr9	111440000	111620000	chr9	111440000	111620000	255,255,0	1.3283450909224435	0.06214978227151756	0.09338720212846324	0.7222222222222222	0.7666666666666667
chr9	95650000	96520000	chr9	95650000	96520000	255,255,0	1.0464105775687835	0.08958506035261493	0.06508153072293943	0.806301652892562	0.5893595041322314
chr9	35470000	35650000	chr9	35470000	35650000	255,255,0	0.8894442654882755	0.08070003231924629	0.07348668141570716	0.6555555555555556	0.5
chr9	32510000	33050000	chr9	32510000	33050000	255,255,0	1.4259933557201965	0.07967420825017399	0.07444069829188416	0.8029100529100529	0.8505291005291006
chr9	116020000	116260000	chr9	116020000	116260000	255,255,0	1.0655240151360246	0.0764127270050142	0.07743298145729449	0.7877835305719921	0.5603837935568705
chr9	114870000	115050000	chr9	114870000	115050000	255,255,0	1.0985787921601347	0.06334111676330381	0.09047877648052768	0.5888888888888889	0.7
chr9	5040000	5660000	chr9	5040000	5660000	255,255,0	1.1866257937992681	0.06983533595735844	0.08381352868941985	0.5806451612903226	0.8175403225806451
chr9	82590000	83280000	chr9	82590000	83280000	255,255,0	1.7089126041228737	0.06367065518101656	0.08831358981095383	0.9518367346938775	0.8995918367346939
chr9	110660000	110830000	chr9	110660000	110830000	255,255,0	1.3210518531340458	0.07821546992879164	0.07331684871395414	0.7407407407407407	0.7407407407407407
chr9	25600000	26460000	chr9	25600000	26460000	255,255,0	1.02893739346453	0.07000040910102051	0.0812807298004007	0.5872093023255814	0.6559196617336153
chr9	68560000	69370000	chr9	68560000	69370000	255,255,0	1.5297159405140441	0.0615540944129061	0.08906772163050396	0.9387269482450922	0.8318362771553702
chr9	88140000	88540000	chr9	88140000	88540000	255,255,0	0.9368826144942536	0.0992570224655587	0.05086793472707088	0.6904761904761905	0.6214285714285714
chr9	102110000	102420000	chr9	102110000	102420000	255,255,0	1.4054903207669014	0.056999665651556675	0.09225549914992448	0.90234375	0.83984375
chr9	107820000	108020000	chr9	107820000	108020000	255,255,0	1.2776171734780437	0.08355349715113827	0.06406770704247014	0.7727272727272727	0.8090909090909091
chr9	2810000	3150000	chr9	2810000	3150000	255,255,0	1.6329899744571925	0.07083715832146331	0.07563905675900762	0.9117647058823529	0.826797385620915
chr9	60510000	60930000	chr9	60510000	60930000	255,255,0	1.3459826073750145	0.07254197524228367	0.07370298519581991	0.8203463203463204	0.8463203463203464
chr9	115480000	115650000	chr9	115480000	115650000	255,255,0	1.0583384518844263	0.07093854476170838	0.07334660296648904	0.5925925925925926	0.7160493827160493
chr9	65770000	66220000	chr9	65770000	66220000	255,255,0	1.199034994904708	0.08720311834682773	0.056630708159508464	0.6502835538752363	0.8846880907372401
chr9	81200000	81900000	chr9	81200000	81900000	255,255,0	1.1189322699726065	0.07201286891661014	0.07123824599260847	0.7777777777777778	0.7373015873015873
chr9	81940000	82560000	chr9	81940000	82560000	255,255,0	1.3192398618565484	0.06855475099648613	0.07450854426182649	0.7651209677419355	0.8719758064516129
chr9	100480000	100880000	chr9	100480000	100880000	255,255,0	1.6135021854560716	0.08306222109657145	0.05968082517899287	0.8185064935064935	0.9522727272727273
chr9	9460000	10110000	chr9	9460000	10110000	255,255,0	1.2815850347891211	0.06228111897555698	0.07994806858207687	0.5289256198347108	0.8943985307621671
chr9	2070000	2750000	chr9	2070000	2750000	255,255,0	1.8234298469780905	0.07532490865695221	0.06506281909091916	0.8697478991596639	0.9252100840336135
chr9	109980000	110480000	chr9	109980000	110480000	255,255,0	1.5190020196982799	0.07954073317615373	0.05976980298013296	0.8969230769230769	0.94
chr9	51980000	52340000	chr9	51980000	52340000	255,255,0	1.4141075362151065	0.05876701757583405	0.08029431937157419	0.8508771929824561	0.8450292397660819
chr9	63110000	63510000	chr9	63110000	63510000	255,255,0	1.7153868250591873	0.07811212469244412	0.06065571848329632	0.7333333333333333	0.9428571428571428
chr9	96560000	97420000	chr9	96560000	97420000	255,255,0	0.9888297260285224	0.06773980170757561	0.07010819170538926	0.5385835095137421	0.8176532769556025
chr9	67230000	67790000	chr9	67230000	67790000	255,255,0	1.6372426616692253	0.08451214403240598	0.053256177722418585	0.8977832512315271	0.9396551724137931
chr9	112780000	113000000	chr9	112780000	113000000	255,255,0	0.8836311764288028	0.06688099499131653	0.07054884441675398	0.6136363636363636	0.553030303030303
chr9	46570000	47110000	chr9	46570000	47110000	255,255,0	0.7829534444776363	0.07782816864741297	0.059193068080392895	0.5542328042328042	0.5833333333333334
chr9	5810000	6060000	chr9	5810000	6060000	255,255,0	0.8568928448356707	0.03867249819313555	0.09813446693746569	0.591715976331361	0.5443786982248521
chr9	33750000	33970000	chr9	33750000	33970000	255,255,0	1.492540233977778	0.07916263011455507	0.05603837902545371	0.8409090909090909	0.7803030303030303
chr9	65570000	65760000	chr9	65570000	65760000	255,255,0	1.0054228391256417	0.08380779501180918	0.05101387560100511	0.71	0.67
chr9	101470000	102080000	chr9	101470000	102080000	255,255,0	1.5965663687906422	0.06653064346634269	0.06772748059208472	0.9281997918834547	0.9094693028095734
chr9	104640000	104900000	chr9	104640000	104900000	255,255,0	0.8738187842013785	0.06534854648561357	0.06833658046948976	0.5257150937297996	0.7330922753716871
chr9	19500000	19650000	chr9	19500000	19650000	255,255,0	1.0434757408031752	0.11378330678081705	0.0196506383132491	0.640625	0.515625
chr9	37260000	37460000	chr9	37260000	37460000	255,255,0	1.3354397329334362	0.08428863376018475	0.04908493972867313	0.7727272727272727	0.7909090909090909
chr9	102580000	102820000	chr9	102580000	102820000	255,255,0	1.3245043565066916	0.07284233433804971	0.06052061827880123	0.8141025641025641	0.8269230769230769
chr9	89310000	89490000	chr9	89310000	89490000	255,255,0	0.8855580739337188	0.058308256452413346	0.07499042236733502	0.7222222222222222	0.5
chr9	100140000	100420000	chr9	100140000	100420000	255,255,0	1.4486459767879651	0.0681548279263389	0.06432033694690634	0.8714285714285714	0.8714285714285714
chr9	71420000	71710000	chr9	71420000	71710000	255,255,0	1.2607912556293157	0.0652062534771741	0.06626040674635308	0.8533333333333334	0.7466666666666667
chr9	66990000	67220000	chr9	66990000	67220000	255,255,0	1.4066425821847974	0.06964788849203293	0.06147141038078424	0.8263888888888888	0.8402777777777778
chr9	21710000	21980000	chr9	21710000	21980000	255,255,0	1.3507938290570856	0.08196493611074299	0.048866959105835106	0.8418367346938775	0.6785714285714286
chr9	35140000	35380000	chr9	35140000	35380000	255,255,0	1.5398770657377803	0.04637149491386794	0.08424174117122046	0.8269230769230769	0.8653846153846154
chr9	102950000	103460000	chr9	102950000	103460000	255,255,0	1.2596746574585351	0.07585542568817605	0.05462703825714749	0.8269230769230769	0.7766272189349113
chr9	22320000	22760000	chr9	22320000	22760000	255,255,0	1.1759400636366322	0.06906517971529225	0.06107992211915249	0.6541501976284585	0.7490118577075099
chr9	92380000	92640000	chr9	92380000	92640000	255,255,0	1.3530780531877111	0.08271848317090988	0.04698969546820188	0.8736263736263736	0.8296703296703297
chr9	75400000	75640000	chr9	75400000	75640000	255,255,0	1.248661046064861	0.06228064739553066	0.06729532925976804	0.8653846153846154	0.7115384615384616
chr9	33300000	33710000	chr9	33300000	33710000	255,255,0	1.5902213131048624	0.06384783148833383	0.06552685275216891	0.8435374149659864	0.9206349206349206
chr9	3510000	3660000	chr9	3510000	3660000	255,255,0	0.8681394780034353	0.015343586300078987	0.1139162737967914	0.609375	0.609375
chr9	67810000	68530000	chr9	67810000	68530000	255,255,0	1.6769226760332452	0.06521223661720199	0.06323033552608692	0.9256756756756757	0.9391891891891891
chr9	59010000	59260000	chr9	59010000	59260000	255,255,0	0.711251336467345	0.07437288321648992	0.053848864613417737	0.5562667887667887	0.5923168498168498
chr9	19500000	19920000	chr9	19500000	19920000	255,255,0	1.8536995670691807	0.08380447349643527	0.04354208656352215	0.8939393939393939	0.9155844155844156
chr9	110490000	110640000	chr9	110490000	110640000	255,255,0	0.9793280517326997	0.07693855163506835	0.05014461433692533	0.609375	0.609375
chr9	49470000	50020000	chr9	49470000	50020000	255,255,0	1.3854638373816779	0.06646854497835156	0.05904981981146723	0.7971938775510204	0.9196428571428571
chr9	21100000	21440000	chr9	21100000	21440000	255,255,0	1.0149971773665283	0.040944172980437135	0.08419941537306228	0.7287581699346405	0.5784313725490197
chr9	104990000	105310000	chr9	104990000	105310000	255,255,0	1.2923401957983929	0.0766666340557951	0.048471322319332974	0.8198529411764706	0.8345588235294118
chr9	99600000	100080000	chr9	99600000	100080000	255,255,0	1.461352936193204	0.06045683760428339	0.06237697969091466	0.8516666666666667	0.9316666666666666
chr9	33090000	33280000	chr9	33090000	33280000	255,255,0	1.349597166365727	0.06889838347081892	0.053771508388099035	0.77	0.75
chr9	55020000	55480000	chr9	55020000	55480000	255,255,0	1.2198963630042998	0.04058808091621609	0.0812026794378462	0.7119565217391305	0.8605072463768116
chr9	26540000	26930000	chr9	26540000	26930000	255,255,0	1.254872029545941	0.06606890911404473	0.055376492171297184	0.83	0.6675
chr9	29830000	30300000	chr9	29830000	30300000	255,255,0	1.458780528804128	0.05749582904137693	0.0635460204282112	0.7309027777777778	0.9010416666666666
chr9	89680000	90010000	chr9	89680000	90010000	255,255,0	1.3826424304464546	0.07663064248343551	0.04438281153157886	0.8304498269896193	0.8996539792387543
chr9	7180000	7690000	chr9	7180000	7690000	255,255,0	1.0455155496620376	0.0723217685155901	0.048655315153773776	0.5606508875739645	0.7144970414201184
chr9	109770000	109970000	chr9	109770000	109970000	255,255,0	1.2325831493585808	0.06557043386154904	0.054158339737833544	0.7909090909090909	0.7727272727272727
chr9	113120000	113400000	chr9	113120000	113400000	255,255,0	0.9658304780153137	0.06826845573484835	0.05143365833752549	0.6904761904761905	0.5761904761904761
chr9	114470000	114630000	chr9	114470000	114630000	255,255,0	0.9650619711683759	0.05203463486297413	0.06751304486050443	0.6527777777777778	0.5694444444444444
chr9	48170000	48420000	chr9	48170000	48420000	255,255,0	1.0586709508846062	0.04007340487767691	0.07876934076689335	0.6035502958579881	0.8579881656804734
chr9	5190000	5650000	chr9	5190000	5650000	255,255,0	1.1109576444320273	0.05143733610112343	0.06701107051805588	0.5742753623188406	0.7807971014492754
chr9	75140000	75340000	chr9	75140000	75340000	255,255,0	1.3194425900004627	0.04313430859330311	0.07522979066823993	0.8090909090909091	0.8090909090909091
chr9	50040000	50370000	chr9	50040000	50370000	255,255,0	0.9706060968248877	0.05493464237206125	0.06340146260322427	0.7750865051903114	0.5397923875432526
chr9	27940000	28170000	chr9	27940000	28170000	255,255,0	1.6440953830705773	0.056544962363708984	0.061480238204254634	0.8402777777777778	0.8541666666666666
chr9	38360000	38700000	chr9	38360000	38700000	255,255,0	1.4263767124557525	0.061334173978676715	0.05663267492056087	0.8921568627450981	0.7810457516339869
chr9	53190000	53570000	chr9	53190000	53570000	255,255,0	0.9992917381440071	0.06218359331808256	0.05558186242993127	0.6605263157894737	0.7394736842105263
chr9	83720000	84030000	chr9	83720000	84030000	255,255,0	1.004316024376997	0.07647862170264222	0.04062769199137735	0.78515625	0.60546875
chr9	16210000	16500000	chr9	16210000	16500000	255,255,0	1.3180302900980356	0.0763617787521665	0.04037838758035328	0.7377777777777778	0.8444444444444444
chr9	34330000	34510000	chr9	34330000	34510000	255,255,0	0.7659406128447104	0.06816355319849446	0.047775448528058616	0.5128125	0.5540625
chr9	112070000	112320000	chr9	112070000	112320000	255,255,0	1.312807294578924	0.04817478479877342	0.06774942780764287	0.7928994082840237	0.7928994082840237
chr9	29370000	29700000	chr9	29370000	29700000	255,255,0	0.999017772545683	0.05709337557052856	0.0582914895282248	0.6896626297577855	0.6402980119766595
chr9	94150000	94680000	chr9	94150000	94680000	255,255,0	1.290672105652866	0.05045825375277596	0.06481178572753463	0.7270233196159122	0.9135802469135802
chr9	111640000	111790000	chr9	111640000	111790000	255,255,0	0.9547214535120998	0.07551078863322253	0.039630171079371994	0.609375	0.546875
chr9	52480000	52740000	chr9	52480000	52740000	255,255,0	1.0743853677730844	0.07168549963891432	0.043189733580327225	0.8296703296703297	0.6758241758241759
chr9	69410000	69670000	chr9	69410000	69670000	255,255,0	1.244895817970161	0.060695269389165835	0.054170164103904225	0.8626373626373627	0.7087912087912088
chr9	104090000	104570000	chr9	104090000	104570000	255,255,0	0.9701929342315316	0.049253406459631194	0.06493388718024982	0.6016666666666667	0.7616666666666667
chr9	18190000	18620000	chr9	18190000	18620000	255,255,0	1.525149635213129	0.059336248456485496	0.054540542418613336	0.8161157024793388	0.8574380165289256
chr9	54000000	54250000	chr9	54000000	54250000	255,255,0	1.318979818212555	0.06704715681607884	0.04665561164232654	0.8284023668639053	0.8284023668639053
chr9	37910000	38240000	chr9	37910000	38240000	255,255,0	1.5098309462704786	0.043525818072662995	0.06945054875550505	0.8512110726643599	0.8719723183391004
chr9	90030000	90320000	chr9	90030000	90320000	255,255,0	1.3105027960255817	0.04676570471316199	0.06602637843762559	0.88	0.8133333333333334
chr9	112470000	112730000	chr9	112470000	112730000	255,255,0	1.3621441099847624	0.056728980210498714	0.05559084131889186	0.8076923076923077	0.7747252747252747
chr9	110890000	111170000	chr9	110890000	111170000	255,255,0	0.9940310618417545	0.05179261572468341	0.05907318590240304	0.7095238095238096	0.5571428571428572
chr9	53660000	53960000	chr9	53660000	53960000	255,255,0	1.3901161930797588	0.0594934786649938	0.049926732449939656	0.8708333333333333	0.8791666666666667
chr9	66690000	66960000	chr9	66690000	66960000	255,255,0	1.3868515885000727	0.042931017847652866	0.06636621327502423	0.7908163265306123	0.8622448979591837
chr9	66240000	66660000	chr9	66240000	66660000	255,255,0	1.3132608009689597	0.054755075524390184	0.05420925767909032	0.829004329004329	0.854978354978355
chr9	76030000	76510000	chr9	76030000	76510000	255,255,0	1.419920493118993	0.053269995214138166	0.0536607831316753	0.8116666666666666	0.925
chr9	48450000	48910000	chr9	48450000	48910000	255,255,0	1.2661214854429952	0.05406334954177722	0.05282356130455236	0.8822463768115942	0.7336956521739131
chr9	112330000	112460000	chr9	112330000	112460000	255,255,0	0.8736331834953759	0.05280353994532459	0.05383425217935921	0.5306122448979592	0.5714285714285714
chr9	101150000	101430000	chr9	101150000	101430000	255,255,0	1.4582750473250938	0.045590763226033074	0.060518488304173224	0.8904761904761904	0.8904761904761904
chr9	79160000	79330000	chr9	79160000	79330000	255,255,0	1.0156450090225486	0.05416562511973998	0.051868192969335515	0.691358024691358	0.6419753086419753
chr9	95070000	95420000	chr9	95070000	95420000	255,255,0	1.2838562172544998	0.030537241696770134	0.07542247803347257	0.8240740740740741	0.8796296296296297
chr9	93040000	93550000	chr9	93040000	93550000	255,255,0	1.326852465219639	0.04973983689534132	0.05609695823080171	0.7381656804733728	0.9127218934911243
chr9	91380000	91630000	chr9	91380000	91630000	255,255,0	1.2494528749748888	0.04818122213020053	0.057252043895394816	0.7928994082840237	0.8047337278106509
chr9	65010000	65340000	chr9	65010000	65340000	255,255,0	1.437577364044298	0.04100872339030809	0.06396667533461727	0.9065743944636678	0.8719723183391004
chr9	46200000	46370000	chr9	46200000	46370000	255,255,0	1.1262391522181945	0.07242496297028506	0.03212685419350718	0.7407407407407407	0.691358024691358
chr9	61730000	61990000	chr9	61730000	61990000	255,255,0	1.2398632421991191	0.07308736365349722	0.030855493755898925	0.8626373626373627	0.7637362637362637
chr9	105570000	105840000	chr9	105570000	105840000	255,255,0	1.1192401167818427	0.0558143553978635	0.047880387971624715	0.8520408163265306	0.6275510204081632
chr9	87420000	87740000	chr9	87420000	87740000	255,255,0	1.142977249115254	0.05420617056067388	0.04883145294532419	0.8051470588235294	0.7389705882352942
chr9	82620000	82990000	chr9	82620000	82990000	255,255,0	1.2476754364358391	0.07092210871071958	0.030402721910232168	0.9085872576177285	0.6537396121883656
chr9	19940000	20390000	chr9	19940000	20390000	255,255,0	1.7458324883509113	0.051815845283099654	0.04945526119623586	0.9035916824196597	0.9149338374291115
chr9	50050000	50250000	chr9	50050000	50250000	255,255,0	1.2401835042793206	0.055674411695608494	0.04539845324434415	0.8090909090909091	0.7545454545454545
chr9	23630000	24040000	chr9	23630000	24040000	255,255,0	1.093562186391091	0.04193286421144013	0.058915162762520595	0.6575963718820862	0.6893424036281179
chr9	4400000	4730000	chr9	4400000	4730000	255,255,0	1.3161636892535824	0.05681858252110314	0.0436547443730631	0.8304498269896193	0.657439446366782
chr9	20110000	20390000	chr9	20110000	20390000	255,255,0	1.185575929774796	0.04324849523902087	0.0571086276335461	0.5952380952380952	0.8428571428571429
chr9	107660000	107810000	chr9	107660000	107810000	255,255,0	0.8592096568568146	0.01401527653774903	0.08552346861797833	0.546875	0.640625
chr9	76540000	76880000	chr9	76540000	76880000	255,255,0	1.559772020294638	0.046809184745758875	0.05260418280579332	0.9183006535947712	0.9052287581699346
chr9	103490000	104020000	chr9	103490000	104020000	255,255,0	1.2500423614859608	0.052706298811740104	0.04591729981494795	0.8669410150891632	0.7928669410150891
chr9	28330000	28670000	chr9	28330000	28670000	255,255,0	1.3374991684708002	0.06324897908026514	0.03444608867965475	0.7483660130718954	0.8529411764705882
chr9	81970000	82230000	chr9	81970000	82230000	255,255,0	1.2202434646358102	0.05622564726001886	0.04140606270831004	0.8846153846153846	0.6978021978021978
chr9	92670000	93000000	chr9	92670000	93000000	255,255,0	1.2270428345813928	0.048232851507047356	0.04935250886867544	0.8373702422145328	0.7958477508650519
chr9	100910000	101110000	chr9	100910000	101110000	255,255,0	1.0630520560957375	0.07510101780840431	0.02202452602071796	0.8090909090909091	0.5545454545454546
chr9	46200000	46550000	chr9	46200000	46550000	255,255,0	0.9145858596552978	0.056088591225396264	0.040963000732076066	0.7314814814814815	0.5277777777777778
chr9	87030000	87280000	chr9	87030000	87280000	255,255,0	1.0866529105163485	0.03712721140887666	0.059834237303868415	0.8165680473372781	0.650887573964497
chr9	91670000	92000000	chr9	91670000	92000000	255,255,0	1.4164504642415077	0.04916879970129584	0.047729106031063645	0.8719723183391004	0.8996539792387543
chr9	47120000	47410000	chr9	47120000	47410000	255,255,0	0.9954023710568193	0.04071762747023094	0.05552304323058828	0.7377777777777778	0.64
chr9	63110000	63310000	chr9	63110000	63310000	255,255,0	0.9437086094523734	0.058806789276991275	0.03677521112063606	0.7545454545454545	0.5181818181818182
chr9	102970000	103250000	chr9	102970000	103250000	255,255,0	1.220768663367784	0.057796312132984	0.03749498841519729	0.8333333333333334	0.7952380952380952
chr9	90390000	90650000	chr9	90390000	90650000	255,255,0	1.1421787481893944	0.04642866133613047	0.048463752211926225	0.7637362637362637	0.7857142857142857
chr9	34650000	35000000	chr9	34650000	35000000	255,255,0	0.8885562947527145	0.0481902435963497	0.046152816547663414	0.6820987654320988	0.5154320987654321
chr9	57570000	57890000	chr9	57570000	57890000	255,255,0	0.9493763238647022	0.03959889902793654	0.05402692499429187	0.6654411764705882	0.6727941176470589
chr9	14760000	15110000	chr9	14760000	15110000	255,255,0	1.6445263374006678	0.054027245569688326	0.03942788336439068	0.9166666666666666	0.8364197530864198
chr9	21450000	21640000	chr9	21450000	21640000	255,255,0	1.041781268908501	0.028128368882504754	0.06477792179823917	0.59	0.71
chr9	108310000	108560000	chr9	108310000	108560000	255,255,0	0.9290237184582565	0.04454805503875902	0.048074506909827515	0.744699211045365	0.5430226824457594
chr9	22790000	22960000	chr9	22790000	22960000	255,255,0	1.2193277297291174	0.042419911481372495	0.04953475150476111	0.7160493827160493	0.691358024691358
chr9	1610000	1810000	chr9	1610000	1810000	255,255,0	1.1030287751038919	0.034826098224255524	0.057068299177390515	0.7	0.6636363636363637
chr9	50410000	50800000	chr9	50410000	50800000	255,255,0	1.26774094466235	0.05169710523860987	0.04002167420986559	0.8395487465530995	0.8254407949698808
chr9	70020000	70180000	chr9	70020000	70180000	255,255,0	0.8878666663221595	0.07922657755790193	0.01213411230018918	0.6527777777777778	0.5694444444444444
chr9	15510000	15730000	chr9	15510000	15730000	255,255,0	1.3052531755279366	0.04312743847580172	0.04816337397145404	0.7651515151515151	0.8106060606060606
chr9	78060000	78340000	chr9	78060000	78340000	255,255,0	1.308548554578489	0.04040394813265885	0.05015947584972269	0.7952380952380952	0.861904761904762
chr9	37650000	37870000	chr9	37650000	37870000	255,255,0	1.3008961675135926	0.045335861712753014	0.04422341384186136	0.7803030303030303	0.8106060606060606
chr9	75790000	76000000	chr9	75790000	76000000	255,255,0	1.1593810463461256	0.05164553742257526	0.03772703271487045	0.7933884297520661	0.7603305785123967
chr9	1860000	2050000	chr9	1860000	2050000	255,255,0	1.2389849774277277	0.05103782414521365	0.03820046534597693	0.67	0.77
chr9	94720000	94900000	chr9	94720000	94900000	255,255,0	1.050074267891898	0.06515700987198855	0.023991752523471337	0.7666666666666667	0.6333333333333333
chr9	88940000	89230000	chr9	88940000	89230000	255,255,0	1.0706228691240567	0.026238933887003147	0.0626031247850791	0.5155555555555555	0.8622222222222222
chr9	20410000	20810000	chr9	20410000	20810000	255,255,0	1.4672992747735125	0.045658450809746454	0.04292422702823885	0.8666666666666667	0.8357142857142857
chr9	67260000	67410000	chr9	67260000	67410000	255,255,0	0.8389372807757978	0.0701955035896963	0.018086432768234163	0.640625	0.515625
chr9	108050000	108270000	chr9	108050000	108270000	255,255,0	1.269572373907422	0.04787936118655034	0.04013679338062037	0.8257575757575758	0.8257575757575758
chr9	110890000	111060000	chr9	110890000	111060000	255,255,0	0.9934064488691883	0.0546929055899715	0.03306762628186219	0.691358024691358	0.5679012345679012
chr9	26960000	27240000	chr9	26960000	27240000	255,255,0	1.0898060231016493	0.028862404960348656	0.05856012523353005	0.719047619047619	0.6523809523809524
chr9	49220000	49460000	chr9	49220000	49460000	255,255,0	1.2090910816351157	0.04968418699643419	0.03763919204428351	0.7884615384615384	0.8012820512820513
chr9	94720000	95030000	chr9	94720000	95030000	255,255,0	1.1531801855761818	0.059902188762732234	0.026496944009403455	0.87109375	0.63671875
chr9	65010000	65180000	chr9	65010000	65180000	255,255,0	0.9405761267445014	0.06506894074269765	0.0209843485770799	0.7407407407407407	0.5185185185185185
chr9	18640000	18840000	chr9	18640000	18840000	255,255,0	1.1862556319287396	0.05986762933987949	0.026166436550464744	0.7545454545454545	0.6454545454545455
chr9	103270000	103450000	chr9	103270000	103450000	255,255,0	1.054182682868678	0.02798690935085711	0.057495620423006766	0.6555555555555556	0.7444444444444445
chr9	114290000	114450000	chr9	114290000	114450000	255,255,0	1.156288987111527	0.04650949190897259	0.03887349935934092	0.7083333333333334	0.7083333333333334
chr9	7920000	8320000	chr9	7920000	8320000	255,255,0	0.8181681717680706	0.05078933980192927	0.034394492086130005	0.5595238095238095	0.5071428571428571
chr9	73200000	73660000	chr9	73200000	73660000	255,255,0	0.8282142788025084	0.0456085469250012	0.039520468691469496	0.7010869565217391	0.5163043478260869
chr9	105320000	105550000	chr9	105320000	105550000	255,255,0	1.1527756383011356	0.03361798105093407	0.05096802011597222	0.7152777777777778	0.8263888888888888
chr9	111820000	112040000	chr9	111820000	112040000	255,255,0	1.2266893584455933	0.04191515744585662	0.04206616913946741	0.7803030303030303	0.7803030303030303
chr9	109580000	109730000	chr9	109580000	109730000	255,255,0	0.8439457247622334	0.027565570981230726	0.05600028248236316	0.515625	0.671875
chr9	27640000	27900000	chr9	27640000	27900000	255,255,0	1.301426383641199	0.042613452472896454	0.03997117061236895	0.7967032967032966	0.7637362637362637
chr9	46580000	46730000	chr9	46580000	46730000	255,255,0	0.8615850116424562	0.04861226318583716	0.03380912606604057	0.640625	0.515625
chr9	54680000	55000000	chr9	54680000	55000000	255,255,0	1.2961821717502158	0.047707602567112456	0.03439228617741881	0.8566176470588235	0.8419117647058824
chr9	47840000	48070000	chr9	47840000	48070000	255,255,0	0.8610100455333312	0.05299092328466812	0.027737509392735088	0.676669758812616	0.5076530612244898
chr9	47120000	47280000	chr9	47120000	47280000	255,255,0	0.9915841682035166	0.04888413221486089	0.03151272639352489	0.7083333333333334	0.625
chr9	54260000	54420000	chr9	54260000	54420000	255,255,0	0.9607671571346796	0.048782357193601786	0.030858915227531557	0.7083333333333334	0.5694444444444444
chr9	101470000	101610000	chr9	101470000	101610000	255,255,0	0.8187045965354911	0.06307919817709182	0.01655939635412773	0.625	0.5178571428571429
chr9	99260000	99490000	chr9	99260000	99490000	255,255,0	0.9962541267252549	0.02914699125637682	0.05021555183318333	0.7569444444444444	0.6041666666666666
chr9	48980000	49200000	chr9	48980000	49200000	255,255,0	1.2060725822082334	0.032909442468817905	0.04543140762817098	0.7803030303030303	0.8106060606060606
chr9	76270000	76470000	chr9	76270000	76470000	255,255,0	1.0017846036364877	0.01697425026639514	0.06112288023517243	0.6090909090909091	0.7909090909090909
chr9	4410000	4600000	chr9	4410000	4600000	255,255,0	1.1434472662669826	0.04714368412250772	0.03088708559887944	0.75	0.61
chr9	65350000	65500000	chr9	65350000	65500000	255,255,0	0.9485460828982131	0.03385164906954166	0.04386957900728618	0.640625	0.640625
chr9	73680000	73900000	chr9	73680000	73900000	255,255,0	1.0051472940981032	0.029249843017191902	0.04806944886756802	0.5681818181818182	0.7954545454545454
chr9	24220000	24370000	chr9	24220000	24370000	255,255,0	0.9999589168547978	0.025436434704262583	0.05156697055766447	0.609375	0.609375
chr9	69120000	69370000	chr9	69120000	69370000	255,255,0	0.8154900812261188	0.024750478670041626	0.0508774318014365	0.5025510204081632	0.6596011131725417
chr9	94160000	94330000	chr9	94160000	94330000	255,255,0	1.0356336163601179	0.05290324470570937	0.020492649520444994	0.7160493827160493	0.691358024691358
chr9	77760000	78000000	chr9	77760000	78000000	255,255,0	1.191429329531209	0.029536091296265422	0.04374742711271054	0.7756410256410257	0.8012820512820513
chr9	76550000	76730000	chr9	76550000	76730000	255,255,0	0.9459820424178578	0.056124195467334326	0.016643025214862134	0.7666666666666667	0.5
chr9	19950000	20100000	chr9	19950000	20100000	255,255,0	0.9297498258704366	0.06060833267858835	0.011553672312399118	0.640625	0.515625
chr9	5230000	5450000	chr9	5230000	5450000	255,255,0	0.8781876869294551	0.03126181162144155	0.04019089983037438	0.5681818181818182	0.6136363636363636
chr9	64770000	64990000	chr9	64770000	64990000	255,255,0	1.0270445030983315	0.021668598305123077	0.0497263646331044	0.5833333333333334	0.7954545454545454
chr9	14410000	14670000	chr9	14410000	14670000	255,255,0	1.1732029060145654	0.02324249410436566	0.047662606660281825	0.6538461538461539	0.7857142857142857
chr9	62320000	62580000	chr9	62320000	62580000	255,255,0	0.7172907943705902	0.029476699468109557	0.04134187667297302	0.532967032967033	0.510989010989011
chr9	70380000	70530000	chr9	70380000	70530000	255,255,0	0.9324694565296189	0.030097071018287243	0.04054842423410151	0.671875	0.609375
chr9	23020000	23300000	chr9	23020000	23300000	255,255,0	1.1417113379782982	0.03677738070151623	0.03290014459793482	0.719047619047619	0.719047619047619
chr9	64090000	64300000	chr9	64090000	64300000	255,255,0	0.9013626364827363	0.05058828512372807	0.018166833071776835	0.7933884297520661	0.5289256198347108
chr9	23330000	23610000	chr9	23330000	23610000	255,255,0	1.067587769284641	0.034650959687741	0.03404721584461187	0.5857142857142857	0.7571428571428571
chr9	56880000	57020000	chr9	56880000	57020000	255,255,0	0.7635577933175339	0.048266726047789615	0.020367612227336334	0.5892857142857143	0.5178571428571429
chr9	15150000	15460000	chr9	15150000	15460000	255,255,0	1.139718763232036	0.03343244712481356	0.03478031283426773	0.74609375	0.69140625
chr9	49790000	50010000	chr9	49790000	50010000	255,255,0	1.0486203478428768	0.02299234230208259	0.04516690908011728	0.6136363636363636	0.8106060606060606
chr9	62020000	62280000	chr9	62020000	62280000	255,255,0	1.0639374381175726	0.03949927348244262	0.02861898665245497	0.6868131868131868	0.7637362637362637
chr9	22510000	22750000	chr9	22510000	22750000	255,255,0	1.2607975284731725	0.03157058681519661	0.03608092263099863	0.7371794871794872	0.8012820512820513
chr9	77550000	77740000	chr9	77550000	77740000	255,255,0	1.048732374088917	0.03619353132415709	0.030296027748402607	0.71	0.73
chr9	5470000	5640000	chr9	5470000	5640000	255,255,0	1.016356211394492	0.03369850831287084	0.03264669300133249	0.6172839506172839	0.6666666666666666
chr9	98100000	98390000	chr9	98100000	98390000	255,255,0	1.0027582030840494	0.021419451062753544	0.04345759301965309	0.56	0.8444444444444444
chr9	97430000	97590000	chr9	97430000	97590000	255,255,0	0.8788991424132988	0.044768614325312706	0.01975215891615346	0.6805555555555556	0.5416666666666666
chr9	88340000	88530000	chr9	88340000	88530000	255,255,0	0.9819460810024137	0.03008604194032429	0.03351434010914439	0.55	0.79
chr9	83040000	83260000	chr9	83040000	83260000	255,255,0	1.080041182402261	0.020063073974592217	0.04259568281997253	0.6893939393939394	0.8106060606060606
chr9	8760000	9020000	chr9	8760000	9020000	255,255,0	1.2070850796818564	0.028655823262118126	0.033952480272024646	0.6538461538461539	0.8296703296703297
chr9	104360000	104570000	chr9	104360000	104570000	255,255,0	0.9459496532060803	0.022903540726275238	0.039294735509862004	0.6611570247933884	0.7272727272727273
chr9	93870000	94120000	chr9	93870000	94120000	255,255,0	0.9581921543226957	0.028649387900130684	0.03217468498346345	0.6863905325443787	0.6863905325443787
chr9	46900000	47110000	chr9	46900000	47110000	255,255,0	0.8716942564552536	0.02319057247141951	0.03744725698061498	0.5359595959595959	0.7046842046842047
chr9	49550000	49770000	chr9	49550000	49770000	255,255,0	1.0706317598721533	0.04221295629429564	0.018197387376792617	0.7954545454545454	0.7083333333333333
chr9	46390000	46550000	chr9	46390000	46550000	255,255,0	0.8765657094520377	0.026840686857265535	0.03310314792294921	0.625	0.625
chr9	98650000	98790000	chr9	98650000	98790000	255,255,0	0.7628955910373503	0.0339469993814567	0.025432064131634728	0.5892857142857143	0.5178571428571429
chr9	70880000	71040000	chr9	70880000	71040000	255,255,0	0.9526709838275804	0.031044991052240296	0.02806778935288276	0.6805555555555556	0.6527777777777778
chr9	98810000	99020000	chr9	98810000	99020000	255,255,0	0.837565708560166	0.02844229096425916	0.030584050674011664	0.6611570247933884	0.5950413223140496
chr9	96600000	96850000	chr9	96600000	96850000	255,255,0	0.8857989466069732	0.03407293466171446	0.024255509981083286	0.7100591715976331	0.5680473372781065
chr9	6970000	7180000	chr9	6970000	7180000	255,255,0	0.9574945629767387	0.03455903014392854	0.02247044179899251	0.628099173553719	0.6446280991735537
chr9	91800000	91960000	chr9	91800000	91960000	255,255,0	0.7565915241042266	0.012179707193917491	0.043044768852253695	0.5158730158730158	0.621031746031746
chr9	103830000	104000000	chr9	103830000	104000000	255,255,0	0.8322509772225037	0.01218002477927226	0.04239728581834842	0.5679012345679012	0.691358024691358
chr9	3210000	3420000	chr9	3210000	3420000	255,255,0	1.1828382878708728	0.028168614281245535	0.02597001075422798	0.7933884297520661	0.7107438016528925
chr9	13750000	14010000	chr9	13750000	14010000	255,255,0	1.1734109638647627	0.029748693353290202	0.023274931162550968	0.8186813186813187	0.6868131868131868
chr9	99030000	99230000	chr9	99030000	99230000	255,255,0	0.8800654590828232	0.022632155021788666	0.029525361629164762	0.5909090909090909	0.6818181818181818
chr9	98420000	98590000	chr9	98420000	98590000	255,255,0	0.9452789490841246	0.026152602810834688	0.025538576039207707	0.7160493827160493	0.6419753086419753
chr9	34660000	34850000	chr9	34660000	34850000	255,255,0	1.0035790379506777	0.027633991038392675	0.023507178123783657	0.75	0.59
chr9	20850000	21090000	chr9	20850000	21090000	255,255,0	1.1347830692455774	0.027097621214139722	0.022939724791067626	0.7884615384615384	0.7115384615384616
chr9	84130000	84360000	chr9	84130000	84360000	255,255,0	0.8390730592465983	0.030041184354304258	0.018056929328481984	0.6736111111111112	0.5763888888888888
chr9	4090000	4270000	chr9	4090000	4270000	255,255,0	0.916297876343116	0.017672206098756638	0.030133273735699562	0.6333333333333333	0.5888888888888889
chr9	16940000	17230000	chr9	16940000	17230000	255,255,0	1.030166590499207	0.016106509678814024	0.02683957320449487	0.64	0.7377777777777778
chr9	84460000	84690000	chr9	84460000	84690000	255,255,0	0.8075622793941255	0.015023214623319105	0.026622814925428423	0.5208333333333334	0.6875
chr9	54470000	54630000	chr9	54470000	54630000	255,255,0	0.7361503533276801	0.01525277050365983	0.02610278728647877	0.5119444444444444	0.5997222222222223
chr9	73430000	73580000	chr9	73430000	73580000	255,255,0	0.6559106515677746	0.012841382919439781	0.014444093017293824	0.515625	0.515625
chr2A	106860000	107590000	chr2A	106860000	107590000	255,255,0	1.4807672562797107	0.19675428431464365	0.1141531342459402	0.6654492330168006	0.8926223520818115
chr2A	53220000	54180000	chr2A	53220000	54180000	255,255,0	0.7832682764252306	0.22734896208924363	0.07098365603339903	0.5242346938775511	0.5093537414965986
chr2A	89470000	90170000	chr2A	89470000	90170000	255,255,0	1.765015529092612	0.1579880857445204	0.10308980342280127	0.846031746031746	0.9182539682539682
chr2A	21750000	22730000	chr2A	21750000	22730000	255,255,0	0.5860592378172227	0.1554002879649898	0.10409562885946343	0.5342857142857143	0.4448979591836735
chr2A	81760000	82920000	chr2A	81760000	82920000	255,255,0	0.8424411137456559	0.15017853565540018	0.0918827792841241	0.6206896551724138	0.4468147282291058
chr2A	77240000	78180000	chr2A	77240000	78180000	255,255,0	1.1166924220812282	0.11582277536323626	0.11767023991431748	0.8847517730496454	0.4078014184397163
chr2A	96570000	97250000	chr2A	96570000	97250000	255,255,0	1.542262804127198	0.1581672848907129	0.07267392816411508	0.8487394957983193	0.873109243697479
chr2A	103030000	104050000	chr2A	103030000	104050000	255,255,0	1.1852630755596139	0.08401644982823085	0.11559642484948751	0.5855957767722474	0.8529411764705882
chr2A	34820000	35670000	chr2A	34820000	35670000	255,255,0	0.9532792778025305	0.09463977873742266	0.10438754646011376	0.709572742022715	0.5013520822065982
chr2A	76490000	77010000	chr2A	76490000	77010000	255,255,0	0.9803473451067398	0.08182383283658123	0.11697491324785675	0.6943354264782836	0.5111398191755334
chr2A	97540000	98020000	chr2A	97540000	98020000	255,255,0	0.971519473724032	0.10693524538817195	0.09183835696507471	0.6435493827160493	0.6833710562414266
chr2A	80740000	81540000	chr2A	80740000	81540000	255,255,0	1.3960132181512375	0.10253862036991342	0.0959766535954996	0.6756229587889208	0.8790354260491681
chr2A	67010000	67800000	chr2A	67010000	67800000	255,255,0	1.3755568178905249	0.10260371955699557	0.09563842861130259	0.826875	0.76625
chr2A	29850000	30480000	chr2A	29850000	30480000	255,255,0	1.0871812712968283	0.07981601806704501	0.11838817031200809	0.7666015625	0.5400390625
chr2A	51700000	52570000	chr2A	51700000	52570000	255,255,0	1.3460017772522148	0.05853027719320192	0.13957545904975513	0.9323347107438017	0.5377066115702479
chr2A	3760000	4020000	chr2A	3760000	4020000	255,255,0	1.064839084434333	0.10701189285087774	0.09037652698087276	0.7912087912087912	0.7252747252747253
chr2A	16110000	16620000	chr2A	16110000	16620000	255,255,0	0.8348932396078323	0.1263159691708728	0.07064066940821809	0.5488165680473372	0.5665680473372781
chr2A	105540000	105730000	chr2A	105540000	105730000	255,255,0	0.938632531945598	0.16681119055984664	0.029904640934847834	0.69	0.61
chr2A	41680000	42330000	chr2A	41680000	42330000	255,255,0	1.1784708793753393	0.10315718163361878	0.09350022960021638	0.7575757575757576	0.7254361799816346
chr2A	55250000	55920000	chr2A	55250000	55920000	255,255,0	1.3966231804667943	0.10651529945858224	0.08960817112907124	0.7693812233285917	0.7497163663390216
chr2A	88910000	89410000	chr2A	88910000	89410000	255,255,0	1.3084615434260436	0.09284415101488191	0.10295396084567635	0.696923076923077	0.8138461538461539
chr2A	55280000	55870000	chr2A	55280000	55870000	255,255,0	1.3181923229764032	0.09846498092635274	0.09725367034818781	0.7473544973544973	0.724021164021164
chr2A	64430000	64800000	chr2A	64430000	64800000	255,255,0	0.8123315900680877	0.13925859363274182	0.05590202868192635	0.6481994459833795	0.5235457063711911
chr2A	104630000	105140000	chr2A	104630000	105140000	255,255,0	1.1663827902529478	0.0743373662000376	0.12069839346099895	0.7292899408284024	0.7795857988165681
chr2A	19210000	19700000	chr2A	19210000	19700000	255,255,0	0.8525734161456435	0.08212770963551365	0.11271363046905866	0.5190666666666667	0.7495238095238095
chr2A	22810000	23780000	chr2A	22810000	23780000	255,255,0	1.0897215552758848	0.08345191543270304	0.10934796865592775	0.646813827571845	0.7238650562265723
chr2A	58930000	59980000	chr2A	58930000	59980000	255,255,0	1.2668188484180178	0.10398201989252057	0.08796819947112972	0.8351726593093628	0.5510857956568174
chr2A	64430000	64900000	chr2A	64430000	64900000	255,255,0	0.9594409017033778	0.1222623323635314	0.06896770648343983	0.6788194444444444	0.6527777777777778
chr2A	48930000	49620000	chr2A	48930000	49620000	255,255,0	1.4890555980092122	0.08885869627886904	0.10096043169370882	0.8335097675433809	0.762658414887466
chr2A	11960000	13180000	chr2A	11960000	13180000	255,255,0	1.7823195165416352	0.09798676746154367	0.09135915235829373	0.928609201480698	0.9127445795875199
chr2A	38680000	39290000	chr2A	38680000	39290000	255,255,0	1.0431702077369818	0.07441872228998772	0.11259026431647659	0.7075962539021852	0.5639958376690947
chr2A	28270000	29030000	chr2A	28270000	29030000	255,255,0	1.639364082089617	0.08890190951641619	0.09797527869593592	0.9197031039136302	0.8265856950067476
chr2A	109290000	109930000	chr2A	109290000	109930000	255,255,0	1.3266435435425794	0.07616656756318627	0.11067515278786877	0.6751893939393939	0.8977272727272727
chr2A	29830000	30730000	chr2A	29830000	30730000	255,255,0	1.6277041951618028	0.10883204174966069	0.07793283785908689	0.7859903381642512	0.9028985507246376
chr2A	72990000	73290000	chr2A	72990000	73290000	255,255,0	1.0302767382816462	0.13240541220886	0.05423007698041103	0.8125	0.5625
chr2A	75170000	75680000	chr2A	75170000	75680000	255,255,0	1.101193177952666	0.09315750835169914	0.09010512531700277	0.5044378698224852	0.7795857988165681
chr2A	57440000	58030000	chr2A	57440000	58030000	255,255,0	1.2832884794392707	0.09507459039515559	0.08435701974989274	0.8822222222222222	0.65
chr2A	98260000	98410000	chr2A	98260000	98410000	255,255,0	1.0438579414915214	0.02305812293001094	0.15592720226304546	0.609375	0.671875
chr2A	42780000	43010000	chr2A	42780000	43010000	255,255,0	1.6392274625334557	0.078869195143352	0.09997856053639001	0.8541666666666666	0.8402777777777778
chr2A	67810000	67960000	chr2A	67810000	67960000	255,255,0	1.211267383272474	0.07983631288222927	0.0986046440628939	0.640625	0.671875
chr2A	43800000	44560000	chr2A	43800000	44560000	255,255,0	1.789078094331617	0.07150462617538145	0.10570574822223805	0.9385964912280702	0.8319838056680162
chr2A	80010000	80620000	chr2A	80010000	80620000	255,255,0	1.1141859366276952	0.07972295039816374	0.09551697993312681	0.5764828303850156	0.8283038501560874
chr2A	110310000	110640000	chr2A	110310000	110640000	255,255,0	1.0517873309951216	0.08768873070659254	0.0867819793351262	0.6003460207612457	0.7474048442906575
chr2A	76410000	77160000	chr2A	76410000	77160000	255,255,0	1.7148332162202473	0.10472392642230244	0.06650734434042099	0.7929362880886427	0.9439058171745153
chr2A	58930000	59820000	chr2A	58930000	59820000	255,255,0	1.2916693714513579	0.09852748078245618	0.07269823443877207	0.8483950617283951	0.56
chr2A	80860000	81530000	chr2A	80860000	81530000	255,255,0	1.5067640444376849	0.08498706309656746	0.08584880569293207	0.7569204152249135	0.893598615916955
chr2A	100010000	100260000	chr2A	100010000	100260000	255,255,0	1.3401162404576898	0.09498433709615459	0.07445310268769767	0.8165680473372781	0.7928994082840237
chr2A	110700000	111040000	chr2A	110700000	111040000	255,255,0	0.8218440754790819	0.08349303119001164	0.08298254216153744	0.5326797385620915	0.5522875816993464
chr2A	17070000	17740000	chr2A	17070000	17740000	255,255,0	1.1588257412273402	0.08438287838134026	0.08060795158147846	0.8538062283737025	0.5856401384083045
chr2A	56950000	57390000	chr2A	56950000	57390000	255,255,0	1.6312095885880291	0.08275747345681167	0.08173068562217675	0.8636363636363636	0.8122529644268774
chr2A	109650000	109910000	chr2A	109650000	109910000	255,255,0	1.3517281319069223	0.029235003998364276	0.13297558201130005	0.8186813186813187	0.8296703296703297
chr2A	66430000	66970000	chr2A	66430000	66970000	255,255,0	1.3173911354569858	0.08884101863384103	0.0721239614100801	0.5992063492063492	0.8664021164021164
chr2A	47010000	47430000	chr2A	47010000	47430000	255,255,0	1.4105787923646902	0.0731646213941067	0.08603802534183339	0.8896103896103896	0.7770562770562771
chr2A	88920000	89300000	chr2A	88920000	89300000	255,255,0	1.3406479598063403	0.06596786835214007	0.09077709052662322	0.8394736842105263	0.7868421052631579
chr2A	87370000	87810000	chr2A	87370000	87810000	255,255,0	1.5084435753574787	0.06990250422871802	0.08661045179695212	0.8675889328063241	0.7964426877470355
chr2A	26360000	26750000	chr2A	26360000	26750000	255,255,0	0.7387729226397659	0.06780201405902958	0.0886618145120146	0.5075	0.5025
chr2A	87050000	87300000	chr2A	87050000	87300000	255,255,0	1.5155559353273447	0.07223364746885627	0.0830431223679862	0.7928994082840237	0.8520710059171598
chr2A	27040000	27580000	chr2A	27040000	27580000	255,255,0	1.1894424011431202	0.07584082692032042	0.07793099402061665	0.6415343915343915	0.8108465608465608
chr2A	1240000	1490000	chr2A	1240000	1490000	255,255,0	0.8157699175538164	0.05631360611620821	0.09718400649827813	0.5132385190918473	0.6519489594083248
chr2A	34800000	35510000	chr2A	34800000	35510000	255,255,0	1.0411782816627668	0.07741732423671659	0.07594863488262876	0.746141975308642	0.5516975308641975
chr2A	18120000	18690000	chr2A	18120000	18690000	255,255,0	1.2427104925038719	0.07439739953047751	0.07823512935612288	0.7824019024970273	0.7562425683709869
chr2A	88760000	88910000	chr2A	88760000	88910000	255,255,0	0.9623533016767452	0.10823018852135245	0.044358784690969474	0.546875	0.640625
chr2A	63760000	64360000	chr2A	63760000	64360000	255,255,0	1.284353580481148	0.06151564515168337	0.09051377728263234	0.8182795698924731	0.7118279569892473
chr2A	43340000	43780000	chr2A	43340000	43780000	255,255,0	1.7586502090771647	0.08166601341791185	0.06792990626072071	0.8932806324110671	0.9071146245059288
chr2A	73620000	74350000	chr2A	73620000	74350000	255,255,0	1.459353916131187	0.06509781060059401	0.08386407149764841	0.758217677136596	0.8721694667640614
chr2A	107690000	108080000	chr2A	107690000	108080000	255,255,0	1.8268901701179354	0.06792784378043348	0.08011896598927823	0.93	0.89
chr2A	50080000	50660000	chr2A	50080000	50660000	255,255,0	1.3436638901986648	0.07255836337925767	0.07514800564058466	0.7827586206896552	0.7781609195402299
chr2A	54200000	54970000	chr2A	54200000	54970000	255,255,0	1.1271089366780327	0.06077985474374667	0.085887186289718	0.46811308349769887	0.8586456278763971
chr2A	56490000	56830000	chr2A	56490000	56830000	255,255,0	1.491900869733812	0.056753714265397465	0.08946314217607876	0.8398692810457516	0.7745098039215687
chr2A	74360000	74700000	chr2A	74360000	74700000	255,255,0	1.580606577281135	0.06416949776204653	0.08148120854828356	0.8202614379084967	0.8529411764705882
chr2A	30770000	31320000	chr2A	30770000	31320000	255,255,0	1.8293492028218028	0.07368189178674689	0.07189225701517299	0.9298469387755102	0.8992346938775511
chr2A	105170000	105440000	chr2A	105170000	105440000	255,255,0	1.582153107933968	0.05152234244268322	0.09357823221926942	0.7193877551020408	0.8928571428571429
chr2A	100890000	101250000	chr2A	100890000	101250000	255,255,0	1.3695170778637749	0.053557248849127714	0.09090623397479503	0.7631578947368421	0.8859649122807017
chr2A	50770000	51650000	chr2A	50770000	51650000	255,255,0	1.6834653164124873	0.07867587662796371	0.06556412785737126	0.8155744786364941	0.9293350820870201
chr2A	15930000	16830000	chr2A	15930000	16830000	255,255,0	1.8458460730179733	0.06056279367343337	0.08328981358742832	0.9637681159420289	0.9028985507246376
chr2A	108740000	108940000	chr2A	108740000	108940000	255,255,0	1.1422519541748875	0.07859066430660616	0.0648433333886449	0.7363636363636363	0.6818181818181818
chr2A	72590000	72900000	chr2A	72590000	72900000	255,255,0	1.398906378857442	0.07043405012728732	0.0718150810121127	0.76953125	0.81640625
chr2A	100400000	100870000	chr2A	100400000	100870000	255,255,0	1.4001847508643235	0.08346226106916779	0.058752796655999875	0.7649400608337806	0.9274430428818512
chr2A	62050000	62310000	chr2A	62050000	62310000	255,255,0	1.5086172964962064	0.07291059887678614	0.0691930031135405	0.8736263736263736	0.8076923076923077
chr2A	58190000	58780000	chr2A	58190000	58780000	255,255,0	1.376090777383679	0.06899475478568115	0.07243050293075137	0.59	0.9211111111111111
chr2A	101840000	102180000	chr2A	101840000	102180000	255,255,0	0.8377060205979938	0.06281726443136351	0.07780917963128588	0.6535947712418301	0.5980392156862745
chr2A	20730000	21010000	chr2A	20730000	21010000	255,255,0	1.6465948997719047	0.06183014462172459	0.0780134280264762	0.8142857142857143	0.8904761904761904
chr2A	31350000	31980000	chr2A	31350000	31980000	255,255,0	1.295133692527326	0.07521300393179703	0.06422747101155972	0.8095703125	0.7119140625
chr2A	85760000	85970000	chr2A	85760000	85970000	255,255,0	0.8300311711302475	0.09996130136143495	0.03912184187632641	0.512396694214876	0.628099173553719
chr2A	76160000	76390000	chr2A	76160000	76390000	255,255,0	1.4448769184074655	0.06327887426486165	0.07529131718984095	0.7569444444444444	0.8263888888888888
chr2A	38110000	38630000	chr2A	38110000	38630000	255,255,0	1.7057764076225377	0.08696210922400852	0.05123600195392361	0.8618233618233618	0.9301994301994302
chr2A	72130000	72430000	chr2A	72130000	72430000	255,255,0	0.8104154502888271	0.061463287594149464	0.07661760508361684	0.5208333333333334	0.5458333333333333
chr2A	48000000	48400000	chr2A	48000000	48400000	255,255,0	1.6498789641355645	0.06516992499344143	0.07289961350558685	0.8833333333333333	0.8642857142857143
chr2A	1540000	1770000	chr2A	1540000	1770000	255,255,0	1.361734719228686	0.07623401097429125	0.06175563050793856	0.7430555555555556	0.8541666666666666
chr2A	95480000	95640000	chr2A	95480000	95640000	255,255,0	0.9651140514808131	0.07258910758126338	0.06537276120885152	0.5694444444444444	0.6805555555555556
chr2A	48570000	48870000	chr2A	48570000	48870000	255,255,0	1.6276023010245457	0.06000354072072514	0.07591325767578383	0.8375	0.8791666666666667
chr2A	15290000	15900000	chr2A	15290000	15900000	255,255,0	1.4488572414095728	0.07478678351134321	0.06082752470260222	0.6514047866805411	0.9614984391259105
chr2A	69850000	70330000	chr2A	69850000	70330000	255,255,0	1.2660145039262098	0.07095971361079048	0.06450193829957711	0.7683333333333333	0.7416666666666667
chr2A	19710000	20230000	chr2A	19710000	20230000	255,255,0	1.4933482829034914	0.06682833990378037	0.06826722863629778	0.8603988603988604	0.8789173789173789
chr2A	62490000	63170000	chr2A	62490000	63170000	255,255,0	1.7149828248406311	0.08083236494150042	0.053375564980637585	0.8966386554621849	0.9100840336134454
chr2A	71300000	71670000	chr2A	71300000	71670000	255,255,0	1.5588215238590934	0.05401224118199584	0.07977808305532477	0.7922437673130194	0.8919667590027701
chr2A	21040000	21350000	chr2A	21040000	21350000	255,255,0	1.450317662694022	0.07039318434225228	0.06333294252316456	0.88671875	0.78515625
chr2A	86140000	86590000	chr2A	86140000	86590000	255,255,0	1.6356606704109957	0.07073216077492397	0.06297560937778332	0.8695652173913043	0.9111531190926276
chr2A	75270000	75660000	chr2A	75270000	75660000	255,255,0	1.3622398822833894	0.07041510697632698	0.06242416690889299	0.6875	0.8625
chr2A	86790000	87010000	chr2A	86790000	87010000	255,255,0	1.339320106659462	0.06689504230026776	0.06503673637616356	0.7045454545454546	0.8106060606060606
chr2A	45760000	45960000	chr2A	45760000	45960000	255,255,0	1.0714324894553098	0.031119680492261385	0.10045369311296748	0.5545454545454546	0.7181818181818181
chr2A	10600000	10840000	chr2A	10600000	10840000	255,255,0	0.8536955545397966	0.07702559117463094	0.05433841044902035	0.6731307154384077	0.5995427649273803
chr2A	11310000	11600000	chr2A	11310000	11600000	255,255,0	1.4125591024889963	0.07128850970269299	0.059665756370034184	0.88	0.8133333333333334
chr2A	10270000	10570000	chr2A	10270000	10570000	255,255,0	1.397519110923728	0.07247531290862455	0.058031242972896	0.7916666666666666	0.8875
chr2A	56250000	56460000	chr2A	56250000	56460000	255,255,0	1.2400054815148565	0.07431959122926067	0.054777634051504265	0.6446280991735537	0.8264462809917356
chr2A	47510000	47960000	chr2A	47510000	47960000	255,255,0	1.260961714875466	0.06295691931988767	0.0658085607984687	0.6313799621928167	0.8355387523629489
chr2A	10970000	11270000	chr2A	10970000	11270000	255,255,0	1.5934797233547926	0.07362106952697015	0.054165441902860045	0.8958333333333334	0.8875
chr2A	62330000	62480000	chr2A	62330000	62480000	255,255,0	0.8356213019421943	0.08200965059335791	0.044504846660806535	0.546875	0.625
chr2A	4260000	4850000	chr2A	4260000	4850000	255,255,0	1.1132518659617638	0.07248864311340082	0.05328017506949165	0.6722222222222223	0.7833333333333333
chr2A	45370000	45970000	chr2A	45370000	45970000	255,255,0	1.326926345425099	0.058787546961402024	0.06472491806693684	0.7	0.8397849462365592
chr2A	45990000	46550000	chr2A	45990000	46550000	255,255,0	1.7225534963622615	0.06422216181199877	0.05906666599199101	0.895320197044335	0.9125615763546798
chr2A	39300000	39520000	chr2A	39300000	39520000	255,255,0	1.4699876226586208	0.0580135376279296	0.06465005314676317	0.7954545454545454	0.8257575757575758
chr2A	40730000	41050000	chr2A	40730000	41050000	255,255,0	1.0715009697629654	0.06417151170938362	0.05833660803022621	0.8272058823529411	0.5183823529411765
chr2A	101480000	101740000	chr2A	101480000	101740000	255,255,0	1.008243384882186	0.08037833643642277	0.041991239110430574	0.7083333333333333	0.6342592592592593
chr2A	55940000	56140000	chr2A	55940000	56140000	255,255,0	1.096271297639166	0.042681864765144115	0.07797702822294933	0.7545454545454545	0.6272727272727273
chr2A	15930000	16110000	chr2A	15930000	16110000	255,255,0	1.1026272995496462	0.09531042122330421	0.02486640569345037	0.7666666666666667	0.5888888888888889
chr2A	24870000	25320000	chr2A	24870000	25320000	255,255,0	1.3959993040796825	0.058884406388765936	0.06107275302176654	0.8355387523629489	0.8431001890359168
chr2A	55320000	55720000	chr2A	55320000	55720000	255,255,0	1.4306210612204628	0.06672028971138066	0.05196043501456303	0.830952380952381	0.8404761904761905
chr2A	31350000	31510000	chr2A	31350000	31510000	255,255,0	1.1135345307472104	0.08325744342977645	0.035386022594961104	0.7083333333333334	0.5972222222222222
chr2A	11620000	11760000	chr2A	11620000	11760000	255,255,0	0.865221206507074	0.07424296582123015	0.04415845260074612	0.5892857142857143	0.5535714285714286
chr2A	49740000	50060000	chr2A	49740000	50060000	255,255,0	1.509644419930813	0.07911884009151035	0.03918448709999288	0.8345588235294118	0.8713235294117647
chr2A	74760000	75100000	chr2A	74760000	75100000	255,255,0	1.2131823874422532	0.060554475293773904	0.05699539896353862	0.8333333333333334	0.6535947712418301
chr2A	71730000	72110000	chr2A	71730000	72110000	255,255,0	1.8516719756747524	0.06614312098142455	0.05132360939406652	0.9236842105263158	0.8868421052631579
chr2A	74220000	74340000	chr2A	74220000	74340000	255,255,0	0.8218706379341598	0.042172641297312755	0.07398274305285288	0.5	0.5
chr2A	20260000	20670000	chr2A	20260000	20670000	255,255,0	1.1907711463482378	0.0658377800911164	0.049929740005447976	0.7964283752716773	0.6502444114900863
chr2A	27960000	28250000	chr2A	27960000	28250000	255,255,0	1.5746521324270977	0.06105866917519731	0.05433381278800223	0.8444444444444444	0.9066666666666666
chr2A	58960000	59410000	chr2A	58960000	59410000	255,255,0	1.3775888389488768	0.08090255837527671	0.03437632394794732	0.8809073724007561	0.7334593572778828
chr2A	13350000	13620000	chr2A	13350000	13620000	255,255,0	0.7623965166748203	0.06787913287254203	0.047367096847828735	0.566330260174245	0.504827852193509
chr2A	32490000	33000000	chr2A	32490000	33000000	255,255,0	1.0954156037949552	0.05191426243178704	0.06325482879592996	0.7440828402366864	0.6494082840236687
chr2A	99060000	99240000	chr2A	99060000	99240000	255,255,0	0.7704595555868093	0.039955426016475434	0.07503766052940865	0.5180555555555555	0.5819444444444444
chr2A	66620000	66950000	chr2A	66620000	66950000	255,255,0	1.6429682238767713	0.054330790832847614	0.06009456869031213	0.8719723183391004	0.9204152249134948
chr2A	70770000	71260000	chr2A	70770000	71260000	255,255,0	0.9639564870859192	0.053252459854646286	0.06056707313934148	0.6592	0.5952
chr2A	40070000	40560000	chr2A	40070000	40560000	255,255,0	1.3096393727210587	0.04042692402565351	0.07134692538383874	0.672	0.864
chr2A	104190000	104360000	chr2A	104190000	104360000	255,255,0	1.0626282837810699	0.05307159627990833	0.05866914794294896	0.7160493827160493	0.6419753086419753
chr2A	65370000	65880000	chr2A	65370000	65880000	255,255,0	1.0733550378836856	0.059839104116203426	0.05176559482292396	0.7470414201183432	0.5902366863905325
chr2A	99580000	99990000	chr2A	99580000	99990000	255,255,0	1.5621318225752354	0.06000125476507559	0.051245028784971614	0.8888888888888888	0.9206349206349206
chr2A	27630000	27910000	chr2A	27630000	27910000	255,255,0	1.2945107708374943	0.060680158039272736	0.050553723716337914	0.7666666666666667	0.8142857142857143
chr2A	9900000	10160000	chr2A	9900000	10160000	255,255,0	1.0723434524192814	0.03109009448162093	0.08000376673844613	0.7307692307692307	0.7087912087912088
chr2A	73640000	74090000	chr2A	73640000	74090000	255,255,0	1.0657965377812624	0.04248368207010607	0.06772637078482807	0.8355387523629489	0.5179584120982986
chr2A	30510000	30720000	chr2A	30510000	30720000	255,255,0	1.1327403103160871	0.037807742855869866	0.07229591157896734	0.5785123966942148	0.7933884297520661
chr2A	29550000	29810000	chr2A	29550000	29810000	255,255,0	1.411245696035388	0.060720427470475125	0.04887189573291145	0.8459425190194421	0.7578296703296703
chr2A	42350000	42710000	chr2A	42350000	42710000	255,255,0	1.6475038602782277	0.041446337490012086	0.06754897225792922	0.9035087719298246	0.8859649122807017
chr2A	47670000	47960000	chr2A	47670000	47960000	255,255,0	1.219957353011269	0.044004167217255516	0.06489747123346998	0.6222222222222222	0.8088888888888889
chr2A	43800000	44220000	chr2A	43800000	44220000	255,255,0	1.4983258422593262	0.060313783207821214	0.04841637510193915	0.9155844155844156	0.7121212121212122
chr2A	15480000	15890000	chr2A	15480000	15890000	255,255,0	1.2891965685702256	0.04565279762814301	0.06302106473066177	0.5487528344671202	0.9342403628117913
chr2A	87910000	88150000	chr2A	87910000	88150000	255,255,0	1.411604885352389	0.06360914765538919	0.045045000051757364	0.8525641025641025	0.7628205128205128
chr2A	64950000	65230000	chr2A	64950000	65230000	255,255,0	1.5176616040964317	0.05059687686252401	0.0577824984905356	0.861904761904762	0.8523809523809524
chr2A	81140000	81510000	chr2A	81140000	81510000	255,255,0	1.2750535426537164	0.03114842661825325	0.07715143144029468	0.5872576177285319	0.9030470914127424
chr2A	65950000	66240000	chr2A	65950000	66240000	255,255,0	1.373790739383632	0.048536625068831094	0.05841621203414121	0.7644444444444445	0.8177777777777778
chr2A	25760000	26230000	chr2A	25760000	26230000	255,255,0	1.3219628446118998	0.051340334065618165	0.05539317705669139	0.8802083333333334	0.7447916666666666
chr2A	4920000	5420000	chr2A	4920000	5420000	255,255,0	0.8003243929084514	0.04521138194055901	0.059691424499232384	0.5738461538461539	0.5676923076923077
chr2A	16840000	17060000	chr2A	16840000	17060000	255,255,0	1.1402569709194457	0.05048157307290453	0.05441187828022187	0.6742424242424242	0.7651515151515151
chr2A	45000000	45360000	chr2A	45000000	45360000	255,255,0	1.6151052054436745	0.061882770472652227	0.04218444409126612	0.8976608187134503	0.8859649122807017
chr2A	35850000	36120000	chr2A	35850000	36120000	255,255,0	1.2548917149485335	0.04353345438344296	0.06031445795683418	0.8112244897959183	0.7397959183673469
chr2A	29150000	29360000	chr2A	29150000	29360000	255,255,0	1.2156310461362168	0.06417027766725314	0.03904061403680962	0.7768595041322314	0.743801652892562
chr2A	25450000	25700000	chr2A	25450000	25700000	255,255,0	1.3852209935136188	0.05506752775652918	0.04809141907252085	0.8047337278106509	0.8402366863905325
chr2A	1840000	2060000	chr2A	1840000	2060000	255,255,0	1.1110802934559902	0.06836510289948508	0.034465613029691346	0.7651515151515151	0.6287878787878788
chr2A	104420000	104630000	chr2A	104420000	104630000	255,255,0	1.215136314760148	0.06072051217385137	0.04172955586636813	0.7933884297520661	0.7768595041322314
chr2A	49230000	49550000	chr2A	49230000	49550000	255,255,0	1.5488155844252836	0.02763183913360953	0.0746144184655575	0.9080882352941176	0.8786764705882353
chr2A	69090000	69450000	chr2A	69090000	69450000	255,255,0	1.2671609982115917	0.03785292696812236	0.06371731698211439	0.6286549707602339	0.8450292397660819
chr2A	6920000	7160000	chr2A	6920000	7160000	255,255,0	1.3583138169368758	0.04914717337776428	0.052369653764924654	0.8653846153846154	0.8141025641025641
chr2A	110700000	110840000	chr2A	110700000	110840000	255,255,0	0.9473648458584166	0.0635099144136091	0.037907692883928285	0.5892857142857143	0.5535714285714286
chr2A	37540000	37860000	chr2A	37540000	37860000	255,255,0	1.1962931485372357	0.0438454674456983	0.05747138702557611	0.8051470588235294	0.6580882352941176
chr2A	32020000	32470000	chr2A	32020000	32470000	255,255,0	0.9575715569555048	0.04964674635446016	0.05079794400285155	0.6313799621928167	0.6200378071833649
chr2A	34840000	35280000	chr2A	34840000	35280000	255,255,0	0.9422133720757061	0.05507958388045868	0.04513045434975575	0.733201581027668	0.5118577075098815
chr2A	87380000	87530000	chr2A	87380000	87530000	255,255,0	0.9803603139514452	0.06670808301278329	0.03319873723997004	0.609375	0.640625
chr2A	48930000	49220000	chr2A	48930000	49220000	255,255,0	1.4828965755587415	0.0726094203514592	0.027097410751625306	0.8533333333333334	0.8533333333333334
chr2A	95690000	95930000	chr2A	95690000	95930000	255,255,0	1.0293165242881979	0.05087330555847652	0.04834891073712102	0.7628205128205128	0.6346153846153846
chr2A	26480000	26700000	chr2A	26480000	26700000	255,255,0	1.329237638260587	0.04682165425761818	0.051746900818024216	0.75	0.8257575757575758
chr2A	64110000	64360000	chr2A	64110000	64360000	255,255,0	1.3542876296749435	0.021146752627519985	0.07674955642894793	0.8165680473372781	0.863905325443787
chr2A	78560000	78690000	chr2A	78560000	78690000	255,255,0	0.7753993663301735	0.0644831480247848	0.0331412240836786	0.5862937767699672	0.5245653817082389
chr2A	9240000	9500000	chr2A	9240000	9500000	255,255,0	1.4330692518750718	0.04216235461152454	0.05529199683150483	0.8846153846153846	0.8186813186813187
chr2A	46640000	46970000	chr2A	46640000	46970000	255,255,0	1.6654643081717033	0.0487724512517439	0.04844016519410177	0.8927335640138409	0.8858131487889274
chr2A	8940000	9210000	chr2A	8940000	9210000	255,255,0	1.329732907034385	0.06166202392512428	0.03531858674281292	0.8112244897959183	0.8418367346938775
chr2A	25800000	26090000	chr2A	25800000	26090000	255,255,0	0.831353686675964	0.06394390507463055	0.03229089517522899	0.6044444444444445	0.5066666666666667
chr2A	97500000	97730000	chr2A	97500000	97730000	255,255,0	1.1212832742865357	0.054831103306032	0.04128579663607648	0.8263888888888888	0.6180555555555556
chr2A	87550000	87740000	chr2A	87550000	87740000	255,255,0	1.181064310212868	0.03427629103508009	0.06176987645024405	0.71	0.75
chr2A	44590000	44840000	chr2A	44590000	44840000	255,255,0	1.5279348472766148	0.04818251215441319	0.04759803844471738	0.8757396449704142	0.8402366863905325
chr2A	14960000	15250000	chr2A	14960000	15250000	255,255,0	0.7926207031799067	0.05254707571994903	0.0432237352666629	0.6438031619822485	0.5182253143491125
chr2A	63210000	63740000	chr2A	63210000	63740000	255,255,0	1.8754932944391687	0.049283238307756494	0.04472987032611722	0.9602194787379973	0.9272976680384087
chr2A	70400000	70720000	chr2A	70400000	70720000	255,255,0	1.4426009908779198	0.05003102217845286	0.04361219342952717	0.8359645328719723	0.8396410034602075
chr2A	27140000	27310000	chr2A	27140000	27310000	255,255,0	1.1396025730568584	0.043742940955647854	0.04947135927956377	0.691358024691358	0.7407407407407407
chr2A	6640000	6860000	chr2A	6640000	6860000	255,255,0	1.26830541812109	0.03099069583734266	0.0611874706876174	0.7651515151515151	0.8409090909090909
chr2A	69520000	69730000	chr2A	69520000	69730000	255,255,0	1.0826444494430238	0.06052752573197699	0.03163356181234545	0.7272727272727273	0.5785123966942148
chr2A	74860000	75070000	chr2A	74860000	75070000	255,255,0	0.755172621537173	0.049935024835877334	0.042186030580663655	0.512396694214876	0.5537190082644629
chr2A	110850000	111030000	chr2A	110850000	111030000	255,255,0	1.109088593916379	0.0378183931810813	0.05371216963587915	0.7222222222222222	0.6333333333333333
chr2A	70120000	70320000	chr2A	70120000	70320000	255,255,0	1.2858751733668876	0.034248265062711135	0.05722566302835161	0.7909090909090909	0.7727272727272727
chr2A	23820000	24170000	chr2A	23820000	24170000	255,255,0	1.2070986613410404	0.035513225613666155	0.05588952767069723	0.7746913580246914	0.7561728395061729
chr2A	51340000	51590000	chr2A	51340000	51590000	255,255,0	0.9388870857316333	0.01920794547996901	0.07191269932858589	0.5680473372781065	0.650887573964497
chr2A	61590000	61880000	chr2A	61590000	61880000	255,255,0	1.3051087817227767	0.03363300037310777	0.05712966026509708	0.7644444444444445	0.8622222222222222
chr2A	18740000	19070000	chr2A	18740000	19070000	255,255,0	1.0160771938489674	0.05218703903745375	0.03844815405836345	0.8373702422145328	0.5190311418685121
chr2A	73370000	73590000	chr2A	73370000	73590000	255,255,0	1.2448751340440856	0.04505964074080767	0.04552359356792013	0.6742424242424242	0.8409090909090909
chr2A	48220000	48400000	chr2A	48220000	48400000	255,255,0	1.0884769772876108	0.028483191089998645	0.06178545525693649	0.5888888888888889	0.7444444444444445
chr2A	88210000	88440000	chr2A	88210000	88440000	255,255,0	1.1495571241853384	0.03636870729829675	0.05386264917347021	0.6736111111111112	0.7708333333333334
chr2A	27630000	27770000	chr2A	27630000	27770000	255,255,0	0.9300773452286082	0.06155863931546107	0.028482613978237037	0.625	0.5535714285714286
chr2A	36180000	36610000	chr2A	36180000	36610000	255,255,0	0.9210513888275917	0.046554761521457086	0.04297368110933471	0.6921487603305785	0.5103305785123967
chr2A	65390000	65680000	chr2A	65390000	65680000	255,255,0	1.2247972087252568	0.06185313595913618	0.02745671731922527	0.7555555555555555	0.8177777777777778
chr2A	12900000	13170000	chr2A	12900000	13170000	255,255,0	1.355412529354077	0.033437066685175834	0.05560850573235271	0.8010204081632653	0.8724489795918368
chr2A	71130000	71280000	chr2A	71130000	71280000	255,255,0	0.9327675481469002	0.039682155611225234	0.04858368695454925	0.578125	0.609375
chr2A	27360000	27580000	chr2A	27360000	27580000	255,255,0	1.3071640974335448	0.033450362756140106	0.05467376275229689	0.7954545454545454	0.7954545454545454
chr2A	39830000	40030000	chr2A	39830000	40030000	255,255,0	1.1912582986616973	0.033453740399520614	0.05404799138271371	0.7	0.7727272727272727
chr2A	39060000	39280000	chr2A	39060000	39280000	255,255,0	1.3886467573559609	0.04195990519394355	0.045401303633602924	0.8106060606060606	0.7954545454545454
chr2A	41090000	41300000	chr2A	41090000	41300000	255,255,0	0.7528516720191218	0.06445106784439743	0.022306618707807695	0.5289256198347108	0.5289256198347108
chr2A	99250000	99380000	chr2A	99250000	99380000	255,255,0	0.7993970323342564	0.06062174279337339	0.025577453864740606	0.5306122448979592	0.5714285714285714
chr2A	100890000	101010000	chr2A	100890000	101010000	255,255,0	0.7462908202526746	0.05925797497861445	0.026861571212052213	0.5	0.5
chr2A	38660000	39030000	chr2A	38660000	39030000	255,255,0	1.4276811074284816	0.04744661173550596	0.03858056711779334	0.9030470914127424	0.775623268698061
chr2A	89310000	89430000	chr2A	89310000	89430000	255,255,0	0.7488068412748198	0.03515988515687238	0.05041073496009986	0.5	0.5
chr2A	44240000	44520000	chr2A	44240000	44520000	255,255,0	1.3666365237479843	0.03409559445064082	0.05024346505584669	0.7857142857142857	0.8333333333333334
chr2A	48020000	48200000	chr2A	48020000	48200000	255,255,0	1.0334131865197675	0.06373785459969969	0.020430713670218904	0.7222222222222222	0.5666666666666667
chr2A	108990000	109280000	chr2A	108990000	109280000	255,255,0	1.207329816371141	0.054711206125682005	0.029152364615320128	0.7822222222222223	0.8444444444444444
chr2A	63770000	64100000	chr2A	63770000	64100000	255,255,0	1.5848790803633932	0.04354165986028882	0.04012567452947556	0.9273356401384083	0.8373702422145328
chr2A	76980000	77150000	chr2A	76980000	77150000	255,255,0	1.0814606686465251	0.01502891304437784	0.06823591774213392	0.5925925925925926	0.7407407407407407
chr2A	24260000	24530000	chr2A	24260000	24530000	255,255,0	1.0472427188904367	0.05694520288101246	0.025608774942442115	0.7193877551020408	0.6479591836734694
chr2A	62520000	62800000	chr2A	62520000	62800000	255,255,0	1.0909004043877628	0.055753418453251324	0.026781515320049555	0.8333333333333334	0.5952380952380952
chr2A	26740000	27020000	chr2A	26740000	27020000	255,255,0	1.0455723152390193	0.04212379958984052	0.04030290945566299	0.7476190476190476	0.6142857142857143
chr2A	37090000	37260000	chr2A	37090000	37260000	255,255,0	1.142809172100678	0.0479251090152014	0.0338779066813806	0.7160493827160493	0.691358024691358
chr2A	28730000	28960000	chr2A	28730000	28960000	255,255,0	0.9762447649795779	0.015330474820871421	0.06638332057607661	0.6041666666666666	0.75
chr2A	71310000	71490000	chr2A	71310000	71490000	255,255,0	1.1488787654743713	0.05585579532996497	0.023712759871090772	0.7666666666666667	0.6333333333333333
chr2A	11790000	11960000	chr2A	11790000	11960000	255,255,0	0.9550906316001763	0.02489177717340691	0.05438530996314596	0.5432098765432098	0.7160493827160493
chr2A	97270000	97470000	chr2A	97270000	97470000	255,255,0	1.1567527185695838	0.0351205769402727	0.043945087476904385	0.7545454545454545	0.7545454545454545
chr2A	7200000	7480000	chr2A	7200000	7480000	255,255,0	1.326939716759892	0.04634928640819383	0.03265655321799245	0.8714285714285714	0.7857142857142857
chr2A	51710000	51970000	chr2A	51710000	51970000	255,255,0	1.360691134889473	0.05831585679806159	0.020456569278466993	0.8516483516483516	0.7197802197802198
chr2A	86610000	86750000	chr2A	86610000	86750000	255,255,0	0.9051818518632111	0.04308435006181216	0.035681675657890564	0.5892857142857143	0.5535714285714286
chr2A	97810000	97960000	chr2A	97810000	97960000	255,255,0	0.8088458340623708	0.03186096689718033	0.04679654127069631	0.640625	0.578125
chr2A	86150000	86340000	chr2A	86150000	86340000	255,255,0	1.018451627115603	0.05576851514713799	0.02229845315664635	0.77	0.55
chr2A	55730000	55890000	chr2A	55730000	55890000	255,255,0	1.0633289755492494	0.03983548694166356	0.038013912276590685	0.6805555555555556	0.6805555555555556
chr2A	69260000	69430000	chr2A	69260000	69430000	255,255,0	1.0508250926139149	0.01724719823637517	0.06002663629718265	0.5925925925925926	0.7407407407407407
chr2A	62820000	63160000	chr2A	62820000	63160000	255,255,0	1.1537960039003745	0.03460170275202353	0.042162464825191176	0.5	0.8856209150326797
chr2A	98070000	98240000	chr2A	98070000	98240000	255,255,0	1.0641064426081894	0.042519384427202093	0.03422890866636874	0.691358024691358	0.7407407407407407
chr2A	20260000	20460000	chr2A	20260000	20460000	255,255,0	1.074346725193461	0.05705553379179758	0.01958820917930832	0.8045454545454546	0.5181818181818182
chr2A	36700000	37060000	chr2A	36700000	37060000	255,255,0	1.0905611599897946	0.036003682828715945	0.04002904480139837	0.7046783625730995	0.7222222222222222
chr2A	33490000	33650000	chr2A	33490000	33650000	255,255,0	0.8802776444922709	0.047089065821369396	0.027887711906981603	0.6575126262626263	0.5179383116883116
chr2A	58800000	58950000	chr2A	58800000	58950000	255,255,0	0.9248952841569951	0.04600002152433401	0.028612948471449816	0.609375	0.609375
chr2A	76410000	76550000	chr2A	76410000	76550000	255,255,0	0.8868358542019332	0.05674088222990307	0.017788959935845707	0.5892857142857143	0.5892857142857143
chr2A	7820000	8100000	chr2A	7820000	8100000	255,255,0	0.7865182163954308	0.033589645914365446	0.040690974677520905	0.6142857142857143	0.5571428571428572
chr2A	80640000	80840000	chr2A	80640000	80840000	255,255,0	1.1736401064733681	0.041668486030474516	0.031588132312917315	0.7909090909090909	0.7181818181818181
chr2A	66260000	66420000	chr2A	66260000	66420000	255,255,0	1.0616700302322635	0.04104132386357502	0.03029847735958787	0.6805555555555556	0.6527777777777778
chr2A	65690000	65880000	chr2A	65690000	65880000	255,255,0	1.1365705011939888	0.03592525817682137	0.035254259995942096	0.71	0.75
chr2A	72300000	72440000	chr2A	72300000	72440000	255,255,0	0.8973190777766933	0.03176663088955614	0.039026349508446835	0.5178571428571429	0.625
chr2A	103630000	103920000	chr2A	103630000	103920000	255,255,0	1.0063463712873295	0.03093148836360289	0.03877442780010708	0.6577777777777778	0.7466666666666667
chr2A	24680000	24860000	chr2A	24680000	24860000	255,255,0	0.8264977982561066	0.015968712455760987	0.0531402775703673	0.5	0.6333333333333333
chr2A	75710000	75900000	chr2A	75710000	75900000	255,255,0	1.2046441975005577	0.039657505186339106	0.028618382558077658	0.75	0.75
chr2A	290000	630000	chr2A	290000	630000	255,255,0	1.0406688136099134	0.029235699884892444	0.03739234287325423	0.5718954248366013	0.8333333333333334
chr2A	37300000	37520000	chr2A	37300000	37520000	255,255,0	0.9274382299202648	0.036886109105250475	0.028769230038804702	0.5984848484848485	0.5984848484848485
chr2A	5780000	5990000	chr2A	5780000	5990000	255,255,0	0.8979384129249974	0.03632301618456525	0.029239066005565723	0.5950413223140496	0.6942148760330579
chr2A	16250000	16590000	chr2A	16250000	16590000	255,255,0	0.8810326743573342	0.03219806202797272	0.03329251891794699	0.6882275132275133	0.5617724867724868
chr2A	16600000	16820000	chr2A	16600000	16820000	255,255,0	1.003846092360268	0.024352587349591094	0.04099415403729824	0.5984848484848485	0.7651515151515151
chr2A	670000	860000	chr2A	670000	860000	255,255,0	1.0087221161743667	0.040526747725332116	0.024127473955903388	0.77	0.59
chr2A	32500000	32820000	chr2A	32500000	32820000	255,255,0	1.1732471834615086	0.03658128650387814	0.027826098797255346	0.8860294117647058	0.6066176470588235
chr2A	86360000	86570000	chr2A	86360000	86570000	255,255,0	1.077203833749881	0.017720064868161415	0.046468340370299996	0.5619834710743802	0.8264462809917356
chr2A	76570000	76770000	chr2A	76570000	76770000	255,255,0	1.0981756615036673	0.0317068953292772	0.032007180120672205	0.7181818181818181	0.7545454545454545
chr2A	18520000	18700000	chr2A	18520000	18700000	255,255,0	0.8862006121512401	0.02259553551350242	0.04001982874780659	0.5222222222222223	0.6777777777777778
chr2A	69870000	70090000	chr2A	69870000	70090000	255,255,0	1.0170190883338563	0.03259864586072487	0.02976977386290772	0.7803030303030303	0.5984848484848485
chr2A	66430000	66590000	chr2A	66430000	66590000	255,255,0	1.0535517686243403	0.033743472890819734	0.028544085253739894	0.6805555555555556	0.6805555555555556
chr2A	7520000	7760000	chr2A	7520000	7760000	255,255,0	1.053621669117689	0.03089205580393649	0.030125920598010017	0.7115384615384616	0.7371794871794872
chr2A	59490000	59690000	chr2A	59490000	59690000	255,255,0	0.8783692205930311	0.036246890103978836	0.02411267922395651	0.6636363636363637	0.5181818181818182
chr2A	75940000	76090000	chr2A	75940000	76090000	255,255,0	0.9873596279252262	0.03239351622992603	0.02765496525227539	0.671875	0.609375
chr2A	17780000	17970000	chr2A	17780000	17970000	255,255,0	1.0196734143482893	0.027135285581398993	0.03260097118291235	0.73	0.71
chr2A	40320000	40520000	chr2A	40320000	40520000	255,255,0	0.997611377631815	0.017104555131728406	0.04218676369951088	0.5181818181818182	0.7727272727272727
chr2A	109300000	109620000	chr2A	109300000	109620000	255,255,0	1.0285643571662373	0.028661003879015358	0.030328960115414142	0.7977941176470589	0.6580882352941176
chr2A	9650000	9870000	chr2A	9650000	9870000	255,255,0	0.8788483865500096	0.029304505722088446	0.027996458734797097	0.6485690235690236	0.6314534231200898
chr2A	32510000	32700000	chr2A	32510000	32700000	255,255,0	0.9691330756520296	0.03589977989040185	0.017066696203583896	0.7653703703703703	0.5142592592592592
chr2A	25080000	25260000	chr2A	25080000	25260000	255,255,0	0.8978631499731202	0.016410439133386853	0.03330897605550992	0.5	0.7383838383838384
chr2A	62820000	62990000	chr2A	62820000	62990000	255,255,0	1.0200102805727456	0.03144872374872952	0.017307012743600643	0.6666666666666666	0.691358024691358
chr2A	59830000	59990000	chr2A	59830000	59990000	255,255,0	0.9652328377476722	0.01732420619807319	0.028501434120896688	0.5972222222222222	0.7083333333333334
chr2A	70960000	71110000	chr2A	70960000	71110000	255,255,0	0.8112015799625832	0.02643238161621876	0.018791190753480673	0.546875	0.578125
chr2A	104650000	104810000	chr2A	104650000	104810000	255,255,0	0.7733051528777922	0.02783152177964019	0.016932699254345825	0.625	0.5138888888888888
chr2A	59170000	59360000	chr2A	59170000	59360000	255,255,0	0.9502890269289604	0.010465914716699727	0.034076564463911455	0.67	0.67
chr2A	6430000	6610000	chr2A	6430000	6610000	255,255,0	0.8316735501845163	0.019910026059329594	0.024072640688836345	0.5222222222222223	0.6777777777777778
chr2A	47510000	47660000	chr2A	47510000	47660000	255,255,0	0.8655403897164777	0.022906991013422244	0.02019889365618859	0.640625	0.515625
chr2A	104820000	104980000	chr2A	104820000	104980000	255,255,0	0.731958029577256	0.02374126736488521	0.013948631069951948	0.5694444444444444	0.5416666666666666
chr13	3410000	4130000	chr13	3410000	4130000	255,255,0	0.5772551753132464	0.36115481365684393	0.2214489369536921	0.47822822822822825	0.47822822822822825
chr13	99260000	100440000	chr13	99260000	100440000	255,255,0	0.9284243561680386	0.41082509356674074	0.1584466076497022	0.4477401129943503	0.8076271186440678
chr13	58040000	58980000	chr13	58040000	58980000	255,255,0	1.5162522115905523	0.16300211735011583	0.19822987640199083	0.8275709219858156	0.799645390070922
chr13	99650000	100430000	chr13	99650000	100430000	255,255,0	1.251392983955149	0.24352319794347382	0.11414272817348359	0.5698717948717948	0.8788461538461538
chr13	68610000	70220000	chr13	68610000	70220000	255,255,0	1.0186148957039767	0.15836721776891466	0.17267873572079034	0.6281054717268709	0.6096631611034903
chr13	40550000	42150000	chr13	40550000	42150000	255,255,0	1.2705762955934643	0.16013082968197256	0.16531990843614852	0.6814814814814815	0.8419753086419753
chr13	49220000	50730000	chr13	49220000	50730000	255,255,0	0.975248829795424	0.1523922484597025	0.1269758457054751	0.5334141274238227	0.673303324099723
chr13	73560000	74360000	chr13	73560000	74360000	255,255,0	0.4793940333773304	0.13835733945501338	0.11536772214891362	0.4432926829268293	0.4
chr13	59600000	60600000	chr13	59600000	60600000	255,255,0	1.14313510483696	0.11954497698763013	0.12426934756495331	0.456078431372549	0.8627450980392157
chr13	45730000	46400000	chr13	45730000	46400000	255,255,0	1.050326184449476	0.12652364830958251	0.07303141445834521	0.7177751782531194	0.5757362771311734
chr13	35260000	36010000	chr13	35260000	36010000	255,255,0	0.9218091172376142	0.0973483459910551	0.10196773327436992	0.5050453558359838	0.6846198402927397
chr13	81730000	82510000	chr13	81730000	82510000	255,255,0	1.152659374187144	0.07820010022373869	0.12106540082609045	0.7890572271531574	0.6406313118086374
chr13	35170000	35870000	chr13	35170000	35870000	255,255,0	0.9656446541695554	0.09146150510097943	0.10705397305747855	0.7436507936507937	0.5182539682539683
chr13	61190000	61890000	chr13	61190000	61890000	255,255,0	0.8735760121558888	0.10200649747009967	0.0963821215608497	0.5023809523809524	0.5642857142857143
chr13	71610000	72220000	chr13	71610000	72220000	255,255,0	1.1006285922116759	0.10688487001125972	0.09125520029774654	0.7043214289034724	0.6635322584858189
chr13	35120000	36120000	chr13	35120000	36120000	255,255,0	1.4241856871924694	0.11578348145397305	0.08233481017469882	0.7776470588235294	0.8984313725490196
chr13	31900000	32530000	chr13	31900000	32530000	255,255,0	0.8716194927508532	0.10875502195962308	0.08921735718846086	0.6474609375	0.5029296875
chr13	15410000	15820000	chr13	15410000	15820000	255,255,0	1.2462429316697954	0.1212893421739032	0.07658797883595908	0.7278911564625851	0.7981859410430839
chr13	63520000	64410000	chr13	63520000	64410000	255,255,0	1.1139007143692305	0.0987103989639546	0.09870910579450003	0.7185185185185186	0.5995061728395061
chr13	30300000	30920000	chr13	30300000	30920000	255,255,0	1.3885737858937308	0.10121597199767396	0.09535517427248559	0.9314516129032258	0.6098790322580645
chr13	62460000	62910000	chr13	62460000	62910000	255,255,0	1.178189293526997	0.09879116042070017	0.09614390267602177	0.5973534971644613	0.775047258979206
chr13	94750000	95570000	chr13	94750000	95570000	255,255,0	1.1000949607771167	0.0805369376978251	0.11260561086764202	0.867595818815331	0.624274099883856
chr13	97210000	97370000	chr13	97210000	97370000	255,255,0	0.7041697552316789	0.0971376144258155	0.09236284579552498	0.5694444444444444	0.5972222222222222
chr13	5520000	6070000	chr13	5520000	6070000	255,255,0	1.0227447096332847	0.08486658874727195	0.10432622345162529	0.5408163265306123	0.7563775510204082
chr13	30490000	30830000	chr13	30490000	30830000	255,255,0	0.9025078794185866	0.11646860233484999	0.0726354049100613	0.6568627450980392	0.5784313725490197
chr13	26490000	27080000	chr13	26490000	27080000	255,255,0	1.29948288809046	0.08842498664845033	0.09980181974262003	0.8155555555555556	0.8044444444444444
chr13	31530000	31730000	chr13	31530000	31730000	255,255,0	1.4125973791289748	0.1119589500704965	0.07347767390858466	0.7698765432098765	0.7846913580246914
chr13	88630000	89590000	chr13	88630000	89590000	255,255,0	1.1684167343577565	0.09848837726471683	0.0861699368384099	0.805127370096975	0.6578805724417427
chr13	25610000	25880000	chr13	25610000	25880000	255,255,0	1.399447825959232	0.14175739593431125	0.04177128650114399	0.8469387755102041	0.7397959183673469
chr13	42750000	43300000	chr13	42750000	43300000	255,255,0	0.6473116307947744	0.09443303783542942	0.08783812212063441	0.5267857142857143	0.5012755102040817
chr13	97380000	97610000	chr13	97380000	97610000	255,255,0	0.6652562423157948	0.10318432393152381	0.0781663938193281	0.5625	0.5347222222222222
chr13	70910000	71320000	chr13	70910000	71320000	255,255,0	1.2948051058484176	0.0950013923754087	0.08465966344730311	0.6031746031746031	0.8843537414965986
chr13	94040000	94710000	chr13	94040000	94710000	255,255,0	1.230262894016377	0.09688382840587692	0.0812734374992761	0.7802768166089965	0.8451557093425606
chr13	33060000	33780000	chr13	33060000	33780000	255,255,0	1.1704487963912127	0.0941969125974125	0.08258683582937751	0.8288288288288288	0.7117117117117117
chr13	13550000	14110000	chr13	13550000	14110000	255,255,0	1.630246134820549	0.07356618817406382	0.10234657568700983	0.9014778325123153	0.895320197044335
chr13	37560000	38160000	chr13	37560000	38160000	255,255,0	1.2208435835213938	0.11650124961024554	0.05933806513513809	0.6075268817204301	0.8849462365591397
chr13	21110000	21760000	chr13	21110000	21760000	255,255,0	1.2526490168007822	0.08068553526251553	0.09300315221308994	0.6106317347875789	0.8927096568655011
chr13	13650000	14110000	chr13	13650000	14110000	255,255,0	1.187151885199059	0.10365701705596389	0.06981356725513163	0.5090579710144928	0.8931159420289855
chr13	24880000	25480000	chr13	24880000	25480000	255,255,0	1.2791113439556225	0.06784876067662172	0.1026892917276977	0.543010752688172	0.9365591397849462
chr13	62360000	62920000	chr13	62360000	62920000	255,255,0	1.5761455872913293	0.06639114642305191	0.10285084710620743	0.9014778325123153	0.7684729064039408
chr13	50930000	51570000	chr13	50930000	51570000	255,255,0	0.7564178924505734	0.09177814007599513	0.07623999236916748	0.53125	0.5085227272727273
chr13	47210000	47470000	chr13	47210000	47470000	255,255,0	1.1587889135339626	0.12467005290178297	0.042389771838822365	0.6648351648351648	0.7967032967032966
chr13	11630000	12030000	chr13	11630000	12030000	255,255,0	1.5113447236566113	0.07942227037838126	0.08585879949490124	0.8642857142857143	0.8357142857142857
chr13	83700000	84110000	chr13	83700000	84110000	255,255,0	1.3040847463504053	0.10229632032090719	0.0609996446312229	0.7630900845186559	0.8582251082251082
chr13	57560000	57930000	chr13	57560000	57930000	255,255,0	0.9898819527922708	0.05917212717022732	0.10335942429101824	0.5071751644736842	0.6795024671052632
chr13	21160000	21580000	chr13	21160000	21580000	255,255,0	1.1129742997792582	0.06370649795373969	0.09879848487593451	0.7164502164502164	0.7294372294372294
chr13	79310000	80070000	chr13	79310000	80070000	255,255,0	1.100773332808237	0.0592922229831581	0.10052287879160357	0.5195681511470985	0.8036437246963563
chr13	28120000	28770000	chr13	28120000	28770000	255,255,0	1.2544932213292244	0.07734852993091756	0.080809107621509	0.6115702479338843	0.9072543617998163
chr13	5060000	5500000	chr13	5060000	5500000	255,255,0	1.0069727013831535	0.07679624863796536	0.08097132873458976	0.6620553359683794	0.7351778656126482
chr13	92970000	93980000	chr13	92970000	93980000	255,255,0	1.4515500316640642	0.06905679445902163	0.08792604575683052	0.928873510188389	0.8569780853517878
chr13	94100000	94340000	chr13	94100000	94340000	255,255,0	0.949435232439485	0.08031437805146044	0.07659375397256632	0.7558929873602334	0.6417613636363637
chr13	83100000	83480000	chr13	83100000	83480000	255,255,0	0.9501557961825269	0.058652195385179615	0.09590005158170556	0.5710526315789474	0.7368421052631579
chr13	85730000	86280000	chr13	85730000	86280000	255,255,0	1.1241106206641764	0.07372081113843519	0.07901301431150504	0.5012755102040817	0.8788265306122449
chr13	36890000	37220000	chr13	36890000	37220000	255,255,0	1.4450837734097495	0.0619376081108608	0.08938159735735846	0.8650519031141869	0.8304498269896193
chr13	16190000	16530000	chr13	16190000	16530000	255,255,0	1.2811461727925533	0.07042811706361925	0.07384366690414557	0.6895424836601307	0.8333333333333334
chr13	96770000	96930000	chr13	96770000	96930000	255,255,0	0.8701153852365655	0.03587573174054239	0.10839447779548136	0.6805555555555556	0.5972222222222222
chr13	74700000	75330000	chr13	74700000	75330000	255,255,0	0.8945297737985654	0.06463678397796735	0.07937490257372466	0.5869140625	0.5556640625
chr13	29910000	30250000	chr13	29910000	30250000	255,255,0	1.7429291601419812	0.06730982557897097	0.07617179267819663	0.8986928104575164	0.9248366013071896
chr13	44880000	45500000	chr13	44880000	45500000	255,255,0	1.3983333542605592	0.06488173097089228	0.07812023277072111	0.6441532258064516	0.9143145161290323
chr13	77010000	77470000	chr13	77010000	77470000	255,255,0	1.46855058621251	0.06369760193541854	0.07811763648369274	0.9184782608695652	0.75
chr13	23860000	24470000	chr13	23860000	24470000	255,255,0	1.6990718023321367	0.0791425527667868	0.06166827450202822	0.9011446409989594	0.9448491155046826
chr13	86370000	86870000	chr13	86370000	86870000	255,255,0	1.4865498897482363	0.08698781110084713	0.05258509524432198	0.8630769230769231	0.8661538461538462
chr13	8550000	8890000	chr13	8550000	8890000	255,255,0	1.3436398523737672	0.06951527042323916	0.06938289398428749	0.8071895424836601	0.7875816993464052
chr13	46560000	47060000	chr13	46560000	47060000	255,255,0	1.1861883555024053	0.0531999772023797	0.08514362760222885	0.5584615384615385	0.8569230769230769
chr13	10210000	10770000	chr13	10210000	10770000	255,255,0	1.6352910328173023	0.08137850613617661	0.05410596977522564	0.8780788177339901	0.9322660098522167
chr13	65070000	65780000	chr13	65070000	65780000	255,255,0	1.6344173899924335	0.08193307386975296	0.053036682524381845	0.8881172839506173	0.8263888888888888
chr13	10820000	11360000	chr13	10820000	11360000	255,255,0	1.3284427973604107	0.057253765279481145	0.0775529704019422	0.8611111111111112	0.6917989417989417
chr13	47500000	48110000	chr13	47500000	48110000	255,255,0	0.8060595299189277	0.0800054225136062	0.054110359461343155	0.659729448491155	0.4474505723204995
chr13	55800000	56460000	chr13	55800000	56460000	255,255,0	1.3582565948859062	0.06299460513894109	0.07066791841740631	0.8689839572192514	0.7005347593582888
chr13	17770000	18520000	chr13	17770000	18520000	255,255,0	1.2897302580177636	0.05618473016164943	0.07724465595363894	0.6350415512465374	0.8774238227146814
chr13	31070000	31410000	chr13	31070000	31410000	255,255,0	1.501108197650948	0.06126280598150195	0.07182054036859942	0.6045751633986928	0.9313725490196079
chr13	21590000	21760000	chr13	21590000	21760000	255,255,0	1.0583271248795163	0.044875867586945554	0.08800676974288169	0.6172839506172839	0.7160493827160493
chr13	65820000	66390000	chr13	65820000	66390000	255,255,0	1.4319389863116956	0.05265737782213052	0.07870622887674092	0.7586206896551724	0.8370986920332937
chr13	63590000	63990000	chr13	63590000	63990000	255,255,0	1.2622630540548005	0.08344737109715025	0.04772231044201414	0.6976190476190476	0.7928571428571428
chr13	8930000	9180000	chr13	8930000	9180000	255,255,0	0.8003252638715386	0.06264574061013348	0.06704609187366879	0.6360895597908585	0.506198347107438
chr13	53460000	54100000	chr13	53460000	54100000	255,255,0	0.9429137846080375	0.06284986364851022	0.0666706702006326	0.6202651515151515	0.5899621212121212
chr13	14700000	14860000	chr13	14700000	14860000	255,255,0	0.9448778443339595	0.012166769239940561	0.11712745633772509	0.5416666666666666	0.7083333333333334
chr13	15960000	16150000	chr13	15960000	16150000	255,255,0	1.1873503571564479	0.05697007107526006	0.07135405042752042	0.75	0.73
chr13	80320000	80820000	chr13	80320000	80820000	255,255,0	1.0276869970142333	0.06656636886725384	0.06132740321181438	0.7439851851851852	0.5488900284900284
chr13	89640000	90330000	chr13	89640000	90330000	255,255,0	0.9450673545639834	0.06779175665494995	0.05941499681598242	0.8146938775510204	0.5526530612244898
chr13	54500000	54690000	chr13	54500000	54690000	255,255,0	1.018314556988389	0.08742433392835854	0.03790279426521727	0.53	0.75
chr13	85330000	85670000	chr13	85330000	85670000	255,255,0	1.5174890368253213	0.07529781663643242	0.04854621475860271	0.8594771241830066	0.8921568627450981
chr13	59060000	59400000	chr13	59060000	59400000	255,255,0	1.543573287733799	0.06395426696490306	0.05982379700486097	0.8921568627450981	0.8137254901960784
chr13	66490000	66870000	chr13	66490000	66870000	255,255,0	1.175144448960581	0.05720305199672995	0.06529701181685837	0.8236842105263158	0.5605263157894737
chr13	76510000	76680000	chr13	76510000	76680000	255,255,0	1.0070803416224472	0.08205494186854281	0.040407410421304454	0.6419753086419753	0.6666666666666666
chr13	8000000	8520000	chr13	8000000	8520000	255,255,0	1.5818741024831848	0.06553057693561495	0.056203516129520986	0.9017094017094017	0.8817663817663818
chr13	4740000	5040000	chr13	4740000	5040000	255,255,0	1.5157156160608538	0.07983953072418226	0.04048115205025507	0.8583333333333333	0.8958333333333334
chr13	97640000	97970000	chr13	97640000	97970000	255,255,0	1.0247438989444362	0.04920513170784539	0.07061357229899254	0.6089965397923875	0.8235294117647058
chr13	19970000	20560000	chr13	19970000	20560000	255,255,0	1.1100510715552128	0.05909954385659662	0.06071565205863638	0.8455555555555555	0.5255555555555556
chr13	82690000	83030000	chr13	82690000	83030000	255,255,0	1.4221639905333696	0.0763466416615611	0.0429689595281318	0.8790849673202614	0.8137254901960784
chr13	34240000	34620000	chr13	34240000	34620000	255,255,0	1.2415706867859808	0.05259522916727086	0.06650838798769851	0.8078947368421052	0.8184210526315789
chr13	45510000	45690000	chr13	45510000	45690000	255,255,0	1.1257879309806007	0.061317134957250746	0.057648806585235246	0.7	0.6777777777777778
chr13	13030000	13390000	chr13	13030000	13390000	255,255,0	1.4483648116578807	0.036981061855334535	0.0818297876952383	0.8801169590643275	0.8216374269005848
chr13	51810000	52340000	chr13	51810000	52340000	255,255,0	1.1970601079392738	0.0452922765298788	0.07118026731419205	0.5404663923182441	0.8559670781893004
chr13	16620000	17080000	chr13	16620000	17080000	255,255,0	1.383934818943353	0.06644348820270848	0.0499947042547418	0.8532608695652174	0.8097826086956522
chr13	37290000	37540000	chr13	37290000	37540000	255,255,0	1.0541988264092852	0.07657598485917012	0.03967769465142905	0.8047337278106509	0.6035502958579881
chr13	42190000	42610000	chr13	42190000	42610000	255,255,0	1.6393071902470253	0.0647172365069526	0.05118752924892918	0.9372294372294372	0.8463203463203464
chr13	61860000	62270000	chr13	61860000	62270000	255,255,0	1.479775490519549	0.04626623966653244	0.06938561246394084	0.7936507936507936	0.8299319727891157
chr13	64800000	64980000	chr13	64800000	64980000	255,255,0	1.3335546148579271	0.052026618450943626	0.06319565334254128	0.7	0.7666666666666667
chr13	96020000	96260000	chr13	96020000	96260000	255,255,0	1.2046238293850156	0.0693564681631014	0.045413841138378264	0.8397435897435898	0.7756410256410257
chr13	62660000	62880000	chr13	62660000	62880000	255,255,0	0.9359021122584374	0.02685354567161493	0.08778310751037202	0.5984848484848485	0.6439393939393939
chr13	63160000	63500000	chr13	63160000	63500000	255,255,0	1.65122331818602	0.06916201888608245	0.045437134592394124	0.8464052287581699	0.9248366013071896
chr13	26230000	26470000	chr13	26230000	26470000	255,255,0	1.0989858803473291	0.06055808524502199	0.0540199027445247	0.7371794871794872	0.7371794871794872
chr13	36470000	36850000	chr13	36470000	36850000	255,255,0	1.4046991373713649	0.049416496431686094	0.06488687008647889	0.8236842105263158	0.8868421052631579
chr13	12500000	12690000	chr13	12500000	12690000	255,255,0	1.2651822471185405	0.031047742689666778	0.0811820424316172	0.69	0.79
chr13	13400000	13540000	chr13	13400000	13540000	255,255,0	0.8576592144760837	0.04333681080320989	0.06650499211521446	0.5535714285714286	0.5892857142857143
chr13	92320000	92920000	chr13	92320000	92920000	255,255,0	1.4683605599064742	0.0483434026862965	0.06059330232446772	0.9064516129032258	0.8956989247311828
chr13	6860000	7350000	chr13	6860000	7350000	255,255,0	0.86044530958577	0.04319847255879229	0.06559371355650637	0.5664	0.6464
chr13	87890000	88320000	chr13	87890000	88320000	255,255,0	1.3322660507111537	0.052139147509425166	0.056532563233835015	0.7747933884297521	0.8739669421487604
chr13	25900000	26180000	chr13	25900000	26180000	255,255,0	1.2932159694452774	0.05690433592402849	0.05054021260867084	0.8428571428571429	0.7476190476190476
chr13	32770000	33020000	chr13	32770000	33020000	255,255,0	0.9951922368263644	0.07246275137981668	0.034583923002944786	0.6745562130177515	0.7337278106508875
chr13	23420000	23720000	chr13	23420000	23720000	255,255,0	1.1533020366156526	0.028808248975135717	0.07747803706976653	0.6541666666666667	0.8291666666666667
chr13	37610000	37790000	chr13	37610000	37790000	255,255,0	1.042476726460079	0.05094418564212137	0.05508585518293581	0.6555555555555556	0.7
chr13	36160000	36400000	chr13	36160000	36400000	255,255,0	1.255627599188299	0.05595008063877302	0.048760732602568746	0.8397435897435898	0.75
chr13	83490000	83670000	chr13	83490000	83670000	255,255,0	1.1085384933998201	0.05642566669603588	0.04724403999857986	0.7222222222222222	0.7
chr13	59430000	59570000	chr13	59430000	59570000	255,255,0	0.8419418212021448	0.054156366986217924	0.04688964215005842	0.5892857142857143	0.5892857142857143
chr13	92980000	93440000	chr13	92980000	93440000	255,255,0	1.055359031335529	0.05915688105582856	0.04006595909760041	0.8858695652173914	0.5054347826086957
chr13	5850000	6050000	chr13	5850000	6050000	255,255,0	1.2027646524010114	0.03735125802391858	0.06177462157033331	0.6818181818181818	0.8090909090909091
chr13	29390000	29860000	chr13	29390000	29860000	255,255,0	1.3360358034395639	0.04086909975879506	0.05800542277963484	0.9119676882460973	0.7011656746031746
chr13	88340000	88620000	chr13	88340000	88620000	255,255,0	1.4902281945809697	0.04847461460170488	0.049867888483993844	0.8809523809523809	0.8809523809523809
chr13	24560000	24760000	chr13	24560000	24760000	255,255,0	0.846957886756927	0.07751874069197057	0.020789553930699246	0.6272727272727273	0.5363636363636364
chr13	11370000	11590000	chr13	11370000	11590000	255,255,0	1.4487206713828373	0.04117117376150757	0.05595748666417702	0.8257575757575758	0.8409090909090909
chr13	18250000	18510000	chr13	18250000	18510000	255,255,0	1.1084401268608866	0.028454208681001687	0.06851071976285521	0.5879120879120879	0.8076923076923077
chr13	91830000	92300000	chr13	91830000	92300000	255,255,0	1.1663545169841067	0.04782869747069692	0.04886369817982	0.6788194444444444	0.8975694444444444
chr13	28800000	29340000	chr13	28800000	29340000	255,255,0	1.5700265266349138	0.052386603573546575	0.043676595637984345	0.9484126984126984	0.8584656084656085
chr13	37810000	38150000	chr13	37810000	38150000	255,255,0	1.3475516090355284	0.04856432531677899	0.04719500083236963	0.7156862745098039	0.9117647058823529
chr13	24200000	24460000	chr13	24200000	24460000	255,255,0	1.139647929679441	0.025956275544335893	0.0694063118909726	0.5203703703703704	0.8724658869395712
chr13	80850000	81060000	chr13	80850000	81060000	255,255,0	1.2586747256768507	0.0465105250483117	0.04864004085934172	0.8099173553719008	0.7603305785123967
chr13	81230000	81490000	chr13	81230000	81490000	255,255,0	1.2005093655149564	0.05788141755093856	0.03676161752115642	0.7637362637362637	0.7967032967032966
chr13	60640000	60900000	chr13	60640000	60900000	255,255,0	1.2064335917703626	0.04703640755466333	0.04696228740453076	0.7747252747252747	0.6648351648351648
chr13	95670000	95930000	chr13	95670000	95930000	255,255,0	1.1015007851877974	0.04333052155339909	0.05021928685254076	0.6758241758241759	0.8406593406593407
chr13	77820000	78160000	chr13	77820000	78160000	255,255,0	1.1811687418480776	0.04677194996127938	0.04455492708361511	0.7549019607843137	0.6764705882352942
chr13	18690000	18850000	chr13	18690000	18850000	255,255,0	0.8027491833628378	0.06213878848785668	0.02793191122053788	0.5416666666666666	0.5416666666666666
chr13	44400000	44740000	chr13	44400000	44740000	255,255,0	1.364289852054767	0.042376986226638616	0.046850399093092424	0.8137254901960784	0.8202614379084967
chr13	94380000	94700000	chr13	94380000	94700000	255,255,0	1.1618946245318074	0.038340042233802926	0.05004465482609649	0.6360294117647058	0.9007352941176471
chr13	55530000	55770000	chr13	55530000	55770000	255,255,0	1.4587037526241247	0.03429301309772805	0.05385779308337302	0.7371794871794872	0.8653846153846154
chr13	54730000	55050000	chr13	54730000	55050000	255,255,0	1.2190192939515123	0.04116686719676235	0.04610628135701322	0.8051470588235294	0.6360294117647058
chr13	76710000	76990000	chr13	76710000	76990000	255,255,0	1.451268192213694	0.04783812150178855	0.03838735945408242	0.7952380952380952	0.8714285714285714
chr13	72750000	73170000	chr13	72750000	73170000	255,255,0	1.2164211445732147	0.03790959020441577	0.04830123632473446	0.6796536796536796	0.8463203463203464
chr13	84140000	84360000	chr13	84140000	84360000	255,255,0	1.1973529472321802	0.061524436953515366	0.024678683343907062	0.8106060606060606	0.6893939393939394
chr13	12720000	13000000	chr13	12720000	13000000	255,255,0	1.4647779126840836	0.051367498189033384	0.03456215886261753	0.8428571428571429	0.8523809523809524
chr13	80080000	80270000	chr13	80080000	80270000	255,255,0	1.209855969443202	0.045137786603705335	0.040248428762667196	0.69	0.77
chr13	38180000	38700000	chr13	38180000	38700000	255,255,0	1.3201741571844208	0.0497546784515111	0.03535591643175208	0.9273504273504274	0.7421652421652422
chr13	72340000	72720000	chr13	72340000	72720000	255,255,0	0.9732747508022819	0.047109973509758825	0.037243766136260535	0.6657894736842105	0.6131578947368421
chr13	33790000	34110000	chr13	33790000	34110000	255,255,0	1.0569706349452002	0.04336013347003289	0.04025717492526344	0.7463235294117647	0.7169117647058824
chr13	86040000	86280000	chr13	86040000	86280000	255,255,0	1.0297344831772168	0.020488456581654914	0.06231791715450047	0.5192307692307693	0.8269230769230769
chr13	88670000	88920000	chr13	88670000	88920000	255,255,0	1.3228432828591314	0.05059456801473358	0.03214523403280376	0.8286136939983093	0.812552831783601
chr13	55810000	56120000	chr13	55810000	56120000	255,255,0	1.269975393410205	0.05092687794020223	0.03155768749888138	0.84765625	0.63671875
chr13	17810000	18240000	chr13	17810000	18240000	255,255,0	0.8781874033650455	0.03720113352551299	0.044354384058108556	0.6260330578512396	0.5847107438016529
chr13	86880000	87230000	chr13	86880000	87230000	255,255,0	1.2981789151789296	0.04418758485438509	0.03629016429136702	0.8734567901234568	0.7870370370370371
chr13	93670000	93950000	chr13	93670000	93950000	255,255,0	0.8931797988393793	0.030965065855933303	0.049507659762382236	0.5	0.7857142857142857
chr13	27170000	27410000	chr13	27170000	27410000	255,255,0	1.066494410016102	0.03670630834485082	0.04331357040508508	0.75	0.6987179487179487
chr13	33570000	33760000	chr13	33570000	33760000	255,255,0	1.0957024706316942	0.03548894027763126	0.044411434235515246	0.69	0.75
chr13	92710000	92900000	chr13	92710000	92900000	255,255,0	0.980658600057503	0.020892409645973952	0.05885432944714955	0.69	0.71
chr13	85730000	85970000	chr13	85730000	85970000	255,255,0	0.980765933355449	0.059718730886806	0.01935085789569767	0.6987179487179487	0.6346153846153846
chr13	38740000	39100000	chr13	38740000	39100000	255,255,0	0.7622714434434692	0.037141485222888945	0.041556208755855424	0.6045751633986929	0.5
chr13	64010000	64390000	chr13	64010000	64390000	255,255,0	0.952256373671082	0.04727799351626307	0.031221590364034126	0.6763157894736842	0.5342105263157895
chr13	5520000	5760000	chr13	5520000	5760000	255,255,0	1.014398708795712	0.05168023137553116	0.026694646085270102	0.7115384615384616	0.6602564102564102
chr13	92970000	93120000	chr13	92970000	93120000	255,255,0	0.8048993434590394	0.0583897794478081	0.01935766133938905	0.640625	0.515625
chr13	10470000	10730000	chr13	10470000	10730000	255,255,0	1.2737621487276196	0.019135581581216917	0.05853585001678077	0.6758241758241759	0.8846153846153846
chr13	40260000	40530000	chr13	40260000	40530000	255,255,0	1.159582916101313	0.0359432711749772	0.04081420050932779	0.7142857142857143	0.7806122448979592
chr13	73240000	73550000	chr13	73240000	73550000	255,255,0	0.9553155131221681	0.038860437276753645	0.03735971106186607	0.7028851425438596	0.5253449378654971
chr13	20730000	21030000	chr13	20730000	21030000	255,255,0	1.3642582741948948	0.03989262200100502	0.03530146454520411	0.8625	0.8625
chr13	35990000	36130000	chr13	35990000	36130000	255,255,0	0.836128116035036	0.02208661431816245	0.0528179255765339	0.5535714285714286	0.625
chr13	10840000	11050000	chr13	10840000	11050000	255,255,0	1.0783821746046744	0.05029660139136337	0.024569667682017682	0.8264462809917356	0.512396694214876
chr13	56180000	56460000	chr13	56180000	56460000	255,255,0	0.9017733837399715	0.029452941657161162	0.04485589103583089	0.537448347107438	0.624879476584022
chr13	39800000	40210000	chr13	39800000	40210000	255,255,0	1.0215409739752999	0.031105023117280237	0.042918004562333634	0.5034013605442177	0.8435374149659864
chr13	37810000	37950000	chr13	37810000	37950000	255,255,0	0.8308918279698367	0.05047776504764705	0.023256760824452424	0.625	0.5178571428571429
chr13	94750000	94920000	chr13	94750000	94920000	255,255,0	0.8446630908534729	0.0525819678082526	0.021041235993981056	0.6666666666666666	0.5679012345679012
chr13	20560000	20710000	chr13	20560000	20710000	255,255,0	0.9141224109860717	0.02771385563380769	0.04576038704971226	0.546875	0.671875
chr13	56510000	56710000	chr13	56510000	56710000	255,255,0	1.0000295919209867	0.04096158865443519	0.032451306069395475	0.6818181818181818	0.5727272727272728
chr13	52560000	52760000	chr13	52560000	52760000	255,255,0	0.8543104529800145	0.033598417816862104	0.038659638681788205	0.6090909090909091	0.5545454545454546
chr13	75010000	75260000	chr13	75010000	75260000	255,255,0	0.9364418829607322	0.028015212204315017	0.04299170026400595	0.5443786982248521	0.6745562130177515
chr13	48210000	48520000	chr13	48210000	48520000	255,255,0	0.8632491566668077	0.038148949274422174	0.032759135010021145	0.64453125	0.54296875
chr13	8340000	8510000	chr13	8340000	8510000	255,255,0	1.034566434721709	0.013899267250285993	0.05699184073505001	0.6172839506172839	0.7160493827160493
chr13	77030000	77220000	chr13	77030000	77220000	255,255,0	1.0769276154039196	0.05392908034209515	0.01611236304921156	0.77	0.51
chr13	64410000	64750000	chr13	64410000	64750000	255,255,0	1.0069441935435475	0.030881094838487652	0.039096309016481506	0.5915032679738562	0.696078431372549
chr13	84850000	85060000	chr13	84850000	85060000	255,255,0	0.8301982617035921	0.022415375289840146	0.04677750980589109	0.5950413223140496	0.5785123966942148
chr13	64020000	64190000	chr13	64020000	64190000	255,255,0	0.977621154860865	0.052196101078336596	0.016211261581216954	0.691358024691358	0.5185185185185185
chr13	35010000	35150000	chr13	35010000	35150000	255,255,0	0.7746572553605586	0.031750434521060855	0.03319494924974736	0.5178571428571429	0.5535714285714286
chr13	29090000	29340000	chr13	29090000	29340000	255,255,0	1.1886020388343073	0.019538045019592158	0.044922539715064214	0.6627218934911243	0.863905325443787
chr13	6220000	6430000	chr13	6220000	6430000	255,255,0	0.9731256190399007	0.04081156348087174	0.023476517808645847	0.7768595041322314	0.5454545454545454
chr13	80370000	80600000	chr13	80370000	80600000	255,255,0	1.1604003883789056	0.044749476787317485	0.01944328045899707	0.8263888888888888	0.7291666666666666
chr13	87530000	87680000	chr13	87530000	87680000	255,255,0	0.8499792865015694	0.03379338648373331	0.030319457018452768	0.578125	0.578125
chr13	61030000	61190000	chr13	61030000	61190000	255,255,0	1.0936694716996382	0.040421601610093776	0.02284053479986161	0.6805555555555556	0.6527777777777778
chr13	87700000	87860000	chr13	87700000	87860000	255,255,0	0.8005418347716424	0.029408070994821692	0.03338785270665896	0.5416666666666666	0.5416666666666666
chr13	87260000	87500000	chr13	87260000	87500000	255,255,0	0.993434166734499	0.03343445178738878	0.02831333158994987	0.6602564102564102	0.7115384615384616
chr13	31090000	31250000	chr13	31090000	31250000	255,255,0	0.8024858415653154	0.022761035539225843	0.038707017415041234	0.6291666666666667	0.5069444444444444
chr13	78220000	78520000	chr13	78220000	78520000	255,255,0	0.8583611327382852	0.031022751033566665	0.029491714607813736	0.6458333333333334	0.5041666666666667
chr13	78580000	78790000	chr13	78580000	78790000	255,255,0	0.7877858165084577	0.028862878834871906	0.031181018246610313	0.5176679381224836	0.5451631701631701
chr13	15400000	15560000	chr13	15400000	15560000	255,255,0	0.9121542000770906	0.040287474909173136	0.01949521205596692	0.6805555555555556	0.5416666666666666
chr13	84560000	84750000	chr13	84560000	84750000	255,255,0	1.0122172570370942	0.033567058606261316	0.026141638686157466	0.77	0.61
chr13	77610000	77770000	chr13	77610000	77770000	255,255,0	0.985630080499918	0.022812285155477507	0.03671078210878197	0.625	0.625
chr13	5060000	5260000	chr13	5060000	5260000	255,255,0	1.0398521171715172	0.034002482396058936	0.025392870679669333	0.7909090909090909	0.6090909090909091
chr13	96530000	96710000	chr13	96530000	96710000	255,255,0	0.7717303116655848	0.03008806036055154	0.029218701449821378	0.5	0.6333333333333333
chr13	33080000	33280000	chr13	33080000	33280000	255,255,0	1.0895497193755923	0.03625930821807666	0.02128123768397549	0.8090909090909091	0.6818181818181818
chr13	17950000	18200000	chr13	17950000	18200000	255,255,0	0.8478190598255819	0.029243703093944966	0.02592116774940178	0.5680473372781065	0.6272189349112426
chr13	93460000	93640000	chr13	93460000	93640000	255,255,0	0.9896671931054197	0.029588779109226727	0.024090073881484014	0.7444444444444445	0.6777777777777778
chr13	11140000	11350000	chr13	11140000	11350000	255,255,0	1.1035645860063539	0.021978853164314038	0.031001570255851894	0.6942148760330579	0.7603305785123967
chr13	61220000	61370000	chr13	61220000	61370000	255,255,0	0.8907873792509609	0.027221815093261385	0.0243964457601118	0.578125	0.546875
chr13	17460000	17760000	chr13	17460000	17760000	255,255,0	0.8230095276688454	0.0266997097619672	0.024837229112410073	0.5125	0.6375
chr13	33320000	33510000	chr13	33320000	33510000	255,255,0	0.89412190382428	0.020795843029860258	0.029010196661321187	0.71	0.57
chr13	7790000	7940000	chr13	7790000	7940000	255,255,0	0.8209862854017653	0.01783134497898627	0.031679427993229675	0.515625	0.640625
chr13	67950000	68200000	chr13	67950000	68200000	255,255,0	0.7995117748964923	0.022625147468546006	0.02568349269900848	0.5562130177514792	0.5562130177514792
chr13	79860000	80020000	chr13	79860000	80020000	255,255,0	0.8194853398739932	0.011457263225410833	0.03273895200114685	0.5138888888888888	0.5972222222222222
chr13	84390000	84540000	chr13	84390000	84540000	255,255,0	0.7254012104246496	0.017934276063939533	0.025580352341710345	0.515625	0.515625
chr13	80640000	80820000	chr13	80640000	80820000	255,255,0	0.9390922670680952	0.016951960236961064	0.025972847992447277	0.5666666666666667	0.7444444444444445
chr13	78880000	79060000	chr13	78880000	79060000	255,255,0	0.8502173413320184	0.02561371000991049	0.014974746388150835	0.6555555555555556	0.5
chr14	3220000	3990000	chr14	3220000	3990000	255,255,0	1.1064924019761544	0.2309861358168671	0.32922638995145304	0.6896778435239974	0.6272189349112426
chr14	90920000	91950000	chr14	90920000	91950000	255,255,0	1.201712128490053	0.3374187359000201	0.18374706767970295	0.5713757396449705	0.757396449704142
chr14	90110000	90870000	chr14	90110000	90870000	255,255,0	1.0569718777217416	0.24674701392017695	0.20208486801589542	0.48582995951417	0.7948717948717948
chr14	27900000	28850000	chr14	27900000	28850000	255,255,0	1.1587679886928914	0.10923807788205125	0.125602174626491	0.578125	0.8663194444444444
chr14	41640000	42180000	chr14	41640000	42180000	255,255,0	1.1847164158962284	0.0792181547663452	0.12051254525849259	0.9087301587301587	0.5621693121693122
chr14	43750000	44510000	chr14	43750000	44510000	255,255,0	0.9801642365341413	0.09453383021887049	0.10481844036771985	0.782051282051282	0.5755735492577598
chr14	73980000	74600000	chr14	73980000	74600000	255,255,0	1.0242599876556515	0.08800496382262436	0.11125776191144893	0.6683467741935484	0.5836693548387096
chr14	49590000	50170000	chr14	49590000	50170000	255,255,0	0.7313007307320661	0.13702584584440147	0.0622070697718655	0.5114942528735632	0.5758620689655173
chr14	64790000	65430000	chr14	64790000	65430000	255,255,0	0.7625075309680712	0.10082583211664609	0.09833735785683101	0.5707931588613406	0.5105457988980716
chr14	50720000	51530000	chr14	50720000	51530000	255,255,0	1.0611489696489091	0.0723052863526224	0.12683058337433248	0.620233491969066	0.7922293277810827
chr14	59660000	60080000	chr14	59660000	60080000	255,255,0	0.832337641090818	0.09922482817106357	0.0998433608434423	0.6753246753246753	0.5432900432900433
chr14	88340000	88830000	chr14	88340000	88830000	255,255,0	0.7559160180645187	0.11533241427374416	0.08353158381661677	0.512	0.5584
chr14	35390000	36120000	chr14	35390000	36120000	255,255,0	1.0312159902373308	0.09237920386956622	0.10618924479082169	0.7888970051132214	0.5704894083272462
chr14	11890000	12370000	chr14	11890000	12370000	255,255,0	1.103804319170964	0.06025512856311256	0.13812309648288584	0.5016666666666667	0.8683333333333333
chr14	62550000	63180000	chr14	62550000	63180000	255,255,0	0.8758320270779729	0.0898302539459544	0.10827749889140413	0.6337890625	0.5615234375
chr14	60570000	61240000	chr14	60570000	61240000	255,255,0	1.4237115459608922	0.05596042790635647	0.14193997616536214	0.7975778546712803	0.8304498269896193
chr14	83260000	84630000	chr14	83260000	84630000	255,255,0	1.313461971081779	0.09136783318445725	0.10649885415353588	0.5652173913043478	0.9012812434362529
chr14	89070000	89420000	chr14	89070000	89420000	255,255,0	1.3378585109417258	0.06384843324468667	0.13385414702843795	0.7253086419753086	0.8672839506172839
chr14	46750000	47370000	chr14	46750000	47370000	255,255,0	0.7999805838821816	0.0955793446441504	0.10188226248840904	0.5383064516129032	0.6693548387096774
chr14	70680000	71480000	chr14	70680000	71480000	255,255,0	0.8207450255882867	0.10489079956067468	0.09244227945728063	0.6287149283066654	0.5053075822131936
chr14	47740000	48680000	chr14	47740000	48680000	255,255,0	1.3470221630219399	0.11010089488178654	0.08676194701864193	0.761968085106383	0.8914007092198581
chr14	86140000	86930000	chr14	86140000	86930000	255,255,0	1.3672436847112588	0.0962452671612691	0.09938516221626689	0.6963338414634146	0.8814710365853659
chr14	64670000	65550000	chr14	64670000	65550000	255,255,0	1.3395394062938162	0.08573805598958595	0.10882510735388973	0.8277777777777777	0.806060606060606
chr14	84860000	85360000	chr14	84860000	85360000	255,255,0	0.9197491795916712	0.0973828687025034	0.09714323473144426	0.5338461538461539	0.66
chr14	61710000	61840000	chr14	61710000	61840000	255,255,0	0.8220067771623216	0.1591814098529366	0.03423131306002562	0.5510204081632653	0.5714285714285714
chr14	81300000	81440000	chr14	81300000	81440000	255,255,0	0.6652784793031801	0.07106020990938988	0.12213352937035915	0.5178571428571429	0.5178571428571429
chr14	5590000	5830000	chr14	5590000	5830000	255,255,0	0.9586002459117364	0.019791080047434	0.17278846785056537	0.6602564102564102	0.6410256410256411
chr14	18570000	18950000	chr14	18570000	18950000	255,255,0	1.1732971780699992	0.144394015040444	0.047012976461481906	0.6447368421052632	0.7973684210526316
chr14	17330000	17480000	chr14	17330000	17480000	255,255,0	0.5343619273442672	0.09895414729791197	0.09210067169034195	0.546875	0.5
chr14	33250000	33660000	chr14	33250000	33660000	255,255,0	1.3391186498498269	0.056522813315529934	0.13285163783937975	0.7414965986394558	0.8888888888888888
chr14	49470000	50330000	chr14	49470000	50330000	255,255,0	1.29923886531041	0.0865774720952589	0.09984174203317846	0.9149048625792812	0.6390063424947146
chr14	61230000	61390000	chr14	61230000	61390000	255,255,0	0.8082650937108129	0.028631466337980468	0.1566921523721477	0.5138888888888888	0.6111111111111112
chr14	50710000	51720000	chr14	50710000	51720000	255,255,0	1.2153139618176692	0.08843925666935762	0.09489780712257567	0.5547662141779789	0.911892911010558
chr14	84700000	85350000	chr14	84700000	85350000	255,255,0	1.362855600172378	0.08076758101084977	0.10061755389586644	0.8503213957759412	0.7235996326905417
chr14	21880000	22660000	chr14	21880000	22660000	255,255,0	1.0931977347831219	0.08126637411809418	0.09986141256915528	0.8108974358974359	0.5673076923076923
chr14	56410000	56950000	chr14	56410000	56950000	255,255,0	1.28446885473625	0.09455495209455834	0.08647350456620928	0.7658730158730159	0.9166666666666666
chr14	66250000	66620000	chr14	66250000	66620000	255,255,0	0.9033763457731104	0.07737350164266822	0.10298506450352596	0.7479224376731302	0.5041551246537396
chr14	17700000	18190000	chr14	17700000	18190000	255,255,0	1.4376710041499476	0.06975929895252761	0.10778979249294665	0.8704	0.7968
chr14	76360000	76860000	chr14	76360000	76860000	255,255,0	1.5844387302646867	0.07428767367031733	0.1018327193637624	0.8907692307692308	0.8323076923076923
chr14	33380000	33590000	chr14	33380000	33590000	255,255,0	0.8157670946697838	0.04153257086496077	0.13412724173521673	0.5361738129595273	0.6448525920928518
chr14	65910000	66140000	chr14	65910000	66140000	255,255,0	1.3551449569879204	0.08907784639173122	0.08160220221264797	0.8125	0.8263888888888888
chr14	48690000	49330000	chr14	48690000	49330000	255,255,0	0.9068267559491011	0.07325549355866494	0.09734381141880624	0.5388257575757576	0.7263257575757576
chr14	38200000	38530000	chr14	38200000	38530000	255,255,0	1.77933398712352	0.09303049532452912	0.07656273994760646	0.8961937716262975	0.8581314878892734
chr14	40750000	41390000	chr14	40750000	41390000	255,255,0	1.5488117784471158	0.07503252053205373	0.09389425731419937	0.8929924242424242	0.9081439393939394
chr14	87820000	88210000	chr14	87820000	88210000	255,255,0	0.9418146445607852	0.09736476405516992	0.07054638010249625	0.5475	0.6875
chr14	8000000	8130000	chr14	8000000	8130000	255,255,0	0.8998498185742485	0.0669909176045404	0.10046725204313188	0.5306122448979592	0.5306122448979592
chr14	13260000	14000000	chr14	13260000	14000000	255,255,0	1.4263963089646743	0.047224320619375815	0.11710017662075214	0.9182076813655761	0.7247510668563301
chr14	73840000	74750000	chr14	73840000	74750000	255,255,0	1.8366128663679784	0.08126683655448602	0.08146710411261499	0.9239130434782609	0.9447069943289225
chr14	53660000	53800000	chr14	53660000	53800000	255,255,0	0.7785568160455736	0.0490072904767712	0.11232022079176118	0.5535714285714286	0.625
chr14	72720000	73360000	chr14	72720000	73360000	255,255,0	1.3400020560615116	0.0837963697689689	0.07730757272700219	0.8380681818181818	0.771780303030303
chr14	71720000	72460000	chr14	71720000	72460000	255,255,0	1.0869029531250367	0.05763771264857446	0.10204524569383229	0.6806543385490754	0.7005689900426743
chr14	79820000	80590000	chr14	79820000	80590000	255,255,0	1.379430567194282	0.08405579004927832	0.07547375219190075	0.8086785009861933	0.8047337278106509
chr14	45740000	46140000	chr14	45740000	46140000	255,255,0	1.2676952565496977	0.08166075791991631	0.07761482652930263	0.8071428571428572	0.8119047619047619
chr14	28900000	29280000	chr14	28900000	29280000	255,255,0	1.2047157122339882	0.07209815424237116	0.08521800331887681	0.8532701238390092	0.6526122291021672
chr14	59670000	59850000	chr14	59670000	59850000	255,255,0	1.1174672739544482	0.0688059074310509	0.0875450619062268	0.7583333333333333	0.6408139534883721
chr14	10760000	11270000	chr14	10760000	11270000	255,255,0	0.8888454703474163	0.08799346688018234	0.06621389623987453	0.6316568047337278	0.650887573964497
chr14	75760000	76040000	chr14	75760000	76040000	255,255,0	0.9353270945662812	0.08462680653830579	0.06884154655711966	0.6483516483516483	0.6483516483516484
chr14	6290000	6610000	chr14	6290000	6610000	255,255,0	1.0371692450854044	0.057307270294735105	0.09560060526988984	0.6654411764705882	0.6801470588235294
chr14	20040000	20470000	chr14	20040000	20470000	255,255,0	1.3054355469313978	0.08494981629946113	0.06785284822423437	0.7913223140495868	0.8202479338842975
chr14	44900000	45570000	chr14	44900000	45570000	255,255,0	1.502170360758385	0.08096240878768232	0.07158220900611173	0.8641868512110726	0.8953287197231834
chr14	15290000	15710000	chr14	15290000	15710000	255,255,0	1.022165495266578	0.08732129349495718	0.0635352202766966	0.7813852813852814	0.5454545454545454
chr14	55070000	55460000	chr14	55070000	55460000	255,255,0	0.8111541683157829	0.07353515784337446	0.07623773400328838	0.5375	0.6475
chr14	6840000	7310000	chr14	6840000	7310000	255,255,0	1.2383275069271669	0.07008409477883508	0.0780316102274834	0.7413194444444444	0.7447916666666666
chr14	81480000	81700000	chr14	81480000	81700000	255,255,0	1.1942384875640615	0.08872273203907098	0.05750095380953002	0.7045454545454546	0.7803030303030303
chr14	86340000	86920000	chr14	86340000	86920000	255,255,0	1.1919909032272868	0.06075284319331306	0.08431987626561263	0.5344827586206896	0.8954022988505748
chr14	34390000	35010000	chr14	34390000	35010000	255,255,0	0.9735617116120665	0.08393305655030162	0.06028984594739284	0.5050403225806451	0.8094758064516129
chr14	23080000	23460000	chr14	23080000	23460000	255,255,0	1.7187663330133622	0.0776317109236219	0.06634637123502185	0.9026315789473685	0.9342105263157895
chr14	4030000	4350000	chr14	4030000	4350000	255,255,0	1.6167470700759754	0.08737857309112679	0.05622520733523656	0.9080882352941176	0.8566176470588235
chr14	48850000	49330000	chr14	48850000	49330000	255,255,0	0.8978201755963826	0.056770994801695146	0.08312067654569705	0.5083333333333333	0.7283333333333334
chr14	8420000	8830000	chr14	8420000	8830000	255,255,0	1.401195992997258	0.08217565181535066	0.05768983094799933	0.7891156462585034	0.8616780045351474
chr14	42700000	43310000	chr14	42700000	43310000	255,255,0	1.5553080607050942	0.08081139564148454	0.05746041015751133	0.9125910509885536	0.8886576482830385
chr14	66390000	66620000	chr14	66390000	66620000	255,255,0	0.7392493837221048	0.032591238037130724	0.10547889609155599	0.5069444444444444	0.5625
chr14	57000000	57480000	chr14	57000000	57480000	255,255,0	1.5674174187546215	0.05948260794464766	0.07832610725063233	0.925	0.8783333333333333
chr14	4420000	4660000	chr14	4420000	4660000	255,255,0	1.3293120267036016	0.07825842577994258	0.0595437088049872	0.7628205128205128	0.7884615384615384
chr14	55590000	56180000	chr14	55590000	56180000	255,255,0	1.513117586581004	0.06740197980637991	0.06941505363395259	0.9411111111111111	0.8833333333333333
chr14	53250000	53510000	chr14	53250000	53510000	255,255,0	1.524265502249139	0.07211436891381279	0.06337076367256678	0.8846153846153846	0.8406593406593407
chr14	19070000	19380000	chr14	19070000	19380000	255,255,0	1.3480827539551323	0.07302556485820086	0.06240312346317978	0.84375	0.82421875
chr14	39900000	40680000	chr14	39900000	40680000	255,255,0	1.6331299301033035	0.08144176248831561	0.05318597345919679	0.8826923076923077	0.9698717948717949
chr14	12070000	12370000	chr14	12070000	12370000	255,255,0	1.259069704285062	0.06116857435116492	0.07320684596947868	0.5708333333333333	0.8958333333333334
chr14	61860000	62170000	chr14	61860000	62170000	255,255,0	0.7960072167441858	0.10174603180440686	0.03221038688532636	0.56640625	0.62890625
chr14	54030000	54220000	chr14	54030000	54220000	255,255,0	1.0547562342890378	0.0783273554119658	0.05532877107111965	0.65	0.75
chr14	80690000	81200000	chr14	80690000	81200000	255,255,0	1.5410768444727556	0.060617839504359394	0.07262561199210951	0.9304733727810651	0.8328402366863905
chr14	57670000	58150000	chr14	57670000	58150000	255,255,0	1.091220504787143	0.0767396107007558	0.05407898368105255	0.8183333333333334	0.6816666666666666
chr14	52200000	53220000	chr14	52200000	53220000	255,255,0	1.863160507752652	0.06511229714288319	0.06548546830718316	0.9739819004524887	0.9604072398190046
chr14	15880000	16030000	chr14	15880000	16030000	255,255,0	0.7240352695745229	0.05226220374992818	0.0777458226715709	0.53125	0.546875
chr14	43860000	44180000	chr14	43860000	44180000	255,255,0	1.0372766596996852	0.08067496126554033	0.04799758044771842	0.6948529411764706	0.7757352941176471
chr14	69870000	70270000	chr14	69870000	70270000	255,255,0	0.7938958633623124	0.06438582564176148	0.06404634091417462	0.6309523809523809	0.569047619047619
chr14	43380000	43720000	chr14	43380000	43720000	255,255,0	1.4581098141320346	0.06255780780780326	0.06586405069290505	0.8725490196078431	0.8921568627450981
chr14	20620000	21170000	chr14	20620000	21170000	255,255,0	1.4357352751902686	0.0676386943883607	0.05979488694447452	0.8482142857142857	0.8737244897959183
chr14	16080000	16330000	chr14	16080000	16330000	255,255,0	1.2591207940152411	0.05363818165922575	0.0735348508479845	0.757396449704142	0.7928994082840237
chr14	11330000	11870000	chr14	11330000	11870000	255,255,0	0.8534303880350294	0.06872578408303502	0.05781507982479256	0.6428571428571429	0.533068783068783
chr14	63900000	64150000	chr14	63900000	64150000	255,255,0	0.7502701932113022	0.10469421351806138	0.021668817100786053	0.5857988165680473	0.5680473372781065
chr14	7690000	7990000	chr14	7690000	7990000	255,255,0	1.0603960785322477	0.050939298651164894	0.07457650160009499	0.7541666666666667	0.6041666666666666
chr14	78030000	78290000	chr14	78030000	78290000	255,255,0	1.3631502518026286	0.07217529633535465	0.050227723966079385	0.7747252747252747	0.8626373626373627
chr14	70820000	71210000	chr14	70820000	71210000	255,255,0	0.8748130783745905	0.06127455378759243	0.06008300802420602	0.6825	0.5525
chr14	7340000	7660000	chr14	7340000	7660000	255,255,0	1.8293219211044476	0.056753976334130984	0.06333083004487189	0.9154411764705882	0.9227941176470589
chr14	9110000	9860000	chr14	9110000	9860000	255,255,0	0.9928160140774775	0.06607153927615748	0.052416550121714034	0.8331024930747922	0.4439058171745152
chr14	51750000	52170000	chr14	51750000	52170000	255,255,0	1.4744266108727855	0.05483404371731057	0.06293953945030573	0.9112554112554112	0.8722943722943723
chr14	87970000	88210000	chr14	87970000	88210000	255,255,0	1.053793936463188	0.060652564738387336	0.05661679252880017	0.6346153846153846	0.7756410256410257
chr14	22880000	23010000	chr14	22880000	23010000	255,255,0	0.7353756437198775	0.036752661200082144	0.07907599702314203	0.5510204081632653	0.5306122448979592
chr14	85610000	85900000	chr14	85610000	85900000	255,255,0	1.3537199831697997	0.06637809122170202	0.04917163416464598	0.8622222222222222	0.7644444444444445
chr14	74770000	75080000	chr14	74770000	75080000	255,255,0	1.5738918590905997	0.05441511614057076	0.06079061321591317	0.88671875	0.87890625
chr14	42340000	42490000	chr14	42340000	42490000	255,255,0	0.8027826780331531	0.09514409489185074	0.020051754946294034	0.609375	0.578125
chr14	34040000	34220000	chr14	34040000	34220000	255,255,0	1.000032940536558	0.07126258170158203	0.041930512470966214	0.5666666666666667	0.7666666666666667
chr14	36410000	36830000	chr14	36410000	36830000	255,255,0	0.7654605887817452	0.03912149021481037	0.07405837434275372	0.5476190476190477	0.5930735930735931
chr14	75100000	75580000	chr14	75100000	75580000	255,255,0	1.5498061947557145	0.05788429177538881	0.05526896423228489	0.915	0.8483333333333334
chr14	78750000	79050000	chr14	78750000	79050000	255,255,0	1.385931483330043	0.04617524007855979	0.06694853275958738	0.8416666666666667	0.8541666666666666
chr14	81760000	82370000	chr14	81760000	82370000	255,255,0	1.3268981571530831	0.07444748937568471	0.038611074505951144	0.8657648283038502	0.7575442247658689
chr14	12450000	13240000	chr14	12450000	13240000	255,255,0	1.787682308328753	0.06480336416821336	0.04698420655298413	0.954375	0.910625
chr14	88380000	88600000	chr14	88380000	88600000	255,255,0	1.3183078134569846	0.06551479795669929	0.04586298132820847	0.7803030303030303	0.8257575757575758
chr14	86950000	87210000	chr14	86950000	87210000	255,255,0	1.3485717403011075	0.062174617986899744	0.04900838279679412	0.8076923076923077	0.8076923076923077
chr14	69080000	69770000	chr14	69080000	69770000	255,255,0	0.549371859728023	0.04936102269089028	0.0617624397879518	0.41306122448979593	0.4163265306122449
chr14	48120000	48670000	chr14	48120000	48670000	255,255,0	1.280081559893652	0.05531071101171185	0.055651033218537704	0.735969387755102	0.9247448979591837
chr14	51520000	51720000	chr14	51520000	51720000	255,255,0	1.254822920083928	0.039659809742581764	0.07064628612552301	0.7909090909090909	0.8090909090909091
chr14	38730000	38960000	chr14	38730000	38960000	255,255,0	1.225402378971506	0.05061673145794397	0.05851035985251875	0.8125	0.7708333333333334
chr14	36990000	37120000	chr14	36990000	37120000	255,255,0	0.7474840843900417	0.04380638655758049	0.06458947282918953	0.5102040816326531	0.5510204081632653
chr14	74210000	74730000	chr14	74210000	74730000	255,255,0	1.1556554952693756	0.04273543478916402	0.0650811829606695	0.5056980056980057	0.8931623931623932
chr14	4200000	4340000	chr14	4200000	4340000	255,255,0	1.0000735417752056	0.024197485323709043	0.08288642517857975	0.625	0.625
chr14	27610000	27770000	chr14	27610000	27770000	255,255,0	0.5846113881824282	0.03755009612518376	0.06863575972723253	0.5138888888888888	0.5416666666666666
chr14	78350000	78700000	chr14	78350000	78700000	255,255,0	1.5226438061203973	0.053011341738773504	0.0527875975340647	0.8858024691358025	0.8796296296296297
chr14	58810000	59010000	chr14	58810000	59010000	255,255,0	1.1538823650680614	0.052068134817854606	0.05309322484303673	0.7909090909090909	0.7545454545454545
chr14	73430000	73820000	chr14	73430000	73820000	255,255,0	1.5890191691897053	0.05315321028924422	0.05194444752184349	0.8825	0.9075
chr14	84700000	84890000	chr14	84700000	84890000	255,255,0	1.254491044879901	0.06874942237786252	0.03608276741069404	0.79	0.75
chr14	44610000	44870000	chr14	44610000	44870000	255,255,0	1.1188561294715447	0.039623419738462215	0.06476724419737803	0.7857142857142857	0.7417582417582418
chr14	63190000	63430000	chr14	63190000	63430000	255,255,0	0.8033332438003764	0.015872595800894937	0.08833281465464816	0.5192307692307693	0.6089743589743589
chr14	31100000	31600000	chr14	31100000	31600000	255,255,0	1.015226003549258	0.041489493459693265	0.06240587811066273	0.6661538461538462	0.7461538461538462
chr14	46170000	46440000	chr14	46170000	46440000	255,255,0	1.399492221362582	0.05712509718157244	0.04645221612914155	0.8214285714285714	0.8928571428571429
chr14	59860000	60050000	chr14	59860000	60050000	255,255,0	1.1201885661345672	0.06078586661068666	0.04266891264915473	0.77	0.71
chr14	10140000	10690000	chr14	10140000	10690000	255,255,0	0.832076782874634	0.04495188653350234	0.0573248211925334	0.5063775510204082	0.6798469387755102
chr14	82400000	83170000	chr14	82400000	83170000	255,255,0	1.0433187807718312	0.05149255621071981	0.050465465546586874	0.7271531886916502	0.6771860618014465
chr14	8150000	8380000	chr14	8150000	8380000	255,255,0	1.34159521911994	0.06059098302048413	0.0403131628082965	0.7986111111111112	0.7847222222222222
chr14	35410000	35890000	chr14	35410000	35890000	255,255,0	1.368585910850887	0.0413948262038219	0.05864517266715229	0.925	0.815
chr14	55790000	56140000	chr14	55790000	56140000	255,255,0	0.8612224662482217	0.036476705919697774	0.062061381987014275	0.5030864197530864	0.7685185185185185
chr14	81770000	81950000	chr14	81770000	81950000	255,255,0	1.1353034271454865	0.06858647209946714	0.029641421295095005	0.7444444444444445	0.6777777777777778
chr14	51770000	51940000	chr14	51770000	51940000	255,255,0	0.9960069575249156	0.08017025187871554	0.017327360772494756	0.7407407407407407	0.6419753086419753
chr14	87640000	87780000	chr14	87640000	87780000	255,255,0	0.7357116018264169	0.016674741987360752	0.07997765525154174	0.5535714285714286	0.5178571428571429
chr14	72740000	72980000	chr14	72740000	72980000	255,255,0	1.1291908835954452	0.057954483451751276	0.037616863317647485	0.8012820512820513	0.6474358974358975
chr14	54270000	54490000	chr14	54270000	54490000	255,255,0	1.2742906094991038	0.04933175615942659	0.04621350696908988	0.7954545454545454	0.8409090909090909
chr14	4680000	4890000	chr14	4680000	4890000	255,255,0	1.1055149684901864	0.04452783582740891	0.05047953946184171	0.628099173553719	0.7933884297520661
chr14	88640000	88820000	chr14	88640000	88820000	255,255,0	0.8831804249857389	0.057701368004475645	0.03639777694225842	0.6333333333333333	0.6555555555555556
chr14	13270000	13750000	chr14	13270000	13750000	255,255,0	1.271878821385599	0.04457392376484584	0.049493565669629695	0.925	0.615
chr14	54520000	54770000	chr14	54520000	54770000	255,255,0	0.9682921304889774	0.038764661196576455	0.05480873035846561	0.7692307692307693	0.6153846153846154
chr14	84490000	84670000	chr14	84490000	84670000	255,255,0	1.039760551078262	0.04528486299030464	0.048210674292671465	0.6777777777777778	0.7
chr14	65570000	65810000	chr14	65570000	65810000	255,255,0	1.2211220301302426	0.03670620103570528	0.056494995567649336	0.7628205128205128	0.8269230769230769
chr14	47390000	47620000	chr14	47390000	47620000	255,255,0	1.0369930183833027	0.032255632531679033	0.06009544203927082	0.6597222222222222	0.7847222222222222
chr14	52320000	52620000	chr14	52320000	52620000	255,255,0	1.1414566683779777	0.07264042980850387	0.019022125609871265	0.8125	0.8291666666666667
chr14	76150000	76310000	chr14	76150000	76310000	255,255,0	0.9547296995246763	0.04567531044040248	0.04584338202496455	0.5972222222222222	0.6527777777777778
chr14	29110000	29280000	chr14	29110000	29280000	255,255,0	0.896652417378563	0.027779258740855718	0.06334832804755187	0.5185185185185185	0.7160493827160493
chr14	44940000	45260000	chr14	44940000	45260000	255,255,0	1.267064335012506	0.0636295081753826	0.02696459956862201	0.8786764705882353	0.7977941176470589
chr14	80270000	80580000	chr14	80270000	80580000	255,255,0	1.2243951493867684	0.027642787774510923	0.06266845176557617	0.7436274509803922	0.8438725490196078
chr14	80710000	80890000	chr14	80710000	80890000	255,255,0	1.0136902903393596	0.06629388848349405	0.022820126816158536	0.7666666666666667	0.5222222222222223
chr14	21610000	21870000	chr14	21610000	21870000	255,255,0	1.3570941450178473	0.04032023948874791	0.04838309474583222	0.8076923076923077	0.8736263736263736
chr14	54860000	55040000	chr14	54860000	55040000	255,255,0	1.037659275213418	0.039539817323692474	0.04909011973199358	0.6555555555555556	0.7666666666666667
chr14	49510000	49780000	chr14	49510000	49780000	255,255,0	1.1369153092493023	0.05717412620095763	0.03145247674560775	0.8145604395604396	0.7222827333180464
chr14	38360000	38530000	chr14	38360000	38530000	255,255,0	1.0401873329934537	0.028823000515420194	0.0597904149747249	0.691358024691358	0.7160493827160493
chr14	19420000	19770000	chr14	19420000	19770000	255,255,0	1.1452638330279323	0.04537577398081031	0.04301192819118807	0.6327160493827161	0.8302469135802469
chr14	20940000	21150000	chr14	20940000	21150000	255,255,0	1.1600443444765918	0.019145319997039015	0.06892059139582357	0.743801652892562	0.7933884297520661
chr14	68690000	69030000	chr14	68690000	69030000	255,255,0	0.8741357467433712	0.038318784830122916	0.0477369345682153	0.7222222222222222	0.5980392156862745
chr14	21220000	21560000	chr14	21220000	21560000	255,255,0	1.605074742481474	0.04953670557417497	0.03598650593472308	0.9248366013071896	0.9183006535947712
chr14	74240000	74580000	chr14	74240000	74580000	255,255,0	0.8388999663940606	0.024098522862132942	0.06131594375681593	0.565359477124183	0.6176470588235294
chr14	17770000	17970000	chr14	17770000	17970000	255,255,0	1.1202167588290592	0.061320043424542475	0.023951998786161038	0.7545454545454545	0.7181818181818181
chr14	58230000	58390000	chr14	58230000	58390000	255,255,0	0.9276145745590436	0.040133326039035994	0.045082685944675495	0.7083333333333334	0.5972222222222222
chr14	39650000	39880000	chr14	39650000	39880000	255,255,0	1.0942982694767986	0.043645337278815845	0.041107838589701455	0.7697946343779678	0.6748872269705604
chr14	45280000	45560000	chr14	45280000	45560000	255,255,0	1.2619497306043255	0.029578675785888395	0.055092232844386746	0.7476190476190476	0.9
chr14	59380000	59630000	chr14	59380000	59630000	255,255,0	0.9978920925834814	0.03780212510719812	0.04685949068438469	0.6272189349112426	0.757396449704142
chr14	55070000	55280000	chr14	55070000	55280000	255,255,0	1.133185197522479	0.05188134988060153	0.03270517085157792	0.8099173553719008	0.7272727272727273
chr14	79340000	79490000	chr14	79340000	79490000	255,255,0	0.7537063495424132	0.06821622563788718	0.01612063532722506	0.546875	0.578125
chr14	28900000	29100000	chr14	28900000	29100000	255,255,0	1.0919728599344938	0.05916314564628106	0.025084305310819364	0.8090909090909091	0.5545454545454546
chr14	6660000	6820000	chr14	6660000	6820000	255,255,0	1.0512959437002924	0.03553978946217956	0.04856201965266802	0.7083333333333334	0.6805555555555556
chr14	87360000	87580000	chr14	87360000	87580000	255,255,0	1.1539683823889262	0.03907621973620714	0.04447200436798347	0.7348484848484849	0.75
chr14	87820000	87960000	chr14	87820000	87960000	255,255,0	0.8266038627041596	0.06577951497542925	0.01746450750650958	0.5892857142857143	0.5535714285714286
chr14	49790000	50190000	chr14	49790000	50190000	255,255,0	0.9044627547304402	0.03877675685362318	0.044087631615019884	0.5738095238095238	0.7452380952380953
chr14	88890000	89030000	chr14	88890000	89030000	255,255,0	0.9371940352744776	0.04556349470035613	0.03721004293895306	0.625	0.625
chr14	24060000	24350000	chr14	24060000	24350000	255,255,0	0.781089832629721	0.05533935654595758	0.02729686096808407	0.6088888888888889	0.5511111111111111
chr14	12500000	12710000	chr14	12500000	12710000	255,255,0	1.0357847687851163	0.07177516956838162	0.010783146424262615	0.7768595041322314	0.5785123966942148
chr14	14720000	14860000	chr14	14720000	14860000	255,255,0	0.933156067070918	0.0279443767803016	0.05449726886540619	0.6181818181818182	0.6181818181818182
chr14	16400000	16750000	chr14	16400000	16750000	255,255,0	1.2768457734399057	0.04966874327378723	0.032013257160207254	0.9290123456790124	0.5833333333333334
chr14	47690000	47970000	chr14	47690000	47970000	255,255,0	1.060446089678115	0.05075723747919533	0.030875731558387423	0.8809523809523809	0.5476190476190477
chr14	14020000	14300000	chr14	14020000	14300000	255,255,0	1.1932285960182984	0.037800170126192766	0.04332996664112877	0.7	0.861904761904762
chr14	45580000	45740000	chr14	45580000	45740000	255,255,0	1.0020838813976767	0.05108522994099164	0.0299861905408337	0.6805555555555556	0.6805555555555556
chr14	79550000	79820000	chr14	79550000	79820000	255,255,0	0.9938724594515774	0.04525421255821817	0.03571948316363071	0.6071428571428571	0.7295918367346939
chr14	72520000	72710000	chr14	72520000	72710000	255,255,0	1.0006586645391362	0.037940382541456416	0.04193435254046507	0.61	0.73
chr14	85190000	85420000	chr14	85190000	85420000	255,255,0	0.8997100377199188	0.032160609158651786	0.047417373160630036	0.6824845679012346	0.5443672839506173
chr14	60250000	60550000	chr14	60250000	60550000	255,255,0	1.2599835407851447	0.03800614366400808	0.0410650925300507	0.7962663398692811	0.8542075163398692
chr14	21910000	22190000	chr14	21910000	22190000	255,255,0	1.256150680555078	0.044804254126382836	0.034157043337596865	0.8333333333333334	0.7857142857142857
chr14	46480000	46740000	chr14	46480000	46740000	255,255,0	0.9943296855109574	0.044261437345547855	0.03440276922125476	0.8186813186813187	0.5659340659340659
chr14	31730000	31940000	chr14	31730000	31940000	255,255,0	0.9525854146984745	0.035496986269496385	0.04314236256650041	0.7107438016528925	0.6942148760330579
chr14	49130000	49300000	chr14	49130000	49300000	255,255,0	0.9169916151344799	0.036087162461350436	0.04225629492270866	0.7160493827160493	0.5679012345679012
chr14	7690000	7840000	chr14	7690000	7840000	255,255,0	0.886332149109616	0.05955243179171838	0.018737866811629242	0.6216517857142857	0.5231186224489797
chr14	67410000	67770000	chr14	67410000	67770000	255,255,0	0.9109979430214059	0.05152268412119344	0.026392640044690066	0.8099415204678363	0.5233918128654971
chr14	55600000	55780000	chr14	55600000	55780000	255,255,0	0.9725494178669545	0.05784960426187248	0.019160808578060542	0.7444444444444445	0.5888888888888889
chr14	6300000	6480000	chr14	6300000	6480000	255,255,0	0.8096429353443566	0.0425948728802471	0.03369362814817849	0.6111111111111112	0.5444444444444444
chr14	39390000	39610000	chr14	39390000	39610000	255,255,0	1.2638651062739004	0.03197499069868247	0.04426904566320995	0.8106060606060606	0.8257575757575758
chr14	35930000	36120000	chr14	35930000	36120000	255,255,0	1.0650870610568628	0.04954839787902121	0.02624704293517091	0.77	0.69
chr14	60980000	61220000	chr14	60980000	61220000	255,255,0	1.1859131547598145	0.024889481914119514	0.0503274916659459	0.8141025641025641	0.8012820512820513
chr14	74590000	74730000	chr14	74590000	74730000	255,255,0	0.9031797557198349	0.018311458336172964	0.056725926145942795	0.5535714285714286	0.625
chr14	57020000	57210000	chr14	57020000	57210000	255,255,0	1.0203504346891132	0.06328561732734711	0.011647407037427195	0.79	0.63
chr14	85920000	86090000	chr14	85920000	86090000	255,255,0	1.010600876882172	0.0271209925604379	0.04747757303898979	0.6172839506172839	0.7160493827160493
chr14	30620000	31040000	chr14	30620000	31040000	255,255,0	0.9649042581252691	0.040400221374462524	0.03359760103360079	0.6861471861471862	0.6991341991341992
chr14	57240000	57440000	chr14	57240000	57440000	255,255,0	1.033843076294903	0.016244482904453274	0.05719882375764519	0.6636363636363637	0.8090909090909091
chr14	19420000	19670000	chr14	19420000	19670000	255,255,0	1.1280953621139607	0.03333819613190665	0.03963810877228576	0.8047337278106509	0.6863905325443787
chr14	20640000	20920000	chr14	20640000	20920000	255,255,0	1.1671017017375833	0.04968641528699001	0.023108045250830427	0.8523809523809524	0.719047619047619
chr14	44610000	44770000	chr14	44610000	44770000	255,255,0	0.8571003492531122	0.03561723416203501	0.03713882220720431	0.5972222222222222	0.625
chr14	39220000	39370000	chr14	39220000	39370000	255,255,0	0.8322980027330793	0.0321156122308304	0.04057483065961053	0.515625	0.640625
chr14	79840000	80240000	chr14	79840000	80240000	255,255,0	1.3816639281955803	0.04823015470037967	0.024349863227861958	0.888095238095238	0.8595238095238096
chr14	6840000	7060000	chr14	6840000	7060000	255,255,0	1.0660599571403369	0.046977111017489026	0.02459535833722672	0.7651515151515151	0.6136363636363636
chr14	51950000	52100000	chr14	51950000	52100000	255,255,0	0.8442741979840804	0.01959811078366458	0.05142289325070659	0.578125	0.671875
chr14	35060000	35370000	chr14	35060000	35370000	255,255,0	1.3209091378852587	0.03541102257129215	0.03499451669513651	0.86328125	0.85546875
chr14	84910000	85160000	chr14	84910000	85160000	255,255,0	1.2223483574271805	0.030724889536097547	0.0388996810500883	0.8165680473372781	0.7928994082840237
chr14	85770000	85890000	chr14	85770000	85890000	255,255,0	0.7498856662645617	0.022820440339016812	0.046005898739886524	0.5	0.5
chr14	79550000	79720000	chr14	79550000	79720000	255,255,0	0.9466963640776492	0.034696497712617715	0.033851863755374065	0.691358024691358	0.5925925925925926
chr14	48690000	48840000	chr14	48690000	48840000	255,255,0	0.912793746762758	0.048873174690846996	0.018720339019886695	0.671875	0.578125
chr14	20480000	20620000	chr14	20480000	20620000	255,255,0	0.8764978992757624	0.029300914939886125	0.0377830689689144	0.625	0.5892857142857143
chr14	60590000	60940000	chr14	60590000	60940000	255,255,0	1.1624007643062955	0.03658819254797692	0.02875476974431275	0.8549382716049383	0.7006172839506173
chr14	73010000	73240000	chr14	73010000	73240000	255,255,0	0.879697258536063	0.021974770777614533	0.04235770108225643	0.5347222222222222	0.6875
chr14	59140000	59350000	chr14	59140000	59350000	255,255,0	0.8645690731188866	0.030985413972958276	0.03274485590341533	0.5454545454545454	0.743801652892562
chr14	41010000	41270000	chr14	41010000	41270000	255,255,0	0.8796169667784215	0.025503883070050307	0.03810396530839236	0.5659340659340659	0.7197802197802198
chr14	34680000	34890000	chr14	34680000	34890000	255,255,0	1.1618164658020127	0.03066353632414886	0.03253381597412265	0.7933884297520661	0.8099173553719008
chr14	14420000	14620000	chr14	14420000	14620000	255,255,0	1.046753316009239	0.0436120523193279	0.019423941805544822	0.7181818181818181	0.6818181818181818
chr14	36130000	36400000	chr14	36130000	36400000	255,255,0	0.7761889984518775	0.03922809814919195	0.023193796982397773	0.6377551020408163	0.5153061224489796
chr14	8860000	9090000	chr14	8860000	9090000	255,255,0	0.9928046226750823	0.03122049582107792	0.031082872552420086	0.6458333333333334	0.7291666666666666
chr14	6120000	6270000	chr14	6120000	6270000	255,255,0	0.8808987166316766	0.02022964962948582	0.04181371120778585	0.578125	0.640625
chr14	13760000	13960000	chr14	13760000	13960000	255,255,0	0.9992090207585402	0.028446348023045822	0.03319960679995885	0.6272727272727273	0.7363636363636363
chr14	36130000	36270000	chr14	36130000	36270000	255,255,0	0.8158816517695928	0.04470485637761559	0.016819566121239474	0.625	0.5178571428571429
chr14	44200000	44470000	chr14	44200000	44470000	255,255,0	0.7594668010638899	0.03389277045731692	0.027613796634533967	0.5153061224489796	0.6377551020408163
chr14	88070000	88190000	chr14	88070000	88190000	255,255,0	0.7149203456915796	0.013910823233036721	0.04715713456776749	0.5	0.5
chr14	55290000	55470000	chr14	55290000	55470000	255,255,0	0.8559367565520348	0.020171395393088907	0.03871057327983175	0.5888888888888889	0.7
chr14	39930000	40060000	chr14	39930000	40060000	255,255,0	0.7910584875223305	0.044887799835401136	0.013691370299585927	0.6012436224489797	0.5231186224489797
chr14	82110000	82360000	chr14	82110000	82360000	255,255,0	0.9658902511032885	0.027667547194503667	0.029680860876471142	0.5680473372781065	0.7928994082840237
chr14	38540000	38680000	chr14	38540000	38680000	255,255,0	0.8331371784027894	0.03903281124436563	0.0173431135060867	0.5892857142857143	0.5892857142857143
chr14	60600000	60740000	chr14	60600000	60740000	255,255,0	0.7844111088745583	0.041329454206306994	0.014178735902154904	0.5892857142857143	0.5178571428571429
chr14	75380000	75560000	chr14	75380000	75560000	255,255,0	0.9414008585439831	0.01792227583838358	0.03726453295810527	0.5888888888888889	0.7222222222222222
chr14	19830000	20030000	chr14	19830000	20030000	255,255,0	1.0535318702733543	0.03143026308920983	0.02294735174040937	0.6818181818181818	0.7545454545454545
chr14	41400000	41600000	chr14	41400000	41600000	255,255,0	0.9823450786645462	0.026279552493765235	0.02758476869473525	0.7363636363636363	0.7
chr14	34430000	34640000	chr14	34430000	34640000	255,255,0	1.1388443536897335	0.029312401603530838	0.022211086814621646	0.7603305785123967	0.8264462809917356
[truncated: 4,450 more rows]
