# Supplementary material for: Reorganization of 3D genome structure may contribute to gene regulatory evolution in primates
Source: PLoS Genet. 2019 Jul 19;15(7):e1008278. doi: 10.1371/journal.pgen.1008278 (PMC6668850; doi:10.1371/journal.pgen.1008278)
Supplement: S24 Table — (TXT) [file pgen.1008278.s044.txt]

chr1	x1	x2	chr2	y1	y2	color	score	uVarScore	lVarScore	upSign	loSign
chr10	38340000	39440000	chr10	38340000	39440000	255,255,0	0.5947744380926295	0.3297739078424533	0.3867843504390887	0.48668831168831167	0.46525974025974026
chr10	43340000	44060000	chr10	43340000	44060000	255,255,0	0.4475577525811628	0.26435938460879105	0.4256003107755584	0.42792792792792794	0.4519519519519519
chr10	36670000	37970000	chr10	36670000	37970000	255,255,0	1.698171766866531	0.13995735234499213	0.12911355101615485	0.862004662004662	0.9058275058275058
chr10	110370000	111440000	chr10	110370000	111440000	255,255,0	1.38993594806028	0.12247682699312587	0.12346171915723397	0.6642661179698217	0.8614540466392319
chr10	20600000	21510000	chr10	20600000	21510000	255,255,0	0.7038405263331216	0.0843393512433754	0.1393618616581413	0.4002835538752363	0.5921550094517959
chr10	45480000	46150000	chr10	45480000	46150000	255,255,0	0.9248654355984638	0.14042354967690118	0.08067636210212889	0.8451557093425606	0.4195501730103806
chr10	81480000	81760000	chr10	81480000	81760000	255,255,0	1.0281895919792707	0.15742269109687737	0.04230948687256993	0.7	0.680952380952381
chr10	61650000	62660000	chr10	61650000	62660000	255,255,0	1.0469781100050197	0.0917528925862728	0.10760546707219662	0.7804690503652442	0.6282199154171473
chr10	30510000	31270000	chr10	30510000	31270000	255,255,0	0.7411400476795436	0.09490117954245891	0.10422230473873542	0.5364372469635628	0.5080971659919028
chr10	115320000	115900000	chr10	115320000	115900000	255,255,0	1.2289919951572439	0.08847544119442555	0.1095372842624188	0.8205481874447391	0.6820335985853228
chr10	118370000	118950000	chr10	118370000	118950000	255,255,0	1.266393605871964	0.11761233835481322	0.07982207202193456	0.6471264367816092	0.7988505747126436
chr10	49900000	50090000	chr10	49900000	50090000	255,255,0	1.1473726231814194	0.0528342294598689	0.14458217830548908	0.79	0.65
chr10	67150000	67890000	chr10	67150000	67890000	255,255,0	0.75180511079652	0.09825992820252556	0.09845722887168133	0.5568990042674253	0.5867709815078236
chr10	36170000	36640000	chr10	36170000	36640000	255,255,0	1.657971909545973	0.14553891337158908	0.05098513440684779	0.90625	0.8767361111111112
chr10	89040000	89630000	chr10	89040000	89630000	255,255,0	1.2476126411739616	0.10666505843982557	0.08983011284293861	0.8611111111111112	0.5722222222222222
chr10	125000000	125430000	chr10	125000000	125430000	255,255,0	1.2708349911609726	0.11672136888857716	0.07969182436435585	0.7541322314049587	0.859504132231405
chr10	48030000	48360000	chr10	48030000	48360000	255,255,0	1.5280538446109415	0.13656811973963953	0.059086999695580025	0.8858131487889274	0.8719723183391004
chr10	31700000	32470000	chr10	31700000	32470000	255,255,0	1.2724281599182639	0.09352586960728904	0.10106876653078428	0.8861199255936099	0.6259282561914141
chr10	75380000	76430000	chr10	75380000	76430000	255,255,0	1.7771435452450497	0.0919624356068185	0.10241582918296616	0.9295122819508722	0.899252402990388
chr10	21820000	22770000	chr10	21820000	22770000	255,255,0	1.2373442922192466	0.11493557323947118	0.07933651455766821	0.6401909722222222	0.8441840277777778
chr10	87490000	87690000	chr10	87490000	87690000	255,255,0	0.977329663240168	0.08528578981197982	0.1076754760485907	0.6454545454545455	0.709090909090909
chr10	108130000	108790000	chr10	108130000	108790000	255,255,0	1.1077188293752038	0.09667858907607886	0.09585718587039503	0.767379679144385	0.6122994652406417
chr10	119310000	120050000	chr10	119310000	120050000	255,255,0	1.2805169654459325	0.08790836719935921	0.10274512061720664	0.7603129445234709	0.7162162162162162
chr10	117470000	118140000	chr10	117470000	118140000	255,255,0	1.153492792604859	0.09564265615374618	0.09495959653522124	0.5579584775086506	0.8019031141868512
chr10	1180000	1470000	chr10	1180000	1470000	255,255,0	1.0281931926208707	0.11375071766922713	0.07661832818266903	0.7797353316326531	0.5813536352040816
chr10	33410000	34190000	chr10	33410000	34190000	255,255,0	0.8434789812534454	0.10044214121479382	0.08906107815400585	0.716025641025641	0.4493589743589744
chr10	91560000	91840000	chr10	91560000	91840000	255,255,0	0.8424176973312006	0.09687394354972557	0.09191658956483706	0.5013888888888888	0.624445990517419
chr10	67950000	68480000	chr10	67950000	68480000	255,255,0	1.2446431897001466	0.05192189183324038	0.13460189585785018	0.8641975308641975	0.7654320987654321
chr10	100810000	101150000	chr10	100810000	101150000	255,255,0	1.3992317964108671	0.07864245828361172	0.1067455399963099	0.8333333333333334	0.7875816993464052
chr10	97300000	97680000	chr10	97300000	97680000	255,255,0	0.9957018858111368	0.08332592205431133	0.1008262974425237	0.6710526315789473	0.6868421052631579
chr10	35720000	35980000	chr10	35720000	35980000	255,255,0	1.7203234439531996	0.04364601050898834	0.14021761569057667	0.8846153846153846	0.8406593406593407
chr10	74070000	74350000	chr10	74070000	74350000	255,255,0	0.6637614802418232	0.1155591977709268	0.06817909546298244	0.604771782450354	0.5263347763347763
chr10	930000	1080000	chr10	930000	1080000	255,255,0	0.7817014368341442	0.1286803549318366	0.053731599919743925	0.546875	0.625
chr10	111520000	111870000	chr10	111520000	111870000	255,255,0	1.1920968392661653	0.09184093573856073	0.08905098648572282	0.6961766187956664	0.701782564877803
chr10	95090000	95920000	chr10	95090000	95920000	255,255,0	1.3735039232371038	0.09074096994718109	0.09015005114531058	0.70578231292517	0.8202947845804989
chr10	126900000	127640000	chr10	126900000	127640000	255,255,0	1.4711544651051773	0.0996479109683917	0.08115128167514318	0.810099573257468	0.8385490753911806
chr10	133760000	133970000	chr10	133760000	133970000	255,255,0	1.1760748503781397	0.023649390443059692	0.15692407440326778	0.5785123966942148	0.7603305785123967
chr10	92020000	92170000	chr10	92020000	92170000	255,255,0	0.9857125874344745	0.08236358819698937	0.09802107204313808	0.515625	0.609375
chr10	26660000	27190000	chr10	26660000	27190000	255,255,0	1.0949479410317942	0.10232172923928334	0.07729647019420582	0.6145404663923183	0.821673525377229
chr10	50610000	50970000	chr10	50610000	50970000	255,255,0	1.8412481339769489	0.11250089855451514	0.06561681197358432	0.8302631578947368	0.9337719298245615
chr10	95100000	95700000	chr10	95100000	95700000	255,255,0	1.0615010079366742	0.08225881432869055	0.09580667263133322	0.624731182795699	0.6376344086021506
chr10	122770000	123760000	chr10	122770000	123760000	255,255,0	1.6446176021943502	0.07873142183273474	0.09907114612633147	0.8876	0.852
chr10	36350000	36640000	chr10	36350000	36640000	255,255,0	1.1103265603794312	0.13191329202719523	0.045753641133890854	0.5155555555555555	0.8888888888888888
chr10	64060000	64600000	chr10	64060000	64600000	255,255,0	1.6188481864417148	0.05043165928412341	0.1272045107668923	0.9695767195767195	0.7764550264550265
chr10	94240000	94440000	chr10	94240000	94440000	255,255,0	0.9667839574832306	0.025631873546127816	0.14996029070728512	0.6818181818181818	0.6454545454545455
chr10	104160000	104840000	chr10	104160000	104840000	255,255,0	1.70090570226817	0.07926694465069864	0.0962397867203465	0.8857142857142857	0.8563025210084033
chr10	94450000	94910000	chr10	94450000	94910000	255,255,0	1.0948289395274433	0.08946692979773213	0.08576428531372667	0.6757246376811594	0.6177536231884058
chr10	54130000	54440000	chr10	54130000	54440000	255,255,0	0.9041868995981445	0.09211165514475303	0.08291222772645133	0.6005952380952382	0.7494047619047619
chr10	24580000	25420000	chr10	24580000	25420000	255,255,0	1.07534915242084	0.09888662010357382	0.0743625347879582	0.5077519379844961	0.8433001107419712
chr10	132210000	132740000	chr10	132210000	132740000	255,255,0	1.1761019446702552	0.09838554826430979	0.0745528604760432	0.7969821673525377	0.598079561042524
chr10	28680000	29350000	chr10	28680000	29350000	255,255,0	1.31440761925215	0.07244174504311966	0.09560907076350572	0.7102076124567474	0.8389541717390392
chr10	44360000	44560000	chr10	44360000	44560000	255,255,0	0.9377656843881675	0.10778575972836305	0.0601430890946698	0.6454545454545455	0.6818181818181818
chr10	48960000	49600000	chr10	48960000	49600000	255,255,0	0.9675433612352364	0.06690218257429445	0.10086212007581591	0.7509469696969697	0.5445075757575758
chr10	23970000	24560000	chr10	23970000	24560000	255,255,0	1.1458822422637205	0.09663742948824836	0.07094772444028027	0.83	0.58
chr10	29580000	30360000	chr10	29580000	30360000	255,255,0	1.6833070128100696	0.08681752169227164	0.078026504728572	0.9237179487179488	0.8724358974358974
chr10	84620000	85270000	chr10	84620000	85270000	255,255,0	1.1158184497506722	0.06476510757585013	0.09972762496835719	0.6097337006427915	0.7842056932966024
chr10	47900000	48380000	chr10	47900000	48380000	255,255,0	1.7354691684652388	0.06906431021620696	0.09507225054280688	0.945	0.7316666666666667
chr10	63430000	64020000	chr10	63430000	64020000	255,255,0	1.4174539511606143	0.09173934891017795	0.07154215089647842	0.7433333333333333	0.91
chr10	97700000	98360000	chr10	97700000	98360000	255,255,0	0.9151147527658342	0.08570157043806959	0.07715120815327894	0.535650623885918	0.6319073083778967
chr10	64910000	65570000	chr10	64910000	65570000	255,255,0	1.085898021945061	0.1080713867097213	0.05418537615137968	0.8529411764705882	0.517825311942959
chr10	99090000	99760000	chr10	99090000	99760000	255,255,0	1.5370081902495905	0.08348546614278811	0.07851244188576248	0.8834050635324621	0.7431990358126721
chr10	56470000	56950000	chr10	56470000	56950000	255,255,0	0.7950926837250377	0.054383744295114264	0.10749621854731876	0.6083333333333333	0.515
chr10	102580000	103020000	chr10	102580000	103020000	255,255,0	1.4052076165181306	0.09831992325423383	0.06277716082339208	0.7055335968379447	0.8675889328063241
chr10	26780000	27120000	chr10	26780000	27120000	255,255,0	0.6735044768785392	0.08920887541913165	0.071452446439317	0.5	0.5555555555555556
chr10	31700000	32330000	chr10	31700000	32330000	255,255,0	1.1643038117152864	0.08397999320677416	0.07436400024376227	0.88671875	0.5107421875
chr10	127770000	128550000	chr10	127770000	128550000	255,255,0	1.4570032561906308	0.07316892376212653	0.08482504139933819	0.9243589743589744	0.6717948717948717
chr10	14930000	15250000	chr10	14930000	15250000	255,255,0	1.1711484052877648	0.10704677507317455	0.049722797713990546	0.7647058823529411	0.7867647058823529
chr10	59210000	59580000	chr10	59210000	59580000	255,255,0	0.7744582839124852	0.07041208028594137	0.08513471393823402	0.5623268698060941	0.649584487534626
chr10	53070000	53520000	chr10	53070000	53520000	255,255,0	1.254092337409925	0.047430323789635354	0.10807607900181823	0.8544423440453687	0.718336483931947
chr10	53630000	54000000	chr10	53630000	54000000	255,255,0	1.3362270199271813	0.0895164051938856	0.06400236140184476	0.8587257617728532	0.814404432132964
chr10	92840000	93100000	chr10	92840000	93100000	255,255,0	1.0240567869148083	0.11492540304188972	0.038315853363418334	0.521978021978022	0.8076923076923077
chr10	69410000	69720000	chr10	69410000	69720000	255,255,0	1.1333638361370808	0.06066465868234505	0.09099194069408678	0.794140625	0.7136904761904761
chr10	34340000	35060000	chr10	34340000	35060000	255,255,0	1.1811492067456975	0.07937906580919324	0.0719543100042872	0.8460960960960962	0.6794294294294294
chr10	103600000	104090000	chr10	103600000	104090000	255,255,0	1.5113865239787956	0.058271579025127945	0.08834293489876197	0.8928	0.752
chr10	92200000	92580000	chr10	92200000	92580000	255,255,0	1.608722064833315	0.06375913038525377	0.08158922331909582	0.8710526315789474	0.8605263157894737
chr10	75010000	75330000	chr10	75010000	75330000	255,255,0	1.4668250366761897	0.07752498624174914	0.0674346323496299	0.8419117647058824	0.9080882352941176
chr10	106520000	107220000	chr10	106520000	107220000	255,255,0	1.3037389895822624	0.0735466002151343	0.07061198515058674	0.7214285714285714	0.7992063492063493
chr10	120970000	121330000	chr10	120970000	121330000	255,255,0	1.6018724209567436	0.09028607962166355	0.052381466459980125	0.8450292397660819	0.8918128654970761
chr10	60460000	60900000	chr10	60460000	60900000	255,255,0	1.0761941211255945	0.08219762540947692	0.05973163745886999	0.7302371541501976	0.7450592885375494
chr10	14580000	14900000	chr10	14580000	14900000	255,255,0	1.001275995739857	0.06956385991471868	0.07231833246659074	0.6066176470588235	0.7904411764705882
chr10	100130000	100410000	chr10	100130000	100410000	255,255,0	0.8521057882242931	0.04717626977121005	0.09466444469397046	0.6238095238095238	0.5095238095238095
chr10	130230000	130980000	chr10	130230000	130980000	255,255,0	1.3163974206363216	0.08370638794414301	0.05757092150078115	0.8718836565096952	0.6198060941828255
chr10	111900000	112170000	chr10	111900000	112170000	255,255,0	1.644922533622761	0.07087960306527696	0.07021262019553093	0.8724489795918368	0.8418367346938775
chr10	60940000	61640000	chr10	60940000	61640000	255,255,0	0.9537416140587833	0.07296906234748053	0.06675056835175511	0.5547619047619048	0.7611111111111111
chr10	124110000	124550000	chr10	124110000	124550000	255,255,0	0.9614063146448282	0.07517188756916111	0.06402889080154064	0.658102766798419	0.567193675889328
chr10	71650000	72000000	chr10	71650000	72000000	255,255,0	1.030618975749163	0.06942674798145382	0.06928032713584895	0.6636029411764706	0.6975194722157638
chr10	77870000	78250000	chr10	77870000	78250000	255,255,0	0.7751000980407833	0.07546994359622736	0.06199046606483633	0.5033991228070176	0.6205043859649123
chr10	27540000	27950000	chr10	27540000	27950000	255,255,0	0.7998826625324902	0.06407426795929785	0.07201229437699357	0.5034013605442177	0.6213151927437641
chr10	105020000	105370000	chr10	105020000	105370000	255,255,0	0.9375263090923902	0.07610321535186526	0.05892370824645445	0.5154320987654321	0.6512345679012346
chr10	90470000	90960000	chr10	90470000	90960000	255,255,0	1.107523695688955	0.07017927316841947	0.06408610282110928	0.5624	0.7552
chr10	90470000	90630000	chr10	90470000	90630000	255,255,0	1.2473637777320499	0.08353427846225056	0.050482994316941004	0.6805555555555556	0.7083333333333334
chr10	83350000	83990000	chr10	83350000	83990000	255,255,0	0.9311803623003287	0.07362449031470279	0.06020345178309915	0.6903409090909091	0.5852272727272727
chr10	4970000	5160000	chr10	4970000	5160000	255,255,0	1.0782125622817644	0.08065159348231427	0.05271141252242898	0.75	0.51
chr10	113760000	114060000	chr10	113760000	114060000	255,255,0	1.120860263580299	0.05774613923097567	0.07556672663308488	0.7041666666666667	0.6875
chr10	121780000	122200000	chr10	121780000	122200000	255,255,0	1.2267407339358771	0.07757341564710529	0.05469010952802324	0.8073593073593074	0.7142857142857143
chr10	50610000	50790000	chr10	50610000	50790000	255,255,0	1.0382253662460132	0.10719897749484456	0.023748348421341645	0.7	0.6111111111111112
chr10	129490000	129870000	chr10	129490000	129870000	255,255,0	0.7461405255420702	0.07424157248720613	0.05662834550609442	0.5026315789473684	0.5184210526315789
chr10	111720000	111880000	chr10	111720000	111880000	255,255,0	1.199652741478268	0.04249919964282411	0.08632936111572717	0.6527777777777778	0.7083333333333334
chr10	63710000	63990000	chr10	63710000	63990000	255,255,0	1.037809621013758	0.030768709345406958	0.09713701786767096	0.5190476190476191	0.8047619047619048
chr10	101970000	102450000	chr10	101970000	102450000	255,255,0	1.6027115451458511	0.05768149011417492	0.07015187111882876	0.895	0.825
chr10	78400000	79020000	chr10	78400000	79020000	255,255,0	1.7066095567817545	0.050439862889594345	0.07721605752250887	0.96875	0.8981854838709677
chr10	13070000	13450000	chr10	13070000	13450000	255,255,0	1.3897976400542804	0.055159684783910166	0.07177714328309309	0.7342105263157894	0.9026315789473685
chr10	96010000	96390000	chr10	96010000	96390000	255,255,0	1.1521258757775026	0.07570076275337509	0.050865953287797	0.8394736842105263	0.5868421052631579
chr10	104170000	104560000	chr10	104170000	104560000	255,255,0	1.1348856506993172	0.07127736646940434	0.05448451675699214	0.8075	0.5475
chr10	108320000	108690000	chr10	108320000	108690000	255,255,0	0.9374390142538065	0.07903228909018699	0.04669670412133495	0.5096952908587258	0.6759002770083102
chr10	23360000	23900000	chr10	23360000	23900000	255,255,0	1.4810975257133383	0.05163948852433489	0.07408501692095965	0.7870370370370371	0.8955026455026455
chr10	73480000	74020000	chr10	73480000	74020000	255,255,0	1.551565674947393	0.04794009713631603	0.07716141109325284	0.958994708994709	0.8544973544973545
chr10	31340000	31620000	chr10	31340000	31620000	255,255,0	1.4592121748213982	0.05239331509781636	0.07259919517428481	0.8523809523809524	0.8428571428571429
chr10	62750000	63140000	chr10	62750000	63140000	255,255,0	1.1314266071682753	0.06697717871109521	0.057351504466507816	0.78	0.7475
chr10	114120000	114760000	chr10	114120000	114760000	255,255,0	1.597424407634822	0.07500115342185781	0.04916454972291415	0.9365530303030303	0.8134469696969697
chr10	79040000	79290000	chr10	79040000	79290000	255,255,0	1.5372943201733331	0.05923285617456836	0.06485497275100977	0.8757396449704142	0.8757396449704142
chr10	91020000	91380000	chr10	91020000	91380000	255,255,0	1.4637587023612442	0.046630836697620526	0.0769812959556015	0.9152046783625731	0.7222222222222222
chr10	77560000	77780000	chr10	77560000	77780000	255,255,0	0.8905643843297724	0.028495829104064542	0.09509363083042112	0.6893939393939394	0.6060606060606061
chr10	3300000	3830000	chr10	3300000	3830000	255,255,0	1.3477190670655026	0.07398488985539314	0.04948284530263439	0.9423868312757202	0.5212620027434842
chr10	13500000	13700000	chr10	13500000	13700000	255,255,0	1.1588791456436907	0.08560624972300085	0.03686963098103599	0.7181818181818181	0.7363636363636363
chr10	99790000	100080000	chr10	99790000	100080000	255,255,0	1.3846650270211276	0.07663831162487159	0.04545822788686511	0.8533333333333334	0.7466666666666667
chr10	126360000	126600000	chr10	126360000	126600000	255,255,0	1.3600383862097445	0.042428510067458056	0.07880984647430644	0.8141025641025641	0.8141025641025641
chr10	93400000	93810000	chr10	93400000	93810000	255,255,0	1.646984260342792	0.061410632104081375	0.05965299623082329	0.9070294784580499	0.8752834467120182
chr10	96960000	97180000	chr10	96960000	97180000	255,255,0	1.2747362548911456	0.06415398176423423	0.056682558568241254	0.7803030303030303	0.6590909090909091
chr10	94750000	94900000	chr10	94750000	94900000	255,255,0	1.1599161159214189	0.05963180212189895	0.06072714492860118	0.640625	0.640625
chr10	44650000	44900000	chr10	44650000	44900000	255,255,0	1.4075361226185987	0.06911763880516436	0.050208778613496596	0.8284023668639053	0.8757396449704142
chr10	16180000	16530000	chr10	16180000	16530000	255,255,0	1.4490697258772336	0.04724459735339759	0.07204003425936048	0.8858024691358025	0.7870370370370371
chr10	118540000	118940000	chr10	118540000	118940000	255,255,0	1.543752220684296	0.06241503256325802	0.05643526295094087	0.85	0.9023809523809524
chr10	129140000	129360000	chr10	129140000	129360000	255,255,0	0.7102057741440599	0.03661482081439973	0.08159385823496462	0.5757575757575758	0.5227272727272727
chr10	114230000	114600000	chr10	114230000	114600000	255,255,0	0.9603205894001043	0.08386193780196304	0.033958648259530294	0.7091212880686565	0.5021645021645021
chr10	94460000	94730000	chr10	94460000	94730000	255,255,0	1.4874659055580093	0.06757868331896713	0.05000126887544071	0.8622448979591837	0.8112244897959183
chr10	51790000	52190000	chr10	51790000	52190000	255,255,0	1.2746436223041284	0.07924841796514775	0.038064633996246613	0.8452380952380952	0.7928571428571428
chr10	3030000	3190000	chr10	3030000	3190000	255,255,0	0.7954681299232261	0.06647685067114215	0.05070877690286294	0.5138888888888888	0.5416666666666666
chr10	103030000	103230000	chr10	103030000	103230000	255,255,0	1.520919710617127	0.051837209970668485	0.06527305213005125	0.7909090909090909	0.8090909090909091
chr10	111520000	111710000	chr10	111520000	111710000	255,255,0	0.9941026845589711	0.08238231319196562	0.03435767527184112	0.685083435083435	0.5532153032153032
chr10	6120000	6600000	chr10	6120000	6600000	255,255,0	1.049701185977916	0.06416162278907593	0.05213344199885334	0.6883333333333334	0.6516666666666666
chr10	103270000	103550000	chr10	103270000	103550000	255,255,0	1.759476799287068	0.05474940641437678	0.06101851167317904	0.8904761904761904	0.861904761904762
chr10	60450000	60650000	chr10	60450000	60650000	255,255,0	0.8733327716699595	0.07802557419558012	0.037391736508884735	0.7	0.5363636363636364
chr10	18650000	19070000	chr10	18650000	19070000	255,255,0	1.3082160312191582	0.046296066945582234	0.06911071062457114	0.7683982683982684	0.841991341991342
chr10	103620000	103830000	chr10	103620000	103830000	255,255,0	1.5202252015203157	0.07004864136207054	0.04488419734362857	0.8264462809917356	0.7933884297520661
chr10	90040000	90450000	chr10	90040000	90450000	255,255,0	1.0870203636888078	0.06105096976444055	0.053789144552860296	0.5034013605442177	0.7891156462585034
chr10	18100000	18390000	chr10	18100000	18390000	255,255,0	0.777241535072235	0.07247249549740217	0.04206111155539672	0.5777777777777777	0.5066666666666667
chr10	7750000	7960000	chr10	7750000	7960000	255,255,0	1.29522503635545	0.06365904470018535	0.0502763706565561	0.7933884297520661	0.7851239669421488
chr10	113370000	113740000	chr10	113370000	113740000	255,255,0	0.7756291733535249	0.04735811547813676	0.06628445647458292	0.5013850415512465	0.5706371191135734
chr10	28300000	28660000	chr10	28300000	28660000	255,255,0	1.0011811713753382	0.07216351721714007	0.0410070354462741	0.6403508771929824	0.7222222222222222
chr10	85520000	85800000	chr10	85520000	85800000	255,255,0	1.4323245632161676	0.05866513618665897	0.053822255403686264	0.8333333333333334	0.8428571428571429
chr10	135030000	135280000	chr10	135030000	135280000	255,255,0	1.1641386808086154	0.06295975726362166	0.04951562140866705	0.6745562130177515	0.6982248520710059
chr10	29360000	29560000	chr10	29360000	29560000	255,255,0	1.0567748765061533	0.04207717733205837	0.07029835151340244	0.5909090909090909	0.7545454545454545
chr10	115960000	116490000	chr10	115960000	116490000	255,255,0	0.948878532446728	0.05300061363843949	0.059162488771566095	0.6776406035665294	0.551440329218107
chr10	17620000	18040000	chr10	17620000	18040000	255,255,0	1.7486497874666136	0.048015024833594655	0.06401223767291075	0.9415584415584416	0.8679653679653679
chr10	132770000	133390000	chr10	132770000	133390000	255,255,0	0.9765555247728428	0.06114412959405864	0.05036793148244147	0.5897177419354839	0.6078629032258065
chr10	98370000	98740000	chr10	98370000	98740000	255,255,0	1.0263931608921142	0.058134093004277326	0.05328310667342778	0.5152354570637119	0.7534626038781164
chr10	135300000	135500000	chr10	135300000	135500000	255,255,0	1.110941875589844	0.044285251353565695	0.06678453857758282	0.6272727272727273	0.6272727272727273
chr10	25460000	25980000	chr10	25460000	25980000	255,255,0	1.450988407585493	0.05906926729484829	0.05171046945625893	0.9245014245014245	0.7535612535612536
chr10	46390000	46730000	chr10	46390000	46730000	255,255,0	1.0861166391147057	0.03554888741461504	0.07437031028490869	0.6437908496732027	0.8006535947712419
chr10	55960000	56420000	chr10	55960000	56420000	255,255,0	0.8566454638092407	0.05314755590542792	0.05653725451233517	0.6286231884057971	0.5778985507246377
chr10	22790000	23110000	chr10	22790000	23110000	255,255,0	1.0923595830037462	0.0575421307970404	0.05179540929149595	0.7811085972850679	0.6121794871794872
chr10	107290000	107690000	chr10	107290000	107690000	255,255,0	0.9466094446465512	0.0577340705400892	0.05133697973331325	0.6214285714285714	0.5928571428571429
chr10	81900000	82180000	chr10	81900000	82180000	255,255,0	1.229896813708581	0.05151276629260497	0.057460671672888805	0.8333333333333334	0.7380952380952381
chr10	58470000	58950000	chr10	58470000	58950000	255,255,0	0.9270673241926752	0.04078312667176957	0.06805420131655304	0.5039325068870524	0.7552272727272726
chr10	106130000	106440000	chr10	106130000	106440000	255,255,0	1.0145565244241612	0.05705605775704718	0.051695659365583534	0.64453125	0.69140625
chr10	96690000	96900000	chr10	96690000	96900000	255,255,0	1.4211827837612534	0.04066049778019411	0.06743251886955401	0.8099173553719008	0.7768595041322314
chr10	120320000	120790000	chr10	120320000	120790000	255,255,0	1.48653807629249	0.05527278425314815	0.05170201413506531	0.7151041666666667	0.9234375
chr10	64740000	64910000	chr10	64740000	64910000	255,255,0	1.040699769984502	0.054679869743281526	0.05222744263356999	0.7160493827160493	0.691358024691358
chr10	87720000	87960000	chr10	87720000	87960000	255,255,0	1.3618412314081398	0.061136961658092875	0.044631286662114314	0.8269230769230769	0.7756410256410257
chr10	121390000	121690000	chr10	121390000	121690000	255,255,0	1.4781959552262196	0.044529587422645095	0.061119012258237626	0.8541666666666666	0.8541666666666666
chr10	29600000	29960000	chr10	29600000	29960000	255,255,0	1.3382217920910466	0.06952621493409711	0.03610545515358674	0.9152046783625731	0.6988304093567251
chr10	73180000	73470000	chr10	73180000	73470000	255,255,0	1.2433075534914093	0.04502103451807045	0.06044712027356455	0.6933333333333334	0.8533333333333334
chr10	114800000	115220000	chr10	114800000	115220000	255,255,0	1.3786266341800657	0.03786488857904696	0.0662753167321821	0.829004329004329	0.8073593073593074
chr10	27230000	27480000	chr10	27230000	27480000	255,255,0	1.1418272266450722	0.0701414311828451	0.03374572130661688	0.7810650887573964	0.6982248520710059
chr10	88020000	88240000	chr10	88020000	88240000	255,255,0	1.4583471223148115	0.051151246924736715	0.051414395400823903	0.8409090909090909	0.8257575757575758
chr10	52250000	52810000	chr10	52250000	52810000	255,255,0	1.0516291728734177	0.045105709543242736	0.057356954289864884	0.5775862068965517	0.8238916256157636
chr10	101710000	101960000	chr10	101710000	101960000	255,255,0	1.453129680444941	0.04681588066269464	0.05471085220449695	0.757396449704142	0.863905325443787
chr10	103870000	104100000	chr10	103870000	104100000	255,255,0	0.9014765279209882	0.030723600295068265	0.07072804221889609	0.5104166666666667	0.6530934343434344
chr10	108890000	109350000	chr10	108890000	109350000	255,255,0	1.112538842979021	0.05186739631402619	0.04886067869945759	0.7047101449275363	0.6648550724637681
chr10	79300000	79930000	chr10	79300000	79930000	255,255,0	1.2675309085165816	0.05843536428869933	0.042171742027859685	0.9482421875	0.5947265625
chr10	70290000	70470000	chr10	70290000	70470000	255,255,0	1.177838470314836	0.045565023430907944	0.05496358394966859	0.7666666666666667	0.7444444444444445
chr10	99090000	99470000	chr10	99090000	99470000	255,255,0	1.2626894705431817	0.05485318484426824	0.0456342597724354	0.85	0.6394736842105263
chr10	113770000	113930000	chr10	113770000	113930000	255,255,0	1.0790099330618959	0.06047206999507983	0.03988356130901955	0.6805555555555556	0.6527777777777778
chr10	105190000	105360000	chr10	105190000	105360000	255,255,0	1.2295039587605021	0.042581193357446784	0.057041537472324114	0.691358024691358	0.7160493827160493
chr10	22320000	22760000	chr10	22320000	22760000	255,255,0	1.0960347947200133	0.0433528912838642	0.05586871835078492	0.5900032938076416	0.8202404479578392
chr10	122250000	122660000	chr10	122250000	122660000	255,255,0	1.0935119555727364	0.042063797470345034	0.0564852632455293	0.5759637188208617	0.8117913832199547
chr10	79300000	79460000	chr10	79300000	79460000	255,255,0	1.0027574468667824	0.07290624042700808	0.024320726492855018	0.7083333333333334	0.5972222222222222
chr10	104370000	104550000	chr10	104370000	104550000	255,255,0	1.0300575842286692	0.047915332032227094	0.04860336385475306	0.5666666666666667	0.7222222222222222
chr10	23550000	23860000	chr10	23550000	23860000	255,255,0	0.9597312716570767	0.031129275881537303	0.06459262580325396	0.5245731776873646	0.7417297235636335
chr10	93110000	93350000	chr10	93110000	93350000	255,255,0	1.2922104237047052	0.047611970146180876	0.04713982294580836	0.8012820512820513	0.7371794871794872
chr10	13740000	13950000	chr10	13740000	13950000	255,255,0	1.3427476122577904	0.048687781897427534	0.04584948360710177	0.8099173553719008	0.8264462809917356
chr10	45000000	45290000	chr10	45000000	45290000	255,255,0	0.9689350696860681	0.045865492733840184	0.04846095048837055	0.7054487179487179	0.6069444444444444
chr10	72000000	72330000	chr10	72000000	72330000	255,255,0	1.4386920767338662	0.03869854031197542	0.05539371056739442	0.9065743944636678	0.8581314878892734
chr10	62180000	62610000	chr10	62180000	62610000	255,255,0	0.9378151175358451	0.0366841044343731	0.057356717171509655	0.5929752066115702	0.737603305785124
chr10	54450000	54680000	chr10	54450000	54680000	255,255,0	0.8318683687103872	0.05507648802700742	0.03886401026272572	0.6875	0.5347222222222222
chr10	4500000	4920000	chr10	4500000	4920000	255,255,0	1.3268310395013718	0.03800357100024805	0.05585706784360417	0.6428571428571429	0.9242424242424242
chr10	94040000	94220000	chr10	94040000	94220000	255,255,0	0.8683408909466799	0.03261704069375275	0.060701563628792636	0.5758838383838384	0.585479797979798
chr10	26120000	26550000	chr10	26120000	26550000	255,255,0	0.9005548308118273	0.04329901644551945	0.04990866523940424	0.5516528925619835	0.6921487603305785
chr10	118970000	119190000	chr10	118970000	119190000	255,255,0	0.9527766767446374	0.06087439171252924	0.03198376039203211	0.6508838383838385	0.5258838383838383
chr10	125450000	125830000	chr10	125450000	125830000	255,255,0	1.5708590803266542	0.05622436038568483	0.03651710741915465	0.8447368421052631	0.9131578947368421
chr10	74700000	74870000	chr10	74700000	74870000	255,255,0	1.0747916001745184	0.036571408338411826	0.05604274849007869	0.7160493827160493	0.7160493827160493
chr10	47150000	47420000	chr10	47150000	47420000	255,255,0	1.2337765008972463	0.05005352049036213	0.04252935586232763	0.8316326530612245	0.7908163265306123
chr10	5630000	5830000	chr10	5630000	5830000	255,255,0	1.3392416788085724	0.04974521850148145	0.04224062687200092	0.8090909090909091	0.7727272727272727
chr10	30000000	30330000	chr10	30000000	30330000	255,255,0	1.0142496783641841	0.027203796208749405	0.06436738980555896	0.532871972318339	0.7958477508650519
chr10	112240000	112600000	chr10	112240000	112600000	255,255,0	0.8429964011217504	0.04796349108839226	0.04308434134182992	0.5769744763094526	0.5558921975992612
chr10	11780000	12020000	chr10	11780000	12020000	255,255,0	1.3576937668798919	0.04586205542949884	0.0451304507700562	0.8397435897435898	0.7884615384615384
chr10	116530000	116810000	chr10	116530000	116810000	255,255,0	1.4832910995643938	0.048877792005166926	0.04189652359556892	0.8333333333333334	0.8809523809523809
chr10	6620000	6880000	chr10	6620000	6880000	255,255,0	1.3400000414074098	0.03874520607531112	0.05200305295228842	0.7857142857142857	0.8406593406593407
chr10	97910000	98350000	chr10	97910000	98350000	255,255,0	1.0262748142200775	0.04301780147246153	0.04772569967406714	0.6146245059288538	0.7055335968379447
chr10	124130000	124300000	chr10	124130000	124300000	255,255,0	1.1022541977922198	0.0533623044210287	0.03702451545643151	0.691358024691358	0.6419753086419753
chr10	1500000	1800000	chr10	1500000	1800000	255,255,0	0.9587977949602774	0.044366982128342405	0.04593475268252036	0.6208333333333333	0.6708333333333333
chr10	60060000	60410000	chr10	60060000	60410000	255,255,0	1.2273762712490326	0.035913395673011106	0.0543275895874792	0.8117283950617284	0.7870370370370371
chr10	73490000	73650000	chr10	73490000	73650000	255,255,0	0.9358863135875477	0.0767002735952651	0.01348300557007839	0.7083333333333334	0.5416666666666666
chr10	61670000	61840000	chr10	61670000	61840000	255,255,0	0.9577193038144213	0.05773533635651948	0.032358583817301084	0.7407407407407407	0.5185185185185185
chr10	26600000	26740000	chr10	26600000	26740000	255,255,0	0.7585852790077121	0.06555247008086758	0.02423562113183725	0.5892857142857143	0.5178571428571429
chr10	72410000	72830000	chr10	72410000	72830000	255,255,0	1.408457169758371	0.0410141209195444	0.048657611716086055	0.9285714285714286	0.8636363636363636
chr10	1880000	2170000	chr10	1880000	2170000	255,255,0	0.9695361104844202	0.03805135500742641	0.05156426613232255	0.6666666666666666	0.6488888888888888
chr10	105420000	105740000	chr10	105420000	105740000	255,255,0	1.2996494836782264	0.04531939882242226	0.04379872278578309	0.6507352941176471	0.8713235294117647
chr10	97700000	97890000	chr10	97700000	97890000	255,255,0	1.2538202036387611	0.047390584613127146	0.04075166583263947	0.75	0.73
chr10	118370000	118530000	chr10	118370000	118530000	255,255,0	1.0260476389331032	0.04945256774893931	0.03847714373481985	0.625	0.6805555555555556
chr10	52830000	53040000	chr10	52830000	53040000	255,255,0	1.2532180687095948	0.04217108449395025	0.045674932520937545	0.8264462809917356	0.7933884297520661
chr10	130280000	130530000	chr10	130280000	130530000	255,255,0	1.185089031424253	0.05672215780524488	0.031086716314806064	0.7585657931811778	0.6575514229360384
chr10	71260000	71470000	chr10	71260000	71470000	255,255,0	1.114678779818092	0.04033699962267934	0.04746663671163075	0.7107438016528925	0.7933884297520661
chr10	90260000	90440000	chr10	90260000	90440000	255,255,0	1.1769795530476188	0.032716312566893696	0.05438916521738745	0.6101010101010101	0.7676767676767677
chr10	32530000	32810000	chr10	32530000	32810000	255,255,0	1.112568819128184	0.041561986927218034	0.04413287120821913	0.6619047619047619	0.7857142857142857
chr10	116140000	116460000	chr10	116140000	116460000	255,255,0	0.889536430387794	0.035192939769486384	0.04999722180325774	0.5257352941176471	0.6507352941176471
chr10	80630000	80770000	chr10	80630000	80770000	255,255,0	0.9704859229022107	0.045411297100381526	0.03906243338077205	0.625	0.625
chr10	85830000	86010000	chr10	85830000	86010000	255,255,0	1.1437604756259743	0.04233460282174348	0.04173566576344638	0.7444444444444445	0.7
chr10	32830000	33040000	chr10	32830000	33040000	255,255,0	1.2573468976376032	0.048366781779507345	0.035538327136326056	0.7933884297520661	0.7768595041322314
chr10	90650000	90810000	chr10	90650000	90810000	255,255,0	1.168170256778022	0.04385080669567687	0.039890633317288544	0.7083333333333334	0.6805555555555556
chr10	104570000	104750000	chr10	104570000	104750000	255,255,0	1.167979155421714	0.029594840119605365	0.05334693225207772	0.7222222222222222	0.6777777777777778
chr10	129870000	130070000	chr10	129870000	130070000	255,255,0	1.24515581003217	0.04074587213901857	0.04212362972923771	0.7545454545454545	0.7727272727272727
chr10	51580000	51740000	chr10	51580000	51740000	255,255,0	0.8901204264167814	0.04636089891043835	0.03588567151463682	0.5694444444444444	0.6527777777777778
chr10	25240000	25410000	chr10	25240000	25410000	255,255,0	0.9973803725107969	0.023423186359761084	0.058748039933431584	0.5679012345679012	0.7160493827160493
chr10	13260000	13440000	chr10	13260000	13440000	255,255,0	0.9685448017471587	0.018445206402994276	0.063286175151363	0.5222222222222223	0.7222222222222222
chr10	107890000	108110000	chr10	107890000	108110000	255,255,0	1.1389393598260211	0.027308379898326265	0.054077000312657525	0.6439393939393939	0.7803030303030303
chr10	107420000	107680000	chr10	107420000	107680000	255,255,0	0.9622943910009013	0.04349076795962436	0.0375798649511132	0.5439560439560439	0.7197802197802198
chr10	6390000	6600000	chr10	6390000	6600000	255,255,0	1.047771408628086	0.03727007097723288	0.04369784497426228	0.512396694214876	0.7768595041322314
chr10	99490000	99690000	chr10	99490000	99690000	255,255,0	0.8357359861520666	0.023418057761230952	0.05741651267347226	0.5181818181818182	0.5545454545454546
chr10	105880000	106110000	chr10	105880000	106110000	255,255,0	1.150691549774428	0.05370686769738197	0.026983505083075607	0.6041666666666666	0.8263888888888888
chr10	70050000	70220000	chr10	70050000	70220000	255,255,0	0.9909575944889046	0.054778455032078635	0.025830130304697833	0.7407407407407407	0.6172839506172839
chr10	49600000	49860000	chr10	49600000	49860000	255,255,0	1.034151027505711	0.028766128068430676	0.05142128247713201	0.5769230769230769	0.7857142857142857
chr10	27560000	27740000	chr10	27560000	27740000	255,255,0	1.110216912396262	0.04108750052477869	0.03909372572738279	0.6777777777777778	0.7222222222222222
chr10	98790000	99010000	chr10	98790000	99010000	255,255,0	1.3235071701155094	0.038336165415486206	0.04160835170316578	0.8257575757575758	0.75
chr10	79550000	79920000	chr10	79550000	79920000	255,255,0	0.8479083593409282	0.05111533690429171	0.028156435346959913	0.5152354570637119	0.7313019390581718
chr10	76320000	76470000	chr10	76320000	76470000	255,255,0	0.8453167317649647	0.022642537302859794	0.05653759051105282	0.578125	0.609375
chr10	90820000	90980000	chr10	90820000	90980000	255,255,0	0.9863961911737168	0.02507540338467973	0.0535149683399877	0.5138888888888888	0.6805555555555556
chr10	95700000	95920000	chr10	95700000	95920000	255,255,0	1.3232077726401408	0.02534485441709524	0.05287618244954366	0.7651515151515151	0.8106060606060606
chr10	120510000	120790000	chr10	120510000	120790000	255,255,0	1.228197198324187	0.024766466661380042	0.052889953648523724	0.5476190476190477	0.8904761904761904
chr10	125850000	126260000	chr10	125850000	126260000	255,255,0	1.6235218391131432	0.03673792203331497	0.04084787461488926	0.9251700680272109	0.8979591836734694
chr10	17340000	17600000	chr10	17340000	17600000	255,255,0	1.260169494523148	0.023651239728226994	0.05388701111670435	0.6208791208791209	0.8846153846153846
chr10	31760000	32030000	chr10	31760000	32030000	255,255,0	0.9926976264632703	0.05248376633234547	0.024879364707983923	0.8214285714285714	0.5255102040816326
chr10	8310000	8690000	chr10	8310000	8690000	255,255,0	0.9598432831585428	0.04138864928821191	0.03582434089197102	0.7296611627106984	0.5262727898176814
chr10	32310000	32480000	chr10	32310000	32480000	255,255,0	0.7094717024007919	0.037074951085684725	0.04002800851152158	0.5185185185185185	0.5185185185185185
chr10	16910000	17100000	chr10	16910000	17100000	255,255,0	0.7796345420191686	0.050816298732614854	0.024589283619876227	0.5160353535353535	0.5753787878787879
chr10	14010000	14170000	chr10	14010000	14170000	255,255,0	1.0510683179226454	0.03813612535032575	0.03704096074107937	0.6527777777777778	0.6805555555555556
chr10	60940000	61090000	chr10	60940000	61090000	255,255,0	0.8452456789609266	0.04484076094163545	0.03008890133822851	0.640625	0.546875
chr10	14180000	14520000	chr10	14180000	14520000	255,255,0	1.059817199399455	0.04413405790105765	0.030544967127671286	0.8202614379084967	0.5718954248366013
chr10	98370000	98560000	chr10	98370000	98560000	255,255,0	1.2912377514983122	0.044710191474900074	0.029857182591096584	0.79	0.77
chr10	59340000	59530000	chr10	59340000	59530000	255,255,0	0.8503884973361817	0.05394363422551399	0.02022973626210445	0.55	0.71
chr10	70840000	71020000	chr10	70840000	71020000	255,255,0	0.9220571094368115	0.03615064206012105	0.03720154983196987	0.5666666666666667	0.7
chr10	30980000	31270000	chr10	30980000	31270000	255,255,0	1.2786537206976154	0.025545815688131517	0.047683336331624596	0.8088888888888889	0.8355555555555556
chr10	129690000	129850000	chr10	129690000	129850000	255,255,0	1.0196334648749146	0.026501150028860134	0.04658776343791893	0.6901041666666667	0.6197916666666667
chr10	76640000	76880000	chr10	76640000	76880000	255,255,0	1.0048620500900727	0.04589929696479504	0.02709086403532867	0.8012820512820513	0.5833333333333334
chr10	28460000	28660000	chr10	28460000	28660000	255,255,0	0.8926551376123643	0.03562954915777283	0.03724591799002516	0.5127164502164503	0.6950757575757576
chr10	127650000	127770000	chr10	127650000	127770000	255,255,0	0.7843616022508662	0.04031885725090906	0.03213972017234865	0.5	0.5
chr10	97320000	97470000	chr10	97320000	97470000	255,255,0	0.8061269246159557	0.036993706334345414	0.03509095384006016	0.59375	0.515625
chr10	12050000	12270000	chr10	12050000	12270000	255,255,0	1.325181642076152	0.0353645999047492	0.03631480630649335	0.8409090909090909	0.7651515151515151
chr10	55970000	56270000	chr10	55970000	56270000	255,255,0	0.7646129746395802	0.036533426348875776	0.03493701799612243	0.6125	0.5041666666666667
chr10	27760000	27940000	chr10	27760000	27940000	255,255,0	1.1254622750133594	0.03724584693763826	0.03376058595912316	0.7444444444444445	0.7444444444444445
chr10	115950000	116120000	chr10	115950000	116120000	255,255,0	1.1144239381924246	0.04534619136237523	0.0256027288467155	0.7160493827160493	0.691358024691358
chr10	98570000	98730000	chr10	98570000	98730000	255,255,0	0.9742262004938314	0.030542770222662077	0.04028046051491825	0.625	0.625
chr10	83090000	83310000	chr10	83090000	83310000	255,255,0	0.9506897414663478	0.0440486063104632	0.025479464983646477	0.6439393939393939	0.6893939393939394
chr10	45300000	45470000	chr10	45300000	45470000	255,255,0	0.9141641337232342	0.036114262390882626	0.0332393656954708	0.5679012345679012	0.691358024691358
chr10	18100000	18250000	chr10	18100000	18250000	255,255,0	0.7681878991655946	0.05342270789025205	0.015846290922713318	0.5323660714285714	0.5345982142857143
chr10	8090000	8290000	chr10	8090000	8290000	255,255,0	1.2376748135750995	0.036748974351649755	0.0324794487846185	0.7727272727272727	0.7909090909090909
chr10	61300000	61630000	chr10	61300000	61630000	255,255,0	1.199688620524662	0.027760625885256986	0.04146075773797053	0.726643598615917	0.8788927335640139
chr10	102180000	102310000	chr10	102180000	102310000	255,255,0	0.9007972062488375	0.030312280596620944	0.03852770336499221	0.5714285714285714	0.5714285714285714
chr10	23150000	23340000	chr10	23150000	23340000	255,255,0	0.9029600567600071	0.033128854591377724	0.0357076840334303	0.59	0.63
chr10	132000000	132190000	chr10	132000000	132190000	255,255,0	1.2420000548281527	0.021470299415006933	0.04717350272057841	0.67	0.79
chr10	22560000	22760000	chr10	22560000	22760000	255,255,0	1.1377028381932726	0.017501188588468972	0.05098464438891827	0.6454545454545455	0.7909090909090909
chr10	48650000	48960000	chr10	48650000	48960000	255,255,0	0.8871050148951424	0.03538799731654758	0.03217646564487127	0.66796875	0.55078125
chr10	48400000	48610000	chr10	48400000	48610000	255,255,0	1.0405497060511308	0.03203904085248358	0.033997583457262365	0.7272727272727273	0.6776859504132231
chr10	63490000	63680000	chr10	63490000	63680000	255,255,0	1.0802865886581419	0.0357847254418923	0.03018367863960767	0.73	0.75
chr10	60680000	60900000	chr10	60680000	60900000	255,255,0	0.98155869716873	0.031106414188345213	0.03464576446662982	0.5984848484848485	0.75
chr10	71500000	71640000	chr10	71500000	71640000	255,255,0	0.8522421417081262	0.02887430419239174	0.03663216103465611	0.625	0.5892857142857143
chr10	29190000	29340000	chr10	29190000	29340000	255,255,0	0.8867897942682207	0.02358424185449851	0.04029444048111165	0.546875	0.640625
chr10	131050000	131340000	chr10	131050000	131340000	255,255,0	1.2285506010651137	0.03502577803006662	0.02822670740130857	0.8	0.6666666666666666
chr10	80350000	80490000	chr10	80350000	80490000	255,255,0	0.8514457426670214	0.020741235624308428	0.04215583655897812	0.625	0.5178571428571429
chr10	96400000	96650000	chr10	96400000	96650000	255,255,0	1.0741402203800365	0.029459335857483997	0.03318066184252522	0.6390532544378699	0.757396449704142
chr10	83360000	83600000	chr10	83360000	83600000	255,255,0	0.8320578263870615	0.03826041186247327	0.024056958242466696	0.5961538461538461	0.5448717948717948
chr10	33250000	33400000	chr10	33250000	33400000	255,255,0	0.8815705861842745	0.01919690602179972	0.04310068547332848	0.546875	0.671875
chr10	22070000	22280000	chr10	22070000	22280000	255,255,0	1.2334480929483245	0.03129868381728886	0.030873903151702548	0.7603305785123967	0.7933884297520661
chr10	126900000	127060000	chr10	126900000	127060000	255,255,0	1.0134870272303957	0.040676632209875614	0.021273831650806013	0.7083333333333334	0.625
chr10	112990000	113250000	chr10	112990000	113250000	255,255,0	0.7799659674207318	0.027944125184404225	0.03396698293057	0.5659340659340659	0.510989010989011
chr10	24380000	24560000	chr10	24380000	24560000	255,255,0	0.7273550065325163	0.03159030422338577	0.03013599854546983	0.5	0.5222222222222223
chr10	120030000	120230000	chr10	120030000	120230000	255,255,0	0.9670229159909356	0.03104531396300115	0.02997872839638917	0.7545454545454545	0.5181818181818182
chr10	73850000	73990000	chr10	73850000	73990000	255,255,0	0.8138915509190291	0.01729882267956922	0.04357204276821012	0.5178571428571429	0.625
chr10	24850000	25050000	chr10	24850000	25050000	255,255,0	1.0241897715595365	0.037520464235431684	0.023034266896546918	0.7	0.6818181818181818
chr10	49280000	49490000	chr10	49280000	49490000	255,255,0	0.9912583591078759	0.030068065573004697	0.030336094163185157	0.7107438016528925	0.6776859504132231
chr10	99250000	99430000	chr10	99250000	99430000	255,255,0	1.07776096893363	0.021372445365022374	0.03870750489761167	0.6555555555555556	0.7444444444444445
chr10	124840000	124980000	chr10	124840000	124980000	255,255,0	0.8040517930575838	0.03382426548245553	0.026175882093409198	0.5535714285714286	0.5178571428571429
chr10	97530000	97670000	chr10	97530000	97670000	255,255,0	0.9628391074142673	0.02536243093474394	0.03442779917850618	0.625	0.625
chr10	94930000	95080000	chr10	94930000	95080000	255,255,0	1.0014362877490282	0.037556540347193045	0.022233462922974512	0.640625	0.609375
chr10	22330000	22540000	chr10	22330000	22540000	255,255,0	1.2477816841350737	0.036363311956312636	0.021838536957518133	0.8099173553719008	0.7768595041322314
chr10	59770000	59990000	chr10	59770000	59990000	255,255,0	1.1286950827442388	0.023957115972118317	0.034023743231973644	0.75	0.7954545454545454
chr10	61310000	61510000	chr10	61310000	61510000	255,255,0	0.8742746348472384	0.022949465193221566	0.03495459327741662	0.7545454545454545	0.5181818181818182
chr10	120320000	120490000	chr10	120320000	120490000	255,255,0	1.080256017545556	0.03610165351328886	0.021403522608381326	0.7407407407407407	0.6666666666666666
chr10	21650000	21840000	chr10	21650000	21840000	255,255,0	1.04195763627493	0.03921645213607035	0.018011243110343335	0.75	0.63
chr10	112660000	112820000	chr10	112660000	112820000	255,255,0	0.8062875426727071	0.040975702245341895	0.01623935779723995	0.5416666666666666	0.5138888888888888
chr10	78740000	78900000	chr10	78740000	78900000	255,255,0	0.8441843244736297	0.017422298224935698	0.03952294938783621	0.5694444444444444	0.6527777777777778
chr10	48970000	49250000	chr10	48970000	49250000	255,255,0	1.0254551799803264	0.03251678894364363	0.024420627100183594	0.7571428571428571	0.680952380952381
chr10	18420000	18610000	chr10	18420000	18610000	255,255,0	0.9001505185982205	0.03419979496982736	0.022710324369829483	0.6596875	0.5328125
chr10	74420000	74600000	chr10	74420000	74600000	255,255,0	0.8924750939319976	0.032262408904460256	0.024598682655807478	0.7222222222222222	0.5888888888888889
chr10	11330000	11580000	chr10	11330000	11580000	255,255,0	0.7917160729460699	0.02884006050299214	0.027038922934015365	0.5968614718614719	0.5113636363636364
chr10	98170000	98320000	chr10	98170000	98320000	255,255,0	0.8239589624849893	0.026882935870983005	0.028559363851519113	0.515625	0.578125
chr10	33070000	33230000	chr10	33070000	33230000	255,255,0	0.9146963250063707	0.028607259253021884	0.02628773209395247	0.5972222222222222	0.6527777777777778
chr10	5900000	6100000	chr10	5900000	6100000	255,255,0	0.9592871238786769	0.02681251700460546	0.027789906395528884	0.6272727272727273	0.6636363636363637
chr10	124580000	124810000	chr10	124580000	124810000	255,255,0	1.1318035669570405	0.02449618949295401	0.02946084002632808	0.6597222222222222	0.8263888888888888
chr10	123590000	123750000	chr10	123590000	123750000	255,255,0	1.0418169230300847	0.019477319557874937	0.03447564375787993	0.6527777777777778	0.7083333333333334
chr10	84030000	84210000	chr10	84030000	84210000	255,255,0	0.8803794487618464	0.02995874153171709	0.022460189303156942	0.6777777777777778	0.5444444444444444
chr10	76030000	76230000	chr10	76030000	76230000	255,255,0	0.7012901861331378	0.024673535548605567	0.026594576114819767	0.5363636363636364	0.5363636363636364
chr10	63150000	63310000	chr10	63150000	63310000	255,255,0	0.8069199280651411	0.031184556226954964	0.019801405057701064	0.6527777777777778	0.5138888888888888
chr10	14180000	14420000	chr10	14180000	14420000	255,255,0	0.965328642920906	0.030769909464572164	0.0199295097610488	0.7756410256410257	0.5064102564102564
chr10	128560000	128710000	chr10	128560000	128710000	255,255,0	0.8284701461112289	0.023450780437515126	0.025765894978979034	0.578125	0.546875
chr10	112210000	112330000	chr10	112210000	112330000	255,255,0	0.7456431856099057	0.03898226556949675	0.009787602959415588	0.5	0.5
chr10	114590000	114750000	chr10	114590000	114750000	255,255,0	1.017785371255275	0.010478042735603408	0.037747519923557425	0.6527777777777778	0.6805555555555556
chr10	26400000	26560000	chr10	26400000	26560000	255,255,0	0.8733614000311823	0.013424523201085743	0.03441469211049606	0.5972222222222222	0.625
chr10	116240000	116370000	chr10	116240000	116370000	255,255,0	0.792881087432837	0.022368500690185877	0.025447572306618205	0.5306122448979592	0.5306122448979592
chr10	11600000	11760000	chr10	11600000	11760000	255,255,0	0.8166921282448472	0.013323819272592864	0.031211086594600902	0.5416666666666666	0.5972222222222222
chr10	86710000	86910000	chr10	86710000	86910000	255,255,0	0.7062248845364654	0.023037441021922525	0.0212933434753398	0.5181818181818182	0.5
chr10	6130000	6270000	chr10	6130000	6270000	255,255,0	0.8954917542871027	0.02411444538197946	0.019864600391017912	0.625	0.5892857142857143
chr10	93830000	94010000	chr10	93830000	94010000	255,255,0	0.8222360792773128	0.023088399641584868	0.020775897244501535	0.5666666666666667	0.5444444444444444
chr10	112360000	112510000	chr10	112360000	112510000	255,255,0	0.8792365586311384	0.01712322479228061	0.026645945638735815	0.546875	0.640625
chr10	7480000	7640000	chr10	7480000	7640000	255,255,0	0.9130795347564389	0.012982738094007998	0.030780087535525226	0.5625	0.7266414141414141
chr10	62930000	63120000	chr10	62930000	63120000	255,255,0	0.887510399617125	0.02028399448927279	0.023251053357274738	0.57	0.73
chr10	71040000	71210000	chr10	71040000	71210000	255,255,0	0.9349132306551744	0.023673070035314134	0.019487184200155	0.6666666666666666	0.691358024691358
chr10	61100000	61290000	chr10	61100000	61290000	255,255,0	1.0047261482725949	0.018970334612682722	0.021732606992380797	0.69	0.77
chr10	127450000	127590000	chr10	127450000	127590000	255,255,0	0.7372446432637556	0.007558358147761082	0.03270704052054946	0.5178571428571429	0.5178571428571429
chr10	21860000	22050000	chr10	21860000	22050000	255,255,0	0.8661765811498773	0.018543337199740172	0.019049992259483603	0.69	0.53
chr10	25070000	25210000	chr10	25070000	25210000	255,255,0	0.8411704095718273	0.01825569152287558	0.018247515428688067	0.625	0.5535714285714286
chr10	25980000	26100000	chr10	25980000	26100000	255,255,0	0.687451514640492	0.017573839098466673	0.016263073129673872	0.5	0.5
chr11	53820000	55480000	chr11	53820000	55480000	255,255,0	1.0930504245019792	0.22999269445955678	0.3030220647024089	0.6953528399311532	0.5635398737808376
chr11	37510000	38900000	chr11	37510000	38900000	255,255,0	0.5457267751860332	0.1609952649632868	0.1408207916186772	0.46877551020408165	0.40449197860962566
chr11	42880000	43490000	chr11	42880000	43490000	255,255,0	1.1225390886754676	0.10725995909385502	0.18921005788651993	0.5390218522372529	0.8345473465140478
chr11	99990000	100730000	chr11	99990000	100730000	255,255,0	0.5988993488263881	0.14512476301223265	0.13588066271732754	0.6031294452347084	0.4317211948790896
chr11	99240000	99890000	chr11	99240000	99890000	255,255,0	1.232006349886126	0.11506289659628768	0.12462871357692401	0.768595041322314	0.8429752066115702
chr11	29480000	30270000	chr11	29480000	30270000	255,255,0	1.4172182724125668	0.12058531243449916	0.11137595228252162	0.866875	0.71375
chr11	132910000	133670000	chr11	132910000	133670000	255,255,0	0.732424888085626	0.09419265124224112	0.12996479128730848	0.40215924426450744	0.7726045883940621
chr11	12890000	13060000	chr11	12890000	13060000	255,255,0	0.8838112168666024	0.14778387243924646	0.051835291837439235	0.5679012345679012	0.654320987654321
chr11	63030000	63420000	chr11	63030000	63420000	255,255,0	0.9801811472299805	0.13937149968651016	0.05998748070018114	0.7075	0.5475
chr11	10890000	11720000	chr11	10890000	11720000	255,255,0	1.2724349112290128	0.11332394193734383	0.08542206166231936	0.6102607709750567	0.8089569160997733
chr11	132260000	132480000	chr11	132260000	132480000	255,255,0	1.1759159411207987	0.17444937803802663	0.024254248368384208	0.8181818181818182	0.6136363636363636
chr11	110800000	111820000	chr11	110800000	111820000	255,255,0	1.3414252255414354	0.08238047637870068	0.11599262240646468	0.6587481146304676	0.8352187028657617
chr11	108350000	108970000	chr11	108350000	108970000	255,255,0	1.078232910912214	0.10894930884302759	0.08911682299165621	0.5715725806451613	0.7862903225806452
chr11	8010000	8470000	chr11	8010000	8470000	255,255,0	1.1335643313151	0.11086145710778685	0.08702940435896744	0.7355072463768116	0.6793478260869565
chr11	56320000	56500000	chr11	56320000	56500000	255,255,0	0.7950708172703078	0.044093967075376786	0.15371553418835426	0.6111111111111112	0.6333333333333333
chr11	66960000	67160000	chr11	66960000	67160000	255,255,0	1.3713016048823283	0.027177163952103272	0.1705785123966942	0.6636363636363637	0.7818181818181819
chr11	58690000	58870000	chr11	58690000	58870000	255,255,0	0.6315934192653695	0.08037023571229185	0.11727007958602473	0.5444444444444444	0.5
chr11	20570000	21420000	chr11	20570000	21420000	255,255,0	1.187981846444269	0.09852436945613446	0.09904536039723873	0.6699665466860554	0.7411358558342418
chr11	67870000	68040000	chr11	67870000	68040000	255,255,0	0.92911995815241	0.1315035786703711	0.06362800052939298	0.6419753086419753	0.654320987654321
chr11	15830000	16480000	chr11	15830000	16480000	255,255,0	1.616184882982818	0.0760092066589114	0.11804012400507868	0.7869605142332415	0.8934802571166207
chr11	37940000	38880000	chr11	37940000	38880000	255,255,0	0.5588538550261661	0.08638709769835545	0.1070441138371245	0.4157801418439716	0.4521276595744681
chr11	62900000	63440000	chr11	62900000	63440000	255,255,0	1.2677854643094655	0.10100484555672468	0.09199929013383276	0.9034391534391535	0.5502645502645502
chr11	64470000	64780000	chr11	64470000	64780000	255,255,0	1.557828214582547	0.14345253252986961	0.049123187741184016	0.8515625	0.84765625
chr11	23020000	23460000	chr11	23020000	23460000	255,255,0	0.8426242956665737	0.10149989599184975	0.090876800904298	0.6262673998968895	0.5825313627771095
chr11	129530000	130320000	chr11	129530000	130320000	255,255,0	1.3155200014246577	0.09295864912069768	0.09865148502825874	0.795625	0.838125
chr11	128730000	129430000	chr11	128730000	129430000	255,255,0	0.900296080435036	0.09070183553103095	0.10038531698018864	0.5662627892949692	0.6539822539035178
chr11	74910000	75290000	chr11	74910000	75290000	255,255,0	1.0074383776859361	0.08513333109258311	0.10463554707224923	0.718421052631579	0.7078947368421052
chr11	69580000	70120000	chr11	69580000	70120000	255,255,0	1.1134191758903487	0.09243346701970682	0.0965644715225183	0.7208994708994709	0.6653439153439153
chr11	41770000	42650000	chr11	41770000	42650000	255,255,0	0.9409538954516437	0.08079358664727726	0.10676978753955661	0.5601010101010101	0.6631313131313131
chr11	106320000	107280000	chr11	106320000	107280000	255,255,0	1.4487733346160188	0.077836497489404	0.10930564624433373	0.8979591836734694	0.7721088435374149
chr11	500000	680000	chr11	500000	680000	255,255,0	0.7131973461964249	0.08563143192175904	0.10007278962476951	0.5111111111111111	0.5444444444444444
chr11	124140000	124890000	chr11	124140000	124890000	255,255,0	1.1048985416843053	0.09997260147584885	0.08504803171655118	0.8095567867036011	0.5740997229916898
chr11	59050000	59210000	chr11	59050000	59210000	255,255,0	0.7794875512763484	0.12052328054069088	0.06405402873309653	0.5	0.6388888888888888
chr11	65680000	66140000	chr11	65680000	66140000	255,255,0	1.1205848239782408	0.10542026717933523	0.07857292167473076	0.8333333333333334	0.5742753623188406
chr11	77240000	77670000	chr11	77240000	77670000	255,255,0	1.5707903474573055	0.09627987266974758	0.08590044562239041	0.6942148760330579	0.8533057851239669
chr11	4380000	4810000	chr11	4380000	4810000	255,255,0	1.383567603134556	0.11974066301738281	0.06199823715890948	0.8202479338842975	0.7851239669421488
chr11	14380000	14750000	chr11	14380000	14750000	255,255,0	1.2589084058529765	0.10422693494712953	0.0774417252126395	0.817174515235457	0.7368421052631579
chr11	131600000	132090000	chr11	131600000	132090000	255,255,0	1.681576079243202	0.08562712374474679	0.09426751337146488	0.8864	0.928
chr11	132260000	132730000	chr11	132260000	132730000	255,255,0	1.4209914193271658	0.11792326845399725	0.06131529096443203	0.9288194444444444	0.75
chr11	135540000	135750000	chr11	135540000	135750000	255,255,0	1.2372091988652945	0.0400728896689064	0.13860690868110126	0.5265151515151515	0.8336776859504132
chr11	125430000	125970000	chr11	125430000	125970000	255,255,0	1.2750848083953301	0.08743848260171169	0.09085142131814491	0.714331326400292	0.8277686553548622
chr11	100760000	101140000	chr11	100760000	101140000	255,255,0	1.3503501748060658	0.09080642496212768	0.08718151331279622	0.8131578947368421	0.85
chr11	36850000	37490000	chr11	36850000	37490000	255,255,0	0.9945731682685037	0.1125593419695229	0.0652638932972187	0.6297348484848485	0.6221590909090909
chr11	4160000	4350000	chr11	4160000	4350000	255,255,0	0.9505665423345968	0.09944239611259381	0.07786428639380061	0.5326130624426079	0.6020885942760943
chr11	119940000	120630000	chr11	119940000	120630000	255,255,0	1.5149044034360701	0.08983248240974925	0.08729203203628469	0.7853061224489796	0.8734693877551021
chr11	83970000	84470000	chr11	83970000	84470000	255,255,0	1.2644876914984202	0.06394961780132877	0.11283616229218504	0.8753846153846154	0.6707692307692308
chr11	111900000	112480000	chr11	111900000	112480000	255,255,0	1.3717229494903194	0.08780745428712813	0.08815527181967672	0.771264367816092	0.8011494252873563
chr11	68980000	69560000	chr11	68980000	69560000	255,255,0	1.4623930956544426	0.10450639778011149	0.07058713442033343	0.8366878055225261	0.8662216659713531
chr11	6840000	7480000	chr11	6840000	7480000	255,255,0	1.271043308961479	0.09044540665852357	0.08190805278595481	0.7623106060606061	0.6770833333333334
chr11	9620000	10240000	chr11	9620000	10240000	255,255,0	1.5172910931969255	0.1066688685226598	0.06464483054944027	0.8508064516129032	0.8417338709677419
chr11	3740000	4000000	chr11	3740000	4000000	255,255,0	1.6257087041395302	0.0700597412980197	0.10098973360424332	0.7967032967032966	0.8351648351648352
chr11	76730000	77090000	chr11	76730000	77090000	255,255,0	1.2410603130271336	0.10826317905894974	0.06276802522049287	0.7514619883040936	0.8011695906432749
chr11	57570000	58330000	chr11	57570000	58330000	255,255,0	1.6261739757819833	0.08401109142715002	0.08669275172613869	0.8987854251012146	0.8900134952766532
chr11	84880000	85750000	chr11	84880000	85750000	255,255,0	1.1270463967372482	0.09194869782636604	0.07754149107521673	0.7288223140495868	0.6554752066115702
chr11	22220000	22760000	chr11	22220000	22760000	255,255,0	1.6305708035121147	0.10351203360380298	0.06492841775220026	0.7380952380952381	0.9404761904761905
chr11	135040000	135260000	chr11	135040000	135260000	255,255,0	0.6938954287797381	0.0682649611607288	0.10016856797436703	0.6287878787878788	0.5833333333333334
chr11	60770000	61060000	chr11	60770000	61060000	255,255,0	1.0704345458317157	0.09140056933214834	0.07685223566217077	0.7058187019673404	0.643319914961257
chr11	35560000	36370000	chr11	35560000	36370000	255,255,0	1.7779490426562865	0.07244116530833059	0.09431879483020478	0.9030339083878643	0.8994646044021416
chr11	96540000	97240000	chr11	96540000	97240000	255,255,0	1.2325429870303104	0.08288493641182482	0.08378384143232899	0.9087301587301587	0.6246031746031746
chr11	98540000	99110000	chr11	98540000	99110000	255,255,0	0.8571969701164432	0.07577543102930237	0.08996715881866289	0.5107636695526159	0.719511161377824
chr11	17830000	18450000	chr11	17830000	18450000	255,255,0	0.8635061946399278	0.07585697396753516	0.08953611955186702	0.5997983870967742	0.5050403225806451
chr11	56570000	57040000	chr11	56570000	57040000	255,255,0	1.299118961680487	0.09029137667791519	0.07494834256430596	0.7447916666666666	0.8246527777777778
chr11	65410000	65610000	chr11	65410000	65610000	255,255,0	1.2089434033189947	0.06931814950948215	0.09584733047932678	0.7181818181818181	0.7
chr11	70710000	70870000	chr11	70710000	70870000	255,255,0	1.1025356051323452	0.03306950028087994	0.13141472469832258	0.6791666666666667	0.6986111111111111
chr11	134930000	135750000	chr11	134930000	135750000	255,255,0	1.7690806801159802	0.12722315119232117	0.03632198467330627	0.8054587688734031	0.962253193960511
chr11	47120000	47400000	chr11	47120000	47400000	255,255,0	1.449878508948345	0.08344408197315259	0.07999390611006649	0.7857142857142857	0.8380952380952381
chr11	92650000	92980000	chr11	92650000	92980000	255,255,0	0.8385452017197758	0.07757167419938879	0.08417539617026332	0.6020761245674741	0.7370242214532872
chr11	48490000	48760000	chr11	48490000	48760000	255,255,0	1.1821038885320745	0.08546340130491306	0.07535270082250284	0.7704081632653061	0.6071428571428571
chr11	65160000	65360000	chr11	65160000	65360000	255,255,0	0.8046913618184914	0.08070651641533119	0.07938035239775343	0.6636363636363637	0.6272727272727273
chr11	93910000	94580000	chr11	93910000	94580000	255,255,0	1.5012530921068117	0.08841613102312601	0.07117788959635563	0.9221453287197232	0.8105536332179931
chr11	112970000	113680000	chr11	112970000	113680000	255,255,0	1.3928027861746575	0.09346679662969758	0.06548194632758422	0.753858024691358	0.8858024691358025
chr11	116720000	117140000	chr11	116720000	117140000	255,255,0	1.8331694153561702	0.04201253602959734	0.11572035933466662	0.8636363636363636	0.9264069264069265
chr11	36630000	36850000	chr11	36630000	36850000	255,255,0	0.8796008352081938	0.1096539121855627	0.04764707202119245	0.6818181818181818	0.5757575757575758
chr11	92260000	92630000	chr11	92260000	92630000	255,255,0	0.8469787302273484	0.10200086294299321	0.05250225933893879	0.6066481994459834	0.6481994459833795
chr11	61280000	61600000	chr11	61280000	61600000	255,255,0	1.2042652101288587	0.07751512754696094	0.07645532457079202	0.7977941176470589	0.7022058823529411
chr11	122130000	122610000	chr11	122130000	122610000	255,255,0	1.1467631141813293	0.08015752901193346	0.07377198365691628	0.8983333333333333	0.62
chr11	123570000	124070000	chr11	123570000	124070000	255,255,0	1.2626828039910625	0.07232352162287504	0.08033700469002952	0.7476923076923077	0.823076923076923
chr11	133690000	134500000	chr11	133690000	134500000	255,255,0	1.5303124950580176	0.0607118094404783	0.09109489276042265	0.9196906603212374	0.9042236763831053
chr11	81750000	82360000	chr11	81750000	82360000	255,255,0	1.4128057210649776	0.0849685184797987	0.06490772316846667	0.8574401664932362	0.7180020811654526
chr11	25320000	25930000	chr11	25320000	25930000	255,255,0	0.682060950110067	0.0627324189260985	0.0868513530044671	0.48491155046826223	0.4557752341311134
chr11	62890000	63030000	chr11	62890000	63030000	255,255,0	0.9645101224606872	0.0899941981297888	0.059337511708994296	0.5892857142857143	0.5892857142857143
chr11	87620000	87890000	chr11	87620000	87890000	255,255,0	0.8019597034999967	0.07175976830924038	0.07643104042960033	0.6173469387755102	0.5357142857142857
chr11	60070000	60510000	chr11	60070000	60510000	255,255,0	1.4268651580374958	0.05414088663550623	0.09359946001739494	0.7964426877470355	0.8675889328063241
chr11	73340000	73600000	chr11	73340000	73600000	255,255,0	1.376812091806718	0.05584833851192214	0.09130360377605917	0.8736263736263736	0.7142857142857143
chr11	107820000	107940000	chr11	107820000	107940000	255,255,0	0.7580796696450537	0.06386548089640755	0.0782007156303198	0.5	0.5
chr11	83360000	83960000	chr11	83360000	83960000	255,255,0	1.669295587922329	0.07917783709736931	0.060538538038829776	0.867741935483871	0.9193548387096774
chr11	14120000	14340000	chr11	14120000	14340000	255,255,0	1.618500091467387	0.07150529269297959	0.06815767646725665	0.8257575757575758	0.8409090909090909
chr11	123360000	123550000	chr11	123360000	123550000	255,255,0	1.1986744691504148	0.046796472779018675	0.09252944315893552	0.73	0.72
chr11	48150000	48450000	chr11	48150000	48450000	255,255,0	1.7088469445519157	0.06088269218579012	0.07754794256850517	0.8541666666666666	0.8958333333333334
chr11	30400000	31000000	chr11	30400000	31000000	255,255,0	1.6917886584907293	0.07494310323488519	0.06294924056767534	0.8225806451612903	0.9279569892473118
chr11	115160000	115680000	chr11	115160000	115680000	255,255,0	1.0388686958922935	0.08284812516493979	0.05333397674459061	0.6908831908831908	0.6581196581196581
chr11	36380000	36600000	chr11	36380000	36600000	255,255,0	1.560491045511366	0.057307951624236936	0.07846111606909492	0.8409090909090909	0.8257575757575758
chr11	95220000	95840000	chr11	95220000	95840000	255,255,0	1.7436554993773314	0.07891453132623372	0.0564414738278361	0.8901209677419355	0.96875
chr11	32760000	33200000	chr11	32760000	33200000	255,255,0	0.7230492934069745	0.04109724176471162	0.09420916555905585	0.5237154150197628	0.5869565217391305
chr11	76340000	76710000	chr11	76340000	76710000	255,255,0	0.8403303169381757	0.03733106173911821	0.09717549367655136	0.6204986149584487	0.5789473684210527
chr11	110310000	110800000	chr11	110310000	110800000	255,255,0	0.8657208646635906	0.06870136936707845	0.0655886450440354	0.5024	0.6432
chr11	72770000	73120000	chr11	72770000	73120000	255,255,0	1.5892814530413255	0.05360932928505416	0.08043271603528349	0.8858024691358025	0.8302469135802469
chr11	78260000	78650000	chr11	78260000	78650000	255,255,0	1.6229914733833355	0.08187045413649946	0.05196897701953607	0.8325	0.9075
chr11	84870000	85450000	chr11	84870000	85450000	255,255,0	0.9204518914555793	0.07712049791558111	0.05654079872354023	0.6885057471264368	0.5
chr11	3570000	3710000	chr11	3570000	3710000	255,255,0	1.0359167578083692	0.05571771241963596	0.07787724144174032	0.5892857142857143	0.625
chr11	93310000	93740000	chr11	93310000	93740000	255,255,0	1.5450165507197773	0.05891515317756521	0.07447990904189916	0.878099173553719	0.9194214876033058
chr11	126090000	126410000	chr11	126090000	126410000	255,255,0	1.4513395781682301	0.0745473365895136	0.058826476252201165	0.8198529411764706	0.8860294117647058
chr11	12180000	12810000	chr11	12180000	12810000	255,255,0	1.6770500134227082	0.0646055885407121	0.06870279147103192	0.8408203125	0.9130859375
chr11	46050000	46560000	chr11	46050000	46560000	255,255,0	1.225603298179912	0.06922942112533928	0.06355531131217326	0.8180473372781065	0.6346153846153846
chr11	58420000	58620000	chr11	58420000	58620000	255,255,0	0.845622236548422	0.06394582912503927	0.06870874145815759	0.6818181818181818	0.5
chr11	103910000	104470000	chr11	103910000	104470000	255,255,0	0.8820018382972692	0.062425868265968035	0.06932894799925281	0.520935960591133	0.7032019704433498
chr11	64010000	64200000	chr11	64010000	64200000	255,255,0	1.260165548100073	0.05101414216724788	0.07969701303474953	0.77	0.74
chr11	18890000	19390000	chr11	18890000	19390000	255,255,0	0.9334712884181029	0.07940661500765392	0.050483695492975655	0.5861538461538461	0.5923076923076923
chr11	16620000	16910000	chr11	16620000	16910000	255,255,0	1.6609382746565786	0.07521244765918081	0.05418540334562488	0.8888888888888888	0.8444444444444444
chr11	86610000	87030000	chr11	86610000	87030000	255,255,0	1.541505133461179	0.06698409478669681	0.06186012454299683	0.8463203463203464	0.8593073593073594
chr11	130450000	130700000	chr11	130450000	130700000	255,255,0	1.3170872678011172	0.07501536059852648	0.053337196496435146	0.8284023668639053	0.8520710059171598
chr11	3000000	3290000	chr11	3000000	3290000	255,255,0	1.03160552568233	0.07088771632624162	0.0563165087288084	0.7022222222222222	0.5155555555555555
chr11	114280000	114670000	chr11	114280000	114670000	255,255,0	1.5550685510321423	0.06739537172501617	0.05898263350956037	0.7875	0.9125
chr11	94670000	94950000	chr11	94670000	94950000	255,255,0	1.2397207229148872	0.06636207609809566	0.059389842014822725	0.8142857142857143	0.7380952380952381
chr11	125650000	125950000	chr11	125650000	125950000	255,255,0	1.2822306833455754	0.04760882435494741	0.07782121537869596	0.7375	0.8291666666666667
chr11	34210000	34590000	chr11	34210000	34590000	255,255,0	1.3406578547213779	0.06220161731593765	0.0627838248288205	0.8184210526315789	0.7236842105263158
chr11	13610000	14100000	chr11	13610000	14100000	255,255,0	1.684184371759536	0.06036842078634466	0.06458218996569093	0.8928	0.912
chr11	2180000	2430000	chr11	2180000	2430000	255,255,0	1.1324526889563664	0.06339458052047137	0.059942316235947785	0.7100591715976331	0.6153846153846154
chr11	76190000	76340000	chr11	76190000	76340000	255,255,0	0.9979659479649217	0.05078474223060565	0.07240868537760717	0.609375	0.65625
chr11	101650000	102070000	chr11	101650000	102070000	255,255,0	1.2052638722898104	0.04966497295775725	0.07280439597822055	0.8636363636363636	0.6688311688311688
chr11	2550000	2910000	chr11	2550000	2910000	255,255,0	1.6399701287228385	0.06252720637610203	0.0597387142285315	0.7865497076023392	0.9152046783625731
chr11	119230000	119470000	chr11	119230000	119470000	255,255,0	1.0714950429645147	0.06970851954422447	0.051793770288000474	0.5192307692307693	0.8012820512820513
chr11	69570000	69800000	chr11	69570000	69800000	255,255,0	1.3550721120734726	0.08140290788934577	0.03987196389826928	0.8330176767676768	0.7258658008658008
chr11	82850000	83320000	chr11	82850000	83320000	255,255,0	1.2843206766044828	0.05592069773678397	0.06474546552983296	0.6822916666666666	0.8350694444444444
chr11	2030000	2160000	chr11	2030000	2160000	255,255,0	0.9144792389490791	0.036039794957227755	0.08421488193511305	0.5306122448979592	0.5714285714285714
chr11	820000	1020000	chr11	820000	1020000	255,255,0	0.9678361166536896	0.09586782746118568	0.024226515827995593	0.6727272727272727	0.5
chr11	88280000	88720000	chr11	88280000	88720000	255,255,0	1.0707865276049842	0.06717568366533085	0.0522549675961152	0.575098814229249	0.7727272727272727
chr11	76350000	76570000	chr11	76350000	76570000	255,255,0	0.7273933680821445	0.02836473244197716	0.091051604875108	0.6022727272727273	0.509090909090909
chr11	94250000	94520000	chr11	94250000	94520000	255,255,0	0.7996251090596445	0.04182309097061851	0.07748817509791976	0.5102040816326531	0.6887755102040817
chr11	17200000	17370000	chr11	17200000	17370000	255,255,0	1.304796532854055	0.06004832981417167	0.05884321955796329	0.7160493827160493	0.7407407407407407
chr11	80830000	81340000	chr11	80830000	81340000	255,255,0	0.9014051384799453	0.057454744900353474	0.06140790553382751	0.5	0.7085798816568047
chr11	6520000	6810000	chr11	6520000	6810000	255,255,0	1.4335881891194457	0.0481854022482459	0.07067647537813557	0.8266666666666667	0.8088888888888889
chr11	121770000	122100000	chr11	121770000	122100000	255,255,0	1.5311851654313386	0.0602626805821285	0.05850334355806194	0.8442906574394463	0.9134948096885813
chr11	96540000	96860000	chr11	96540000	96860000	255,255,0	1.2454056034657401	0.07740201462341195	0.041363006382486855	0.8786764705882353	0.6433823529411765
chr11	4890000	5150000	chr11	4890000	5150000	255,255,0	1.356427663665578	0.06391642990216438	0.05457570893899409	0.8186813186813187	0.7747252747252747
chr11	61100000	61260000	chr11	61100000	61260000	255,255,0	0.8995099567060464	0.04957470443185883	0.06866729043421639	0.5138888888888888	0.6527777777777778
chr11	126430000	126730000	chr11	126430000	126730000	255,255,0	1.6593759455839083	0.05039939415960326	0.06783170190388685	0.9125	0.8791666666666667
chr11	33900000	34130000	chr11	33900000	34130000	255,255,0	1.2303666686308845	0.051981413972840146	0.06604705412133631	0.6597222222222222	0.7569444444444444
chr11	86100000	86460000	chr11	86100000	86460000	255,255,0	1.4937335596217816	0.049558643313779197	0.0681545347318177	0.8099415204678363	0.8625730994152047
chr11	123060000	123340000	chr11	123060000	123340000	255,255,0	1.17545309909426	0.0617961009161028	0.0556410098472587	0.8523809523809524	0.6
chr11	44290000	44750000	chr11	44290000	44750000	255,255,0	1.066640809622327	0.05685535392633835	0.06037638550024867	0.7445652173913043	0.6141304347826086
chr11	131000000	131450000	chr11	131000000	131450000	255,255,0	1.528368764096444	0.05224363663653103	0.06403821119165926	0.9149338374291115	0.9262759924385633
chr11	7810000	7950000	chr11	7810000	7950000	255,255,0	0.9704695590391088	0.0672293366037007	0.04904360003957058	0.625	0.5535714285714286
chr11	5760000	6160000	chr11	5760000	6160000	255,255,0	1.4043954126838132	0.06416834034818925	0.05184751929727609	0.8119047619047619	0.7785714285714286
chr11	101210000	101610000	chr11	101210000	101610000	255,255,0	1.2162295394914384	0.06504752038083303	0.050047242102472383	0.8142857142857143	0.7452380952380953
chr11	90260000	90470000	chr11	90260000	90470000	255,255,0	1.0648801113020259	0.07379886120421393	0.04109541886962586	0.6763257575757575	0.771780303030303
chr11	111650000	111820000	chr11	111650000	111820000	255,255,0	1.2028884702428315	0.05626955167293303	0.05856035336780818	0.7407407407407407	0.691358024691358
chr11	76920000	77080000	chr11	76920000	77080000	255,255,0	0.8175016433731854	0.05418816724213901	0.060313871075241526	0.5138888888888888	0.6666666666666666
chr11	117850000	118230000	chr11	117850000	118230000	255,255,0	1.4647700626045226	0.08014725927627905	0.032439105956135916	0.8473684210526315	0.8710526315789474
chr11	34250000	34450000	chr11	34250000	34450000	255,255,0	1.3924880649766116	0.06672815771748059	0.04577025333064218	0.7909090909090909	0.7909090909090909
chr11	95890000	96510000	chr11	95890000	96510000	255,255,0	1.8769293195557353	0.05993766289808006	0.05236831912183071	0.9566532258064516	0.9667338709677419
chr11	12570000	12780000	chr11	12570000	12780000	255,255,0	1.4768983491990402	0.031012438703664533	0.08097589814319234	0.7768595041322314	0.8264462809917356
chr11	123570000	123760000	chr11	123570000	123760000	255,255,0	1.2165640328106995	0.06487706056385471	0.04676456530910643	0.75	0.75
chr11	8010000	8160000	chr11	8010000	8160000	255,255,0	0.9477079359838856	0.037282730642262854	0.07425209149351827	0.578125	0.640625
chr11	11800000	12160000	chr11	11800000	12160000	255,255,0	1.3459234881555895	0.05658767102704094	0.054121093645583096	0.6812865497076024	0.8450292397660819
chr11	56860000	57040000	chr11	56860000	57040000	255,255,0	1.2147732051966367	0.039369673454098406	0.0712657054754205	0.6777777777777778	0.7666666666666667
chr11	65720000	65910000	chr11	65720000	65910000	255,255,0	1.2520858728611575	0.07059027644274896	0.0397846068094546	0.79	0.75
chr11	2180000	2320000	chr11	2180000	2320000	255,255,0	0.939016133678614	0.08086072095041379	0.028830835783360976	0.5892857142857143	0.5535714285714286
chr11	127090000	127530000	chr11	127090000	127530000	255,255,0	1.1439057042977756	0.06693533367036233	0.042728994364041734	0.642292490118577	0.8636363636363636
chr11	111940000	112240000	chr11	111940000	112240000	255,255,0	1.4134671653096675	0.06926815189589267	0.040110813441889714	0.8375	0.8208333333333333
chr11	3400000	3550000	chr11	3400000	3550000	255,255,0	1.0271287347962443	0.05291638908523999	0.05633357820010404	0.578125	0.640625
chr11	19770000	19950000	chr11	19770000	19950000	255,255,0	1.4224043967226017	0.04835798968143157	0.06077730838095963	0.7666666666666667	0.7666666666666667
chr11	128030000	128560000	chr11	128030000	128560000	255,255,0	1.0282657600245102	0.05111592677018151	0.05799716857642856	0.6310013717421125	0.7544581618655692
chr11	45130000	45530000	chr11	45130000	45530000	255,255,0	0.8547760661571134	0.05842232370777867	0.05026593546755645	0.5404761904761904	0.5928571428571429
chr11	15120000	15650000	chr11	15120000	15650000	255,255,0	1.4846246953729243	0.05037802043295214	0.05821353444625632	0.9218106995884774	0.7489711934156379
chr11	17400000	17820000	chr11	17400000	17820000	255,255,0	1.3006997944631205	0.056167368655129106	0.05238856094105973	0.6731601731601732	0.8376623376623377
chr11	44070000	44250000	chr11	44070000	44250000	255,255,0	1.3118232976082755	0.04958121039631108	0.05846384209278983	0.7666666666666667	0.7444444444444445
chr11	63470000	63670000	chr11	63470000	63670000	255,255,0	1.1092535412960358	0.048167515496655836	0.059583360296540405	0.7727272727272727	0.6454545454545455
chr11	61850000	62070000	chr11	61850000	62070000	255,255,0	1.3172086319337577	0.06413974129066274	0.04356187323031721	0.7954545454545454	0.8106060606060606
chr11	74620000	74870000	chr11	74620000	74870000	255,255,0	0.8653347062002227	0.05131524883255392	0.05597183793585028	0.6153846153846154	0.6153846153846154
chr11	32880000	33200000	chr11	32880000	33200000	255,255,0	0.800940686099483	0.07066923496934255	0.03517614502275757	0.5036764705882353	0.6066176470588235
chr11	87110000	87470000	chr11	87110000	87470000	255,255,0	1.7236298362121567	0.05012739125114021	0.055187136210118004	0.9152046783625731	0.9093567251461988
chr11	113700000	114150000	chr11	113700000	114150000	255,255,0	1.6196730786136353	0.04391740930543306	0.06115142386171207	0.9187145557655955	0.8620037807183365
chr11	35010000	35500000	chr11	35010000	35500000	255,255,0	1.793659629967269	0.04603106950588043	0.05880344809831356	0.928	0.9472
chr11	109000000	109230000	chr11	109000000	109230000	255,255,0	1.005521506770414	0.040999456084962096	0.06378162683487404	0.8402777777777778	0.5069444444444444
chr11	47990000	48130000	chr11	47990000	48130000	255,255,0	1.0251480517162428	0.031126038684549842	0.07299236489351714	0.625	0.625
chr11	118260000	118380000	chr11	118260000	118380000	255,255,0	0.8156475980575357	0.07855269709245775	0.025461920809219454	0.5	0.5
chr11	19980000	20220000	chr11	19980000	20220000	255,255,0	1.4994397875411898	0.05204111603686788	0.051940086640761746	0.8012820512820513	0.8269230769230769
chr11	64810000	65130000	chr11	64810000	65130000	255,255,0	1.354013033391065	0.04426152349402243	0.05964381176951547	0.9080882352941176	0.7683823529411765
chr11	82400000	82820000	chr11	82400000	82820000	255,255,0	1.2395096787940174	0.055699584218143444	0.0481070137407473	0.6904761904761905	0.841991341991342
chr11	45550000	45990000	chr11	45550000	45990000	255,255,0	1.7877213387007085	0.040333214128014855	0.06301826430003293	0.9387351778656127	0.9426877470355731
chr11	34640000	34980000	chr11	34640000	34980000	255,255,0	1.5956287034794372	0.058854421254656175	0.043995432232248666	0.8594771241830066	0.9117647058823529
chr11	131470000	131600000	chr11	131470000	131600000	255,255,0	0.7563404173122832	0.06497681579609678	0.03782243590313858	0.5714285714285714	0.5306122448979592
chr11	108650000	108970000	chr11	108650000	108970000	255,255,0	1.3046297092502601	0.05010876746485224	0.05262273528197278	0.6654411764705882	0.9080882352941176
chr11	95580000	95810000	chr11	95580000	95810000	255,255,0	1.0019653864173097	0.018894609155472163	0.08364609310444071	0.5069444444444444	0.8125
chr11	26720000	27150000	chr11	26720000	27150000	255,255,0	1.459221530667347	0.05320365748542488	0.049078826211805926	0.8657024793388429	0.8409090909090909
chr11	26270000	26660000	chr11	26270000	26660000	255,255,0	1.4614811371831669	0.046770950989216076	0.05549277447984685	0.8975	0.7975
chr11	13790000	14100000	chr11	13790000	14100000	255,255,0	1.1807896155030106	0.04433457460491825	0.057813591411823295	0.51953125	0.86328125
chr11	25950000	26250000	chr11	25950000	26250000	255,255,0	1.245097300308767	0.04554820236064651	0.056140727171648364	0.7041666666666667	0.7958333333333333
chr11	88750000	89110000	chr11	88750000	89110000	255,255,0	1.1899444013711349	0.04483186474600541	0.056822202119648245	0.8508771929824561	0.6461988304093568
chr11	59610000	60040000	chr11	59610000	60040000	255,255,0	1.0844983641082016	0.05629581681978288	0.045352198511089785	0.7128099173553719	0.7293388429752066
chr11	70360000	70670000	chr11	70360000	70670000	255,255,0	1.6961594176165473	0.05981794570288489	0.041754511551960354	0.8976332720588236	0.8976332720588236
chr11	57080000	57440000	chr11	57080000	57440000	255,255,0	1.4053080520764958	0.042941770721361516	0.058617520840317835	0.8801169590643275	0.804093567251462
chr11	129920000	130300000	chr11	129920000	130300000	255,255,0	1.4132076990444953	0.0359591957088963	0.0654493319841924	0.8605263157894737	0.9131578947368421
chr11	125150000	125380000	chr11	125150000	125380000	255,255,0	1.2569576628376007	0.05748278474026548	0.043427317228031254	0.7569444444444444	0.7986111111111112
chr11	27170000	27490000	chr11	27170000	27490000	255,255,0	1.5879192369396655	0.04497024051062021	0.055886607125239296	0.8492647058823529	0.8933823529411765
chr11	121430000	121690000	chr11	121430000	121690000	255,255,0	0.8384062013359326	0.03885770322738001	0.0614050376085263	0.554945054945055	0.6703296703296703
chr11	47420000	47660000	chr11	47420000	47660000	255,255,0	1.457551877123414	0.058223576469718014	0.041949918068562145	0.8461538461538461	0.8397435897435898
chr11	102320000	102530000	chr11	102320000	102530000	255,255,0	0.948458561274097	0.05614210368210861	0.04355151205147434	0.6115702479338843	0.7107438016528925
chr11	103550000	103880000	chr11	103550000	103880000	255,255,0	1.2501876016016147	0.0590837310100774	0.04056306884751988	0.7958477508650519	0.8166089965397924
chr11	45120000	45300000	chr11	45120000	45300000	255,255,0	1.3245241999626423	0.06152647480021528	0.03752679431634186	0.7666666666666667	0.7666666666666667
chr11	102570000	102910000	chr11	102570000	102910000	255,255,0	1.240914685441675	0.05562966205006696	0.04321236615159757	0.8137254901960784	0.7810457516339869
chr11	32370000	32670000	chr11	32370000	32670000	255,255,0	1.1547226477707815	0.035696113686778094	0.06262272346641778	0.8208333333333333	0.6625
chr11	68090000	68310000	chr11	68090000	68310000	255,255,0	1.1364484379349782	0.058237428744902425	0.03970124272948261	0.6742424242424242	0.7954545454545454
chr11	35100000	35340000	chr11	35100000	35340000	255,255,0	0.9626664002719606	0.058258720571495275	0.039100850199168556	0.7197863247863248	0.5065384615384616
chr11	70110000	70310000	chr11	70110000	70310000	255,255,0	1.0674948755658826	0.03100465747921919	0.06516702297032032	0.6818181818181818	0.6818181818181818
chr11	8240000	8430000	chr11	8240000	8430000	255,255,0	1.0159595704948443	0.05929442480623962	0.03685846371065722	0.59	0.73
chr11	13100000	13280000	chr11	13100000	13280000	255,255,0	1.1524251213022245	0.06019545090698758	0.035865532067252806	0.7222222222222222	0.6777777777777778
chr11	112670000	112960000	chr11	112670000	112960000	255,255,0	1.2314167980053456	0.06306032986802315	0.03271508943717902	0.7377777777777778	0.8177777777777778
chr11	40460000	40860000	chr11	40460000	40860000	255,255,0	1.2798584089841523	0.05573312748359699	0.03987646976094944	0.8582251082251082	0.7256493506493507
chr11	66150000	66350000	chr11	66150000	66350000	255,255,0	1.0670607555778227	0.050242329110833546	0.045249970002772436	0.6545454545454545	0.7363636363636363
chr11	102970000	103290000	chr11	102970000	103290000	255,255,0	1.370890162753766	0.04351798052270926	0.05053608926157932	0.8051470588235294	0.9007352941176471
chr11	122710000	123010000	chr11	122710000	123010000	255,255,0	1.410938735445061	0.033716210367540585	0.06027246022309346	0.8541666666666666	0.8958333333333334
chr11	27700000	28040000	chr11	27700000	28040000	255,255,0	1.3223388604276667	0.05610725631894341	0.0377078184082554	0.826797385620915	0.7679738562091504
chr11	77400000	77650000	chr11	77400000	77650000	255,255,0	1.3636135925280732	0.029600552266022824	0.06341666470520477	0.8047337278106509	0.863905325443787
chr11	6870000	7230000	chr11	6870000	7230000	255,255,0	1.2706643074841022	0.054878867515330665	0.03680717845450858	0.8391812865497076	0.6812865497076024
chr11	14770000	15090000	chr11	14770000	15090000	255,255,0	1.357675746430654	0.04335909887685876	0.04811905865927299	0.7242647058823529	0.8713235294117647
chr11	124240000	124540000	chr11	124240000	124540000	255,255,0	1.0820170147934585	0.06238173040881298	0.02908687601004163	0.8541666666666666	0.5708333333333333
chr11	75890000	76170000	chr11	75890000	76170000	255,255,0	1.4098390838139647	0.046896054183699576	0.04401181771839305	0.8238095238095238	0.8333333333333334
chr11	11930000	12160000	chr11	11930000	12160000	255,255,0	1.4464426498033485	0.03854824272916406	0.05219144190332223	0.7569444444444444	0.8541666666666666
chr11	62110000	62290000	chr11	62110000	62290000	255,255,0	1.1875864060378536	0.04012909211144025	0.050502452202737524	0.7666666666666667	0.7
chr11	11210000	11670000	chr11	11210000	11670000	255,255,0	1.2466546586503198	0.03935161486985456	0.05116711299217057	0.6431159420289855	0.8605072463768116
chr11	44820000	45100000	chr11	44820000	45100000	255,255,0	1.5614984566843078	0.04468934281931844	0.045518828081254015	0.8809523809523809	0.8714285714285714
chr11	83030000	83310000	chr11	83030000	83310000	255,255,0	1.3152990505789592	0.03164432292929488	0.05813219276837961	0.7571428571428571	0.8714285714285714
chr11	120220000	120600000	chr11	120220000	120600000	255,255,0	1.1264149909680763	0.02776953765886253	0.06193341463379126	0.5184210526315789	0.8921052631578947
chr11	78710000	79170000	chr11	78710000	79170000	255,255,0	1.5461838209979075	0.05382973176522288	0.03586445579452914	0.8858695652173914	0.842391304347826
chr11	10260000	10610000	chr11	10260000	10610000	255,255,0	1.5087014394064702	0.034397714391344314	0.055143572854341405	0.7359486679662118	0.8918940870695257
chr11	93000000	93250000	chr11	93000000	93250000	255,255,0	1.0154844587564569	0.052550262775762024	0.03643945706720182	0.7810650887573964	0.6153846153846154
chr11	134200000	134480000	chr11	134200000	134480000	255,255,0	1.089896262937351	0.027045897725166787	0.061845839695566146	0.6523809523809524	0.8333333333333334
chr11	127580000	127940000	chr11	127580000	127940000	255,255,0	0.8312778909950109	0.040937299111609496	0.047923266632193214	0.5877192982456141	0.5994152046783626
chr11	83400000	83650000	chr11	83400000	83650000	255,255,0	1.0898015819742075	0.054779713502999844	0.03380540337858537	0.7928994082840237	0.6272189349112426
chr11	120960000	121390000	chr11	120960000	121390000	255,255,0	1.1920738200191063	0.04594875816274065	0.04239944203850616	0.878099173553719	0.6466942148760331
chr11	10410000	10610000	chr11	10410000	10610000	255,255,0	1.155370777751506	0.021781552670786127	0.06646410661977498	0.5181818181818182	0.8090909090909091
chr11	130760000	130980000	chr11	130760000	130980000	255,255,0	1.2983387141827336	0.048863510504421226	0.03930021128813806	0.8257575757575758	0.8257575757575758
chr11	46590000	46830000	chr11	46590000	46830000	255,255,0	1.2949214607460715	0.046214811608734585	0.04184989979752905	0.8269230769230769	0.7371794871794872
chr11	69820000	70090000	chr11	69820000	70090000	255,255,0	1.453542282784452	0.04129849688434384	0.0462237711419099	0.8622448979591837	0.8724489795918368
chr11	27340000	27480000	chr11	27340000	27480000	255,255,0	1.025277057039565	0.0177408732015585	0.06935224835375565	0.625	0.625
chr11	118250000	118510000	chr11	118250000	118510000	255,255,0	1.1704056890054197	0.045423703026975126	0.04153567362759222	0.7747252747252747	0.6648351648351648
chr11	124920000	125120000	chr11	124920000	125120000	255,255,0	1.210538378443704	0.039071113369265414	0.04739398263944196	0.7	0.8090909090909091
chr11	40980000	41330000	chr11	40980000	41330000	255,255,0	1.0411871466761844	0.04787085781552364	0.038533917937183755	0.595679012345679	0.7685185185185185
chr11	93750000	93900000	chr11	93750000	93900000	255,255,0	0.930938459086777	0.04375628602566983	0.042407105898933754	0.671875	0.578125
chr11	93920000	94200000	chr11	93920000	94200000	255,255,0	1.0341525589496277	0.05899888576274703	0.026781273843312782	0.8523809523809524	0.5476190476190477
chr11	75440000	75590000	chr11	75440000	75590000	255,255,0	1.0654888177866837	0.045999235681814486	0.03907103382550458	0.671875	0.640625
chr11	20250000	20490000	chr11	20250000	20490000	255,255,0	1.2625006757903297	0.04497792254113304	0.04001655784615227	0.7371794871794872	0.7756410256410257
chr11	108790000	108960000	chr11	108790000	108960000	255,255,0	1.0097234762559277	0.015450536428236076	0.06942661030671171	0.5432098765432098	0.7407407407407407
chr11	123780000	124070000	chr11	123780000	124070000	255,255,0	0.9365729071877927	0.03435932729272237	0.05041625965956449	0.5257692307692308	0.7365384615384616
chr11	34460000	34600000	chr11	34460000	34600000	255,255,0	0.9619383173069984	0.037746936617530216	0.04700156428516144	0.625	0.5892857142857143
chr11	81370000	81660000	chr11	81370000	81660000	255,255,0	1.1734089898656301	0.030634559081838923	0.05382334229660629	0.7724914965986395	0.7377125850340136
chr11	33450000	33790000	chr11	33450000	33790000	255,255,0	1.4302016657396415	0.033933133719859385	0.050259608917315554	0.8529411764705882	0.8594771241830066
chr11	31870000	32040000	chr11	31870000	32040000	255,255,0	0.9494166185492313	0.048191456706325624	0.035827432226510504	0.6666666666666666	0.5432098765432098
chr11	126820000	126960000	chr11	126820000	126960000	255,255,0	0.8531063501763101	0.061459778996345485	0.0225394199279608	0.5892857142857143	0.5535714285714286
chr11	115730000	115910000	chr11	115730000	115910000	255,255,0	1.097878275609516	0.05133434458363224	0.03255078443944911	0.6888888888888889	0.7
chr11	65940000	66120000	chr11	65940000	66120000	255,255,0	0.9352443290985898	0.03780061501409883	0.04545068462624651	0.5888888888888889	0.6555555555555556
chr11	119560000	119800000	chr11	119560000	119800000	255,255,0	1.2218286382540602	0.046144327810220896	0.037061294694322705	0.7877692743764173	0.7401192871514803
chr11	63790000	63980000	chr11	63790000	63980000	255,255,0	1.2403970499593489	0.04360331703086305	0.03898708246001517	0.79	0.75
chr11	31440000	31850000	chr11	31440000	31850000	255,255,0	0.802368160194652	0.037940127192265694	0.04441492903294694	0.6213151927437641	0.5124716553287982
chr11	118810000	119040000	chr11	118810000	119040000	255,255,0	1.0830630074917338	0.02790666770509043	0.05442356141772421	0.6319444444444444	0.7986111111111112
chr11	17570000	17800000	chr11	17570000	17800000	255,255,0	1.387875282269162	0.03250352815771327	0.04959778942586936	0.7847222222222222	0.8541666666666666
chr11	74230000	74580000	chr11	74230000	74580000	255,255,0	1.1268183975299788	0.03753085293960287	0.0439719688479145	0.6388888888888888	0.8148148148148148
chr11	66780000	66930000	chr11	66780000	66930000	255,255,0	1.0468184429656935	0.04141869975136636	0.04005883572073719	0.671875	0.671875
chr11	81830000	82090000	chr11	81830000	82090000	255,255,0	0.9253692025296516	0.05635025563261514	0.025074891702596067	0.7307692307692307	0.5
chr11	19400000	19750000	chr11	19400000	19750000	255,255,0	1.115508873778194	0.03815006670120983	0.04315661879839798	0.7746913580246914	0.6154887881078357
chr11	129680000	129890000	chr11	129680000	129890000	255,255,0	1.1469585754552416	0.03656242883592329	0.044138025073661255	0.7603305785123967	0.7768595041322314
chr11	46430000	46570000	chr11	46430000	46570000	255,255,0	0.8670215849169637	0.023639719407617315	0.05704786602908337	0.5535714285714286	0.5892857142857143
chr11	84520000	84700000	chr11	84520000	84700000	255,255,0	1.130856386895224	0.035178508852183404	0.04523515137373517	0.7	0.7222222222222222
chr11	12180000	12460000	chr11	12180000	12460000	255,255,0	1.0190610598142182	0.0509079917101916	0.029492510714827364	0.7571428571428571	0.5
chr11	40260000	40420000	chr11	40260000	40420000	255,255,0	1.1198605843834764	0.03479035719232601	0.04516224844819286	0.7083333333333334	0.6805555555555556
chr11	43760000	44030000	chr11	43760000	44030000	255,255,0	1.291495641006849	0.044198381137490486	0.035374573473865814	0.8010204081632653	0.7806122448979592
chr11	68450000	68750000	chr11	68450000	68750000	255,255,0	1.2633350800793273	0.04289541745051022	0.03635216459944905	0.7791666666666667	0.8375
chr11	44520000	44750000	chr11	44520000	44750000	255,255,0	1.2110946560834468	0.03561589637102644	0.043294338946310476	0.7847222222222222	0.7708333333333334
chr11	82840000	83000000	chr11	82840000	83000000	255,255,0	1.0482147891454845	0.052810926357539645	0.026053284164416497	0.7083333333333334	0.5972222222222222
chr11	78490000	78650000	chr11	78490000	78650000	255,255,0	0.9899806611253927	0.013583836951443017	0.06427364511731577	0.5138888888888888	0.7083333333333334
chr11	120800000	120950000	chr11	120800000	120950000	255,255,0	0.9946604373012735	0.03729294641742842	0.04005669605744319	0.640625	0.671875
chr11	110550000	110790000	chr11	110550000	110790000	255,255,0	1.3779545405906273	0.03350440877217156	0.04383230850339559	0.7884615384615384	0.8525641025641025
chr11	84720000	84880000	chr11	84720000	84880000	255,255,0	1.1055062593357416	0.03574196844153262	0.04104065858831445	0.7083333333333334	0.6805555555555556
chr11	1680000	1810000	chr11	1680000	1810000	255,255,0	0.8252921868101901	0.04362855737717347	0.032993020735106446	0.5102040816326531	0.5306122448979592
chr11	18670000	18870000	chr11	18670000	18870000	255,255,0	0.8632994104083811	0.0453972358539952	0.03120950585439192	0.5181818181818182	0.6454545454545455
chr11	7270000	7470000	chr11	7270000	7470000	255,255,0	1.198244185611407	0.029231800511260782	0.04618581436135202	0.7	0.7727272727272727
chr11	8530000	8750000	chr11	8530000	8750000	255,255,0	1.0273939215548484	0.04632003269010986	0.02900803468205221	0.7348484848484849	0.5833333333333334
chr11	44290000	44470000	chr11	44290000	44470000	255,255,0	1.1032123182938098	0.04613393746479412	0.02895298700306432	0.7222222222222222	0.6555555555555556
chr11	30410000	30660000	chr11	30410000	30660000	255,255,0	1.2851515895687524	0.05152160995619018	0.023460205486198607	0.8520710059171598	0.6863905325443787
chr11	63040000	63230000	chr11	63040000	63230000	255,255,0	0.9811165044474982	0.052426587290900356	0.022514075409198794	0.77	0.57
chr11	6170000	6480000	chr11	6170000	6480000	255,255,0	1.288234219832798	0.030066972318952584	0.044871625910932134	0.73828125	0.80859375
chr11	118580000	118800000	chr11	118580000	118800000	255,255,0	1.1389301850545954	0.044542029245045765	0.030219791904360055	0.6893939393939394	0.7651515151515151
chr11	5380000	5640000	chr11	5380000	5640000	255,255,0	0.8846852254589644	0.029416864334426307	0.04464364718385968	0.510989010989011	0.6428571428571429
chr11	120630000	120780000	chr11	120630000	120780000	255,255,0	0.8955761991268525	0.029618200482451118	0.044352337236224004	0.628954475308642	0.5697337962962963
chr11	115170000	115350000	chr11	115170000	115350000	255,255,0	0.9021350220282659	0.05921131384342862	0.014431305611740617	0.7222222222222222	0.5
chr11	96910000	97230000	chr11	96910000	97230000	255,255,0	0.8057270568138142	0.03670526407003086	0.03674619543470403	0.5698529411764706	0.6213235294117647
chr11	102590000	102750000	chr11	102590000	102750000	255,255,0	0.9520334659158525	0.047082303015008556	0.0262295108308096	0.6805555555555556	0.5972222222222222
chr11	72370000	72490000	chr11	72370000	72490000	255,255,0	0.7725662512732498	0.05062023360122634	0.022688359211630975	0.5	0.5
chr11	111950000	112130000	chr11	111950000	112130000	255,255,0	0.9121393061027828	0.043475317630421666	0.029567386339039527	0.7	0.5
chr11	112260000	112440000	chr11	112260000	112440000	255,255,0	1.1456278340864308	0.035027383061060534	0.03797921957735458	0.7666666666666667	0.7
chr11	75300000	75420000	chr11	75300000	75420000	255,255,0	0.8134133400406868	0.029872582561618403	0.042704253092962635	0.5	0.5
chr11	27500000	27680000	chr11	27500000	27680000	255,255,0	0.7465376483499604	0.03925556870025999	0.033304356251545736	0.5222222222222223	0.5
chr11	78700000	78850000	chr11	78700000	78850000	255,255,0	0.9578760231801193	0.06150969919149521	0.010912010647258604	0.671875	0.546875
chr11	46110000	46310000	chr11	46110000	46310000	255,255,0	1.173534283113646	0.0498399043965852	0.022052724154400703	0.7909090909090909	0.7181818181818181
chr11	72160000	72350000	chr11	72160000	72350000	255,255,0	1.3001171455866185	0.029049153517773353	0.041756729499031475	0.77	0.79
chr11	6030000	6150000	chr11	6030000	6150000	255,255,0	0.809975054853427	0.025341414510390448	0.04465855496764719	0.5	0.5
chr11	88490000	88720000	chr11	88490000	88720000	255,255,0	1.0646363217366084	0.028112188275010087	0.04106080843549815	0.5562536236085344	0.8120035656307978
chr11	113940000	114130000	chr11	113940000	114130000	255,255,0	0.969605664096179	0.02044747015791018	0.048507156309763	0.53	0.71
chr11	113710000	113930000	chr11	113710000	113930000	255,255,0	1.12558192422075	0.04906913819776222	0.01951362898068131	0.825	0.5659090909090909
chr11	119810000	119940000	chr11	119810000	119940000	255,255,0	0.8994644682867371	0.04491204050124236	0.023466630192924238	0.5714285714285714	0.5714285714285714
chr11	45310000	45530000	chr11	45310000	45530000	255,255,0	1.318624833586031	0.02619915815565041	0.0420934093890267	0.7651515151515151	0.8409090909090909
chr11	85810000	86010000	chr11	85810000	86010000	255,255,0	1.1817178681155176	0.03368727443268236	0.034223901374266535	0.7181818181818181	0.7909090909090909
chr11	129220000	129410000	chr11	129220000	129410000	255,255,0	1.1039601029229358	0.024143152657165726	0.042915500091411346	0.75	0.73
chr11	17390000	17550000	chr11	17390000	17550000	255,255,0	1.0668483983283066	0.039223069405601316	0.02743847407980189	0.6527777777777778	0.6805555555555556
chr11	110810000	111070000	chr11	110810000	111070000	255,255,0	1.041381914817903	0.037712446395623656	0.02892229282954462	0.8076923076923077	0.554945054945055
chr11	68770000	68960000	chr11	68770000	68960000	255,255,0	1.0819883621298763	0.028185098391191737	0.037819534111337996	0.67	0.77
chr11	46870000	47050000	chr11	46870000	47050000	255,255,0	0.7467488668321844	0.02093706114345742	0.04446741297344378	0.5444444444444444	0.5
chr11	132490000	132710000	chr11	132490000	132710000	255,255,0	1.0344990017942433	0.02334366770044082	0.041750465973872136	0.6439393939393939	0.7954545454545454
chr11	103920000	104160000	chr11	103920000	104160000	255,255,0	0.8283023593592835	0.036408440000141776	0.02784581012184008	0.6474358974358975	0.5192307692307693
chr11	27170000	27320000	chr11	27170000	27320000	255,255,0	0.9544061058886928	0.04940530209246162	0.013827414188140218	0.671875	0.546875
chr11	117860000	118060000	chr11	117860000	118060000	255,255,0	1.0174140107804783	0.04896388557056432	0.014135387144821954	0.7636363636363637	0.6090909090909091
chr11	19140000	19380000	chr11	19140000	19380000	255,255,0	1.3360958158069494	0.0295448454242992	0.03338002991422859	0.7756410256410257	0.8269230769230769
chr11	78280000	78490000	chr11	78280000	78490000	255,255,0	0.9107944548111773	0.043383261626413976	0.019317218279438407	0.6789256198347108	0.5425619834710744
chr11	13340000	13540000	chr11	13340000	13540000	255,255,0	0.7833398681785995	0.02789510555152078	0.03466914262739666	0.5	0.5363636363636364
chr11	76580000	76710000	chr11	76580000	76710000	255,255,0	0.8694935559501452	0.024772498510346713	0.03757269098704228	0.5714285714285714	0.5714285714285714
chr11	32070000	32240000	chr11	32070000	32240000	255,255,0	1.058670038015956	0.02929903770325066	0.03281640596210018	0.691358024691358	0.691358024691358
chr11	19400000	19580000	chr11	19400000	19580000	255,255,0	1.1728453394895992	0.04434412828553359	0.017491762350350208	0.7666666666666667	0.7
chr11	15670000	15830000	chr11	15670000	15830000	255,255,0	0.8933084373672056	0.0308416376741192	0.03011820303503457	0.5972222222222222	0.5416666666666666
chr11	16480000	16600000	chr11	16480000	16600000	255,255,0	0.7866650856800221	0.03355265471056039	0.027079128163961623	0.5	0.5
chr11	41370000	41570000	chr11	41370000	41570000	255,255,0	0.8300727102796265	0.033315363294433506	0.026995626033061697	0.6272727272727273	0.5181818181818182
chr11	17040000	17180000	chr11	17040000	17180000	255,255,0	0.8454007052134476	0.019204077745749164	0.04035229403432737	0.5178571428571429	0.5535714285714286
chr11	124090000	124230000	chr11	124090000	124230000	255,255,0	0.88681326438879	0.022343448940210266	0.03582587107214357	0.5892857142857143	0.625
chr11	60620000	60750000	chr11	60620000	60750000	255,255,0	0.7968199059426113	0.0197368066022163	0.038139996876216616	0.5306122448979592	0.5714285714285714
chr11	120970000	121130000	chr11	120970000	121130000	255,255,0	0.9531549972016865	0.042394912574595475	0.015395036275786495	0.7083333333333334	0.5972222222222222
chr11	124560000	124850000	chr11	124560000	124850000	255,255,0	0.7110180803227741	0.024092866093826503	0.0332537232317622	0.5066666666666667	0.5422222222222223
chr11	9460000	9610000	chr11	9460000	9610000	255,255,0	1.0718902579045189	0.02415366930448048	0.032934731860437556	0.671875	0.671875
chr11	84950000	85180000	chr11	84950000	85180000	255,255,0	0.8337040831472649	0.032215084532363304	0.024500427551270854	0.6458333333333334	0.5069444444444444
chr11	59350000	59490000	chr11	59350000	59490000	255,255,0	0.785102487025565	0.041852173912829006	0.014213939413506871	0.5535714285714286	0.5178571428571429
chr11	106130000	106310000	chr11	106130000	106310000	255,255,0	0.7940687809076267	0.023744211151638488	0.031105715616186483	0.5222222222222223	0.5888888888888889
chr11	18910000	19080000	chr11	18910000	19080000	255,255,0	1.0383675930321126	0.028549541477863476	0.02562391982076593	0.6419753086419753	0.691358024691358
chr11	102080000	102230000	chr11	102080000	102230000	255,255,0	0.8476323922553014	0.027452405259666142	0.025589878020073297	0.609375	0.578125
chr11	33230000	33420000	chr11	33230000	33420000	255,255,0	1.1392743611828557	0.029243535241657355	0.021712399389392373	0.73	0.75
chr11	73920000	74150000	chr11	73920000	74150000	255,255,0	0.9073362858074161	0.029588972117344417	0.02069655886989402	0.6458333333333334	0.5625
chr11	9660000	9850000	chr11	9660000	9850000	255,255,0	0.8686314631990972	0.03139202270817147	0.018116266726998967	0.59	0.57
chr11	17940000	18080000	chr11	17940000	18080000	255,255,0	0.8397307761118595	0.02743074505525531	0.02053802139969249	0.5892857142857143	0.5178571428571429
chr11	125440000	125600000	chr11	125440000	125600000	255,255,0	0.85709478600395	0.02863809044370754	0.018787316422861293	0.625	0.5972222222222222
chr11	33640000	33780000	chr11	33640000	33780000	255,255,0	0.7974407793199985	0.011943763207944219	0.03537876066516306	0.5178571428571429	0.5892857142857143
chr11	33010000	33180000	chr11	33010000	33180000	255,255,0	0.8437667609900661	0.01568076282059923	0.031091827657119285	0.5185185185185185	0.6419753086419753
chr11	105840000	106070000	chr11	105840000	106070000	255,255,0	0.8793760883805148	0.02137481848605797	0.025158968733787306	0.5208333333333334	0.7291666666666666
chr11	57450000	57570000	chr11	57450000	57570000	255,255,0	0.7261289484523938	0.021353698608125568	0.02368056796805466	0.5	0.5
chr11	31690000	31850000	chr11	31690000	31850000	255,255,0	0.8021077607642472	0.014958409520791515	0.02979895654642232	0.5416666666666666	0.5972222222222222
chr11	47680000	47860000	chr11	47680000	47860000	255,255,0	0.92848700605877	0.02580722573548841	0.017782690173685438	0.7	0.5888888888888889
chr11	110310000	110510000	chr11	110310000	110510000	255,255,0	0.8086577090716858	0.022459414461340706	0.019664351004021623	0.5363636363636364	0.6272727272727273
chr11	73180000	73330000	chr11	73180000	73330000	255,255,0	0.8814452964235069	0.012368648213323476	0.028390327359286517	0.515625	0.671875
chr11	85620000	85750000	chr11	85620000	85750000	255,255,0	0.7460137779175597	0.018052745981478022	0.022202361521374295	0.5069444444444444	0.5486111111111112
chr11	35710000	35910000	chr11	35710000	35910000	255,255,0	0.8202495688049094	0.0173517921635697	0.02070444749268697	0.6090909090909091	0.5545454545454546
chr11	8830000	8990000	chr11	8830000	8990000	255,255,0	0.9298769657084345	0.01944775511655101	0.016962128905028316	0.625	0.625
chr11	35940000	36150000	chr11	35940000	36150000	255,255,0	0.7561990820363304	0.021641706472483556	0.012943285779417397	0.5289256198347108	0.5785123966942148
chr11	28560000	28700000	chr11	28560000	28700000	255,255,0	0.7540890770598296	0.01231587306289523	0.01794094092804431	0.5535714285714286	0.5178571428571429
chr2B	99140000	100120000	chr2B	99140000	100120000	255,255,0	0.9295276193159279	0.27054874887637254	0.25146012168126786	0.7665306122448979	0.6322448979591837
chr2B	47930000	48730000	chr2B	47930000	48730000	255,255,0	0.9736350980833647	0.1247602607791292	0.20383932151676737	0.7164634146341463	0.6914634146341463
chr2B	110880000	111550000	chr2B	110880000	111550000	255,255,0	0.6880968405681889	0.2348476984280775	0.05499007429371889	0.5259515570934256	0.4039792387543253
chr2B	3250000	3900000	chr2B	3250000	3900000	255,255,0	0.7210863064595721	0.06582817663276591	0.1724774923415198	0.418732782369146	0.6069788797061524
chr2B	45200000	45960000	chr2B	45200000	45960000	255,255,0	1.1000342875838691	0.11585355109738454	0.12108284376213908	0.8643724696356275	0.5539811066126855
chr2B	130260000	131150000	chr2B	130260000	131150000	255,255,0	1.2441810019767947	0.1383940121451114	0.09776163992794396	0.8192592592592592	0.7664197530864197
chr2B	130530000	131140000	chr2B	130530000	131140000	255,255,0	0.8695000692774546	0.14478264358323592	0.06577056161928027	0.40270551508844954	0.7221644120707597
chr2B	104040000	105050000	chr2B	104040000	105050000	255,255,0	1.060182823505345	0.09873008590135768	0.10088334406670385	0.8073817762399077	0.5305651672433679
chr2B	64980000	65470000	chr2B	64980000	65470000	255,255,0	1.0061666748426548	0.1032229629843246	0.09632352187399425	0.7008	0.5312
chr2B	132440000	132870000	chr2B	132440000	132870000	255,255,0	0.8093437667490733	0.05368556009888714	0.14569056012744608	0.6053719008264463	0.5475206611570248
chr2B	6770000	7510000	chr2B	6770000	7510000	255,255,0	1.1266446621361121	0.10925098755895044	0.08959735376046785	0.6507823613086771	0.7446657183499289
chr2B	119020000	119690000	chr2B	119020000	119690000	255,255,0	0.9997332674494385	0.11243064151649558	0.08637594266883586	0.5865820838139177	0.7406430946062392
chr2B	51650000	52250000	chr2B	51650000	52250000	255,255,0	1.0919895925678769	0.08838761829297799	0.11007264002780363	0.7021505376344086	0.5967741935483871
chr2B	16910000	17230000	chr2B	16910000	17230000	255,255,0	1.4409179966345267	0.08648076446267611	0.11192029578092832	0.9007352941176471	0.6801470588235294
chr2B	113880000	114770000	chr2B	113880000	114770000	255,255,0	0.9611477853738671	0.1075195892441446	0.08987130001119517	0.6790123456790124	0.6271604938271605
chr2B	36660000	37680000	chr2B	36660000	37680000	255,255,0	1.4867465075282937	0.12432553498204091	0.0726683507230419	0.7334087481146304	0.9219457013574661
chr2B	93170000	94070000	chr2B	93170000	94070000	255,255,0	1.0368095171201697	0.10365660363969836	0.092994007068328	0.7806763285024154	0.5217391304347826
chr2B	95550000	96390000	chr2B	95550000	96390000	255,255,0	0.9691474642241669	0.0689306470345995	0.12759811079218303	0.4955703211517165	0.7558139534883721
chr2B	71460000	72110000	chr2B	71460000	72110000	255,255,0	0.9495644347009998	0.08804311898207288	0.1084282122587959	0.7208448117539027	0.5188246097337006
chr2B	48910000	49240000	chr2B	48910000	49240000	255,255,0	0.929844039704073	0.12138720828610644	0.07483266548310519	0.6685769896193772	0.6182958477508651
chr2B	39380000	40270000	chr2B	39380000	40270000	255,255,0	1.2693899358252403	0.10185167091716374	0.09433048985026671	0.9106172839506173	0.6735802469135802
chr2B	98350000	98800000	chr2B	98350000	98800000	255,255,0	1.3999042338692975	0.09404934150630592	0.10165581055595557	0.7901701323251418	0.8052930056710775
chr2B	56630000	57020000	chr2B	56630000	57020000	255,255,0	0.8630959715447936	0.1142630434944279	0.08032737425548522	0.7275	0.505
chr2B	58450000	59110000	chr2B	58450000	59110000	255,255,0	1.1439762826068807	0.09210873902388174	0.1017899673778591	0.7477718360071302	0.6292335115864528
chr2B	51270000	51500000	chr2B	51270000	51500000	255,255,0	0.8473847768024828	0.07939098886489371	0.11328779138386563	0.5277777777777778	0.7224348072562359
chr2B	123920000	124320000	chr2B	123920000	124320000	255,255,0	1.2178996065345746	0.050008156985306	0.14263371900655672	0.8595238095238096	0.7738095238095238
chr2B	131190000	131640000	chr2B	131190000	131640000	255,255,0	0.8371944637729625	0.07776210850066445	0.11447144663694503	0.5141776937618148	0.6238185255198487
chr2B	118910000	119690000	chr2B	118910000	119690000	255,255,0	1.1181859986894962	0.09587776102036974	0.09399784702822798	0.7455128205128205	0.711890243902439
chr2B	46480000	46790000	chr2B	46480000	46790000	255,255,0	0.7726024960629639	0.08608813497258222	0.10228187709907874	0.59765625	0.6875
chr2B	27550000	28540000	chr2B	27550000	28540000	255,255,0	1.591037868086869	0.10109451764149036	0.08720715642012883	0.8884	0.8956
chr2B	36480000	37680000	chr2B	36480000	37680000	255,255,0	1.5197303175007888	0.10382102568464774	0.08442005460363919	0.8079234972677596	0.8885245901639345
chr2B	78000000	79030000	chr2B	78000000	79030000	255,255,0	1.146752199863164	0.0943518802072552	0.0930332789927958	0.6335059171597633	0.7120025255633611
chr2B	122920000	123420000	chr2B	122920000	123420000	255,255,0	1.387319171254835	0.09300234833129284	0.09411964635062389	0.8353846153846154	0.8569230769230769
chr2B	107580000	108670000	chr2B	107580000	108670000	255,255,0	1.7632952043134156	0.09582069694166215	0.09095165512766834	0.9219283746556475	0.9313070094888276
chr2B	43590000	44240000	chr2B	43590000	44240000	255,255,0	1.2372011297926193	0.11256168001971979	0.07282463556489752	0.7015610651974288	0.8420569329660239
chr2B	73760000	74150000	chr2B	73760000	74150000	255,255,0	0.9915700945440495	0.09804223268484666	0.08601047993264133	0.7665744978387998	0.5110761505212307
chr2B	26530000	27520000	chr2B	26530000	27520000	255,255,0	1.2923471598668272	0.10324918417175814	0.08018019102602011	0.6584	0.8984
chr2B	13730000	14390000	chr2B	13730000	14390000	255,255,0	1.22794017482095	0.09143913052367975	0.09190321457073142	0.803030303030303	0.7352941176470589
chr2B	42570000	43480000	chr2B	42570000	43480000	255,255,0	1.6589143185990511	0.08129348289425198	0.1009679691523884	0.947069943289225	0.7585066162570888
chr2B	73180000	73620000	chr2B	73180000	73620000	255,255,0	1.02068280347295	0.11251954972147206	0.06730700244279895	0.5652173913043478	0.6857707509881423
chr2B	61200000	61760000	chr2B	61200000	61760000	255,255,0	1.7792516485400791	0.09349898371490847	0.08619978474543262	0.9083614410276651	0.8696497131989973
chr2B	24630000	25400000	chr2B	24630000	25400000	255,255,0	1.5799582876584204	0.09727229057351111	0.08215917532843886	0.8422090729783037	0.905982905982906
chr2B	85890000	86610000	chr2B	85890000	86610000	255,255,0	1.0821550787549203	0.08132950485278113	0.09758226528506983	0.753003003003003	0.5968468468468469
chr2B	57360000	58260000	chr2B	57360000	58260000	255,255,0	1.1089301191273218	0.0939170057525745	0.08398887963448606	0.576328502415459	0.7956521739130434
chr2B	37700000	38300000	chr2B	37700000	38300000	255,255,0	1.4519316384434195	0.09061355833131873	0.08629752413291893	0.9075268817204301	0.8204301075268817
chr2B	127470000	128200000	chr2B	127470000	128200000	255,255,0	1.4429641256388281	0.10049420003197383	0.07635647164261497	0.7825197313331789	0.9370514796272872
chr2B	70470000	71450000	chr2B	70470000	71450000	255,255,0	1.3456711843708782	0.0940958381185004	0.0826140021153586	0.7174571428571428	0.7599836734693878
chr2B	22190000	22810000	chr2B	22190000	22810000	255,255,0	1.0942418821958624	0.12689951379244835	0.049578308166149554	0.6733870967741935	0.7792338709677419
chr2B	82780000	83460000	chr2B	82780000	83460000	255,255,0	1.0533346476238907	0.0868603640256319	0.08575904224498755	0.5571428571428572	0.7302521008403361
chr2B	49830000	50050000	chr2B	49830000	50050000	255,255,0	0.8778289761630125	0.10204872202575943	0.06685680305888418	0.6666666666666666	0.5984848484848485
chr2B	93180000	93890000	chr2B	93180000	93890000	255,255,0	0.9620322202476181	0.10135261529941103	0.06576431952266977	0.7407407407407407	0.5023148148148148
chr2B	94930000	95500000	chr2B	94930000	95500000	255,255,0	0.7350293649378998	0.10243069895393334	0.0630781278880483	0.5017835909631391	0.5136741973840666
chr2B	120380000	120790000	chr2B	120380000	120790000	255,255,0	0.901973005926767	0.07762750247027606	0.08774835753462254	0.5057945615919498	0.7788644543690052
chr2B	55060000	55410000	chr2B	55060000	55410000	255,255,0	0.8133093996153986	0.1132038717352988	0.04947006924688052	0.6574074074074074	0.5
chr2B	53250000	54160000	chr2B	53250000	54160000	255,255,0	1.386171007908788	0.07360883250975622	0.08862125573757003	0.8757088846880907	0.6895085066162571
chr2B	24070000	24530000	chr2B	24070000	24530000	255,255,0	1.3153369054029356	0.08194841467576525	0.07783048083045194	0.8170289855072463	0.8586956521739131
chr2B	65600000	66390000	chr2B	65600000	66390000	255,255,0	1.6669407628866841	0.09427537508035275	0.06432328553585942	0.789375	0.94
chr2B	73180000	73430000	chr2B	73180000	73430000	255,255,0	1.1844571954474108	0.07885977672868592	0.07807914114615899	0.7717825443786982	0.6476947731755425
chr2B	86630000	87310000	chr2B	86630000	87310000	255,255,0	1.0330914187128735	0.09234987737187564	0.06422079239536946	0.6478991596638656	0.6663865546218487
chr2B	56090000	56570000	chr2B	56090000	56570000	255,255,0	0.9536941440377196	0.07347851391733354	0.08232080711932033	0.5716666666666667	0.63
chr2B	94720000	95440000	chr2B	94720000	95440000	255,255,0	1.1485156296292096	0.0896364163738321	0.06600267631832155	0.8175675675675675	0.6028528528528528
chr2B	35520000	36460000	chr2B	35520000	36460000	255,255,0	1.1161957558978912	0.0717741786088357	0.08358044107681512	0.4091312056737589	0.8914007092198581
chr2B	82360000	82730000	chr2B	82360000	82730000	255,255,0	1.3971095780828409	0.07396299583196517	0.08055772141542619	0.7867036011080333	0.8310249307479224
chr2B	72580000	73090000	chr2B	72580000	73090000	255,255,0	1.6533179729766894	0.07449839204243144	0.07837572148597224	0.841715976331361	0.8831360946745562
chr2B	91120000	91410000	chr2B	91120000	91410000	255,255,0	1.0805389354982378	0.05617697015599711	0.09623419070815487	0.7157142857142857	0.696984126984127
chr2B	98860000	99110000	chr2B	98860000	99110000	255,255,0	1.0117708438773199	0.07760440493876905	0.07423987340572225	0.5207100591715976	0.7928994082840237
chr2B	41850000	42500000	chr2B	41850000	42500000	255,255,0	1.755928457886879	0.08340477450701939	0.06836010648059665	0.7731864095500459	0.967860422405877
chr2B	107410000	107580000	chr2B	107410000	107580000	255,255,0	1.2885092672466056	0.06581166848943343	0.08560556565116395	0.7407407407407407	0.7407407407407407
chr2B	4640000	5310000	chr2B	4640000	5310000	255,255,0	1.5079359949888915	0.09662648957346368	0.05477259621660735	0.8226643598615917	0.921280276816609
chr2B	122600000	122890000	chr2B	122600000	122890000	255,255,0	0.8784906023281092	0.10128674822266807	0.04972054560424301	0.6255050505050506	0.6392424242424243
chr2B	106280000	106830000	chr2B	106280000	106830000	255,255,0	1.6510869934266021	0.06144938432902619	0.0891345994278318	0.889030612244898	0.9247448979591837
chr2B	350000	940000	chr2B	350000	940000	255,255,0	0.9329565239594708	0.060371366140561586	0.09014826554329304	0.51	0.7788888888888889
chr2B	11230000	11930000	chr2B	11230000	11930000	255,255,0	1.082595409337173	0.06496267862575156	0.08332018482939704	0.7325396825396825	0.7119047619047619
chr2B	100130000	100760000	chr2B	100130000	100760000	255,255,0	0.9099803997815676	0.08081848128988171	0.06677273894785266	0.6669921875	0.5615234375
chr2B	27560000	28070000	chr2B	27560000	28070000	255,255,0	1.2228400284058174	0.07980247215357261	0.06722252991591587	0.915680473372781	0.6168639053254438
chr2B	44270000	45160000	chr2B	44270000	45160000	255,255,0	1.6394457444090218	0.07406851254702926	0.07275606389877781	0.7881481481481482	0.9525925925925925
chr2B	69760000	70100000	chr2B	69760000	70100000	255,255,0	1.1108959969233563	0.06917655875329481	0.07756895109885346	0.7352941176470589	0.7156862745098039
chr2B	28080000	28530000	chr2B	28080000	28530000	255,255,0	1.258343909162133	0.06571230629131888	0.08043811724036484	0.6691871455576559	0.9073724007561437
chr2B	62480000	62750000	chr2B	62480000	62750000	255,255,0	1.409668868959411	0.10827584984357952	0.03688497597385931	0.6989795918367347	0.8928571428571429
chr2B	10440000	11060000	chr2B	10440000	11060000	255,255,0	1.076884170627927	0.0699200658814761	0.07465756529015975	0.7893145161290323	0.5897177419354839
chr2B	63080000	63660000	chr2B	63080000	63660000	255,255,0	1.1096518140407268	0.08171708837606743	0.0618795917929046	0.7022988505747126	0.6908045977011494
chr2B	83490000	84140000	chr2B	83490000	84140000	255,255,0	1.424402727510106	0.07691202473239939	0.06500364574222776	0.8640955004591369	0.7474747474747475
chr2B	110310000	110460000	chr2B	110310000	110460000	255,255,0	0.9017348222904074	0.029144185054896195	0.11257391126264606	0.671875	0.578125
chr2B	91490000	91800000	chr2B	91490000	91800000	255,255,0	1.386262875218177	0.09942712476165488	0.04207774390148561	0.77734375	0.85546875
chr2B	60560000	61030000	chr2B	60560000	61030000	255,255,0	1.5815491802027586	0.045892414449368604	0.09535380188584541	0.8246527777777778	0.9010416666666666
chr2B	50640000	51050000	chr2B	50640000	51050000	255,255,0	1.2025579043137855	0.04502964272736502	0.09596383959839436	0.6575963718820862	0.8344671201814059
chr2B	81580000	82080000	chr2B	81580000	82080000	255,255,0	1.3151356053680097	0.07343483333219096	0.0645377716160318	0.6723076923076923	0.8353846153846154
chr2B	56800000	56980000	chr2B	56800000	56980000	255,255,0	0.5646988579527945	0.049636109836337074	0.0877390634397201	0.5	0.5
chr2B	72120000	72510000	chr2B	72120000	72510000	255,255,0	0.8996085266315315	0.057530103367234964	0.07871276736368173	0.5425	0.6175
chr2B	109160000	109300000	chr2B	109160000	109300000	255,255,0	0.8191239496766489	0.07399723757662957	0.06148282507575634	0.5178571428571429	0.5178571428571429
chr2B	92910000	93120000	chr2B	92910000	93120000	255,255,0	1.1436431234703281	0.06981710492111057	0.0641087015908624	0.7768595041322314	0.6611570247933884
chr2B	118350000	118870000	chr2B	118350000	118870000	255,255,0	0.9991961003778764	0.06801246568493566	0.06572378561574227	0.688034188034188	0.6652421652421653
chr2B	125640000	126190000	chr2B	125640000	126190000	255,255,0	1.5331134524853116	0.08473781928997404	0.04889655282559138	0.9145408163265306	0.9323979591836735
chr2B	1560000	2190000	chr2B	1560000	2190000	255,255,0	0.9754323607589951	0.05220311991623547	0.08105002015287417	0.6318359375	0.6787109375
chr2B	61820000	62370000	chr2B	61820000	62370000	255,255,0	1.667491914266784	0.06570487110527973	0.06726103984722903	0.8915816326530612	0.9119897959183674
chr2B	103440000	104010000	chr2B	103440000	104010000	255,255,0	1.6488393753083945	0.07545200876122188	0.0570895791927023	0.896551724137931	0.9227110582639715
chr2B	40420000	41040000	chr2B	40420000	41040000	255,255,0	1.2860313814704498	0.055218246220028605	0.07703051675391966	0.692091831067271	0.856577597825765
chr2B	112930000	113520000	chr2B	112930000	113520000	255,255,0	1.4895414712519228	0.05789167089554245	0.07425603614931556	0.8944444444444445	0.85
chr2B	46810000	47110000	chr2B	46810000	47110000	255,255,0	0.9908581287586684	0.07143368695613027	0.06039950094474167	0.5875	0.7041666666666667
chr2B	49570000	49800000	chr2B	49570000	49800000	255,255,0	1.002120855806698	0.06770195382978156	0.06307757225093515	0.6066713695661065	0.7342835916520127
chr2B	63690000	64170000	chr2B	63690000	64170000	255,255,0	0.9644510794569099	0.05315454566481036	0.07731716975215405	0.7783333333333333	0.5783333333333334
chr2B	26070000	26420000	chr2B	26070000	26420000	255,255,0	1.2282088839911878	0.06967028766275501	0.0607918846288774	0.8240740740740741	0.7561728395061729
chr2B	24390000	24530000	chr2B	24390000	24530000	255,255,0	0.7084100302764108	0.040274011517393446	0.08916247365352757	0.5089285714285714	0.5357142857142857
chr2B	120380000	120680000	chr2B	120380000	120680000	255,255,0	0.7859698887334081	0.05301090134738785	0.07640584948093218	0.6125	0.5458333333333333
chr2B	22870000	23470000	chr2B	22870000	23470000	255,255,0	1.023318376208062	0.05765614282433021	0.07075367461124998	0.5645161290322581	0.8075268817204301
chr2B	86620000	87030000	chr2B	86620000	87030000	255,255,0	1.0535003124609168	0.0715276810078583	0.05636650915278672	0.7981859410430839	0.5034013605442177
chr2B	92400000	92810000	chr2B	92400000	92810000	255,255,0	1.6348865591403556	0.055040660987782875	0.07255028169483005	0.9297052154195011	0.8934240362811792
chr2B	113580000	113860000	chr2B	113580000	113860000	255,255,0	1.5130237199838736	0.06919062661463202	0.05810585978396102	0.8904761904761904	0.861904761904762
chr2B	116240000	116620000	chr2B	116240000	116620000	255,255,0	1.1535903785975452	0.06400995671579592	0.0630057614528178	0.5763157894736842	0.9131578947368421
chr2B	65970000	66330000	chr2B	65970000	66330000	255,255,0	1.0413229567650164	0.031622264504177384	0.09456032555868293	0.5116959064327485	0.7339181286549707
chr2B	97700000	98240000	chr2B	97700000	98240000	255,255,0	1.4995356089272889	0.06316200060846555	0.06260715035841657	0.7314814814814815	0.9431216931216931
chr2B	55460000	55980000	chr2B	55460000	55980000	255,255,0	1.5519334033375682	0.060247958877077123	0.06512207596510003	0.8105413105413105	0.9301994301994302
chr2B	90560000	91080000	chr2B	90560000	91080000	255,255,0	1.6022427580247092	0.050297349834243804	0.07440490020514615	0.9558404558404558	0.8418803418803419
chr2B	109160000	109580000	chr2B	109160000	109580000	255,255,0	0.793091801810939	0.07265762299245807	0.0512354107977589	0.5952380952380952	0.512987012987013
chr2B	94130000	94590000	chr2B	94130000	94590000	255,255,0	1.5392620735283757	0.04774941435501023	0.075581066474491	0.8786231884057971	0.8858695652173914
chr2B	13290000	13550000	chr2B	13290000	13550000	255,255,0	0.7833154334877281	0.07119712621762775	0.05207449007733658	0.6483100233100232	0.5526556776556777
chr2B	14840000	15280000	chr2B	14840000	15280000	255,255,0	1.1107123897523352	0.073866542926001	0.04923700358420793	0.7727272727272727	0.6739130434782609
chr2B	126220000	126840000	chr2B	126220000	126840000	255,255,0	1.2819963586504781	0.06071124851234516	0.06183795228029852	0.8296370967741935	0.84375
chr2B	69480000	69700000	chr2B	69480000	69700000	255,255,0	0.80175125632553	0.03448864280674457	0.087853742359	0.5087878787878788	0.5942424242424242
chr2B	87410000	87950000	chr2B	87410000	87950000	255,255,0	1.0997507090877474	0.05714175148695768	0.06488551797588075	0.5515873015873016	0.7632275132275133
chr2B	2450000	2890000	chr2B	2450000	2890000	255,255,0	0.9196688827358012	0.07359424753595692	0.04825732650674505	0.6541501976284585	0.5830039525691699
chr2B	10450000	10940000	chr2B	10450000	10940000	255,255,0	0.9441258165434951	0.06369896786072587	0.05790027886359395	0.7648	0.528
chr2B	41320000	41830000	chr2B	41320000	41830000	255,255,0	1.3716659693910087	0.06981192521294205	0.05174219445759422	0.8698224852071006	0.8180473372781065
chr2B	123900000	124530000	chr2B	123900000	124530000	255,255,0	1.7538842449301866	0.09658816519481228	0.024745941162109375	0.7177734375	0.974609375
chr2B	77370000	77970000	chr2B	77370000	77970000	255,255,0	1.7705596045234715	0.06636256994211726	0.05457840785776791	0.9150537634408602	0.9172043010752688
chr2B	122180000	122540000	chr2B	122180000	122540000	255,255,0	1.3555291880106592	0.05597868169675681	0.06453850718916154	0.7456140350877193	0.9269005847953217
chr2B	25530000	26040000	chr2B	25530000	26040000	255,255,0	1.649714856066153	0.07065643655511739	0.049842676450653545	0.9304733727810651	0.9363905325443787
chr2B	132040000	132410000	chr2B	132040000	132410000	255,255,0	1.1677968963776402	0.07935535597090254	0.04085424312944025	0.7257617728531855	0.775623268698061
chr2B	55080000	55290000	chr2B	55080000	55290000	255,255,0	1.2203657771660734	0.0503408188166157	0.06970770752324246	0.7933884297520661	0.6942148760330579
chr2B	44830000	45110000	chr2B	44830000	45110000	255,255,0	1.1921343741161912	0.029336576686245494	0.09039358866024211	0.5380952380952381	0.8714285714285714
chr2B	52440000	52940000	chr2B	52440000	52940000	255,255,0	1.418227740644582	0.06358043748064307	0.05579333084002647	0.8538461538461538	0.7923076923076923
chr2B	79620000	79960000	chr2B	79620000	79960000	255,255,0	1.709888274232429	0.05927870898834335	0.05969135307827056	0.761437908496732	0.9117647058823529
chr2B	61390000	61690000	chr2B	61390000	61690000	255,255,0	1.2401723704529162	0.045907902793923344	0.07258960607191067	0.6958333333333333	0.8291666666666667
chr2B	6130000	6610000	chr2B	6130000	6610000	255,255,0	1.3522848705332327	0.05534767867810163	0.0628415627549969	0.8283333333333334	0.8383333333333334
chr2B	67470000	68070000	chr2B	67470000	68070000	255,255,0	1.4477503180277342	0.04962071570368602	0.06827261910177879	0.7838709677419354	0.8913978494623656
chr2B	75080000	75640000	chr2B	75080000	75640000	255,255,0	1.2286025544508568	0.061665343515406354	0.055936482695572005	0.7573891625615764	0.7179802955665024
chr2B	101960000	102470000	chr2B	101960000	102470000	255,255,0	0.9265657550745112	0.06804616357575162	0.0488051884551116	0.7174556213017751	0.5192307692307693
chr2B	102960000	103360000	chr2B	102960000	103360000	255,255,0	1.312415131859889	0.03826377409757775	0.07827024010077438	0.6214285714285714	0.9214285714285714
chr2B	98490000	98780000	chr2B	98490000	98780000	255,255,0	1.4624003146506885	0.05089351670091491	0.06433334318434145	0.8711111111111111	0.8622222222222222
chr2B	128960000	129280000	chr2B	128960000	129280000	255,255,0	1.0981181467360175	0.05034279831944054	0.06476888591859095	0.7610294117647058	0.7022058823529411
chr2B	101400000	101840000	chr2B	101400000	101840000	255,255,0	1.3319869910900408	0.059471368402814556	0.05472714130629827	0.7845849802371542	0.883399209486166
chr2B	114900000	115240000	chr2B	114900000	115240000	255,255,0	1.3889203065215916	0.05147674284859183	0.06267419660472735	0.9183006535947712	0.8071895424836601
chr2B	120830000	121000000	chr2B	120830000	121000000	255,255,0	1.0728399031229154	0.08637426215346719	0.02749087435971973	0.7407407407407407	0.7160493827160493
chr2B	96420000	96660000	chr2B	96420000	96660000	255,255,0	1.3106149283845747	0.055308549593015205	0.058248717239973935	0.7884615384615384	0.7884615384615384
chr2B	88370000	88870000	chr2B	88370000	88870000	255,255,0	1.6616782981860583	0.05676038522096527	0.056672856900558205	0.8876923076923077	0.8876923076923077
chr2B	23500000	24060000	chr2B	23500000	24060000	255,255,0	1.1061158210012119	0.05853951835809694	0.05398428804804097	0.7820197044334976	0.6810344827586207
chr2B	126870000	127320000	chr2B	126870000	127320000	255,255,0	1.5021329759493702	0.04201853235803113	0.07011553616846167	0.9111531190926276	0.8733459357277883
chr2B	70190000	70450000	chr2B	70190000	70450000	255,255,0	1.0923383947803018	0.06365907125313838	0.048330287074334885	0.532967032967033	0.8186813186813187
chr2B	54200000	54580000	chr2B	54200000	54580000	255,255,0	1.434287009217437	0.05118711429185839	0.060732385541757514	0.8394736842105263	0.8131578947368421
chr2B	71930000	72100000	chr2B	71930000	72100000	255,255,0	1.096675841085777	0.06257436558544702	0.04911514727314925	0.5925925925925926	0.7407407407407407
chr2B	13600000	13730000	chr2B	13600000	13730000	255,255,0	0.7098660910753737	0.07829097963943654	0.03303701741737772	0.5069444444444444	0.5069444444444444
chr2B	59120000	59600000	chr2B	59120000	59600000	255,255,0	0.9600312472265161	0.05729281186971599	0.05359608628640127	0.675	0.5778448275862069
chr2B	128250000	128570000	chr2B	128250000	128570000	255,255,0	1.461712960184717	0.06416645008294641	0.045685625345050065	0.9154411764705882	0.8566176470588235
chr2B	71480000	71820000	chr2B	71480000	71820000	255,255,0	1.2954626016542474	0.049235419121474736	0.0598622014766208	0.8660130718954249	0.6633986928104575
chr2B	36480000	36670000	chr2B	36480000	36670000	255,255,0	1.0912367519780264	0.07687317426609414	0.03185241259458477	0.77	0.57
chr2B	28590000	29090000	chr2B	28590000	29090000	255,255,0	1.1396402678784998	0.06888067078453552	0.039272374703804486	0.8538461538461538	0.5923076923076923
chr2B	131350000	131610000	chr2B	131350000	131610000	255,255,0	1.287834917789612	0.046504450118508844	0.06135714119131509	0.7527472527472527	0.7967032967032966
chr2B	91840000	92250000	chr2B	91840000	92250000	255,255,0	0.9396582192817744	0.048881597667652224	0.05798533733381858	0.5170068027210885	0.7528344671201814
chr2B	51660000	52030000	chr2B	51660000	52030000	255,255,0	1.1112460689499581	0.059246007310405385	0.04731580436168584	0.7645429362880887	0.631578947368421
chr2B	63290000	63660000	chr2B	63290000	63660000	255,255,0	1.1534843951563554	0.051869327348643315	0.054428051752105716	0.7202216066481995	0.7423822714681441
chr2B	113220000	113470000	chr2B	113220000	113470000	255,255,0	1.3184081275517623	0.032094494473723145	0.074171893017934	0.863905325443787	0.8284023668639053
chr2B	38800000	39360000	chr2B	38800000	39360000	255,255,0	1.8222519513484636	0.047693059410635286	0.05733879434435285	0.9347290640394089	0.9568965517241379
chr2B	79090000	79520000	chr2B	79090000	79520000	255,255,0	1.2276043949790252	0.059991786333887825	0.044953271247224785	0.8409090909090909	0.5857438016528926
chr2B	64710000	64970000	chr2B	64710000	64970000	255,255,0	1.0416082929857002	0.07148262087808235	0.03307405411990959	0.6868131868131868	0.6648351648351648
chr2B	32370000	32740000	chr2B	32370000	32740000	255,255,0	1.3187955779648435	0.0448111985839915	0.05916070886660926	0.703601108033241	0.8864265927977839
chr2B	96690000	96860000	chr2B	96690000	96860000	255,255,0	1.246369440079658	0.0678971846302164	0.0347858801009443	0.7407407407407407	0.7407407407407407
chr2B	66430000	66950000	chr2B	66430000	66950000	255,255,0	1.6123339343120286	0.06213834674133703	0.040188612112134585	0.9201457374534298	0.8041584483892177
chr2B	108670000	108940000	chr2B	108670000	108940000	255,255,0	1.4457515621959525	0.05807838250860975	0.04372853445321004	0.8622448979591837	0.8316326530612245
chr2B	64400000	64630000	chr2B	64400000	64630000	255,255,0	1.3785309820463423	0.03146693630141468	0.0703153525318411	0.7430555555555556	0.8541666666666666
chr2B	82100000	82310000	chr2B	82100000	82310000	255,255,0	1.3051133686814103	0.054188011859039625	0.04682697304704567	0.7603305785123967	0.743801652892562
chr2B	31900000	32320000	chr2B	31900000	32320000	255,255,0	1.1167086348098918	0.04865649257039689	0.05150930260195913	0.7987012987012987	0.6515151515151515
chr2B	105910000	106170000	chr2B	105910000	106170000	255,255,0	1.0476079415603996	0.060318089617265744	0.03957718922387013	0.6758241758241759	0.7637362637362637
chr2B	76990000	77320000	chr2B	76990000	77320000	255,255,0	1.634111595866806	0.05040989511806393	0.04938423022028057	0.8927335640138409	0.8996539792387543
chr2B	131190000	131320000	chr2B	131190000	131320000	255,255,0	0.8289749023178041	0.047519719588954935	0.05203950857959999	0.5306122448979592	0.5306122448979592
chr2B	7830000	8200000	chr2B	7830000	8200000	255,255,0	1.4336306398932586	0.0458512524161436	0.05358577568164019	0.7534626038781164	0.9307479224376731
chr2B	8240000	8630000	chr2B	8240000	8630000	255,255,0	1.1405829919837143	0.05776193307157945	0.04089083146019405	0.8225	0.6225
chr2B	50110000	50310000	chr2B	50110000	50310000	255,255,0	1.222937162060734	0.06991704929856904	0.028722348743820035	0.7545454545454545	0.7727272727272727
chr2B	6760000	7110000	chr2B	6760000	7110000	255,255,0	1.3534126048974007	0.06161867400388643	0.036413673051247666	0.8425925925925926	0.8179012345679012
chr2B	56310000	56620000	chr2B	56310000	56620000	255,255,0	0.914292455105879	0.035755269321890416	0.062048067456129695	0.5025791266025641	0.6768913595085472
chr2B	38330000	38770000	chr2B	38330000	38770000	255,255,0	1.481210082896525	0.05459930176489619	0.043188718349523175	0.8557312252964426	0.9229249011857708
chr2B	88070000	88350000	chr2B	88070000	88350000	255,255,0	1.3293928948089886	0.05610518180171409	0.04153145960382934	0.7285714285714285	0.8238095238095238
chr2B	126410000	126690000	chr2B	126410000	126690000	255,255,0	0.7032548527686889	0.043817770846212856	0.05342163130256398	0.54375	0.50625
chr2B	79990000	80180000	chr2B	79990000	80180000	255,255,0	1.3313617507226825	0.06465089272325422	0.032343032213567297	0.77	0.67
chr2B	119400000	119680000	chr2B	119400000	119680000	255,255,0	1.108654667669229	0.03556944368803301	0.06125687087808848	0.5369047619047619	0.8767006802721089
chr2B	4270000	4450000	chr2B	4270000	4450000	255,255,0	1.0909305056615701	0.058002106686312296	0.038553635297054654	0.7444444444444445	0.6555555555555556
chr2B	115710000	115970000	chr2B	115710000	115970000	255,255,0	0.9302913235639818	0.04422138641848647	0.05227553983763358	0.5659340659340659	0.7307692307692307
chr2B	27610000	27800000	chr2B	27610000	27800000	255,255,0	0.9515790247129933	0.0652930154586115	0.031028048589859955	0.753179947624392	0.5251589973812196
chr2B	58480000	58850000	chr2B	58480000	58850000	255,255,0	1.2330282131453683	0.04845712073921414	0.04766177697445618	0.7867036011080333	0.7479224376731302
chr2B	72320000	72490000	chr2B	72320000	72490000	255,255,0	0.9663761126616907	0.025789773952692843	0.07022967683962344	0.6172839506172839	0.6419753086419753
chr2B	112940000	113190000	chr2B	112940000	113190000	255,255,0	1.4130183036238084	0.06425890650671717	0.03151472506892679	0.863905325443787	0.8284023668639053
chr2B	107100000	107390000	chr2B	107100000	107390000	255,255,0	1.3684702324062894	0.05077458741102983	0.04483581280062747	0.88	0.7822222222222223
chr2B	115300000	115610000	chr2B	115300000	115610000	255,255,0	1.0254205558033598	0.04886402303734663	0.046380695166230626	0.69140625	0.72265625
chr2B	5330000	5730000	chr2B	5330000	5730000	255,255,0	1.2815932862188881	0.05641866067545892	0.038072280558124144	0.85	0.7595238095238095
chr2B	122980000	123220000	chr2B	122980000	123220000	255,255,0	0.9503162363934595	0.06668856205454966	0.027688714849899862	0.8141025641025641	0.5064102564102564
chr2B	121490000	121700000	chr2B	121490000	121700000	255,255,0	0.8409343249949107	0.06648980621702824	0.027717332496035904	0.5619834710743802	0.7272727272727273
chr2B	97010000	97390000	chr2B	97010000	97390000	255,255,0	1.050836938863451	0.05319821519798042	0.04081161965877991	0.7026315789473684	0.7026315789473684
chr2B	65040000	65300000	chr2B	65040000	65300000	255,255,0	1.4791932144744298	0.04566927525242971	0.04710353584315674	0.8296703296703297	0.8736263736263736
chr2B	41350000	41600000	chr2B	41350000	41600000	255,255,0	0.931833659560874	0.06274394399494383	0.029055534524284318	0.727810650887574	0.5207100591715976
chr2B	990000	1520000	chr2B	990000	1520000	255,255,0	0.9544262529069567	0.04731162459598802	0.04437738871433197	0.7270233196159122	0.5761316872427984
chr2B	87740000	87950000	chr2B	87740000	87950000	255,255,0	1.0951370918082994	0.026579857279143363	0.06504854591269599	0.5289256198347108	0.7272727272727273
chr2B	87640000	87950000	chr2B	87640000	87950000	255,255,0	1.4271519957058545	0.04008423453480713	0.051065533490109255	0.72265625	0.87109375
chr2B	100770000	101010000	chr2B	100770000	101010000	255,255,0	1.3029832338891298	0.044678743850321834	0.04633457917509981	0.8525641025641025	0.7884615384615384
chr2B	85490000	85870000	chr2B	85490000	85870000	255,255,0	1.1218602279419008	0.04397165152711845	0.04698954283979226	0.5657894736842105	0.8131578947368421
chr2B	68400000	68720000	chr2B	68400000	68720000	255,255,0	1.4491278077241696	0.0459267670510938	0.04498313595086312	0.8272058823529411	0.8713235294117647
chr2B	90250000	90530000	chr2B	90250000	90530000	255,255,0	0.9457009936794915	0.029873527321960663	0.06095684547733207	0.513671875	0.7284446022727273
chr2B	65640000	65950000	chr2B	65640000	65950000	255,255,0	1.0355122419679494	0.05155294869538708	0.03882685786890844	0.75390625	0.61328125
chr2B	7130000	7510000	chr2B	7130000	7510000	255,255,0	1.379338116696834	0.039254505159342284	0.0509381994746851	0.8763157894736842	0.8026315789473685
chr2B	23710000	24060000	chr2B	23710000	24060000	255,255,0	0.9117211098549276	0.05219651493815819	0.037955159402775406	0.5771604938271605	0.6820987654320988
chr2B	109770000	109910000	chr2B	109770000	109910000	255,255,0	0.7919434110394907	0.04398602539134403	0.04592922455642012	0.5446428571428572	0.5089285714285714
chr2B	52230000	52390000	chr2B	52230000	52390000	255,255,0	1.184842727866333	0.03374277785832485	0.05581508883427172	0.7083333333333334	0.7083333333333334
chr2B	7520000	7800000	chr2B	7520000	7800000	255,255,0	1.4241811354799347	0.04280902973560255	0.04640927785050969	0.8523809523809524	0.8714285714285714
chr2B	109920000	110070000	chr2B	109920000	110070000	255,255,0	1.047264132479344	0.04200162535655714	0.04682655473090429	0.671875	0.671875
chr2B	32810000	33010000	chr2B	32810000	33010000	255,255,0	1.230688128516637	0.05966417095834846	0.029002071527565988	0.7909090909090909	0.7545454545454545
chr2B	29180000	29700000	chr2B	29180000	29700000	255,255,0	0.9491243726885454	0.03806283267087017	0.05012030140524059	0.6589140916063994	0.6609787281165374
chr2B	33870000	34240000	chr2B	33870000	34240000	255,255,0	0.9207816340490436	0.0353891513140753	0.05272165563791073	0.5872576177285319	0.7063711911357341
chr2B	58900000	59090000	chr2B	58900000	59090000	255,255,0	1.0741902403313142	0.03774307453934183	0.049906851195569216	0.65	0.71
chr2B	14400000	14720000	chr2B	14400000	14720000	255,255,0	0.7264534533061284	0.03481448228364477	0.052642844490025105	0.5110294117647058	0.5036764705882353
chr2B	112500000	112890000	chr2B	112500000	112890000	255,255,0	1.4075274296824896	0.03197277313942529	0.0548409761927689	0.8275	0.9025
chr2B	123620000	123890000	chr2B	123620000	123890000	255,255,0	1.0995740697407759	0.04755628400516042	0.0370852986306023	0.7806122448979592	0.6989795918367347
chr2B	98320000	98480000	chr2B	98320000	98480000	255,255,0	0.8685836494141691	0.052009268184500995	0.032434296864310964	0.5972222222222222	0.5694444444444444
chr2B	54810000	55040000	chr2B	54810000	55040000	255,255,0	1.373699191383023	0.04012382353919486	0.043741150635976875	0.8125	0.8263888888888888
chr2B	95000000	95390000	chr2B	95000000	95390000	255,255,0	0.9276289522000027	0.04168830045782451	0.041648029147160114	0.5725	0.7175
chr2B	52960000	53230000	chr2B	52960000	53230000	255,255,0	1.3847297915405172	0.03472450089438837	0.048465007162559276	0.7602040816326531	0.8418367346938775
chr2B	46210000	46460000	chr2B	46210000	46460000	255,255,0	1.0384133663970463	0.027803273703667933	0.05502341891507703	0.757396449704142	0.6390532544378699
chr2B	37710000	37960000	chr2B	37710000	37960000	255,255,0	1.2359979498837443	0.05788384274767053	0.024922313897510033	0.8757396449704142	0.650887573964497
chr2B	103690000	103970000	chr2B	103690000	103970000	255,255,0	1.0454870945125412	0.024684461896331014	0.057982929428558566	0.5	0.8428571428571429
chr2B	88890000	89230000	chr2B	88890000	89230000	255,255,0	1.2505309232376987	0.0524474767962603	0.02974785511762274	0.8790849673202614	0.6176470588235294
chr2B	47660000	47910000	chr2B	47660000	47910000	255,255,0	1.4422142106906655	0.031782289579997056	0.04988727662845996	0.8520710059171598	0.863905325443787
chr2B	23150000	23440000	chr2B	23150000	23440000	255,255,0	1.0508450549879536	0.029665739264888684	0.05151854280909508	0.6666666666666666	0.7555555555555555
chr2B	78080000	78340000	chr2B	78080000	78340000	255,255,0	1.148169450703998	0.0550992209907126	0.0250509579073519	0.6978021978021978	0.7747252747252747
chr2B	76990000	77170000	chr2B	76990000	77170000	255,255,0	1.1175531132121779	0.061284599073389706	0.018737677409699473	0.7666666666666667	0.5444444444444444
chr2B	118130000	118330000	chr2B	118130000	118330000	255,255,0	1.021837294992633	0.042715505663754025	0.035134877724541005	0.7	0.7
chr2B	117820000	117980000	chr2B	117820000	117980000	255,255,0	0.7942378638805402	0.04411349643745541	0.03367387029455049	0.5972222222222222	0.5138888888888888
chr2B	24080000	24330000	chr2B	24080000	24330000	255,255,0	0.9708117736291373	0.03220687913022294	0.04554316917865545	0.8284023668639053	0.5325443786982249
chr2B	59650000	60000000	chr2B	59650000	60000000	255,255,0	1.1537319568483264	0.03728463891431881	0.0387559241311119	0.7685185185185185	0.7438271604938271
chr2B	5430000	5610000	chr2B	5430000	5610000	255,255,0	0.7830247252777935	0.05299281286749735	0.02284815315218688	0.6111111111111112	0.5
chr2B	85920000	86220000	chr2B	85920000	86220000	255,255,0	1.1799788054179785	0.03938756764187876	0.03622198832289324	0.7541666666666667	0.7208333333333333
chr2B	109600000	109760000	chr2B	109600000	109760000	255,255,0	1.0268441859339985	0.037609238598727564	0.03788994739018094	0.6805555555555556	0.6805555555555556
chr2B	127050000	127280000	chr2B	127050000	127280000	255,255,0	1.1119015290874006	0.018017681124294093	0.057458708463019204	0.6736111111111112	0.8402777777777778
chr2B	108420000	108640000	chr2B	108420000	108640000	255,255,0	0.9903158875414066	0.028525739785360053	0.046848317620029556	0.553030303030303	0.7803030303030303
chr2B	84210000	84520000	chr2B	84210000	84520000	255,255,0	0.9435742043546818	0.040296363562891443	0.03452987695938145	0.69140625	0.55078125
chr2B	44280000	44480000	chr2B	44280000	44480000	255,255,0	0.9711337837790862	0.04994368070152766	0.024380639638078398	0.7545454545454545	0.5
chr2B	66970000	67450000	chr2B	66970000	67450000	255,255,0	1.2227695630513091	0.0349931469792919	0.03848016163897616	0.695	0.865
chr2B	101980000	102260000	chr2B	101980000	102260000	255,255,0	0.8944622005322833	0.04665478183811032	0.026354846506546483	0.7380952380952381	0.5095238095238095
chr2B	123430000	123600000	chr2B	123430000	123600000	255,255,0	1.008190507463169	0.028799805980323737	0.04332534032706295	0.691358024691358	0.691358024691358
chr2B	52050000	52210000	chr2B	52050000	52210000	255,255,0	1.1377709285922175	0.03640786858463887	0.034741111807212996	0.7083333333333334	0.7083333333333334
chr2B	13840000	14020000	chr2B	13840000	14020000	255,255,0	0.9994555445799422	0.04091267539373942	0.029201175801020086	0.6555555555555556	0.7222222222222222
chr2B	121910000	122140000	chr2B	121910000	122140000	255,255,0	1.3062810985088444	0.036304515895654865	0.0336985002743114	0.8402777777777778	0.8402777777777778
chr2B	51510000	51650000	chr2B	51510000	51650000	255,255,0	0.8746327582399285	0.03940776301172314	0.03056108228018546	0.5535714285714286	0.5178571428571429
chr2B	41060000	41210000	chr2B	41060000	41210000	255,255,0	1.0003252655706403	0.04160639770918913	0.02832710839936789	0.671875	0.609375
chr2B	91840000	92000000	chr2B	91840000	92000000	255,255,0	0.8985787281038347	0.0455220290868674	0.022518147642921954	0.6527777777777778	0.5694444444444444
chr2B	56040000	56250000	chr2B	56040000	56250000	255,255,0	1.0660154592519648	0.03730335897627602	0.030339422805794675	0.7768595041322314	0.6115702479338843
chr2B	23500000	23700000	chr2B	23500000	23700000	255,255,0	0.9672885504752851	0.03879547741025161	0.02876378204315434	0.7727272727272727	0.5727272727272728
chr2B	72130000	72290000	chr2B	72130000	72290000	255,255,0	1.0736013307115853	0.03670391732401303	0.030738407302533955	0.7083333333333334	0.625
chr2B	109310000	109560000	chr2B	109310000	109560000	255,255,0	1.0854544289549755	0.04325617848260051	0.02400915734120905	0.7692307692307693	0.7100591715976331
chr2B	81580000	81740000	chr2B	81580000	81740000	255,255,0	0.9405198303744171	0.041737822020476226	0.025487478978304612	0.6467013888888888	0.5737847222222222
chr2B	126700000	126850000	chr2B	126700000	126850000	255,255,0	0.8740108793665886	0.022473437903889424	0.04462899140587298	0.546875	0.671875
chr2B	121050000	121240000	chr2B	121050000	121240000	255,255,0	0.7864855356722843	0.034668102719047765	0.03216368098036437	0.61	0.53
chr2B	41850000	41990000	chr2B	41850000	41990000	255,255,0	0.9186401024670283	0.0368725612499064	0.02977942410592722	0.5892857142857143	0.625
chr2B	69060000	69230000	chr2B	69060000	69230000	255,255,0	0.9198764810182695	0.04758054061825714	0.01902710029643711	0.6666666666666666	0.5432098765432098
chr2B	38810000	39090000	chr2B	38810000	39090000	255,255,0	1.0930963180390822	0.0422785734889016	0.024187345606837038	0.8761904761904762	0.5047619047619047
chr2B	23730000	23860000	chr2B	23730000	23860000	255,255,0	0.8107633498932578	0.04876935022542889	0.015043910778375346	0.5714285714285714	0.5714285714285714
chr2B	1030000	1340000	chr2B	1030000	1340000	255,255,0	0.9832145806545767	0.037227060079739825	0.026258384208540268	0.69140625	0.68359375
chr2B	62780000	62990000	chr2B	62780000	62990000	255,255,0	1.0959319603250812	0.03248071444067993	0.03096599172311503	0.743801652892562	0.6776859504132231
chr2B	22880000	23110000	chr2B	22880000	23110000	255,255,0	0.838749516101622	0.03850934603334613	0.024865108435886307	0.693997668997669	0.5416666666666667
chr2B	123920000	124120000	chr2B	123920000	124120000	255,255,0	0.882681169419224	0.04629589857197565	0.016337274920948157	0.7363636363636363	0.5
chr2B	63310000	63500000	chr2B	63310000	63500000	255,255,0	1.1226357145032013	0.03262114092870804	0.029104976685664766	0.75	0.71
chr2B	118610000	118780000	chr2B	118610000	118780000	255,255,0	0.7675180494083966	0.024537393633153284	0.03712802065016807	0.5185185185185185	0.5925925925925926
chr2B	80930000	81260000	chr2B	80930000	81260000	255,255,0	0.8473121347033621	0.03150356537939744	0.029559020734063888	0.5882352941176471	0.5605536332179931
chr2B	14070000	14240000	chr2B	14070000	14240000	255,255,0	0.9238284539809076	0.025564657765716862	0.035287301738005365	0.6172839506172839	0.6666666666666666
chr2B	76780000	76960000	chr2B	76780000	76960000	255,255,0	0.9040286215755724	0.02050381185845026	0.03909151844589115	0.5222222222222223	0.7
chr2B	126880000	127040000	chr2B	126880000	127040000	255,255,0	0.9188769034082112	0.04860328031423945	0.010728735636368069	0.7083333333333334	0.5972222222222222
chr2B	77380000	77560000	chr2B	77380000	77560000	255,255,0	0.9070832345797077	0.044041771978287854	0.015153381524394802	0.6777777777777778	0.5
chr2B	5800000	5940000	chr2B	5800000	5940000	255,255,0	0.7933694347260295	0.025918858933785316	0.03310022535221897	0.5892857142857143	0.5178571428571429
chr2B	45990000	46180000	chr2B	45990000	46180000	255,255,0	0.9265647462629707	0.02585297362208356	0.032822598760471174	0.51	0.75
chr2B	101050000	101230000	chr2B	101050000	101230000	255,255,0	0.7857369573299195	0.025923572771557747	0.03226184362527819	0.5883910123966942	0.53880423553719
chr2B	61220000	61380000	chr2B	61220000	61380000	255,255,0	0.8286050297494127	0.040632733917371024	0.016848188522051513	0.625	0.5138888888888888
chr2B	128710000	128900000	chr2B	128710000	128900000	255,255,0	0.925754173798701	0.026460759641392478	0.031003306329421186	0.5698412698412698	0.7634920634920634
chr2B	81320000	81540000	chr2B	81320000	81540000	255,255,0	1.0942781362727168	0.024373271420539536	0.0324042754975321	0.6287878787878788	0.7954545454545454
chr2B	93900000	94100000	chr2B	93900000	94100000	255,255,0	1.0750455192123074	0.019298393120864257	0.037325022440079555	0.6818181818181818	0.7545454545454545
chr2B	63070000	63250000	chr2B	63070000	63250000	255,255,0	1.0703715181705888	0.027865678940074003	0.028139178923866706	0.7	0.7
chr2B	58270000	58460000	chr2B	58270000	58460000	255,255,0	1.1175835592699686	0.029626776065032133	0.025743700444506898	0.75	0.67
chr2B	129430000	129590000	chr2B	129430000	129590000	255,255,0	0.770878667423218	0.02591843361548775	0.02936722979595338	0.5694444444444444	0.5416666666666666
chr2B	92670000	92800000	chr2B	92670000	92800000	255,255,0	0.7798464140565753	0.01507067516851448	0.03866054184426386	0.5714285714285714	0.5306122448979592
chr2B	94770000	94980000	chr2B	94770000	94980000	255,255,0	0.7841377151916276	0.031603905116176674	0.022091959197968254	0.5894871794871794	0.5382051282051281
chr2B	106840000	107010000	chr2B	106840000	107010000	255,255,0	0.8353293945789321	0.024256956813623404	0.029286673937776227	0.5432098765432098	0.6172839506172839
chr2B	36840000	37030000	chr2B	36840000	37030000	255,255,0	0.8267019606444701	0.030501885996939607	0.022958790228419807	0.63	0.55
chr2B	100210000	100360000	chr2B	100210000	100360000	255,255,0	0.804654609565698	0.03088696960541114	0.02250160685784693	0.615635521885522	0.5400568181818182
chr2B	65320000	65470000	chr2B	65320000	65470000	255,255,0	0.8912738495734673	0.032359282388260656	0.020623473698342915	0.609375	0.578125
chr2B	108080000	108400000	chr2B	108080000	108400000	255,255,0	0.7439375711317575	0.02343724406387219	0.029471845567169357	0.5772058823529411	0.5183823529411765
chr2B	67460000	67640000	chr2B	67460000	67640000	255,255,0	0.9591560281859415	0.03683807372752097	0.015890729074736883	0.730246913580247	0.5216049382716049
chr2B	47370000	47640000	chr2B	47370000	47640000	255,255,0	0.7846678994780676	0.029214636373791902	0.022835499820430878	0.510858189429618	0.5875196232339089
chr2B	73450000	73630000	chr2B	73450000	73630000	255,255,0	0.9362145630449339	0.014025519229647733	0.035621384771566185	0.5	0.7
chr2B	43180000	43360000	chr2B	43180000	43360000	255,255,0	0.7671949897245547	0.020211582750174477	0.029290979349556552	0.5	0.6111111111111112
chr2B	50350000	50550000	chr2B	50350000	50550000	255,255,0	0.9122325441949828	0.031340419631327276	0.017258899444650547	0.6636363636363637	0.5909090909090909
chr2B	25380000	25520000	chr2B	25380000	25520000	255,255,0	0.7416991544386821	0.02602994873829263	0.02251366942339011	0.5535714285714286	0.5178571428571429
chr2B	124140000	124320000	chr2B	124140000	124320000	255,255,0	0.9082494647916712	0.015888101479306367	0.03215915320011276	0.6111111111111112	0.7
chr2B	58080000	58250000	chr2B	58080000	58250000	255,255,0	0.9560791487153615	0.020221309761012482	0.026791493519282325	0.5185185185185185	0.7407407407407407
chr2B	97520000	97700000	chr2B	97520000	97700000	255,255,0	0.8262232631570451	0.028118989769079516	0.018102101157637128	0.5444444444444444	0.6333333333333333
chr2B	93580000	93850000	chr2B	93580000	93850000	255,255,0	0.8824471217952821	0.024296126922065155	0.020754927085286663	0.6479591836734694	0.5969387755102041
chr2B	31680000	31860000	chr2B	31680000	31860000	255,255,0	0.8018176024065774	0.018177899665858116	0.026793869194513407	0.5	0.6777777777777778
chr2B	78360000	78540000	chr2B	78360000	78540000	255,255,0	0.7791800414304021	0.019970374316359576	0.023219780214856385	0.5222222222222223	0.5222222222222223
chr2B	121750000	121900000	chr2B	121750000	121900000	255,255,0	0.7886576775434324	0.021013612259510855	0.022156792748635613	0.609375	0.578125
chr2B	59120000	59270000	chr2B	59120000	59270000	255,255,0	0.7956376265270811	0.029029087536010564	0.011013477412874517	0.5859375	0.5234375
chr2B	4660000	4820000	chr2B	4660000	4820000	255,255,0	0.8763158756920498	0.02695110550872102	0.01098063506584523	0.6805555555555556	0.5416666666666666
chr2B	64210000	64370000	chr2B	64210000	64370000	255,255,0	0.761989975744825	0.01830719235523591	0.018417635132191926	0.5347222222222222	0.5541666666666667
chr2B	60210000	60410000	chr2B	60210000	60410000	255,255,0	0.9197094941899904	0.02018970402262564	0.01624982796460581	0.5641414141414142	0.7166666666666667
chr2B	110100000	110280000	chr2B	110100000	110280000	255,255,0	0.7243225259574593	0.015834186301877908	0.018353173469817387	0.5	0.5888888888888889
chr9	5930000	6820000	chr9	5930000	6820000	255,255,0	0.5204738609958427	0.24334072881748195	0.2054794880575963	0.4034567901234568	0.5565432098765432
chr9	910000	1550000	chr9	910000	1550000	255,255,0	0.722478174731098	0.2624088792924908	0.1476684373817712	0.6183712121212122	0.4034090909090909
chr9	31740000	32460000	chr9	31740000	32460000	255,255,0	0.6146200107768717	0.1323915810162602	0.12977060343487773	0.40315315315315314	0.575075075075075
chr9	30400000	31370000	chr9	30400000	31370000	255,255,0	0.4856481688920743	0.10597648527305881	0.12830795332654527	0.4219075385256143	0.4356518117451062
chr9	58000000	58820000	chr9	58000000	58820000	255,255,0	0.5909753277714512	0.09295275856463939	0.11416685586095987	0.4367015098722416	0.5905923344947736
chr9	68700000	69350000	chr9	68700000	69350000	255,255,0	0.9402852764201142	0.12128813590297562	0.07865202453983364	0.5050505050505051	0.736455463728191
chr9	61710000	62620000	chr9	61710000	62620000	255,255,0	1.1067835067120648	0.09439748469783327	0.10539161619522294	0.8624763705103969	0.527882797731569
chr9	100530000	100780000	chr9	100530000	100780000	255,255,0	0.7302630860716	0.08762059277255832	0.11192178732837764	0.5443786982248521	0.5088757396449705
chr9	87400000	88060000	chr9	87400000	88060000	255,255,0	1.0720514070457905	0.09558619283867659	0.10389439211390836	0.7424242424242424	0.7174688057040999
chr9	67960000	68480000	chr9	67960000	68480000	255,255,0	0.9963787917467487	0.11183286773631221	0.08733258060660376	0.5256410256410257	0.7421652421652422
chr9	97600000	98310000	chr9	97600000	98310000	255,255,0	0.9051911512498092	0.06160777416634615	0.1373412667783886	0.7507716049382716	0.5177469135802469
chr9	97580000	98520000	chr9	97580000	98520000	255,255,0	1.2037539389024097	0.07991376976623345	0.11901441934982648	0.6759751773049646	0.8377659574468085
chr9	105860000	106060000	chr9	105860000	106060000	255,255,0	0.9126800448514538	0.049369268746949246	0.14849846754798107	0.6272727272727273	0.7454545454545455
chr9	71750000	71960000	chr9	71750000	71960000	255,255,0	1.145747964969291	0.06012618029805977	0.1373009808770717	0.7768595041322314	0.7107438016528925
chr9	114710000	115080000	chr9	114710000	115080000	255,255,0	1.1914160504729059	0.09582979247994655	0.1015170425120308	0.7060907202216067	0.7369009695290859
chr9	54620000	55520000	chr9	54620000	55520000	255,255,0	1.3277437430764172	0.10440999433053016	0.09167264453293533	0.7280193236714976	0.8826086956521739
chr9	85230000	86680000	chr9	85230000	86680000	255,255,0	1.7965263592628427	0.09425745575096156	0.1013192955760176	0.9343216363295177	0.9365734659410772
chr9	10250000	10410000	chr9	10250000	10410000	255,255,0	0.654253882633226	0.11385549239403796	0.08118532084346447	0.5277777777777778	0.5138888888888888
chr9	69990000	70370000	chr9	69990000	70370000	255,255,0	1.3179746434935284	0.13799928877095663	0.056955634524599424	0.8184210526315789	0.7921052631578948
chr9	16530000	17400000	chr9	16530000	17400000	255,255,0	1.3861580446103043	0.09897512142986825	0.09485689064155892	0.8078512396694215	0.6714876033057852
chr9	105060000	105510000	chr9	105060000	105510000	255,255,0	0.7886466426987666	0.12458983211430998	0.06911307063716218	0.5368620037807184	0.6351606805293005
chr9	111800000	112330000	chr9	111800000	112330000	255,255,0	0.7589742712889052	0.09593593301299824	0.09756646263044447	0.5130315500685871	0.5541838134430727
chr9	39320000	39480000	chr9	39320000	39480000	255,255,0	0.9661188112766643	0.038382358016471906	0.15511989205659282	0.6527777777777778	0.5833333333333334
chr9	74090000	74380000	chr9	74090000	74380000	255,255,0	1.1071593236764372	0.06119429021701205	0.13203470816150753	0.7377777777777778	0.7555555555555555
chr9	34540000	35120000	chr9	34540000	35120000	255,255,0	0.9883520932992997	0.09845538906646376	0.09261095602533052	0.5804597701149425	0.7114942528735633
chr9	35920000	36080000	chr9	35920000	36080000	255,255,0	0.8399089017791572	0.13144073727904773	0.05923519935520821	0.6527777777777778	0.5138888888888888
chr9	110620000	111180000	chr9	110620000	111180000	255,255,0	0.792279298879159	0.0986881668187127	0.0915025393925805	0.5030788177339902	0.5849753694581281
chr9	76900000	77750000	chr9	76900000	77750000	255,255,0	1.3056399890676196	0.088627375271019	0.10055685753295303	0.8826392644672796	0.6944294213088156
chr9	37670000	38310000	chr9	37670000	38310000	255,255,0	1.372690018680046	0.10379890944171088	0.08476155371892966	0.697073271780303	0.8567856297348485
chr9	20830000	21630000	chr9	20830000	21630000	255,255,0	1.3632835242255577	0.08329595842540308	0.10483883225105511	0.5926829268292683	0.8676829268292683
chr9	33090000	33720000	chr9	33090000	33720000	255,255,0	1.3450244584029858	0.09655823032901324	0.08990942654708345	0.6787109375	0.8740234375
chr9	109340000	109560000	chr9	109340000	109560000	255,255,0	0.7622501877950143	0.1524470255312158	0.03355258139381353	0.5151515151515151	0.6590909090909091
chr9	113430000	113780000	chr9	113430000	113780000	255,255,0	1.5740442556110374	0.04108621662970377	0.14457056629875792	0.8611111111111112	0.8518518518518519
chr9	94880000	95490000	chr9	94880000	95490000	255,255,0	1.1286828420609858	0.09230564616056136	0.09172263723478964	0.6520270391547408	0.8180021727970684
chr9	80430000	81160000	chr9	80430000	81160000	255,255,0	0.6202984825239617	0.0985758189264493	0.08401722184607546	0.40905770635500366	0.5536888239590942
chr9	109780000	110480000	chr9	109780000	110480000	255,255,0	1.229576859243462	0.10701900535422743	0.07459303716722368	0.7206349206349206	0.8753968253968254
chr9	59940000	60270000	chr9	59940000	60270000	255,255,0	0.7849975654246146	0.06551588320903251	0.11302747818249327	0.5986159169550173	0.6643598615916955
chr9	9260000	10110000	chr9	9260000	10110000	255,255,0	1.4224887012858358	0.08448471129402864	0.0934486919238465	0.597079502433748	0.8707409410492158
chr9	97580000	98420000	chr9	97580000	98420000	255,255,0	1.3034430755490756	0.06343884683029018	0.11384585885370635	0.7746400885935769	0.8576965669988926
chr9	47470000	47780000	chr9	47470000	47780000	255,255,0	1.1256644288251871	0.0802268352506739	0.09608112601820354	0.76953125	0.83984375
chr9	93580000	94690000	chr9	93580000	94690000	255,255,0	1.339802549601582	0.08694421578137526	0.0864702028292346	0.7825255102040817	0.8816964285714286
chr9	104960000	105550000	chr9	104960000	105550000	255,255,0	1.2460891225407074	0.0901895922796731	0.07916787246396467	0.8255555555555556	0.81
chr9	93840000	94690000	chr9	93840000	94690000	255,255,0	1.1180525563758321	0.10318824813616531	0.06546672711410234	0.5008112493239589	0.9226608977825852
chr9	47800000	48430000	chr9	47800000	48430000	255,255,0	1.137669408287497	0.07979266477259961	0.08818936682274126	0.8554567233682266	0.7070601139162562
chr9	81200000	81880000	chr9	81200000	81880000	255,255,0	1.015322066649666	0.08565729885789813	0.08205722661152973	0.7210084033613445	0.7008403361344537
chr9	61250000	61600000	chr9	61250000	61600000	255,255,0	1.3866239868150803	0.07091175092053395	0.09567083980774538	0.8672839506172839	0.8117283950617284
chr9	6960000	7690000	chr9	6960000	7690000	255,255,0	1.3027299395668115	0.10014097105531891	0.06592180734740849	0.787436084733382	0.6398831263696129
chr9	5040000	5650000	chr9	5040000	5650000	255,255,0	1.0852299222363748	0.07861764168406098	0.08676723462478057	0.5286160249739854	0.7336108220603538
chr9	90860000	91030000	chr9	90860000	91030000	255,255,0	0.7983778139678486	0.03448528151490497	0.13045475853948219	0.6156746031746032	0.5311507936507937
chr9	70840000	71350000	chr9	70840000	71350000	255,255,0	0.8862991881724035	0.07989142831610573	0.08359875067726878	0.5517751479289941	0.7085798816568047
chr9	100950000	101430000	chr9	100950000	101430000	255,255,0	1.4411853728531583	0.09935727073321088	0.06291902619086878	0.825	0.895
chr9	2800000	3180000	chr9	2800000	3180000	255,255,0	1.546470250776887	0.09504538437255378	0.06626835698301528	0.8868421052631579	0.718421052631579
chr9	45730000	46190000	chr9	45730000	46190000	255,255,0	1.6285458393979817	0.11571350146159454	0.04498254566715956	0.9347826086956522	0.9402173913043478
chr9	78350000	79120000	chr9	78350000	79120000	255,255,0	1.6874602634869578	0.08052036549802122	0.07878843426100074	0.903353057199211	0.9309664694280079
chr9	95650000	96540000	chr9	95650000	96540000	255,255,0	1.0051716401923447	0.091131492052239	0.06700831248588664	0.7861728395061729	0.5846913580246914
chr9	81940000	82560000	chr9	81940000	82560000	255,255,0	1.2245339771069201	0.07814513625621743	0.0784495487490165	0.7207661290322581	0.8397177419354839
chr9	98630000	99250000	chr9	98630000	99250000	255,255,0	1.031278186649054	0.0811472789530307	0.07463462692917697	0.8336693548387096	0.5594758064516129
chr9	73200000	73910000	chr9	73200000	73910000	255,255,0	1.146251498265079	0.06559811214778305	0.08951317768412953	0.7013888888888888	0.7939814814814815
chr9	92040000	92260000	chr9	92040000	92260000	255,255,0	1.3324570453667237	0.06428285470703535	0.08998335072772243	0.8409090909090909	0.8106060606060606
chr9	25600000	26440000	chr9	25600000	26440000	255,255,0	1.0717531979806285	0.07377194941799692	0.07995777654914714	0.6229235880398671	0.6583610188261351
chr9	15750000	15950000	chr9	15750000	15950000	255,255,0	1.019822828372659	0.06530544027172264	0.0878784059320942	0.6636363636363637	0.6272727272727273
chr9	9490000	10110000	chr9	9490000	10110000	255,255,0	1.3382152606119468	0.0670886053167474	0.08554619867452282	0.5473790322580645	0.8719758064516129
chr9	88550000	89260000	chr9	88550000	89260000	255,255,0	1.3012707513680521	0.08060943671485885	0.07176606632304616	0.6783509700176367	0.9167217813051146
chr9	17930000	18170000	chr9	17930000	18170000	255,255,0	1.3786040638819037	0.0946239824086198	0.05760738089439412	0.8155753968253968	0.7614087301587302
chr9	109220000	109570000	chr9	109220000	109570000	255,255,0	1.357842044851329	0.10320165288131211	0.04853415955296805	0.8858024691358025	0.5648148148148148
chr9	27310000	27470000	chr9	27310000	27470000	255,255,0	0.8283231566658473	0.09443574447255024	0.056969810312156234	0.5416666666666666	0.6527777777777778
chr9	32530000	33050000	chr9	32530000	33050000	255,255,0	1.3821666216710753	0.08269075746679044	0.06707324308242346	0.801994301994302	0.8646723646723646
chr9	68560000	69370000	chr9	68560000	69370000	255,255,0	1.4690005168992641	0.05678364703694311	0.09244487200808106	0.9427795954788816	0.7812012483458584
chr9	35450000	35650000	chr9	35450000	35650000	255,255,0	1.0786260029807386	0.0718064996484091	0.07729440271291235	0.7727272727272727	0.5909090909090909
chr9	82600000	83280000	chr9	82600000	83280000	255,255,0	1.68997546426345	0.062330800195197156	0.08651479109948346	0.9554621848739496	0.8899159663865546
chr9	115680000	115940000	chr9	115680000	115940000	255,255,0	1.302035444454916	0.05917173973083667	0.08729514954006656	0.8296703296703297	0.7417582417582418
chr9	88070000	88540000	chr9	88070000	88540000	255,255,0	0.8701614562886706	0.09188266416246726	0.054416714767869315	0.6788194444444444	0.5920138888888888
chr9	116020000	116260000	chr9	116020000	116260000	255,255,0	0.9220957208890199	0.08015626405884614	0.0637679526855078	0.75	0.532051282051282
chr9	65570000	65760000	chr9	65570000	65760000	255,255,0	0.997198472677242	0.07801575901421606	0.06497455298381646	0.67	0.67
chr9	2070000	2720000	chr9	2070000	2720000	255,255,0	1.8369700448365927	0.07269823780087839	0.06966612465185279	0.8393021120293848	0.9274563820018366
chr9	52470000	52730000	chr9	52470000	52730000	255,255,0	0.9419101762615527	0.09646648249656277	0.04159470612665911	0.7582417582417582	0.6428571428571429
chr9	33750000	33970000	chr9	33750000	33970000	255,255,0	1.4349029696930542	0.08411670643326574	0.052526591169099565	0.8257575757575758	0.7954545454545454
chr9	58910000	59230000	chr9	58910000	59230000	255,255,0	0.6630811147340204	0.063621915869825	0.07263895898006564	0.5414624183006536	0.5161356209150327
chr9	60510000	60920000	chr9	60510000	60920000	255,255,0	1.3636839553110054	0.06527663920350701	0.06995286520984856	0.7981859410430839	0.8798185941043084
chr9	90030000	90310000	chr9	90030000	90310000	255,255,0	1.2473654131238783	0.05830760003817961	0.07646222999755273	0.8523809523809524	0.8095238095238095
chr9	87770000	88050000	chr9	87770000	88050000	255,255,0	1.2752899594475635	0.054502040883073616	0.07928822772798477	0.8047619047619048	0.8285714285714286
chr9	63110000	63510000	chr9	63110000	63510000	255,255,0	1.7107679681495112	0.06387741817090745	0.06899878812509563	0.7261904761904762	0.9285714285714286
chr9	110660000	110840000	chr9	110660000	110840000	255,255,0	1.2844887875175441	0.06684619998765884	0.06526109016925381	0.7666666666666667	0.7444444444444445
chr9	29820000	30290000	chr9	29820000	30290000	255,255,0	1.4483658533420967	0.06377359320627707	0.06793726165199732	0.6961805555555556	0.9184027777777778
chr9	26540000	26930000	chr9	26540000	26930000	255,255,0	1.268906410636677	0.07810099666629855	0.05355988072876856	0.8225	0.7025
chr9	107400000	107810000	chr9	107400000	107810000	255,255,0	1.8550071369083172	0.07210027731471813	0.058970362156963	0.9251700680272109	0.9387755102040817
chr9	46570000	47100000	chr9	46570000	47100000	255,255,0	0.669202772563771	0.07333296000785325	0.0575108671559701	0.52400548696845	0.5185185185185185
chr9	111440000	111620000	chr9	111440000	111620000	255,255,0	1.2471748186875171	0.053400737728913364	0.07717204985429132	0.6777777777777778	0.7444444444444445
chr9	83680000	84070000	chr9	83680000	84070000	255,255,0	0.9835717017228538	0.07822490944283807	0.05230432854850512	0.755	0.6375
chr9	21710000	21980000	chr9	21710000	21980000	255,255,0	1.2951733734015671	0.08376067090633066	0.046693239119714625	0.8112244897959183	0.6683673469387755
chr9	100140000	100430000	chr9	100140000	100430000	255,255,0	1.4556949214123829	0.06465491919757091	0.06433979214638591	0.88	0.8622222222222222
chr9	5200000	5640000	chr9	5200000	5640000	255,255,0	1.0277109988309456	0.05509786505319013	0.07377168476823492	0.5533596837944664	0.6739130434782609
chr9	35140000	35380000	chr9	35140000	35380000	255,255,0	1.485482571314903	0.044868791435840855	0.08307803802365685	0.8397435897435898	0.8397435897435898
chr9	59010000	59270000	chr9	59010000	59270000	255,255,0	0.6523856759504573	0.07215725775720432	0.05489572789911656	0.561050061050061	0.5694139194139194
chr9	50390000	50850000	chr9	50390000	50850000	255,255,0	0.9257135477640481	0.077500013318778	0.049399230118810256	0.6565274794128177	0.6584474579305406
chr9	102120000	102440000	chr9	102120000	102440000	255,255,0	1.364008295850814	0.05056776144297245	0.07612647681917065	0.8933823529411765	0.8272058823529411
chr9	100480000	100880000	chr9	100480000	100880000	255,255,0	1.6730205529868891	0.06745105528076187	0.05898595781921134	0.888095238095238	0.95
chr9	75410000	75620000	chr9	75410000	75620000	255,255,0	1.2250231651642487	0.0710719827178542	0.055337639744117345	0.8099173553719008	0.7272727272727273
chr9	19510000	19650000	chr9	19510000	19650000	255,255,0	1.038024189579582	0.10411541984726974	0.0222718112161265	0.625	0.5178571428571429
chr9	67810000	68530000	chr9	67810000	68530000	255,255,0	1.6587713099360106	0.06267546760414691	0.06341998805727617	0.9271771771771772	0.9361861861861862
chr9	109980000	110480000	chr9	109980000	110480000	255,255,0	1.436220756817371	0.06897915778707162	0.05663030251319348	0.8753846153846154	0.9307692307692308
chr9	51980000	52340000	chr9	51980000	52340000	255,255,0	1.3942408548796439	0.058456063608271935	0.06714156648826566	0.8742690058479532	0.8742690058479532
chr9	22320000	22760000	chr9	22320000	22760000	255,255,0	1.0781702111243985	0.07011680397164034	0.0551419575560962	0.5790513833992095	0.7371541501976284
chr9	13740000	14030000	chr9	13740000	14030000	255,255,0	1.1840844259382128	0.10200460391710388	0.023211887918638794	0.7733333333333333	0.6755555555555556
chr9	7180000	7690000	chr9	7180000	7690000	255,255,0	1.049886860485909	0.07210863718627511	0.052858172224065046	0.5369822485207101	0.7174556213017751
chr9	37250000	37460000	chr9	37250000	37460000	255,255,0	1.2438178208173598	0.07756068688594722	0.04680386259210739	0.743801652892562	0.7768595041322314
chr9	95650000	96210000	chr9	95650000	96210000	255,255,0	0.8944507418182728	0.0814865310705892	0.042411880982720127	0.7352216748768473	0.5332512315270936
chr9	65770000	66210000	chr9	65770000	66210000	255,255,0	1.1968258063128783	0.07243310199062836	0.051144585199346865	0.6818181818181818	0.8754940711462451
chr9	33300000	33710000	chr9	33300000	33710000	255,255,0	1.4732653396411035	0.058933051084256505	0.06463370223000334	0.780045351473923	0.9024943310657596
chr9	3500000	3650000	chr9	3500000	3650000	255,255,0	0.8375442868856424	0.012811138784307475	0.11025103856039295	0.578125	0.515625
chr9	101470000	102080000	chr9	101470000	102080000	255,255,0	1.5848792067356146	0.06192426986141669	0.06055707644707195	0.9490114464099896	0.9281997918834547
chr9	67240000	67780000	chr9	67240000	67780000	255,255,0	1.647269730741826	0.07500259968758957	0.04713575254899521	0.9087301587301587	0.9404761904761905
chr9	92380000	92640000	chr9	92380000	92640000	255,255,0	1.377338700882168	0.078993097519618	0.04266784282683758	0.8626373626373627	0.8736263736263736
chr9	71420000	71700000	chr9	71420000	71700000	255,255,0	1.2321049469677416	0.06337883905404633	0.05708753556670533	0.7761904761904762	0.7857142857142857
chr9	107820000	108020000	chr9	107820000	108020000	255,255,0	1.2199714194968816	0.07094344819230627	0.04886669398489607	0.7727272727272727	0.8090909090909091
chr9	29350000	29700000	chr9	29350000	29700000	255,255,0	1.0451263829655186	0.05139421776184773	0.06664536340178301	0.6976264189886481	0.6452790364432052
chr9	20110000	20400000	chr9	20110000	20400000	255,255,0	1.1450492460306576	0.059587749508629974	0.05835498087570736	0.5055147058823529	0.8419642857142857
chr9	18190000	18620000	chr9	18190000	18620000	255,255,0	1.4017040235235454	0.05903864570969368	0.05814814061307619	0.7458677685950413	0.8243801652892562
chr9	114470000	114650000	chr9	114470000	114650000	255,255,0	1.0400250989407236	0.04595724238338114	0.07053974759829772	0.6555555555555556	0.6777777777777778
chr9	89670000	90010000	chr9	89670000	90010000	255,255,0	1.3021884944826558	0.07527486145147624	0.04115465629041973	0.7810457516339869	0.8921568627450981
chr9	49480000	50020000	chr9	49480000	50020000	255,255,0	1.281110418243802	0.05905402523422837	0.05717032677809877	0.8187830687830688	0.876984126984127
chr9	114860000	115060000	chr9	114860000	115060000	255,255,0	1.1290547624442313	0.04041981406195807	0.07526508255266859	0.5363636363636364	0.8090909090909091
chr9	99600000	100070000	chr9	99600000	100070000	255,255,0	1.4395302006858381	0.05213032543026247	0.06259578909887786	0.8836805555555556	0.9010416666666666
chr9	71050000	71320000	chr9	71050000	71320000	255,255,0	0.8153258001780384	0.04491551818639287	0.0696837797962127	0.5051020408163265	0.6938775510204082
chr9	66980000	67210000	chr9	66980000	67210000	255,255,0	1.4168227314025803	0.0618977038003011	0.05171988772344696	0.8402777777777778	0.8402777777777778
chr9	105020000	105310000	chr9	105020000	105310000	255,255,0	1.2739073938360628	0.06932663538004746	0.04418273714724512	0.8622222222222222	0.8355555555555556
chr9	75140000	75350000	chr9	75140000	75350000	255,255,0	1.278099066729859	0.0496676075492468	0.06379036052689444	0.7603305785123967	0.8264462809917356
chr9	37910000	38240000	chr9	37910000	38240000	255,255,0	1.4875746653247197	0.040691358623638624	0.07266079712681683	0.8996539792387543	0.8442906574394463
chr9	115470000	115650000	chr9	115470000	115650000	255,255,0	1.0473979293535334	0.046898481090337375	0.06568105495374023	0.6555555555555556	0.7
chr9	38360000	38680000	chr9	38360000	38680000	255,255,0	1.3900549091493053	0.0602385878278876	0.05169332278033863	0.8786764705882353	0.8051470588235294
chr9	104590000	104900000	chr9	104590000	104900000	255,255,0	0.9455001867452467	0.05430201830531202	0.05632279120307419	0.59765625	0.74609375
chr9	33090000	33280000	chr9	33090000	33280000	255,255,0	1.3294138511493527	0.06708921766752651	0.04352422880935494	0.77	0.79
chr9	55020000	55480000	chr9	55020000	55480000	255,255,0	1.2037748883508068	0.03657461433737905	0.07375864306362864	0.7445652173913043	0.842391304347826
chr9	16200000	16490000	chr9	16200000	16490000	255,255,0	1.2729740673090575	0.06997896307304158	0.04034792578312414	0.7022222222222222	0.8
chr9	102590000	102820000	chr9	102590000	102820000	255,255,0	1.2851396998310651	0.05594441617856655	0.054378999873059136	0.8541666666666666	0.7986111111111112
chr9	72460000	72770000	chr9	72460000	72770000	255,255,0	1.1241959398192003	0.05966878372544887	0.050486395648076846	0.73046875	0.79296875
chr9	53140000	53570000	chr9	53140000	53570000	255,255,0	0.8443749714448029	0.0670241018308185	0.042714565064258116	0.609504132231405	0.6508264462809917
chr9	102950000	103460000	chr9	102950000	103460000	255,255,0	1.2649878775132566	0.0635445264122497	0.04602397249399767	0.856508875739645	0.7943786982248521
chr9	89330000	89480000	chr9	89330000	89480000	255,255,0	0.7106369130760598	0.050444407136730034	0.05896064553901964	0.515625	0.515625
chr9	104070000	104570000	chr9	104070000	104570000	255,255,0	0.9604465222887161	0.04744949561850188	0.061048536377837984	0.6261538461538462	0.7338461538461538
chr9	12330000	12590000	chr9	12330000	12590000	255,255,0	0.8816563384606311	0.03259504961555733	0.07547073463095655	0.5439560439560439	0.5989010989010989
chr9	48450000	48920000	chr9	48450000	48920000	255,255,0	1.1392384615590356	0.05267145845777493	0.055355185968178955	0.8663194444444444	0.7100694444444444
chr9	38810000	38960000	chr9	38810000	38960000	255,255,0	0.8958884991497164	0.05405370015668452	0.05303056811907135	0.671875	0.515625
chr9	33520000	33700000	chr9	33520000	33700000	255,255,0	1.0035518635557825	0.023867016049954122	0.08222590453234582	0.5444444444444444	0.7222222222222222
chr9	111640000	111800000	chr9	111640000	111800000	255,255,0	0.9399203509173952	0.06955952824401916	0.036319440538805994	0.625	0.5694444444444444
chr9	61730000	61980000	chr9	61730000	61980000	255,255,0	1.1687638094099948	0.07564449067974466	0.030168191374944163	0.8165680473372781	0.757396449704142
chr9	19500000	19920000	chr9	19500000	19920000	255,255,0	1.8853751432147543	0.06456656055554927	0.040500654891398424	0.9199134199134199	0.9199134199134199
chr9	93030000	93550000	chr9	93030000	93550000	255,255,0	1.3089654635904842	0.04701083609871176	0.0568447562288413	0.7393162393162394	0.9074074074074074
chr9	94150000	94680000	chr9	94150000	94680000	255,255,0	1.2975236143612112	0.0465976627428239	0.05722729744590899	0.7489711934156379	0.9163237311385459
chr9	19940000	20390000	chr9	19940000	20390000	255,255,0	1.7218872764286437	0.05253444497471077	0.05106194577650669	0.9149338374291115	0.8998109640831758
chr9	27950000	28170000	chr9	27950000	28170000	255,255,0	1.5963863627788646	0.05005032665707011	0.05208756239388043	0.8409090909090909	0.8409090909090909
chr9	109770000	109970000	chr9	109770000	109970000	255,255,0	1.1503488105723556	0.051719597073485876	0.04929560711612875	0.7727272727272727	0.7545454545454545
chr9	114720000	114850000	chr9	114720000	114850000	255,255,0	0.8627668508340678	0.05834626623575986	0.042633187751982854	0.5714285714285714	0.5306122448979592
chr9	22800000	22960000	chr9	22800000	22960000	255,255,0	1.2003201920763251	0.04202246687689423	0.058699266800944894	0.6805555555555556	0.7083333333333334
chr9	36590000	36720000	chr9	36590000	36720000	255,255,0	0.7731361527811629	0.024785951973275495	0.07555974312608447	0.5714285714285714	0.5306122448979592
chr9	65010000	65340000	chr9	65010000	65340000	255,255,0	1.364749055511317	0.03896973340566262	0.06126560214869073	0.8927335640138409	0.7958477508650519
chr9	25200000	25570000	chr9	25200000	25570000	255,255,0	0.781892584504956	0.04701038559659482	0.053106912619689126	0.5041551246537396	0.5761772853185596
chr9	54010000	54250000	chr9	54010000	54250000	255,255,0	1.2951145009040335	0.05478462288039465	0.04469217386125257	0.8218864468864469	0.8456959706959707
chr9	95070000	95430000	chr9	95070000	95430000	255,255,0	1.18648083776019	0.029412427194789793	0.07005685986264155	0.7923976608187134	0.8450292397660819
chr9	14760000	15110000	chr9	14760000	15110000	255,255,0	1.6045606494748108	0.05722228927552078	0.04090023802950117	0.8672839506172839	0.8364197530864198
chr9	112770000	113000000	chr9	112770000	113000000	255,255,0	0.9687790386462882	0.04920073510901536	0.04801458350606687	0.6597222222222222	0.6319444444444444
chr9	87420000	87740000	chr9	87420000	87740000	255,255,0	1.0979950016610298	0.04848777620045702	0.04835160669140636	0.8051470588235294	0.7095588235294118
chr9	91370000	91630000	chr9	91370000	91630000	255,255,0	1.1976736297261303	0.04067639016552872	0.05608105459284299	0.7417582417582418	0.8076923076923077
chr9	76030000	76510000	chr9	76030000	76510000	255,255,0	1.415964165012619	0.04700828128266908	0.04913208040326825	0.845	0.9216666666666666
chr9	92670000	93000000	chr9	92670000	93000000	255,255,0	1.1911371196383413	0.049437244227862054	0.04645886793524935	0.7889273356401384	0.7958477508650519
chr9	112470000	112730000	chr9	112470000	112730000	255,255,0	1.3604001810902129	0.04938688274684126	0.04637241893738918	0.8406593406593407	0.8076923076923077
chr9	76540000	76880000	chr9	76540000	76880000	255,255,0	1.474078619709877	0.045062140731031874	0.0501460147269637	0.8986928104575164	0.8594771241830066
chr9	110490000	110640000	chr9	110490000	110640000	255,255,0	1.0227130204867512	0.05795284752002637	0.03707019954070738	0.640625	0.640625
chr9	94710000	94900000	chr9	94710000	94900000	255,255,0	0.9626692032414181	0.0674912265698433	0.027001931866303303	0.75	0.61
chr9	63110000	63320000	chr9	63110000	63320000	255,255,0	0.9732878959974196	0.0517874887151248	0.04270320962734443	0.7768595041322314	0.5289256198347108
chr9	99780000	100060000	chr9	99780000	100060000	255,255,0	1.0046230656119801	0.029606058454157615	0.06486770877914057	0.5068452380952381	0.8794642857142857
chr9	108310000	108580000	chr9	108310000	108580000	255,255,0	0.9469089883377769	0.033416227376554815	0.060947865410393195	0.8010204081632653	0.5663265306122449
chr9	4400000	4720000	chr9	4400000	4720000	255,255,0	1.3781097868718042	0.05109532706248261	0.04318450774325379	0.8272058823529411	0.7022058823529411
chr9	82610000	82990000	chr9	82610000	82990000	255,255,0	1.2115155814703154	0.06411719786773457	0.03006075017235835	0.9131578947368421	0.6078947368421053
chr9	66250000	66660000	chr9	66250000	66660000	255,255,0	1.1947498404989867	0.05499548120611049	0.03917182013461111	0.7528344671201814	0.8117913832199547
chr9	53650000	53950000	chr9	53650000	53950000	255,255,0	1.333198563744416	0.05180734050834118	0.04154761282859368	0.8458333333333333	0.8791666666666667
chr9	20410000	20810000	chr9	20410000	20810000	255,255,0	1.3694324275929457	0.05419797049984769	0.039119957371509785	0.8261904761904761	0.7928571428571428
chr9	48170000	48420000	chr9	48170000	48420000	255,255,0	0.9727756771038835	0.025721873641725984	0.0664930501620012	0.5364750633981403	0.8344744998591151
chr9	28340000	28680000	chr9	28340000	28680000	255,255,0	1.3218924456029955	0.05407235330453433	0.03806370359386682	0.7875816993464052	0.8006535947712419
chr9	88940000	89220000	chr9	88940000	89220000	255,255,0	1.1118482009469466	0.025926349851034418	0.0660562499175189	0.6428571428571429	0.8238095238095238
chr9	54260000	54410000	chr9	54260000	54410000	255,255,0	0.8858453717823471	0.05579065819195843	0.035589821327541724	0.609375	0.578125
chr9	46200000	46370000	chr9	46200000	46370000	255,255,0	1.0524104105449887	0.06644525862532849	0.02492387447720435	0.7407407407407407	0.691358024691358
chr9	78070000	78330000	chr9	78070000	78330000	255,255,0	1.2657926633957772	0.03879358977548117	0.05256081818871122	0.7747252747252747	0.8406593406593407
chr9	69410000	69660000	chr9	69410000	69660000	255,255,0	1.2313063671878057	0.04942266709557852	0.04190538132808704	0.8757396449704142	0.7041420118343196
chr9	86990000	87350000	chr9	86990000	87350000	255,255,0	1.0960813831282517	0.04424169915894918	0.046948619182328774	0.7807017543859649	0.6988304093567251
chr9	50040000	50250000	chr9	50040000	50250000	255,255,0	1.174987413369956	0.04820374028561311	0.04236975232225898	0.8264462809917356	0.743801652892562
chr9	23640000	24040000	chr9	23640000	24040000	255,255,0	1.0764063715262189	0.03976446255190194	0.050498706245756954	0.6071428571428571	0.7547619047619047
chr9	112070000	112320000	chr9	112070000	112320000	255,255,0	1.2495799859809482	0.03447919744147658	0.055527330399343836	0.7692307692307693	0.7810650887573964
chr9	103490000	104030000	chr9	103490000	104030000	255,255,0	1.2283822207060995	0.048273848866935615	0.041714951739458994	0.8955026455026455	0.7738095238095238
chr9	1630000	1810000	chr9	1630000	1810000	255,255,0	0.9746427519604265	0.03414157326936121	0.055827852079722705	0.6	0.5888888888888889
chr9	113110000	113400000	chr9	113110000	113400000	255,255,0	1.0741473157337693	0.05579384094698702	0.0340293043684785	0.6755555555555556	0.7377777777777778
chr9	26950000	27250000	chr9	26950000	27250000	255,255,0	1.0884526940612136	0.031018376012878678	0.05813850828949298	0.7125	0.7041666666666667
chr9	1860000	2060000	chr9	1860000	2060000	255,255,0	1.2871017646806204	0.04898145139746868	0.03956532601515478	0.7545454545454545	0.7181818181818181
chr9	105570000	105810000	chr9	105570000	105810000	255,255,0	1.047289262131302	0.04738191293911356	0.040854842688475265	0.8141025641025641	0.6602564102564102
chr9	57600000	57880000	chr9	57600000	57880000	255,255,0	0.8841895668975555	0.041518325857282906	0.046602681969935555	0.5857142857142857	0.7095238095238096
chr9	81960000	82210000	chr9	81960000	82210000	255,255,0	1.1946895426682709	0.05028777989924517	0.03705446831252154	0.863905325443787	0.7337278106508875
chr9	91670000	92000000	chr9	91670000	92000000	255,255,0	1.3475654582796306	0.047999850991348514	0.039178779926966834	0.8512110726643599	0.8858131487889274
chr9	15530000	15730000	chr9	15530000	15730000	255,255,0	1.2631530196281295	0.03197847449436615	0.054689056807651085	0.7363636363636363	0.7727272727272727
chr9	5480000	5630000	chr9	5480000	5630000	255,255,0	1.0020801410878892	0.0466029142319759	0.03958142795482996	0.609375	0.609375
chr9	102970000	103250000	chr9	102970000	103250000	255,255,0	1.147319135761841	0.05762318950861672	0.028092400451717472	0.8047619047619048	0.7761904761904762
chr9	94710000	95000000	chr9	94710000	95000000	255,255,0	1.0132399381170665	0.05669846946816534	0.028373376685994496	0.8806689342403629	0.5058843537414965
chr9	21460000	21640000	chr9	21460000	21640000	255,255,0	0.9306973726393871	0.02152907352611688	0.0632654012383477	0.5	0.6555555555555556
chr9	46200000	46560000	chr9	46200000	46560000	255,255,0	0.9079249151935698	0.05152229706544398	0.03318111622929523	0.7514619883040936	0.5584795321637427
chr9	110890000	111110000	chr9	110890000	111110000	255,255,0	1.051189803463091	0.04615545292723297	0.03634829915176169	0.8257575757575758	0.553030303030303
chr9	79160000	79330000	chr9	79160000	79330000	255,255,0	1.0303016449430908	0.04996436123575017	0.031837301515250625	0.6666666666666666	0.7160493827160493
chr9	66700000	66960000	chr9	66700000	66960000	255,255,0	1.3638556391916934	0.028000985441822286	0.05354564052271202	0.7857142857142857	0.8846153846153846
chr9	93590000	93810000	chr9	93590000	93810000	255,255,0	0.927344040110492	0.05334200262709858	0.027438085213071242	0.7651515151515151	0.553030303030303
chr9	114290000	114450000	chr9	114290000	114450000	255,255,0	1.1046361836113259	0.04103558463792485	0.03973149230984864	0.6805555555555556	0.7083333333333334
chr9	90380000	90640000	chr9	90380000	90640000	255,255,0	1.1197437681476647	0.049486229104487384	0.02986235724413181	0.7967032967032966	0.7747252747252747
chr9	34330000	34480000	chr9	34330000	34480000	255,255,0	0.9069562910934084	0.04288868353971312	0.03620341619597722	0.578125	0.671875
chr9	103280000	103460000	chr9	103280000	103460000	255,255,0	1.0260006719024828	0.025914875329214118	0.051712878614818644	0.7	0.7222222222222222
chr9	3200000	3430000	chr9	3200000	3430000	255,255,0	1.296084901334461	0.05039070162394578	0.026901972477887066	0.8263888888888888	0.7291666666666666
chr9	21100000	21380000	chr9	21100000	21380000	255,255,0	0.9385393112936486	0.032310764297538395	0.04479643466294189	0.719047619047619	0.5285714285714286
chr9	5210000	5460000	chr9	5210000	5460000	255,255,0	0.8665461493638876	0.03636747879334559	0.040681761918341094	0.5443786982248521	0.5325443786982249
chr9	49220000	49460000	chr9	49220000	49460000	255,255,0	1.1540736002517322	0.04203443479340867	0.034836629395243374	0.7884615384615384	0.8141025641025641
chr9	10550000	10760000	chr9	10550000	10760000	255,255,0	0.8886681139726583	0.0397160794221408	0.03654171949073278	0.628099173553719	0.5289256198347108
chr9	71560000	71700000	chr9	71560000	71700000	255,255,0	0.8439208592401821	0.012072797046166718	0.06361347493324826	0.5535714285714286	0.625
chr9	7960000	8320000	chr9	7960000	8320000	255,255,0	0.9480860608337589	0.038173736338191	0.037286607919492454	0.652046783625731	0.5350877192982456
chr9	69100000	69360000	chr9	69100000	69360000	255,255,0	0.8646999773955932	0.026450274378265307	0.04886923942488635	0.5309463264008718	0.7014122241394969
chr9	37660000	37880000	chr9	37660000	37880000	255,255,0	1.2637339380633612	0.0354775666861887	0.03964958700441655	0.7954545454545454	0.8106060606060606
chr9	55680000	55850000	chr9	55680000	55850000	255,255,0	0.8014495441094031	0.034577125332722204	0.04023963795329718	0.6172839506172839	0.6049382716049383
chr9	77760000	78000000	chr9	77760000	78000000	255,255,0	1.1687739178581427	0.03132354899632123	0.04344700464047245	0.7884615384615384	0.7756410256410257
chr9	65350000	65520000	chr9	65350000	65520000	255,255,0	0.9680053292284244	0.029544949893911626	0.04518235438516214	0.6666666666666666	0.691358024691358
chr9	8720000	9030000	chr9	8720000	9030000	255,255,0	1.1181701665951034	0.03049893600722422	0.044019750733634386	0.56640625	0.75390625
chr9	88340000	88530000	chr9	88340000	88530000	255,255,0	0.977890047491254	0.03146149652088075	0.0423031475676445	0.59	0.79
chr9	108060000	108280000	chr9	108060000	108280000	255,255,0	1.196467359539547	0.04071842750082015	0.03292375874884665	0.8257575757575758	0.8106060606060606
chr9	82360000	82560000	chr9	82360000	82560000	255,255,0	0.959806344542036	0.019674601714078983	0.053786221025858685	0.5	0.7909090909090909
chr9	105320000	105550000	chr9	105320000	105550000	255,255,0	1.0444156144259211	0.03141981380197123	0.04155808527199016	0.7291666666666666	0.7430555555555556
chr9	14420000	14670000	chr9	14420000	14670000	255,255,0	1.1312730151727717	0.025421869530329867	0.04709620015003255	0.6035502958579881	0.757396449704142
chr9	23010000	23290000	chr9	23010000	23290000	255,255,0	1.1164032852942678	0.037857330107921736	0.03443654898090964	0.7571428571428571	0.6619047619047619
chr9	48980000	49210000	chr9	48980000	49210000	255,255,0	1.1109106260475312	0.03632952822256194	0.03591562014769006	0.7847222222222222	0.7847222222222222
chr9	93340000	93480000	chr9	93340000	93480000	255,255,0	0.7585680016450557	0.013934898249736552	0.057786564522316945	0.5178571428571429	0.5892857142857143
chr9	111820000	112040000	chr9	111820000	112040000	255,255,0	1.1612053414768075	0.03877626460478977	0.03251071066963792	0.7196969696969697	0.7803030303030303
chr9	54680000	55000000	chr9	54680000	55000000	255,255,0	1.2832951840188187	0.04184092134002368	0.029362055888470004	0.8639705882352942	0.8639705882352942
chr9	76570000	76710000	chr9	76570000	76710000	255,255,0	0.8070423268072475	0.05917686098658234	0.01143237628133213	0.625	0.5178571428571429
chr9	27630000	27890000	chr9	27630000	27890000	255,255,0	1.2591669979048024	0.03491951452045866	0.035584899065585866	0.8076923076923077	0.7417582417582418
chr9	70380000	70530000	chr9	70380000	70530000	255,255,0	0.938921133822161	0.036469660817660905	0.03338935237492438	0.671875	0.640625
chr9	75790000	76010000	chr9	75790000	76010000	255,255,0	1.1773792668491412	0.038810862859020454	0.031046164086189862	0.7954545454545454	0.7954545454545454
chr9	65010000	65180000	chr9	65010000	65180000	255,255,0	0.9714915171458317	0.052529034030956226	0.01660347700695732	0.7407407407407407	0.5432098765432098
chr9	67260000	67410000	chr9	67260000	67410000	255,255,0	0.8605505225107223	0.05438475645164734	0.014509958783129636	0.640625	0.546875
chr9	47110000	47330000	chr9	47110000	47330000	255,255,0	1.0060618147805636	0.03396815413136582	0.034144090288938236	0.8106060606060606	0.6287878787878788
chr9	109580000	109720000	chr9	109580000	109720000	255,255,0	0.7532869645598738	0.027879917508154987	0.04003448469685817	0.5267857142857143	0.5625
chr9	18640000	18840000	chr9	18640000	18840000	255,255,0	1.165660992187112	0.04414189343630005	0.02359052628529013	0.7727272727272727	0.6090909090909091
chr9	104350000	104570000	chr9	104350000	104570000	255,255,0	0.9256336293372364	0.025517437870171734	0.042178591671878235	0.6136363636363636	0.7196969696969697
chr9	49540000	49780000	chr9	49540000	49780000	255,255,0	0.8969318120625989	0.045639142970629654	0.022033813164870325	0.7842702169625246	0.5162721893491125
chr9	99330000	99500000	chr9	99330000	99500000	255,255,0	0.8438668343349431	0.0271353717946849	0.04038810094820462	0.6594254510921178	0.5701566951566952
chr9	47810000	48070000	chr9	47810000	48070000	255,255,0	0.9584281939190357	0.03780818931537773	0.028547144140289183	0.8461538461538461	0.5
chr9	46580000	46740000	chr9	46580000	46740000	255,255,0	0.9344142638873919	0.04241315124131143	0.023788789691406728	0.6805555555555556	0.6805555555555556
chr9	62010000	62290000	chr9	62010000	62290000	255,255,0	1.1178933145650811	0.036626369785270396	0.02923167378114632	0.7571428571428571	0.7857142857142857
chr9	76280000	76500000	chr9	76280000	76500000	255,255,0	0.9944025416719517	0.021335819298156092	0.043362983363028976	0.5984848484848485	0.7803030303030303
chr9	23340000	23620000	chr9	23340000	23620000	255,255,0	0.9915623583360226	0.032707180350701345	0.031347089107784165	0.6238095238095238	0.6904761904761905
chr9	4070000	4300000	chr9	4070000	4300000	255,255,0	0.9128543417839269	0.023484351928272383	0.04047874096466472	0.5069444444444444	0.6458333333333334
chr9	4790000	5020000	chr9	4790000	5020000	255,255,0	0.9181732366773825	0.028249597708120872	0.03530307229644225	0.6458333333333334	0.5069444444444444
chr9	24200000	24380000	chr9	24200000	24380000	255,255,0	0.9640882313079273	0.02332257406567619	0.040197483845655	0.5222222222222223	0.6777777777777778
chr9	108310000	108460000	chr9	108310000	108460000	255,255,0	0.8036555511902723	0.04187791640600398	0.021256286757106647	0.671875	0.515625
chr9	101470000	101610000	chr9	101470000	101610000	255,255,0	0.7802539847965996	0.05183703685244946	0.011278572991555304	0.625	0.5178571428571429
chr9	73690000	73900000	chr9	73690000	73900000	255,255,0	1.1205381030968617	0.022941736708448558	0.040056251064997606	0.743801652892562	0.8099173553719008
chr9	97430000	97570000	chr9	97430000	97570000	255,255,0	0.7622894667456537	0.04386965533075111	0.01842911820371936	0.5892857142857143	0.5178571428571429
chr9	9950000	10110000	chr9	9950000	10110000	255,255,0	0.9387112693227251	0.015320374524430407	0.046875107220716535	0.5138888888888888	0.6805555555555556
chr9	46900000	47090000	chr9	46900000	47090000	255,255,0	0.833310276712715	0.026889785130445345	0.03523370371340831	0.5330891330891331	0.7098901098901098
chr9	72870000	73190000	chr9	72870000	73190000	255,255,0	0.7401760250397142	0.034100758793445055	0.028017576923633773	0.5772058823529411	0.5257352941176471
chr9	62310000	62580000	chr9	62310000	62580000	255,255,0	0.8213996490438463	0.02256119474098343	0.03913510555193167	0.6479591836734694	0.5663265306122449
chr9	22520000	22750000	chr9	22520000	22750000	255,255,0	1.2275967684321887	0.024191254697889186	0.03722146965684725	0.7847222222222222	0.7708333333333334
chr9	98120000	98400000	chr9	98120000	98400000	255,255,0	0.9041660487292684	0.02141620065510598	0.03953535026331874	0.5571428571428572	0.7761904761904762
chr9	96220000	96540000	chr9	96220000	96540000	255,255,0	0.8135670020219222	0.026203972339165646	0.034668334012259806	0.5183823529411765	0.6875
chr9	15150000	15460000	chr9	15150000	15460000	255,255,0	1.0663895528691407	0.03165250625321613	0.029036326172695377	0.79296875	0.54296875
chr9	96610000	96840000	chr9	96610000	96840000	255,255,0	0.9119814538387043	0.03568448904567503	0.02470823626351314	0.6736111111111112	0.6458333333333334
chr9	74240000	74380000	chr9	74240000	74380000	255,255,0	0.8279093357683432	0.015803283828245432	0.04363718770173391	0.5535714285714286	0.625
chr9	94160000	94350000	chr9	94160000	94350000	255,255,0	0.9641622419960105	0.04027738538351386	0.019049323163017388	0.77	0.59
chr9	20860000	21090000	chr9	20860000	21090000	255,255,0	0.8608235376628015	0.030496180659327854	0.028500929976652795	0.6313897107166337	0.513827251808021
chr9	6980000	7180000	chr9	6980000	7180000	255,255,0	1.0808403622556253	0.04144534431114877	0.017119512662528667	0.6636363636363637	0.7
chr9	93870000	94110000	chr9	93870000	94110000	255,255,0	0.9936381529407723	0.02952653405664451	0.028646483392453723	0.6987179487179487	0.7115384615384616
chr9	98640000	98790000	chr9	98640000	98790000	255,255,0	0.8250206209482124	0.04386001523345822	0.014251009477863393	0.671875	0.546875
chr9	77550000	77740000	chr9	77550000	77740000	255,255,0	1.095931906686351	0.030158595940998456	0.027339606329257395	0.75	0.75
chr9	98420000	98580000	chr9	98420000	98580000	255,255,0	0.9402243291977019	0.027875873852373584	0.02858521514410662	0.6805555555555556	0.6527777777777778
chr9	70870000	71040000	chr9	70870000	71040000	255,255,0	1.0008083313739244	0.03050914934763388	0.025881676445262784	0.691358024691358	0.7160493827160493
chr9	64780000	64990000	chr9	64780000	64990000	255,255,0	1.004713922974818	0.01994478539762736	0.03433277888175579	0.5785123966942148	0.8264462809917356
chr9	49800000	50010000	chr9	49800000	50010000	255,255,0	1.0279707456357305	0.016581614898085833	0.03653013412316598	0.628099173553719	0.8264462809917356
chr9	16930000	17230000	chr9	16930000	17230000	255,255,0	1.0091127950036798	0.022181078249459703	0.02919708442211038	0.5958333333333333	0.7458333333333333
chr9	37480000	37620000	chr9	37480000	37620000	255,255,0	0.7724466287219928	0.03366040809265284	0.015414956200612904	0.5535714285714286	0.5535714285714286
chr9	14960000	15100000	chr9	14960000	15100000	255,255,0	0.8538921116925509	0.011351662164632275	0.03666518107841619	0.5178571428571429	0.5892857142857143
chr9	34660000	34850000	chr9	34660000	34850000	255,255,0	1.054952997147993	0.028472883864003318	0.019457631217546116	0.77	0.67
chr9	76050000	76250000	chr9	76050000	76250000	255,255,0	0.882815495689464	0.028775870009222847	0.01674468295727733	0.7545454545454545	0.5181818181818182
chr9	98840000	99020000	chr9	98840000	99020000	255,255,0	0.7403001776136451	0.020667795735257136	0.02462940357846361	0.5189393939393939	0.5830808080808081
chr9	46400000	46560000	chr9	46400000	46560000	255,255,0	0.8158341109508415	0.015671844677320773	0.026318211253900305	0.6527777777777778	0.5694444444444444
chr9	99040000	99240000	chr9	99040000	99240000	255,255,0	0.8319655306130379	0.019332903277001302	0.022307491998319943	0.5909090909090909	0.6636363636363637
chr9	66440000	66650000	chr9	66440000	66650000	255,255,0	0.7808621724952972	0.015212835403215639	0.02569992264238766	0.5113669049967127	0.6409986514553823
chr9	53400000	53570000	chr9	53400000	53570000	255,255,0	0.8294043538895555	0.012502795669964583	0.027155884206801324	0.5925925925925926	0.6666666666666666
chr9	54740000	54890000	chr9	54740000	54890000	255,255,0	0.6629868185571215	0.02701722733462847	0.012609373192510577	0.515625	0.515625
chr9	73030000	73180000	chr9	73030000	73180000	255,255,0	0.7839659144263473	0.013252046073750108	0.02380307322328529	0.578125	0.609375
chr9	73240000	73420000	chr9	73240000	73420000	255,255,0	0.7428736324700936	0.021255545695962386	0.013855511988227105	0.6125	0.5069444444444444
chr2A	106870000	107590000	chr2A	106870000	107590000	255,255,0	1.3895857738559285	0.20437920252775382	0.1257053459410844	0.6201201201201201	0.8866366366366366
chr2A	89470000	90170000	chr2A	89470000	90170000	255,255,0	1.6400314100226938	0.18473472801173652	0.1347709200808589	0.8023809523809524	0.8857142857142857
chr2A	53230000	54190000	chr2A	53230000	54190000	255,255,0	0.6044783247374506	0.242529867459464	0.07618506474311675	0.43239795918367346	0.40008503401360546
chr2A	21760000	22730000	chr2A	21760000	22730000	255,255,0	0.5379999951952731	0.1512399725892961	0.10488474458404662	0.4997917534360683	0.4094127446897126
chr2A	40690000	41310000	chr2A	40690000	41310000	255,255,0	0.8890932605355683	0.12264505045884852	0.11792619445635467	0.7570564516129032	0.4173387096774194
chr2A	96550000	97260000	chr2A	96550000	97260000	255,255,0	1.546881330506337	0.1617958655928861	0.07132853778029388	0.8626543209876543	0.8479938271604939
chr2A	77260000	78110000	chr2A	77260000	78110000	255,255,0	1.0914750900269239	0.09198390386807653	0.1350783431463229	0.858842617631152	0.4018388318009735
chr2A	97490000	98030000	chr2A	97490000	98030000	255,255,0	1.041702036445262	0.10275703922189065	0.09723188456132763	0.7552910052910053	0.6455026455026455
chr2A	103030000	104020000	chr2A	103030000	104020000	255,255,0	1.1188008713908595	0.0901630983744323	0.10972870244848729	0.5476	0.8328
chr2A	67170000	67800000	chr2A	67170000	67800000	255,255,0	1.0716248662929595	0.11941043472704573	0.07994914649451643	0.5107421875	0.79296875
chr2A	51700000	52540000	chr2A	51700000	52540000	255,255,0	1.2748502332712341	0.06351826136648758	0.13542234905555833	0.907530454042082	0.5060908084163898
chr2A	29840000	30500000	chr2A	29840000	30500000	255,255,0	1.113710516781301	0.08031145360683876	0.11780623794337762	0.7549019607843137	0.5730837789661319
chr2A	3760000	3990000	chr2A	3760000	3990000	255,255,0	1.0375737320635405	0.1169722701719964	0.08074271788751447	0.7638888888888888	0.6875
chr2A	41700000	42310000	chr2A	41700000	42310000	255,255,0	0.9904789410628128	0.10783350993945742	0.08950231707637411	0.6607700312174818	0.6108220603537982
chr2A	55940000	56480000	chr2A	55940000	56480000	255,255,0	1.4216521284223402	0.08819778315605084	0.10590692319605036	0.7976190476190477	0.8425925925925926
chr2A	22810000	23790000	chr2A	22810000	23790000	255,255,0	1.08895861619006	0.08480988058509617	0.10876145144759772	0.6285714285714286	0.7326530612244898
chr2A	105540000	105740000	chr2A	105540000	105740000	255,255,0	1.1023862054706022	0.16717878849116402	0.02233510482505919	0.7917832167832168	0.5924825174825175
chr2A	67810000	67960000	chr2A	67810000	67960000	255,255,0	1.2876499780655308	0.08685176893548653	0.10247540567807989	0.671875	0.671875
chr2A	88920000	89410000	chr2A	88920000	89410000	255,255,0	1.286815637871054	0.09050486901897312	0.09879606738691885	0.6848	0.816
chr2A	72970000	73600000	chr2A	72970000	73600000	255,255,0	1.2878586513182388	0.10106552877427902	0.0857415156170058	0.8076171875	0.7275390625
chr2A	48940000	49620000	chr2A	48940000	49620000	255,255,0	1.4065907112681622	0.08834800103399275	0.09822385179398341	0.8053719669686057	0.7255948762483717
chr2A	67010000	67810000	chr2A	67010000	67810000	255,255,0	1.4236319147150325	0.09607027444343938	0.08978858342050093	0.8530487804878049	0.7603658536585366
chr2A	57440000	58030000	chr2A	57440000	58030000	255,255,0	1.1962145131947017	0.10526412389171313	0.08020164905438759	0.8344444444444444	0.6033333333333334
chr2A	64430000	64910000	chr2A	64430000	64910000	255,255,0	0.9649536621975324	0.1161355862311784	0.06850936906002777	0.6316666666666667	0.6816666666666666
chr2A	38680000	39290000	chr2A	38680000	39290000	255,255,0	1.0318722187502876	0.07606074126458467	0.1078468701870336	0.6951092611862643	0.5681581685744017
chr2A	29810000	30730000	chr2A	29810000	30730000	255,255,0	1.6150121677862257	0.1117994572070917	0.07197891917211191	0.7627197039777983	0.927382053654024
chr2A	72980000	73260000	chr2A	72980000	73260000	255,255,0	0.9121472384193006	0.14791887234375287	0.035288806231462355	0.7380952380952381	0.5
chr2A	58940000	59820000	chr2A	58940000	59820000	255,255,0	1.314014064016433	0.10313715429464257	0.07883128357400038	0.8297979797979798	0.5762626262626263
chr2A	44990000	45980000	chr2A	44990000	45980000	255,255,0	1.6076990208437683	0.10118619971924508	0.07983512552511154	0.8644	0.8236
chr2A	104630000	105140000	chr2A	104630000	105140000	255,255,0	1.2384005428163745	0.06770650856982108	0.11043721880733118	0.7884615384615384	0.8062130177514792
chr2A	80000000	80610000	chr2A	80000000	80610000	255,255,0	0.9997780612634983	0.08667903829009722	0.09136966789414934	0.5078043704474505	0.7783558792924038
chr2A	109290000	109930000	chr2A	109290000	109930000	255,255,0	1.3554419135716527	0.06329038124310302	0.11417833946308176	0.7206439393939394	0.8787878787878788
chr2A	55180000	55920000	chr2A	55180000	55920000	255,255,0	1.4644190685696503	0.09455823529794566	0.08242823461716794	0.8015647226173542	0.7560455192034139
chr2A	95950000	96110000	chr2A	95950000	96110000	255,255,0	1.1353541313424635	0.04697690265562025	0.1293711785791267	0.7083333333333334	0.7083333333333334
chr2A	28270000	29030000	chr2A	28270000	29030000	255,255,0	1.663495282841821	0.08398890457208869	0.09193313643917225	0.9318488529014844	0.8454790823211876
chr2A	67970000	68730000	chr2A	67970000	68730000	255,255,0	1.0412193576289392	0.09430593209547614	0.08112798239120597	0.8299595141700404	0.50944669365722
chr2A	56950000	57390000	chr2A	56950000	57390000	255,255,0	1.6071072046595576	0.0915626227352278	0.08045604070727397	0.8438735177865613	0.7727272727272727
chr2A	80850000	81530000	chr2A	80850000	81530000	255,255,0	1.4508627048164837	0.08497653152404766	0.08564732111161855	0.6966386554621848	0.8932773109243698
chr2A	43800000	44560000	chr2A	43800000	44560000	255,255,0	1.8020423395274647	0.06623379534428431	0.10002838866131805	0.9453441295546559	0.8549257759784076
chr2A	1130000	1490000	chr2A	1130000	1490000	255,255,0	0.781402623043248	0.06560181340607367	0.09916934736831029	0.5047758284600389	0.6268317853457172
chr2A	42770000	43020000	chr2A	42770000	43020000	255,255,0	1.6830585360810302	0.07083978052268214	0.09068662040617184	0.8757396449704142	0.8520710059171598
chr2A	43030000	43180000	chr2A	43030000	43180000	255,255,0	0.7944383949835678	0.08083408384841856	0.07920993573761326	0.578125	0.5
chr2A	17070000	17730000	chr2A	17070000	17730000	255,255,0	1.1935589495054661	0.08351690994230315	0.0748499230307173	0.8315508021390374	0.6443850267379679
chr2A	76410000	77160000	chr2A	76410000	77160000	255,255,0	1.704544488029594	0.09758833676297796	0.06033371948802174	0.7832409972299169	0.9522160664819944
chr2A	107690000	108080000	chr2A	107690000	108080000	255,255,0	1.8030984679259605	0.07472876584891752	0.08042958695489685	0.9225	0.8575
chr2A	110700000	111050000	chr2A	110700000	111050000	255,255,0	0.8788093744842655	0.0788931429553657	0.07591343432539874	0.5524691358024691	0.558641975308642
chr2A	66430000	66970000	chr2A	66430000	66970000	255,255,0	1.3181854113268638	0.08289248164114187	0.0706874806078144	0.5515873015873016	0.876984126984127
chr2A	109640000	109920000	chr2A	109640000	109920000	255,255,0	1.3692252173343247	0.02584372127413715	0.12634536170460164	0.7952380952380952	0.8571428571428571
chr2A	88920000	89300000	chr2A	88920000	89300000	255,255,0	1.3139203329362161	0.06916173765778391	0.08269277244253131	0.8394736842105263	0.7763157894736842
chr2A	50770000	51660000	chr2A	50770000	51660000	255,255,0	1.6079637346048052	0.08365217852563268	0.06813945570286545	0.7777777777777778	0.9116049382716049
chr2A	10590000	10840000	chr2A	10590000	10840000	255,255,0	0.7534217165659344	0.10815194842688317	0.04266761865118462	0.5562130177514792	0.6390532544378699
chr2A	50090000	50670000	chr2A	50090000	50670000	255,255,0	1.2694908529420066	0.06818231267861767	0.08244160146895878	0.7459770114942529	0.7459770114942529
chr2A	63760000	64350000	chr2A	63760000	64350000	255,255,0	1.213890171507361	0.05766225471499675	0.0904505478081796	0.7788888888888889	0.6611111111111111
chr2A	87050000	87290000	chr2A	87050000	87290000	255,255,0	1.544790359470923	0.06929555848996125	0.07880792917716717	0.7884615384615384	0.8653846153846154
chr2A	58150000	58780000	chr2A	58150000	58780000	255,255,0	1.3179904854181062	0.07436705848093272	0.07301662830228103	0.5146484375	0.8955078125
chr2A	34820000	35480000	chr2A	34820000	35480000	255,255,0	0.9780180561267449	0.07426101558857795	0.07175084300230328	0.7103386809269162	0.5249554367201426
chr2A	30770000	31320000	chr2A	30770000	31320000	255,255,0	1.829722510947877	0.07684244063086393	0.06911722261238193	0.9477040816326531	0.9043367346938775
chr2A	105160000	105440000	chr2A	105160000	105440000	255,255,0	1.5831400002756018	0.05243739410927893	0.09239085231364663	0.7285714285714285	0.8952380952380953
chr2A	87370000	87790000	chr2A	87370000	87790000	255,255,0	1.4635957766333407	0.06401737498804216	0.07942945247737754	0.8722943722943723	0.7337662337662337
chr2A	15930000	16830000	chr2A	15930000	16830000	255,255,0	1.84829140777589	0.06353322447540982	0.07974768418645564	0.951207729468599	0.9154589371980676
chr2A	56500000	56830000	chr2A	56500000	56830000	255,255,0	1.5010566661752964	0.049356076348916256	0.09247612217953699	0.8373702422145328	0.754325259515571
chr2A	72580000	72890000	chr2A	72580000	72890000	255,255,0	1.432740110971284	0.07489304466547793	0.06684220441025127	0.76953125	0.81640625
chr2A	101020000	101240000	chr2A	101020000	101240000	255,255,0	1.2549882691176153	0.045234067989655805	0.09611793588359199	0.7196969696969697	0.8257575757575758
chr2A	18130000	18700000	chr2A	18130000	18700000	255,255,0	1.2810788367874761	0.06621729654469845	0.07500789061020671	0.8038049940546967	0.746730083234245
chr2A	47010000	47450000	chr2A	47010000	47450000	255,255,0	1.4061802124739708	0.05718453147910099	0.08367439048736618	0.8952569169960475	0.766798418972332
chr2A	31350000	31980000	chr2A	31350000	31980000	255,255,0	1.249508437712775	0.08031414947972097	0.05936409843073431	0.7861328125	0.7255859375
chr2A	43330000	43770000	chr2A	43330000	43770000	255,255,0	1.7631229688630785	0.08164496131174512	0.05792772182711303	0.8913043478260869	0.9387351778656127
chr2A	13300000	13620000	chr2A	13300000	13620000	255,255,0	0.7298902343371205	0.08610724675255485	0.05339967806075607	0.5183823529411765	0.5036764705882353
chr2A	100350000	100870000	chr2A	100350000	100870000	255,255,0	1.3966292413473238	0.07375678139934871	0.06527630907202543	0.7673138699924414	0.9139721059363917
chr2A	71300000	71660000	chr2A	71300000	71660000	255,255,0	1.5027058301995884	0.050294207887032774	0.08654557290483211	0.7923976608187134	0.827485380116959
chr2A	62040000	62310000	chr2A	62040000	62310000	255,255,0	1.496785195267016	0.06847219948693509	0.06770098625408287	0.8622448979591837	0.8112244897959183
chr2A	4270000	4860000	chr2A	4270000	4860000	255,255,0	1.133946350762632	0.07152657512545951	0.06232703834605671	0.7022222222222222	0.7544444444444445
chr2A	73650000	74340000	chr2A	73650000	74340000	255,255,0	1.5435771889582173	0.05733127860093398	0.07632936921333258	0.796734693877551	0.9028571428571428
chr2A	101470000	101720000	chr2A	101470000	101720000	255,255,0	0.8965806541827461	0.08878544233459919	0.04422695592478826	0.5636094674556213	0.6663144547759932
chr2A	74390000	74700000	chr2A	74390000	74700000	255,255,0	1.6286427253079152	0.05724892139815299	0.07477024215867772	0.83984375	0.85546875
chr2A	38100000	38630000	chr2A	38100000	38630000	255,255,0	1.6988533351574648	0.08146607803237577	0.05043634009153403	0.8587105624142661	0.9382716049382716
chr2A	62490000	63170000	chr2A	62490000	63170000	255,255,0	1.66847560897346	0.07867366558075573	0.05258268807991742	0.8848739495798319	0.9067226890756303
chr2A	27040000	27590000	chr2A	27040000	27590000	255,255,0	1.1722964411477332	0.06554052579960093	0.06518642344505104	0.6058673469387755	0.8431122448979592
chr2A	20730000	21010000	chr2A	20730000	21010000	255,255,0	1.6473278998517096	0.05870838679437865	0.07197484766072959	0.8333333333333334	0.8904761904761904
chr2A	19710000	20220000	chr2A	19710000	20220000	255,255,0	1.5417660449671455	0.06114065908233082	0.06925625685207243	0.871301775147929	0.8831360946745562
chr2A	98260000	98410000	chr2A	98260000	98410000	255,255,0	1.0002281299367675	0.02477928326884628	0.10448343145844896	0.609375	0.671875
chr2A	100000000	100260000	chr2A	100000000	100260000	255,255,0	1.4177298910764145	0.06560442533601948	0.061896901450312014	0.8516483516483516	0.8516483516483516
chr2A	69850000	70330000	chr2A	69850000	70330000	255,255,0	1.2595276965639908	0.07028606902355955	0.056567276549440354	0.765	0.7416666666666667
chr2A	88790000	88910000	chr2A	88790000	88910000	255,255,0	0.830682821906976	0.07719158156409123	0.048263015720808405	0.5390625	0.5390625
chr2A	86140000	86590000	chr2A	86140000	86590000	255,255,0	1.6468612249664483	0.06357061049261076	0.06130813445002006	0.8922495274102079	0.9035916824196597
chr2A	31350000	31840000	chr2A	31350000	31840000	255,255,0	1.1872435383270714	0.06327265325269152	0.061493719904465366	0.8768	0.5408
chr2A	21040000	21380000	chr2A	21040000	21380000	255,255,0	1.4679180829588838	0.0632561977792585	0.060416555715385456	0.8790849673202614	0.7908496732026143
chr2A	101850000	102180000	chr2A	101850000	102180000	255,255,0	0.8943908291865318	0.07337473069688719	0.05007852171508802	0.6747404844290658	0.6332179930795848
chr2A	10280000	10570000	chr2A	10280000	10570000	255,255,0	1.4382930402684204	0.06571793897766409	0.05757260861419336	0.8383767361111112	0.8750086805555555
chr2A	35840000	36120000	chr2A	35840000	36120000	255,255,0	1.212579987210634	0.059685923737337485	0.06351697565011664	0.719047619047619	0.7952380952380952
chr2A	110860000	111080000	chr2A	110860000	111080000	255,255,0	0.9115101070811593	0.06085645222480722	0.062345877691048844	0.5902777777777778	0.5486111111111112
chr2A	39310000	39520000	chr2A	39310000	39520000	255,255,0	1.4311716483302477	0.057733462672801855	0.06531764506689125	0.8099173553719008	0.7768595041322314
chr2A	108740000	108940000	chr2A	108740000	108940000	255,255,0	1.1913203333063702	0.07657291407782722	0.04630776670939246	0.7545454545454545	0.7363636363636363
chr2A	15300000	15900000	chr2A	15300000	15900000	255,255,0	1.4506289989819146	0.06240577205735747	0.06042127369196815	0.6591397849462366	0.9602150537634409
chr2A	71730000	72120000	chr2A	71730000	72120000	255,255,0	1.8418482376980285	0.06474983462730183	0.05744229294281683	0.9275	0.8725
chr2A	56230000	56470000	chr2A	56230000	56470000	255,255,0	1.2609464065975005	0.0705038140157569	0.05125802622437586	0.6089743589743589	0.8269230769230769
chr2A	11300000	11600000	chr2A	11300000	11600000	255,255,0	1.3833446426501526	0.07269895056318265	0.048452476190778845	0.8708333333333333	0.7875
chr2A	75260000	75650000	chr2A	75260000	75650000	255,255,0	1.2899102093579375	0.06044747255090348	0.060429252912757137	0.6625	0.8425
chr2A	76170000	76390000	chr2A	76170000	76390000	255,255,0	1.5177278327365635	0.06064413993777003	0.05994562145343252	0.8257575757575758	0.8106060606060606
chr2A	32490000	33010000	chr2A	32490000	33010000	255,255,0	0.9165243253669522	0.05689080470438454	0.06345897689112	0.6481481481481481	0.5626780626780626
chr2A	48570000	48870000	chr2A	48570000	48870000	255,255,0	1.6379906617616056	0.053339810460198395	0.06623841298610122	0.8458333333333333	0.9041666666666667
chr2A	24870000	25310000	chr2A	24870000	25310000	255,255,0	1.3513989812030065	0.05737505147077902	0.06129607045473878	0.8320158102766798	0.8241106719367589
chr2A	20260000	20670000	chr2A	20260000	20670000	255,255,0	1.166592909276456	0.06601370471698373	0.05257485890555949	0.7471655328798186	0.6629818594104309
chr2A	1530000	1770000	chr2A	1530000	1770000	255,255,0	1.40911375553391	0.06375004415513795	0.054139188439496416	0.7756410256410257	0.8525641025641025
chr2A	46000000	46550000	chr2A	46000000	46550000	255,255,0	1.7208753131189847	0.06137718777414594	0.05644881483523151	0.9145408163265306	0.8941326530612245
chr2A	45760000	45960000	chr2A	45760000	45960000	255,255,0	1.1670096707014088	0.029976880463330545	0.08629442798888312	0.6636363636363637	0.7363636363636363
chr2A	15450000	15890000	chr2A	15450000	15890000	255,255,0	1.2649191929051862	0.05247438682159007	0.06355034465757892	0.5	0.9387351778656127
chr2A	86780000	87010000	chr2A	86780000	87010000	255,255,0	1.371006412688534	0.06343311083377255	0.05256823423847315	0.7430555555555556	0.8263888888888888
chr2A	65350000	65920000	chr2A	65350000	65920000	255,255,0	1.1593486239183415	0.061223337372841545	0.05389012910943666	0.7834423305588585	0.6345549515882454
chr2A	10970000	11270000	chr2A	10970000	11270000	255,255,0	1.5875654707843443	0.06549525830743907	0.0495178038993683	0.8791666666666667	0.8875
chr2A	95490000	95650000	chr2A	95490000	95650000	255,255,0	1.006463412576523	0.05113877465497693	0.06386191391205279	0.6527777777777778	0.625
chr2A	45380000	45960000	chr2A	45380000	45960000	255,255,0	1.3924179009625934	0.050226341491799165	0.0646631977259495	0.7413793103448276	0.8632183908045977
chr2A	39710000	40040000	chr2A	39710000	40040000	255,255,0	1.1513491862023697	0.0734448382056456	0.04107573997678521	0.5121107266435986	0.8581314878892734
chr2A	47510000	47960000	chr2A	47510000	47960000	255,255,0	1.2407684695640688	0.05811343594221196	0.05621391344583895	0.6313799621928167	0.8544423440453687
chr2A	11610000	11750000	chr2A	11610000	11750000	255,255,0	0.866781652919157	0.07124018188226612	0.042068783120899615	0.5535714285714286	0.5535714285714286
chr2A	58960000	59410000	chr2A	58960000	59410000	255,255,0	1.3525458704131363	0.07900749169343046	0.03291655668658214	0.8431001890359168	0.7296786389413988
chr2A	49740000	50050000	chr2A	49740000	50050000	255,255,0	1.4345277242634606	0.07437511704572913	0.036878137780977996	0.78515625	0.87109375
chr2A	48000000	48410000	chr2A	48000000	48410000	255,255,0	1.6958495386947061	0.0508141714044765	0.059747833123129895	0.9070294784580499	0.8752834467120182
chr2A	74760000	75100000	chr2A	74760000	75100000	255,255,0	1.2800179049322709	0.06406577839280514	0.04580850951645386	0.8333333333333334	0.6797385620915033
chr2A	62340000	62480000	chr2A	62340000	62480000	255,255,0	0.844086731312773	0.06883136298806528	0.04081061643805395	0.5535714285714286	0.5892857142857143
chr2A	9900000	10160000	chr2A	9900000	10160000	255,255,0	1.0044281871057918	0.034580398697495254	0.07375442781056585	0.6758241758241759	0.6868131868131868
chr2A	42350000	42710000	chr2A	42350000	42710000	255,255,0	1.623832959865701	0.0423857967930219	0.06577464750926898	0.8801169590643275	0.8918128654970761
chr2A	55950000	56140000	chr2A	55950000	56140000	255,255,0	1.0854332238568662	0.037406743015182514	0.07032460674865611	0.77	0.61
chr2A	15930000	16170000	chr2A	15930000	16170000	255,255,0	1.190134036509111	0.0804878482819642	0.0271668925688986	0.8525641025641025	0.5448717948717948
chr2A	27960000	28250000	chr2A	27960000	28250000	255,255,0	1.5371014517047201	0.05668302485029805	0.05080342202130764	0.8266666666666667	0.8977777777777778
chr2A	31350000	31500000	chr2A	31350000	31500000	255,255,0	0.9879204170387925	0.07852868153349817	0.028845321110311132	0.671875	0.515625
chr2A	78520000	78690000	chr2A	78520000	78690000	255,255,0	1.1147855607538428	0.05670535030266027	0.050070108897630056	0.6666666666666666	0.691358024691358
chr2A	54210000	54470000	chr2A	54210000	54470000	255,255,0	0.8202512302157909	0.0507041404055072	0.05481917038156391	0.6978021978021978	0.5
chr2A	64950000	65230000	chr2A	64950000	65230000	255,255,0	1.6342892111764842	0.05181673200452808	0.05351790041491969	0.8904761904761904	0.8809523809523809
chr2A	40080000	40560000	chr2A	40080000	40560000	255,255,0	1.2895795397115979	0.03864852650061609	0.06649591723773735	0.655	0.8583333333333333
chr2A	29550000	29820000	chr2A	29550000	29820000	255,255,0	1.3885291537879438	0.058654213352297854	0.04529922004192971	0.8622599927544983	0.7294642857142857
chr2A	87380000	87530000	chr2A	87380000	87530000	255,255,0	0.9849725345040901	0.06898262748902399	0.03450976039120592	0.609375	0.609375
chr2A	81150000	81510000	chr2A	81150000	81510000	255,255,0	1.2376621684549387	0.0301430757486131	0.07301995363267377	0.5526315789473685	0.8918128654970761
chr2A	14980000	15250000	chr2A	14980000	15250000	255,255,0	0.7256213554834088	0.06247494986674712	0.03949302075744165	0.5379676870748299	0.5088010204081632
chr2A	49230000	49560000	chr2A	49230000	49560000	255,255,0	1.453158115217211	0.02852034332199782	0.07305555659963128	0.8719723183391004	0.8442906574394463
chr2A	99590000	99990000	chr2A	99590000	99990000	255,255,0	1.5524413707381521	0.052381046607599124	0.04906764118623996	0.9071428571428571	0.930952380952381
chr2A	66620000	66950000	chr2A	66620000	66950000	255,255,0	1.6774821507317137	0.04366595896012386	0.057315754649662876	0.8373702422145328	0.9204152249134948
chr2A	95680000	95930000	chr2A	95680000	95930000	255,255,0	0.9732750231199983	0.048781483525783736	0.052038296186045975	0.7692307692307693	0.5798816568047337
chr2A	73680000	74080000	chr2A	73680000	74080000	255,255,0	1.022273833898098	0.047436538589174904	0.052614398665477825	0.7819362455726091	0.5046044864226682
chr2A	64120000	64360000	chr2A	64120000	64360000	255,255,0	1.197726763910996	0.02049838877352064	0.07945277863833615	0.6730769230769231	0.8205128205128205
chr2A	1840000	2060000	chr2A	1840000	2060000	255,255,0	1.1063017078970105	0.05576932304050544	0.043510131461169346	0.7954545454545454	0.6590909090909091
chr2A	45010000	45350000	chr2A	45010000	45350000	255,255,0	1.6096326177797189	0.05872401932381091	0.04015255349181514	0.9052287581699346	0.8594771241830066
chr2A	25750000	26250000	chr2A	25750000	26250000	255,255,0	1.2565900539143928	0.04935579348313303	0.049337642121974536	0.8876923076923077	0.6753846153846154
chr2A	27630000	27900000	chr2A	27630000	27900000	255,255,0	1.2017715479465751	0.052032526795447384	0.045836784660244254	0.7193877551020408	0.7704081632653061
chr2A	110680000	110840000	chr2A	110680000	110840000	255,255,0	1.126129014076338	0.06295978470229466	0.03489009399339179	0.7083333333333334	0.625
chr2A	25420000	25710000	chr2A	25420000	25710000	255,255,0	1.4313580342388033	0.05263158467974906	0.045131136126205645	0.8	0.88
chr2A	30500000	30720000	chr2A	30500000	30720000	255,255,0	1.1718219977783169	0.03329597528268251	0.06442373178870317	0.5984848484848485	0.7803030303030303
chr2A	87910000	88150000	chr2A	87910000	88150000	255,255,0	1.4051561376085888	0.060382876334190955	0.03643864206537442	0.8141025641025641	0.8141025641025641
chr2A	73370000	73590000	chr2A	73370000	73590000	255,255,0	1.2328246798885552	0.0487624728356688	0.04746222625445913	0.6439393939393939	0.8409090909090909
chr2A	36180000	36610000	chr2A	36180000	36610000	255,255,0	0.9092677149307178	0.05243321694465223	0.04352322179379289	0.6838842975206612	0.506198347107438
chr2A	46640000	46970000	chr2A	46640000	46970000	255,255,0	1.651656380711434	0.04876533683894238	0.04716251178007125	0.9204152249134948	0.8788927335640139
chr2A	74210000	74350000	chr2A	74210000	74350000	255,255,0	0.834078367116672	0.03705988950196512	0.057981426002481476	0.5178571428571429	0.5178571428571429
chr2A	17780000	18080000	chr2A	17780000	18080000	255,255,0	0.8566280877689972	0.0435851672395361	0.05068319602441913	0.6093432549931129	0.5660678159435262
chr2A	16840000	17060000	chr2A	16840000	17060000	255,255,0	1.1858147954451836	0.04585508126789044	0.04816799718850916	0.6893939393939394	0.7954545454545454
chr2A	29150000	29360000	chr2A	29150000	29360000	255,255,0	1.1768319981050883	0.05885739630079065	0.03492179323161235	0.768595041322314	0.743801652892562
chr2A	65950000	66240000	chr2A	65950000	66240000	255,255,0	1.4812435482265052	0.04034641084127735	0.053292759593328354	0.8355555555555556	0.8711111111111111
chr2A	97500000	97710000	chr2A	97500000	97710000	255,255,0	1.1380360185872451	0.04908030206304813	0.043684136281042354	0.8264462809917356	0.6776859504132231
chr2A	104420000	104630000	chr2A	104420000	104630000	255,255,0	1.1572522833316277	0.05990636618396672	0.03250900280307985	0.7768595041322314	0.7272727272727273
chr2A	97780000	98000000	chr2A	97780000	98000000	255,255,0	0.7360762869742241	0.040302111208660604	0.052057306900698916	0.5378787878787878	0.553030303030303
chr2A	63220000	63730000	chr2A	63220000	63730000	255,255,0	1.8667263920982908	0.05226726889604327	0.038485750823326864	0.9511834319526628	0.9334319526627219
chr2A	99060000	99230000	chr2A	99060000	99230000	255,255,0	0.9794956194242416	0.030988974902008328	0.05937786622959091	0.6666666666666666	0.7160493827160493
chr2A	70410000	70710000	chr2A	70410000	70710000	255,255,0	1.4382778486863148	0.04818391334450178	0.04164784267040589	0.7958333333333333	0.8791666666666667
chr2A	69090000	69450000	chr2A	69090000	69450000	255,255,0	1.2124370481481774	0.033509988226660965	0.05599856626239649	0.5584795321637427	0.8567251461988304
chr2A	27630000	27770000	chr2A	27630000	27770000	255,255,0	0.9760966467440211	0.06690204072572734	0.022565693773958458	0.625	0.625
chr2A	32020000	32470000	chr2A	32020000	32470000	255,255,0	0.9664972254705447	0.04469833413189962	0.0444535408573054	0.6578449905482041	0.6200378071833649
chr2A	104180000	104380000	chr2A	104180000	104380000	255,255,0	1.0965654209279947	0.0425511423770204	0.04654962574020299	0.7545454545454545	0.6818181818181818
chr2A	43800000	44220000	chr2A	43800000	44220000	255,255,0	1.5519653125509016	0.052774556080506685	0.035704854259047236	0.9458874458874459	0.7510822510822511
chr2A	38660000	39030000	chr2A	38660000	39030000	255,255,0	1.375375567065359	0.050004267163410804	0.038291213451414154	0.8864265927977839	0.7534626038781164
chr2A	61610000	61880000	chr2A	61610000	61880000	255,255,0	1.2721327583656814	0.03238854802308687	0.05571847070248907	0.7397959183673469	0.8112244897959183
chr2A	48930000	49220000	chr2A	48930000	49220000	255,255,0	1.4280656656534298	0.06198042141608229	0.025875804408956093	0.8444444444444444	0.8533333333333334
chr2A	2310000	2490000	chr2A	2310000	2490000	255,255,0	0.6978247514506557	0.027590473239883277	0.059489048704900724	0.5	0.5222222222222223
chr2A	70780000	71250000	chr2A	70780000	71250000	255,255,0	1.0546121055591826	0.04374104244272358	0.04328832788987353	0.6684027777777778	0.6857638888888888
chr2A	26480000	26700000	chr2A	26480000	26700000	255,255,0	1.3177874107530334	0.04352068402486249	0.04341534213408714	0.7651515151515151	0.8409090909090909
chr2A	39050000	39280000	chr2A	39050000	39280000	255,255,0	1.3270383962387382	0.04252918265211034	0.04424200696561857	0.7986111111111112	0.7708333333333334
chr2A	8950000	9210000	chr2A	8950000	9210000	255,255,0	1.2821409662837002	0.053208579220486316	0.033269190071828755	0.7967032967032966	0.8516483516483516
chr2A	62530000	62790000	chr2A	62530000	62790000	255,255,0	0.9823795318711952	0.06257233987047046	0.023508072431824834	0.7527472527472527	0.5
chr2A	87540000	87730000	chr2A	87540000	87730000	255,255,0	1.136895865386113	0.026143607663925043	0.05954482872684348	0.67	0.75
chr2A	39820000	40020000	chr2A	39820000	40020000	255,255,0	1.1936568684849558	0.035780057221118974	0.04978221329638384	0.6454545454545455	0.7909090909090909
chr2A	9230000	9500000	chr2A	9230000	9500000	255,255,0	1.4130192071409937	0.03854233079362883	0.0467508714126951	0.8622448979591837	0.8520408163265306
chr2A	6930000	7170000	chr2A	6930000	7170000	255,255,0	1.3228203820739408	0.04790019130073467	0.037345499039095176	0.8141025641025641	0.8269230769230769
chr2A	47680000	47960000	chr2A	47680000	47960000	255,255,0	1.2899184727233757	0.03304305365905088	0.05180722543469743	0.7	0.8523809523809524
chr2A	69510000	69730000	chr2A	69510000	69730000	255,255,0	1.1005861644084596	0.05285665020292372	0.03154637380779294	0.7386363636363636	0.5974517906336088
chr2A	23840000	24170000	chr2A	23840000	24170000	255,255,0	1.2439298563049284	0.033495576662017176	0.049550132279898296	0.7958477508650519	0.7820069204152249
chr2A	27140000	27310000	chr2A	27140000	27310000	255,255,0	1.1036821967300599	0.03738972359399207	0.0455780073987698	0.7160493827160493	0.691358024691358
chr2A	27360000	27580000	chr2A	27360000	27580000	255,255,0	1.2077551320701239	0.03947468455477827	0.043401896977135965	0.7348484848484849	0.75
chr2A	2080000	2280000	chr2A	2080000	2280000	255,255,0	0.7091380150579345	0.03176704520175773	0.051033395466316134	0.5545454545454546	0.5181818181818182
chr2A	44250000	44500000	chr2A	44250000	44500000	255,255,0	1.317785828052735	0.03222341013012664	0.050036021409075385	0.7928994082840237	0.8047337278106509
chr2A	51340000	51590000	chr2A	51340000	51590000	255,255,0	0.9463930234191622	0.02205086044922809	0.059933591895391866	0.5680473372781065	0.6627218934911243
chr2A	44590000	44840000	chr2A	44590000	44840000	255,255,0	1.4578927163197615	0.04235132726281776	0.03877614306378198	0.863905325443787	0.8165680473372781
chr2A	70120000	70330000	chr2A	70120000	70330000	255,255,0	1.2797525115277715	0.031150361526374286	0.04978171397448386	0.7933884297520661	0.7768595041322314
chr2A	18730000	19050000	chr2A	18730000	19050000	255,255,0	0.9580675062753446	0.04659590209537069	0.03429192469770036	0.7683823529411765	0.5183823529411765
chr2A	37540000	37840000	chr2A	37540000	37840000	255,255,0	1.2387322472526663	0.0399384411504459	0.03927159528365252	0.8375	0.7291666666666666
chr2A	88210000	88430000	chr2A	88210000	88430000	255,255,0	1.2323217294995588	0.02837390481409996	0.05066005040070344	0.7803030303030303	0.7803030303030303
chr2A	80630000	80850000	chr2A	80630000	80850000	255,255,0	1.169431699393484	0.04305323596353494	0.035455740447240716	0.7954545454545454	0.7045454545454546
chr2A	97270000	97470000	chr2A	97270000	97470000	255,255,0	1.0773786028225603	0.031906276974053294	0.04654849748850287	0.6636363636363637	0.7545454545454545
chr2A	51700000	51980000	chr2A	51700000	51980000	255,255,0	1.3021859368571058	0.05208726366467087	0.026346263148804568	0.8904761904761904	0.5761904761904761
chr2A	6640000	6870000	chr2A	6640000	6870000	255,255,0	1.1086782872247558	0.026988683025636822	0.05114313457264476	0.6458333333333334	0.7708333333333334
chr2A	71130000	71270000	chr2A	71130000	71270000	255,255,0	0.8838331521722257	0.03195105016822424	0.04617847864668098	0.5178571428571429	0.5892857142857143
chr2A	18840000	19060000	chr2A	18840000	19060000	255,255,0	0.7351796505548618	0.047520949939337906	0.030269123793871797	0.5158137317228226	0.52407819453274
chr2A	12900000	13180000	chr2A	12900000	13180000	255,255,0	1.3685945436095759	0.029284529745061245	0.048303536624622306	0.8238095238095238	0.8904761904761904
chr2A	65390000	65680000	chr2A	65390000	65680000	255,255,0	1.121937468641667	0.05116707127966752	0.02554551646635912	0.7644444444444445	0.7022222222222222
chr2A	26750000	27020000	chr2A	26750000	27020000	255,255,0	0.9629045633174245	0.04053131095012111	0.035958379570395285	0.6785714285714286	0.6071428571428571
chr2A	48220000	48400000	chr2A	48220000	48400000	255,255,0	1.088894016461522	0.023639095527803057	0.05191507811121067	0.5888888888888889	0.7666666666666667
chr2A	20260000	20460000	chr2A	20260000	20460000	255,255,0	1.0950386382257635	0.05432088503916642	0.021047145920040273	0.7863636363636364	0.5909090909090909
chr2A	63770000	64090000	chr2A	63770000	64090000	255,255,0	1.4945924987263859	0.04356638891091316	0.03153334581347215	0.8933823529411765	0.7830882352941176
chr2A	48040000	48210000	chr2A	48040000	48210000	255,255,0	0.9546798976336461	0.05879367801591831	0.015523145532288996	0.691358024691358	0.5679012345679012
chr2A	7190000	7480000	chr2A	7190000	7480000	255,255,0	1.3024092963873617	0.03768336821559411	0.03569372372671888	0.8622222222222222	0.7822222222222223
chr2A	86340000	86570000	chr2A	86340000	86570000	255,255,0	1.0862097912404507	0.01750327335749514	0.055700450806355745	0.6041666666666666	0.8125
chr2A	98080000	98240000	chr2A	98080000	98240000	255,255,0	0.9504772784005968	0.03927851704204524	0.03375497690094437	0.625	0.6805555555555556
chr2A	36690000	37060000	chr2A	36690000	37060000	255,255,0	1.1118333972508312	0.03783564835284331	0.03465795935605974	0.6925207756232687	0.7534626038781164
chr2A	28740000	28960000	chr2A	28740000	28960000	255,255,0	0.9104598560719501	0.020219028774431776	0.050930653976751915	0.5984848484848485	0.7272727272727273
chr2A	40300000	40550000	chr2A	40300000	40550000	255,255,0	1.0918112313881585	0.01987362361743239	0.050418064711468855	0.5999958908612755	0.7996178500986193
chr2A	65690000	65870000	chr2A	65690000	65870000	255,255,0	1.1350893272899492	0.02709054950427029	0.04242603644448276	0.7444444444444445	0.6777777777777778
chr2A	76990000	77130000	chr2A	76990000	77130000	255,255,0	0.8289225188520963	0.01766122144012946	0.05061310017716899	0.5178571428571429	0.5535714285714286
chr2A	66260000	66420000	chr2A	66260000	66420000	255,255,0	1.0274836518415504	0.03803261744243814	0.030205855269150334	0.7083333333333334	0.5694444444444444
chr2A	103710000	103920000	chr2A	103710000	103920000	255,255,0	0.9282036303181297	0.02978691080019913	0.03836787972406326	0.6011111111111112	0.6914141414141415
chr2A	24550000	24860000	chr2A	24550000	24860000	255,255,0	0.8761065335985068	0.027408279578877474	0.04064399659503481	0.51171875	0.71484375
chr2A	37090000	37250000	chr2A	37090000	37250000	255,255,0	1.1005853640290533	0.04425333564262417	0.023463693873094958	0.7083333333333334	0.6805555555555556
chr2A	71310000	71500000	chr2A	71310000	71500000	255,255,0	1.1268642608285289	0.04394324544179093	0.023081233843871632	0.79	0.57
chr2A	86600000	86760000	chr2A	86600000	86760000	255,255,0	0.9109351141699964	0.03361822028499278	0.03299813431171447	0.625	0.5694444444444444
chr2A	62830000	63160000	chr2A	62830000	63160000	255,255,0	1.2232168564803994	0.026841516681730564	0.039507645426183804	0.5743944636678201	0.9065743944636678
chr2A	55730000	55890000	chr2A	55730000	55890000	255,255,0	1.002435528362387	0.030459920482043885	0.035560145691292185	0.6805555555555556	0.5972222222222222
chr2A	99250000	99370000	chr2A	99250000	99370000	255,255,0	0.7134348665190645	0.041390006971611396	0.024107395276018434	0.5	0.5
chr2A	24260000	24530000	chr2A	24260000	24530000	255,255,0	0.9846732111547893	0.04392744097263014	0.02137109490478691	0.6989795918367347	0.6275510204081632
chr2A	7520000	7760000	chr2A	7520000	7760000	255,255,0	0.9978861961969008	0.03491473018961567	0.02960751913938535	0.6730769230769231	0.6858974358974359
chr2A	9650000	9880000	chr2A	9650000	9880000	255,255,0	0.919254861262109	0.03234284901245839	0.03171648743215631	0.6875	0.6041666666666666
chr2A	280000	630000	chr2A	280000	630000	255,255,0	1.0083502381122886	0.02694387195720873	0.03710828671404455	0.5216049382716049	0.8179012345679012
chr2A	18520000	18700000	chr2A	18520000	18700000	255,255,0	0.9158730672067164	0.025706998097732543	0.037857793865038146	0.5444444444444444	0.7
chr2A	660000	870000	chr2A	660000	870000	255,255,0	1.013030971697941	0.03834831260820612	0.025123103301990128	0.7933884297520661	0.5454545454545454
chr2A	69260000	69430000	chr2A	69260000	69430000	255,255,0	1.0233219413020507	0.018529361658615014	0.04485700183592427	0.5679012345679012	0.7407407407407407
chr2A	76560000	76770000	chr2A	76560000	76770000	255,255,0	1.1062698369416815	0.034851314139361336	0.02802023774932485	0.7107438016528925	0.743801652892562
chr2A	32500000	32820000	chr2A	32500000	32820000	255,255,0	1.036098815679811	0.03610366718043921	0.02589499779012803	0.8272058823529411	0.5110294117647058
chr2A	5770000	6000000	chr2A	5770000	6000000	255,255,0	0.8031078414298987	0.029014009815353948	0.032707960937013725	0.5763888888888888	0.5763888888888888
chr2A	69860000	70100000	chr2A	69860000	70100000	255,255,0	1.0217216730159437	0.034962296347477245	0.026428034390514877	0.7756410256410257	0.5576923076923077
chr2A	33490000	33660000	chr2A	33490000	33660000	255,255,0	0.8521624524379431	0.03719961967905338	0.023095615873991938	0.631036556036556	0.5209355459355459
chr2A	75700000	75900000	chr2A	75700000	75900000	255,255,0	1.2017548949632135	0.033947058005737746	0.02472978042274248	0.7363636363636363	0.7727272727272727
chr2A	108990000	109270000	chr2A	108990000	109270000	255,255,0	1.1689229976179785	0.0295239644182368	0.02893425541905003	0.7857142857142857	0.7952380952380952
chr2A	66430000	66590000	chr2A	66430000	66590000	255,255,0	0.9780609304856529	0.0307424975775615	0.027260743477065207	0.625	0.625
chr2A	100890000	101010000	chr2A	100890000	101010000	255,255,0	0.7161471289283999	0.038072021497473324	0.019191990062705652	0.5	0.5
chr2A	37280000	37520000	chr2A	37280000	37520000	255,255,0	0.8449987206119192	0.028062967293457506	0.028688976854507667	0.532051282051282	0.6346153846153846
chr2A	75940000	76110000	chr2A	75940000	76110000	255,255,0	1.0788172815580486	0.02622114921655936	0.02545364737277151	0.691358024691358	0.7160493827160493
chr2A	16250000	16510000	chr2A	16250000	16510000	255,255,0	0.8618459545456221	0.025423126997302307	0.02619257355241284	0.7197802197802198	0.5
chr2A	81950000	82140000	chr2A	81950000	82140000	255,255,0	0.7949917627267187	0.02505488943581329	0.0260255500234854	0.57	0.53
chr2A	109300000	109620000	chr2A	109300000	109620000	255,255,0	1.1019666635334562	0.02829087628276996	0.021782115290365275	0.8198529411764706	0.7095588235294118
chr2A	58790000	58950000	chr2A	58790000	58950000	255,255,0	0.9129170113775475	0.030388859915197842	0.01967791942132581	0.5972222222222222	0.625
chr2A	25890000	26080000	chr2A	25890000	26080000	255,255,0	0.786655780885094	0.029900711347087033	0.018612261659051534	0.61	0.51
chr2A	66630000	66810000	chr2A	66630000	66810000	255,255,0	0.9181614740573989	0.030095159693367755	0.016267954334738162	0.7222222222222222	0.5222222222222223
chr2A	59170000	59370000	chr2A	59170000	59370000	255,255,0	0.830194442112401	0.01320393969624135	0.029780282279214716	0.5	0.6454545454545455
chr2A	76410000	76550000	chr2A	76410000	76550000	255,255,0	0.7810416279959991	0.027107912989028003	0.015331710093073433	0.5178571428571429	0.5178571428571429
chr2A	31820000	31980000	chr2A	31820000	31980000	255,255,0	0.844861374513151	0.016788615747283502	0.025335184857345067	0.5416666666666666	0.625
chr2A	47510000	47660000	chr2A	47510000	47660000	255,255,0	0.8504643166116643	0.02447573366893381	0.017536405189093558	0.609375	0.546875
chr2A	62830000	62980000	chr2A	62830000	62980000	255,255,0	0.8454174620628558	0.028120883885013468	0.012048395322100754	0.640625	0.515625
chr2A	70960000	71120000	chr2A	70960000	71120000	255,255,0	0.8302519782461564	0.023244036871699614	0.016822879498130675	0.5208333333333333	0.6152777777777778
chr13	3200000	4000000	chr13	3200000	4000000	255,255,0	0.4088042969898824	0.25667674504864213	0.45691306333928355	0.499390243902439	0.42378048780487804
chr13	14220000	14890000	chr13	14220000	14890000	255,255,0	0.927563224867046	0.1210072569602571	0.25152539286898234	0.6089965397923875	0.6228373702422145
chr13	40530000	42150000	chr13	40530000	42150000	255,255,0	1.1766837500284983	0.18031297628473872	0.18922175227766438	0.6866907557964469	0.7673893405600722
chr13	58040000	58980000	chr13	58040000	58980000	255,255,0	1.5692824840588417	0.1641734813297302	0.19479033985357327	0.8280141843971631	0.7898936170212766
chr13	99610000	100430000	chr13	99610000	100430000	255,255,0	1.382808463414408	0.23787465716945483	0.09652429493850767	0.6004645760743321	0.8960511033681765
chr13	73560000	74660000	chr13	73560000	74660000	255,255,0	0.5815246171304611	0.16107247619034626	0.14988959666460291	0.5094155844155844	0.40064935064935064
chr13	68620000	69780000	chr13	68620000	69780000	255,255,0	0.8893190556957813	0.12352077881947697	0.14656879751397053	0.6390999415546464	0.42255990648743424
chr13	31770000	32760000	chr13	31770000	32760000	255,255,0	1.3838347407223397	0.15739511133329115	0.10647682961344873	0.8684	0.7952
chr13	71540000	72220000	chr13	71540000	72220000	255,255,0	1.253733150069692	0.11401182479539573	0.10245613517471963	0.7361344537815127	0.6563025210084034
chr13	35200000	35880000	chr13	35200000	35880000	255,255,0	0.8868146819621611	0.0912712528616881	0.10823715740027862	0.663935574229692	0.5099206349206349
chr13	81770000	82440000	chr13	81770000	82440000	255,255,0	0.7659376749079962	0.08625938806854377	0.1129561487287159	0.504325259515571	0.509515570934256
chr13	15410000	15840000	chr13	15410000	15840000	255,255,0	1.2726143403235315	0.12932615505908152	0.06829999335468173	0.7252066115702479	0.8119834710743802
chr13	30480000	30830000	chr13	30480000	30830000	255,255,0	0.9146552506483792	0.1209680966546083	0.07405366113319298	0.6697530864197531	0.5648148148148148
chr13	15160000	15360000	chr13	15160000	15360000	255,255,0	1.61839705334712	0.16006728798847336	0.03395199450641244	0.7909090909090909	0.8090909090909091
chr13	35110000	36120000	chr13	35110000	36120000	255,255,0	1.4189777389528595	0.11536317660640671	0.07850036294732124	0.7681660899653979	0.8942714340638216
chr13	42650000	43320000	chr13	42650000	43320000	255,255,0	0.7774946984783688	0.11158410051735722	0.08065880995556009	0.6903114186851211	0.43166089965397925
chr13	50890000	51560000	chr13	50890000	51560000	255,255,0	0.7761869429401445	0.10869556583578435	0.08336814124802173	0.5441176470588235	0.4835640138408305
chr13	17490000	18540000	chr13	17490000	18540000	255,255,0	1.155970073164732	0.09843625966517787	0.09317404072379676	0.5072979708081168	0.8597365610537557
chr13	88640000	89610000	chr13	88640000	89610000	255,255,0	1.1310530740935396	0.1012334992003603	0.09023447945997096	0.7658618268493455	0.6284414199973715
chr13	31530000	31700000	chr13	31530000	31700000	255,255,0	1.1325003861503018	0.12405309723386496	0.06425446856334921	0.691358024691358	0.7407407407407407
chr13	13540000	14120000	chr13	13540000	14120000	255,255,0	1.5829601625228045	0.08455972787684138	0.1001005637065959	0.8689655172413793	0.8977011494252873
chr13	30300000	30930000	chr13	30300000	30930000	255,255,0	1.4820889163484372	0.09876321428039936	0.08424249561899073	0.9345703125	0.689453125
chr13	70880000	71330000	chr13	70880000	71330000	255,255,0	1.369036509906673	0.08953945016990994	0.09342088271568505	0.6370510396975425	0.8582230623818525
chr13	94750000	95570000	chr13	94750000	95570000	255,255,0	1.096452169107899	0.07392006510535803	0.10784350577365368	0.8670150987224158	0.5667828106852497
chr13	26490000	27090000	chr13	26490000	27090000	255,255,0	1.3311858255802202	0.08283239265328371	0.09828355831754237	0.8258064516129032	0.8204301075268817
chr13	10830000	11550000	chr13	10830000	11550000	255,255,0	1.0204113740260716	0.07922249483474098	0.10066047082226523	0.6929429429429429	0.5938438438438438
chr13	13650000	14120000	chr13	13650000	14120000	255,255,0	1.1693326785256437	0.11195457409305236	0.0666986469818813	0.5052083333333334	0.890625
chr13	21150000	21760000	chr13	21150000	21760000	255,255,0	1.108420263063546	0.07472973467305746	0.10169147084838831	0.5067637877211238	0.8511966701352758
chr13	31430000	31750000	chr13	31430000	31750000	255,255,0	1.7794442388757479	0.09946644566589102	0.07679293955631883	0.9007352941176471	0.8713235294117647
chr13	33060000	33780000	chr13	33060000	33780000	255,255,0	1.1347891838632056	0.09224619991362878	0.08176261350037292	0.7882882882882883	0.6959459459459459
chr13	94020000	94710000	chr13	94020000	94710000	255,255,0	1.2551832388361364	0.08767092121268152	0.08165532772336809	0.7951020408163265	0.8342857142857143
chr13	83110000	83480000	chr13	83110000	83480000	255,255,0	0.8593396260379338	0.06765903171856262	0.09828151788068754	0.5484764542936288	0.7202216066481995
chr13	92970000	93970000	chr13	92970000	93970000	255,255,0	1.4004861972588718	0.07512080725781561	0.08967350566224871	0.8890196078431373	0.832156862745098
chr13	5520000	6100000	chr13	5520000	6100000	255,255,0	1.0374380296356962	0.07773198308936408	0.08580733356927403	0.5160919540229885	0.7850574712643679
chr13	31060000	31410000	chr13	31060000	31410000	255,255,0	1.4383086306125126	0.0776324693208879	0.08413250669211081	0.5648148148148148	0.9166666666666666
chr13	5060000	5500000	chr13	5060000	5500000	255,255,0	0.970708065510498	0.0870303132554618	0.07462910005004662	0.6383399209486166	0.7470355731225297
chr13	87690000	88330000	chr13	87690000	88330000	255,255,0	1.0707991312514733	0.08271356866754193	0.078017894514328	0.5047348484848485	0.8191287878787878
chr13	55810000	56470000	chr13	55810000	56470000	255,255,0	1.3475419785075289	0.07432175554127804	0.08443943758561107	0.8351158645276292	0.6720142602495544
chr13	83690000	84110000	chr13	83690000	84110000	255,255,0	1.388873170158142	0.08305857842317543	0.07441291948771389	0.8225108225108225	0.8766233766233766
chr13	61200000	61840000	chr13	61200000	61840000	255,255,0	1.0864469612555918	0.08933430774777618	0.06765734160181502	0.5482954545454546	0.71875
chr13	37560000	38150000	chr13	37560000	38150000	255,255,0	1.231756755538178	0.09835290857210002	0.05752123694356878	0.6344444444444445	0.8833333333333333
chr13	57570000	57950000	chr13	57570000	57950000	255,255,0	1.3004621389244493	0.06421230845241273	0.09144383032948344	0.5131578947368421	0.8552631578947368
chr13	62350000	62920000	chr13	62350000	62920000	255,255,0	1.6019931790146487	0.063488023954137	0.09156971633798221	0.8989298454221165	0.7491082045184304
chr13	47260000	47470000	chr13	47260000	47470000	255,255,0	1.07563334179391	0.08671762363286058	0.06543348871677705	0.554945054945055	0.742979242979243
chr13	97210000	97370000	chr13	97210000	97370000	255,255,0	0.7018440780507863	0.08901113454058857	0.06072985305987313	0.5694444444444444	0.5694444444444444
chr13	46530000	47050000	chr13	46530000	47050000	255,255,0	1.0191244873638377	0.05081736988500947	0.0979606799331334	0.5207763532763533	0.721588319088319
chr13	88940000	89550000	chr13	88940000	89550000	255,255,0	0.9372682242988724	0.08478168263115923	0.06199890743110316	0.42455775234131116	0.7244094488188977
chr13	74700000	75310000	chr13	74700000	75310000	255,255,0	0.8527236724205266	0.06898271413163497	0.07667354822473767	0.5015608740894901	0.5806451612903226
chr13	89640000	90320000	chr13	89640000	90320000	255,255,0	0.9439687338995956	0.07543469017255129	0.06882791175536136	0.7924369747899159	0.5663865546218487
chr13	23860000	24480000	chr13	23860000	24480000	255,255,0	1.6722423811461726	0.0820147423367929	0.06157932738470051	0.9042338709677419	0.9122983870967742
chr13	29900000	30240000	chr13	29900000	30240000	255,255,0	1.7719832519263463	0.06028208473603	0.08272636551125545	0.9117647058823529	0.9248366013071896
chr13	79270000	80050000	chr13	79270000	80050000	255,255,0	1.1731451415028795	0.056321911232930795	0.08627698133212613	0.5314102564102564	0.8314102564102565
chr13	28130000	28770000	chr13	28130000	28770000	255,255,0	1.343748429487361	0.0683393752178216	0.07417192303693959	0.65625	0.9251893939393939
chr13	11650000	12030000	chr13	11650000	12030000	255,255,0	1.5530898179684618	0.06243992297719242	0.07976387199866025	0.8973684210526316	0.8657894736842106
chr13	21180000	21580000	chr13	21180000	21580000	255,255,0	1.0646481293705068	0.0565903626964372	0.08532270968667367	0.7238095238095238	0.6880952380952381
chr13	36900000	37210000	chr13	36900000	37210000	255,255,0	1.4154495505066167	0.059897743179199575	0.08146674221008199	0.86328125	0.81640625
chr13	97380000	97580000	chr13	97380000	97580000	255,255,0	0.7520391852869116	0.09387399818390035	0.04721739766001905	0.6181818181818182	0.5
chr13	10210000	10770000	chr13	10210000	10770000	255,255,0	1.5964923300547378	0.08395271852725031	0.05458740710111121	0.8411330049261084	0.9347290640394089
chr13	59080000	59400000	chr13	59080000	59400000	255,255,0	1.47795995080318	0.06880508126028878	0.06767855709603142	0.8419117647058824	0.7610294117647058
chr13	96740000	96920000	chr13	96740000	96920000	255,255,0	0.7952833565640909	0.03053608448555436	0.10556671308398163	0.6333333333333333	0.5888888888888889
chr13	65060000	65780000	chr13	65060000	65780000	255,255,0	1.62169262942549	0.07808666061302261	0.05739504192147135	0.8731231231231231	0.774024024024024
chr13	53460000	54100000	chr13	53460000	54100000	255,255,0	0.886762553736067	0.06978471792161117	0.06556434284909238	0.5918560606060606	0.4952651515151515
chr13	21600000	21760000	chr13	21600000	21760000	255,255,0	1.059012557523987	0.0383252161890492	0.09700398914812684	0.6527777777777778	0.7083333333333334
chr13	82460000	82630000	chr13	82460000	82630000	255,255,0	0.9111162671857413	0.06709084195818454	0.06781070282418131	0.5679012345679012	0.7160493827160493
chr13	67900000	68580000	chr13	67900000	68580000	255,255,0	0.6784249966509084	0.06422963142852074	0.07056088935488937	0.41596638655462187	0.4579831932773109
chr13	16190000	16540000	chr13	16190000	16540000	255,255,0	1.2791955291620765	0.0632676029363045	0.06797088421239944	0.7314814814814815	0.8117283950617284
chr13	65830000	66410000	chr13	65830000	66410000	255,255,0	1.3955129275720703	0.05705976758336145	0.07380543378785243	0.7045977011494253	0.8218390804597702
chr13	85730000	86290000	chr13	85730000	86290000	255,255,0	1.258620401925791	0.061969983527621	0.06884208469142822	0.5923645320197044	0.8903940886699507
chr13	42190000	42590000	chr13	42190000	42590000	255,255,0	1.5166725469447742	0.07678404556864779	0.0522133993331636	0.8833333333333333	0.7976190476190477
chr13	17780000	18520000	chr13	17780000	18520000	255,255,0	1.2908016290194797	0.051832824584276974	0.07595886888965064	0.6209103840682788	0.8869132290184921
chr13	44980000	45500000	chr13	44980000	45500000	255,255,0	1.4509652719762762	0.054243142211485254	0.07307051976562504	0.7136752136752137	0.896011396011396
chr13	10830000	11360000	chr13	10830000	11360000	255,255,0	1.3487800235742906	0.054528331974208366	0.07202947123304958	0.8751714677640604	0.7133058984910837
chr13	8550000	8880000	chr13	8550000	8880000	255,255,0	1.3263978987108087	0.06351420739538277	0.062352839522371514	0.8027681660899654	0.7958477508650519
chr13	66480000	66870000	chr13	66480000	66870000	255,255,0	1.2078091111636442	0.053003687080615425	0.0727549803719019	0.8325	0.5575
chr13	4510000	4720000	chr13	4510000	4720000	255,255,0	0.776708649553782	0.06870124087841874	0.05511849266634617	0.512396694214876	0.628099173553719
chr13	22430000	23080000	chr13	22430000	23080000	255,255,0	0.8656834787851694	0.05943144463540728	0.06396331866471976	0.7676767676767676	0.4022038567493113
chr13	63600000	63990000	chr13	63600000	63990000	255,255,0	1.37140732140363	0.07467292498912435	0.0487097531489675	0.7275	0.7925
chr13	19990000	20560000	chr13	19990000	20560000	255,255,0	1.09574213567516	0.06790147018919376	0.05476149015230171	0.8180737217598097	0.549346016646849
chr13	97640000	98000000	chr13	97640000	98000000	255,255,0	1.0753387962094554	0.05589563649197507	0.06508025921973021	0.6345029239766082	0.827485380116959
chr13	86370000	86860000	chr13	86370000	86860000	255,255,0	1.5243507477208464	0.0707304566598213	0.04960235352720693	0.8672	0.8768
chr13	37310000	37540000	chr13	37310000	37540000	255,255,0	0.9767219580390192	0.08381777642442947	0.036150574276781304	0.7259548144163528	0.6008337816030124
chr13	69790000	70250000	chr13	69790000	70250000	255,255,0	1.1683617288645043	0.05164414719078007	0.0674754247412215	0.5018115942028986	0.802536231884058
chr13	87880000	88320000	chr13	87880000	88320000	255,255,0	1.2785445101036554	0.05968628710218661	0.05881023845188843	0.7055335968379447	0.8636363636363636
chr13	13020000	13390000	chr13	13020000	13390000	255,255,0	1.4442282797301091	0.0401253704846463	0.07750844449095348	0.853185595567867	0.8753462603878116
chr13	63160000	63500000	chr13	63160000	63500000	255,255,0	1.6805893444736046	0.06892565288510019	0.04840897431160718	0.8398692810457516	0.8856209150326797
chr13	8000000	8520000	chr13	8000000	8520000	255,255,0	1.536501201968405	0.06300755473691855	0.052745062730241765	0.8760683760683761	0.8874643874643875
chr13	15950000	16150000	chr13	15950000	16150000	255,255,0	1.133497823243561	0.056082803321146305	0.05957827396068538	0.7545454545454545	0.6818181818181818
chr13	45520000	45680000	chr13	45520000	45680000	255,255,0	1.151733854938532	0.05274095648520434	0.06244977162863887	0.7083333333333334	0.6527777777777778
chr13	92320000	92910000	chr13	92320000	92910000	255,255,0	1.4755881632001437	0.04926562441034238	0.06494426440596915	0.9033333333333333	0.8722222222222222
chr13	85330000	85680000	chr13	85330000	85680000	255,255,0	1.5496405685440253	0.06577690944597309	0.04632470967904384	0.8858024691358025	0.8611111111111112
chr13	96010000	96270000	chr13	96010000	96270000	255,255,0	1.199719555183893	0.06558153036651468	0.046278872766354506	0.8186813186813187	0.7307692307692307
chr13	94050000	94310000	chr13	94050000	94310000	255,255,0	1.0147202913258875	0.057514190176991	0.0536305460172585	0.7967032967032966	0.5879120879120879
chr13	61880000	62290000	chr13	61880000	62290000	255,255,0	1.4791324607984313	0.04413221208761768	0.06533484812460033	0.7573696145124716	0.8390022675736961
chr13	81230000	81520000	chr13	81230000	81520000	255,255,0	1.2562090658015397	0.053361555338748964	0.05568080081300506	0.8223214285714285	0.7425595238095238
chr13	4740000	5040000	chr13	4740000	5040000	255,255,0	1.4243913840469655	0.07688461191918855	0.031903107406882084	0.8166666666666667	0.8625
chr13	34260000	34610000	chr13	34260000	34610000	255,255,0	1.2202846305191648	0.05117207998943825	0.05737307797897183	0.8179012345679012	0.7808641975308642
chr13	82720000	83040000	chr13	82720000	83040000	255,255,0	1.4601337619084949	0.07280436410554786	0.035496681790143605	0.8713235294117647	0.8419117647058824
chr13	64800000	64990000	chr13	64800000	64990000	255,255,0	1.3436025150742557	0.04725252959313987	0.06036113209759211	0.73	0.73
chr13	80310000	80810000	chr13	80310000	80810000	255,255,0	1.0393784954338678	0.05846274683094908	0.0467764203587111	0.7475881410256411	0.5542067307692308
chr13	19490000	19930000	chr13	19490000	19930000	255,255,0	1.0291190860512622	0.031161366225080953	0.07243887234903001	0.5206765181217764	0.7793962957128522
chr13	24090000	24460000	chr13	24090000	24460000	255,255,0	1.1930724860426543	0.04735707636325896	0.05567495039750264	0.5152354570637119	0.9085872576177285
chr13	16620000	17070000	chr13	16620000	17070000	255,255,0	1.3741868649758535	0.053752278673061094	0.04881269598234393	0.8657844990548205	0.8090737240075614
chr13	8920000	9140000	chr13	8920000	9140000	255,255,0	0.9539657503864784	0.04870745100233596	0.05384393879851582	0.7045454545454546	0.5681818181818182
chr13	49540000	50070000	chr13	49540000	50070000	255,255,0	0.9326787377126082	0.046123379519524534	0.05564107271851294	0.6457919973544974	0.5067377645502645
chr13	80840000	81130000	chr13	80840000	81130000	255,255,0	1.32902527150819	0.03919589565934829	0.06256717087473185	0.8355555555555556	0.7644444444444445
chr13	28800000	29340000	chr13	28800000	29340000	255,255,0	1.4977461644984345	0.053034475240979206	0.048402101166562544	0.9484126984126984	0.7791005291005291
chr13	93660000	93940000	chr13	93660000	93940000	255,255,0	0.9212027601680772	0.04304223686149683	0.058392608411153415	0.5190476190476191	0.7666666666666667
chr13	38190000	38720000	chr13	38190000	38720000	255,255,0	1.2087475931255447	0.0564103930748385	0.04462691895916713	0.8477366255144033	0.6666666666666666
chr13	5840000	6050000	chr13	5840000	6050000	255,255,0	1.1650758762140754	0.036665628022498384	0.06433387636124559	0.6446280991735537	0.8099173553719008
chr13	25900000	26170000	chr13	25900000	26170000	255,255,0	1.2637278607451274	0.05116129868931871	0.049313927853449166	0.8520408163265306	0.6989795918367347
chr13	9390000	9610000	chr13	9390000	9610000	255,255,0	0.8889789827819097	0.0362583031378365	0.06310233034421024	0.5984848484848485	0.6666666666666666
chr13	72770000	73170000	chr13	72770000	73170000	255,255,0	1.1350791575660721	0.051388519420699656	0.047967982694894704	0.5131837859110586	0.8287878787878789
chr13	36470000	36850000	chr13	36470000	36850000	255,255,0	1.3745068174348147	0.04196099007868917	0.056674860593229265	0.8131578947368421	0.8868421052631579
chr13	62660000	62900000	chr13	62660000	62900000	255,255,0	0.9473880617884876	0.019099592961543004	0.07914477306995177	0.5151098901098901	0.6561355311355311
chr13	12500000	12690000	chr13	12500000	12690000	255,255,0	1.2545555970689357	0.0254104855544708	0.07172308575535719	0.71	0.79
chr13	77020000	77420000	chr13	77020000	77420000	255,255,0	1.5221071953269467	0.04358141541903962	0.05312445048854034	0.9214285714285714	0.7071428571428572
chr13	23410000	23720000	chr13	23410000	23720000	255,255,0	1.243379537566283	0.027934291201547716	0.06813549014014553	0.74609375	0.85546875
chr13	54730000	55070000	chr13	54730000	55070000	255,255,0	1.2304112015383106	0.044845738863493176	0.05121302918914396	0.7941176470588235	0.6372549019607843
chr13	88340000	88610000	chr13	88340000	88610000	255,255,0	1.4296473681971293	0.04504778071236429	0.05097439507165971	0.8316326530612245	0.8520408163265306
chr13	76710000	76990000	chr13	76710000	76990000	255,255,0	1.457886412375293	0.05507107698847549	0.04044355792419277	0.7666666666666667	0.8523809523809524
chr13	72310000	72710000	chr13	72310000	72710000	255,255,0	1.004658534458315	0.046274987683450564	0.04901497632828172	0.699831816383063	0.5175537528030603
chr13	95630000	95940000	chr13	95630000	95940000	255,255,0	1.0908769762583619	0.048646211640562084	0.04640122499724375	0.63671875	0.85546875
chr13	26230000	26480000	chr13	26230000	26480000	255,255,0	1.1758733264102301	0.04201924193525632	0.05168418342095977	0.766025641025641	0.7477810650887574
chr13	55520000	55770000	chr13	55520000	55770000	255,255,0	1.523100875313681	0.03504781768758641	0.05819994123526828	0.7692307692307693	0.863905325443787
chr13	92970000	93430000	chr13	92970000	93430000	255,255,0	1.1611619790940542	0.05277730316307894	0.03989512383815647	0.9112318840579711	0.5887681159420289
chr13	18260000	18520000	chr13	18260000	18520000	255,255,0	1.1681605901191106	0.020737425829668088	0.07156714809811057	0.6428571428571429	0.8076923076923077
chr13	77820000	78120000	chr13	77820000	78120000	255,255,0	1.1981794988052694	0.046304864546352464	0.04536023773670524	0.7625	0.6458333333333334
chr13	32780000	32980000	chr13	32780000	32980000	255,255,0	0.9593245426334397	0.06380786709352032	0.027113535237960756	0.7	0.6636363636363637
chr13	29390000	29830000	chr13	29390000	29830000	255,255,0	1.3726613919415684	0.03841894527306765	0.05199261937912611	0.9111613024656502	0.7602045889576652
chr13	94390000	94700000	chr13	94390000	94700000	255,255,0	1.1149690730454704	0.04236809628620671	0.04743173958689387	0.58984375	0.90234375
chr13	84130000	84360000	chr13	84130000	84360000	255,255,0	1.2923531588468449	0.06087012440188072	0.0288094774585574	0.8402777777777778	0.7152777777777778
chr13	91820000	92310000	chr13	91820000	92310000	255,255,0	1.1913629946028346	0.046057226653743406	0.04316977421739368	0.6432	0.9024
chr13	48220000	48530000	chr13	48220000	48530000	255,255,0	0.9044532210146552	0.050696134677868585	0.038507973849595985	0.64453125	0.52734375
chr13	39790000	40210000	chr13	39790000	40210000	255,255,0	1.0838780035012259	0.039658133374657505	0.04923263170725843	0.5086580086580087	0.8722943722943723
chr13	55810000	56140000	chr13	55810000	56140000	255,255,0	1.281835687377666	0.04885410764214418	0.03994138533870031	0.8788927335640139	0.5605536332179931
chr13	36160000	36430000	chr13	36160000	36430000	255,255,0	1.209972856585328	0.05226065613382616	0.0364008746486108	0.8418367346938775	0.7295918367346939
chr13	37810000	38150000	chr13	37810000	38150000	255,255,0	1.3169106715757555	0.04191150583151729	0.04639107037909959	0.6895424836601307	0.9117647058823529
chr13	57230000	57490000	chr13	57230000	57490000	255,255,0	0.8812518932743822	0.029727553795421014	0.05840645753319163	0.521978021978022	0.6208791208791209
chr13	11370000	11590000	chr13	11370000	11590000	255,255,0	1.4594784502766385	0.03715807772550714	0.050795765305724744	0.8257575757575758	0.8409090909090909
chr13	24560000	24760000	chr13	24560000	24760000	255,255,0	0.8911623888605236	0.06128361710591822	0.026551784526306466	0.7181818181818181	0.5
chr13	37620000	37790000	chr13	37620000	37790000	255,255,0	1.0626254832086455	0.04058765472459131	0.04648013086944025	0.7160493827160493	0.691358024691358
chr13	88660000	88910000	chr13	88660000	88910000	255,255,0	1.313297733182066	0.05198993417142514	0.03498442951132598	0.8284023668639053	0.7810650887573964
chr13	80330000	80640000	chr13	80330000	80640000	255,255,0	1.048708280974914	0.05362539102181718	0.03320477349455637	0.814240676662822	0.5286582083813918
chr13	33790000	34130000	chr13	33790000	34130000	255,255,0	1.0609641604442628	0.04411294988153539	0.04228198417398424	0.7352941176470589	0.7091503267973857
chr13	60660000	60920000	chr13	60660000	60920000	255,255,0	1.3281358467948658	0.03888724946577461	0.04713609221383589	0.8746830092983939	0.6413778529163144
chr13	83490000	83650000	chr13	83490000	83650000	255,255,0	1.0650983882938623	0.052210744160170235	0.03309076117976703	0.625	0.7083333333333334
chr13	5520000	5760000	chr13	5520000	5760000	255,255,0	1.0258776542529335	0.05724449293791141	0.027665461049852257	0.6987179487179487	0.6602564102564102
chr13	92720000	92930000	chr13	92720000	92930000	255,255,0	0.9792244696163503	0.024594153651970155	0.06026208830041824	0.5619834710743802	0.7768595041322314
chr13	40270000	40520000	chr13	40270000	40520000	255,255,0	1.2495695748183873	0.041237921652947485	0.04284617453113446	0.7160518053375196	0.7910427484603308
chr13	80090000	80270000	chr13	80090000	80270000	255,255,0	1.1546473119272247	0.04897620688854103	0.034782310983639965	0.7	0.6555555555555556
chr13	95750000	95930000	chr13	95750000	95930000	255,255,0	0.8950193943862331	0.03319604272851239	0.04994183757787554	0.5421028466483012	0.7190541781450872
chr13	92980000	93140000	chr13	92980000	93140000	255,255,0	0.881470843853225	0.06770598593373131	0.015331749112685651	0.6805555555555556	0.5138888888888888
chr13	56160000	56430000	chr13	56160000	56430000	255,255,0	1.0723792849575844	0.03539898926464342	0.045473456622095516	0.5561224489795918	0.7295918367346939
chr13	38750000	39080000	chr13	38750000	39080000	255,255,0	0.8587339747566936	0.03434100699319285	0.04598746414775559	0.6782006920415224	0.5467128027681661
chr13	73190000	73550000	chr13	73190000	73550000	255,255,0	1.0607618240416525	0.045109861982361533	0.03480304904811875	0.7339181286549707	0.5701754385964912
chr13	44410000	44740000	chr13	44410000	44740000	255,255,0	1.428342210499266	0.040327426581428516	0.03898480296209941	0.8442906574394463	0.8304498269896193
chr13	10490000	10730000	chr13	10490000	10730000	255,255,0	1.2192405849213017	0.01991191219070412	0.059290170454699725	0.6602564102564102	0.8269230769230769
chr13	86890000	87220000	chr13	86890000	87220000	255,255,0	1.3074816662970794	0.04596707031057863	0.03320188765489174	0.8650519031141869	0.754325259515571
chr13	33570000	33750000	chr13	33570000	33750000	255,255,0	1.1666598272590403	0.031223199113807228	0.047886351934125396	0.7666666666666667	0.7444444444444445
chr13	27170000	27410000	chr13	27170000	27410000	255,255,0	1.0496228560572605	0.03857379634196208	0.04028953739568561	0.75	0.6474358974358975
chr13	12720000	13000000	chr13	12720000	13000000	255,255,0	1.4132025033942819	0.04784907329739686	0.03093497262663203	0.8428571428571429	0.8428571428571429
chr13	77590000	77780000	chr13	77590000	77780000	255,255,0	0.9813946300204729	0.04428993863729389	0.03435993721751534	0.53	0.67
chr13	94930000	95200000	chr13	94930000	95200000	255,255,0	0.7687532663534093	0.04218431070914262	0.036308179612678494	0.6377551020408163	0.5153061224489796
chr13	78220000	78520000	chr13	78220000	78520000	255,255,0	0.890273601141961	0.042269669244466235	0.03585568385925213	0.5875	0.5541666666666667
chr13	26750000	26950000	chr13	26750000	26950000	255,255,0	0.7926365745689676	0.05166860353873885	0.025655222740970103	0.5092592592592593	0.6222783389450056
chr13	76510000	76670000	chr13	76510000	76670000	255,255,0	0.8830271958721146	0.05020569255260242	0.02571303793960655	0.5208333333333333	0.5763888888888888
chr13	8350000	8510000	chr13	8350000	8510000	255,255,0	0.9772072307369629	0.02288248500142002	0.052386699354720276	0.5416666666666666	0.7083333333333334
chr13	85730000	85970000	chr13	85730000	85970000	255,255,0	1.0413339731832263	0.05609085136076472	0.017911825893467376	0.7371794871794872	0.6474358974358975
chr13	10840000	11060000	chr13	10840000	11060000	255,255,0	1.1717912035748024	0.05498338694699803	0.018684168399977687	0.8409090909090909	0.6287878787878788
chr13	17870000	18250000	chr13	17870000	18250000	255,255,0	0.7146834887554399	0.03277646082412293	0.040711578774549104	0.5164049919484702	0.5078837895866881
chr13	86070000	86270000	chr13	86070000	86270000	255,255,0	0.9951151974756763	0.017071672151360306	0.05585895665926041	0.5077849002849003	0.7728703703703704
chr13	61020000	61200000	chr13	61020000	61200000	255,255,0	1.190863301890535	0.04377709859721126	0.028493554522928823	0.7222222222222222	0.6555555555555556
chr13	20580000	20710000	chr13	20580000	20710000	255,255,0	0.8339963452735372	0.025422274048039928	0.04584835348187341	0.5306122448979592	0.5714285714285714
chr13	56500000	56710000	chr13	56500000	56710000	255,255,0	1.1014136460356896	0.03781294069072726	0.03326704494259998	0.743801652892562	0.6115702479338843
chr13	20730000	21020000	chr13	20730000	21020000	255,255,0	1.3613703635178749	0.03608468486614036	0.03489996667706001	0.8888888888888888	0.8177777777777778
chr13	66630000	66840000	chr13	66630000	66840000	255,255,0	0.8013202055662494	0.022590517524348985	0.04789516479633189	0.5289256198347108	0.512396694214876
chr13	29090000	29330000	chr13	29090000	29330000	255,255,0	1.2029265183815676	0.018555784244029067	0.05175470073313845	0.7115384615384616	0.8397435897435898
chr13	64420000	64740000	chr13	64420000	64740000	255,255,0	0.8909254038466261	0.026915731840768297	0.042386445149151866	0.5477941176470589	0.5845588235294118
chr13	54520000	54690000	chr13	54520000	54690000	255,255,0	1.0182179735715775	0.030222819501814636	0.0385886362910153	0.5185185185185185	0.7160493827160493
chr13	93460000	93640000	chr13	93460000	93640000	255,255,0	1.0565175921296452	0.03521523367844555	0.03280240874879685	0.7	0.7444444444444445
chr13	87260000	87500000	chr13	87260000	87500000	255,255,0	1.0262420531907654	0.037009786857019306	0.03008624179658488	0.6858974358974359	0.6858974358974359
chr13	84830000	85080000	chr13	84830000	85080000	255,255,0	0.8511451474780476	0.020829615745407336	0.04612623147620049	0.5680473372781065	0.6390532544378699
chr13	16680000	16940000	chr13	16680000	16940000	255,255,0	0.8432967280502592	0.0440876082515784	0.02190031172919884	0.6648351648351648	0.5
chr13	37800000	37940000	chr13	37800000	37940000	255,255,0	0.8075033856741752	0.04444417655166902	0.019980208434396428	0.5892857142857143	0.5178571428571429
chr13	77030000	77240000	chr13	77030000	77240000	255,255,0	1.1652656479272665	0.04933158679018973	0.015014530663633252	0.8099173553719008	0.5289256198347108
chr13	75010000	75270000	chr13	75010000	75270000	255,255,0	0.9621959876284121	0.030102037219421746	0.033533650108387894	0.5	0.7087912087912088
chr13	52350000	52520000	chr13	52350000	52520000	255,255,0	1.0314173025084856	0.030779031246460704	0.03216984440564575	0.7160493827160493	0.5679012345679012
chr13	15410000	15570000	chr13	15410000	15570000	255,255,0	1.0056656218346136	0.038585864964694364	0.023591512034012323	0.7083333333333334	0.625
chr13	52120000	52320000	chr13	52120000	52320000	255,255,0	1.0773869520424029	0.022971699283534444	0.03888286188086919	0.5	0.7727272727272727
chr13	35000000	35160000	chr13	35000000	35160000	255,255,0	0.7883297931197701	0.028354893371312837	0.0332636469218461	0.5138888888888888	0.5694444444444444
chr13	35990000	36130000	chr13	35990000	36130000	255,255,0	0.8220796281808729	0.020571157281977608	0.04054172260812727	0.5178571428571429	0.625
chr13	33080000	33280000	chr13	33080000	33280000	255,255,0	0.9636605081408518	0.03644760449331334	0.022955036693928704	0.7727272727272727	0.5363636363636364
chr13	31070000	31250000	chr13	31070000	31250000	255,255,0	0.8214651399739303	0.01597261773690739	0.04341088266018713	0.7	0.5
chr13	6250000	6430000	chr13	6250000	6430000	255,255,0	0.8455682398907752	0.04159074446001489	0.01625252250018369	0.638331228956229	0.5299558080808081
chr13	13400000	13530000	chr13	13400000	13530000	255,255,0	0.8071460602249267	0.024160124104084427	0.03330099705928569	0.5306122448979592	0.5714285714285714
chr13	87520000	87680000	chr13	87520000	87680000	255,255,0	0.9817048087851818	0.0237441209402926	0.03071348651596409	0.6527777777777778	0.6527777777777778
chr13	87700000	87850000	chr13	87700000	87850000	255,255,0	0.9503765193535969	0.023333646165047257	0.03100261785577478	0.671875	0.609375
chr13	13210000	13380000	chr13	13210000	13380000	255,255,0	0.9874457541676955	0.01686920338583306	0.03604099040165319	0.5925925925925926	0.7407407407407407
chr13	33310000	33540000	chr13	33310000	33540000	255,255,0	0.8345654294417567	0.027246000816389372	0.023789958136725804	0.6041666666666666	0.6041666666666666
chr13	96520000	96700000	chr13	96520000	96700000	255,255,0	0.7488096540571474	0.02527132474771073	0.024595751438939675	0.5	0.5888888888888889
chr13	5060000	5260000	chr13	5060000	5260000	255,255,0	1.0948224009476393	0.030770663911385054	0.018502245036985342	0.7909090909090909	0.6636363636363637
chr13	61220000	61380000	chr13	61220000	61380000	255,255,0	0.8985917619621283	0.022307628309960505	0.023188896677878115	0.5972222222222222	0.5138888888888888
chr13	11140000	11350000	chr13	11140000	11350000	255,255,0	1.0701607480790971	0.01613489914880721	0.028705332012135938	0.6611570247933884	0.7768595041322314
chr13	84550000	84730000	chr13	84550000	84730000	255,255,0	0.9168122893668056	0.02221936706709806	0.01957341809960817	0.7222222222222222	0.5222222222222223
chr13	84380000	84540000	chr13	84380000	84540000	255,255,0	0.7900978615730068	0.019645771707903163	0.017437131013309227	0.5138888888888888	0.5972222222222222
chr13	78610000	78780000	chr13	78610000	78780000	255,255,0	0.752008355595455	0.015945828254813905	0.015364528505509048	0.5185185185185185	0.5185185185185185
chr14	90920000	91950000	chr14	90920000	91950000	255,255,0	0.8766148865972401	0.41982214535894924	0.2263644486896415	0.5	0.6605029585798816
chr14	3220000	3990000	chr14	3220000	3990000	255,255,0	1.152328193757741	0.2265410004337562	0.348442364792296	0.7107166337935569	0.6305062458908612
chr14	63510000	64520000	chr14	63510000	64520000	255,255,0	1.086586314373267	0.13827181989311654	0.17665037882105566	0.8312187620146098	0.6509034986543637
chr14	27910000	28870000	chr14	27910000	28870000	255,255,0	1.090073232399666	0.12921695768781633	0.14152643133491039	0.5093537414965986	0.8473639455782312
chr14	29310000	30030000	chr14	29310000	30030000	255,255,0	0.8105243931293897	0.1128952646929291	0.11643406226067633	0.7575075075075075	0.4436936936936937
chr14	64660000	65530000	chr14	64660000	65530000	255,255,0	1.3452464279951741	0.09873854078369732	0.12368667816954385	0.7918388429752066	0.7784090909090909
chr14	26070000	26960000	chr14	26070000	26960000	255,255,0	0.7334093003065967	0.10839269581835304	0.10966952383904509	0.6197530864197531	0.40098765432098765
chr14	56390000	56960000	chr14	56390000	56960000	255,255,0	1.1518205094662124	0.10397768902813609	0.09529208483918337	0.6577104998891052	0.8711647085520425
chr14	43830000	44480000	chr14	43830000	44480000	255,255,0	0.8693229293274003	0.09775741738299953	0.1012547042176583	0.6967352092352093	0.5553977272727273
chr14	60570000	61250000	chr14	60570000	61250000	255,255,0	1.3824936283407188	0.053017770276798826	0.14565626979998614	0.7571428571428571	0.8
chr14	11930000	12370000	chr14	11930000	12370000	255,255,0	1.1934946814381973	0.05595483280084328	0.14198969676201392	0.5869565217391305	0.8537549407114624
chr14	59640000	60200000	chr14	59640000	60200000	255,255,0	0.8127461281572731	0.10546876322615244	0.09240507963388103	0.6502463054187192	0.5554187192118226
chr14	41630000	42220000	chr14	41630000	42220000	255,255,0	1.2559255928123667	0.07347237264293788	0.12361225412300621	0.9211111111111111	0.5944444444444444
chr14	49480000	50320000	chr14	49480000	50320000	255,255,0	1.30185169030401	0.09032850103330725	0.1062780220187439	0.8942414174972314	0.6572535991140642
chr14	46770000	47350000	chr14	46770000	47350000	255,255,0	0.690225717005432	0.0919639054675428	0.10319459614710011	0.5137931034482759	0.5666666666666667
chr14	35390000	36120000	chr14	35390000	36120000	255,255,0	1.0623169817566431	0.08605552078321216	0.10874737806327867	0.8400292184075968	0.545653761869978
chr14	40740000	41520000	chr14	40740000	41520000	255,255,0	1.4665207006131764	0.07347741811723427	0.12103123026705748	0.8960470085470085	0.7883382642998027
chr14	89080000	89420000	chr14	89080000	89420000	255,255,0	1.3771537397752527	0.059619908044800926	0.1347306677348355	0.761437908496732	0.8725490196078431
chr14	14940000	15090000	chr14	14940000	15090000	255,255,0	0.605974762648652	0.09062645763643713	0.10327630043631993	0.53125	0.5
chr14	81290000	81450000	chr14	81290000	81450000	255,255,0	0.7948200160457605	0.09000206293902142	0.1034488237709553	0.5694444444444444	0.5972222222222222
chr14	50710000	51710000	chr14	50710000	51710000	255,255,0	1.1592712857499705	0.09112371804537846	0.10178354722630811	0.5078431372549019	0.9043137254901961
chr14	23570000	23970000	chr14	23570000	23970000	255,255,0	0.9067973770909773	0.10606156794083717	0.08579328251027808	0.743162996423866	0.5093183386661647
chr14	86140000	86930000	chr14	86140000	86930000	255,255,0	1.4130557536151835	0.10123060182659024	0.09050556079376992	0.690625	0.906875
chr14	18570000	18960000	chr14	18570000	18960000	255,255,0	1.1501722983613067	0.14231587546072	0.04937283146057951	0.6325	0.7475
chr14	84700000	85390000	chr14	84700000	85390000	255,255,0	1.298515830432141	0.09367317762982658	0.09784805329357887	0.8114285714285714	0.7248979591836735
chr14	65950000	66160000	chr14	65950000	66160000	255,255,0	1.1767790760448862	0.07609255098632746	0.11535694566779774	0.7230712178264627	0.7714164235143256
chr14	90470000	90770000	chr14	90470000	90770000	255,255,0	0.7955711753627164	0.044935088788549946	0.14609759416772028	0.5458333333333333	0.5291666666666667
chr14	61710000	61840000	chr14	61710000	61840000	255,255,0	0.8037108023659996	0.15521683313191487	0.03487710497277881	0.5510204081632653	0.5714285714285714
chr14	72790000	73350000	chr14	72790000	73350000	255,255,0	1.1187518310405036	0.10439725130406734	0.08465811237182519	0.6513181010251323	0.7228835978835979
chr14	33370000	33660000	chr14	33370000	33660000	255,255,0	0.9391352569338222	0.04521868919311007	0.14159699183854593	0.6392496392496393	0.6326839826839826
chr14	84850000	85360000	chr14	84850000	85360000	255,255,0	0.8719186472991289	0.10172894564790051	0.0842993464245046	0.5010288065843622	0.645872111427667
chr14	90470000	90870000	chr14	90470000	90870000	255,255,0	1.376711713377736	0.062373972289330275	0.12213389255724255	0.6285714285714286	0.9071428571428571
chr14	66250000	66620000	chr14	66250000	66620000	255,255,0	0.8933626745778629	0.07581194223389152	0.10779196962815984	0.7091412742382271	0.5069252077562327
chr14	71720000	72480000	chr14	71720000	72480000	255,255,0	1.042057534012727	0.07365886736133509	0.10939341616370021	0.6255060728744939	0.6511470985155196
chr14	76360000	76860000	chr14	76360000	76860000	255,255,0	1.5937059483625464	0.07985876622527036	0.10136859867353931	0.8938461538461538	0.816923076923077
chr14	10760000	11260000	chr14	10760000	11260000	255,255,0	0.9218288184758006	0.10105550489359746	0.07852632399210474	0.62	0.6630769230769231
chr14	13270000	14000000	chr14	13270000	14000000	255,255,0	1.365537584094387	0.0564706917877405	0.1218210491784954	0.8911614317019723	0.6866325785244705
chr14	17690000	18190000	chr14	17690000	18190000	255,255,0	1.4575452168289724	0.07123246293611005	0.10696646937380697	0.8569230769230769	0.8015384615384615
chr14	40740000	41400000	chr14	40740000	41400000	255,255,0	1.5383037869100453	0.07190174898267951	0.10427381895774746	0.8992869875222816	0.8778966131907309
chr14	48740000	49300000	chr14	48740000	49300000	255,255,0	0.7272373883140975	0.0760382096967506	0.09917734261894226	0.5086206896551724	0.5701970443349754
chr14	59650000	60100000	chr14	59650000	60100000	255,255,0	0.9000757148864891	0.0883597470665085	0.08548970809904133	0.6729678638941399	0.5860113421550095
chr14	75740000	76020000	chr14	75740000	76020000	255,255,0	0.9464144278208056	0.10690204253193858	0.06477492565162432	0.6942074869163353	0.6068580373325801
chr14	38200000	38530000	chr14	38200000	38530000	255,255,0	1.772702711934938	0.08749895235928695	0.08403213111338503	0.903114186851211	0.8304498269896193
chr14	4040000	4350000	chr14	4040000	4350000	255,255,0	1.5285695187531714	0.10571574571499448	0.06029937026049206	0.84765625	0.81640625
chr14	73840000	74760000	chr14	73840000	74760000	255,255,0	1.8286881044312118	0.08177535227048638	0.08236602234607049	0.9227567067530065	0.92368177613321
chr14	53650000	53810000	chr14	53650000	53810000	255,255,0	0.6864511377721609	0.051265197954355135	0.1125075671489093	0.5138888888888888	0.5416666666666666
chr14	6300000	6610000	chr14	6300000	6610000	255,255,0	0.9840319084588685	0.06830187528244856	0.09439362199031806	0.671875	0.62890625
chr14	79830000	80590000	chr14	79830000	80590000	255,255,0	1.3455164619407798	0.08459606035802636	0.07470533439280089	0.7834008097165992	0.7847503373819164
chr14	8010000	8130000	chr14	8010000	8130000	255,255,0	0.8472750332434204	0.058841780000062044	0.09914755783185536	0.5	0.5
chr14	8400000	8830000	chr14	8400000	8830000	255,255,0	1.3956951323151041	0.0903144090419854	0.06690642332089067	0.7871900826446281	0.8078512396694215
chr14	45600000	46150000	chr14	45600000	46150000	255,255,0	1.2302002039937485	0.07523328497478235	0.08051013185167075	0.7436224489795918	0.8278061224489796
chr14	44910000	45570000	chr14	44910000	45570000	255,255,0	1.4789709992750129	0.07849314724371464	0.0737458423940619	0.8778966131907309	0.8672014260249554
chr14	48840000	49330000	chr14	48840000	49330000	255,255,0	0.9108797379205023	0.06345201248895842	0.0865719344715471	0.6112	0.6496
chr14	11400000	11860000	chr14	11400000	11860000	255,255,0	0.8271828919415448	0.08174435248403009	0.06771423848686639	0.5688405797101449	0.5670289855072463
chr14	12040000	12370000	chr14	12040000	12370000	255,255,0	1.2751716647737132	0.07513218873154127	0.0736050384132616	0.5467128027681661	0.8996539792387543
chr14	87820000	88210000	chr14	87820000	88210000	255,255,0	1.023523295608912	0.08859271318262665	0.056779274443970545	0.5975	0.7375
chr14	55580000	56180000	chr14	55580000	56180000	255,255,0	1.4740147007202657	0.06889678668117749	0.07623124555861777	0.9344086021505377	0.8419354838709677
chr14	23100000	23460000	chr14	23100000	23460000	255,255,0	1.6141834975665228	0.08064428347966784	0.06374911103890674	0.8391812865497076	0.9385964912280702
chr14	43860000	44190000	chr14	43860000	44190000	255,255,0	1.0301344169652642	0.09515613867288268	0.04769457495192155	0.740484429065744	0.71280276816609
chr14	6830000	7310000	chr14	6830000	7310000	255,255,0	1.2212624675139254	0.06699100539407547	0.07519209367759723	0.7583333333333333	0.6983333333333334
chr14	28900000	29280000	chr14	28900000	29280000	255,255,0	1.3258191512210233	0.06285225429204	0.07922366736628118	0.8184210526315789	0.7868421052631579
chr14	19070000	19380000	chr14	19070000	19380000	255,255,0	1.2430257317197269	0.07313625173937006	0.06863666058329004	0.7890625	0.74609375
chr14	59660000	59850000	chr14	59660000	59850000	255,255,0	1.0946668078104471	0.06667770879178148	0.07415111500075959	0.77	0.615
chr14	9120000	9860000	chr14	9120000	9860000	255,255,0	0.9273776282195956	0.07578938828431396	0.06437236463446065	0.7702702702702703	0.4118065433854908
chr14	81480000	81700000	chr14	81480000	81700000	255,255,0	1.1701665949620366	0.08517508424952241	0.0549102760429329	0.6439393939393939	0.7803030303030303
chr14	52200000	53220000	chr14	52200000	53220000	255,255,0	1.8518697541480815	0.06992517000322257	0.06986860531927536	0.9634238310708899	0.9513574660633484
chr14	56490000	56950000	chr14	56490000	56950000	255,255,0	1.195105242458619	0.083040884182359	0.05392081895587797	0.6213768115942029	0.9148550724637681
chr14	20040000	20460000	chr14	20040000	20460000	255,255,0	1.3242514430631642	0.0720940514913407	0.06442125962733128	0.7727272727272727	0.803030303030303
chr14	57000000	57470000	chr14	57000000	57470000	255,255,0	1.6040612589234007	0.058698226986029584	0.07762811435351091	0.9253472222222222	0.9045138888888888
chr14	69090000	69770000	chr14	69090000	69770000	255,255,0	0.5499420355230954	0.058312494033322455	0.07796117576989005	0.4042016806722689	0.4042016806722689
chr14	69880000	70350000	chr14	69880000	70350000	255,255,0	0.793901609688219	0.07209859927539798	0.062203145300105483	0.6380902777777777	0.5244444444444445
chr14	43370000	43720000	chr14	43370000	43720000	255,255,0	1.4553768120709487	0.06436125734360443	0.06895805282260872	0.8549382716049383	0.8796296296296297
chr14	42720000	43310000	chr14	42720000	43310000	255,255,0	1.5603043034004178	0.07359964325809698	0.05769937596410582	0.9411111111111111	0.8766666666666667
chr14	39910000	40680000	chr14	39910000	40680000	255,255,0	1.6407985469432553	0.07444533603719361	0.0568059719644175	0.8954635108481263	0.9612097304404996
chr14	80700000	81190000	chr14	80700000	81190000	255,255,0	1.5555877594619774	0.05994299216927537	0.07130643147846842	0.9344	0.832
chr14	57670000	58160000	chr14	57670000	58160000	255,255,0	1.0865799498928268	0.07199104727280914	0.05749350291253461	0.816	0.6368
chr14	61230000	61370000	chr14	61230000	61370000	255,255,0	0.7674794674753089	0.02348972022696249	0.10489523654586187	0.5178571428571429	0.5892857142857143
chr14	20630000	21170000	chr14	20630000	21170000	255,255,0	1.4398317214599938	0.07091777966380658	0.057336447755966385	0.8267195767195767	0.8822751322751323
chr14	70850000	71240000	chr14	70850000	71240000	255,255,0	0.8345777893766078	0.06557098499860328	0.06244537378840816	0.6475	0.5325
chr14	53240000	53510000	chr14	53240000	53510000	255,255,0	1.525916050882199	0.0641652491148672	0.0624499343042588	0.8928571428571429	0.8418367346938775
chr14	31100000	31630000	chr14	31100000	31630000	255,255,0	0.8560673160915262	0.0550447553977486	0.07076955152633325	0.5349794238683128	0.6721536351165981
chr14	12460000	13250000	chr14	12460000	13250000	255,255,0	1.7231816030570273	0.06711674258509281	0.057594047905218354	0.950625	0.854375
chr14	48110000	48670000	chr14	48110000	48670000	255,255,0	1.2918922612825767	0.06216428973678498	0.06235127446551322	0.7426108374384236	0.9100985221674877
chr14	54040000	54220000	chr14	54040000	54220000	255,255,0	1.036729774459065	0.06361836817775825	0.060801109241986076	0.6555555555555556	0.7222222222222222
chr14	78030000	78290000	chr14	78030000	78290000	255,255,0	1.3737335610388575	0.0714400427474536	0.051345630154906424	0.7637362637362637	0.8626373626373627
chr14	22710000	22860000	chr14	22710000	22860000	255,255,0	0.8387681933511022	0.030747443463739144	0.09087631611985546	0.640625	0.546875
chr14	7330000	7660000	chr14	7330000	7660000	255,255,0	1.8034338323196106	0.054075022555743035	0.066738697761903	0.9204152249134948	0.8927335640138409
chr14	81760000	82370000	chr14	81760000	82370000	255,255,0	1.2642481978805158	0.0779422383821183	0.041174111230586785	0.8303850156087409	0.7346514047866806
chr14	54530000	54790000	chr14	54530000	54790000	255,255,0	0.9775146835379731	0.04704292345463826	0.07079630911600572	0.6868131868131868	0.7197802197802198
chr14	74780000	75080000	chr14	74780000	75080000	255,255,0	1.5201939135147797	0.04633037487186989	0.0710596735282093	0.8708333333333333	0.8291666666666667
chr14	75110000	75590000	chr14	75110000	75590000	255,255,0	1.5260764595846597	0.0673463022982779	0.04997181186902301	0.875	0.8783333333333333
chr14	7700000	8010000	chr14	7700000	8010000	255,255,0	1.0649835868303181	0.04964446341825357	0.06765430057007624	0.72265625	0.61328125
chr14	15380000	15680000	chr14	15380000	15680000	255,255,0	0.8657011166149379	0.06396696734342555	0.05187516195014202	0.6587225274725275	0.51875
chr14	44540000	44880000	chr14	44540000	44880000	255,255,0	1.0934899813566297	0.05195256445977637	0.06325243311487823	0.6633986928104575	0.7941176470588235
chr14	51750000	52170000	chr14	51750000	52170000	255,255,0	1.5197940287133649	0.055002670255688835	0.05966284848532344	0.9242424242424242	0.8896103896103896
chr14	46190000	46440000	chr14	46190000	46440000	255,255,0	1.4053303825303927	0.05628850242286476	0.057656517708716604	0.8402366863905325	0.863905325443787
chr14	15880000	16020000	chr14	15880000	16020000	255,255,0	0.8145746354044043	0.05692788308339572	0.05560607516941445	0.5535714285714286	0.5892857142857143
chr14	87960000	88210000	chr14	87960000	88210000	255,255,0	0.9845923457174108	0.06434120988074456	0.047516309499639114	0.5266272189349113	0.7928994082840237
chr14	34040000	34220000	chr14	34040000	34220000	255,255,0	0.9951095974003525	0.07338516887963559	0.03823170736099832	0.5444444444444444	0.7666666666666667
chr14	78750000	79050000	chr14	78750000	79050000	255,255,0	1.4001807056842936	0.05372342916386745	0.056955370389937185	0.8625	0.8208333333333333
chr14	51520000	51720000	chr14	51520000	51720000	255,255,0	1.2703835643476136	0.044961926304829675	0.06562218210231102	0.7909090909090909	0.8090909090909091
chr14	35410000	35890000	chr14	35410000	35890000	255,255,0	1.3538419961290051	0.04548993033819826	0.06372965727419058	0.9216666666666666	0.7883333333333333
chr14	42340000	42490000	chr14	42340000	42490000	255,255,0	0.708496360759926	0.08559028570052504	0.023500746560746622	0.515625	0.515625
chr14	73420000	73820000	chr14	73420000	73820000	255,255,0	1.6084889344403324	0.05303889432730008	0.05552806555281001	0.8833333333333333	0.8976190476190476
chr14	85610000	85890000	chr14	85610000	85890000	255,255,0	1.2490662645583361	0.06489037737093062	0.04363005895460451	0.7952380952380952	0.7380952380952381
chr14	41000000	41360000	chr14	41000000	41360000	255,255,0	0.905590398327375	0.042339822603067054	0.0642921961976921	0.5058479532163743	0.7573099415204678
chr14	13360000	13750000	chr14	13360000	13750000	255,255,0	0.999117347397459	0.06435096368321987	0.04139978435187475	0.7057098765432099	0.5390432098765432
chr14	82390000	83160000	chr14	82390000	83160000	255,255,0	0.9402181560955616	0.05248815553240544	0.05320735626627512	0.6745562130177515	0.5982905982905983
chr14	4680000	4870000	chr14	4680000	4870000	255,255,0	1.1934920618676812	0.06078985337738582	0.04450048136680912	0.73	0.77
chr14	16080000	16370000	chr14	16080000	16370000	255,255,0	1.2080716010611545	0.056102077117758824	0.04912321360895036	0.5777777777777777	0.8888888888888888
chr14	88370000	88620000	chr14	88370000	88620000	255,255,0	1.379336972289638	0.061540685386002686	0.043603054208139855	0.8165680473372781	0.8402366863905325
chr14	38730000	38960000	chr14	38730000	38960000	255,255,0	1.2390606617524487	0.0500927790175332	0.05444642637135677	0.8125	0.7708333333333334
chr14	67400000	67780000	chr14	67400000	67780000	255,255,0	0.9431735546769091	0.0690796522920812	0.03388994239387856	0.7657894736842106	0.55
chr14	86940000	87220000	chr14	86940000	87220000	255,255,0	1.3497480667247816	0.05637105284616695	0.04109957121807642	0.8523809523809524	0.7761904761904762
chr14	17760000	17960000	chr14	17760000	17960000	255,255,0	0.8911727111962673	0.06931391376718585	0.027971560687823492	0.6272727272727273	0.5363636363636364
chr14	21220000	21570000	chr14	21220000	21570000	255,255,0	1.5839591064563248	0.055142871320885384	0.042132384293808806	0.8981481481481481	0.9166666666666666
chr14	47690000	48060000	chr14	47690000	48060000	255,255,0	1.052024856130056	0.06019277700995193	0.03614184748523486	0.8642659279778393	0.5318559556786704
chr14	78340000	78720000	chr14	78340000	78720000	255,255,0	1.5609025544715471	0.04991846539825151	0.04589263486669076	0.9078947368421053	0.881578947368421
chr14	87360000	87600000	chr14	87360000	87600000	255,255,0	1.1853246540792375	0.03799557539413947	0.05773872463235691	0.8012820512820513	0.7243589743589743
chr14	84700000	84890000	chr14	84700000	84890000	255,255,0	1.194412958335674	0.05792448676566031	0.035817984991201576	0.79	0.65
chr14	81770000	81950000	chr14	81770000	81950000	255,255,0	1.0920728772904376	0.061031276561435824	0.0321855708434843	0.7444444444444445	0.6111111111111112
chr14	4440000	4570000	chr14	4440000	4570000	255,255,0	0.8536811605732957	0.05707266907677327	0.035134998094289716	0.5714285714285714	0.5306122448979592
chr14	21610000	21870000	chr14	21610000	21870000	255,255,0	1.3243035664039915	0.042091362635401794	0.04986557990152399	0.7857142857142857	0.8186813186813187
chr14	65580000	65810000	chr14	65580000	65810000	255,255,0	1.2214669376965657	0.037017559024600855	0.05466214603056088	0.7430555555555556	0.7986111111111112
chr14	80280000	80580000	chr14	80280000	80580000	255,255,0	1.2165208681092785	0.028143647185512665	0.06299964079609058	0.7332107843137254	0.8161764705882353
chr14	58810000	59010000	chr14	58810000	59010000	255,255,0	1.1269032821286058	0.04540644251417714	0.04572817940251955	0.7727272727272727	0.7363636363636363
chr14	14010000	14290000	chr14	14010000	14290000	255,255,0	1.0173128182272804	0.035004400914657285	0.05562172701202539	0.5	0.7952380952380952
chr14	30620000	31020000	chr14	30620000	31020000	255,255,0	0.8340953852412936	0.048832423225408116	0.041223072985731433	0.5928571428571429	0.611904761904762
chr14	8150000	8370000	chr14	8150000	8370000	255,255,0	1.3563206796383191	0.049927673673237735	0.03996925209397591	0.7954545454545454	0.8257575757575758
chr14	59860000	60060000	chr14	59860000	60060000	255,255,0	1.1136499799610444	0.053202181764517825	0.036048211477617616	0.7545454545454545	0.7181818181818181
chr14	44200000	44480000	chr14	44200000	44480000	255,255,0	0.7419418022456783	0.049181447775711346	0.03955129488772963	0.5380952380952381	0.6238095238095238
chr14	38360000	38520000	chr14	38360000	38520000	255,255,0	0.994040662773308	0.01914068932895319	0.06923048904519649	0.625	0.6805555555555556
chr14	76150000	76300000	chr14	76150000	76300000	255,255,0	0.9649642815667925	0.043027163641811875	0.044808748272928745	0.609375	0.609375
chr14	52210000	52620000	chr14	52210000	52620000	255,255,0	1.1260903153841895	0.061643096616344456	0.02607486644654222	0.9024943310657596	0.5941043083900227
chr14	4200000	4340000	chr14	4200000	4340000	255,255,0	0.9791748932753267	0.022612854089412764	0.06446270629049675	0.5892857142857143	0.625
chr14	54270000	54500000	chr14	54270000	54500000	255,255,0	1.283432024516318	0.04567883295264931	0.041358978350301875	0.8125	0.8541666666666666
chr14	29110000	29280000	chr14	29110000	29280000	255,255,0	0.9186904576055723	0.023482339043374104	0.06292048706842843	0.5185185185185185	0.691358024691358
chr14	74230000	74580000	chr14	74230000	74580000	255,255,0	0.7915756487003227	0.025626243818298422	0.06045260999762772	0.558641975308642	0.5462962962962963
chr14	57030000	57210000	chr14	57030000	57210000	255,255,0	0.9068862133370658	0.06901980726687744	0.016865021122238918	0.7444444444444445	0.5
chr14	21910000	22190000	chr14	21910000	22190000	255,255,0	1.265327299263667	0.04894247105604753	0.036109616642272545	0.8238095238095238	0.7952380952380952
chr14	55070000	55280000	chr14	55070000	55280000	255,255,0	1.1654274319511084	0.05618924053089401	0.02806769853935203	0.8099173553719008	0.7603305785123967
chr14	54840000	55040000	chr14	54840000	55040000	255,255,0	1.1231017436627209	0.03796297450986015	0.04567814969815208	0.7363636363636363	0.7727272727272727
chr14	44950000	45260000	chr14	44950000	45260000	255,255,0	1.195180905918349	0.05755259725127884	0.026037171584247724	0.87109375	0.69921875
chr14	47390000	47640000	chr14	47390000	47640000	255,255,0	1.0872003636050456	0.029166237435782397	0.054012765792384676	0.6982248520710059	0.8284023668639053
chr14	87220000	87350000	chr14	87220000	87350000	255,255,0	0.794526024645617	0.06107444699771952	0.0218545147456551	0.5306122448979592	0.5306122448979592
chr14	49790000	50190000	chr14	49790000	50190000	255,255,0	0.9346641161658475	0.037819838838251546	0.04496913870616667	0.6166666666666667	0.75
chr14	16400000	16750000	chr14	16400000	16750000	255,255,0	1.298844325383179	0.05275531383583562	0.02844343025995158	0.904320987654321	0.6141975308641975
chr14	34680000	34900000	chr14	34680000	34900000	255,255,0	1.1420715283218643	0.032153124331291846	0.04870571797672893	0.7954545454545454	0.7348484848484849
chr14	19430000	19790000	chr14	19430000	19790000	255,255,0	1.1976276246611863	0.042814858625888	0.03754969316729444	0.6169590643274854	0.8859649122807017
chr14	87620000	87780000	chr14	87620000	87780000	255,255,0	0.8646577240169004	0.016615046447750203	0.06337596338093249	0.6527777777777778	0.5694444444444444
chr14	45280000	45560000	chr14	45280000	45560000	255,255,0	1.2260923052071087	0.028733573653682933	0.05074913711715562	0.7476190476190476	0.861904761904762
chr14	72740000	72980000	chr14	72740000	72980000	255,255,0	1.1655249730467028	0.05000316622009343	0.02926009298336786	0.8012820512820513	0.6602564102564102
chr14	14660000	14850000	chr14	14660000	14850000	255,255,0	1.157303677926385	0.02568807454908724	0.05326587730947255	0.73	0.75
chr14	46480000	46750000	chr14	46480000	46750000	255,255,0	1.0066303726919195	0.050181836879960695	0.028682280493163667	0.8112244897959183	0.576530612244898
chr14	68690000	69010000	chr14	68690000	69010000	255,255,0	0.7992017511631919	0.03346247174238377	0.045281315915654444	0.6580882352941176	0.5036764705882353
chr14	59420000	59630000	chr14	59420000	59630000	255,255,0	1.0012296883670624	0.03511319028765817	0.04298029638559521	0.628099173553719	0.743801652892562
chr14	6660000	6820000	chr14	6660000	6820000	255,255,0	1.0421179416950366	0.030208198984362535	0.04764851151592096	0.7083333333333334	0.6527777777777778
chr14	12510000	12710000	chr14	12510000	12710000	255,255,0	0.9448811603283302	0.06325420504325929	0.014383504495407165	0.7202020202020202	0.5292929292929294
chr14	31720000	31960000	chr14	31720000	31960000	255,255,0	0.8152036398212764	0.03484136922305933	0.042219931970715927	0.6346153846153846	0.5576923076923077
chr14	84500000	84660000	chr14	84500000	84660000	255,255,0	1.0261861947301227	0.038057282185752606	0.037649799725525214	0.6805555555555556	0.6527777777777778
chr14	49520000	49780000	chr14	49520000	49780000	255,255,0	1.1262054305594227	0.04857219513815601	0.0271271358655249	0.8076923076923077	0.7252435064935066
chr14	79840000	80240000	chr14	79840000	80240000	255,255,0	1.337703487672591	0.0487629623357837	0.026454076510424952	0.8833333333333333	0.7928571428571428
chr14	35050000	35370000	chr14	35050000	35370000	255,255,0	1.2737285796321918	0.03717115078549266	0.03742369481280029	0.8125	0.8345588235294118
chr14	49130000	49290000	chr14	49130000	49290000	255,255,0	0.9036366947993781	0.033034425830376926	0.040920793298931654	0.6527777777777778	0.5972222222222222
chr14	39640000	39890000	chr14	39640000	39890000	255,255,0	1.1059690619285198	0.03607152789992234	0.03762006270067884	0.7743406593406593	0.6868131868131868
chr14	28900000	29090000	chr14	28900000	29090000	255,255,0	1.1470570717401425	0.05397745663667708	0.0194718548892891	0.79	0.67
chr14	58230000	58390000	chr14	58230000	58390000	255,255,0	0.9328619403928782	0.04083221642903312	0.0324479316427067	0.6805555555555556	0.625
chr14	68220000	68630000	chr14	68220000	68630000	255,255,0	0.7612199551899386	0.03284659764839695	0.040171371016677594	0.5059523809523809	0.6124552983248635
chr14	74590000	74740000	chr14	74590000	74740000	255,255,0	0.9272111449879759	0.02049064640919868	0.05244399598678828	0.515625	0.671875
chr14	60250000	60550000	chr14	60250000	60550000	255,255,0	1.2456658849008075	0.03615520703781222	0.03548082215422066	0.7475490196078431	0.8475490196078431
chr14	55600000	55780000	chr14	55600000	55780000	255,255,0	0.985990567274998	0.053148477699468635	0.01841491694537821	0.7666666666666667	0.5888888888888889
chr14	57250000	57440000	chr14	57250000	57440000	255,255,0	0.9735650046131583	0.02001245542938314	0.05086129952169961	0.57	0.79
chr14	84930000	85130000	chr14	84930000	85130000	255,255,0	1.203280999545232	0.03392529456332029	0.036604491859767746	0.7909090909090909	0.7909090909090909
chr14	44610000	44780000	chr14	44610000	44780000	255,255,0	0.8553889820755507	0.03464817224764719	0.035839823005315796	0.6172839506172839	0.6172839506172839
chr14	88880000	89040000	chr14	88880000	89040000	255,255,0	1.0395726908349956	0.030611666654157335	0.03983341816785398	0.6805555555555556	0.6805555555555556
chr14	36130000	36270000	chr14	36130000	36270000	255,255,0	0.9163321420025761	0.04482650104251474	0.025395714191383895	0.625	0.625
chr14	35950000	36110000	chr14	35950000	36110000	255,255,0	1.0185150745104297	0.04295540195878934	0.026967544690092084	0.6805555555555556	0.7083333333333334
chr14	20940000	21170000	chr14	20940000	21170000	255,255,0	1.0918599773717195	0.020371753523165753	0.04903803855414095	0.5763888888888888	0.8541666666666666
chr14	48690000	48840000	chr14	48690000	48840000	255,255,0	0.9282802262706091	0.045819418322725194	0.02345422217618778	0.671875	0.609375
chr14	19420000	19680000	chr14	19420000	19680000	255,255,0	1.101049101618502	0.029933121940538175	0.03929098967418886	0.7747252747252747	0.6758241758241759
chr14	60960000	61210000	chr14	60960000	61210000	255,255,0	1.2242920239352895	0.024414663187921445	0.04469512151026367	0.8047337278106509	0.8402366863905325
chr14	20470000	20620000	chr14	20470000	20620000	255,255,0	0.9782995633431455	0.032512452804980205	0.036495036331631245	0.671875	0.640625
chr14	85610000	85760000	chr14	85610000	85760000	255,255,0	0.8619853294835813	0.049041347912799016	0.01920474051267817	0.640625	0.515625
chr14	7700000	7820000	chr14	7700000	7820000	255,255,0	0.7620559031472568	0.05012912870973412	0.0178394880159436	0.5	0.5
chr14	80710000	80890000	chr14	80710000	80890000	255,255,0	0.987022576795008	0.05483046374966205	0.012609439352058665	0.7666666666666667	0.5
chr14	6840000	7050000	chr14	6840000	7050000	255,255,0	1.0640513415373771	0.04605112499730449	0.0209306244868102	0.7768595041322314	0.6115702479338843
chr14	72510000	72710000	chr14	72510000	72710000	255,255,0	1.067028859221743	0.031185321830591813	0.03539676766300697	0.6272727272727273	0.7727272727272727
chr14	39390000	39610000	chr14	39390000	39610000	255,255,0	1.2133723776203653	0.029199588992939937	0.03725667834510385	0.7803030303030303	0.8257575757575758
chr14	85190000	85420000	chr14	85190000	85420000	255,255,0	0.8694814856659888	0.03061594730182588	0.03551250904080745	0.6354166666666667	0.5451388888888888
chr14	60590000	60940000	chr14	60590000	60940000	255,255,0	1.2139071382595676	0.04190231669725829	0.023790868989072858	0.8117283950617284	0.7993827160493827
chr14	13770000	13960000	chr14	13770000	13960000	255,255,0	0.8545900635725203	0.03068154734270981	0.033215012779652456	0.53	0.67
chr14	14410000	14620000	chr14	14410000	14620000	255,255,0	1.0642714977861027	0.042155064918469126	0.021722388339700173	0.7272727272727273	0.6776859504132231
chr14	19840000	20040000	chr14	19840000	20040000	255,255,0	0.9898743307237873	0.03470537406603579	0.02870373329049606	0.6818181818181818	0.6090909090909091
chr14	45590000	45750000	chr14	45590000	45750000	255,255,0	1.0150292991028853	0.040004190874680934	0.023386219050183375	0.7083333333333334	0.6805555555555556
chr14	79560000	79780000	chr14	79560000	79780000	255,255,0	0.8884074183788901	0.03191980724890011	0.030903098487045963	0.5820707070707071	0.6128787878787878
chr14	20650000	20930000	chr14	20650000	20930000	255,255,0	1.1787031298760815	0.040348679592835626	0.02229464049707145	0.861904761904762	0.680952380952381
chr14	31120000	31300000	chr14	31120000	31300000	255,255,0	0.7136642380107918	0.04344139892306552	0.01777809791944314	0.5666666666666667	0.5222222222222223
chr14	57820000	58020000	chr14	57820000	58020000	255,255,0	0.9306926365215062	0.030230908726853398	0.03077284380952272	0.6454545454545455	0.7
chr14	39240000	39370000	chr14	39240000	39370000	255,255,0	0.7797136371028812	0.027680638701503883	0.032967423404057915	0.5306122448979592	0.5306122448979592
chr14	90110000	90260000	chr14	90110000	90260000	255,255,0	0.7192577694392982	0.03119807886125876	0.029015257702606677	0.515625	0.515625
chr14	85910000	86110000	chr14	85910000	86110000	255,255,0	1.0009518293530024	0.023567272643303	0.03527324142170491	0.5545454545454546	0.7727272727272727
chr14	73840000	74000000	chr14	73840000	74000000	255,255,0	0.9213334098763148	0.04168703011056105	0.01639839134197059	0.6805555555555556	0.5694444444444444
chr14	36420000	36640000	chr14	36420000	36640000	255,255,0	0.7666453489042188	0.03361255922475831	0.023417418921167377	0.5871212121212122	0.5128787878787879
chr14	55290000	55460000	chr14	55290000	55460000	255,255,0	0.8060364291346032	0.019988364022223704	0.03633783307107445	0.5925925925925926	0.6172839506172839
chr14	31350000	31590000	chr14	31350000	31590000	255,255,0	0.7324594842874181	0.02111830475180348	0.0351306694470757	0.5134032634032635	0.5582750582750582
chr14	71850000	72150000	chr14	71850000	72150000	255,255,0	0.8710620830699836	0.03197797839254703	0.024116686795514698	0.5875	0.6208333333333333
chr14	41400000	41580000	chr14	41400000	41580000	255,255,0	0.8865648245904775	0.02664001765505424	0.027576644790509114	0.6333333333333333	0.6555555555555556
chr14	50470000	50690000	chr14	50470000	50690000	255,255,0	0.8843341117503191	0.026557957587991527	0.02680567344347238	0.5833333333333334	0.7348484848484849
chr14	86150000	86330000	chr14	86150000	86330000	255,255,0	1.039822227971273	0.034414293434192944	0.018909840969406656	0.7666666666666667	0.6555555555555556
chr14	42510000	42670000	chr14	42510000	42670000	255,255,0	0.8320908918308305	0.02030534596723834	0.032632639606880245	0.5694444444444444	0.6527777777777778
chr14	71500000	71700000	chr14	71500000	71700000	255,255,0	0.7023887656415582	0.02862300015840922	0.02384166426165945	0.5181818181818182	0.5181818181818182
chr14	63010000	63170000	chr14	63010000	63170000	255,255,0	0.7945321586825116	0.02578058180754765	0.02635588623741354	0.5694444444444444	0.5694444444444444
chr14	35080000	35220000	chr14	35080000	35220000	255,255,0	0.7739244204874904	0.03907880594245973	0.013027728807721017	0.5892857142857143	0.5178571428571429
chr14	70610000	70780000	chr14	70610000	70780000	255,255,0	0.7633095505626055	0.028788428571654822	0.022878802623017398	0.5432098765432098	0.5432098765432098
chr14	88670000	88830000	chr14	88670000	88830000	255,255,0	0.943155024249876	0.028962564986079468	0.020011683366672695	0.6527777777777778	0.6527777777777778
chr14	59170000	59360000	chr14	59170000	59360000	255,255,0	0.8752757883718685	0.022790246208211826	0.0251317900794141	0.61	0.69
chr14	51290000	51500000	chr14	51290000	51500000	255,255,0	0.8356267761150795	0.014300556440151522	0.03239368643345746	0.5619834710743802	0.7107438016528925
chr14	34430000	34650000	chr14	34430000	34650000	255,255,0	1.1706235780224241	0.02276808937215058	0.023297521446121017	0.8257575757575758	0.7954545454545454
chr14	6120000	6280000	chr14	6120000	6280000	255,255,0	0.9743223634199604	0.016009138656838572	0.029190052099524383	0.6805555555555556	0.6805555555555556
chr14	34240000	34410000	chr14	34240000	34410000	255,255,0	0.8723426257472854	0.028948131201875102	0.015858600351545446	0.691358024691358	0.5679012345679012
chr14	60580000	60740000	chr14	60580000	60740000	255,255,0	0.7707801188780059	0.035043929558329696	0.0090612531216251	0.625	0.5138888888888888
chr14	40070000	40290000	chr14	40070000	40290000	255,255,0	0.7764729362767218	0.02575985495131192	0.017048461690243398	0.6287878787878788	0.5681818181818182
chr14	62420000	62560000	chr14	62420000	62560000	255,255,0	0.8119611697574745	0.0224172244424816	0.018978116987998325	0.5892857142857143	0.5892857142857143
chr14	62580000	62740000	chr14	62580000	62740000	255,255,0	0.7848010656661886	0.017529292099930135	0.01630518271181436	0.5416666666666666	0.625
chr14	42900000	43100000	chr14	42900000	43100000	255,255,0	0.6668059021358457	0.01854130933923278	0.014334522044170695	0.5545454545454546	0.5
chr15	35260000	35930000	chr15	35260000	35930000	255,255,0	1.027493840924546	0.13020333776115126	0.13711355717357454	0.4013840830449827	0.8261245674740484
chr15	77340000	78200000	chr15	77340000	78200000	255,255,0	0.7817541532561244	0.10203385022618341	0.11840956041327581	0.7494714587737844	0.49471458773784355
chr15	25170000	25410000	chr15	25170000	25410000	255,255,0	1.2930126938814008	0.05362079075477605	0.14576736122482897	0.8269230769230769	0.6153846153846154
chr15	39730000	40450000	chr15	39730000	40450000	255,255,0	1.4599942585168237	0.11178445610168355	0.08724725211234452	0.7635135135135135	0.8656156156156156
chr15	10150000	10650000	chr15	10150000	10650000	255,255,0	1.0792158933115363	0.06881201649877716	0.12995566426414215	0.6476923076923077	0.7523076923076923
chr15	33450000	34300000	chr15	33450000	34300000	255,255,0	1.3381018753380012	0.07168874105266104	0.12596677354193062	0.9107625743645213	0.5267712276906436
chr15	9820000	10040000	chr15	9820000	10040000	255,255,0	0.9006953694330013	0.1072831546062976	0.08996521839759394	0.5681818181818182	0.7651515151515151
chr15	79920000	80110000	chr15	79920000	80110000	255,255,0	0.9779058596470293	0.10529015036157736	0.08990707519095541	0.7	0.64
chr15	22090000	22300000	chr15	22090000	22300000	255,255,0	1.223090239050694	0.038902976329993094	0.1560321975334257	0.8099173553719008	0.6776859504132231
chr15	37280000	38130000	chr15	37280000	38130000	255,255,0	1.2320169442145277	0.09536966844175296	0.0989344177576723	0.7052460789616009	0.732287723093564
chr15	20230000	20720000	chr15	20230000	20720000	255,255,0	0.8835403504366708	0.08395252239354675	0.11030047073476015	0.592	0.5408
chr15	56450000	56620000	chr15	56450000	56620000	255,255,0	0.7076140336402482	0.14295611265398372	0.050802187117005786	0.5432098765432098	0.654320987654321
chr15	47860000	48040000	chr15	47860000	48040000	255,255,0	0.7739714006925054	0.12248067307208674	0.07099926387781626	0.6555555555555556	0.5444444444444444
chr15	31170000	31640000	chr15	31170000	31640000	255,255,0	0.9333640406264059	0.0918569454351851	0.10153118585205431	0.5052083333333334	0.640625
chr15	64610000	64960000	chr15	64610000	64960000	255,255,0	0.8524629748340401	0.04683492099894635	0.14632767375640066	0.6944444444444444	0.6141975308641975
chr15	33450000	34460000	chr15	33450000	34460000	255,255,0	1.6810986302330373	0.08426052882255652	0.10757186748358646	0.903114186851211	0.8285274894271434
chr15	56010000	56320000	chr15	56010000	56320000	255,255,0	1.2205725279997983	0.08109015776104453	0.11004024949919596	0.7784001914375218	0.7574290810998956
chr15	30030000	30760000	chr15	30030000	30760000	255,255,0	1.2936361233384002	0.07626853167230464	0.11475406595058657	0.5390796201607012	0.8239590942293645
chr15	65960000	66370000	chr15	65960000	66370000	255,255,0	1.3551384252150507	0.12614016817578455	0.06443423346780675	0.8752834467120182	0.8208616780045351
chr15	4720000	5000000	chr15	4720000	5000000	255,255,0	1.0742120640613881	0.1001788295243077	0.09004312714023986	0.6952380952380952	0.680952380952381
chr15	10680000	10940000	chr15	10680000	10940000	255,255,0	1.6615864931936863	0.04348052983271257	0.1462591927462098	0.8076923076923077	0.8516483516483516
chr15	79920000	80250000	chr15	79920000	80250000	255,255,0	0.721597841406713	0.08597064177453025	0.10186703489867618	0.5536332179930796	0.5501730103806228
chr15	67600000	68320000	chr15	67600000	68320000	255,255,0	0.8684720136446454	0.10398988583107709	0.08330309338683248	0.6831831831831832	0.6891891891891891
chr15	78260000	78760000	chr15	78260000	78760000	255,255,0	0.8205661758623248	0.10184268379611111	0.08507485551558416	0.5016372863247863	0.7000667735042735
chr15	20950000	21370000	chr15	20950000	21370000	255,255,0	0.9695195291830879	0.09245147172210061	0.08889890451618856	0.6255411255411255	0.6601731601731602
chr15	12860000	13400000	chr15	12860000	13400000	255,255,0	1.3791101725650383	0.11846783434207098	0.06270420586530433	0.8650793650793651	0.6865079365079365
chr15	11130000	11380000	chr15	11130000	11380000	255,255,0	1.102532984682778	0.13619292239916975	0.04452512567032137	0.5562130177514792	0.8402366863905325
chr15	63470000	63970000	chr15	63470000	63970000	255,255,0	1.3841512828490492	0.08331417280980025	0.09436333883082777	0.9292307692307692	0.7061538461538461
chr15	17510000	18280000	chr15	17510000	18280000	255,255,0	1.337859913544356	0.07508491404395921	0.09980067772078885	0.7554240631163708	0.8750821827744905
chr15	15830000	16590000	chr15	15830000	16590000	255,255,0	0.8213962354018745	0.09915657459302156	0.07183492570928236	0.5904183535762483	0.5121457489878543
chr15	69620000	69760000	chr15	69620000	69760000	255,255,0	0.8348755330691383	0.1009506584793291	0.06919123683609561	0.625	0.5535714285714286
chr15	68370000	69000000	chr15	68370000	69000000	255,255,0	0.8639586633693971	0.0778627044533575	0.0917598620567343	0.6435546875	0.6787109375
[truncated: 4,441 more rows]
